# Supplementary material for: Azetidinylideneketenimines as a Multimodal Synthetic Platform: Coordination Chemistry and Cycloaddition‐Triggered Transformations
Source: Angew Chem Int Ed Engl. 2026 Mar 30;65(20):e1569919. doi: 10.1002/anie.1569919 (PMC13159403; doi:10.1002/anie.1569919)
Supplement: Supplementary file 2 — Supporting File 2: anie72019‐sup‐0002‐Data.zip. [file ANIE-65-e1569919-s001.zip]

Archive with 14 entries (14 files):
- Cpd_1Ad_CCDC2523253_si087a_a_2.cif
- Cpd_1Xyl_CCDC2523254_si129b_auto_2.cif
- Cpd_2_CCDC2523255_si040b_2.cif
- Cpd_3_CCDC2523256_si049b_2.cif
- Cpd_4_CCDC2523257_si126ci_auto_2.cif
- Cpd_5_CCDC2523258_si122d_auto_2.cif
- Cpd_6_CCDC2523259_si106a_auto_2.cif
- Cpd_7Ad_CCDC2523260_si108a_auto_2.cif
- Cpd_7Dipp_CCDC2523261_si088b_a_2.cif
- Cpd_7Naph_CCDC2523262_si069a_2.cif
- Cpd_9(E)_CCDC2523263_si173a_auto_2.cif
- Cpd_10_CCDC2523264_si186a_auto_2.cif
- Cpd_11_CCDC2523265_si168a_auto_2.cif
- Cpd_13_CCDC2523266_si145a_auto_2.cif
