# Supplementary material for: Azetidinylideneketenimines as a Multimodal Synthetic Platform: Coordination Chemistry and Cycloaddition‐Triggered Transformations
Source: Angew Chem Int Ed Engl. 2026 Mar 30;65(20):e1569919. doi: 10.1002/anie.1569919 (PMC13159403; doi:10.1002/anie.1569919)
Supplement: Supplementary file 2 — Supporting File 2: anie72019‐sup‐0002‐Data.zip. [file ANIE-65-e1569919-s001.zip › Cpd_1Ad_CCDC2523253_si087a_a_2.cif]

 
data_si087a_a
 
_audit_creation_method            'SHELXL-2019/3'
_shelx_SHELXL_version_number      '2019/3'
_chemical_name_systematic         ?
_chemical_name_common             ?
_chemical_melting_point           ?
_chemical_formula_moiety          ?
_chemical_formula_sum
 'C26 H43 N3' 
_chemical_formula_weight          397.63

loop_
 _atom_type_symbol
 _atom_type_description
 _atom_type_scat_dispersion_real
 _atom_type_scat_dispersion_imag
 _atom_type_scat_source
 'C'  'C'   0.0033   0.0016
 'International Tables Vol C Tables 4.2.6.8 and 6.1.1.4'
 'H'  'H'   0.0000   0.0000
 'International Tables Vol C Tables 4.2.6.8 and 6.1.1.4'
 'N'  'N'   0.0061   0.0033
 'International Tables Vol C Tables 4.2.6.8 and 6.1.1.4'
 
_space_group_crystal_system       monoclinic
_space_group_IT_number             14
_space_group_name_H-M_alt         'P 21/a'
_space_group_name_Hall            '-P 2yab'
 
_shelx_space_group_comment
;
The symmetry employed for this shelxl refinement is uniquely defined
by the following loop, which should always be used as a source of
symmetry information in preference to the above space-group names.
They are only intended as comments.
;
 
loop_
 _space_group_symop_operation_xyz
 'x, y, z'
 '-x+1/2, y+1/2, -z'
 '-x, -y, -z'
 'x-1/2, -y-1/2, z'
 
_cell_length_a                    16.176(2)
_cell_length_b                    7.4883(10)
_cell_length_c                    20.441(3)
_cell_angle_alpha                 90
_cell_angle_beta                  97.914(4)
_cell_angle_gamma                 90
_cell_volume                      2452.5(6)
_cell_formula_units_Z             4
_cell_measurement_temperature     100(2)
_cell_measurement_reflns_used      4643
_cell_measurement_theta_min        2.90
_cell_measurement_theta_max       24.13
 
_exptl_crystal_description        plate
_exptl_crystal_colour             yellow
_exptl_crystal_density_meas       ?
_exptl_crystal_density_method     ?
_exptl_crystal_density_diffrn     1.077          
_exptl_crystal_F_000              880
_exptl_transmission_factor_min    ?
_exptl_transmission_factor_max    ?
_exptl_crystal_size_max           0.300
_exptl_crystal_size_mid           0.200
_exptl_crystal_size_min           0.020
_exptl_absorpt_coefficient_mu     0.063
_shelx_estimated_absorpt_T_min    0.981
_shelx_estimated_absorpt_T_max    0.999
_exptl_absorpt_correction_type    empirical
_exptl_absorpt_correction_T_min   0.4781  
_exptl_absorpt_correction_T_max   0.7456
_exptl_absorpt_process_details    
;
SADABS Sheldrick 1996
;
_exptl_absorpt_special_details    ?
_diffrn_ambient_temperature       100(2)
_diffrn_radiation_wavelength      0.71073
_diffrn_radiation_type            MoK\a
_diffrn_radiation_source          'micro focus sealed tube' 
_diffrn_radiation_monochromator   'Incoatec multilayer confocal mirror' 
_diffrn_measurement_device_type   'Bruker D8 goniometer' 
_diffrn_measurement_method        'phi and omega scans' 
_diffrn_detector_area_resol_mean   7.37
_diffrn_reflns_number             35342
_diffrn_reflns_av_unetI/netI      0.0738
_diffrn_reflns_av_R_equivalents   0.0994
_diffrn_reflns_limit_h_min        -21
_diffrn_reflns_limit_h_max        21
_diffrn_reflns_limit_k_min        -9
_diffrn_reflns_limit_k_max        9
_diffrn_reflns_limit_l_min        -26
_diffrn_reflns_limit_l_max        26
_diffrn_reflns_theta_min          2.542
_diffrn_reflns_theta_max          27.622
_diffrn_reflns_theta_full         25.242
_diffrn_measured_fraction_theta_max   0.994
_diffrn_measured_fraction_theta_full  0.998
_diffrn_reflns_Laue_measured_fraction_max    0.994
_diffrn_reflns_Laue_measured_fraction_full   0.998
_diffrn_reflns_point_group_measured_fraction_max   0.994
_diffrn_reflns_point_group_measured_fraction_full  0.998
_reflns_number_total              5668
_reflns_number_gt                 3899
_reflns_threshold_expression      'I > 2\s(I)'
_reflns_Friedel_coverage          0.000
_reflns_Friedel_fraction_max      .
_reflns_Friedel_fraction_full     .
 
_reflns_special_details
;
 Reflections were merged by SHELXL according to the crystal
 class for the calculation of statistics and refinement.
 
 _reflns_Friedel_fraction is defined as the number of unique
 Friedel pairs measured divided by the number that would be
 possible theoretically, ignoring centric projections and
 systematic absences.
;
 
_computing_data_collection        'Bruker Instrument Service V8.5.0 (Bruker AXS Inc., 2021)'
_computing_cell_refinement        'SAINT V8.40B (Bruker AXS Inc., 2017)'
_computing_data_reduction         'SAINT V8.40B (Bruker AXS Inc., 2017)'
_computing_structure_solution     'SHELXT 2018/2 (Sheldrick, 2018)'
_computing_structure_refinement 'SHELXL-2019/2 (Sheldrick, 2019)'
_computing_molecular_graphics     ?
_computing_publication_material   ?
_refine_special_details           ?
_refine_ls_structure_factor_coef  Fsqd
_refine_ls_matrix_type            full
_refine_ls_weighting_scheme       calc
_refine_ls_weighting_details
'w=1/[\s^2^(Fo^2^)+(0.0784P)^2^+3.5590P] where P=(Fo^2^+2Fc^2^)/3'
_atom_sites_solution_primary      ?
_atom_sites_solution_secondary    ?
_atom_sites_solution_hydrogens    geom
_refine_ls_hydrogen_treatment     constr
_refine_ls_extinction_method      none
_refine_ls_extinction_coef        .
_refine_ls_number_reflns          5668
_refine_ls_number_parameters      432
_refine_ls_number_restraints      7
_refine_ls_R_factor_all           0.1303
_refine_ls_R_factor_gt            0.0977
_refine_ls_wR_factor_ref          0.2693
_refine_ls_wR_factor_gt           0.2481
_refine_ls_goodness_of_fit_ref    1.067
_refine_ls_restrained_S_all       1.070
_refine_ls_shift/su_max           0.000
_refine_ls_shift/su_mean          0.000
 
loop_
 _atom_site_label
 _atom_site_type_symbol
 _atom_site_fract_x
 _atom_site_fract_y
 _atom_site_fract_z
 _atom_site_U_iso_or_equiv
 _atom_site_adp_type
 _atom_site_occupancy
 _atom_site_site_symmetry_order  
 _atom_site_calc_flag
 _atom_site_refinement_flags_posn
 _atom_site_refinement_flags_adp
 _atom_site_refinement_flags_occupancy
 _atom_site_disorder_assembly
 _atom_site_disorder_group
N1 N 0.19134(16) 0.3506(4) 0.27570(12) 0.0441(6) Uani 1 1 d . . . . .
C1 C 0.1760(4) 0.4497(9) 0.3356(3) 0.0333(13) Uani 0.663(5) 1 d . . P A 1
C2 C 0.2652(2) 0.3791(5) 0.36520(18) 0.0293(9) Uani 0.663(5) 1 d . . P A 1
H1 H 0.257781 0.283339 0.398009 0.035 Uiso 0.663(5) 1 calc R U P A 1
C3 C 0.2650(4) 0.2896(8) 0.2968(3) 0.0317(12) Uani 0.663(5) 1 d . . P A 1
C4 C 0.3194(6) 0.1897(11) 0.2677(5) 0.0391(17) Uani 0.663(5) 1 d . . P A 1
C5 C 0.3686(5) 0.0896(11) 0.2444(4) 0.0350(16) Uani 0.663(5) 1 d . . P A 1
N2 N 0.4221(5) -0.0136(10) 0.2246(4) 0.0396(15) Uani 0.663(5) 1 d . . P A 1
C6 C 0.40499(18) -0.1003(4) 0.15858(14) 0.0383(7) Uani 1 1 d . . . . .
C7 C 0.3239(2) -0.2057(6) 0.15747(17) 0.0573(9) Uani 1 1 d . . . . .
H2 H 0.276958 -0.122569 0.160356 0.069 Uiso 1 1 calc R U . . .
H3 H 0.328356 -0.287183 0.195935 0.069 Uiso 1 1 calc R U . . .
C8 C 0.3072(3) -0.3145(5) 0.09307(18) 0.0590(10) Uani 1 1 d . . . . .
H4 H 0.254048 -0.382889 0.092507 0.071 Uiso 1 1 calc R U . . .
C9 C 0.2995(2) -0.1898(5) 0.03419(17) 0.0568(10) Uani 1 1 d . . . . .
H5 H 0.288624 -0.259631 -0.007228 0.068 Uiso 1 1 calc R U . . .
H6 H 0.252254 -0.106724 0.035844 0.068 Uiso 1 1 calc R U . . .
C10 C 0.3791(2) -0.0863(5) 0.03550(17) 0.0557(9) Uani 1 1 d . . . . .
H7 H 0.374260 -0.003896 -0.003331 0.067 Uiso 1 1 calc R U . . .
C11 C 0.3960(2) 0.0223(4) 0.09898(17) 0.0481(8) Uani 1 1 d . . . . .
H8 H 0.447754 0.092697 0.098913 0.058 Uiso 1 1 calc R U . . .
H9 H 0.349349 0.106660 0.101428 0.058 Uiso 1 1 calc R U . . .
C12 C 0.3796(3) -0.4459(5) 0.0903(2) 0.0768(14) Uani 1 1 d . . . . .
H10 H 0.384265 -0.527060 0.128875 0.092 Uiso 1 1 calc R U . . .
H11 H 0.368918 -0.518992 0.049687 0.092 Uiso 1 1 calc R U . . .
C13 C 0.4592(3) -0.3429(5) 0.09075(18) 0.0607(10) Uani 1 1 d . . . . .
H12 H 0.506531 -0.427391 0.088202 0.073 Uiso 1 1 calc R U . . .
C14 C 0.4510(3) -0.2160(6) 0.03192(18) 0.0676(11) Uani 1 1 d . . . . .
H13 H 0.440754 -0.285403 -0.009638 0.081 Uiso 1 1 calc R U . . .
H14 H 0.503657 -0.148527 0.031972 0.081 Uiso 1 1 calc R U . . .
C15 C 0.4759(2) -0.2332(4) 0.15449(16) 0.0472(8) Uani 1 1 d . . . . .
H15 H 0.480833 -0.314260 0.193096 0.057 Uiso 1 1 calc R U . . .
H16 H 0.529221 -0.167808 0.155566 0.057 Uiso 1 1 calc R U . . .
C16 C 0.1282(11) 0.3042(16) 0.2189(5) 0.0375(18) Uani 0.663(5) 1 d . . P A 1
H17 H 0.075617 0.370194 0.223770 0.045 Uiso 0.663(5) 1 calc R U P A 1
C17 C 0.1079(4) 0.1090(10) 0.2132(4) 0.0666(18) Uani 0.663(5) 1 d . . P A 1
H18 H 0.159187 0.041037 0.210817 0.100 Uiso 0.663(5) 1 calc R U P A 1
H19 H 0.068368 0.087772 0.173195 0.100 Uiso 0.663(5) 1 calc R U P A 1
H20 H 0.083013 0.070663 0.251980 0.100 Uiso 0.663(5) 1 calc R U P A 1
C18 C 0.1614(6) 0.3754(14) 0.1580(4) 0.063(2) Uani 0.663(5) 1 d . . P A 1
H21 H 0.176594 0.501434 0.164665 0.095 Uiso 0.663(5) 1 calc R U P A 1
H22 H 0.118343 0.363915 0.119503 0.095 Uiso 0.663(5) 1 calc R U P A 1
H23 H 0.210842 0.306766 0.150423 0.095 Uiso 0.663(5) 1 calc R U P A 1
C19 C 0.1056(3) 0.3831(9) 0.3701(2) 0.0480(13) Uani 0.663(5) 1 d . . P A 1
H24 H 0.052737 0.395756 0.340679 0.072 Uiso 0.663(5) 1 calc R U P A 1
H25 H 0.103368 0.453170 0.410319 0.072 Uiso 0.663(5) 1 calc R U P A 1
H26 H 0.114864 0.257092 0.381764 0.072 Uiso 0.663(5) 1 calc R U P A 1
C20 C 0.1678(4) 0.6475(9) 0.3210(4) 0.0471(15) Uani 0.663(5) 1 d . . P A 1
H27 H 0.207839 0.682099 0.291451 0.071 Uiso 0.663(5) 1 calc R U P A 1
H28 H 0.179180 0.714969 0.362352 0.071 Uiso 0.663(5) 1 calc R U P A 1
H29 H 0.110986 0.673513 0.299773 0.071 Uiso 0.663(5) 1 calc R U P A 1
N3 N 0.33240(15) 0.4995(3) 0.39510(11) 0.0361(6) Uani 1 1 d D . . . .
C21 C 0.3747(3) 0.6065(6) 0.3515(2) 0.0402(11) Uani 0.663(5) 1 d . . P A 1
H30 H 0.338805 0.609501 0.307622 0.048 Uiso 0.663(5) 1 calc R U P A 1
C22 C 0.4589(4) 0.5362(12) 0.3407(4) 0.0537(18) Uani 0.663(5) 1 d . . P A 1
H31 H 0.495913 0.533134 0.382854 0.081 Uiso 0.663(5) 1 calc R U P A 1
H32 H 0.482947 0.614484 0.309763 0.081 Uiso 0.663(5) 1 calc R U P A 1
H33 H 0.452793 0.415348 0.322253 0.081 Uiso 0.663(5) 1 calc R U P A 1
C23 C 0.3830(5) 0.7975(9) 0.3773(4) 0.0591(19) Uani 0.663(5) 1 d . . P A 1
H34 H 0.327339 0.847677 0.378771 0.089 Uiso 0.663(5) 1 calc R U P A 1
H35 H 0.412419 0.869756 0.347835 0.089 Uiso 0.663(5) 1 calc R U P A 1
H36 H 0.414562 0.797900 0.421780 0.089 Uiso 0.663(5) 1 calc R U P A 1
C24 C 0.3726(2) 0.4479(6) 0.45926(19) 0.0317(9) Uani 0.663(5) 1 d . . P A 1
H37 H 0.420428 0.532023 0.470617 0.038 Uiso 0.663(5) 1 calc R U P A 1
C25 C 0.3165(5) 0.4729(9) 0.5112(3) 0.0491(15) Uani 0.663(5) 1 d . . P A 1
H38 H 0.294006 0.594635 0.508600 0.074 Uiso 0.663(5) 1 calc R U P A 1
H39 H 0.348344 0.453315 0.554957 0.074 Uiso 0.663(5) 1 calc R U P A 1
H40 H 0.270370 0.387069 0.503976 0.074 Uiso 0.663(5) 1 calc R U P A 1
C26 C 0.4095(4) 0.2617(8) 0.4627(3) 0.0478(14) Uani 0.663(5) 1 d . . P A 1
H41 H 0.364429 0.173300 0.458580 0.072 Uiso 0.663(5) 1 calc R U P A 1
H42 H 0.445157 0.245693 0.505086 0.072 Uiso 0.663(5) 1 calc R U P A 1
H43 H 0.442905 0.245549 0.426571 0.072 Uiso 0.663(5) 1 calc R U P A 1
C27 C 0.2864(7) 0.3462(18) 0.2834(6) 0.037(3) Uani 0.337(5) 1 d . . P A 2
C28 C 0.3379(12) 0.243(2) 0.2587(10) 0.044(4) Uani 0.337(5) 1 d . . P A 2
C29 C 0.3866(11) 0.134(3) 0.2306(9) 0.040(4) Uani 0.337(5) 1 d . . P A 2
N4 N 0.4367(9) 0.038(2) 0.2088(8) 0.038(3) Uani 0.337(5) 1 d . . P A 2
C30 C 0.1962(9) 0.510(2) 0.3216(7) 0.046(3) Uani 0.337(5) 1 d . . P A 2
C31 C 0.2938(5) 0.5079(12) 0.3308(4) 0.038(2) Uani 0.337(5) 1 d . . P A 2
H44 H 0.314696 0.614099 0.308351 0.046 Uiso 0.337(5) 1 calc R U P A 2
C32 C 0.137(2) 0.266(3) 0.2281(12) 0.065(10) Uani 0.337(5) 1 d D . P A 2
H45 H 0.080155 0.312912 0.232435 0.078 Uiso 0.337(5) 1 calc R U P A 2
C33 C 0.1489(13) 0.292(2) 0.1565(8) 0.053(4) Uani 0.337(5) 1 d D . P A 2
H46 H 0.204533 0.249566 0.149928 0.080 Uiso 0.337(5) 1 calc R U P A 2
H47 H 0.143420 0.418537 0.145044 0.080 Uiso 0.337(5) 1 calc R U P A 2
H48 H 0.106421 0.223128 0.128214 0.080 Uiso 0.337(5) 1 calc R U P A 2
C34 C 0.1376(9) 0.0707(19) 0.2480(8) 0.069(4) Uani 0.337(5) 1 d D . P A 2
H49 H 0.192688 0.019322 0.245152 0.103 Uiso 0.337(5) 1 calc R U P A 2
H50 H 0.095192 0.005858 0.218251 0.103 Uiso 0.337(5) 1 calc R U P A 2
H51 H 0.125152 0.060670 0.293449 0.103 Uiso 0.337(5) 1 calc R U P A 2
C35 C 0.1545(10) 0.680(2) 0.2921(8) 0.062(4) Uani 0.337(5) 1 d . . P A 2
H52 H 0.184311 0.723944 0.256639 0.093 Uiso 0.337(5) 1 calc R U P A 2
H53 H 0.155955 0.771853 0.326537 0.093 Uiso 0.337(5) 1 calc R U P A 2
H54 H 0.096335 0.654834 0.274131 0.093 Uiso 0.337(5) 1 calc R U P A 2
C36 C 0.1526(9) 0.446(2) 0.3787(7) 0.074(4) Uani 0.337(5) 1 d . . P A 2
H55 H 0.092126 0.444761 0.364969 0.111 Uiso 0.337(5) 1 calc R U P A 2
H56 H 0.165845 0.527141 0.416356 0.111 Uiso 0.337(5) 1 calc R U P A 2
H57 H 0.171738 0.325378 0.391604 0.111 Uiso 0.337(5) 1 calc R U P A 2
C37 C 0.4128(5) 0.6195(11) 0.4078(4) 0.041(2) Uani 0.337(5) 1 d D . P A 2
H58 H 0.442863 0.582968 0.451810 0.049 Uiso 0.337(5) 1 calc R U P A 2
C38 C 0.4748(11) 0.593(5) 0.3578(8) 0.152(16) Uani 0.337(5) 1 d D . P A 2
H59 H 0.455925 0.660464 0.317489 0.228 Uiso 0.337(5) 1 calc R U P A 2
H60 H 0.477834 0.465504 0.346958 0.228 Uiso 0.337(5) 1 calc R U P A 2
H61 H 0.530213 0.634842 0.377067 0.228 Uiso 0.337(5) 1 calc R U P A 2
C39 C 0.3883(13) 0.8147(18) 0.4146(10) 0.090(6) Uani 0.337(5) 1 d D . P A 2
H62 H 0.359482 0.828528 0.453431 0.135 Uiso 0.337(5) 1 calc R U P A 2
H63 H 0.351019 0.851602 0.374961 0.135 Uiso 0.337(5) 1 calc R U P A 2
H64 H 0.438505 0.889309 0.419652 0.135 Uiso 0.337(5) 1 calc R U P A 2
C40 C 0.3474(9) 0.3378(16) 0.4339(6) 0.084(5) Uani 0.337(5) 1 d D . P A 2
H65 H 0.299751 0.257583 0.417041 0.100 Uiso 0.337(5) 1 calc R U P A 2
C41 C 0.3362(14) 0.375(3) 0.5064(7) 0.105(8) Uani 0.337(5) 1 d D . P A 2
H66 H 0.341197 0.262312 0.531227 0.157 Uiso 0.337(5) 1 calc R U P A 2
H67 H 0.281025 0.426773 0.508087 0.157 Uiso 0.337(5) 1 calc R U P A 2
H68 H 0.379424 0.458025 0.525849 0.157 Uiso 0.337(5) 1 calc R U P A 2
C42 C 0.4243(13) 0.226(2) 0.4301(11) 0.140(12) Uani 0.337(5) 1 d D . P A 2
H69 H 0.430688 0.206160 0.383672 0.210 Uiso 0.337(5) 1 calc R U P A 2
H70 H 0.418582 0.111356 0.451873 0.210 Uiso 0.337(5) 1 calc R U P A 2
H71 H 0.473457 0.289257 0.452197 0.210 Uiso 0.337(5) 1 calc R U P A 2
 
loop_
 _atom_site_aniso_label
 _atom_site_aniso_U_11
 _atom_site_aniso_U_22
 _atom_site_aniso_U_33
 _atom_site_aniso_U_23
 _atom_site_aniso_U_13
 _atom_site_aniso_U_12
N1 0.0430(14) 0.0562(16) 0.0299(12) -0.0084(11) -0.0070(10) 0.0082(12)
C1 0.026(3) 0.044(3) 0.029(3) -0.008(2) 0.000(2) -0.003(2)
C2 0.0264(18) 0.035(2) 0.0254(18) -0.0012(15) -0.0006(14) -0.0029(16)
C3 0.030(3) 0.036(3) 0.029(3) -0.004(2) 0.001(2) 0.001(2)
C4 0.041(4) 0.037(4) 0.036(3) -0.008(3) -0.004(3) 0.009(3)
C5 0.029(4) 0.043(4) 0.031(4) -0.008(3) -0.004(2) 0.006(3)
N2 0.038(4) 0.041(4) 0.037(3) -0.008(2) -0.006(2) 0.007(3)
C6 0.0369(14) 0.0393(15) 0.0351(14) -0.0095(12) -0.0079(11) 0.0051(12)
C7 0.052(2) 0.076(3) 0.0425(18) -0.0017(17) 0.0037(15) -0.0108(18)
C8 0.067(2) 0.051(2) 0.054(2) -0.0030(16) -0.0077(17) -0.0224(18)
C9 0.069(2) 0.053(2) 0.0409(18) -0.0068(15) -0.0192(16) 0.0049(17)
C10 0.070(2) 0.053(2) 0.0410(17) 0.0095(15) -0.0018(16) 0.0079(18)
C11 0.0495(18) 0.0322(15) 0.059(2) 0.0039(14) -0.0056(15) 0.0011(13)
C12 0.126(4) 0.0324(17) 0.062(2) -0.0042(16) -0.025(2) -0.001(2)
C13 0.075(2) 0.049(2) 0.053(2) -0.0150(16) -0.0114(17) 0.0257(19)
C14 0.078(3) 0.086(3) 0.0394(19) -0.0025(19) 0.0113(18) 0.016(2)
C15 0.0510(18) 0.0435(17) 0.0426(17) -0.0077(13) -0.0090(14) 0.0155(15)
C16 0.026(4) 0.055(4) 0.029(3) -0.008(3) -0.001(3) -0.008(3)
C17 0.057(4) 0.068(4) 0.075(5) -0.020(4) 0.011(3) -0.023(3)
C18 0.042(4) 0.118(8) 0.028(3) 0.011(5) -0.004(2) -0.005(5)
C19 0.033(2) 0.079(4) 0.033(2) -0.005(2) 0.0065(19) -0.005(3)
C20 0.037(3) 0.047(4) 0.053(4) -0.007(3) -0.006(3) 0.007(3)
N3 0.0407(13) 0.0390(13) 0.0267(11) 0.0067(9) -0.0024(9) -0.0073(10)
C21 0.037(2) 0.048(3) 0.034(2) 0.0167(19) -0.0003(17) -0.0145(19)
C22 0.032(3) 0.090(4) 0.039(4) 0.017(3) 0.005(3) -0.003(3)
C23 0.053(3) 0.044(4) 0.076(5) 0.018(3) -0.006(4) -0.018(3)
C24 0.0284(19) 0.036(2) 0.028(2) -0.0024(17) -0.0048(15) -0.0085(17)
C25 0.059(3) 0.062(4) 0.025(2) -0.004(3) 0.003(2) -0.007(3)
C26 0.046(3) 0.034(3) 0.059(4) 0.007(3) -0.011(3) -0.002(2)
C27 0.027(6) 0.056(8) 0.027(5) -0.003(5) -0.003(4) -0.005(5)
C28 0.045(8) 0.040(9) 0.042(8) -0.006(6) -0.011(6) -0.013(6)
C29 0.029(7) 0.058(10) 0.032(7) 0.001(6) -0.002(5) -0.011(6)
N4 0.025(5) 0.043(8) 0.043(7) -0.007(5) -0.003(4) -0.003(5)
C30 0.038(7) 0.065(10) 0.034(6) 0.000(6) 0.003(5) 0.006(6)
C31 0.042(5) 0.039(5) 0.029(4) 0.005(3) -0.012(3) -0.005(4)
C32 0.029(9) 0.10(2) 0.061(13) 0.006(10) -0.002(8) -0.016(12)
C33 0.044(8) 0.076(11) 0.037(6) -0.011(7) -0.005(5) -0.015(7)
C34 0.052(7) 0.077(9) 0.073(9) 0.016(7) -0.005(6) -0.026(7)
C35 0.050(7) 0.079(10) 0.055(9) -0.007(8) 0.001(7) 0.028(7)
C36 0.059(8) 0.114(12) 0.049(7) 0.002(7) 0.011(6) -0.033(8)
C37 0.039(4) 0.042(5) 0.038(5) 0.001(4) -0.003(4) -0.006(4)
C38 0.032(7) 0.39(5) 0.036(9) 0.026(16) 0.001(7) -0.015(15)
C39 0.110(14) 0.029(6) 0.121(15) -0.010(9) -0.019(13) 0.009(7)
C40 0.116(11) 0.062(8) 0.060(7) 0.027(6) -0.037(7) -0.047(8)
C41 0.134(19) 0.121(16) 0.048(9) 0.042(11) -0.025(10) -0.070(15)
C42 0.20(2) 0.030(7) 0.15(2) -0.022(10) -0.122(18) 0.034(10)
 
_geom_special_details
;
 All esds (except the esd in the dihedral angle between two l.s. planes)
 are estimated using the full covariance matrix.  The cell esds are taken
 into account individually in the estimation of esds in distances, angles
 and torsion angles; correlations between esds in cell parameters are only
 used when they are defined by crystal symmetry.  An approximate (isotropic)
 treatment of cell esds is used for estimating esds involving l.s. planes.
;
 
loop_
 _geom_bond_atom_site_label_1
 _geom_bond_atom_site_label_2
 _geom_bond_distance
 _geom_bond_site_symmetry_2
 _geom_bond_publ_flag
N1 C3 1.293(6) . ?
N1 C32 1.37(3) . ?
N1 C16 1.479(14) . ?
N1 C1 1.483(7) . ?
N1 C30 1.514(16) . ?
N1 C27 1.524(12) . ?
C1 C19 1.504(7) . ?
C1 C20 1.513(9) . ?
C1 C2 1.578(7) . ?
C2 N3 1.479(4) . ?
C2 C3 1.549(7) . ?
C3 C4 1.354(11) . ?
C4 C5 1.236(12) . ?
C5 N2 1.268(13) . ?
N2 C6 1.489(9) . ?
C6 N4 1.497(17) . ?
C6 C11 1.516(4) . ?
C6 C7 1.528(5) . ?
C6 C15 1.529(4) . ?
C7 C8 1.540(5) . ?
C8 C9 1.515(5) . ?
C8 C12 1.536(6) . ?
C9 C10 1.500(5) . ?
C10 C11 1.524(5) . ?
C10 C14 1.525(5) . ?
C12 C13 1.500(6) . ?
C13 C14 1.524(5) . ?
C13 C15 1.532(4) . ?
C16 C17 1.498(13) . ?
C16 C18 1.520(13) . ?
N3 C31 1.377(8) . ?
N3 C24 1.434(4) . ?
N3 C21 1.439(4) . ?
N3 C40 1.449(11) . ?
N3 C37 1.573(8) . ?
C21 C22 1.505(9) . ?
C21 C23 1.524(9) . ?
C24 C25 1.501(8) . ?
C24 C26 1.515(8) . ?
C27 C28 1.29(3) . ?
C27 C31 1.546(16) . ?
C28 C29 1.32(3) . ?
C29 N4 1.21(3) . ?
C30 C36 1.522(16) . ?
C30 C35 1.53(2) . ?
C30 C31 1.563(16) . ?
C32 C33 1.513(18) . ?
C32 C34 1.521(18) . ?
C37 C39 1.526(14) . ?
C37 C38 1.541(16) . ?
C40 C42 1.509(17) . ?
C40 C41 1.542(16) . ?
 
loop_
 _geom_angle_atom_site_label_1
 _geom_angle_atom_site_label_2
 _geom_angle_atom_site_label_3
 _geom_angle
 _geom_angle_site_symmetry_1
 _geom_angle_site_symmetry_3
 _geom_angle_publ_flag
C3 N1 C16 133.2(6) . . ?
C3 N1 C1 98.8(4) . . ?
C16 N1 C1 126.2(6) . . ?
C32 N1 C30 141.0(14) . . ?
C32 N1 C27 126.9(15) . . ?
C30 N1 C27 89.3(8) . . ?
N1 C1 C19 116.4(5) . . ?
N1 C1 C20 110.3(5) . . ?
C19 C1 C20 111.5(5) . . ?
N1 C1 C2 84.2(4) . . ?
C19 C1 C2 114.9(5) . . ?
C20 C1 C2 117.0(5) . . ?
N3 C2 C3 123.2(4) . . ?
N3 C2 C1 122.4(4) . . ?
C3 C2 C1 84.9(4) . . ?
N1 C3 C4 132.3(6) . . ?
N1 C3 C2 92.1(4) . . ?
C4 C3 C2 135.6(6) . . ?
C5 C4 C3 175.6(9) . . ?
C4 C5 N2 175.8(10) . . ?
C5 N2 C6 120.3(7) . . ?
N2 C6 C11 116.7(3) . . ?
N4 C6 C11 96.8(5) . . ?
N2 C6 C7 106.9(4) . . ?
N4 C6 C7 125.4(6) . . ?
C11 C6 C7 108.3(2) . . ?
N2 C6 C15 106.6(4) . . ?
N4 C6 C15 107.4(7) . . ?
C11 C6 C15 109.9(3) . . ?
C7 C6 C15 108.1(3) . . ?
C6 C7 C8 109.6(3) . . ?
C9 C8 C12 110.2(3) . . ?
C9 C8 C7 109.8(3) . . ?
C12 C8 C7 109.0(3) . . ?
C10 C9 C8 109.1(3) . . ?
C9 C10 C11 110.1(3) . . ?
C9 C10 C14 109.2(3) . . ?
C11 C10 C14 109.4(3) . . ?
C6 C11 C10 110.3(3) . . ?
C13 C12 C8 109.2(3) . . ?
C12 C13 C14 109.5(3) . . ?
C12 C13 C15 109.3(3) . . ?
C14 C13 C15 108.8(3) . . ?
C13 C14 C10 110.1(3) . . ?
C6 C15 C13 110.5(2) . . ?
N1 C16 C17 114.2(10) . . ?
N1 C16 C18 106.0(10) . . ?
C17 C16 C18 112.2(7) . . ?
C24 N3 C21 121.4(3) . . ?
C31 N3 C40 125.4(6) . . ?
C24 N3 C2 115.4(3) . . ?
C21 N3 C2 118.0(3) . . ?
C31 N3 C37 112.8(5) . . ?
C40 N3 C37 108.3(6) . . ?
N3 C21 C22 114.5(4) . . ?
N3 C21 C23 109.6(4) . . ?
C22 C21 C23 109.9(5) . . ?
N3 C24 C25 111.8(4) . . ?
N3 C24 C26 114.6(4) . . ?
C25 C24 C26 110.8(4) . . ?
C28 C27 N1 132.1(12) . . ?
C28 C27 C31 135.8(12) . . ?
N1 C27 C31 92.1(8) . . ?
C27 C28 C29 176(2) . . ?
N4 C29 C28 175(2) . . ?
C29 N4 C6 118.6(14) . . ?
N1 C30 C36 103.8(11) . . ?
N1 C30 C35 115.5(11) . . ?
C36 C30 C35 109.8(13) . . ?
N1 C30 C31 91.9(9) . . ?
C36 C30 C31 118.2(12) . . ?
C35 C30 C31 116.1(13) . . ?
N3 C31 C27 123.3(8) . . ?
N3 C31 C30 115.6(8) . . ?
C27 C31 C30 86.7(8) . . ?
N1 C32 C33 118(2) . . ?
N1 C32 C34 105.9(18) . . ?
C33 C32 C34 112.5(19) . . ?
C39 C37 C38 112.7(18) . . ?
C39 C37 N3 110.0(10) . . ?
C38 C37 N3 114.5(12) . . ?
N3 C40 C42 120.7(12) . . ?
N3 C40 C41 110.1(11) . . ?
C42 C40 C41 110.8(14) . . ?
 
loop_
 _geom_torsion_atom_site_label_1
 _geom_torsion_atom_site_label_2
 _geom_torsion_atom_site_label_3
 _geom_torsion_atom_site_label_4
 _geom_torsion
 _geom_torsion_site_symmetry_1
 _geom_torsion_site_symmetry_2
 _geom_torsion_site_symmetry_3
 _geom_torsion_site_symmetry_4
 _geom_torsion_publ_flag
C3 N1 C1 C19 -115.4(5) . . . . ?
C16 N1 C1 C19 50.6(9) . . . . ?
C3 N1 C1 C20 116.3(5) . . . . ?
C16 N1 C1 C20 -77.6(8) . . . . ?
C3 N1 C1 C2 -0.5(4) . . . . ?
C16 N1 C1 C2 165.6(7) . . . . ?
N1 C1 C2 N3 126.8(4) . . . . ?
C19 C1 C2 N3 -116.7(5) . . . . ?
C20 C1 C2 N3 16.9(7) . . . . ?
N1 C1 C2 C3 0.4(4) . . . . ?
C19 C1 C2 C3 116.9(5) . . . . ?
C20 C1 C2 C3 -109.5(6) . . . . ?
C16 N1 C3 C4 17.3(12) . . . . ?
C1 N1 C3 C4 -178.2(7) . . . . ?
C16 N1 C3 C2 -164.1(8) . . . . ?
C1 N1 C3 C2 0.5(5) . . . . ?
N3 C2 C3 N1 -126.2(4) . . . . ?
C1 C2 C3 N1 -0.4(4) . . . . ?
N3 C2 C3 C4 52.4(9) . . . . ?
C1 C2 C3 C4 178.1(8) . . . . ?
C5 N2 C6 C11 64.3(7) . . . . ?
C5 N2 C6 C7 -57.0(7) . . . . ?
C5 N2 C6 C15 -172.5(6) . . . . ?
N2 C6 C7 C8 -174.2(4) . . . . ?
N4 C6 C7 C8 172.0(8) . . . . ?
C11 C6 C7 C8 59.2(4) . . . . ?
C15 C6 C7 C8 -59.8(4) . . . . ?
C6 C7 C8 C9 -60.0(4) . . . . ?
C6 C7 C8 C12 60.8(4) . . . . ?
C12 C8 C9 C10 -60.4(4) . . . . ?
C7 C8 C9 C10 59.7(4) . . . . ?
C8 C9 C10 C11 -59.8(4) . . . . ?
C8 C9 C10 C14 60.3(4) . . . . ?
N2 C6 C11 C10 179.8(4) . . . . ?
N4 C6 C11 C10 169.5(6) . . . . ?
C7 C6 C11 C10 -59.7(4) . . . . ?
C15 C6 C11 C10 58.2(3) . . . . ?
C9 C10 C11 C6 60.8(4) . . . . ?
C14 C10 C11 C6 -59.3(4) . . . . ?
C9 C8 C12 C13 59.6(4) . . . . ?
C7 C8 C12 C13 -61.0(4) . . . . ?
C8 C12 C13 C14 -58.6(4) . . . . ?
C8 C12 C13 C15 60.6(4) . . . . ?
C12 C13 C14 C10 59.7(4) . . . . ?
C15 C13 C14 C10 -59.8(4) . . . . ?
C9 C10 C14 C13 -60.3(4) . . . . ?
C11 C10 C14 C13 60.3(4) . . . . ?
N2 C6 C15 C13 174.4(4) . . . . ?
N4 C6 C15 C13 -162.4(5) . . . . ?
C11 C6 C15 C13 -58.2(4) . . . . ?
C7 C6 C15 C13 59.8(4) . . . . ?
C12 C13 C15 C6 -60.9(4) . . . . ?
C14 C13 C15 C6 58.7(4) . . . . ?
C3 N1 C16 C17 51.1(13) . . . . ?
C1 N1 C16 C17 -109.9(9) . . . . ?
C3 N1 C16 C18 -73.0(11) . . . . ?
C1 N1 C16 C18 126.1(8) . . . . ?
C3 C2 N3 C24 -123.6(4) . . . . ?
C1 C2 N3 C24 129.6(4) . . . . ?
C3 C2 N3 C21 31.3(5) . . . . ?
C1 C2 N3 C21 -75.5(5) . . . . ?
C24 N3 C21 C22 51.7(6) . . . . ?
C2 N3 C21 C22 -101.5(5) . . . . ?
C24 N3 C21 C23 -72.3(5) . . . . ?
C2 N3 C21 C23 134.5(4) . . . . ?
C21 N3 C24 C25 135.0(4) . . . . ?
C2 N3 C24 C25 -71.1(5) . . . . ?
C21 N3 C24 C26 -97.8(5) . . . . ?
C2 N3 C24 C26 56.1(5) . . . . ?
C32 N1 C27 C28 -16(2) . . . . ?
C30 N1 C27 C28 -180.0(17) . . . . ?
C32 N1 C27 C31 164.6(11) . . . . ?
C30 N1 C27 C31 0.4(8) . . . . ?
C11 C6 N4 C29 82.4(13) . . . . ?
C7 C6 N4 C29 -35.8(16) . . . . ?
C15 C6 N4 C29 -164.3(12) . . . . ?
C32 N1 C30 C36 80(2) . . . . ?
C27 N1 C30 C36 -120.0(10) . . . . ?
C32 N1 C30 C35 -40(2) . . . . ?
C27 N1 C30 C35 119.8(12) . . . . ?
C32 N1 C30 C31 -160.2(16) . . . . ?
C27 N1 C30 C31 -0.4(8) . . . . ?
C40 N3 C31 C27 -20.7(13) . . . . ?
C37 N3 C31 C27 115.3(9) . . . . ?
C40 N3 C31 C30 83.2(12) . . . . ?
C37 N3 C31 C30 -140.9(9) . . . . ?
C28 C27 C31 N3 -61(2) . . . . ?
N1 C27 C31 N3 118.4(8) . . . . ?
C28 C27 C31 C30 180.0(18) . . . . ?
N1 C27 C31 C30 -0.4(8) . . . . ?
N1 C30 C31 N3 -125.3(8) . . . . ?
C36 C30 C31 N3 -18.6(16) . . . . ?
C35 C30 C31 N3 115.0(12) . . . . ?
N1 C30 C31 C27 0.4(8) . . . . ?
C36 C30 C31 C27 107.1(13) . . . . ?
C35 C30 C31 C27 -119.3(13) . . . . ?
C30 N1 C32 C33 103(3) . . . . ?
C27 N1 C32 C33 -51(2) . . . . ?
C30 N1 C32 C34 -129.2(16) . . . . ?
C27 N1 C32 C34 76(2) . . . . ?
C31 N3 C37 C39 78.0(11) . . . . ?
C40 N3 C37 C39 -138.6(11) . . . . ?
C31 N3 C37 C38 -50.2(15) . . . . ?
C40 N3 C37 C38 93.2(15) . . . . ?
C31 N3 C40 C42 85.8(13) . . . . ?
C37 N3 C40 C42 -51.7(12) . . . . ?
C31 N3 C40 C41 -143.2(11) . . . . ?
C37 N3 C40 C41 79.3(12) . . . . ?
 
_refine_diff_density_max    0.318
_refine_diff_density_min   -0.281
_refine_diff_density_rms    0.061

_shelx_res_file
;
TITL si087a_a.res in P2(1)/a
    si087a_a.res
    created by SHELXL-2019/3 at 17:46:25 on 17-Oct-2023
REM  Yadorkari-X generated
CELL 0.71073 16.1763 7.4883 20.4414 90.0000 97.9140 90.0000
ZERR 4.0 0.0020 0.0010 0.0029 0.0000 0.0040 0.0000
LATT 1
SYMM 1/2-X, 1/2+Y, -Z
REM  SPGR P21/a monoclinic
SFAC C H N
UNIT 104 172 12
SIZE 0.30 0.20 0.02
TEMP -173.0
L.S. 50
FMAP 2
PLAN -20
ACTA
CONF
LIST 4
OMIT   -3    1    3
OMIT   -6    0    8
OMIT    0    0    2
OMIT    6    2    0
OMIT    3    1    1
OMIT   -3    1    8

DFIX 1.52 C32 C33 C32 C34
DFIX 1.52 C40 C41 C40 C42
DFIX 1.52 C37 C38 C37 C39
DFIX 1.45 N3 C37

WGHT    0.078400    3.559000
FVAR       0.37187   0.66349
N1    3    0.191342    0.350607    0.275695    11.00000    0.04297    0.05618 =
         0.02985   -0.00836   -0.00698    0.00820
PART 1
C1    1    0.175954    0.449748    0.335638    21.00000    0.02556    0.04433 =
         0.02883   -0.00811   -0.00004   -0.00288
C2    1    0.265197    0.379057    0.365203    21.00000    0.02637    0.03480 =
         0.02542   -0.00118   -0.00061   -0.00288
AFIX  13
H1    2    0.257781    0.283339    0.398009    21.00000   -1.20000
AFIX   0
C3    1    0.264964    0.289620    0.296838    21.00000    0.02975    0.03576 =
         0.02885   -0.00413    0.00105    0.00079
C4    1    0.319396    0.189702    0.267748    21.00000    0.04119    0.03701 =
         0.03631   -0.00834   -0.00447    0.00915
C5    1    0.368558    0.089597    0.244374    21.00000    0.02854    0.04330 =
         0.03091   -0.00816   -0.00417    0.00641
N2    3    0.422080   -0.013611    0.224595    21.00000    0.03756    0.04136 =
         0.03667   -0.00828   -0.00611    0.00743
PART 0
C6    1    0.404989   -0.100288    0.158578    11.00000    0.03691    0.03930 =
         0.03515   -0.00949   -0.00785    0.00513
C7    1    0.323902   -0.205709    0.157469    11.00000    0.05231    0.07645 =
         0.04248   -0.00170    0.00368   -0.01080
AFIX  23
H2    2    0.276958   -0.122569    0.160356    11.00000   -1.20000
H3    2    0.328356   -0.287183    0.195935    11.00000   -1.20000
AFIX   0
C8    1    0.307230   -0.314468    0.093072    11.00000    0.06725    0.05091 =
         0.05422   -0.00301   -0.00772   -0.02236
AFIX  13
H4    2    0.254048   -0.382889    0.092507    11.00000   -1.20000
AFIX   0
C9    1    0.299524   -0.189815    0.034190    11.00000    0.06931    0.05285 =
         0.04085   -0.00676   -0.01917    0.00488
AFIX  23
H5    2    0.288624   -0.259631   -0.007228    11.00000   -1.20000
H6    2    0.252254   -0.106724    0.035844    11.00000   -1.20000
AFIX   0
C10   1    0.379092   -0.086309    0.035502    11.00000    0.07045    0.05295 =
         0.04098    0.00954   -0.00184    0.00793
AFIX  13
H7    2    0.374260   -0.003896   -0.003331    11.00000   -1.20000
AFIX   0
C11   1    0.395955    0.022327    0.098976    11.00000    0.04953    0.03223 =
         0.05899    0.00389   -0.00564    0.00109
AFIX  23
H8    2    0.447754    0.092697    0.098913    11.00000   -1.20000
H9    2    0.349349    0.106660    0.101428    11.00000   -1.20000
AFIX   0
C12   1    0.379581   -0.445862    0.090321    11.00000    0.12583    0.03236 =
         0.06174   -0.00416   -0.02470   -0.00123
AFIX  23
H10   2    0.384265   -0.527060    0.128875    11.00000   -1.20000
H11   2    0.368918   -0.518992    0.049687    11.00000   -1.20000
AFIX   0
C13   1    0.459212   -0.342891    0.090750    11.00000    0.07480    0.04906 =
         0.05256   -0.01502   -0.01141    0.02574
AFIX  13
H12   2    0.506531   -0.427391    0.088202    11.00000   -1.20000
AFIX   0
C14   1    0.451030   -0.216047    0.031919    11.00000    0.07794    0.08645 =
         0.03944   -0.00251    0.01133    0.01602
AFIX  23
H13   2    0.440754   -0.285403   -0.009638    11.00000   -1.20000
H14   2    0.503657   -0.148527    0.031972    11.00000   -1.20000
AFIX   0
C15   1    0.475863   -0.233212    0.154491    11.00000    0.05101    0.04354 =
         0.04262   -0.00769   -0.00905    0.01553
AFIX  23
H15   2    0.480833   -0.314260    0.193096    11.00000   -1.20000
H16   2    0.529221   -0.167808    0.155566    11.00000   -1.20000
PART 1
AFIX   0
C16   1    0.128154    0.304179    0.218880    21.00000    0.02625    0.05542 =
         0.02940   -0.00821   -0.00090   -0.00836
AFIX  13
H17   2    0.075617    0.370194    0.223770    21.00000   -1.20000
AFIX   0
C17   1    0.107931    0.109033    0.213229    21.00000    0.05724    0.06814 =
         0.07485   -0.02027    0.01063   -0.02300
AFIX 137
H18   2    0.159187    0.041037    0.210817    21.00000   -1.50000
H19   2    0.068368    0.087772    0.173195    21.00000   -1.50000
H20   2    0.083013    0.070663    0.251980    21.00000   -1.50000
AFIX   0
C18   1    0.161439    0.375397    0.157958    21.00000    0.04209    0.11795 =
         0.02780    0.01063   -0.00419   -0.00509
AFIX 137
H21   2    0.176594    0.501434    0.164665    21.00000   -1.50000
H22   2    0.118343    0.363915    0.119503    21.00000   -1.50000
H23   2    0.210842    0.306766    0.150423    21.00000   -1.50000
AFIX   0
C19   1    0.105607    0.383143    0.370100    21.00000    0.03281    0.07863 =
         0.03306   -0.00495    0.00646   -0.00505
AFIX 137
H24   2    0.052737    0.395756    0.340679    21.00000   -1.50000
H25   2    0.103368    0.453170    0.410319    21.00000   -1.50000
H26   2    0.114864    0.257092    0.381764    21.00000   -1.50000
AFIX   0
C20   1    0.167769    0.647494    0.321016    21.00000    0.03736    0.04737 =
         0.05313   -0.00683   -0.00556    0.00741
AFIX 137
H27   2    0.207839    0.682099    0.291451    21.00000   -1.50000
H28   2    0.179180    0.714969    0.362352    21.00000   -1.50000
H29   2    0.110986    0.673513    0.299773    21.00000   -1.50000
PART 0
AFIX   0
N3    3    0.332400    0.499535    0.395099    11.00000    0.04070    0.03896 =
         0.02667    0.00665   -0.00236   -0.00734
PART 1
C21   1    0.374717    0.606454    0.351530    21.00000    0.03702    0.04780 =
         0.03435    0.01670   -0.00028   -0.01447
AFIX  13
H30   2    0.338805    0.609501    0.307622    21.00000   -1.20000
AFIX   0
C22   1    0.458939    0.536229    0.340651    21.00000    0.03200    0.09048 =
         0.03881    0.01705    0.00518   -0.00265
AFIX 137
H31   2    0.495913    0.533134    0.382854    21.00000   -1.50000
H32   2    0.482947    0.614484    0.309763    21.00000   -1.50000
H33   2    0.452793    0.415348    0.322253    21.00000   -1.50000
AFIX   0
C23   1    0.382998    0.797490    0.377276    21.00000    0.05297    0.04418 =
         0.07596    0.01752   -0.00608   -0.01786
AFIX 137
H34   2    0.327339    0.847677    0.378771    21.00000   -1.50000
H35   2    0.412419    0.869756    0.347835    21.00000   -1.50000
H36   2    0.414562    0.797900    0.421780    21.00000   -1.50000
AFIX   0
C24   1    0.372590    0.447909    0.459257    21.00000    0.02840    0.03587 =
         0.02835   -0.00242   -0.00478   -0.00850
AFIX  13
H37   2    0.420428    0.532023    0.470617    21.00000   -1.20000
AFIX   0
C25   1    0.316457    0.472900    0.511205    21.00000    0.05879    0.06241 =
         0.02545   -0.00411    0.00330   -0.00714
AFIX 137
H38   2    0.294006    0.594635    0.508600    21.00000   -1.50000
H39   2    0.348344    0.453315    0.554957    21.00000   -1.50000
H40   2    0.270370    0.387069    0.503976    21.00000   -1.50000
AFIX   0
C26   1    0.409532    0.261669    0.462675    21.00000    0.04576    0.03363 =
         0.05897    0.00731   -0.01053   -0.00169
AFIX 137
H41   2    0.364429    0.173300    0.458580    21.00000   -1.50000
H42   2    0.445157    0.245693    0.505086    21.00000   -1.50000
H43   2    0.442905    0.245549    0.426571    21.00000   -1.50000
PART 2
AFIX   0
C27   1    0.286406    0.346220    0.283354   -21.00000    0.02691    0.05580 =
         0.02710   -0.00342   -0.00313   -0.00545
C28   1    0.337871    0.243055    0.258707   -21.00000    0.04451    0.04027 =
         0.04235   -0.00607   -0.01074   -0.01306
C29   1    0.386621    0.133646    0.230579   -21.00000    0.02929    0.05757 =
         0.03240    0.00129   -0.00170   -0.01063
N4    3    0.436660    0.037840    0.208822   -21.00000    0.02547    0.04320 =
         0.04297   -0.00694   -0.00347   -0.00310
C30   1    0.196228    0.509976    0.321618   -21.00000    0.03763    0.06476 =
         0.03409    0.00015    0.00318    0.00635
C31   1    0.293785    0.507917    0.330802   -21.00000    0.04194    0.03911 =
         0.02853    0.00522   -0.01167   -0.00510
AFIX  13
H44   2    0.314696    0.614099    0.308351   -21.00000   -1.20000
AFIX   0
C32   1    0.137071    0.266322    0.228067   -21.00000    0.02867    0.10218 =
         0.06102    0.00599   -0.00247   -0.01597
AFIX  13
H45   2    0.080155    0.312912    0.232435   -21.00000   -1.20000
AFIX   0
C33   1    0.148903    0.291616    0.156512   -21.00000    0.04406    0.07632 =
         0.03715   -0.01094   -0.00491   -0.01499
AFIX 137
H46   2    0.204533    0.249566    0.149928   -21.00000   -1.50000
H47   2    0.143420    0.418537    0.145044   -21.00000   -1.50000
H48   2    0.106421    0.223128    0.128214   -21.00000   -1.50000
AFIX   0
C34   1    0.137570    0.070653    0.248001   -21.00000    0.05236    0.07658 =
         0.07290    0.01602   -0.00480   -0.02551
AFIX 137
H49   2    0.192688    0.019322    0.245152   -21.00000   -1.50000
H50   2    0.095192    0.005858    0.218251   -21.00000   -1.50000
H51   2    0.125152    0.060670    0.293449   -21.00000   -1.50000
AFIX   0
C35   1    0.154456    0.680460    0.292079   -21.00000    0.05036    0.07926 =
         0.05537   -0.00747    0.00107    0.02763
AFIX 137
H52   2    0.184311    0.723944    0.256639   -21.00000   -1.50000
H53   2    0.155955    0.771853    0.326537   -21.00000   -1.50000
H54   2    0.096335    0.654834    0.274131   -21.00000   -1.50000
AFIX   0
C36   1    0.152601    0.446132    0.378719   -21.00000    0.05874    0.11439 =
         0.04906    0.00226    0.01144   -0.03330
AFIX 137
H55   2    0.092126    0.444761    0.364969   -21.00000   -1.50000
H56   2    0.165845    0.527141    0.416356   -21.00000   -1.50000
H57   2    0.171738    0.325378    0.391604   -21.00000   -1.50000
AFIX   0
C37   1    0.412810    0.619498    0.407802   -21.00000    0.03877    0.04229 =
         0.03833    0.00057   -0.00304   -0.00590
AFIX  13
H58   2    0.442863    0.582968    0.451810   -21.00000   -1.20000
AFIX   0
C38   1    0.474844    0.592631    0.357774   -21.00000    0.03210    0.38785 =
         0.03577    0.02595    0.00145   -0.01535
AFIX 137
H59   2    0.455925    0.660464    0.317489   -21.00000   -1.50000
H60   2    0.477834    0.465504    0.346958   -21.00000   -1.50000
H61   2    0.530213    0.634842    0.377067   -21.00000   -1.50000
AFIX   0
C39   1    0.388258    0.814693    0.414567   -21.00000    0.11048    0.02949 =
         0.12105   -0.00953   -0.01877    0.00892
AFIX 137
H62   2    0.359482    0.828528    0.453431   -21.00000   -1.50000
H63   2    0.351019    0.851602    0.374961   -21.00000   -1.50000
H64   2    0.438505    0.889309    0.419652   -21.00000   -1.50000
AFIX   0
C40   1    0.347374    0.337847    0.433863   -21.00000    0.11607    0.06182 =
         0.05959    0.02746   -0.03657   -0.04671
AFIX  13
H65   2    0.299751    0.257583    0.417041   -21.00000   -1.20000
AFIX   0
C41   1    0.336240    0.374587    0.506363   -21.00000    0.13410    0.12105 =
         0.04797    0.04200   -0.02544   -0.06958
AFIX 137
H66   2    0.341197    0.262312    0.531227   -21.00000   -1.50000
H67   2    0.281025    0.426773    0.508087   -21.00000   -1.50000
H68   2    0.379424    0.458025    0.525849   -21.00000   -1.50000
AFIX   0
C42   1    0.424261    0.226391    0.430069   -21.00000    0.19628    0.02969 =
         0.15338   -0.02197   -0.12238    0.03367
AFIX 137
H69   2    0.430688    0.206160    0.383672   -21.00000   -1.50000
H70   2    0.418582    0.111356    0.451873   -21.00000   -1.50000
H71   2    0.473457    0.289257    0.452197   -21.00000   -1.50000
PART 0

AFIX   0
HKLF 4 1 0 0 -1 0 -1 0 -1 0 0


REM  si087a_a.res in P2(1)/a
REM wR2 = 0.2693, GooF = S = 1.067, Restrained GooF = 1.070 for all data
REM R1 = 0.0977 for 3899 Fo > 4sig(Fo) and 0.1303 for all 5668 data
REM 432 parameters refined using 7 restraints

END

WGHT      0.0790      3.5403

REM Highest difference peak  0.318,  deepest hole -0.281,  1-sigma level  0.061
Q1    1   0.3834  0.4763  0.3965  11.00000  0.05    0.32
Q2    1   0.4149 -0.3013  0.0350  11.00000  0.05    0.26
Q3    1   0.3793 -0.1886  0.1607  11.00000  0.05    0.25
Q4    1   0.3276  0.7875  0.4239  11.00000  0.05    0.25
Q5    1   0.4322 -0.0098  0.0815  11.00000  0.05    0.23
Q6    1   0.1447  0.5300  0.2696  11.00000  0.05    0.23
Q7    1   0.4781 -0.4709  0.1075  11.00000  0.05    0.23
Q8    1   0.4005  0.4722  0.5284  11.00000  0.05    0.22
Q9    1   0.3161  0.0342  0.1105  11.00000  0.05    0.22
Q10   1   0.4770 -0.3220  0.0407  11.00000  0.05    0.21
Q11   1   0.4395 -0.1571  0.1511  11.00000  0.05    0.21
Q12   1   0.3890  0.2652  0.4087  11.00000  0.05    0.21
Q13   1   0.3594  0.7502  0.4482  11.00000  0.05    0.21
Q14   1   0.2175  0.2609  0.2880  11.00000  0.05    0.21
Q15   1   0.4620 -0.1574  0.0977  11.00000  0.05    0.21
Q16   1   0.4355  0.7157  0.3519  11.00000  0.05    0.20
Q17   1   0.4967  0.0229  0.2381  11.00000  0.05    0.20
Q18   1   0.2602  0.6871  0.3640  11.00000  0.05    0.19
Q19   1   0.2347  0.4064  0.2685  11.00000  0.05    0.19
Q20   1   0.5267 -0.2290  0.1811  11.00000  0.05    0.19
;
_shelx_res_checksum   74534

_shelx_hkl_file
;
   0   0   2  268.87   58.39
   0   0  -2  377.46   45.50
   0   0  -2  330.77   66.29
   0   0   2  404.66   45.70
   0   0  -3   -0.20    0.30
   0   0  -3    0.30    0.30
   0   0  -4 3934.81  498.05
   0   0   4 4094.19  499.05
   0   0  -4 4341.17  460.35
   0   0   4 3737.03  460.05
   0   0  -5    0.40    0.40
   0   0  -5    0.30    0.40
   0   0  -6  243.88   26.50
   0   0  -6  221.98   26.40
   0   0  -7    1.50    0.60
   0   0  -7    1.80    0.60
   0   0  -8   28.70    3.60
   0   0  -8   30.40    3.60
   0   0  -9    0.40    0.60
   0   0  -9   -0.30    0.50
   0   0   9    0.40    0.70
   0   0 -10   28.20    3.60
   0   0  10   30.90    3.70
   0   0 -10   26.50    3.50
   0   0 -11    4.00    1.00
   0   0  11    4.60    1.30
   0   0 -11    4.10    1.00
   0   0 -12   12.00    2.00
   0   0  12   14.20    2.40
   0   0 -12   14.40    2.10
   0   0 -13    7.70    1.40
   0   0 -13    7.90    1.50
   0   0  13    6.10    1.60
   0   0  13    9.00    1.80
   0   0 -14  114.99   13.10
   0   0 -14  113.39   13.10
   0   0  14  107.79   13.30
   0   0  14  111.19   13.20
   0   0 -15    5.00    1.20
   0   0  15    2.90    1.40
   0   0 -15    4.10    1.20
   0   0  15    4.10    1.40
   0   0  16    3.10    1.50
   0   0 -16    3.20    1.20
   0   0  16    5.00    1.70
   0   0 -16    6.20    1.30
   0   0  17    0.20    1.20
   0   0 -17    0.80    0.90
   0   0  17   -0.90    1.20
   0   0 -17   -0.30    0.90
   0   0 -18   -0.80    0.90
   0   0  18    0.30    1.30
   0   0  18    0.60    1.40
   0   0 -18    1.70    1.00
   0   0 -19   -0.60    1.20
   0   0  19    1.00    1.50
   0   0  19   -0.60    1.30
   0   0 -19    2.10    1.00
   0   0  20   10.50    2.50
   0   0 -20    5.80    1.70
   0   0  20    8.30    2.30
   0   1   0    0.50    0.30
   0   1   0    0.40    0.30
   0   1   0    0.10    0.30
   0   1   0    0.50    0.30
   0  -1   0    0.30    0.30
   0  -1   0    0.10    0.30
   0   1  -1   75.99    8.50
   0   1  -1   70.19    8.40
   0   1   1   71.79    8.40
   0   1   1   73.99    8.40
   0   1   1   76.39    8.40
   0   1  -1   66.29    8.50
   0   1  -1   78.79    8.50
   0  -1   1   76.99    8.50
   0  -1  -1   80.59    8.40
   0  -1   1   71.39    8.40
   0  -1  -1   69.89    8.30
   0   1   2 2146.09  241.28
   0   1  -2 2107.79  246.88
   0   1  -2 1944.31  291.37
   0  -1   2 2168.08  247.28
   0  -1   2 2139.19  294.57
   0   1  -3  199.38   23.60
   0   1  -3  217.98   23.70
   0   1  -3  221.08   23.60
   0  -1   3  192.78   23.60
   0   1  -4   15.20    2.00
   0   1  -4   13.70    2.00
   0  -1   4   16.30    2.20
   0   1  -5  229.88   25.40
   0   1  -5  192.48   25.30
   0  -1  -5  219.28   25.10
   0  -1   5  219.98   25.40
   0  -1  -5  246.48   25.10
   0   1  -6   41.10    5.10
   0   1  -6   39.60    5.10
   0  -1  -6   42.70    4.80
   0  -1  -6   42.50    4.80
   0  -1   6   43.30    5.20
   0   1  -7   31.20    3.90
   0   1  -7   30.30    3.90
   0  -1  -7   30.10    3.60
   0  -1   7   35.70    4.00
   0  -1  -7   30.10    3.60
   0   1  -8   13.70    1.90
   0  -1   8   11.80    2.00
   0  -1  -8   10.00    1.50
   0  -1  -8   12.60    1.50
   0   1  -9    2.10    0.90
   0   1  -9    2.30    0.90
   0  -1   9    3.30    1.10
   0  -1  -9    2.10    0.70
   0  -1  -9    2.20    0.60
   0   1 -10   14.30    2.40
   0   1 -10   20.90    2.60
   0  -1 -10   15.10    2.00
   0  -1  10   14.20    2.50
   0  -1  10   14.00    2.40
   0   1 -11   78.19    8.60
   0   1 -11   62.99    8.50
   0  -1  11   69.89    8.60
   0  -1  11   67.29    8.50
   0  -1 -11   75.79    8.30
   0   1 -12   89.79   10.40
   0   1 -12   83.09   10.30
   0  -1  12   88.99   10.40
   0  -1  12   81.49   10.50
   0  -1 -12   90.79   10.10
   0   1 -13    0.90    0.90
   0   1  13    1.00    0.90
   0   1 -13   -1.80    0.80
   0  -1  13    0.70    1.20
   0  -1 -13    0.50    0.60
   0  -1  13   -0.50    1.00
   0   1  14   33.10    4.80
   0   1  14   35.80    4.90
   0   1 -14   38.30    5.00
   0   1 -14   41.20    5.00
   0  -1 -14   42.10    4.60
   0  -1  14   37.80    5.20
   0  -1  14   41.40    5.10
   0  -1 -14   34.10    5.00
   0   1 -15    3.30    1.20
   0   1  15    0.80    1.10
   0   1  15    3.30    1.30
   0   1 -15    3.70    1.30
   0  -1 -15    3.70    0.90
   0  -1  15    3.10    1.40
   0  -1 -15    3.20    0.90
   0  -1  15    0.30    1.30
   0   1  16    5.10    1.50
   0   1 -16    0.60    1.10
   0   1 -16    3.50    1.30
   0   1  16    2.60    1.30
   0  -1 -16    3.60    0.90
   0  -1 -16    3.20    0.90
   0  -1  16    2.10    1.50
   0  -1  16    2.40    1.60
   0   1 -17    1.40    1.10
   0   1  17   -1.10    0.90
   0   1  17    0.30    1.10
   0  -1 -17   -0.40    0.60
   0  -1  17   -0.10    1.40
   0  -1  17   -1.00    1.20
   0  -1 -17    1.30    0.70
   0   1  18    2.10    1.40
   0   1 -18    2.00    1.20
   0   1 -18    0.30    1.20
   0   1  18    2.80    1.40
   0  -1  18    2.80    1.70
   0  -1  18    1.20    1.60
   0  -1 -18    2.60    0.80
   0  -1 -18    0.00    0.80
   0   1 -19    0.00    1.30
   0   1  19    5.30    1.70
   0   1  19    3.60    1.70
   0   1 -19    3.00    1.30
   0  -1 -19    3.00    0.80
   0  -1 -19    0.00    0.80
   0  -1  19    2.60    1.90
   0  -1  19    3.30    1.60
   0   1  20    1.70    1.50
   0   1 -20    0.90    1.10
   0   1  20    0.30    1.50
   0  -1 -20   -1.70    0.70
   0  -1  20    1.40    1.90
   0  -1  20    0.90    1.40
   0  -1 -20    2.40    0.70
   0   2   0   39.20    4.70
   0   2   0   37.40    4.60
   0   2   0   36.00    4.60
   0   2   0   39.80    4.60
   0  -2   0   42.20    4.70
   0  -2   0   40.80    4.60
   0   2   1  329.47   37.30
   0   2  -1  303.97   37.40
   0   2   1  312.47   37.30
   0   2   1  323.07   37.30
   0   2  -1  327.27   37.40
   0   2   1  311.97   37.30
   0   2  -1  329.57   37.40
   0   2  -1  332.27   37.40
   0  -2  -1  354.76   37.30
   0  -2   1  327.27   37.40
   0  -2  -1  359.66   37.30
   0  -2   1  339.47   37.40
   0   2  -2   14.50    2.20
   0   2  -2   15.40    2.20
   0   2  -2   17.50    2.40
   0   2   2   16.40    2.00
   0   2   2   16.20    1.90
   0   2   2   15.10    2.00
   0   2   2   14.40    2.00
   0  -2   2   17.40    2.30
   0  -2   2   19.20    2.40
   0   2  -3  141.99   16.90
   0   2  -3  144.79   16.90
   0   2  -3  150.68   17.00
   0   2   3  148.99   16.60
   0   2   3  150.38   16.70
   0   2   3  143.09   16.70
   0   2   3  155.68   16.60
   0  -2   3  136.79   16.90
   0  -2   3  147.39   16.90
   0   2   4  349.07   38.00
   0   2  -4  360.16   38.40
   0   2  -4  314.07   38.30
   0   2   4  350.46   38.00
   0   2  -4  314.17   38.30
   0  -2   4  344.27   38.30
   0  -2   4  321.17   38.30
   0   2  -5   11.80    1.90
   0  -2   5   11.40    2.00
   0  -2   5   10.00    1.80
   0   2  -6  105.39   12.50
   0   2  -6  115.59   12.50
   0  -2   6   99.49   12.50
   0  -2   6  108.79   12.60
   0   2  -7   24.90    3.30
   0   2  -7   24.50    3.30
   0  -2   7   27.80    3.50
   0  -2   7   22.80    3.30
   0   2  -8    9.20    1.70
   0   2  -8    6.40    1.60
   0  -2   8    6.40    1.60
   0  -2   8    9.50    1.80
   0   2  -9   25.60    3.20
   0   2  -9   19.30    3.20
   0  -2   9   22.40    3.40
   0  -2   9   21.70    3.40
   0   2 -10    1.80    1.00
   0   2 -10    2.20    1.00
   0  -2  10   -0.70    1.10
   0  -2  10    0.20    0.90
   0   2 -11   -0.50    0.70
   0   2 -11    0.00    0.90
   0  -2  11    0.40    1.10
   0  -2  11   -0.10    1.00
   0   2 -12    9.50    1.90
   0   2 -12    4.90    1.60
   0  -2  12    8.30    2.00
   0  -2  12    8.30    2.00
   0   2 -13    6.90    1.80
   0   2 -13    5.50    1.60
   0  -2  13    8.50    2.10
   0  -2  13    5.20    1.80
   0   2 -14   -0.60    1.00
   0   2 -14    2.80    1.40
   0   2  14    1.60    0.90
   0  -2  14    1.60    1.70
   0  -2  14    2.00    1.50
   0   2  15    1.10    0.90
   0   2 -15    1.50    1.20
   0   2  15    0.10    0.90
   0   2 -15    0.30    1.10
   0  -2  15    1.20    1.60
   0  -2  15   -0.40    1.20
   0   2 -16    0.60    1.20
   0   2  16    0.70    1.00
   0   2  16    0.90    0.90
   0  -2  16    2.50    1.60
   0  -2  16    4.10    1.80
   0   2 -17   -0.20    1.20
   0   2  17    0.40    1.00
   0   2  17   -0.40    1.00
   0   2 -17    0.90    1.30
   0  -2  17   -1.10    1.40
   0  -2  17   -0.20    1.40
   0   2  18    3.00    1.30
   0   2  18    2.50    1.30
   0   2 -18    0.30    1.20
   0   2 -18    1.20    1.30
   0  -2  18    2.30    1.50
   0  -2  18    1.80    1.60
   0   2 -19    2.20    1.30
   0   2  19    2.20    1.40
   0   2  19   -0.20    1.10
   0  -2  19   -0.20    1.40
   0  -2  19   -0.70    1.60
   0   2  20    1.00    1.40
   0   2  20    1.30    1.50
   0   2 -20    4.10    1.50
   0  -2  20    2.90    2.20
   0   3   0    0.00    0.70
   0   3   0    3.00    0.80
   0   3   0    1.90    0.80
   0   3   0    2.30    1.00
   0  -3   0    2.50    0.90
   0  -3   0    2.80    0.80
   0   3  -1  200.38   22.40
   0   3   1  188.08   22.30
   0   3   1  187.58   22.30
   0   3  -1  200.88   22.40
   0   3   1  177.28   22.30
   0   3  -1  186.88   22.40
   0   3  -1  199.18   22.40
   0   3   1  204.98   22.30
   0  -3   1  199.28   22.30
   0  -3   1  196.58   22.40
   0  -3  -1  206.18   22.20
   0  -3  -1  197.98   22.30
   0   3  -2  110.19   14.10
   0   3  -2  123.89   14.20
   0   3   2  117.79   13.90
   0   3   2  123.59   13.90
   0   3   2  122.59   13.90
   0   3   2  112.09   13.90
   0  -3   2  115.49   14.10
   0  -3  -2  127.19   13.80
   0  -3  -2  131.19   13.80
   0  -3   2  126.69   14.10
   0   3  -3  566.34   62.89
   0   3  -3  553.34   62.89
   0   3   3  531.95   62.59
   0   3   3  529.75   62.59
   0   3   3  586.44   62.69
   0   3  -3  550.04   62.89
   0   3   3  547.05   62.59
   0  -3   3  568.14   62.79
   0   3   4   32.30    3.60
   0   3   4   30.20    3.60
   0   3   4   29.60    3.60
   0   3  -4   36.80    4.20
   0   3   4   29.90    3.60
   0   3  -4   33.70    4.00
   0   3  -4   28.80    4.00
   0  -3   4   29.20    3.90
   0  -3   4   28.70    4.10
   0   3  -5   69.39    7.40
   0   3  -5   67.09    7.30
   0   3   5   63.59    6.80
   0   3   5   62.39    6.80
   0   3  -5   56.79    7.20
   0   3   5   57.19    6.80
   0   3   5   55.09    6.80
   0  -3   5   49.00    7.20
   0  -3   5   61.79    7.20
   0   3  -6   69.99    7.80
   0   3  -6   61.79    7.80
   0  -3   6   66.99    7.80
   0  -3   6   56.99    7.80
   0   3  -7  110.29   12.90
   0   3  -7  115.59   12.90
   0  -3   7  109.69   12.80
   0  -3   7  100.29   12.90
   0   3  -8   59.59    7.00
   0   3  -8   60.59    7.00
   0  -3   8   52.39    6.90
   0  -3   8   52.09    7.00
   0   3  -9   21.80    3.30
   0   3  -9   23.00    3.40
   0  -3   9   19.20    3.40
   0  -3   9   17.60    3.10
   0   3 -10   25.50    3.50
   0   3 -10   18.40    3.30
   0  -3  10   20.40    3.60
   0  -3  10   21.30    3.40
   0   3 -11   10.00    2.00
   0   3 -11    6.20    1.80
   0  -3  11    7.70    2.10
   0  -3  11    8.70    2.10
   0   3 -12    7.30    2.00
   0   3 -12    7.60    2.00
   0  -3  12    6.20    2.00
   0  -3  12    7.50    2.20
   0   3 -13   29.20    4.10
   0   3 -13   21.40    3.80
   0  -3  13   25.50    4.20
   0  -3  13   21.70    3.80
   0   3 -14   12.40    2.60
   0  -3  14   12.70    2.70
   0  -3  14    9.80    2.70
   0   3  15    0.10    0.70
   0   3  15    0.80    0.70
   0   3 -15   -1.60    1.00
   0   3 -15    0.50    1.40
   0  -3  15   -1.00    1.40
   0  -3  15    0.40    1.50
   0   3 -16    3.60    1.60
   0   3  16    3.80    1.10
   0   3  16    3.60    1.10
   0   3 -16    4.50    1.80
   0  -3  16    3.20    1.90
   0  -3  16    2.70    1.80
   0   3  17    1.20    1.00
   0   3  17    1.60    0.90
   0   3 -17    1.00    1.30
   0   3 -17    2.50    1.60
   0  -3  17    1.30    1.50
   0  -3  17    0.70    1.70
   0   3 -18    2.40    1.60
   0   3  18    4.00    1.30
   0   3  18    2.90    1.20
   0  -3  18    2.20    1.80
   0  -3  18    2.20    2.00
   0   3 -19    2.80    1.60
   0   3  19    2.00    1.20
   0   3  19    0.10    1.10
   0  -3  19    2.40    2.10
   0   4   0   13.60    2.30
   0   4   0   18.40    2.50
   0   4   0   14.80    2.40
   0   4   0   18.00    2.60
   0  -4   0   17.10    2.50
   0  -4   0   15.40    2.30
   0   4   1   31.50    4.40
   0   4  -1   29.80    4.50
   0   4  -1   36.80    4.60
   0   4   1   34.90    4.50
   0   4  -1   34.70    4.50
   0   4   1   36.10    4.50
   0   4   1   37.60    4.50
   0  -4  -1   39.30    4.30
   0  -4   1   39.20    4.50
   0  -4   1   38.60    4.60
   0  -4  -1   36.50    4.40
   0   4   2   17.60    2.40
   0   4  -2   16.90    2.70
   0   4   2   18.20    2.60
   0   4  -2   19.40    2.90
   0   4   2   16.40    2.40
   0   4   2   17.10    2.40
   0   4  -2   15.00    2.60
   0  -4   2   17.40    2.80
   0  -4  -2   19.40    2.20
   0  -4   2   14.20    2.50
   0  -4  -2   16.10    2.20
   0   4  -3   11.30    2.20
   0   4   3    8.30    1.60
   0   4  -3    7.90    1.80
   0   4   3   12.70    1.80
   0   4  -3   11.70    2.00
   0   4   3    7.90    1.60
   0   4   3   12.50    1.70
   0  -4   3   11.20    1.90
   0  -4   3   12.70    2.20
   0   4   4    3.20    0.90
   0   4  -4    3.00    1.30
   0   4  -4    4.10    1.30
   0   4  -4    4.30    1.50
   0   4   4    3.90    0.90
   0   4   4    3.90    0.90
   0   4   4    4.70    0.90
   0  -4   4    5.90    1.30
   0  -4   4    1.80    1.30
   0   4   5    2.00    0.70
   0   4  -5    1.40    1.10
   0   4   5    1.50    0.50
   0   4  -5    1.70    1.20
   0   4   5    2.00    0.60
   0   4   5    1.80    0.70
   0   4  -5    2.70    1.20
   0  -4   5    0.90    1.10
   0  -4   5    3.10    1.20
   0   4   6    6.70    1.20
   0   4   6    8.80    1.20
   0   4  -6    9.90    2.00
   0   4  -6    7.20    1.80
   0   4  -6    7.00    1.90
   0   4   6    8.60    1.30
   0   4   6    8.30    1.10
   0  -4   6   10.30    2.10
   0  -4   6    7.20    1.80
   0   4   7   18.30    2.30
   0   4   7   20.60    2.30
   0   4   7   20.10    2.40
   0   4   7   18.70    2.40
   0   4  -7   23.00    3.40
   0   4  -7   19.10    3.30
   0  -4   7   19.70    3.10
   0  -4   7   26.30    3.60
   0   4   8   34.10    3.80
   0   4  -8   39.00    4.60
   0   4   8   31.50    3.80
   0   4  -8   32.80    4.60
   0  -4   8   31.80    4.40
   0  -4   8   31.10    4.80
   0   4  -9   20.50    3.20
   0   4  -9   14.30    2.90
   0  -4   9   15.30    3.10
   0  -4   9   14.90    2.80
   0   4 -10    4.00    1.70
   0   4 -10    4.40    1.50
   0  -4  10    2.60    1.40
   0  -4  10    4.60    1.90
   0   4 -11   11.30    2.40
   0   4 -11    9.60    2.30
   0  -4  11    8.30    2.20
   0  -4  11   10.10    2.60
   0   4 -12    5.90    1.90
   0  -4  12    2.90    1.60
   0  -4  12    1.90    1.60
   0   4 -13   15.40    3.10
   0  -4  13   16.10    3.30
   0  -4  13   15.70    3.10
   0   4  14    0.50    0.40
   0   4 -14    1.40    1.50
   0  -4  14    2.70    1.80
   0  -4  14    3.00    1.70
   0   4 -15   -0.10    1.10
   0   4 -15    2.80    1.70
   0  -4  15    1.20    1.60
   0  -4  15    3.10    1.90
   0   4  16    0.40    0.70
   0   4 -16    1.80    1.50
   0   4  16    0.40    0.60
   0  -4  16    0.80    1.30
   0  -4  16    0.80    1.80
   0   4  17    0.40    0.70
   0   4 -17   -1.50    1.30
   0   4  17    1.80    0.80
   0  -4  17    1.50    2.00
   0   4 -18    1.60    1.70
   0   4  18   -0.30    0.80
   0   4  18    1.40    0.90
   0  -4  18    1.20    2.20
   0   4  19   -1.20    0.90
   0   5   0   -0.50    0.80
   0   5   0   -0.70    0.80
   0   5   0   -1.20    0.90
   0  -5   0   -0.30    0.70
   0  -5   0   -2.50    0.80
   0   5   1   24.30    3.20
   0   5   1   21.60    3.50
   0   5  -1   26.10    3.30
   0   5  -1   22.40    3.40
   0   5   1   24.10    3.20
   0   5  -1   23.10    3.60
   0  -5  -1   21.50    3.00
   0  -5  -1   23.30    3.10
   0  -5   1   20.90    3.40
   0  -5   1   26.40    3.20
   0   5  -2    5.90    1.60
   0   5   2    2.90    1.20
   0   5   2    4.40    1.20
   0   5  -2    3.50    1.30
   0   5   2    2.10    1.10
   0   5   2    2.30    1.00
   0   5  -2    5.10    1.40
   0  -5  -2    2.60    0.90
   0  -5  -2    4.10    0.80
   0  -5   2    6.20    1.40
   0  -5   2    6.20    1.60
   0   5  -3   -0.30    1.10
   0   5   3   -0.70    0.60
   0   5  -3   -0.10    0.90
   0   5   3   -0.10    0.80
   0   5  -3    0.20    1.00
   0   5   3   -0.80    0.70
   0   5   3    0.00    0.60
   0  -5  -3    0.60    0.30
   0  -5   3    2.40    1.20
   0  -5   3    0.80    0.90
   0  -5  -3    0.20    0.30
   0   5   4    0.90    0.90
   0   5   4    1.20    0.80
   0   5  -4    4.50    1.40
   0   5   4    1.90    0.90
   0   5  -4    1.50    1.10
   0   5   4    1.40    0.80
   0   5  -4    4.00    1.60
   0  -5   4    2.70    1.30
   0  -5   4    2.60    1.20
   0   5  -5    5.50    1.60
   0   5   5    3.90    1.10
   0   5   5    4.00    1.00
   0   5  -5    4.50    1.90
   0   5   5    4.90    1.10
   0   5  -5    3.70    1.40
   0   5   5    5.60    1.10
   0  -5   5    3.70    1.40
   0  -5   5    3.20    1.70
   0   5   6    0.80    0.60
   0   5  -6    2.90    1.40
   0   5   6    0.00    0.50
   0   5   6    0.10    0.70
   0   5   6   -0.50    0.70
   0   5  -6   -0.70    1.20
   0   5  -6    1.30    1.20
   0  -5   6   -0.70    1.40
   0  -5   6    0.70    1.10
   0   5  -7    3.10    1.50
   0   5  -7    4.00    1.50
   0  -5   7    3.80    1.80
   0  -5   7    1.30    1.30
   0   5   8   11.60    1.70
   0   5   8   10.50    1.60
   0   5   8   11.30    1.30
   0   5   8   10.70    1.30
   0   5  -8   11.60    2.60
   0   5  -8   13.10    2.60
   0  -5   8   12.90    2.60
   0  -5   8   10.50    2.60
   0   5  -9    2.90    1.60
   0   5  -9    3.30    1.60
   0   5   9   -0.10    0.60
   0  -5   9    0.60    1.50
   0  -5   9    1.90    1.40
   0   5 -10    4.60    1.90
   0   5  10    5.30    0.90
   0   5 -10    6.30    1.90
   0   5  10    3.90    0.80
   0  -5  10    3.50    1.80
   0   5  11    0.60    0.40
   0   5 -11   -0.50    1.20
   0   5 -11   -0.90    1.30
   0  -5  11    0.10    1.50
   0   5 -12    5.40    2.10
   0   5 -12    4.50    1.90
   0  -5  12    6.30    2.30
   0   5 -13    0.60    1.40
   0   5 -13    2.90    1.80
   0  -5  13    1.70    1.70
   0  -5  13   -0.50    1.30
   0   5 -14    3.20    1.70
   0   5 -14    5.60    2.00
   0  -5  14    3.30    1.60
   0  -5  14    4.40    2.40
   0   5 -15    3.40    2.00
   0  -5  15    5.80    2.30
   0   5 -16    0.30    1.60
   0  -5  16    1.40    2.10
   0   5 -17    5.90    2.30
   0  -5  17    0.40    1.90
   0   6   0   14.30    2.40
   0   6   0   12.70    2.60
   0   6   0   12.00    2.30
   0  -6   0   10.60    2.20
   0  -6   0   10.50    2.00
   0   6  -1    6.20    1.60
   0   6   1    3.40    1.30
   0   6  -1    8.40    2.10
   0   6  -1    3.10    1.30
   0   6   1    0.50    1.30
   0   6   1    4.10    1.40
   0  -6  -1    4.80    1.30
   0  -6   1    1.90    1.40
   0  -6  -1    4.60    1.10
   0  -6   1    4.00    1.40
   0   6  -2   35.30    4.50
   0   6   2   32.30    4.50
   0   6   2   33.00    4.30
   0   6  -2   35.90    4.70
   0   6   2   34.50    4.30
   0   6  -2   28.40    4.40
   0  -6  -2   31.30    4.00
   0  -6   2   32.50    4.50
   0  -6  -2   30.20    3.90
   0  -6   2   34.30    4.40
   0   6   3    9.10    1.90
   0   6  -3   10.20    2.30
   0   6  -3    8.60    2.00
   0   6  -3    7.40    1.80
   0   6   3    7.10    1.50
   0   6   3    6.50    1.60
   0  -6  -3    5.50    0.90
   0  -6   3    7.10    2.10
   0  -6   3    5.10    1.60
   0  -6  -3    6.50    0.90
   0   6   4    9.00    1.90
   0   6  -4    7.70    2.10
   0   6  -4    8.10    2.00
   0   6   4    6.10    1.50
   0   6   4   10.20    1.70
   0   6  -4    8.50    2.30
   0  -6   4    7.00    2.10
   0  -6   4    6.90    1.80
   0   6  -5   11.60    2.30
   0   6   5   10.90    1.70
   0   6  -5    9.70    2.70
   0   6   5    9.10    2.00
   0   6  -5    9.40    2.30
   0   6   5    9.10    1.70
   0  -6   5    8.20    2.20
   0  -6   5   10.80    2.60
   0   6   6   27.80    4.20
   0   6  -6   28.90    4.70
   0   6   6   29.60    4.00
   0   6  -6   35.70    4.70
   0   6   6   34.50    4.00
   0  -6   6   33.50    5.10
   0  -6   6   35.10    4.90
   0   6   7    0.40    0.90
   0   6  -7   -0.20    1.30
   0   6  -7    2.80    1.50
   0   6   7    0.90    0.70
   0   6   7    0.40    0.60
   0  -6   7    0.40    1.30
   0  -6   7   -1.60    1.40
   0   6   8   53.89    6.50
   0   6  -8   61.29    7.20
   0   6   8   51.39    6.20
   0   6   8   54.89    6.20
   0   6  -8   55.59    7.10
   0  -6   8   46.00    6.90
   0  -6   8   57.89    7.30
   0   6   9    7.90    1.60
   0   6  -9   10.40    2.50
   0   6  -9    9.40    2.50
   0  -6   9    8.60    2.50
   0   6 -10    1.40    1.60
   0   6  10    2.10    0.90
   0   6 -10    3.20    1.80
   0  -6  10    0.40    1.50
   0  -6  10    2.20    1.90
   0   6 -11    4.30    1.90
   0   6  11    0.80    0.70
   0   6 -11    0.10    1.40
   0  -6  11    0.10    1.60
   0  -6  11    0.50    1.80
   0   6  12    1.10    0.70
   0   6 -12    0.70    1.40
   0   6 -12   -0.50    1.50
   0  -6  12    0.90    1.90
   0  -6  12    2.50    1.70
   0   6 -13    2.50    1.70
   0   6  13    0.80    0.70
   0  -6  13    2.40    2.20
   0   6 -14    3.40    2.00
   0  -6  14    1.10    2.00
   0   6 -15    2.90    2.00
   0  -6  15    1.20    2.10
   0   6 -16    2.00    1.90
   0  -6  16    0.90    2.10
   0   7   0    0.70    1.20
   0   7   0    0.00    1.30
   0   7   0   -1.30    1.00
   0  -7   0   -0.80    0.90
   0  -7   0   -0.40    1.10
   0   7  -1    8.80    2.00
   0   7   1    9.70    2.10
   0   7   1    7.10    2.10
   0   7  -1   10.80    2.20
   0   7  -1    6.50    2.10
   0   7   1    7.50    1.90
   0  -7  -1    8.30    1.50
   0  -7  -1    5.60    1.60
   0  -7   1    4.30    1.70
   0  -7   1    6.90    1.70
   0   7   2   -0.50    1.30
   0   7   2    1.20    1.10
   0   7   2   -0.40    0.90
   0   7  -2   -2.00    1.10
   0   7  -2    0.10    1.60
   0   7  -2    1.30    1.20
   0  -7   2    1.20    1.40
   0  -7  -2    0.50    0.70
   0  -7  -2    0.00    0.80
   0  -7   2   -0.80    1.10
   0   7   3    1.20    1.10
   0   7  -3   -0.20    1.70
   0   7   3    0.10    1.30
   0   7  -3    4.90    1.70
   0   7  -3   -0.30    1.30
   0   7   3    0.20    1.10
   0  -7   3    3.40    1.80
   0  -7   3    0.60    1.40
   0   7   4    6.10    1.60
   0   7  -4    5.60    1.90
   0   7   4    4.20    1.40
   0   7   4    1.80    1.60
   0   7  -4    6.80    2.00
   0   7  -4    7.10    2.40
   0  -7   4    5.00    1.70
   0  -7   4    6.90    2.20
   0   7   5    8.20    1.70
   0   7  -5    9.50    2.40
   0   7  -5    4.20    1.90
   0   7   5    7.20    1.60
   0   7   5    5.60    1.80
   0  -7   5    8.60    2.50
   0  -7   5    6.80    2.10
   0   7   6   16.50    2.40
   0   7   6   14.00    2.30
   0   7  -6   14.60    3.20
   0   7  -6   12.30    2.90
   0   7   6   15.30    2.80
   0  -7   6   17.30    3.40
   0  -7   6   16.30    3.20
   0   7   7    3.20    1.00
   0   7  -7    3.40    1.80
   0   7   7    2.60    1.30
   0   7   7    1.60    0.80
   0   7  -7    2.00    1.60
   0  -7   7    0.50    1.70
   0   7   8    0.70    1.10
   0   7  -8   -2.20    1.20
   0   7   8    0.40    0.60
   0   7  -8    2.80    1.70
   0   7   8    1.10    0.70
   0  -7   8   -0.40    1.20
   0  -7   8    2.00    1.90
   0   7  -9    5.10    2.00
   0   7   9    4.20    0.60
   0   7   9    3.10    0.60
   0   7   9    4.30    1.50
   0   7  -9    5.00    2.20
   0  -7   9    4.50    2.20
   0  -7   9    5.40    2.00
   0   7  10   -0.20    1.00
   0   7 -10   -1.00    1.40
   0   7 -10    0.00    1.40
   0  -7  10    0.10    1.30
   0  -7  10   -1.70    1.50
   0   7 -11   -0.30    1.40
   0   7 -11   -0.30    1.60
   0   7  11   -0.20    0.90
   0  -7  11    0.30    1.90
   0   7  12    0.40    0.90
   0   7 -12    2.90    1.90
   0  -7  12    0.30    1.80
   0   7 -13    0.90    1.90
   0  -7  13    1.50    2.20
   0   7 -14    4.00    2.10
   0  -7  14   -0.70    1.90
   0   8   0   -0.40    1.30
   0   8   0   -1.10    1.40
   0   8   0   -1.30    1.10
   0  -8   0    2.90    1.30
   0  -8   0    1.10    1.30
   0   8   1    2.60    1.90
   0   8  -1    5.10    1.90
   0   8  -1    2.50    2.00
   0   8  -1    4.20    1.80
   0   8   1    5.90    1.80
   0   8   1    1.60    1.40
   0  -8   1    3.40    1.70
   0  -8  -1    2.80    1.10
   0  -8  -1    2.90    1.20
   0  -8   1    2.10    1.40
   0   8   2    1.20    1.40
   0   8  -2    2.10    2.00
   0   8  -2    0.30    1.40
   0   8  -2    6.60    2.00
   0   8   2    3.70    1.50
   0   8   2    2.40    1.80
   0  -8  -2    3.60    0.80
   0  -8   2    0.50    1.50
   0  -8   2    0.00    1.40
   0  -8  -2    1.70    0.70
   0   8  -3   12.00    2.80
   0   8   3    7.90    2.20
   0   8   3    7.70    2.50
   0   8  -3   12.20    2.70
   0   8   3   10.70    2.20
   0  -8   3    6.00    2.20
   0  -8   3   15.60    2.80
   0   8  -4   -0.30    1.50
   0   8   4    1.50    1.70
   0   8  -4    0.40    1.30
   0   8   4    2.60    1.20
   0   8   4    1.30    1.20
   0  -8   4    0.10    1.50
   0  -8   4   -0.20    1.40
   0   8   5    7.10    2.20
   0   8  -5    8.60    2.40
   0   8  -5    8.30    2.50
   0   8   5    8.80    1.80
   0   8   5    7.20    1.80
   0  -8   5    7.90    2.40
   0   8  -6    5.20    2.30
   0   8   6    4.30    1.40
   0   8   6    5.40    1.50
   0   8   6   12.20    2.50
   0   8  -6    9.50    2.50
   0  -8   6    4.30    2.10
   0  -8   6    9.80    2.60
   0   8   7   -0.20    1.40
   0   8   7   -0.60    0.80
   0   8   7    2.20    1.00
   0   8  -7    2.20    1.70
   0   8  -7    4.10    1.90
   0  -8   7    2.60    2.00
   0  -8   7   -1.10    1.50
   0   8   8    2.70    1.70
   0   8  -8    4.20    2.00
   0   8   8    1.60    0.90
   0   8  -8    2.90    1.80
   0   8   8    3.10    0.90
   0  -8   8    0.70    1.70
   0  -8   8    3.70    2.10
   0   8  -9    0.90    1.70
   0   8   9   -0.70    1.40
   0   8   9    0.70    0.50
   0   8   9   -0.40    0.50
   0   8  -9   -0.90    1.50
   0  -8   9    4.90    2.50
   0   8  10    0.00    1.30
   0   8 -10   -2.60    1.50
   0  -8  10    3.10    2.20
   0   8 -11    3.60    2.10
   0  -8  11    0.40    2.20
   0   9   0    0.50    1.60
   0   9   0    1.20    1.60
   0  -9   0   -2.50    1.10
   0  -9   0    2.00    1.30
   0   9  -1    3.00    1.80
   0   9  -1    6.20    2.30
   0   9   1   12.60    2.40
   0   9   1    8.20    2.20
   0  -9  -1    5.50    1.20
   0  -9   1    3.50    1.80
   0  -9  -1    2.60    1.20
   0  -9   1    6.10    1.90
   0   9   2   13.00    2.50
   0   9   2    3.40    2.30
   0   9  -2   13.90    3.10
   0   9   2    8.90    2.50
   0   9  -2   13.60    2.90
   0  -9   2   10.80    2.50
   0  -9   2    9.60    2.50
   0   9  -3    5.90    2.10
   0   9  -3    2.40    2.10
   0   9   3    2.40    1.70
   0   9   3    8.50    1.90
   0   9   3    4.30    2.10
   0  -9   3    4.10    2.00
   0  -9   3   -2.10    1.70
   0   9   4   -2.40    1.40
   0   9   4   -0.70    1.20
   0   9  -4   -0.70    1.50
   0   9  -4   -0.40    1.40
   0   9   4   -1.80    1.20
   0  -9   4   -3.70    1.90
   0  -9   4    1.40    1.70
   0   9   5    6.10    1.70
   0   9  -5    2.40    2.00
   0   9   5    5.60    2.20
   0   9   5    6.20    1.80
   0   9  -5    5.40    2.20
   0  -9   5   -0.90    2.00
   0  -9   5    5.70    2.20
   0   9  -6    2.50    2.00
   0   9   6    5.50    1.50
   0   9   6    3.40    1.50
   0   9  -6    2.20    1.90
   0  -9   6    6.30    2.50
   0  -9   6    2.30    2.50
   0   9   7    5.20    1.40
   0   9  -7    4.50    2.20
   0   9  -7    1.00    2.00
   0  -9   7    7.00    2.50
   1   0 -20   11.70    2.00
  -1   0  20    7.50    2.50
   1   0 -20   10.00    2.10
  -1   0  20    8.80    2.40
  -1   0  19   -2.20    1.20
   1   0 -19    0.90    0.90
   1   0 -19   -2.40    1.40
  -1   0  19   -0.10    1.40
  -1   0  18    7.10    2.10
  -1   0  18    5.60    2.10
   1   0 -18    7.60    1.60
  -1   0  17   -0.20    1.30
   1   0 -17    1.60    0.90
   1   0 -17   -1.10    0.80
  -1   0  17    0.50    1.20
  -1   0  16    3.40    1.60
   1   0 -16    5.00    1.40
   1   0 -16    5.60    1.40
  -1   0  16    7.20    1.80
   1   0 -15   -0.20    0.80
  -1   0  15   -0.40    1.10
  -1   0  15    1.30    1.20
   1   0 -15   -1.20    0.70
   1   0 -14   21.10    2.90
  -1   0  14   22.90    3.40
  -1   0  14   15.80    3.10
   1   0 -14   22.30    2.90
   1   0 -13   -0.90    0.70
  -1   0  13   -0.10    1.00
   1   0 -13    0.00    0.60
  -1   0  13   -0.80    0.90
   1   0 -12   55.49    6.60
  -1   0  12   60.59    6.80
  -1   0  12   50.49    6.70
   1   0 -12   54.79    6.60
   1   0 -11    0.10    0.60
  -1   0  11   -0.20    0.80
   1   0 -11   -0.80    0.60
   1   0 -10   14.90    2.20
   1   0 -10   17.40    2.20
  -1   0  10   13.50    2.30
   1   0  -9   -0.20    0.50
  -1   0   9   -0.30    0.60
   1   0  -9    0.30    0.50
   1   0  -8   26.80    3.50
   1   0  -8   30.00    3.50
   1   0  -7    0.00    0.50
   1   0  -7    0.60    0.50
  -1   0   6  297.57   34.40
   1   0  -6  308.17   34.40
   1   0  -5    0.20    0.40
  -1   0   5    0.30    0.50
   1   0  -4  159.88   17.00
  -1   0   4  142.89   17.00
  -1   0   4  145.49   17.00
   1   0  -3   -0.30    0.30
  -1   0   3   -0.40    0.40
  -1   0   3    0.00    0.40
  -1   0   2  189.08   21.40
   1   0   2 2228.48  298.17
   1   0   2 2495.85  277.77
  -1   0  -2 2400.96  299.97
  -1   0  -2 2442.96  278.47
   1   0   3   -0.10    0.40
  -1   0  -3    0.20    0.40
   1   0   3   -0.30    0.50
  -1   0  -4 1287.27  148.29
  -1   0  -4  958.80  180.08
   1   0   4 1291.77  148.89
   1   0   5   -0.20    0.50
   1   0   5    1.20    0.60
  -1   0  -5    0.40    0.50
  -1   0  -6   67.89    7.80
  -1   0  -6   64.29    7.90
   1   0   6   71.59    7.90
  -1   0  -7   -0.80    0.50
   1   0   7    0.30    0.70
  -1   0  -7   -0.60    0.50
   1   0   8   22.70    3.10
  -1   0  -8   25.50    3.10
  -1   0  -8   23.80    3.00
   1   0   9    0.60    0.70
  -1   0  -9    0.60    0.50
  -1   0  -9   -0.10    0.60
  -1   0 -10   66.89    8.00
   1   0  10   72.09    8.10
  -1   0 -10   65.79    8.00
  -1   0 -11   -0.10    0.60
   1   0  11   -0.60    0.80
  -1   0 -11    0.50    0.70
  -1   0 -12   32.10    4.30
   1   0  12   34.20    4.50
  -1   0 -12   36.30    4.30
  -1   0 -13    0.70    0.80
  -1   0 -13    1.10    0.90
   1   0  13   -0.10    1.00
   1   0  14   13.10    2.50
  -1   0 -14   11.50    2.00
  -1   0 -14   12.10    2.10
  -1   0 -15    0.50    0.90
   1   0  15   -0.80    1.00
   1   0  15    0.60    1.20
  -1   0 -15    0.20    0.90
  -1   0 -16    7.60    1.50
  -1   0 -16    4.90    1.50
   1   0  16    7.20    1.90
   1   0  16    7.20    2.00
  -1   0 -17   -1.40    0.80
  -1   0 -17    0.20    0.80
   1   0  17    1.50    1.30
   1   0  17    0.60    1.30
   1   0  18    2.40    1.50
   1   0  18    1.10    1.50
  -1   0 -18    2.30    1.00
  -1   0 -19   -1.90    1.00
   1   0  19    0.50    1.50
   1   0  19    1.50    1.50
  -1   0 -19    0.90    0.90
   1   0  20    3.20    1.80
  -1   0 -20   -0.60    1.20
   1   0  20    1.30    1.60
  -1   0 -20    4.40    1.20
   1   1 -20    1.70    1.10
  -1   1  20    0.20    1.60
  -1   1  20    2.40    1.60
  -1  -1  20    1.70    1.70
  -1  -1  20    0.30    1.70
   1  -1 -20   -0.90    0.70
   1  -1 -20    3.70    0.80
   1   1 -19    2.40    1.20
   1   1 -19   -0.30    1.20
  -1   1  19    2.20    1.50
  -1   1  19    1.20    1.40
   1  -1 -19   -0.60    0.70
  -1  -1  19    1.40    1.70
  -1  -1  19    0.90    1.50
   1  -1 -19    1.50    0.70
   1   1 -18    1.20    1.10
  -1   1  18    0.50    1.30
  -1   1  18   -0.30    1.10
   1   1 -18   -1.00    1.10
  -1  -1  18   -1.60    1.30
   1  -1 -18    1.10    0.70
  -1  -1  18    0.30    1.40
   1  -1 -18   -1.10    0.70
   1   1 -17    1.20    1.10
  -1   1  17    1.80    1.20
  -1   1  17    2.70    1.30
   1  -1 -17    0.50    0.70
  -1  -1  17    2.20    1.70
   1  -1 -17    1.70    0.80
  -1  -1  17    0.00    1.40
  -1   1  16    6.80    1.70
   1   1 -16    5.60    1.70
   1   1 -16    8.40    1.90
  -1   1  16    6.80    1.80
  -1  -1  16    4.40    1.90
   1  -1 -16    6.20    1.20
   1  -1 -16    6.40    1.30
  -1  -1  16    6.40    2.00
  -1   1  15    3.30    1.40
   1   1 -15    8.30    1.80
   1   1 -15    6.00    1.60
  -1   1  15    7.00    1.70
   1  -1 -15    6.90    1.30
  -1  -1  15    8.50    2.00
  -1  -1  15    9.50    2.30
  -1   1  14    3.30    1.20
  -1   1  14   -1.20    0.80
   1   1 -14    3.20    1.20
   1   1 -14    0.90    1.00
   1  -1 -14    1.90    0.70
  -1  -1  14    0.40    1.20
  -1  -1  14    1.60    1.30
   1   1 -13    0.60    1.00
   1   1 -13    1.40    1.00
  -1   1  13    2.20    1.00
   1  -1 -13    1.10    0.70
  -1  -1  13    3.50    1.50
  -1  -1  13    0.60    1.30
  -1   1  12    2.60    0.90
   1   1 -12    2.10    1.00
   1   1 -12    1.70    1.00
   1  -1 -12    1.80    0.60
  -1  -1  12    2.10    1.30
  -1  -1  12    2.70    1.20
   1   1 -11    3.60    1.10
   1   1 -11    2.70    1.00
   1  -1 -11    3.30    0.70
  -1  -1  11    2.10    1.20
  -1  -1  11    2.10    1.10
   1   1 -10    4.40    1.20
   1   1 -10    3.40    1.10
  -1  -1  10    2.20    1.20
  -1  -1  10    1.50    1.10
   1  -1 -10    2.80    0.70
   1   1  -9   35.60    4.90
   1   1  -9   41.20    5.00
  -1  -1   9   41.00    5.10
  -1  -1   9   41.10    5.00
   1  -1  -9   41.70    4.70
   1   1  -8    3.50    1.00
   1   1  -8    3.60    1.00
  -1  -1   8    4.60    1.10
  -1  -1   8    7.10    1.40
   1   1  -7  291.57   34.40
   1   1  -7  303.97   34.40
  -1  -1   7  291.27   34.40
   1  -1  -7  318.77   34.20
   1   1  -6  462.55   50.79
  -1   1   6  446.76   50.59
   1   1  -6  432.96   50.79
  -1  -1   6  439.76   50.79
  -1  -1   6  411.46   50.79
   1  -1  -6  489.35   50.59
   1   1  -5   36.60    4.70
  -1   1   5   40.10    4.50
  -1  -1   5   37.10    4.70
  -1  -1   5   36.50    4.70
   1  -1  -5   41.10    4.50
  -1   1   4   12.80    1.60
   1   1  -4   13.20    1.90
   1  -1  -4   14.90    1.60
  -1  -1   4   10.60    1.90
  -1  -1   4   14.60    2.00
   1   1  -3 1233.98  137.39
   1   1  -3 1070.99  190.18
  -1   1   3 1039.10  130.49
  -1  -1   3 1218.68  137.59
   1  -1  -3 1250.87  146.49
  -1  -1   3 1196.48  196.98
   1   1  -2 3368.16  374.16
  -1   1   2 3272.37  384.36
  -1   1   2 2959.30  369.86
   1   1  -2 3637.94  423.56
  -1  -1   2 3215.58  373.96
   1  -1  -2 3369.76  369.96
   1  -1  -2 3305.67  385.46
  -1  -1   2 3437.66  419.96
  -1   1   1 1794.12  217.58
  -1   1   1 1763.82  238.28
   1   1  -1 2240.48  259.07
  -1  -1   1 1894.71  219.18
   1  -1  -1 1682.03  238.18
   1  -1  -1 1972.70  217.98
  -1  -1   1 2392.06  262.17
   1   1   0   30.30    3.50
   1   1   0   31.20    3.50
   1   1   0   30.00    3.50
  -1   1   0   29.60    3.50
  -1   1   0   29.50    3.50
  -1  -1   0   27.90    3.50
  -1  -1   0   30.00    3.50
  -1  -1   0   31.30    3.50
   1  -1   0   29.60    3.50
   1  -1   0   29.20    3.50
   1   1   1    0.60    0.30
  -1   1  -1    0.50    0.60
   1   1   1    0.60    0.20
   1   1   1    0.10    0.30
  -1   1  -1    1.20    0.50
  -1  -1  -1   -0.20    0.30
   1  -1   1    0.30    0.40
   1  -1   1    0.20    0.50
  -1   1  -2  137.09   15.00
  -1   1  -2  137.69   15.00
   1  -1   2  128.69   15.00
   1  -1   2  122.29   15.00
   1   1   3   29.20    2.90
  -1   1  -3   23.90    3.20
  -1   1  -3   22.20    3.20
  -1  -1  -3   26.80    2.90
   1  -1   3   21.40    3.20
   1  -1   3   21.60    3.20
  -1   1  -4  239.28   27.10
  -1   1  -4  250.87   27.10
   1   1   4  232.08   26.90
   1  -1   4  241.48   27.10
   1  -1   4  229.98   27.10
  -1   1  -5   44.90    6.00
  -1   1  -5   53.29    6.00
  -1  -1  -5   48.50    5.80
  -1  -1  -5   55.69    5.80
   1  -1   5   50.59    6.10
   1  -1   5   47.10    6.00
  -1   1  -6   96.79   12.00
  -1   1  -6  102.29   12.00
  -1  -1  -6  100.19   11.70
   1  -1   6  105.59   12.00
  -1  -1  -6  110.19   11.70
  -1   1  -7  240.98   29.00
  -1   1  -7  246.08   29.10
  -1  -1  -7  260.57   28.80
  -1  -1  -7  254.97   28.90
   1  -1   7  271.67   29.10
  -1   1  -8   41.60    5.70
  -1   1  -8   47.20    5.70
  -1  -1  -8   46.50    5.40
  -1  -1  -8   49.90    5.50
   1  -1   8   47.50    5.80
  -1   1  -9   14.60    2.30
  -1   1  -9   17.00    2.20
  -1  -1  -9   13.60    1.90
   1  -1   9   16.10    2.50
   1   1  10    1.80    0.80
  -1   1 -10    0.40    0.80
  -1   1 -10    0.70    0.80
   1  -1  10    2.20    1.10
  -1  -1 -10    1.90    0.60
  -1   1 -11    1.00    0.80
   1   1  11    1.80    0.90
  -1   1 -11    1.50    0.90
  -1  -1 -11    1.80    0.60
   1  -1  11    2.20    1.10
  -1   1 -12    2.00    1.00
  -1   1 -12    1.30    0.90
   1   1  12    1.00    1.00
  -1  -1 -12    2.90    0.70
   1  -1  12    3.70    1.40
   1   1  13    2.90    1.10
  -1   1 -13    3.60    1.20
  -1   1 -13    1.70    1.00
   1  -1  13    2.90    1.30
  -1  -1 -13    1.70    0.80
   1  -1  13    1.20    1.20
  -1   1 -14    8.90    2.00
  -1   1 -14    8.70    1.90
   1   1  14   11.00    2.10
  -1  -1 -14   10.40    1.60
   1  -1  14   12.30    2.40
  -1  -1 -14   10.30    1.90
   1  -1  14   10.10    2.20
  -1   1 -15    2.80    1.20
  -1   1 -15    2.10    1.10
   1   1  15    1.20    1.20
   1  -1  15    1.60    1.40
   1  -1  15    2.70    1.40
  -1  -1 -15    1.10    0.80
  -1  -1 -15    1.20    0.70
  -1   1 -16    9.70    1.90
   1   1  16    7.80    1.90
   1   1  16    7.20    1.70
  -1   1 -16    5.00    1.50
   1  -1  16    6.80    2.10
  -1  -1 -16    6.20    1.30
  -1  -1 -16    7.00    1.30
   1  -1  16    7.10    2.00
  -1   1 -17    6.40    1.60
   1   1  17    5.80    1.70
   1   1  17    5.30    1.60
   1  -1  17    7.30    2.20
  -1  -1 -17    6.80    1.20
   1  -1  17    4.60    1.90
  -1  -1 -17    5.40    1.20
   1   1  18    0.40    1.30
  -1   1 -18    0.30    1.00
   1   1  18    0.50    1.20
  -1   1 -18   -1.80    1.00
  -1  -1 -18   -0.90    0.70
   1  -1  18    0.10    1.30
   1  -1  18   -1.50    1.30
  -1  -1 -18    1.40    0.70
   1   1  19    2.30    1.50
  -1   1 -19    2.60    1.30
  -1   1 -19   -0.80    1.10
   1   1  19    2.30    1.50
   1  -1  19    3.20    1.70
  -1  -1 -19    2.30    0.70
   1  -1  19    0.90    1.70
  -1  -1 -19   -0.20    0.80
   1   1  20    3.20    1.80
   1   1  20    4.70    1.80
  -1   1 -20    7.20    1.70
   1  -1  20    1.30    1.60
   1  -1  20    3.20    2.00
  -1  -1 -20    5.00    1.00
  -1   2  20    1.80    1.50
   1   2 -20    4.10    1.60
  -1   2  20   -0.10    1.30
  -1  -2  20   -0.70    1.70
  -1   2  19    1.50    1.30
   1   2 -19    1.90    1.40
  -1   2  19   -0.20    1.10
  -1  -2  19    0.50    1.40
  -1  -2  19   -1.40    1.60
  -1   2  18    2.60    1.40
  -1   2  18    4.90    1.40
   1   2 -18    4.60    1.60
   1   2 -18    0.20    1.20
  -1  -2  18    3.00    1.80
  -1  -2  18    2.40    1.60
  -1   2  17    2.60    1.20
   1   2 -17    0.20    1.20
   1   2 -17    0.50    1.20
  -1   2  17    0.70    1.10
  -1  -2  17    0.70    1.60
  -1  -2  17    0.60    1.40
  -1   2  16   10.40    1.80
  -1   2  16    8.10    1.80
   1   2 -16   13.20    2.40
  -1  -2  16    7.90    2.20
  -1  -2  16    4.80    2.10
   1   2 -15    3.60    1.50
   1   2 -15    0.90    1.20
  -1   2  15    2.30    1.10
  -1  -2  15    3.50    1.50
  -1  -2  15    2.60    1.70
  -1   2  14    9.50    1.60
   1   2 -14   11.60    2.20
   1   2 -14    9.10    2.10
  -1  -2  14    4.00    2.00
  -1  -2  14    6.10    2.00
   1   2 -13   33.70    4.20
   1   2 -13   29.60    4.10
  -1   2  13   26.20    3.70
  -1  -2  13   32.70    4.30
  -1  -2  13   29.70    4.60
   1   2 -12   26.00    4.00
   1   2 -12   29.20    3.90
  -1  -2  12   26.30    4.30
  -1  -2  12   30.80    4.30
   1   2 -11    1.80    1.10
   1   2 -11    1.40    1.00
  -1  -2  11    0.40    1.20
  -1  -2  11   -0.10    0.90
   1   2 -10   13.90    2.30
   1   2 -10   14.20    2.30
  -1  -2  10   14.60    2.40
  -1  -2  10    8.70    2.20
   1   2  -9   19.30    2.80
   1   2  -9   16.20    2.60
  -1  -2   9   16.70    2.70
  -1  -2   9   15.90    2.80
   1   2  -8  247.98   27.40
   1   2  -8  241.78   27.30
  -1  -2   8  229.98   27.30
  -1  -2   8  233.38   27.40
   1   2  -7   11.50    2.20
   1   2  -7   12.30    2.20
  -1  -2   7   16.60    2.50
  -1  -2   7   12.40    2.20
   1   2  -6   86.39   10.30
   1   2  -6   92.99   10.40
  -1  -2   6   90.39   10.40
  -1  -2   6   82.09   10.30
  -1   2   5   36.00    3.70
   1   2  -5   28.00    4.00
   1   2  -5   31.40    4.10
  -1  -2   5   25.90    4.00
  -1  -2   5   28.00    4.10
   1   2  -4  602.64   68.09
  -1   2   4  664.43   67.79
   1   2  -4  567.14   68.09
   1  -2  -4  598.04   67.79
  -1  -2   4  605.34   68.09
  -1  -2   4  561.34   68.09
  -1  -2   4  601.94   68.09
  -1   2   3   57.59    6.00
   1   2  -3   50.89    6.20
   1   2  -3   47.70    6.20
  -1   2   3   48.50    6.00
  -1   2   3   58.99    6.00
  -1  -2   3   51.79    6.30
   1  -2  -3   50.29    6.00
  -1  -2   3   48.70    6.20
   1   2  -2    3.10    1.00
  -1   2   2    2.50    0.60
   1   2  -2    0.30    0.90
  -1   2   2    3.10    0.60
  -1   2   2    2.70    0.60
   1   2  -2    2.90    1.00
   1  -2  -2    3.80    0.50
   1  -2  -2    2.20    0.60
   1  -2  -2    3.30    0.50
  -1  -2   2    1.40    1.00
  -1  -2   2    2.30    0.80
  -1  -2   2    1.80    0.90
   1   2  -1  242.48   27.30
   1   2  -1  238.68   27.30
  -1   2   1  236.58   27.20
   1   2  -1  234.28   27.30
   1  -2  -1  252.47   27.20
   1  -2  -1  239.88   27.20
  -1  -2   1  224.48   27.30
   1  -2  -1  247.28   27.20
  -1  -2   1  231.78   27.30
  -1  -2   1  251.27   27.30
   1   2   0  170.88   19.10
   1   2   0  162.68   19.10
  -1   2   0  165.28   19.10
   1   2   0  160.98   19.10
  -1   2   0  167.68   19.10
  -1  -2   0  162.08   19.10
   1  -2   0  165.68   19.10
  -1  -2   0  170.68   19.10
   1  -2   0  174.18   19.10
   1  -2   0  167.28   19.10
  -1  -2   0  176.78   19.10
  -1   2  -1   15.50    2.40
   1   2   1   16.90    2.30
  -1   2  -1   17.70    2.40
   1   2   1   18.40    2.30
   1   2   1   17.60    2.20
  -1  -2  -1   16.80    2.30
   1  -2   1   20.00    2.40
   1  -2   1   23.40    2.70
  -1  -2  -1   19.40    2.20
   1  -2   1   17.20    2.40
  -1  -2  -1   18.00    2.30
   1   2   2  251.67   27.50
  -1   2  -2  244.38   27.60
  -1   2  -2  238.28   27.60
   1   2   2  253.67   27.40
   1   2   2  244.78   27.50
   1  -2   2  232.98   27.60
   1  -2   2  235.08   27.60
   1  -2   2  234.58   27.60
  -1   2  -3   54.39    6.20
   1   2   3   54.59    5.90
   1   2   3   47.90    5.90
  -1   2  -3   50.19    6.30
   1   2   3   51.99    5.90
   1  -2   3   52.99    6.20
   1  -2   3   49.10    6.20
  -1   2  -4   26.10    3.70
   1   2   4   31.80    3.40
  -1   2  -4   28.90    3.90
  -1   2  -4   31.10    3.80
   1  -2   4   28.00    3.80
   1  -2   4   26.10    3.70
  -1   2  -5   16.70    2.50
   1  -2   5   15.90    2.60
  -1   2  -6  792.22   95.89
  -1   2  -6  941.91   95.99
  -1   2  -6  788.22   95.89
   1  -2   6  872.21   95.99
  -1   2  -7   24.10    3.40
  -1   2  -7   26.60    3.50
   1  -2   7   26.40    3.80
  -1   2  -8   78.49    9.00
  -1   2  -8   72.69    9.00
   1  -2   8   73.29    9.00
  -1   2  -9   34.30    4.30
  -1   2  -9   32.50    4.30
   1  -2   9   31.00    4.40
  -1   2 -10   17.20    2.70
  -1   2 -10   13.10    2.50
   1  -2  10   16.40    2.80
   1  -2  10   15.20    2.70
  -1   2 -11    0.50    1.00
  -1   2 -11    2.10    1.00
   1  -2  11    1.80    1.30
   1  -2  11    0.40    1.10
   1   2  12    3.70    1.00
  -1   2 -12    3.40    1.40
  -1   2 -12    5.40    1.50
   1  -2  12    3.80    1.50
   1  -2  12    4.90    1.60
   1   2  13   28.10    4.10
  -1   2 -13   33.80    4.50
  -1   2 -13   39.80    4.60
   1  -2  13   34.40    4.60
   1  -2  13   39.10    5.30
   1   2  14    1.40    0.90
  -1   2 -14    4.70    1.60
  -1   2 -14    1.60    1.20
   1  -2  14    2.40    1.70
   1  -2  14    1.60    1.50
  -1   2 -15   32.20    4.50
   1   2  15   33.20    4.20
   1  -2  15   31.70    5.10
   1  -2  15   30.00    4.80
   1   2  16    1.90    1.10
  -1   2 -16    1.50    1.90
  -1   2 -16   -0.70    1.10
   1  -2  16    1.00    1.30
   1  -2  16    3.00    1.80
   1   2  17    2.70    1.20
  -1   2 -17    0.70    1.20
  -1   2 -17   -0.30    1.30
   1   2  17    1.70    1.10
   1  -2  17    2.70    1.70
   1  -2  17    1.00    1.50
   1   2  18    1.70    1.20
  -1   2 -18    0.80    1.30
  -1   2 -18   -0.50    1.10
   1   2  18    1.00    1.20
   1  -2  18    0.10    1.30
   1  -2  18   -1.20    1.50
  -1   2 -19    5.50    1.70
   1   2  19    3.50    1.50
   1   2  19    4.10    1.60
   1  -2  19    0.10    1.40
   1  -2  19    4.90    2.20
   1   2  20    3.60    1.60
   1   2  20    1.10    1.40
  -1   2 -20    2.80    1.50
   1  -2  20   -1.30    1.70
  -1   3  19    0.60    1.20
  -1   3  19    0.00    1.10
   1   3 -19    0.70    1.40
  -1  -3  19    0.90    2.00
  -1   3  18   -1.50    0.90
  -1   3  18   -1.90    0.90
   1   3 -18    1.20    1.50
  -1  -3  18    1.10    1.60
  -1  -3  18    0.10    1.80
  -1   3  17    0.80    0.80
  -1   3  17    0.80    0.90
   1   3 -17   -0.40    1.10
   1   3 -17    0.30    1.40
  -1  -3  17   -2.00    1.60
  -1  -3  17    0.90    1.50
   1   3 -16    6.60    2.00
  -1   3  16    6.30    1.30
   1   3 -16    3.50    1.70
  -1  -3  16    6.60    2.10
  -1  -3  16    5.90    2.20
   1   3 -15    8.10    2.40
   1   3 -15   11.20    2.50
  -1   3  15   11.60    1.70
  -1  -3  15    4.30    2.30
  -1  -3  15   13.40    2.60
   1   3 -14   -0.20    1.20
  -1   3  14    0.50    0.60
   1   3 -14   -0.10    0.90
  -1  -3  14    0.60    1.40
  -1  -3  14   -0.50    1.40
   1   3 -13    1.80    1.50
  -1   3  13    2.20    0.70
   1   3 -13    1.70    1.30
  -1  -3  13    2.80    1.50
  -1  -3  13    1.90    1.60
   1   3 -12    0.00    1.10
  -1   3  12   -0.10    0.40
   1   3 -12   -0.10    1.00
  -1  -3  12   -0.20    1.20
  -1  -3  12    0.60    1.60
   1   3 -11   26.40    3.90
   1   3 -11   30.40    4.30
  -1  -3  11   26.90    4.30
  -1  -3  11   27.60    4.20
   1   3 -10    3.60    1.30
   1   3 -10    4.10    1.50
  -1  -3  10    3.20    1.70
  -1  -3  10    4.10    1.50
   1   3  -9    3.50    1.30
   1   3  -9    8.30    1.80
  -1  -3   9    6.40    1.60
  -1  -3   9    7.60    1.90
   1   3  -8    1.90    1.20
   1   3  -8    3.40    1.20
  -1  -3   8    2.60    1.30
  -1  -3   8    3.10    1.20
   1   3  -7    6.40    1.50
   1   3  -7    8.50    1.70
  -1  -3   7    4.60    1.50
  -1  -3   7    8.40    1.90
   1   3  -6  281.17   33.40
  -1   3   6  288.17   33.00
  -1   3   6  290.17   33.00
   1   3  -6  281.97   33.50
  -1   3   6  329.57   33.00
  -1  -3   6  301.47   33.40
  -1  -3   6  260.77   33.50
   1   3  -5   68.19    8.00
  -1   3   5   60.49    7.50
  -1   3   5   70.19    7.50
   1   3  -5   66.79    7.90
  -1   3   5   61.49    7.60
  -1   3   5   70.99    7.50
  -1  -3   5   62.29    7.90
  -1  -3   5   67.39    8.00
  -1   3   4   14.30    2.10
  -1   3   4   14.50    2.10
   1   3  -4   20.80    2.80
  -1   3   4   16.10    2.10
   1   3  -4   18.40    2.60
   1   3  -4   21.70    2.60
  -1  -3   4   23.80    2.80
  -1  -3   4   18.20    2.80
   1   3  -3   69.79    8.70
  -1   3   3   66.29    8.50
   1   3  -3   84.39    8.80
  -1   3   3   75.39    8.50
   1   3  -3   71.49    8.70
   1   3  -3   68.09    8.80
  -1  -3   3   86.79    8.90
  -1  -3   3   73.79    8.70
   1   3  -2    2.30    1.00
   1   3  -2    4.90    1.20
   1   3  -2    8.30    1.50
  -1   3   2    4.60    1.00
   1   3  -2    3.20    1.00
  -1   3   2    4.70    0.90
  -1  -3   2    2.90    1.10
  -1  -3   2    4.30    1.10
  -1   3   1    0.50    0.70
   1   3  -1    1.90    0.90
  -1   3   1    1.40    0.70
   1   3  -1    1.00    0.70
   1   3  -1    0.60    0.90
   1   3  -1    1.30    0.80
   1  -3  -1    0.20    0.60
   1  -3  -1    0.70    0.70
  -1  -3   1   -0.20    0.70
  -1  -3   1    0.60    1.00
   1   3   0   50.29    5.90
   1   3   0   46.40    5.90
   1   3   0   50.49    5.90
  -1   3   0   46.60    6.00
  -1   3   0   51.69    5.90
   1   3   0   48.90    5.90
   1  -3   0   50.89    5.90
  -1  -3   0   49.80    5.80
   1  -3   0   48.10    5.90
  -1  -3   0   49.00    5.90
   1   3   1  196.58   22.80
   1   3   1  203.68   22.80
   1   3   1  184.48   22.80
  -1   3  -1  204.08   22.90
  -1   3  -1  206.48   22.90
   1   3   1  196.58   22.80
   1  -3   1  199.48   22.90
   1  -3   1  196.28   22.80
  -1  -3  -1  198.98   22.80
  -1  -3  -1  211.08   22.70
   1   3   2   16.80    2.20
   1   3   2   17.00    2.40
  -1   3  -2   16.40    2.50
  -1   3  -2   19.90    2.80
   1   3   2   15.30    2.20
  -1   3  -2   13.40    2.50
   1   3   2   14.30    2.20
   1  -3   2   16.20    2.50
   1  -3   2   12.90    2.50
  -1  -3  -2   20.80    2.10
  -1  -3  -2   18.70    2.10
  -1   3  -3   25.50    3.80
   1   3   3   29.80    3.40
  -1   3  -3   36.50    3.80
   1   3   3   30.60    3.50
   1   3   3   27.50    3.40
   1   3   3   24.90    3.40
  -1   3  -3   22.80    3.60
   1  -3   3   33.20    3.90
   1  -3   3   30.10    3.70
   1   3   4   16.30    2.20
   1   3   4   18.40    2.20
  -1   3  -4   19.70    2.70
  -1   3  -4   21.00    2.80
   1   3   4   16.10    2.20
   1   3   4   18.80    2.20
  -1   3  -4   17.30    2.80
   1  -3   4   22.20    3.00
   1  -3   4   19.90    2.70
   1   3   5   10.90    1.50
   1   3   5   11.90    1.50
  -1   3  -5   13.00    2.30
  -1   3  -5   12.80    2.20
  -1   3  -5   13.20    2.20
   1   3   5   13.50    1.50
   1   3   5   11.90    1.60
   1  -3   5   13.40    2.30
   1  -3   5   16.40    2.30
  -1   3  -6   55.29    6.40
  -1   3  -6   48.30    6.20
  -1   3  -6   47.20    6.10
   1  -3   6   47.80    6.30
   1  -3   6   51.89    6.20
  -1   3  -7   10.10    1.90
  -1   3  -7    8.00    1.80
   1  -3   7    7.10    1.80
   1  -3   7    8.90    2.00
  -1   3  -8   10.60    2.00
  -1   3  -8    9.40    2.00
   1  -3   8    9.70    2.10
   1  -3   8    7.70    1.80
  -1   3  -9    7.20    1.60
  -1   3  -9    7.60    1.80
   1  -3   9    4.60    1.50
   1  -3   9    5.50    1.90
  -1   3 -10   11.50    2.30
  -1   3 -10   10.00    2.10
   1  -3  10   12.70    2.40
   1  -3  10    9.40    2.30
  -1   3 -11   -0.40    1.00
  -1   3 -11    0.90    1.00
   1  -3  11    0.20    1.30
   1  -3  11   -1.20    0.90
  -1   3 -12   20.80    3.20
  -1   3 -12   14.70    2.90
   1  -3  12   15.10    3.10
   1  -3  12   17.80    3.10
   1   3  13   22.90    3.10
  -1   3 -13   26.90    4.10
  -1   3 -13   31.20    4.20
   1  -3  13   25.10    4.30
   1  -3  13   25.20    4.10
  -1   3 -14    3.20    1.70
   1   3  14    4.80    1.00
   1  -3  14    5.30    2.00
   1  -3  14    2.30    1.70
  -1   3 -15   -0.10    1.10
  -1   3 -15    0.50    1.30
   1   3  15   -0.10    0.70
   1  -3  15    1.60    1.80
   1  -3  15    0.20    1.50
  -1   3 -16   -0.10    1.00
  -1   3 -16    0.30    1.30
   1   3  16    0.00    0.70
   1  -3  16    2.90    1.90
   1  -3  16   -1.30    1.40
   1   3  17    3.70    1.10
  -1   3 -17    7.30    2.10
   1   3  17    5.50    1.30
  -1   3 -17   -0.10    1.30
   1  -3  17    0.90    1.50
   1  -3  17    4.80    2.20
  -1   3 -18    5.50    2.00
   1   3  18    4.60    1.50
   1   3  18    5.60    1.50
   1  -3  18    4.40    2.30
   1  -3  18    4.80    2.90
   1   3  19    0.80    1.10
  -1   3 -19    1.40    1.50
   1   3  19   -0.30    1.10
   1  -3  19   -1.80    1.80
  -1   4  19    2.50    1.10
  -1   4  19    4.50    1.40
   1   4 -19    4.00    2.00
  -1  -4  19    5.50    2.50
   1   4 -18    1.20    1.60
  -1   4  18    2.40    1.00
  -1  -4  18   -1.60    1.80
  -1   4  17    4.00    1.10
  -1   4  17    3.70    1.00
   1   4 -17    6.50    2.30
  -1  -4  17    3.70    2.20
   1   4 -16    4.50    1.70
  -1   4  16    2.90    0.80
  -1  -4  16    0.50    1.90
  -1  -4  16    1.20    1.40
   1   4 -15    9.00    2.40
   1   4 -15    5.90    2.10
  -1   4  15    7.00    1.20
  -1  -4  15    9.00    2.60
  -1  -4  15    8.00    2.30
  -1   4  14    5.00    0.80
   1   4 -14    3.20    1.80
  -1  -4  14    5.90    2.20
  -1  -4  14    4.40    1.90
   1   4 -13    1.40    1.50
  -1   4  13    1.20    0.40
  -1  -4  13    2.10    1.50
  -1  -4  13   -1.50    1.40
   1   4 -12   16.10    3.30
  -1  -4  12   23.20    3.50
  -1  -4  12   16.70    3.40
   1   4 -11    8.90    2.20
   1   4 -11    9.00    2.30
  -1  -4  11    9.40    2.40
  -1  -4  11   10.50    2.40
   1   4 -10   25.70    4.00
   1   4 -10   24.30    3.80
  -1  -4  10   28.20    4.10
  -1  -4  10   18.80    3.80
   1   4  -9    1.00    1.40
  -1   4   9    2.40    0.40
   1   4  -9    0.40    1.10
  -1  -4   9    2.60    1.30
  -1  -4   9    2.30    1.50
   1   4  -8    1.60    1.20
  -1   4   8    1.10    0.40
  -1   4   8    1.40    0.50
   1   4  -8    2.70    1.20
  -1  -4   8    0.80    1.10
  -1  -4   8    2.10    1.40
  -1   4   7   13.50    1.60
  -1   4   7   12.60    1.80
   1   4  -7   19.00    2.80
  -1   4   7   13.30    1.80
   1   4  -7   10.60    2.40
  -1   4   7   14.30    1.70
  -1  -4   7   16.70    2.60
  -1  -4   7   14.80    2.80
  -1   4   6   44.40    4.80
  -1   4   6   41.80    4.80
   1   4  -6   38.80    5.30
  -1   4   6   38.20    4.70
  -1   4   6   38.80    4.80
   1   4  -6   44.80    5.30
  -1  -4   6   36.80    5.30
  -1  -4   6   41.10    5.20
   1   4  -5    9.30    2.00
  -1   4   5    9.40    1.50
  -1   4   5    8.30    1.40
  -1   4   5    8.40    1.40
  -1   4   5    9.40    1.40
   1   4  -5   11.90    2.10
  -1  -4   5    9.30    2.10
  -1  -4   5   10.70    2.00
  -1   4   4    3.80    0.90
  -1   4   4    3.80    0.90
   1   4  -4    1.70    1.10
  -1   4   4    4.90    1.00
  -1   4   4    2.90    0.80
   1   4  -4    1.70    1.10
   1   4  -4    4.00    1.50
  -1  -4   4    4.00    1.40
  -1  -4   4    4.10    1.20
   1   4  -3    2.30    1.10
   1   4  -3    1.80    1.00
  -1   4   3    2.40    0.80
  -1   4   3    2.70    0.90
   1   4  -3    3.80    1.40
  -1   4   3    3.10    0.80
   1  -4  -3    2.50    0.40
  -1  -4   3    1.60    0.90
  -1  -4   3   -0.10    1.00
   1  -4  -3    2.00    0.40
  -1   4   2   48.80    5.60
   1   4  -2   40.10    5.70
   1   4  -2   55.69    6.00
  -1   4   2   42.40    5.60
   1   4  -2   41.90    5.70
   1   4  -2   40.50    5.70
   1  -4  -2   49.80    5.50
   1  -4  -2   49.80    5.40
  -1  -4   2   44.60    5.80
  -1  -4   2   49.50    5.70
   1   4  -1   39.90    5.30
  -1   4   1   44.40    5.20
   1   4  -1   37.90    5.20
  -1   4   1   40.60    5.20
  -1   4   1   43.00    5.30
   1   4  -1   41.50    5.40
   1   4  -1   43.80    5.30
  -1  -4   1   44.70    5.20
  -1  -4   1   34.50    5.20
   1  -4  -1   45.50    5.20
   1  -4  -1   48.40    5.10
  -1   4   0    7.90    1.60
  -1   4   0    7.70    1.60
   1   4   0    8.80    1.60
   1   4   0    8.30    1.60
  -1   4   0    4.70    1.50
   1   4   0    7.80    1.70
   1   4   0    7.20    1.60
  -1  -4   0    9.50    1.50
  -1  -4   0   10.50    1.70
   1  -4   0   10.20    1.60
   1  -4   0    9.60    1.70
   1   4   1    1.00    0.90
   1   4   1    0.00    0.80
   1   4   1    0.10    0.70
  -1   4  -1    0.10    0.80
  -1   4  -1   -0.10    0.70
  -1   4  -1    0.60    0.90
   1   4   1    0.20    0.70
  -1  -4  -1    1.60    0.70
   1  -4   1    1.90    0.90
  -1  -4  -1   -0.70    0.70
   1  -4   1   -0.30    0.80
   1   4   2   71.99    8.10
   1   4   2   65.09    8.10
   1   4   2   67.99    8.10
  -1   4  -2   65.49    8.20
  -1   4  -2   70.09    8.40
  -1   4  -2   64.69    8.20
   1   4   2   66.29    8.10
   1  -4   2   67.19    8.20
  -1  -4  -2   70.39    8.00
  -1  -4  -2   75.39    7.90
   1  -4   2   65.89    8.30
   1   4   3    1.60    0.70
  -1   4  -3    1.40    0.90
  -1   4  -3    0.90    1.10
   1   4   3    2.00    0.70
  -1   4  -3    1.40    1.00
   1   4   3    1.10    0.80
   1   4   3    0.70    0.60
   1  -4   3    1.00    1.30
   1  -4   3    1.40    1.00
   1   4   4    3.00    0.80
  -1   4  -4    4.80    1.40
   1   4   4    3.40    0.90
  -1   4  -4    4.50    1.30
  -1   4  -4    4.70    1.60
   1   4   4    3.50    0.80
   1   4   4    3.00    0.80
   1  -4   4    5.10    1.30
   1  -4   4    4.40    1.40
  -1   4  -5   26.10    3.60
  -1   4  -5   30.40    4.10
   1   4   5   26.20    3.20
   1   4   5   23.80    3.20
   1   4   5   24.70    3.20
   1   4   5   29.50    3.30
  -1   4  -5   26.60    3.70
   1  -4   5   25.50    3.60
   1  -4   5   31.70    4.10
  -1   4  -6   10.10    2.20
  -1   4  -6    7.10    1.90
   1   4   6    9.60    1.30
  -1   4  -6   10.30    2.10
   1   4   6    9.20    1.40
   1   4   6    9.10    1.20
   1   4   6    9.10    1.20
   1  -4   6    9.20    2.00
   1  -4   6    6.60    1.90
  -1   4  -7    3.70    1.70
  -1   4  -7    5.80    1.60
   1   4   7    3.40    0.50
   1   4   7    3.70    0.70
  -1   4  -7    5.20    1.50
   1   4   7    2.80    0.60
   1   4   7    4.20    0.50
   1  -4   7    1.70    1.20
   1  -4   7    5.50    1.80
  -1   4  -8   19.20    3.40
  -1   4  -8   31.50    3.90
   1   4   8   20.70    2.50
   1   4   8   20.90    2.50
   1  -4   8   18.30    3.20
   1  -4   8   22.30    3.70
  -1   4  -9   -0.90    1.10
  -1   4  -9   -0.10    1.10
   1  -4   9   -1.10    1.10
   1  -4   9    1.20    1.10
  -1   4 -10   16.50    3.00
  -1   4 -10   18.70    3.20
   1  -4  10   14.10    3.10
   1  -4  10   17.90    3.10
  -1   4 -11    0.70    1.20
  -1   4 -11   -1.90    1.00
   1  -4  11    1.60    1.40
   1  -4  11    0.40    1.40
  -1   4 -12    5.50    1.80
   1  -4  12    4.00    1.80
   1  -4  12    3.50    1.60
  -1   4 -13    4.60    1.80
   1  -4  13    0.50    1.60
   1  -4  13    1.90    1.90
   1   4  14    9.60    1.40
  -1   4 -14   13.10    2.70
   1  -4  14   10.00    2.50
   1  -4  14    8.90    2.60
  -1   4 -15    3.90    1.70
   1   4  15    3.20    0.80
  -1   4 -15    5.20    1.90
   1  -4  15    5.00    2.00
   1  -4  15    1.80    1.90
  -1   4 -16    2.70    1.60
   1   4  16    1.40    0.70
   1   4  16    1.80    0.80
   1  -4  16    2.30    1.50
   1  -4  16    0.00    1.70
   1   4  17    0.70    0.80
   1   4  17    0.90    0.80
  -1   4 -17    1.50    1.70
   1  -4  17    1.00    2.00
   1   4  18    2.20    1.00
  -1   4 -18    0.40    1.60
   1   4  18   -0.80    0.80
   1  -4  18    2.50    2.30
   1   5 -17   -0.30    1.60
  -1  -5  17    0.70    1.90
   1   5 -16    2.20    1.70
  -1  -5  16   -1.60    1.90
   1   5 -15    1.70    1.80
  -1  -5  15    0.50    1.70
   1   5 -14    2.10    1.50
   1   5 -14    2.60    1.80
  -1  -5  14    1.00    1.40
  -1  -5  14    3.80    2.30
   1   5 -13   -1.00    1.50
   1   5 -13    1.10    1.50
  -1  -5  13    2.30    1.60
  -1  -5  13    2.60    1.90
   1   5 -12    1.00    1.50
   1   5 -12    3.10    1.80
  -1   5  12    1.80    0.50
  -1  -5  12   -0.70    1.50
   1   5 -11    6.60    2.20
  -1   5  11    5.40    0.90
   1   5 -11    8.00    2.20
  -1  -5  11    4.40    2.00
   1   5 -10   40.50    5.10
  -1   5  10   27.50    3.60
   1   5 -10   35.40    4.90
  -1  -5  10   27.30    4.70
   1   5  -9    1.10    1.30
  -1   5   9   -0.20    0.50
   1   5  -9    0.60    1.30
  -1  -5   9    0.20    1.30
  -1  -5   9   -1.00    1.30
  -1   5   8    4.90    1.00
   1   5  -8    4.20    1.80
  -1   5   8    4.40    0.60
   1   5  -8    5.10    1.80
  -1   5   8    3.60    0.60
  -1  -5   8    5.50    1.90
  -1  -5   8    5.10    1.60
  -1   5   7    4.50    1.10
  -1   5   7    4.20    0.90
   1   5  -7    8.90    2.00
   1   5  -7    5.60    1.70
  -1  -5   7    2.20    1.40
  -1  -5   7    5.70    1.90
   1   5  -6   29.50    4.10
  -1   5   6   28.50    3.50
  -1   5   6   25.50    3.60
   1   5  -6   32.00    4.10
  -1   5   6   29.50    3.50
  -1  -5   6   27.30    4.50
  -1  -5   6   29.10    4.00
  -1   5   5    2.20    0.80
   1   5  -5    3.30    1.30
   1   5  -5    4.40    1.50
  -1   5   5    2.30    0.80
  -1   5   5    1.20    0.90
  -1  -5   5    3.10    1.30
  -1  -5   5    1.50    1.30
  -1   5   4   31.20    4.00
   1   5  -4   29.20    4.30
  -1   5   4   27.60    4.00
   1   5  -4   38.90    5.00
  -1   5   4   31.80    4.00
   1   5  -4   31.40    4.30
  -1  -5   4   32.90    4.50
  -1  -5   4   35.00    4.30
  -1   5   3    3.20    1.00
   1   5  -3    2.30    1.20
   1   5  -3    2.20    1.20
   1   5  -3    2.70    1.40
  -1   5   3    2.00    0.90
  -1   5   3    2.90    1.10
  -1  -5   3    3.50    1.40
  -1  -5   3    5.00    1.40
   1  -5  -3    2.60    0.60
   1  -5  -3    2.50    0.50
  -1   5   2    9.20    1.90
   1   5  -2    5.20    1.70
   1   5  -2    9.40    1.90
  -1   5   2    9.30    1.70
   1   5  -2   13.20    2.30
  -1   5   2    9.70    1.70
   1  -5  -2    6.80    1.40
   1  -5  -2    8.30    1.30
  -1  -5   2   11.80    2.20
  -1  -5   2    7.20    1.70
  -1   5   1    9.30    2.00
  -1   5   1   14.50    2.40
   1   5  -1   10.90    2.30
   1   5  -1   12.20    2.20
   1   5  -1   12.20    2.20
  -1   5   1   11.80    2.10
   1   5  -1   11.10    2.20
   1  -5  -1   11.80    2.00
  -1  -5   1   16.40    2.20
   1  -5  -1   13.00    1.90
  -1  -5   1   15.60    2.40
   1   5   0    0.70    0.90
  -1   5   0    0.80    1.10
  -1   5   0    1.00    0.90
   1   5   0   -0.30    0.80
   1   5   0   -0.80    1.00
   1   5   0   -0.30    0.70
  -1   5   0    1.60    1.00
   1  -5   0    0.70    0.80
  -1  -5   0    0.20    0.70
   1  -5   0   -0.40    0.90
  -1  -5   0   -1.00    0.90
   1   5   1    3.80    1.20
  -1   5  -1    5.10    1.30
  -1   5  -1    2.10    1.40
   1   5   1    3.50    1.10
   1   5   1    3.60    1.10
  -1   5  -1    6.30    1.40
   1   5   1    6.00    1.50
  -1  -5  -1    5.20    1.00
   1  -5   1    2.20    1.10
  -1  -5  -1    3.20    1.10
   1  -5   1    3.20    1.30
   1   5   2   11.20    2.10
   1   5   2   15.00    2.40
  -1   5  -2   10.80    2.30
  -1   5  -2   12.20    2.40
  -1   5  -2   13.30    2.60
   1   5   2   14.50    2.20
   1   5   2   14.10    2.20
  -1  -5  -2   13.10    1.70
  -1  -5  -2   11.90    1.90
   1  -5   2   11.70    2.40
   1  -5   2   14.10    2.30
   1   5   3    7.60    1.50
  -1   5  -3   10.00    1.90
  -1   5  -3    8.50    2.00
   1   5   3    7.70    1.70
  -1   5  -3    8.30    1.80
   1   5   3    6.40    1.50
   1   5   3   11.70    1.70
   1  -5   3    7.70    1.90
   1  -5   3    4.70    1.60
   1   5   4    0.30    0.70
  -1   5  -4    3.10    1.30
  -1   5  -4   -0.10    1.00
   1   5   4    0.60    0.80
   1   5   4    0.10    0.90
  -1   5  -4    1.60    1.30
   1   5   4    0.70    0.70
   1  -5   4    2.10    1.30
   1  -5   4    2.00    1.10
   1   5   5   37.10    4.40
   1   5   5   34.10    4.50
   1   5   5   39.80    4.40
  -1   5  -5   36.70    5.00
  -1   5  -5   33.00    5.10
  -1   5  -5   32.80    4.80
   1   5   5   36.00    4.50
   1  -5   5   37.10    5.10
   1  -5   5   37.50    4.90
   1   5   6    8.30    1.30
   1   5   6    7.70    1.40
  -1   5  -6    6.10    2.00
  -1   5  -6    7.70    2.00
   1   5   6    9.00    1.60
  -1   5  -6    8.20    2.00
   1   5   6    8.10    1.30
   1  -5   6    9.10    2.00
   1  -5   6    7.30    2.00
   1   5   7   -1.10    0.70
  -1   5  -7    1.10    1.20
  -1   5  -7    0.80    1.30
   1   5   7    0.60    0.40
  -1   5  -7    2.00    1.60
   1   5   7    0.40    0.50
   1   5   7    0.80    0.70
   1  -5   7   -0.40    1.40
   1  -5   7    1.20    1.20
  -1   5  -8    2.10    1.50
  -1   5  -8    3.50    1.60
   1   5   8    4.80    1.00
   1   5   8    3.40    0.80
   1  -5   8    2.40    1.60
   1  -5   8    1.60    1.40
  -1   5  -9   27.10    4.30
   1   5   9   24.90    3.20
  -1   5  -9   31.10    4.40
   1   5   9   26.80    3.30
   1  -5   9   31.00    4.30
   1  -5   9   27.20    4.50
  -1   5 -10    3.90    1.80
  -1   5 -10    5.20    1.80
   1   5  10    2.80    0.70
   1   5  10    2.30    0.70
   1  -5  10    3.00    1.80
  -1   5 -11    0.30    1.30
  -1   5 -11    0.70    1.40
   1   5  11    1.00    0.40
   1   5  11    1.10    0.50
   1  -5  11   -1.00    1.30
  -1   5 -12    5.00    2.10
  -1   5 -12    4.00    1.90
   1  -5  12    8.80    2.40
  -1   5 -13    5.50    2.10
  -1   5 -13    0.90    1.50
   1  -5  13    5.50    2.20
   1  -5  13    1.60    1.80
  -1   5 -14   -1.10    0.90
  -1   5 -14    1.90    1.60
   1  -5  14    0.80    1.30
   1  -5  14   -0.70    1.90
  -1   5 -15    0.60    1.60
   1  -5  15    0.00    1.70
  -1   5 -16    6.40    2.30
   1  -5  16    5.90    2.70
  -1   5 -17    1.70    1.90
   1  -5  17    1.60    2.10
   1   6 -16    4.70    2.10
  -1  -6  16    2.80    2.30
   1   6 -15    0.90    1.70
  -1  -6  15    0.80    1.90
   1   6 -14    3.70    2.00
  -1   6  14    0.00    0.50
  -1  -6  14   -1.10    1.60
   1   6 -13    3.10    1.90
  -1   6  13    1.20    0.70
  -1  -6  13    3.00    2.20
   1   6 -12   -1.50    1.40
   1   6 -12   -1.40    1.10
  -1   6  12    1.30    0.70
  -1  -6  12   -0.50    1.90
  -1  -6  12   -0.10    1.40
   1   6 -11    4.40    1.80
  -1   6  11    2.50    0.90
   1   6 -11    0.50    1.50
  -1  -6  11    1.30    1.90
  -1  -6  11    1.70    1.70
   1   6 -10    6.40    2.10
  -1   6  10    5.10    1.30
   1   6 -10    7.80    2.20
  -1  -6  10    5.60    2.00
  -1  -6  10   13.30    3.00
  -1   6   9    5.50    1.30
   1   6  -9    5.50    2.10
   1   6  -9   11.20    2.50
  -1  -6   9    7.50    2.40
  -1   6   8   -0.10    0.80
  -1   6   8    0.10    0.50
  -1   6   8    0.30    0.50
   1   6  -8    1.20    1.40
   1   6  -8    0.30    1.30
  -1  -6   8   -0.10    1.40
  -1  -6   8    1.20    1.70
  -1   6   7   19.10    2.50
  -1   6   7   18.20    2.80
  -1   6   7   17.70    2.50
   1   6  -7   16.90    3.30
   1   6  -7   23.50    3.70
  -1  -6   7   16.20    3.40
  -1  -6   7   17.90    3.30
  -1   6   6   26.00    3.50
  -1   6   6   22.90    3.10
  -1   6   6   21.40    3.10
   1   6  -6   27.60    4.10
   1   6  -6   23.80    4.00
  -1  -6   6   25.30    3.90
  -1  -6   6   22.00    3.90
   1   6  -5   22.60    3.90
  -1   6   5   23.80    3.70
  -1   6   5   24.50    3.40
   1   6  -5   31.70    4.40
  -1   6   5   25.10    3.40
  -1  -6   5   29.90    4.40
  -1  -6   5   27.10    4.00
  -1   6   4    7.30    1.50
   1   6  -4    5.00    1.70
  -1   6   4    4.70    1.50
  -1   6   4    4.30    1.30
   1   6  -4    4.20    1.70
  -1  -6   4    5.50    1.90
  -1  -6   4    5.70    1.60
   1   6  -3    5.90    1.70
  -1   6   3    6.60    1.70
  -1   6   3    7.00    1.50
   1   6  -3    5.30    1.60
  -1   6   3    4.70    1.40
   1   6  -3    5.70    1.90
   1  -6  -3    4.60    0.80
   1  -6  -3    4.60    0.90
  -1  -6   3    5.70    1.90
  -1  -6   3    4.60    1.50
  -1   6   2    5.60    1.70
   1   6  -2    3.50    1.50
  -1   6   2    7.80    1.60
  -1   6   2    6.30    1.60
   1   6  -2    6.10    1.70
   1   6  -2    5.50    1.90
  -1  -6   2    7.30    1.80
   1  -6  -2    6.70    1.20
  -1  -6   2   10.10    1.90
   1  -6  -2    5.60    1.30
  -1   6   1    8.50    2.00
  -1   6   1    8.60    1.90
   1   6  -1   11.30    2.10
   1   6  -1   12.60    2.40
  -1   6   1    7.90    2.00
   1   6  -1    9.70    2.00
  -1  -6   1    6.40    1.90
  -1  -6   1   10.10    1.80
   1  -6  -1    7.20    1.70
   1  -6  -1    7.60    1.60
  -1   6   0   -1.00    0.90
  -1   6   0    0.00    0.90
   1   6   0    1.00    1.10
   1   6   0    0.30    0.90
  -1   6   0    1.20    1.30
   1   6   0    0.60    1.30
  -1  -6   0   -1.80    1.00
   1  -6   0   -0.50    0.90
  -1  -6   0    0.30    0.90
   1  -6   0    0.10    1.10
   1   6   1    3.50    1.50
   1   6   1    5.50    1.90
   1   6   1    6.20    1.50
   1   6   1    6.60    1.60
  -1   6  -1    6.00    1.60
  -1   6  -1    5.60    1.60
  -1   6  -1    6.90    2.00
  -1  -6  -1    5.50    1.20
   1  -6   1    8.40    1.90
   1  -6   1    6.50    1.60
  -1  -6  -1    5.50    1.50
  -1   6  -2    1.10    1.20
  -1   6  -2    1.10    1.20
   1   6   2    0.90    1.00
   1   6   2    1.00    1.00
  -1   6  -2    1.10    1.50
   1   6   2    2.10    1.10
   1   6   2    2.30    1.40
   1  -6   2    0.70    1.40
  -1  -6  -2   -0.20    0.80
   1  -6   2    1.80    1.20
  -1  -6  -2    0.40    0.60
  -1   6  -3   18.10    3.30
   1   6   3   20.60    3.00
   1   6   3   18.60    3.00
   1   6   3   24.50    3.40
  -1   6  -3   20.00    3.50
   1   6   3   17.10    2.90
  -1   6  -3   19.00    3.20
   1  -6   3   19.50    3.40
   1  -6   3   16.50    3.00
  -1   6  -4    5.10    1.70
  -1   6  -4    2.00    1.40
  -1   6  -4    2.70    1.70
   1   6   4    0.00    1.00
   1   6   4    3.50    1.30
   1   6   4    2.30    1.00
   1   6   4    3.00    1.10
   1  -6   4    3.20    1.70
   1  -6   4    2.80    1.40
   1   6   5   13.60    2.40
   1   6   5   16.40    2.30
  -1   6  -5   12.00    2.70
   1   6   5   13.60    2.20
  -1   6  -5   17.30    3.00
   1   6   5   16.60    2.60
  -1   6  -5   16.50    3.20
   1  -6   5   12.40    2.60
   1  -6   5   11.50    2.80
  -1   6  -6    0.10    1.30
   1   6   6    1.40    1.00
   1   6   6    0.60    0.70
   1   6   6    0.80    0.70
  -1   6  -6    2.90    1.80
   1   6   6   -1.00    0.90
  -1   6  -6    0.20    1.20
   1  -6   6    1.80    1.30
   1  -6   6    0.80    1.60
  -1   6  -7   14.00    2.90
   1   6   7   12.60    2.00
   1   6   7   14.50    1.90
  -1   6  -7   15.10    3.00
   1   6   7   12.00    2.30
   1   6   7   13.20    2.20
   1  -6   7   17.70    2.90
   1  -6   7   15.40    3.20
   1   6   8    1.70    0.60
   1   6   8    1.60    1.00
   1   6   8    1.10    0.40
  -1   6  -8    2.10    1.60
   1   6   8    3.20    1.00
  -1   6  -8    4.50    1.80
   1  -6   8    0.10    1.50
   1  -6   8    0.30    1.30
   1   6   9   -0.10    0.80
  -1   6  -9    0.80    1.60
  -1   6  -9   -0.50    1.30
   1   6   9    0.70    0.70
   1  -6   9    0.10    1.50
   1   6  10   -0.60    0.70
  -1   6 -10   -0.70    1.30
  -1   6 -10   -0.20    1.30
   1   6  10   -0.40    0.70
   1  -6  10   -1.40    1.20
   1  -6  10   -2.60    1.30
   1   6  11    2.80    0.90
  -1   6 -11    2.30    1.70
  -1   6 -11   -0.70    1.40
   1  -6  11    2.00    2.00
   1  -6  11    0.00    1.50
  -1   6 -12    0.40    1.20
  -1   6 -12    2.40    1.80
   1  -6  12    6.10    2.30
   1  -6  12    0.10    1.40
  -1   6 -13    2.50    1.60
   1  -6  13   -1.90    1.80
  -1   6 -14    1.80    1.80
   1  -6  14    1.70    2.00
  -1   6 -15   -0.60    1.60
   1  -6  15   -0.10    1.90
  -1   6 -16    1.50    1.90
   1  -6  16    0.50    2.00
   1   7 -14    5.50    2.30
  -1  -7  14    5.80    2.60
  -1   7  13    2.90    1.20
   1   7 -13    5.50    2.30
  -1  -7  13    3.60    2.30
  -1   7  12    1.20    1.00
   1   7 -12   -1.10    1.50
  -1  -7  12    2.90    2.20
   1   7 -11   -0.20    1.40
  -1   7  11    3.10    1.20
   1   7 -11    2.90    1.90
  -1  -7  11    1.60    2.00
   1   7 -10   -1.20    1.10
  -1   7  10   -0.90    0.80
   1   7 -10   -0.20    1.50
  -1  -7  10   -0.90    1.20
  -1  -7  10   -2.40    1.70
   1   7  -9   -0.20    1.50
  -1   7   9    0.30    0.40
  -1   7   9    0.30    0.40
   1   7  -9    1.80    1.70
  -1   7   9    2.00    1.20
  -1  -7   9   -1.30    1.40
  -1  -7   9    1.10    1.70
  -1   7   8    4.80    1.00
  -1   7   8    5.10    1.50
   1   7  -8    6.40    2.10
  -1   7   8    4.80    1.00
   1   7  -8    4.90    2.00
  -1  -7   8    5.00    1.90
  -1  -7   8    9.00    2.70
   1   7  -7   19.70    3.60
  -1   7   7   19.00    2.60
  -1   7   7   17.00    2.60
   1   7  -7   17.60    3.50
  -1   7   7   22.20    3.20
  -1  -7   7   19.30    3.80
  -1   7   6   -0.40    1.10
  -1   7   6    1.30    0.90
  -1   7   6    0.00    0.80
   1   7  -6    1.90    1.60
   1   7  -6    1.30    1.40
  -1  -7   6    1.70    1.50
  -1  -7   6    1.80    1.90
   1   7  -5    7.20    2.00
   1   7  -5    4.60    1.90
  -1   7   5    5.00    1.70
  -1   7   5    4.90    1.40
  -1   7   5    4.30    1.30
  -1  -7   5    4.90    2.10
  -1  -7   5    2.70    1.60
  -1   7   4    8.00    2.10
  -1   7   4    9.10    1.90
   1   7  -4    7.30    2.10
  -1   7   4    9.00    1.90
   1   7  -4    9.10    2.40
  -1  -7   4    9.50    2.50
  -1  -7   4   12.00    2.40
   1   7  -3    8.70    2.10
  -1   7   3    7.10    1.80
  -1   7   3    6.80    2.10
  -1   7   3    7.00    1.80
   1   7  -3   10.30    2.30
   1  -7  -3    9.10    1.20
  -1  -7   3    5.10    2.10
  -1  -7   3    5.70    1.80
   1   7  -2    0.90    1.30
  -1   7   2   -0.80    1.00
   1   7  -2    1.10    1.70
  -1   7   2    0.30    1.30
  -1   7   2    0.60    0.90
   1   7  -2   -0.40    1.10
   1  -7  -2    0.70    0.70
  -1  -7   2    1.20    1.30
  -1  -7   2    0.00    1.30
   1  -7  -2    2.20    0.90
   1   7  -1    9.70    2.40
  -1   7   1    5.20    1.70
   1   7  -1    7.00    1.90
  -1   7   1    5.40    1.90
  -1   7   1    8.50    2.00
   1   7  -1    6.60    1.80
   1  -7  -1    6.60    1.60
   1  -7  -1    5.20    1.30
  -1  -7   1    5.10    1.60
  -1  -7   1    5.50    1.80
   1   7   0    0.60    1.10
  -1   7   0    0.00    1.00
   1   7   0    0.00    1.10
  -1   7   0    0.10    1.20
  -1   7   0   -0.20    1.50
   1   7   0   -1.20    1.20
   1  -7   0   -0.20    1.20
   1  -7   0   -1.00    1.00
  -1  -7   0    0.70    1.00
  -1  -7   0   -0.50    1.10
   1   7   1   12.80    2.40
   1   7   1    9.20    2.50
  -1   7  -1   11.60    2.80
  -1   7  -1   12.60    2.50
   1   7   1   12.20    2.40
  -1   7  -1    9.00    2.30
  -1  -7  -1    8.70    1.90
   1  -7   1   11.90    2.20
   1  -7   1   11.70    2.40
  -1  -7  -1   12.90    1.90
  -1   7  -2    0.50    1.20
   1   7   2    2.20    1.20
  -1   7  -2    0.30    1.40
   1   7   2   -1.00    0.90
   1   7   2   -0.40    1.30
  -1   7  -2   -0.10    1.30
   1  -7   2   -0.30    1.40
  -1  -7  -2    0.10    0.80
   1  -7   2   -0.20    1.20
  -1  -7  -2    0.30    0.60
  -1   7  -3    2.00    1.50
  -1   7  -3    2.60    1.60
   1   7   3    3.70    1.30
  -1   7  -3    4.70    1.90
   1   7   3    1.10    1.40
   1   7   3    5.00    1.40
   1  -7   3    2.20    1.40
   1  -7   3    1.30    1.70
  -1   7  -4   14.10    2.90
   1   7   4   13.10    2.40
  -1   7  -4    9.60    2.60
   1   7   4   19.30    2.70
  -1   7  -4   12.60    3.30
   1   7   4   14.70    2.80
   1  -7   4   12.90    3.00
   1  -7   4   12.60    2.70
  -1   7  -5    5.70    2.20
  -1   7  -5    7.90    2.10
   1   7   5    4.00    1.60
  -1   7  -5    8.00    2.10
   1   7   5    5.70    1.40
   1   7   5    4.90    1.40
   1  -7   5    3.90    1.70
   1  -7   5    4.30    2.10
   1   7   6    5.10    1.30
   1   7   6    6.10    1.70
  -1   7  -6    2.30    1.60
  -1   7  -6    4.80    1.90
   1   7   6    4.10    1.20
   1  -7   6    5.10    2.30
   1  -7   6    3.80    1.70
   1   7   7   16.80    2.40
   1   7   7   17.70    3.00
  -1   7  -7   18.20    3.50
  -1   7  -7   16.60    3.50
   1   7   7   16.00    2.30
   1  -7   7   18.20    3.60
   1   7   8    2.60    0.70
  -1   7  -8    3.30    1.80
   1   7   8    2.40    1.40
   1   7   8    1.30    0.60
  -1   7  -8    0.80    1.60
   1  -7   8    0.90    1.90
   1  -7   8    0.40    1.60
   1   7   9   -0.30    0.20
  -1   7  -9    0.60    1.50
   1   7   9    0.70    1.20
   1   7   9    0.20    0.30
  -1   7  -9    1.00    1.60
   1  -7   9    0.60    1.40
   1  -7   9   -0.30    1.70
  -1   7 -10    2.00    1.80
  -1   7 -10    1.90    1.60
   1  -7  10    1.00    1.80
   1  -7  10   -1.30    1.10
  -1   7 -11    1.30    2.10
  -1   7 -11    1.70    2.00
   1  -7  11    1.70    2.00
  -1   7 -12    2.90    2.00
   1  -7  12   -0.70    1.90
  -1   7 -13   -3.10    1.70
   1  -7  13    0.40    2.10
  -1   7 -14    9.20    2.80
   1  -7  14    5.70    2.90
   1   8 -11    8.20    2.70
  -1   8  11    4.70    1.80
  -1  -8  11    3.00    2.30
  -1   8  10    1.10    1.40
   1   8 -10    0.70    1.80
  -1  -8  10    1.20    2.10
   1   8  -9    0.70    1.70
  -1   8   9    1.30    0.70
   1   8  -9    5.90    2.20
  -1   8   9    2.40    0.70
  -1   8   9    4.30    1.70
  -1  -8   9    2.40    2.20
   1   8  -8   -1.80    1.20
   1   8  -8    2.90    1.70
  -1   8   8    1.40    0.80
  -1   8   8    1.80    1.50
  -1   8   8    0.20    0.80
  -1  -8   8   -1.50    1.50
  -1  -8   8    5.20    2.50
   1   8  -7    1.60    1.70
  -1   8   7    0.70    1.40
   1   8  -7    0.60    1.50
  -1   8   7    1.50    1.00
  -1   8   7    0.60    0.90
  -1  -8   7   -0.10    1.70
  -1  -8   7    0.20    1.80
  -1   8   6    1.00    1.50
  -1   8   6    1.60    1.00
  -1   8   6   -0.80    0.90
   1   8  -6    0.60    1.40
   1   8  -6    0.30    1.50
  -1  -8   6    0.60    1.70
  -1  -8   6   -1.70    1.40
   1   8  -5    2.80    1.90
   1   8  -5    1.30    1.60
  -1   8   5   -0.20    0.90
  -1   8   5    0.50    1.50
  -1   8   5    0.00    1.00
  -1  -8   5    0.00    1.50
   1   8  -4    2.50    1.80
  -1   8   4    1.70    1.30
   1   8  -4    2.10    1.50
  -1   8   4   -0.50    1.00
  -1   8   4    1.40    1.60
  -1  -8   4    1.80    1.70
  -1  -8   4    1.80    1.80
   1   8  -3   17.80    3.40
   1   8  -3   13.50    3.00
  -1   8   3   14.30    2.90
  -1   8   3   20.20    3.10
  -1   8   3   16.80    3.30
  -1  -8   3   15.50    3.00
  -1  -8   3   14.00    3.00
   1   8  -2    2.70    1.60
  -1   8   2    1.70    1.50
  -1   8   2    4.00    1.50
  -1   8   2    0.10    1.50
   1   8  -2    1.50    1.60
   1  -8  -2    0.80    0.70
   1  -8  -2    2.10    0.80
  -1  -8   2    2.10    1.60
  -1  -8   2   -2.00    1.30
  -1   8   1   24.10    3.80
   1   8  -1   14.60    3.40
  -1   8   1   19.70    3.50
  -1   8   1   21.60    3.90
   1   8  -1   19.70    3.60
   1  -8  -1   19.00    2.90
  -1  -8   1   24.60    3.40
   1  -8  -1   24.60    3.10
  -1  -8   1   25.20    3.70
   1   8   0   12.20    2.50
   1   8   0    9.20    2.50
  -1   8   0   10.90    2.60
  -1   8   0    9.10    2.40
  -1   8   0    9.60    2.90
   1  -8   0   10.90    2.20
  -1  -8   0   11.00    2.10
  -1  -8   0   14.60    2.40
   1  -8   0   17.40    2.50
   1   8   1    1.10    1.30
   1   8   1    4.60    2.00
  -1   8  -1   -0.10    1.80
  -1   8  -1    2.60    1.50
  -1   8  -1    2.90    1.60
   1   8   1    4.00    1.50
  -1  -8  -1    1.10    1.00
  -1  -8  -1    0.30    0.90
   1  -8   1    3.10    1.60
   1  -8   1    0.80    1.40
  -1   8  -2    7.60    2.30
   1   8   2    5.00    2.10
  -1   8  -2    2.90    2.10
   1   8   2    7.90    1.90
  -1   8  -2    9.90    2.30
   1   8   2    8.80    2.10
  -1  -8  -2    3.40    0.90
   1  -8   2    5.10    1.80
  -1  -8  -2    5.70    1.00
   1  -8   2    4.40    1.90
   1   8   3    5.40    1.80
  -1   8  -3    5.00    2.10
   1   8   3    6.50    1.90
   1   8   3    6.60    2.30
  -1   8  -3    7.00    2.80
  -1   8  -3    8.20    2.20
   1  -8   3    6.00    2.10
   1  -8   3    7.40    2.20
   1   8   4    1.70    1.20
  -1   8  -4    0.80    1.40
   1   8   4   -1.60    0.90
  -1   8  -4    0.40    1.60
  -1   8  -4   -1.60    1.60
   1   8   4    2.10    1.70
   1  -8   4   -0.10    1.60
   1  -8   4    2.30    1.80
  -1   8  -5    2.20    1.80
   1   8   5    0.90    1.10
   1   8   5    1.70    1.70
  -1   8  -5    2.70    1.80
   1   8   5    2.40    1.10
   1  -8   5    3.00    1.80
   1   8   6    0.40    1.50
  -1   8  -6   -0.60    1.60
   1   8   6    1.00    1.00
   1   8   6    0.10    1.00
  -1   8  -6    1.10    1.60
   1  -8   6    1.10    1.70
   1  -8   6   -0.90    1.50
  -1   8  -7    5.70    2.10
   1   8   7    2.40    1.00
  -1   8  -7    4.10    1.90
   1   8   7    4.00    1.10
   1  -8   7    1.50    1.70
   1  -8   7    0.80    1.80
   1   8   8    4.20    1.00
  -1   8  -8    2.10    1.80
   1   8   8    2.60    0.90
  -1   8  -8    2.40    1.80
   1  -8   8    4.30    2.20
   1  -8   8    2.60    2.20
   1   8   9   -0.60    0.40
  -1   8  -9   -0.40    1.60
  -1   8  -9    0.60    1.70
   1   8   9   -0.90    0.40
   1  -8   9    1.40    1.90
  -1   8 -10    1.90    2.00
   1  -8  10    1.60    2.20
  -1   8 -11    1.50    2.00
   1  -8  11    1.40    2.10
  -1   9   8   -0.50    0.90
  -1   9   7    2.00    1.10
  -1   9   7    0.90    1.70
  -1   9   7   -1.90    0.90
   1   9  -7    4.20    2.10
   1   9  -7   -1.10    1.60
  -1  -9   7    1.40    2.00
   1   9  -6    0.40    1.70
   1   9  -6    0.40    1.70
  -1   9   6   -1.00    1.10
  -1   9   6    0.00    1.60
  -1   9   6    2.90    1.30
  -1  -9   6    1.90    2.00
  -1  -9   6   -1.60    2.10
   1   9  -5    4.40    1.90
   1   9  -5    1.50    1.80
  -1   9   5    2.90    1.80
  -1   9   5    0.40    1.30
  -1   9   5    0.50    1.30
  -1  -9   5   -2.40    1.90
  -1  -9   5    5.90    2.20
   1   9  -4    0.70    1.50
  -1   9   4    4.10    1.70
  -1   9   4   -0.30    1.60
   1   9  -4    0.40    1.70
  -1   9   4    1.00    1.40
  -1  -9   4    3.70    2.00
   1   9  -3   13.10    2.90
  -1   9   3   12.30    2.70
   1   9  -3   13.90    3.30
  -1   9   3    8.70    2.70
  -1   9   3   11.80    2.50
  -1  -9   3    7.20    2.50
  -1  -9   3   18.20    3.20
  -1   9   2    1.20    1.30
   1   9  -2    2.40    2.00
  -1   9   2    0.30    1.60
  -1   9   2    2.20    1.80
   1   9  -2    1.40    1.60
  -1  -9   2   -2.60    1.50
  -1  -9   2    0.40    1.60
  -1   9   1    3.00    1.90
   1   9  -1    6.60    2.30
  -1   9   1    5.10    1.90
   1   9  -1    7.00    2.10
  -1   9   1    4.10    2.10
   1  -9  -1    4.70    1.20
  -1  -9   1    5.30    1.80
   1  -9  -1    1.50    1.10
  -1  -9   1    0.70    1.50
  -1   9   0   -2.20    1.40
  -1   9   0   -0.10    1.40
   1   9   0    2.50    1.60
   1   9   0   -1.60    1.50
  -1   9   0   -0.30    1.60
   1  -9   0   -2.10    1.20
  -1  -9   0   -1.20    1.20
   1  -9   0    3.40    1.30
  -1  -9   0    1.70    1.10
   1   9   1    8.70    2.30
  -1   9  -1   14.00    2.80
   1   9   1    6.20    2.30
  -1   9  -1   15.10    3.00
   1  -9   1    7.70    2.10
   1  -9   1    6.20    2.10
  -1  -9  -1    8.20    1.50
  -1  -9  -1    6.90    1.40
   1   9   2    2.20    1.50
  -1   9  -2    0.80    1.50
  -1   9  -2   -0.30    1.70
   1   9   2   -1.40    1.40
   1  -9   2   -2.70    1.50
   1  -9   2    2.60    1.70
   1   9   3    4.30    1.70
  -1   9  -3    6.50    2.30
   1   9   3    0.60    1.60
  -1   9  -3    7.00    2.20
   1  -9   3    3.90    2.10
  -1   9  -4    3.50    1.90
  -1   9  -4    0.10    1.60
   1   9   4    2.40    1.40
   1   9   4   -1.80    1.20
   1  -9   4   -1.50    1.80
   1  -9   4    5.30    2.10
  -1   9  -5   -0.20    1.50
  -1   9  -5    1.80    1.80
   1   9   5   -2.20    1.10
   1   9   5    1.60    1.20
   1  -9   5   -3.10    1.70
   1  -9   5    2.40    1.80
   1   9   6   -1.00    1.10
   1   9   6    3.10    1.20
  -1   9  -6    1.50    1.80
  -1   9  -6    1.80    1.90
   1  -9   6   -3.40    2.20
   1  -9   6    0.60    1.70
   1   9   7    2.60    1.20
  -1   9  -7   -2.30    2.00
  -1   9  -7    3.90    2.10
   1  -9   7    5.00    2.30
   2   0 -21   -1.70    1.20
  -2   0  21   -0.10    1.40
   2   0 -20   -0.20    1.20
  -2   0  20    2.30    1.80
  -2   0  20    0.40    1.50
  -2   0  19   -0.70    1.30
   2   0 -19   -2.10    1.00
  -2   0  19   -0.60    1.40
   2   0 -19    1.40    0.90
  -2   0  18    3.70    1.80
  -2   0  18    3.20    1.80
   2   0 -18    5.80    1.40
   2   0 -17   -0.50    0.90
   2   0 -17    0.10    0.80
  -2   0  17   -1.10    1.10
  -2   0  17   -2.90    1.00
   2   0 -16    4.80    1.30
  -2   0  16    1.30    1.30
   2   0 -16    5.30    1.40
  -2   0  16    4.20    1.60
  -2   0  15    0.00    1.10
   2   0 -15   -1.40    0.70
   2   0 -15   -0.20    0.70
  -2   0  15   -1.60    0.90
   2   0 -14    1.40    0.90
  -2   0  14    0.20    1.10
   2   0 -14    0.10    0.80
  -2   0  14   -0.90    1.00
  -2   0  13    0.20    1.00
   2   0 -13    0.00    0.70
   2   0 -13    1.50    0.80
   2   0 -12  175.98   20.70
  -2   0  12  180.28   20.80
   2   0 -12  185.58   20.70
   2   0 -11    0.60    0.70
  -2   0  11    0.90    0.80
   2   0 -11    0.50    0.70
   2   0 -10   57.19    6.50
   2   0 -10   52.39    6.50
  -2   0  10   53.39    6.50
   2   0  -9   -0.30    0.50
  -2   0   9    0.20    0.70
  -2   0   9   -0.70    0.50
   2   0  -9   -0.50    0.50
  -2   0   8   31.80    4.00
   2   0  -8   34.20    4.00
  -2   0   8   31.70    4.00
   2   0  -7    0.00    0.50
  -2   0   7   -1.30    0.50
  -2   0   7   -0.80    0.50
  -2   0   6  290.87   34.90
  -2   0   6  302.67   34.90
   2   0  -6  329.07   34.90
  -2   0   5   -0.20    0.50
   2   0  -5    0.10    0.50
  -2   0   5    0.30    0.40
   2   0  -4   32.70    3.90
  -2   0   4   30.30    3.90
   2   0  -4   36.70    3.90
  -2   0   4   31.10    3.90
  -2   0   3    0.30    0.50
   2   0  -3    0.20    0.40
  -2   0   3    0.30    0.40
   2   0  -3    0.00    0.40
   2   0  -2   13.70    1.80
  -2   0   2   15.50    1.80
  -2   0   2   13.70    1.80
   2   0  -2   16.10    1.80
   2   0  -1   -0.20    0.20
  -2   0   1    0.10    0.20
  -2   0   1    0.20    0.20
   2   0  -1   -0.10    0.30
   2   0   0   -0.10    0.20
   2   0   1    0.00    0.20
  -2   0  -1   -0.20    0.30
   2   0   1    0.10    0.30
  -2   0  -1    0.00    0.30
  -2   0  -2  827.02  140.19
   2   0   2  986.00  108.29
   2   0   2  642.64  131.69
   2   0   3   -0.40    0.40
  -2   0  -3    0.00    0.40
   2   0   3   -0.40    0.50
  -2   0  -3   -0.70    0.50
   2   0   4   32.50    4.20
  -2   0  -4   38.60    4.20
  -2   0  -4   38.00    4.20
   2   0   4   32.30    4.20
  -2   0  -5    0.00    0.40
   2   0   5    0.40    0.60
   2   0   5   -0.50    0.40
   2   0   6    5.70    1.00
  -2   0  -6    7.30    1.10
   2   0   6    3.90    1.10
   2   0   7   -0.40    0.50
   2   0   7   -0.10    0.70
  -2   0  -7    0.00    0.50
   2   0   8    3.10    1.00
   2   0   9   -0.60    0.70
  -2   0  -9   -0.90    0.50
  -2   0  -9    0.00    0.50
  -2   0 -10   27.90    3.70
  -2   0 -10   29.30    3.70
   2   0  10   33.20    3.90
   2   0  11    1.00    0.90
  -2   0 -11    0.30    0.70
  -2   0 -11   -0.50    0.60
   2   0  12   54.19    7.10
  -2   0 -12   61.29    6.90
  -2   0 -12   56.39    6.90
  -2   0 -13   -0.50    0.70
   2   0  13   -1.70    0.90
  -2   0 -13    0.50    0.70
   2   0  14    5.50    1.80
  -2   0 -14    9.20    1.70
  -2   0 -14    9.30    1.70
  -2   0 -15    1.30    0.90
   2   0  15    1.50    1.30
  -2   0 -15   -0.80    0.70
   2   0  16    1.00    1.30
  -2   0 -16    2.00    1.10
  -2   0 -16    2.40    1.00
   2   0  17    0.10    1.30
  -2   0 -17   -0.90    0.80
   2   0  17    1.60    1.30
  -2   0 -17    1.00    1.00
   2   0  18    0.10    1.40
  -2   0 -18    1.50    1.00
   2   0  18    2.40    1.60
  -2   0 -19    1.20    0.90
  -2   0 -19   -2.70    0.90
   2   0  19    0.00    1.40
   2   0  19   -0.20    1.40
   2   0  20    9.00    2.40
  -2   0 -20    6.00    1.40
  -2   0 -20    5.60    1.70
   2   0  20    5.50    2.00
  -2   1  20    4.30    1.80
  -2   1  20    1.70    1.60
   2   1 -20    4.50    1.40
  -2  -1  20    1.20    1.70
  -2  -1  20    5.10    2.20
   2  -1 -20    5.50    1.10
   2   1 -19    4.50    1.40
  -2   1  19    0.80    1.50
   2   1 -19    1.10    1.40
  -2   1  19    4.70    1.70
  -2  -1  19    3.10    1.60
   2  -1 -19    1.60    0.90
   2  -1 -19    5.30    1.00
  -2  -1  19    1.50    1.70
   2   1 -18    2.40    1.50
  -2   1  18    3.30    1.50
  -2   1  18    3.70    1.60
   2   1 -18    5.30    1.60
   2  -1 -18    3.20    0.90
  -2  -1  18    0.40    1.50
  -2  -1  18    2.00    1.70
   2  -1 -18    3.00    1.00
   2   1 -17    0.10    1.00
  -2   1  17    0.40    1.10
  -2   1  17    1.10    1.20
   2  -1 -17    0.00    0.70
  -2  -1  17    0.50    1.50
  -2  -1  17   -1.10    1.20
   2  -1 -17    1.40    0.70
  -2   1  16    9.10    2.10
  -2   1  16    9.00    2.00
   2   1 -16    9.30    2.10
   2   1 -16   13.30    2.30
   2  -1 -16   10.20    1.70
  -2  -1  16   14.90    2.60
  -2  -1  16   12.00    2.60
  -2   1  15    0.80    1.00
   2   1 -15    1.90    1.00
   2   1 -15    0.40    1.00
  -2  -1  15    0.90    1.20
   2  -1 -15   -0.30    0.60
  -2  -1  15    1.50    1.40
   2   1 -14   28.60    3.80
   2   1 -14   24.40    3.80
  -2   1  14   26.70    3.80
  -2  -1  14   25.20    4.20
  -2  -1  14   30.10    4.20
   2  -1 -14   28.60    3.40
   2   1 -13   34.10    4.40
   2   1 -13   35.20    4.40
  -2   1  13   31.30    4.20
  -2  -1  13   31.20    4.80
   2  -1 -13   34.60    4.10
  -2  -1  13   31.60    4.50
   2   1 -12    5.10    1.30
   2   1 -12    6.00    1.50
  -2   1  12    4.50    1.20
  -2  -1  12    3.50    1.50
   2  -1 -12    5.00    1.00
  -2  -1  12    5.60    1.50
   2   1 -11   43.00    5.50
  -2   1  11   41.90    5.30
   2   1 -11   42.20    5.50
  -2  -1  11   45.00    5.60
   2  -1 -11   46.40    5.20
  -2  -1  11   44.50    5.60
   2   1 -10   25.40    3.10
  -2   1  10   17.60    2.80
   2   1 -10   20.20    3.00
  -2  -1  10   24.70    3.30
   2  -1 -10   24.00    2.70
   2   1  -9  125.99   15.20
  -2   1   9  126.59   15.00
  -2   1   9  123.69   15.00
   2   1  -9  133.89   15.20
  -2  -1   9  131.79   15.20
   2  -1  -9  142.59   14.90
  -2   1   8   43.30    5.70
  -2   1   8   47.80    5.70
   2   1  -8   52.69    5.90
   2  -1  -8   56.59    5.70
  -2  -1   8   46.10    5.90
  -2  -1   8   43.50    5.90
   2   1  -7    2.50    0.90
  -2   1   7    3.40    0.70
  -2   1   7    2.40    0.60
  -2  -1   7    1.40    0.90
   2  -1  -7    3.40    0.60
  -2  -1   7    4.20    1.00
  -2   1   6   77.89    9.10
   2   1  -6   82.89    9.30
  -2   1   6   79.69    9.10
  -2  -1   6   80.09    9.30
  -2  -1   6   79.19    9.30
  -2   1   5   15.20    1.90
  -2   1   5   16.70    1.90
   2   1  -5   16.00    2.20
  -2  -1   5   17.70    2.20
  -2  -1   5   13.90    2.20
   2   1  -4  241.28   26.40
  -2   1   4  240.18   26.30
   2   1  -4  217.68   26.40
  -2  -1   4  236.38   26.40
  -2  -1   4  224.48   26.40
  -2   1   3   38.60    4.40
  -2   1   3   42.50    4.40
   2   1  -3   37.40    4.60
   2   1  -3   31.00    4.50
   2  -1  -3   41.20    4.40
  -2  -1   3   34.00    4.60
  -2  -1   3   38.60    4.60
   2   1  -2   28.20    3.80
  -2   1   2   36.70    3.80
  -2   1   2   32.90    3.70
   2   1  -2   35.70    3.90
  -2  -1   2   32.70    3.90
  -2  -1   2   26.40    3.80
   2  -1  -2   32.90    3.70
   2  -1  -2   31.60    3.70
   2   1  -1 3690.23  404.46
  -2   1   1 3234.38  430.86
   2   1  -1 3964.10  444.26
  -2  -1   1 3309.57  403.86
  -2  -1   1 3785.02  443.66
  -2   1   0  800.92  156.58
  -2   1   0 1131.79  130.59
   2  -1   0 1143.39  130.69
   2   1   1  354.96   38.30
  -2   1  -1  335.77   38.40
   2  -1   1  321.67   38.40
  -2  -1  -1  331.17   38.30
   2  -1   1  350.06   38.40
  -2   1  -2    1.10    0.70
   2   1   2    1.30    0.40
  -2   1  -2    1.20    0.80
   2  -1   2    1.70    0.80
   2  -1   2    0.20    0.60
   2   1   3 1408.16  158.68
  -2   1  -3 1030.20  136.29
  -2   1  -3 1231.08  212.98
  -2  -1  -3 1102.19  130.49
   2  -1   3 1272.27  210.08
   2  -1   3 1155.18  138.19
   2   1   4  542.05   64.09
  -2   1  -4  613.14   64.39
  -2   1  -4  575.74   64.29
   2  -1   4  545.65   64.29
  -2   1  -5   24.50    3.00
   2   1   5   23.30    2.80
   2   1   5   25.60    2.80
  -2  -1  -5   21.60    2.70
   2  -1   5   24.00    3.10
   2   1   6  129.49   15.10
   2   1   6  131.39   15.10
  -2   1  -6  134.39   15.30
  -2   1  -6  142.29   15.40
   2  -1   6  129.19   15.40
   2  -1   6  133.69   15.30
   2   1   7    6.50    1.00
   2   1   7    5.40    0.90
  -2   1  -7    4.60    1.20
   2  -1   7    4.90    1.40
   2  -1   7    3.60    1.10
  -2  -1  -7    4.40    0.80
  -2   1  -8   29.30    3.70
   2   1   8   29.20    3.60
  -2   1  -8   27.20    3.70
  -2  -1  -8   29.10    3.50
   2  -1   8   32.00    3.90
  -2   1  -9   14.30    2.20
   2   1   9   13.40    2.00
  -2   1  -9   12.40    2.10
  -2  -1  -9   13.70    1.80
   2  -1   9   13.50    2.30
   2   1  10    5.60    1.20
  -2   1 -10    4.70    1.30
  -2   1 -10    6.00    1.40
  -2  -1 -10    5.70    1.00
   2  -1  10    3.90    1.40
  -2   1 -11   22.00    2.90
   2   1  11   21.20    2.70
  -2   1 -11   19.60    2.90
  -2  -1 -11   16.80    2.40
   2  -1  11   16.20    2.90
  -2   1 -12    5.90    1.50
  -2   1 -12    7.10    1.50
   2   1  12    7.10    1.50
  -2  -1 -12    6.90    1.20
   2  -1  12    6.70    1.70
  -2   1 -13   18.30    3.00
   2   1  13   20.60    2.90
  -2   1 -13   20.10    3.00
   2  -1  13   16.40    3.10
  -2  -1 -13   17.70    2.50
  -2   1 -14    7.90    1.80
   2   1  14    8.10    1.80
  -2   1 -14   10.60    2.00
   2  -1  14    8.50    2.20
  -2  -1 -14    8.30    1.50
   2   1  15    2.70    1.50
  -2   1 -15    5.70    1.60
  -2   1 -15    6.30    1.70
  -2  -1 -15    8.40    1.40
   2  -1  15    5.80    1.90
  -2  -1 -15    8.40    1.30
   2  -1  15    9.20    2.30
   2   1  16    3.80    1.40
  -2   1 -16    6.40    1.60
  -2   1 -16    3.40    1.30
   2  -1  16    2.90    1.50
  -2  -1 -16    1.70    0.90
  -2  -1 -16    4.70    1.00
   2  -1  16    1.30    1.60
   2   1  17    9.80    2.20
  -2   1 -17   10.70    2.20
  -2  -1 -17   11.20    1.80
   2  -1  17    9.90    2.60
  -2  -1 -17   13.90    1.80
   2  -1  17    8.10    2.30
   2   1  18    1.30    1.30
  -2   1 -18    0.10    1.10
   2   1  18    2.10    1.30
  -2   1 -18    1.90    1.20
  -2  -1 -18   -0.80    0.70
  -2  -1 -18    1.10    0.70
   2  -1  18    1.00    1.40
   2  -1  18    1.30    1.60
  -2   1 -19    6.90    2.10
   2   1  19   14.10    2.60
   2   1  19   10.60    2.40
  -2   1 -19   14.10    2.40
   2  -1  19   10.20    2.50
  -2  -1 -19    8.90    1.60
   2  -1  19   10.70    2.80
   2   1  20    5.20    1.90
  -2   1 -20    4.70    1.50
   2   1  20    1.20    1.50
   2  -1  20    1.60    2.00
   2  -1  20    0.70    1.40
  -2  -1 -20    2.30    0.70
  -2  -1 -20   -0.80    0.80
   2   2 -20    3.20    1.60
  -2   2  20    3.50    1.70
  -2   2  20    2.50    1.60
  -2  -2  20    6.50    2.50
   2   2 -19    3.10    1.40
  -2   2  19    2.80    1.50
  -2   2  19   -0.40    1.20
  -2  -2  19    0.20    1.40
  -2  -2  19    3.40    2.10
   2   2 -18    0.40    1.30
   2   2 -18    3.20    1.50
  -2   2  18    3.30    1.30
  -2   2  18    2.10    1.30
  -2  -2  18    1.40    1.50
  -2  -2  18    1.50    1.60
  -2   2  17    2.10    1.20
   2   2 -17    1.60    1.50
   2   2 -17    6.10    1.70
  -2   2  17    2.60    1.20
  -2  -2  17    2.40    1.90
  -2  -2  17    2.20    1.70
   2   2 -16    5.60    1.70
  -2   2  16    6.10    1.40
  -2  -2  16    5.00    1.90
  -2  -2  16    2.20    1.70
   2   2 -15    3.20    1.60
   2   2 -15    3.20    1.50
  -2   2  15    3.40    1.10
   2  -2 -15    4.10    0.60
   2  -2 -15    3.90    0.60
  -2  -2  15    4.00    1.60
  -2  -2  15    4.30    1.80
  -2   2  14   10.70    1.90
   2   2 -14   15.50    2.60
   2   2 -14    9.90    2.20
  -2  -2  14   10.30    2.60
   2  -2 -14   11.90    1.50
  -2  -2  14    8.30    2.30
   2  -2 -14   12.40    1.40
   2   2 -13   29.60    3.90
  -2   2  13   20.40    3.10
   2   2 -13   28.80    3.60
   2  -2 -13   24.20    2.80
  -2  -2  13   27.50    4.00
  -2  -2  13   25.10    4.00
   2  -2 -13   23.70    2.80
   2   2 -12   12.30    2.00
   2   2 -12    9.10    2.00
  -2   2  12    9.10    1.40
   2  -2 -12    7.30    0.90
  -2  -2  12    8.40    1.90
  -2  -2  12    8.00    2.10
   2  -2 -12    6.40    1.00
   2   2 -11   54.89    7.30
   2   2 -11   59.29    7.30
  -2   2  11   56.99    6.90
  -2  -2  11   57.99    7.50
   2  -2 -11   57.09    6.80
  -2  -2  11   55.39    7.30
   2  -2 -11   65.69    6.70
  -2   2  10    7.60    1.10
   2   2 -10    5.60    1.50
   2   2 -10    5.20    1.50
  -2  -2  10    7.60    1.70
   2  -2 -10    5.90    0.80
  -2  -2  10    6.80    1.90
   2  -2 -10    6.40    0.80
  -2   2   9   72.49    8.50
   2   2  -9   73.19    8.90
   2  -2  -9   72.09    8.50
  -2  -2   9   77.29    9.10
  -2  -2   9   70.89    8.90
   2  -2  -9   79.29    8.40
  -2   2   8  449.46   52.49
   2   2  -8  490.85   52.79
   2   2  -8  475.65   52.79
  -2   2   8  466.25   52.49
   2  -2  -8  451.75   52.39
   2  -2  -8  484.25   52.39
  -2  -2   8  444.56   52.89
  -2  -2   8  452.35   52.79
  -2   2   7   31.60    3.60
   2   2  -7   32.00    4.00
  -2   2   7   32.30    3.60
   2  -2  -7   29.70    3.60
  -2  -2   7   34.00    4.10
  -2  -2   7   27.00    4.00
  -2  -2   7   35.40    4.20
   2   2  -6  905.01  101.09
  -2   2   6  890.31  100.79
  -2  -2   6  897.51  101.09
  -2  -2   6  947.21  101.19
   2  -2  -6  871.41  100.79
  -2  -2   6  851.91  101.09
   2   2  -5  230.28   27.00
   2   2  -5  235.28   26.90
  -2   2   5  238.98   26.60
  -2  -2   5  222.08   27.00
  -2  -2   5  227.58   26.90
  -2  -2   5  271.97   27.10
   2  -2  -5  229.48   26.70
  -2   2   4  356.16   36.10
   2   2  -4  329.27   36.40
   2   2  -4  290.37   36.30
  -2  -2   4  317.67   36.40
  -2  -2   4  312.97   36.40
  -2  -2   4  318.67   36.40
   2  -2  -4  308.07   36.20
   2   2  -3  197.58   24.00
   2   2  -3  213.48   24.10
  -2   2   3  235.28   23.90
  -2  -2   3  214.88   24.10
  -2  -2   3  194.58   24.10
   2  -2  -3  206.68   23.90
  -2  -2   3  209.08   24.10
   2   2  -2  578.64   64.59
   2   2  -2  537.15   64.49
  -2   2   2  596.14   64.39
   2  -2  -2  586.64   64.39
  -2  -2   2  601.14   64.49
  -2  -2   2  540.85   64.59
  -2  -2   2  570.24   64.59
   2  -2  -2  549.95   64.39
  -2   2   1   90.99   10.90
   2   2  -1   93.29   10.90
  -2   2   1   94.79   10.90
   2   2  -1   94.79   10.90
   2  -2  -1   97.39   10.90
  -2  -2   1   95.19   11.00
  -2  -2   1   93.79   11.00
  -2  -2   1   98.49   10.90
  -2   2   0    7.30    1.20
   2   2   0    7.50    1.20
   2   2   0    8.30    1.20
  -2   2   0    5.50    1.30
   2  -2   0    6.20    1.20
  -2  -2   0    6.30    1.20
   2  -2   0    6.90    1.20
  -2  -2   0    7.30    1.20
  -2  -2   0    6.90    1.10
   2   2   1   31.40    3.60
   2   2   1   30.00    3.70
  -2   2  -1   27.30    3.80
  -2   2  -1   31.60    3.80
   2   2   1   31.60    3.60
   2  -2   1   30.40    3.70
   2  -2   1   29.20    3.80
  -2  -2  -1   31.30    3.70
  -2  -2  -1   29.70    3.60
  -2   2  -2   47.40    5.80
   2   2   2   53.69    5.60
   2   2   2   48.40    5.60
  -2   2  -2   46.50    5.80
   2   2   2   43.10    5.60
  -2  -2  -2   53.49    5.50
   2  -2   2   49.50    5.80
  -2  -2  -2   43.40    5.60
  -2  -2  -2   46.40    5.50
   2  -2   2   50.19    5.90
   2   2   3   40.00    5.10
  -2   2  -3   48.00    5.40
  -2   2  -3   41.70    5.40
   2   2   3   46.30    5.10
   2  -2   3   44.50    5.40
   2  -2   3   47.00    5.40
   2   2   4   11.00    1.40
  -2   2  -4   14.40    2.00
  -2   2  -4   12.70    2.10
   2   2   4   14.00    1.50
   2   2   4   11.30    1.40
  -2  -2  -4   11.20    1.50
   2  -2   4   13.00    2.10
   2  -2   4   14.00    2.00
  -2   2  -5   31.80    4.20
  -2   2  -5   38.60    4.40
   2   2   5   37.00    3.80
  -2  -2  -5   29.10    3.80
   2  -2   5   32.20    4.20
   2  -2   5   36.50    4.40
  -2   2  -6   26.70    3.20
  -2   2  -6   19.10    2.80
   2   2   6   17.50    2.20
   2  -2   6   19.90    2.90
   2  -2   6   22.20    2.90
  -2   2  -7    0.00    0.80
  -2   2  -7    2.50    1.10
  -2   2  -7    0.80    0.90
   2  -2   7    2.70    1.00
   2  -2   7    0.70    1.10
  -2   2  -8   28.90    3.40
  -2   2  -8   21.80    3.30
   2  -2   8   23.30    3.60
   2   2   9   12.30    1.60
  -2   2  -9   14.40    2.30
  -2   2  -9   10.90    2.10
   2  -2   9   13.20    2.40
  -2   2 -10    0.90    0.90
   2   2  10    0.00    0.50
  -2   2 -10    0.60    1.00
   2  -2  10    0.60    1.00
  -2   2 -11   26.30    3.80
   2   2  11   28.60    3.50
  -2   2 -11   26.10    3.80
   2  -2  11   30.80    4.10
  -2   2 -12    2.90    1.30
   2   2  12    0.70    0.70
  -2   2 -12    0.50    1.00
   2  -2  12    0.30    1.30
  -2   2 -13    4.00    1.40
  -2   2 -13    5.40    1.50
   2   2  13    3.10    1.00
   2  -2  13    5.60    1.70
   2  -2  13    4.50    1.60
  -2   2 -14    8.20    2.00
   2   2  14    8.10    1.60
  -2   2 -14   11.10    2.20
   2  -2  14    8.10    2.30
   2  -2  14    5.30    1.80
  -2   2 -15    6.10    1.70
   2   2  15    2.80    1.30
   2  -2  15    4.20    2.00
   2  -2  15    5.10    1.70
   2   2  16    1.00    1.00
  -2   2 -16   -0.60    1.10
  -2   2 -16    1.40    1.40
   2  -2  16    2.80    1.80
   2  -2  16    2.40    1.60
  -2   2 -17   -0.10    1.20
  -2   2 -17    3.70    1.50
   2   2  17    2.60    1.30
   2  -2  17    1.80    1.40
   2  -2  17    0.70    1.40
  -2   2 -18    4.70    1.70
   2   2  18    2.40    1.30
   2   2  18    2.10    1.40
  -2   2 -18   -0.40    1.10
   2  -2  18    1.20    1.80
   2  -2  18    2.70    1.60
   2   2  19    0.40    1.20
  -2   2 -19    4.90    1.60
   2   2  19    3.30    1.60
   2  -2  19    3.10    2.00
   2  -2  19    1.60    1.50
   2   2  20    2.90    1.80
  -2   2 -20    7.20    1.90
   2   2  20    6.40    1.90
   2  -2  20    4.00    2.40
  -2   3  20   -0.80    1.20
   2   3 -19    1.40    1.50
  -2   3  19   -1.30    1.10
  -2   3  19   -0.20    1.10
  -2  -3  19    2.70    2.10
  -2   3  18   -1.10    0.90
   2   3 -18    0.80    1.40
  -2   3  18    0.50    1.10
  -2  -3  18    0.90    1.50
  -2  -3  18    3.30    2.10
   2   3 -17   -1.10    1.10
  -2   3  17    1.00    0.90
   2   3 -17    1.30    1.50
  -2  -3  17    0.00    1.80
  -2  -3  17    1.70    1.50
   2   3 -16    6.30    2.00
  -2   3  16    7.20    1.40
   2   3 -16    5.50    1.80
  -2  -3  16    7.90    2.50
  -2  -3  16    4.00    2.00
   2   3 -15   -0.30    1.20
   2   3 -15    1.30    1.50
  -2   3  15   -0.50    0.60
  -2  -3  15    1.20    1.50
  -2  -3  15   -0.20    1.60
  -2   3  14    0.50    0.60
   2   3 -14   -0.10    1.00
   2   3 -14    0.50    1.30
  -2  -3  14    0.50    1.20
  -2  -3  14    1.60    1.70
  -2   3  13    5.50    1.00
   2   3 -13    3.90    1.60
   2   3 -13    2.30    1.40
  -2  -3  13    6.70    2.00
  -2  -3  13    3.80    2.00
  -2   3  12    1.40    0.50
   2   3 -12    2.10    1.20
   2   3 -12   -0.20    1.10
  -2  -3  12    0.20    1.20
  -2  -3  12    1.60    1.40
   2   3 -11    2.00    1.20
  -2   3  11    2.50    0.60
   2   3 -11    1.80    1.30
  -2  -3  11    2.60    1.50
  -2  -3  11    3.50    1.40
   2   3 -10   22.10    3.50
   2   3 -10   16.50    3.10
  -2   3  10   21.00    2.50
  -2  -3  10   25.00    3.50
  -2  -3  10   26.50    3.90
   2   3  -9    0.70    1.00
  -2   3   9    1.40    0.30
   2   3  -9    1.20    0.90
  -2  -3   9    1.40    1.10
  -2  -3   9    0.80    1.20
   2   3  -8   25.90    3.70
   2   3  -8   27.20    3.90
  -2   3   8   26.30    3.10
  -2  -3   8   30.30    4.00
  -2  -3   8   24.80    4.00
   2   3  -7    1.50    1.00
   2   3  -7    3.40    1.20
  -2   3   7    1.50    0.30
  -2  -3   7    0.70    1.10
  -2  -3   7    0.60    0.90
  -2   3   6  156.48   17.00
  -2   3   6  159.18   17.00
   2   3  -6  141.09   17.40
   2   3  -6  143.19   17.40
  -2  -3   6  151.98   17.40
  -2  -3   6  137.29   17.40
   2   3  -5   18.30    2.80
  -2   3   5   18.10    2.20
   2   3  -5   16.30    2.70
   2   3  -5   20.80    2.80
  -2  -3   5   16.50    2.70
   2  -3  -5   15.70    2.20
  -2  -3   5   23.50    3.00
  -2  -3   5   22.10    2.90
   2   3  -4    0.00    0.90
   2   3  -4    0.50    0.90
  -2   3   4    0.60    0.50
  -2   3   4    0.80    0.50
   2  -3  -4    0.70    0.50
  -2  -3   4   -0.20    0.70
  -2  -3   4   -0.10    0.90
  -2  -3   4   -0.30    1.10
  -2   3   3  233.98   25.90
   2   3  -3  234.38   26.10
  -2   3   3  217.78   25.90
   2   3  -3  227.78   26.10
  -2  -3   3  256.17   26.20
   2  -3  -3  227.28   25.80
   2  -3  -3  206.78   25.90
  -2  -3   3  230.28   26.10
   2   3  -2   69.29    8.70
  -2   3   2   74.29    8.60
  -2   3   2   79.79    8.60
   2   3  -2   72.59    8.70
  -2  -3   2   71.59    8.70
   2  -3  -2   82.59    8.50
  -2  -3   2   62.69    8.60
  -2  -3   2   76.59    8.70
   2  -3  -2   69.69    8.50
   2   3  -1   10.40    1.70
  -2   3   1   11.10    1.60
   2   3  -1    9.00    1.70
  -2   3   1   11.70    1.70
   2   3  -1   10.90    1.80
  -2  -3   1   11.50    1.70
  -2  -3   1    6.60    1.60
   2  -3  -1    9.20    1.60
  -2  -3   1    8.10    1.70
   2  -3  -1    9.30    1.50
   2  -3  -1   11.40    1.60
  -2   3   0   15.90    2.50
  -2   3   0   17.40    2.40
   2   3   0   17.00    2.30
   2   3   0   14.00    2.20
   2   3   0   18.10    2.40
  -2  -3   0   14.50    2.30
   2  -3   0   19.00    2.40
  -2  -3   0   15.50    2.40
   2  -3   0   17.40    2.30
  -2  -3   0   18.70    2.20
   2  -3   0   16.30    2.30
   2   3   1   44.90    5.30
   2   3   1   44.60    5.30
   2   3   1   45.90    5.40
  -2   3  -1   45.20    5.50
  -2  -3  -1   48.30    5.30
   2  -3   1   47.30    5.40
   2  -3   1   41.80    5.40
  -2  -3  -1   39.30    5.30
   2  -3   1   44.40    5.40
  -2   3  -2    5.60    1.30
   2   3   2    8.20    1.30
   2   3   2    5.70    1.00
  -2   3  -2    3.70    1.40
  -2  -3  -2    5.10    1.10
   2  -3   2    7.70    1.60
   2  -3   2    8.50    1.50
   2  -3   2    7.20    1.40
   2   3   3    3.90    0.70
  -2   3  -3    3.60    1.20
   2   3   3    1.80    0.80
   2   3   3    3.30    0.70
  -2   3  -3    3.80    1.10
   2  -3   3    1.80    1.20
   2  -3   3    4.50    1.20
   2  -3   3    3.00    1.00
  -2   3  -4  205.08   23.80
   2   3   4  206.28   23.40
   2   3   4  206.18   23.40
  -2   3  -4  218.78   23.70
   2   3   4  224.48   23.40
   2  -3   4  186.08   23.70
   2  -3   4  197.08   23.80
   2  -3   4  201.58   23.70
  -2   3  -5    1.80    1.20
   2   3   5    1.50    0.30
  -2   3  -5    0.70    1.00
   2   3   5    2.40    0.40
   2   3   5    0.90    0.50
   2  -3   5    2.50    1.00
   2  -3   5    2.40    1.00
   2  -3   5    2.70    1.20
   2   3   6   10.60    1.30
  -2   3  -6   13.20    2.30
   2   3   6   11.60    1.30
   2   3   6   10.40    1.30
  -2   3  -6    5.30    1.80
  -2   3  -6   14.10    2.10
   2  -3   6   12.00    2.20
   2  -3   6    9.40    2.00
  -2   3  -7  126.09   14.20
  -2   3  -7  115.59   14.10
  -2   3  -7  123.59   14.20
   2  -3   7  112.89   14.20
   2  -3   7  124.09   14.10
  -2   3  -8   22.90    3.50
  -2   3  -8   20.60    3.50
  -2   3  -8   26.10    3.70
   2  -3   8   27.70    3.70
   2  -3   8   22.00    3.70
  -2   3  -9    4.50    1.50
  -2   3  -9    5.10    1.50
   2  -3   9    4.30    1.60
   2  -3   9    1.90    1.20
  -2   3 -10    1.50    1.10
  -2   3 -10   -0.40    1.10
   2  -3  10    3.10    1.30
   2  -3  10    3.90    1.50
  -2   3 -11    3.60    1.40
  -2   3 -11    1.70    1.40
   2   3  11    2.60    0.60
   2  -3  11    1.30    1.40
   2  -3  11    6.00    1.60
   2   3  12    4.80    0.90
  -2   3 -12    4.40    1.70
  -2   3 -12    3.90    1.50
   2  -3  12    4.80    1.60
   2  -3  12    4.30    1.80
  -2   3 -13   11.00    2.30
   2   3  13    9.30    1.50
  -2   3 -13   12.00    2.40
   2  -3  13   11.00    2.60
   2  -3  13    6.10    2.10
   2   3  14    0.50    0.70
  -2   3 -14   -0.70    1.30
   2  -3  14    1.70    1.40
   2  -3  14    1.40    1.70
  -2   3 -15    2.60    1.50
  -2   3 -15    5.40    1.90
   2   3  15    3.60    1.10
   2  -3  15    4.60    1.80
   2  -3  15    2.60    2.00
   2   3  16    1.30    0.90
  -2   3 -16    1.40    1.30
  -2   3 -16    3.40    1.70
   2  -3  16    0.30    1.60
   2  -3  16    2.70    1.80
  -2   3 -17   -1.40    1.20
   2   3  17    0.50    1.00
   2  -3  17   -1.90    1.10
   2  -3  17    1.40    1.90
   2   3  18    1.70    1.20
  -2   3 -18    1.80    1.60
   2   3  18    0.40    1.00
   2  -3  18    1.00    1.90
  -2   3 -19    4.20    1.70
   2   3  19    0.80    1.20
   2   3  19    2.10    1.30
   2  -3  19    2.50    2.30
  -2   4  19   -1.40    0.90
  -2   4  19    1.60    1.10
   2   4 -19    4.70    2.00
  -2  -4  19   -1.00    1.90
   2   4 -18    3.70    1.90
  -2   4  18    2.30    1.00
  -2   4  18    0.10    0.80
  -2  -4  18    2.40    2.20
  -2   4  17    8.40    1.50
   2   4 -17   12.80    2.90
  -2  -4  17    8.40    2.70
   2   4 -16    3.10    1.60
  -2   4  16    0.90    0.70
   2   4 -16   -1.20    1.60
  -2  -4  16   -0.30    1.10
  -2  -4  16    1.00    1.90
   2   4 -15   10.30    2.60
  -2   4  15   12.90    1.60
   2   4 -15    5.50    2.30
  -2  -4  15   11.20    2.70
  -2  -4  15    9.10    2.80
  -2   4  14    4.20    0.80
   2   4 -14    5.10    1.90
  -2  -4  14    2.80    1.70
  -2  -4  14   -0.40    1.40
   2   4 -13   16.10    3.40
  -2   4  13   19.30    2.30
  -2  -4  13   26.40    4.00
  -2  -4  13   19.20    3.70
  -2   4  12    0.50    0.40
   2   4 -12    1.50    1.50
  -2  -4  12    2.50    1.60
  -2  -4  12   -0.20    1.40
   2   4 -11    3.90    1.60
   2   4 -11    0.40    1.30
  -2   4  11    3.00    0.50
  -2  -4  11    1.60    1.50
  -2  -4  11    2.00    1.60
  -2   4  10    1.10    0.30
   2   4 -10    0.40    1.10
   2   4 -10   -1.30    1.20
  -2  -4  10    1.50    1.30
  -2  -4  10    1.50    1.30
   2   4  -9   28.50    4.50
   2   4  -9   30.80    4.30
  -2   4   9   30.50    3.50
  -2  -4   9   30.80    4.70
  -2  -4   9   30.50    4.20
  -2   4   8    1.50    0.40
  -2   4   8    1.30    0.30
  -2   4   8    1.30    0.30
   2   4  -8    1.40    1.20
   2   4  -8    0.30    1.00
  -2  -4   8   -1.50    0.80
  -2  -4   8    1.70    1.30
  -2   4   7   12.20    1.50
   2   4  -7   10.80    2.20
  -2   4   7   10.90    1.50
   2   4  -7   14.80    2.50
  -2   4   7   10.30    1.40
  -2  -4   7    9.30    2.10
  -2  -4   7   13.60    2.50
  -2   4   6    3.00    0.60
   2   4  -6    1.10    1.00
  -2   4   6    1.40    0.50
   2   4  -6    3.60    1.30
  -2   4   6    3.30    0.70
  -2  -4   6    2.00    1.20
  -2  -4   6    1.00    1.10
  -2   4   5   13.20    1.90
  -2   4   5   14.40    2.10
   2   4  -5   16.00    2.50
   2   4  -5   15.40    2.50
  -2  -4   5   15.00    2.50
  -2  -4   5   17.40    2.80
   2   4  -4   41.90    5.50
  -2   4   4   43.40    5.20
   2   4  -4   41.00    5.40
  -2   4   4   40.40    5.20
   2   4  -4   44.20    5.50
  -2  -4   4   46.30    5.40
  -2  -4   4   49.20    5.60
  -2   4   3   10.10    1.60
  -2   4   3    9.80    1.70
   2   4  -3   12.80    2.10
   2   4  -3    9.60    1.80
   2   4  -3    9.20    1.90
   2  -4  -3    9.60    1.30
  -2  -4   3   11.20    2.20
  -2  -4   3   13.80    2.00
   2  -4  -3   10.10    1.30
  -2   4   2    2.70    0.90
   2   4  -2    2.20    1.00
  -2   4   2    0.40    0.80
   2   4  -2    2.70    1.00
   2   4  -2    3.00    1.00
   2   4  -2    3.00    1.20
  -2  -4   2    4.80    1.10
  -2  -4   2    2.60    1.20
   2   4  -1   94.89   11.50
  -2   4   1   99.59   11.60
   2   4  -1   94.59   11.50
   2   4  -1  103.99   11.60
  -2   4   1   99.49   11.50
   2   4  -1   97.89   11.60
  -2  -4   1   82.99   11.50
   2  -4  -1  106.89   11.50
   2  -4  -1  102.79   11.40
  -2  -4   1  101.69   11.50
   2   4   0   55.09    6.50
   2   4   0   55.69    6.50
  -2   4   0   53.39    6.50
   2   4   0   47.00    6.40
   2   4   0   54.59    6.60
  -2   4   0   49.80    6.50
  -2  -4   0   52.39    6.40
   2  -4   0   55.09    6.50
  -2  -4   0   60.09    6.30
   2  -4   0   49.40    6.40
   2   4   1    2.70    1.00
  -2   4  -1    1.90    0.90
  -2   4  -1    1.60    1.00
   2   4   1    0.00    0.60
   2   4   1   -0.30    0.60
   2   4   1    0.20    0.80
  -2  -4  -1    2.10    0.60
   2  -4   1    2.20    1.10
   2  -4   1    3.30    1.00
  -2  -4  -1    1.30    0.80
   2   4   2   14.80    2.20
  -2   4  -2   14.60    2.40
   2   4   2   13.70    2.10
   2   4   2   14.20    2.10
   2   4   2   15.60    2.10
  -2   4  -2   14.20    2.50
   2  -4   2   10.70    2.10
  -2  -4  -2   15.00    2.00
   2  -4   2   11.80    2.30
  -2   4  -3   28.80    4.50
  -2   4  -3   31.70    4.70
   2   4   3   37.00    4.30
   2   4   3   37.10    4.30
  -2   4  -3   31.90    4.50
   2   4   3   35.30    4.30
   2   4   3   38.10    4.40
   2  -4   3   34.30    4.60
   2  -4   3   39.30    4.60
   2   4   4   13.40    1.80
  -2   4  -4   13.10    2.50
  -2   4  -4   14.90    2.40
   2   4   4   13.80    1.80
   2   4   4   12.50    2.00
   2   4   4   12.20    1.90
  -2   4  -4   11.00    2.20
   2  -4   4   16.70    2.40
   2  -4   4    9.90    2.30
   2   4   5    2.60    0.80
  -2   4  -5    3.70    1.20
   2   4   5    3.20    0.70
   2   4   5    4.10    0.70
  -2   4  -5    0.60    1.20
  -2   4  -5    1.70    1.20
   2   4   5    2.50    0.70
   2  -4   5    4.90    1.40
   2  -4   5    5.20    1.60
   2   4   6    5.50    0.80
  -2   4  -6    1.60    1.40
   2   4   6    3.70    0.60
   2   4   6    3.20    0.80
  -2   4  -6    3.60    1.30
  -2   4  -6    7.00    1.70
   2   4   6    3.60    0.70
   2  -4   6    1.80    1.50
   2  -4   6    4.10    1.40
   2   4   7    9.30    1.30
  -2   4  -7   10.60    2.10
  -2   4  -7    9.50    2.10
   2   4   7    7.40    1.00
  -2   4  -7    6.30    1.80
   2   4   7    7.90    1.00
   2   4   7    8.10    1.10
   2  -4   7    8.00    1.80
   2  -4   7   12.00    2.30
   2   4   8    0.70    0.50
  -2   4  -8   -1.30    1.20
   2   4   8    1.70    0.40
  -2   4  -8    1.00    1.10
  -2   4  -8    0.10    1.10
   2  -4   8    2.00    1.60
   2  -4   8    1.40    1.10
   2   4   9   24.10    2.70
   2   4   9   23.30    2.80
  -2   4  -9   20.00    3.60
  -2   4  -9   24.70    3.90
   2  -4   9   23.10    3.70
   2  -4   9   21.60    3.90
  -2   4 -10   64.29    7.30
  -2   4 -10   55.99    7.20
   2  -4  10   51.59    7.20
   2  -4  10   50.79    7.10
  -2   4 -11    7.70    2.10
  -2   4 -11    7.20    2.00
   2  -4  11    6.10    2.20
   2  -4  11    7.40    2.10
  -2   4 -12    8.10    2.10
   2  -4  12    3.40    2.00
   2  -4  12    6.40    2.10
   2   4  13    7.80    1.10
  -2   4 -13    9.30    2.30
   2  -4  13    8.60    2.30
   2  -4  13   11.30    2.70
  -2   4 -14    4.80    1.90
   2  -4  14    4.60    1.80
   2  -4  14    4.70    2.00
   2   4  15    0.70    0.60
  -2   4 -15    1.00    1.20
  -2   4 -15   -0.10    1.30
   2  -4  15    0.50    1.40
   2  -4  15    0.50    1.70
  -2   4 -16    2.60    1.60
   2   4  16    3.20    0.90
   2  -4  16    2.00    1.50
   2  -4  16    1.10    1.80
   2   4  17    8.80    1.60
   2   4  17    9.90    1.60
  -2   4 -17   11.20    2.70
   2  -4  17   12.00    3.30
   2   4  18    5.70    1.40
  -2   4 -18    8.40    2.40
   2   4  18    8.60    1.50
   2  -4  18    3.20    2.40
   2   5 -18    0.80    1.80
  -2   5  18    0.00    0.40
   2   5 -17    2.00    1.80
  -2  -5  17   -0.30    2.00
  -2   5  16    0.30    0.40
   2   5 -16    0.90    1.60
  -2  -5  16   -0.50    1.90
  -2   5  15    2.60    0.50
   2   5 -15    7.50    2.30
  -2  -5  15    1.70    1.90
  -2   5  14    0.30    0.30
   2   5 -14    0.90    1.50
   2   5 -14   -0.70    1.10
  -2  -5  14    0.80    1.30
  -2  -5  14    0.10    1.90
   2   5 -13    1.00    1.70
   2   5 -13    1.30    1.60
  -2   5  13    0.90    0.40
  -2  -5  13   -0.10    1.50
  -2  -5  13    0.50    1.40
   2   5 -12    0.60    1.40
  -2   5  12    0.80    0.40
   2   5 -12   -0.30    1.40
  -2  -5  12   -0.60    1.50
  -2   5  11    2.70    0.70
   2   5 -11    2.00    1.60
   2   5 -11    2.50    1.50
  -2  -5  11    1.20    1.70
   2   5 -10    2.70    1.50
   2   5 -10    4.20    1.70
  -2  -5  10    0.50    1.50
   2   5  -9   12.90    2.50
  -2   5   9    8.80    1.50
   2   5  -9    9.30    2.40
  -2  -5   9   10.40    2.70
  -2  -5   9    9.90    2.40
  -2   5   8    6.00    1.00
  -2   5   8    6.50    0.90
   2   5  -8    7.00    2.00
   2   5  -8   10.70    2.20
  -2   5   8    5.60    1.20
  -2  -5   8    6.30    1.80
  -2  -5   8    7.00    2.00
  -2   5   7   91.59   10.20
  -2   5   7   88.49   10.10
  -2   5   7   84.29   10.30
   2   5  -7   95.09   10.80
   2   5  -7   84.39   10.70
  -2  -5   7   91.49   10.70
  -2  -5   7   81.09   10.80
   2   5  -6    6.30    1.80
  -2   5   6    5.70    1.00
  -2   5   6    5.30    1.10
   2   5  -6    3.30    1.50
  -2   5   6    4.10    1.10
  -2  -5   6    1.20    1.40
  -2  -5   6    3.80    1.50
  -2   5   5    0.00    0.60
  -2   5   5    2.10    0.90
   2   5  -5   -0.10    1.00
  -2   5   5    0.40    0.60
   2   5  -5    1.30    1.20
  -2  -5   5   -0.10    1.10
  -2  -5   5   -0.30    1.00
  -2   5   4   30.70    4.10
  -2   5   4   31.40    4.00
  -2   5   4   29.30    4.00
   2   5  -4   33.30    4.40
   2   5  -4   31.70    4.40
  -2  -5   4   34.80    4.50
  -2  -5   4   36.70    4.30
   2   5  -3   65.09    8.50
   2   5  -3   71.09    8.50
   2   5  -3   69.89    8.50
  -2   5   3   70.39    8.30
  -2   5   3   65.09    8.30
  -2   5   3   60.59    8.40
   2  -5  -3   73.29    8.00
  -2  -5   3   72.69    8.50
  -2  -5   3   63.09    8.50
   2  -5  -3   78.89    8.10
   2   5  -2    9.00    2.00
   2   5  -2   10.00    1.90
  -2   5   2    8.20    1.70
   2   5  -2    9.60    1.90
   2   5  -2    6.30    1.70
  -2   5   2    7.20    1.70
  -2   5   2    6.80    1.50
   2  -5  -2    9.00    1.40
   2  -5  -2    7.80    1.40
  -2  -5   2    7.20    1.60
  -2  -5   2    8.00    1.90
  -2   5   1    4.90    1.40
  -2   5   1    3.10    1.20
   2   5  -1    9.50    1.90
   2   5  -1    6.30    1.50
   2   5  -1    7.40    1.60
  -2   5   1    3.60    1.40
   2   5  -1    5.90    1.50
  -2  -5   1    7.00    1.70
   2  -5  -1    7.40    1.30
  -2  -5   1    8.10    1.50
   2  -5  -1    6.70    1.40
   2   5   0    9.80    1.90
  -2   5   0   10.60    2.00
   2   5   0    9.60    1.90
  -2   5   0    8.60    2.00
  -2   5   0    8.80    1.80
   2   5   0   13.40    2.30
   2   5   0    8.80    1.80
  -2  -5   0   10.20    1.70
   2  -5   0    8.50    1.70
  -2  -5   0   10.00    1.90
   2  -5   0    9.80    1.90
  -2   5  -1   17.30    2.90
  -2   5  -1   16.70    2.60
   2   5   1   17.40    2.60
  -2   5  -1   12.50    2.50
   2   5   1   18.30    2.60
   2   5   1   15.10    2.60
   2   5   1   15.90    2.50
   2  -5   1   15.60    2.50
  -2  -5  -1   14.10    2.40
  -2  -5  -1   15.00    2.10
   2  -5   1   14.10    2.60
   2   5   2   20.60    2.80
   2   5   2   17.80    2.70
   2   5   2   18.90    2.80
  -2   5  -2   22.80    3.30
  -2   5  -2   20.50    3.10
   2   5   2   19.40    2.90
  -2   5  -2   17.40    3.00
   2  -5   2   19.50    3.10
  -2  -5  -2   18.40    2.30
   2  -5   2   16.80    2.90
  -2  -5  -2   16.00    2.40
  -2   5  -3    3.30    1.30
   2   5   3    1.80    1.00
   2   5   3    3.10    0.90
  -2   5  -3    2.10    1.30
   2   5   3    3.00    1.20
   2   5   3    3.40    1.00
  -2   5  -3    3.90    1.40
   2  -5   3    2.50    1.20
   2  -5   3    1.80    1.30
  -2   5  -4   18.10    3.00
   2   5   4   16.20    2.30
  -2   5  -4   20.30    3.00
  -2   5  -4   15.40    2.90
   2   5   4   14.70    2.30
   2   5   4   21.10    2.70
   2   5   4   12.80    2.30
   2  -5   4   17.10    2.80
   2  -5   4   15.30    2.80
   2   5   5    1.80    0.80
   2   5   5    1.90    0.70
   2   5   5    1.60    0.70
  -2   5  -5    1.20    1.20
  -2   5  -5    0.10    1.20
  -2   5  -5    0.90    1.00
   2   5   5    2.30    1.00
   2  -5   5    1.50    1.20
   2  -5   5    1.90    1.50
  -2   5  -6    9.80    2.20
   2   5   6   10.40    1.60
   2   5   6    9.70    1.80
   2   5   6   11.60    1.50
   2   5   6   10.40    1.60
  -2   5  -6   14.10    2.50
  -2   5  -6    5.60    2.20
   2  -5   6    8.30    2.30
   2  -5   6    9.90    2.20
   2   5   7   19.20    2.50
   2   5   7   18.70    2.10
   2   5   7   14.80    2.20
  -2   5  -7   18.00    3.40
  -2   5  -7   19.00    3.20
   2   5   7   15.60    2.30
  -2   5  -7   16.20    3.10
   2  -5   7   15.20    3.30
   2  -5   7   18.50    3.10
   2   5   8    9.50    1.50
  -2   5  -8    7.30    2.60
  -2   5  -8    6.20    2.10
  -2   5  -8    9.10    2.20
   2   5   8    7.90    1.30
   2  -5   8    9.80    2.40
   2  -5   8    9.60    2.30
   2   5   9    8.00    1.30
  -2   5  -9    9.90    2.20
  -2   5  -9   10.20    2.30
   2   5   9    5.80    1.10
   2  -5   9    5.80    2.10
   2  -5   9   10.30    2.30
   2   5  10    0.30    0.40
  -2   5 -10    0.20    1.30
  -2   5 -10    0.70    1.30
   2  -5  10   -0.90    1.20
  -2   5 -11   39.40    4.90
   2   5  11   24.40    3.10
  -2   5 -11   28.50    4.40
   2  -5  11   32.60    4.90
  -2   5 -12    5.90    2.20
  -2   5 -12    4.60    2.00
   2  -5  12    6.30    2.40
  -2   5 -13    1.50    1.50
  -2   5 -13    0.00    1.40
   2  -5  13    0.50    1.80
   2  -5  13    1.00    1.70
  -2   5 -14    4.50    1.90
  -2   5 -14    1.30    1.30
   2  -5  14    0.50    1.40
   2  -5  14    2.10    2.10
  -2   5 -15    0.80    1.50
   2  -5  15   -0.40    1.60
  -2   5 -16    1.50    1.70
   2  -5  16    3.00    2.30
  -2   5 -17    3.30    2.00
   2  -5  17    5.10    2.50
   2   6 -16    3.70    2.00
  -2  -6  16    2.40    2.20
   2   6 -15    2.50    2.00
  -2   6  15    4.80    0.90
  -2  -6  15    7.90    2.80
  -2   6  14    1.70    0.70
   2   6 -14    2.30    1.90
  -2  -6  14    0.00    1.70
   2   6 -13    0.80    1.40
  -2   6  13    1.30    0.70
  -2  -6  13    1.40    1.90
  -2   6  12    0.70    0.70
   2   6 -12    0.30    1.60
   2   6 -12    0.60    1.40
  -2  -6  12   -1.00    1.20
  -2  -6  12    5.10    2.40
  -2   6  11   -0.90    0.60
   2   6 -11    0.20    1.40
   2   6 -11   -0.60    1.40
  -2  -6  11    0.60    1.40
  -2  -6  11   -1.00    1.60
   2   6 -10    3.20    1.70
   2   6 -10    3.40    1.70
  -2   6  10    1.50    0.80
  -2  -6  10    3.70    2.00
  -2  -6  10    0.70    1.40
  -2   6   9   56.59    6.90
  -2   6   9   59.79    6.60
   2   6  -9   64.89    7.70
   2   6  -9   56.79    7.50
  -2   6   9   54.19    6.60
  -2  -6   9   54.79    7.60
  -2   6   8   12.10    1.80
  -2   6   8    8.20    1.30
   2   6  -8    3.30    1.80
   2   6  -8   10.20    2.40
  -2   6   8    8.90    1.40
  -2  -6   8    9.00    2.20
  -2  -6   8    7.80    2.40
   2   6  -7   10.10    2.50
   2   6  -7    8.90    2.40
  -2   6   7   11.20    1.60
  -2   6   7    9.20    1.60
  -2   6   7    6.30    1.70
  -2  -6   7    8.00    2.40
  -2  -6   7    9.60    2.20
   2   6  -6    4.30    1.70
  -2   6   6    1.00    1.10
  -2   6   6    4.40    1.10
  -2   6   6    2.90    1.00
   2   6  -6    3.60    1.70
  -2  -6   6    2.80    1.40
  -2  -6   6    2.40    1.80
  -2   6   5   68.59    8.10
  -2   6   5   67.99    8.10
  -2   6   5   66.79    8.20
   2   6  -5   61.69    8.40
   2   6  -5   73.59    8.60
  -2  -6   5   72.09    8.40
  -2  -6   5   63.09    8.50
  -2   6   4    0.00    0.90
   2   6  -4    1.60    1.40
  -2   6   4    1.00    0.80
  -2   6   4    2.40    1.30
   2   6  -4   -0.40    1.10
  -2  -6   4    2.70    1.30
  -2  -6   4    1.70    1.60
  -2   6   3    3.70    1.30
  -2   6   3    5.50    1.40
   2   6  -3    4.80    1.60
   2   6  -3    5.50    1.60
  -2   6   3    5.80    1.60
   2  -6  -3    4.00    0.80
  -2  -6   3    5.30    1.60
  -2  -6   3    4.30    1.90
   2  -6  -3    5.10    0.90
  -2   6   2    1.40    1.30
   2   6  -2   -0.50    1.00
  -2   6   2    3.60    1.20
  -2   6   2   -1.20    0.90
   2   6  -2    2.10    1.20
   2  -6  -2    2.00    0.80
  -2  -6   2    2.30    1.50
  -2  -6   2    1.70    1.20
   2  -6  -2    1.20    0.90
   2   6  -1    5.10    1.50
  -2   6   1    3.50    1.60
   2   6  -1    4.00    1.40
  -2   6   1    2.90    1.40
  -2   6   1    2.60    1.20
   2   6  -1    2.30    1.30
   2   6  -1    3.00    1.60
   2  -6  -1    3.40    1.10
  -2  -6   1    0.70    1.30
   2  -6  -1    4.20    1.30
  -2  -6   1    5.10    1.30
   2   6   0    2.80    1.50
   2   6   0    2.00    1.30
  -2   6   0   -0.20    1.30
   2   6   0    2.70    1.20
  -2   6   0    2.30    1.10
   2   6   0    3.20    1.30
  -2   6   0    1.20    1.20
   2  -6   0    0.80    1.20
  -2  -6   0    1.40    1.20
   2  -6   0    3.60    1.30
  -2  -6   0    4.00    1.10
  -2   6  -1    9.40    2.30
  -2   6  -1    9.20    2.10
   2   6   1    9.30    2.00
   2   6   1   11.00    2.10
   2   6   1   12.40    2.40
  -2   6  -1   10.80    2.20
   2   6   1    9.70    2.00
   2  -6   1    9.10    2.10
  -2  -6  -1   13.00    1.80
   2  -6   1   10.40    2.00
  -2  -6  -1   10.90    2.00
   2   6   2    1.00    1.00
  -2   6  -2    1.00    1.00
  -2   6  -2    1.20    1.50
   2   6   2    0.50    0.90
   2   6   2   -0.70    1.10
   2   6   2    2.20    1.10
  -2   6  -2    1.50    1.20
  -2  -6  -2   -0.70    0.70
   2  -6   2   -0.50    1.10
   2  -6   2    0.50    1.30
  -2  -6  -2    0.20    0.60
   2   6   3    9.90    2.10
   2   6   3   17.00    2.60
   2   6   3   12.60    2.20
  -2   6  -3   12.30    2.60
  -2   6  -3   12.60    2.80
   2   6   3   13.90    2.30
  -2   6  -3   12.30    2.50
   2  -6   3   12.70    2.70
   2  -6   3   12.00    2.40
  -2   6  -4    1.40    1.30
  -2   6  -4    1.30    1.50
   2   6   4    2.20    0.90
   2   6   4    2.50    1.20
   2   6   4    1.60    1.00
  -2   6  -4    3.00    1.30
   2   6   4    1.50    0.90
   2  -6   4    0.70    1.30
   2  -6   4    3.20    1.50
   2   6   5   36.20    4.90
  -2   6  -5   35.10    5.30
  -2   6  -5   43.70    5.60
   2   6   5   39.90    4.80
   2   6   5   41.10    5.10
   2   6   5   37.90    4.80
  -2   6  -5   37.50    5.30
   2  -6   5   39.90    5.30
   2  -6   5   41.20    5.50
   2   6   6   17.90    2.40
  -2   6  -6   13.80    3.10
  -2   6  -6   18.30    3.30
   2   6   6   17.30    2.60
   2   6   6   16.30    2.40
   2   6   6   18.10    2.80
   2  -6   6   18.00    3.30
   2  -6   6   15.90    3.10
  -2   6  -7   19.70    3.60
   2   6   7   20.80    2.50
   2   6   7   18.70    2.90
  -2   6  -7   18.70    3.50
   2   6   7   19.90    2.60
   2   6   7   20.30    3.00
   2  -6   7   21.90    3.70
   2  -6   7   17.10    3.30
  -2   6  -8   -0.20    1.40
   2   6   8   -0.10    0.30
   2   6   8    0.10    0.90
   2   6   8    1.30    0.90
   2   6   8    1.10    0.50
  -2   6  -8   -0.40    1.30
   2  -6   8    2.90    1.70
   2  -6   8    1.30    1.60
  -2   6  -9   15.70    3.20
   2   6   9   14.90    2.20
  -2   6  -9   16.00    3.20
   2  -6   9   14.30    3.20
   2   6  10    2.10    0.90
  -2   6 -10    4.30    1.90
  -2   6 -10    3.50    1.80
   2  -6  10    5.00    1.90
   2  -6  10    3.10    2.00
  -2   6 -11    2.00    1.70
   2   6  11    1.10    0.70
  -2   6 -11    0.80    1.50
   2  -6  11    2.30    1.60
   2  -6  11   -0.20    1.90
   2   6  12    1.20    0.70
  -2   6 -12   -0.30    1.30
  -2   6 -12    0.20    1.50
   2  -6  12   -0.20    1.30
   2  -6  12    1.30    1.90
  -2   6 -13   12.60    2.90
   2  -6  13   11.00    3.10
  -2   6 -14    2.10    1.90
   2  -6  14    5.30    2.60
  -2   6 -15    2.10    1.90
   2  -6  15   -0.40    2.00
  -2   6 -16    1.50    1.90
   2  -6  16    1.90    2.20
   2   7 -14    5.10    2.20
  -2   7  14    3.60    1.20
  -2  -7  14    4.30    2.50
  -2   7  13   -0.30    0.90
   2   7 -13    2.20    1.90
  -2  -7  13   -1.20    1.80
  -2   7  12    0.40    1.00
   2   7 -12    0.60    1.80
  -2  -7  12    0.80    2.00
   2   7 -11    0.70    1.70
  -2   7  11    3.10    1.10
   2   7 -11   -1.30    1.30
  -2  -7  11    1.50    2.10
   2   7 -10    3.10    1.70
   2   7 -10    1.00    1.70
  -2   7  10    3.00    1.20
  -2  -7  10    0.10    1.40
  -2  -7  10    0.30    1.80
  -2   7   9   10.90    1.90
  -2   7   9    5.10    1.00
  -2   7   9    7.30    1.10
   2   7  -9    5.50    2.20
   2   7  -9    7.20    2.40
  -2  -7   9    7.30    2.50
  -2  -7   9    7.70    2.30
  -2   7   8    6.00    1.70
   2   7  -8    9.60    2.50
  -2   7   8    6.60    1.20
   2   7  -8    9.50    2.40
  -2   7   8    4.80    1.20
  -2  -7   8    8.60    2.60
  -2  -7   8    6.00    2.10
   2   7  -7   14.30    3.00
   2   7  -7   12.20    2.80
  -2   7   7   12.20    2.50
  -2   7   7   14.50    2.10
  -2   7   7   11.50    2.10
  -2  -7   7   14.80    3.30
   2   7  -6   42.50    6.10
  -2   7   6   44.00    5.60
  -2   7   6   46.90    5.70
  -2   7   6   40.70    5.80
   2   7  -6   48.10    6.20
  -2  -7   6   58.29    6.60
  -2  -7   6   41.00    6.00
   2   7  -5    3.60    1.80
   2   7  -5    3.60    1.60
  -2   7   5    1.80    1.40
  -2   7   5    3.10    1.20
  -2   7   5    2.50    1.20
  -2  -7   5    4.20    1.70
  -2  -7   5    2.00    1.80
  -2   7   4    0.50    1.30
   2   7  -4    1.90    1.50
  -2   7   4    1.80    1.10
  -2   7   4    0.30    0.90
   2   7  -4    0.90    1.30
  -2  -7   4    0.50    1.40
  -2  -7   4    2.30    1.70
  -2   7   3    1.20    1.20
  -2   7   3    0.80    1.00
   2   7  -3   -1.20    1.10
   2   7  -3    0.00    1.20
  -2   7   3    0.20    1.20
   2  -7  -3    0.10    0.50
   2  -7  -3    0.10    0.50
  -2  -7   3   -0.60    1.40
  -2  -7   3    0.20    1.20
   2   7  -2    2.60    1.50
  -2   7   2    5.30    1.90
  -2   7   2    1.90    1.30
  -2   7   2    4.50    1.50
   2   7  -2    5.20    1.80
  -2  -7   2    3.60    1.50
   2  -7  -2    4.20    1.10
   2  -7  -2    3.20    1.00
  -2  -7   2    4.60    1.80
  -2   7   1   14.20    2.80
  -2   7   1   14.50    2.90
   2   7  -1   18.30    3.10
  -2   7   1   18.10    3.30
   2   7  -1   19.00    3.20
   2  -7  -1   15.00    2.50
   2  -7  -1   15.60    2.60
  -2  -7   1   17.40    2.70
  -2  -7   1   17.20    3.00
  -2   7   0    1.20    1.20
   2   7   0   -0.40    1.10
   2   7   0    0.20    1.10
  -2   7   0    2.70    1.70
  -2   7   0   -0.60    1.00
   2  -7   0    1.00    1.20
   2  -7   0    0.50    1.20
  -2  -7   0    0.10    1.20
  -2  -7   0    1.70    1.00
   2   7   1    7.90    1.80
  -2   7  -1    5.00    1.80
   2   7   1    8.00    1.90
  -2   7  -1    6.20    1.80
  -2   7  -1    3.80    1.80
  -2  -7  -1    5.10    1.20
  -2  -7  -1    5.90    1.50
   2  -7   1    4.80    1.70
   2  -7   1    5.10    1.70
   2   7   2    5.90    1.90
  -2   7  -2    6.10    1.90
   2   7   2    5.00    1.60
   2   7   2    4.00    1.40
  -2   7  -2    3.50    1.60
  -2   7  -2    4.30    2.10
   2   7   2    6.20    1.60
   2  -7   2    6.20    2.00
  -2  -7  -2    4.50    1.10
   2  -7   2    5.90    1.70
  -2  -7  -2    3.00    0.90
  -2   7  -3    2.20    1.50
  -2   7  -3   -0.40    1.30
   2   7   3    0.20    0.90
   2   7   3    0.30    1.40
   2   7   3   -0.80    1.10
  -2   7  -3    1.30    1.70
   2   7   3    2.00    1.20
   2  -7   3    0.30    1.50
   2  -7   3   -0.90    1.20
   2   7   4    1.30    1.10
   2   7   4   -0.70    0.90
  -2   7  -4    0.90    1.80
  -2   7  -4    2.30    1.60
  -2   7  -4    1.90    1.50
   2   7   4    1.00    1.40
   2   7   4    2.70    1.20
   2  -7   4    2.80    1.40
   2  -7   4    1.30    1.80
   2   7   5   17.50    2.70
  -2   7  -5   14.80    3.40
   2   7   5   18.80    3.10
  -2   7  -5   18.20    3.40
   2   7   5   16.10    2.80
   2   7   5   14.90    2.60
  -2   7  -5   21.30    3.60
   2  -7   5   18.70    3.50
   2  -7   5   19.80    3.40
  -2   7  -6    4.20    2.30
   2   7   6    3.40    1.20
   2   7   6    2.30    1.00
  -2   7  -6    3.20    1.80
   2   7   6    0.40    1.20
  -2   7  -6    4.60    1.90
   2  -7   6    2.10    1.60
   2  -7   6    0.40    1.70
   2   7   7    0.60    0.70
  -2   7  -7    1.00    1.60
  -2   7  -7    0.40    1.50
  -2   7  -7    2.90    2.10
   2   7   7    0.50    1.00
   2   7   7    1.60    0.80
   2  -7   7   -1.60    1.60
   2   7   8   -0.30    0.50
   2   7   8    1.60    0.70
   2   7   8   -0.80    0.80
  -2   7  -8    0.00    1.50
  -2   7  -8    1.20    1.50
   2  -7   8   -0.80    1.40
   2  -7   8    1.80    1.90
  -2   7  -9   -0.30    1.50
   2   7   9   -0.10    0.90
  -2   7  -9   -1.20    1.30
   2  -7   9    0.70    1.90
   2  -7   9    0.70    1.30
  -2   7 -10   -0.40    1.40
  -2   7 -10    1.20    1.70
   2  -7  10   -0.40    1.60
   2  -7  10   -1.40    1.10
  -2   7 -11    2.20    2.00
   2  -7  11    0.70    2.10
  -2   7 -12    9.60    2.70
   2  -7  12    4.00    2.50
  -2   7 -13    1.90    2.10
   2  -7  13    2.30    2.30
  -2   7 -14    3.60    2.20
   2  -7  14    2.70    2.30
  -2   8  11    5.20    1.70
   2   8 -11    5.60    2.40
  -2  -8  11    5.70    2.80
   2   8 -10    7.60    2.50
  -2   8  10    4.90    1.80
  -2  -8  10    5.60    2.60
  -2   8   9   -0.60    0.60
   2   8  -9    4.00    2.10
   2   8  -9   -0.90    1.40
  -2   8   9    1.70    1.50
  -2   8   9    0.60    0.60
  -2  -8   9   -0.70    1.60
  -2   8   8    0.00    0.80
  -2   8   8   -0.40    0.80
   2   8  -8    0.50    1.40
   2   8  -8   -0.50    1.50
  -2   8   8    2.10    1.50
  -2  -8   8   -1.60    1.70
  -2  -8   8   -2.60    1.30
   2   8  -7   -1.30    1.40
  -2   8   7    2.10    1.00
   2   8  -7    2.30    1.70
  -2   8   7   -1.00    0.80
  -2   8   7    1.80    1.50
  -2  -8   7   -1.20    1.70
  -2  -8   7    0.80    1.80
   2   8  -6    6.20    2.30
  -2   8   6    5.60    1.50
   2   8  -6    9.80    2.40
  -2   8   6    6.00    1.60
  -2   8   6    5.90    2.00
  -2  -8   6    3.80    2.00
  -2  -8   6    3.40    2.10
   2   8  -5    4.50    1.90
  -2   8   5   10.80    2.30
   2   8  -5    4.60    2.20
  -2   8   5    5.90    1.60
  -2   8   5    6.20    1.70
  -2  -8   5    4.00    1.90
   2   8  -4    9.00    2.60
  -2   8   4   13.10    2.60
   2   8  -4    7.40    2.20
  -2   8   4    7.00    1.90
  -2   8   4   12.20    2.30
  -2  -8   4    2.70    2.00
  -2  -8   4   11.30    2.60
   2   8  -3    3.20    1.70
  -2   8   3    2.10    1.40
   2   8  -3    0.40    1.60
  -2   8   3    2.20    1.40
  -2   8   3    1.50    1.70
  -2  -8   3    5.10    1.90
  -2  -8   3    3.10    1.70
  -2   8   2    3.90    1.90
  -2   8   2    2.90    1.60
  -2   8   2    2.20    1.40
   2   8  -2    0.60    1.30
   2   8  -2    0.50    1.50
   2  -8  -2    3.90    0.90
  -2  -8   2    1.10    1.50
   2  -8  -2    0.00    0.80
  -2  -8   2   -0.60    1.30
   2   8  -1   29.00    4.30
  -2   8   1   24.80    4.00
   2   8  -1   24.30    4.00
  -2   8   1   22.10    3.90
  -2   8   1   22.90    4.20
  -2  -8   1   25.60    3.90
  -2  -8   1   23.70    3.60
   2  -8  -1   26.60    3.40
   2  -8  -1   19.10    3.30
  -2   8   0    1.30    1.50
  -2   8   0    2.10    1.50
   2   8   0    2.90    1.50
   2   8   0    4.20    1.80
  -2   8   0    2.30    1.80
   2  -8   0    4.60    1.50
  -2  -8   0    3.40    1.40
  -2  -8   0   -0.10    1.10
   2  -8   0    1.80    1.40
  -2   8  -1   13.60    2.80
   2   8   1   12.40    2.50
   2   8   1   14.00    2.70
  -2   8  -1   12.50    3.00
  -2   8  -1   18.20    3.10
  -2  -8  -1   11.80    2.10
  -2  -8  -1   10.30    1.90
   2  -8   1    9.50    2.30
   2  -8   1   10.70    2.50
   2   8   2    2.40    1.40
  -2   8  -2    3.70    1.70
  -2   8  -2    4.10    2.20
   2   8   2    4.40    1.60
  -2   8  -2    1.90    1.60
  -2  -8  -2    2.10    0.60
  -2  -8  -2    3.90    0.80
   2  -8   2    1.90    1.70
   2  -8   2    4.00    1.70
  -2   8  -3    5.10    2.00
  -2   8  -3    2.90    1.70
   2   8   3    3.00    1.50
  -2   8  -3    4.20    2.40
   2   8   3    4.40    1.60
   2  -8   3    5.10    1.80
   2  -8   3    3.60    1.90
   2   8   4    8.40    1.90
  -2   8  -4    7.70    2.60
   2   8   4    9.20    2.10
  -2   8  -4   11.30    2.80
  -2   8  -4    8.10    2.30
   2  -8   4    9.00    2.40
   2  -8   4    9.30    2.40
  -2   8  -5    0.10    1.60
   2   8   5    2.00    1.10
  -2   8  -5    4.00    1.80
  -2   8  -5    2.10    1.90
   2   8   5    0.80    1.10
   2  -8   5    0.20    1.60
   2   8   6    1.70    1.00
  -2   8  -6    2.80    1.70
  -2   8  -6    4.30    2.00
   2   8   6    0.80    1.00
   2  -8   6    0.40    1.60
   2  -8   6   -0.60    1.40
   2   8   7    2.60    0.90
  -2   8  -7    1.10    1.60
   2   8   7    0.80    0.80
  -2   8  -7    0.20    1.40
   2  -8   7   -0.50    1.80
   2  -8   7   -0.90    1.30
   2   8   8    1.90    0.80
  -2   8  -8    1.00    1.60
   2   8   8    0.10    0.70
  -2   8  -8    1.50    1.80
   2  -8   8   -0.40    2.00
  -2   8  -9    3.40    1.90
   2   8   9    0.10    0.40
   2   8   9    1.20    0.50
   2  -8   9    2.70    2.10
  -2   8 -10    0.90    1.90
   2  -8  10   -0.50    2.10
  -2   8 -11    1.90    2.20
   2  -8  11    5.40    2.60
  -2   9   8    1.40    1.10
  -2   9   7    1.90    1.20
  -2   9   7   -0.60    1.00
   2   9  -7   -1.50    1.60
  -2   9   7    1.50    1.70
   2   9  -7    1.30    1.70
  -2  -9   7    3.20    2.00
   2   9  -6    0.30    1.60
  -2   9   6    3.10    1.30
   2   9  -6   -0.40    1.70
  -2   9   6   -0.10    1.60
  -2   9   6   -0.30    1.20
  -2  -9   6   -3.80    1.90
  -2  -9   6    1.70    2.00
  -2   9   5    0.60    1.60
  -2   9   5    1.50    1.40
   2   9  -5   -2.00    1.50
  -2   9   5    0.00    1.30
   2   9  -5    1.50    1.70
  -2  -9   5   -2.50    1.80
  -2  -9   5    4.10    2.00
   2   9  -4    0.30    1.80
  -2   9   4   -1.70    1.10
  -2   9   4    3.60    1.50
  -2   9   4    2.20    1.70
   2   9  -4    2.10    1.60
  -2  -9   4    1.80    1.70
  -2   9   3    5.70    2.00
   2   9  -3    8.40    2.20
  -2   9   3    5.10    1.90
  -2   9   3    2.20    1.80
   2   9  -3    4.60    2.40
  -2  -9   3    1.00    1.90
  -2  -9   3    8.10    2.40
   2   9  -2    2.40    2.00
  -2   9   2    5.90    1.90
  -2   9   2    3.10    2.00
   2   9  -2    5.20    1.90
  -2   9   2    2.10    1.70
   2  -9  -2    2.00    0.70
   2  -9  -2    1.60    0.70
  -2  -9   2   -1.40    1.60
  -2  -9   2    8.10    2.10
   2   9  -1    6.10    2.00
  -2   9   1    5.80    2.10
  -2   9   1    8.70    2.20
  -2   9   1    3.20    1.90
   2   9  -1    6.40    2.30
  -2  -9   1    3.10    1.70
   2  -9  -1    5.90    1.40
  -2  -9   1    8.90    1.90
   2  -9  -1    5.10    1.40
  -2   9   0    0.40    1.60
   2   9   0   -1.50    1.50
  -2   9   0    1.40    1.80
  -2   9   0    4.30    1.80
   2   9   0    3.80    1.70
   2  -9   0   -0.30    1.30
   2  -9   0    3.60    1.40
  -2  -9   0    2.70    1.20
  -2  -9   0   -1.30    1.10
  -2   9  -1    9.60    2.70
   2   9   1   13.30    2.60
  -2   9  -1   13.30    2.90
   2   9   1   12.20    2.80
  -2  -9  -1    9.60    1.70
   2  -9   1   14.60    2.60
  -2  -9  -1    9.90    1.70
   2  -9   1   11.10    2.50
   2   9   2   15.00    3.10
  -2   9  -2   14.10    3.30
   2   9   2   12.10    2.70
  -2   9  -2   11.20    2.80
   2  -9   2   14.20    2.70
   2  -9   2    9.20    2.70
   2   9   3   -1.50    1.40
  -2   9  -3    0.60    1.70
   2   9   3    1.60    1.40
  -2   9  -3    0.10    1.30
   2  -9   3    0.60    1.60
  -2   9  -4    1.80    1.80
   2   9   4    5.50    1.70
  -2   9  -4    0.00    1.50
   2   9   4   -1.70    1.20
   2  -9   4    2.80    2.00
   2  -9   4   -0.40    1.80
  -2   9  -5   -0.90    1.60
  -2   9  -5    0.30    1.70
   2   9   5    0.40    1.30
   2   9   5    0.80    1.20
   2  -9   5   -2.40    1.80
   2  -9   5    2.40    1.90
   2   9   6    2.50    1.30
  -2   9  -6    2.50    2.00
   2   9   6   -1.40    1.00
  -2   9  -6   -0.10    1.70
   2  -9   6    2.50    2.00
  -2   9  -7    2.10    2.00
   2   9   7    1.70    1.10
   2  -9   7    1.80    2.10
   3   0 -21   -2.10    1.10
  -3   0  21    1.10    1.60
  -3   0  21   -1.20    1.40
   3   0 -20    0.20    1.10
   3   0 -20    3.10    1.10
  -3   0  20    0.20    1.50
  -3   0  20    0.50    1.60
  -3   0  19   -0.20    1.50
   3   0 -19   -0.80    1.00
   3   0 -19    1.10    0.90
  -3   0  19    2.40    1.60
  -3   0  18    5.90    1.90
  -3   0  18    4.90    2.00
   3   0 -18    8.00    1.70
   3   0 -17   -0.90    0.90
  -3   0  17   -0.30    1.20
  -3   0  17    0.40    1.30
   3   0 -17    1.60    0.90
  -3   0  16    6.20    2.00
   3   0 -16    9.20    1.70
  -3   0  16   11.10    2.20
   3   0 -16    7.30    1.70
   3   0 -15   -1.20    0.70
   3   0 -15    0.40    0.80
  -3   0  15   -0.20    1.00
  -3   0  14    0.30    1.10
   3   0 -14   -0.10    0.90
   3   0 -14    0.10    0.90
   3   0 -13   -0.10    0.70
   3   0 -13   -0.20    0.70
  -3   0  13    0.30    0.90
   3   0 -12  124.29   15.50
  -3   0  12  132.99   15.60
   3   0 -12  145.89   15.60
  -3   0  11    0.10    0.70
   3   0 -11    0.60    0.70
  -3   0  11   -0.20    0.60
   3   0 -11    0.00    0.60
  -3   0  10   47.80    6.00
  -3   0  10   44.70    6.00
   3   0 -10   57.39    6.00
  -3   0   9   -0.10    0.50
  -3   0   9    0.40    0.70
   3   0  -9    0.00    0.50
  -3   0   8    5.00    1.10
   3   0  -8    5.10    1.10
  -3   0   8    6.70    1.20
   3   0  -7    0.40    0.50
  -3   0   7   -0.10    0.50
  -3   0   7   -0.20    0.60
  -3   0   6   34.40    4.20
  -3   0   6   30.40    4.20
   3   0  -6   40.40    4.20
   3   0  -5   -0.20    0.50
  -3   0   5   -0.60    0.50
   3   0  -5    0.40    0.50
  -3   0   5   -0.10    0.50
  -3   0   4  230.38   26.40
  -3   0   4  229.88   26.40
   3   0  -4  244.98   26.40
   3   0  -4  224.38   26.40
   3   0  -3    0.50    0.50
  -3   0   3    0.70    0.50
  -3   0   3    0.00    0.40
   3   0  -3    0.30    0.40
  -3   0   2 9999.00 1127.39
  -3   0   2 9889.41 1162.08
  -3   0   1    0.00    0.30
   3   0  -1    0.30    0.40
   3   0  -1   -0.10    0.30
  -3   0   1    0.30    0.30
  -3   0   0   98.39   11.80
  -3   0   0  103.19   11.80
   3   0   0  104.99   11.80
   3   0   0  107.19   11.80
   3   0   1   -0.60    0.40
   3   0   1   -0.60    0.40
  -3   0  -1    0.10    0.40
  -3   0  -1    0.10    0.50
   3   0   2 1650.73  197.38
  -3   0  -2 1985.40  242.58
   3   0   2 1674.43  238.28
   3   0   3    0.00    0.60
  -3   0  -3    0.30    0.50
  -3   0  -3   -0.80    0.60
   3   0   3   -0.20    0.40
   3   0   4  178.88   20.50
  -3   0  -4  191.88   20.50
  -3   0  -4  162.78   20.50
   3   0   4  186.68   20.50
   3   0   5   -0.80    0.60
  -3   0  -5    0.00    0.60
   3   0   5   -0.60    0.40
  -3   0  -5    0.20    0.50
   3   0   6    7.20    1.40
   3   0   6    9.20    1.40
  -3   0  -7   -0.20    0.50
   3   0   7   -0.30    0.70
   3   0   7   -0.10    0.50
   3   0   8    8.50    1.60
  -3   0  -9   -0.50    0.50
   3   0   9   -0.40    0.60
   3   0   9   -1.00    0.70
  -3   0  -9   -0.70    0.50
   3   0  10   11.90    2.00
  -3   0 -10    7.70    1.60
  -3   0 -10   12.40    1.80
  -3   0 -11    0.50    0.70
   3   0  11    0.00    0.90
  -3   0 -11   -0.50    0.60
   3   0  12    8.10    1.80
  -3   0 -12    6.30    1.40
   3   0  13    2.80    1.30
  -3   0 -13    0.90    0.80
  -3   0 -13    1.40    0.90
  -3   0 -14   33.70    4.40
   3   0  14   32.60    4.70
  -3   0 -14   35.80    4.40
  -3   0 -15   -0.80    0.80
  -3   0 -15   -0.30    0.80
   3   0  15    1.90    1.40
  -3   0 -16   -0.70    0.80
   3   0  16    1.40    1.40
  -3   0 -16    2.60    1.00
  -3   0 -17   -0.10    0.90
   3   0  17   -1.90    1.10
  -3   0 -17   -1.10    0.70
   3   0  18    8.80    2.30
   3   0  18    3.70    1.60
  -3   0 -18    4.70    1.30
   3   0  19    3.10    1.80
   3   0  19   -1.00    1.20
  -3   0 -19    0.00    0.80
  -3   0 -19   -2.20    0.90
  -3   0 -20    1.90    1.00
   3   0  20    3.40    1.60
  -3   0 -20    0.40    1.30
   3   0  20    5.00    2.10
   3   1 -20    3.90    1.40
  -3   1  20    1.40    1.50
  -3   1  20   -1.20    1.40
  -3  -1  20    2.40    1.70
  -3  -1  20    2.00    1.90
   3  -1 -20    2.90    0.90
  -3   1  19    1.30    1.50
   3   1 -19    0.00    1.30
  -3   1  19    0.20    1.40
   3   1 -19    2.30    1.20
   3  -1 -19   -0.10    0.80
   3  -1 -19    2.60    0.80
  -3  -1  19    2.20    1.60
  -3  -1  19    2.40    1.90
   3   1 -18    7.90    1.90
  -3   1  18    6.10    1.80
  -3   1  18    7.40    2.00
   3   1 -18    4.10    1.60
   3  -1 -18    6.00    1.30
  -3  -1  18    7.70    2.20
  -3  -1  18    6.60    2.20
   3  -1 -18    6.50    1.30
  -3   1  17    5.50    1.70
  -3   1  17    3.90    1.60
   3   1 -17    7.00    1.70
  -3  -1  17    6.70    2.10
  -3  -1  17    4.50    1.90
   3  -1 -17    7.80    1.30
  -3   1  16   23.90    3.50
   3   1 -16   26.00    3.50
   3   1 -16   21.40    3.50
  -3  -1  16   20.10    3.80
   3  -1 -16   22.40    3.00
  -3  -1  16   25.80    3.90
  -3   1  15    3.60    1.30
   3   1 -15    4.20    1.40
   3   1 -15    3.90    1.50
   3  -1 -15    2.70    0.90
  -3  -1  15    4.70    1.80
  -3  -1  15    5.30    1.70
  -3   1  14   73.09    8.50
   3   1 -14   72.39    8.60
   3   1 -14   65.29    8.60
  -3  -1  14   61.09    8.70
  -3  -1  14   67.49    8.70
   3  -1 -14   79.99    8.30
  -3   1  13   19.10    2.70
   3   1 -13   20.60    2.90
   3   1 -13   16.30    2.70
  -3  -1  13   15.60    2.90
   3  -1 -13   17.00    2.30
  -3  -1  13   15.40    3.00
   3  -1 -13   19.40    3.10
   3   1 -12   22.00    3.30
   3   1 -12   22.30    3.10
  -3   1  12   22.80    3.00
   3  -1 -12   19.90    2.70
  -3  -1  12   24.40    3.40
   3  -1 -12   22.50    3.00
   3   1 -11    1.10    0.80
   3   1 -11    0.30    0.80
  -3   1  11   -0.30    0.70
  -3   1  11    0.70    0.60
   3  -1 -11    1.20    0.50
   3  -1 -11    0.30    0.60
  -3  -1  11    1.20    0.90
   3   1 -10   17.30    2.40
  -3   1  10   13.10    2.00
  -3   1  10   16.70    2.20
  -3  -1  10   11.90    2.30
  -3  -1  10   12.70    2.40
   3  -1 -10   16.80    2.00
  -3   1   9   12.40    1.80
  -3   1   9   13.60    1.90
   3   1  -9   13.30    2.10
   3  -1  -9   14.60    1.80
  -3  -1   9   13.20    2.20
  -3  -1   9   14.30    2.30
   3   1  -8   75.69    8.60
  -3   1   8   68.19    8.40
  -3   1   8   70.49    8.40
  -3  -1   8   65.49    8.50
   3  -1  -8   78.59    8.30
  -3  -1   8   74.59    8.60
  -3   1   7   15.30    2.20
  -3   1   7   16.10    2.20
   3   1  -7   16.30    2.40
  -3  -1   7   18.40    2.60
  -3  -1   7   17.00    2.60
   3  -1  -7   21.30    2.20
  -3   1   6   25.90    3.30
   3   1  -6   26.50    3.50
  -3   1   6   28.10    3.30
   3   1  -6   30.10    3.50
  -3  -1   6   28.40    3.60
  -3  -1   6   30.80    3.60
  -3   1   5    7.40    1.10
   3   1  -5    8.30    1.40
   3   1  -5    6.40    1.30
  -3   1   5    9.70    1.10
  -3  -1   5    6.20    1.30
  -3  -1   5    7.00    1.30
  -3   1   4  125.29   13.10
   3   1  -4  117.79   13.30
  -3   1   4  122.69   13.10
  -3  -1   4  107.89   13.30
  -3  -1   4  110.69   13.20
   3  -1  -4  106.79   13.10
   3   1  -3   89.29   10.30
  -3  -1   3   93.89   10.40
  -3  -1   3   86.39   10.30
  -3   1   2   43.50    5.20
  -3   1   2   46.80    5.20
   3   1  -2   37.70    5.20
   3   1  -2   43.90    5.30
  -3  -1   2   43.80    5.30
   3  -1  -2   46.40    5.20
   3  -1  -2   48.80    5.20
  -3  -1   2   46.30    5.30
  -3   1   1  187.08   21.80
   3   1  -1  180.68   21.80
  -3   1   1  187.38   21.80
   3   1  -1  194.88   21.90
   3  -1  -1  193.48   21.80
  -3  -1   1  180.08   21.80
  -3  -1   1  200.18   21.80
   3  -1  -1  215.48   21.80
  -3   1   0 2598.14  358.96
   3   1   0 2699.93  313.97
   3  -1   0 2826.32  317.97
   3  -1   0 2854.01  362.46
  -3   1  -1  372.16   45.80
   3   1   1  443.36   45.70
   3   1   1  425.16   45.70
  -3   1  -1  394.46   45.70
  -3  -1  -1  452.25   45.70
   3  -1   1  368.36   45.70
  -3  -1  -1  393.36   45.70
   3  -1   1  380.66   45.80
  -3   1  -2   68.59    8.20
   3   1   2   71.99    8.10
  -3   1  -2   64.09    8.20
  -3  -1  -2   70.59    8.10
  -3  -1  -2   78.09    8.10
   3  -1   2   65.59    8.20
  -3   1  -3  937.71  103.09
   3  -1   3  886.01  102.99
   3   1   4  216.18   24.40
   3   1   4  215.18   24.40
  -3   1  -4  225.98   24.50
  -3   1  -4  216.38   24.60
   3  -1   4  213.48   24.60
   3  -1   4  203.68   24.50
   3   1   5   84.69    9.60
  -3   1  -5   86.09    9.80
  -3   1  -5   91.79    9.90
   3   1   5   80.39    9.60
   3  -1   5   71.49    9.70
   3  -1   5   95.89    9.90
  -3   1  -6   99.79   10.70
   3   1   6   88.79   10.50
   3   1   6   83.99   10.60
  -3   1  -6   96.69   10.80
   3  -1   6   91.79   10.80
   3  -1   6   95.69   10.70
   3   1   7   13.30    1.80
   3   1   7   12.60    1.80
  -3   1  -7   14.30    2.20
  -3   1  -7   16.50    2.20
   3  -1   7   14.10    2.10
   3  -1   7   10.90    2.20
   3   1   8    6.40    1.10
  -3   1  -8    6.30    1.40
   3   1   8    9.50    1.40
   3  -1   8    6.90    1.40
   3  -1   8    8.80    1.70
  -3   1  -9   27.10    3.80
  -3   1  -9   31.00    3.80
   3   1   9   30.40    3.60
   3   1   9   28.70    3.50
  -3  -1  -9   27.80    3.50
   3  -1   9   29.70    3.90
   3  -1   9   28.50    3.80
   3   1  10    9.00    1.50
  -3   1 -10    6.50    1.50
  -3   1 -10    4.30    1.40
  -3  -1 -10    7.40    1.20
   3  -1  10    7.90    1.80
   3   1  11   56.29    6.70
  -3   1 -11   58.59    6.70
  -3   1 -11   53.89    6.80
   3  -1  11   49.50    6.80
  -3  -1 -11   55.59    6.50
  -3   1 -12   70.59    8.20
  -3   1 -12   61.49    8.10
   3   1  12   69.89    8.10
  -3  -1 -12   69.09    7.90
   3  -1  12   64.89    8.30
  -3   1 -13   13.70    2.50
  -3   1 -13   16.80    2.60
   3   1  13   16.40    2.60
   3  -1  13   12.70    2.70
  -3  -1 -13   13.40    2.10
  -3   1 -14   17.10    2.90
  -3   1 -14   19.20    2.90
   3   1  14   21.10    3.10
  -3  -1 -14   16.50    2.50
   3  -1  14   18.40    3.20
  -3   1 -15    6.60    1.60
  -3   1 -15    3.30    1.40
   3   1  15    6.10    1.60
  -3  -1 -15    3.80    1.20
   3  -1  15    4.10    1.80
  -3  -1 -15    3.00    1.00
   3   1  16    3.60    1.50
  -3   1 -16    7.70    1.80
  -3   1 -16    0.50    1.20
  -3  -1 -16    7.40    1.20
   3  -1  16   10.00    2.30
  -3  -1 -16    4.60    1.10
   3   1  17    1.70    1.30
  -3   1 -17    1.80    1.20
  -3   1 -17    2.10    1.20
   3  -1  17    0.20    1.40
  -3  -1 -17    1.40    0.90
   3  -1  17    0.90    1.60
  -3  -1 -17    3.80    0.80
   3   1  18    3.50    1.60
  -3   1 -18    1.10    1.10
  -3   1 -18   -1.50    1.00
   3  -1  18    0.50    1.30
   3  -1  18   -0.80    1.40
  -3  -1 -18   -0.40    0.80
  -3  -1 -18    0.10    0.60
   3   1  19    3.10    1.60
  -3   1 -19    4.40    1.40
   3   1  19    3.20    1.70
  -3   1 -19    1.40    1.30
   3  -1  19    0.50    1.30
   3  -1  19    4.50    2.20
  -3  -1 -19    2.30    0.80
  -3  -1 -19    0.20    0.80
  -3   1 -20    4.10    1.40
   3   1  20    3.90    1.70
   3   1  20    2.70    1.70
  -3  -1 -20   -0.60    0.80
   3  -1  20    0.90    1.50
  -3  -1 -20    1.50    0.70
   3  -1  20    0.00    1.80
  -3   2  20    6.10    2.00
   3   2 -20    7.30    2.10
  -3   2  20    6.30    1.90
  -3  -2  20    5.00    2.30
  -3   2  19    2.50    1.50
  -3   2  19    2.40    1.50
   3   2 -19    5.50    1.70
  -3  -2  19    3.30    2.00
  -3  -2  19    0.60    1.50
  -3   2  18    2.50    1.30
  -3   2  18    2.00    1.30
   3   2 -18    0.50    1.20
   3   2 -18    1.80    1.40
  -3  -2  18    1.90    1.60
  -3  -2  18    2.00    1.70
  -3   2  17    4.90    1.40
   3   2 -17    3.70    1.60
   3   2 -17    4.10    1.60
  -3  -2  17    2.70    1.80
  -3  -2  17    6.30    2.00
  -3   2  16    4.80    1.40
   3   2 -16    7.50    1.90
  -3  -2  16    3.40    2.00
   3  -2 -16    5.90    0.80
  -3  -2  16   10.40    2.30
   3  -2 -16    6.20    0.90
   3   2 -15    1.70    1.30
  -3   2  15    0.40    0.80
   3   2 -15    0.90    1.20
   3  -2 -15    0.20    0.40
  -3  -2  15    1.00    1.50
  -3  -2  15    0.80    1.30
   3  -2 -15    0.90    0.40
   3   2 -14   20.10    3.00
  -3   2  14   19.70    2.50
   3   2 -14   17.30    3.00
   3  -2 -14   16.80    2.00
  -3  -2  14   18.80    3.10
   3  -2 -14   14.10    2.00
  -3  -2  14   15.80    3.10
   3   2 -13   17.50    2.70
   3   2 -13   16.90    2.70
  -3   2  13   13.20    2.10
  -3  -2  13   20.20    2.90
   3  -2 -13   13.40    1.80
   3  -2 -13   13.20    1.70
  -3  -2  13   14.00    2.80
   3   2 -12    3.80    1.30
   3   2 -12    4.50    1.30
  -3   2  12    1.90    0.80
  -3  -2  12    4.60    1.50
   3  -2 -12    2.40    0.60
  -3  -2  12    1.30    1.40
   3   2 -11    8.50    1.80
   3   2 -11    8.90    1.80
  -3   2  11    7.80    1.30
   3  -2 -11    7.50    1.00
   3  -2 -11    7.00    1.10
  -3  -2  11    8.00    1.90
  -3  -2  11    5.90    1.70
  -3   2  10    2.70    0.70
  -3   2  10    3.70    0.80
   3   2 -10    4.30    1.30
   3   2 -10    4.50    1.30
   3  -2 -10    4.60    0.60
  -3  -2  10    3.80    1.40
  -3  -2  10    2.30    1.30
   3  -2 -10    4.00    0.70
   3   2  -9    3.20    1.10
  -3   2   9    1.80    0.60
  -3   2   9    2.00    0.50
  -3  -2   9    2.30    1.00
  -3  -2   9    1.50    1.10
  -3  -2   9    1.60    1.10
  -3   2   8    1.60    0.50
  -3   2   8    0.90    0.40
   3   2  -8    2.60    1.00
  -3  -2   8    1.30    1.00
  -3  -2   8    1.80    1.20
   3  -2  -8    2.00    0.40
  -3  -2   8    1.60    0.90
   3   2  -7    6.10    1.40
  -3   2   7    5.10    0.80
  -3   2   7    5.00    0.80
  -3  -2   7    3.00    1.20
   3  -2  -7    5.30    0.80
  -3  -2   7    4.70    1.30
   3   2  -6  537.95   62.39
  -3   2   6  542.95   62.09
   3   2  -6  561.14   62.39
   3  -2  -6  585.14   62.09
  -3  -2   6  516.65   62.29
  -3   2   5  232.08   25.80
  -3   2   5  231.78   25.90
   3   2  -5  222.98   26.10
   3   2  -5  237.88   26.10
  -3  -2   5  235.58   26.20
  -3  -2   5  219.38   26.10
   3  -2  -5  219.88   25.90
  -3   2   4   96.29   10.20
   3   2  -4   87.39   10.40
  -3   2   4   95.19   10.20
   3   2  -4   79.99   10.40
  -3  -2   4   86.19   10.40
   3  -2  -4   88.49   10.20
  -3  -2   4   83.99   10.40
   3   2  -3  166.58   19.80
   3   2  -3  168.98   19.80
   3  -2  -3  193.98   19.50
   3  -2  -3  170.48   19.60
  -3  -2   3  155.38   19.80
  -3  -2   3  171.98   19.70
   3  -2  -3  174.78   19.60
  -3   2   2   43.80    4.70
   3   2  -2   40.60    4.80
  -3   2   2   38.80    4.70
   3   2  -2   38.50    4.80
   3  -2  -2   38.80    4.70
  -3  -2   2   42.60    4.80
  -3  -2   2   35.90    4.80
  -3   2   1   11.70    1.80
   3   2  -1   12.40    1.80
   3   2  -1   14.00    1.90
  -3   2   1   12.90    1.90
  -3  -2   1   13.60    1.80
   3  -2  -1   13.30    1.80
  -3  -2   1   14.20    2.00
   3  -2  -1   11.40    1.80
  -3  -2   1   12.70    1.80
  -3   2   0   16.90    2.40
   3   2   0   19.20    2.40
   3   2   0   18.00    2.30
  -3   2   0   17.60    2.50
   3  -2   0   17.20    2.40
   3  -2   0   17.50    2.50
  -3  -2   0   18.10    2.40
  -3  -2   0   18.30    2.40
  -3  -2   0   20.70    2.30
  -3   2  -1   23.10    3.20
   3   2   1   25.10    3.00
  -3   2  -1   24.30    3.10
   3   2   1   27.60    3.00
  -3  -2  -1   24.80    3.00
   3  -2   1   23.60    3.20
   3  -2   1   25.00    3.10
  -3  -2  -1   22.30    3.00
  -3   2  -2   13.20    2.10
  -3   2  -2   14.60    2.00
   3   2   2   14.10    1.70
   3   2   2   12.50    1.70
  -3  -2  -2   13.00    1.60
   3  -2   2   12.70    1.90
   3  -2   2   15.20    2.10
  -3  -2  -2   12.40    1.70
  -3  -2  -2   10.80    1.60
   3   2   3    7.00    1.00
   3   2   3    7.20    1.00
  -3   2  -3    8.40    1.50
  -3   2  -3    5.80    1.40
   3  -2   3    5.70    1.40
   3  -2   3    6.50    1.30
   3   2   4   65.09    6.90
  -3   2  -4   56.59    7.20
  -3   2  -4   53.99    7.20
   3   2   4   63.59    6.90
   3  -2   4   59.19    7.30
   3  -2   4   54.09    7.20
  -3   2  -5   56.19    6.10
   3   2   5   46.90    5.60
  -3   2  -5   49.10    5.90
   3  -2   5   52.49    6.00
   3  -2   5   47.90    6.10
  -3  -2  -5   47.00    5.60
   3   2   6   17.60    1.80
  -3   2  -6   19.60    2.70
  -3   2  -6   16.20    2.40
   3   2   6   12.90    1.80
   3  -2   6   18.10    2.70
   3  -2   6   16.90    2.50
  -3  -2  -6   14.00    1.80
   3   2   7   39.30    4.70
   3   2   7   40.20    4.70
  -3   2  -7   40.30    5.20
  -3   2  -7   40.20    5.10
   3  -2   7   37.60    5.10
  -3  -2  -7   44.70    4.70
   3  -2   7   40.40    5.30
   3   2   8   10.10    1.40
  -3   2  -8   10.50    2.10
   3   2   8   11.70    1.50
  -3   2  -8   10.80    2.00
   3  -2   8   11.00    2.00
   3  -2   8   16.10    2.40
  -3  -2  -8   11.40    1.30
  -3  -2  -8    9.70    1.30
   3   2   9   10.20    1.50
  -3   2  -9   10.80    2.00
  -3   2  -9   13.40    2.20
  -3  -2  -9   10.90    1.20
   3  -2   9   11.90    2.20
  -3  -2  -9    8.90    1.20
  -3   2 -10    0.20    0.90
   3   2  10    0.80    0.60
  -3   2 -10    0.10    0.90
   3  -2  10    2.40    1.30
  -3  -2 -10    0.40    0.30
  -3  -2 -10    0.40    0.20
  -3   2 -11   27.20    3.30
   3   2  11   17.20    2.40
  -3   2 -11   16.20    2.90
   3  -2  11   19.80    3.30
  -3  -2 -11   18.90    2.10
  -3  -2 -11   16.90    2.10
   3   2  12    0.50    0.70
  -3   2 -12   -0.40    0.90
  -3   2 -12    0.20    1.10
  -3  -2 -12    0.60    0.30
   3  -2  12   -0.70    1.20
  -3  -2 -12    1.10    0.30
  -3   2 -13   -0.10    1.00
  -3   2 -13   -0.30    1.00
   3   2  13    0.00    0.80
   3  -2  13   -0.10    1.20
  -3  -2 -13    0.10    0.20
  -3  -2 -13    0.10    0.20
  -3   2 -14    1.00    1.20
  -3   2 -14   -0.40    0.90
   3   2  14    0.80    1.00
   3  -2  14    2.70    1.70
   3   2  15   30.00    4.10
  -3   2 -15   33.60    4.40
   3  -2  15   29.60    4.90
   3  -2  15   29.70    4.70
  -3   2 -16   33.50    4.60
  -3   2 -16   33.20    4.60
   3   2  16   29.10    4.30
   3  -2  16   35.60    5.30
   3  -2  16   32.00    5.00
  -3   2 -17    1.00    1.30
   3   2  17    5.30    1.50
  -3   2 -17    7.30    1.90
   3  -2  17    4.90    2.00
   3  -2  17    3.20    1.60
   3   2  18    4.10    1.50
  -3   2 -18    2.40    1.50
   3  -2  18    3.10    1.60
   3  -2  18   -1.10    1.70
   3   2  19    5.80    1.80
  -3   2 -19   10.60    2.30
   3   2  19    4.60    1.80
   3  -2  19    4.50    2.40
   3  -2  19    5.70    2.20
  -3   3  20   -0.50    1.30
   3   3 -20    1.00    1.50
  -3   3  19    1.20    1.20
   3   3 -19    4.60    1.90
  -3   3  19    1.40    1.30
  -3  -3  19   -0.10    2.00
  -3   3  18    7.70    1.80
   3   3 -18   11.90    2.60
  -3  -3  18   10.00    2.90
   3   3 -17    6.20    2.00
  -3   3  17    8.30    1.60
   3   3 -17    5.90    2.10
  -3  -3  17    7.90    2.60
  -3  -3  17    7.90    2.20
  -3   3  16   -0.70    0.70
   3   3 -16   -0.70    1.10
   3   3 -16    1.10    1.30
  -3  -3  16   -0.90    1.30
  -3  -3  16   -0.70    1.40
  -3   3  15    3.00    0.90
   3   3 -15    1.60    1.50
   3   3 -15    3.90    1.80
  -3  -3  15   -1.00    1.20
  -3  -3  15    1.80    1.60
  -3   3  14    4.00    0.90
   3   3 -14    1.60    1.30
   3   3 -14    0.50    1.30
  -3  -3  14    4.60    1.80
  -3  -3  14    3.60    1.80
   3   3 -13    1.30    1.20
  -3   3  13    0.80    0.60
   3   3 -13    0.30    1.20
  -3  -3  13    0.70    1.50
  -3  -3  13    1.80    1.30
  -3   3  12    0.60    0.50
   3   3 -12   -1.90    1.00
   3   3 -12    1.80    1.20
  -3  -3  12   -0.30    1.20
  -3  -3  12    0.00    1.10
  -3   3  11   27.20    3.20
   3   3 -11   27.70    3.90
   3   3 -11   25.40    4.00
  -3  -3  11   30.10    4.40
  -3  -3  11   21.80    3.80
   3   3 -10   21.50    3.80
  -3   3  10   28.00    3.10
   3   3 -10   22.80    3.80
  -3  -3  10   27.70    4.00
  -3  -3  10   30.50    4.40
   3   3  -9   16.20    2.60
   3   3  -9   18.40    2.80
  -3   3   9   15.40    1.80
  -3   3   9   14.20    1.80
  -3  -3   9   12.30    2.60
  -3  -3   9   15.20    2.60
   3   3  -8   93.09   11.20
  -3   3   8  105.29   10.70
   3   3  -8   91.29   11.10
  -3   3   8   92.69   10.70
   3  -3  -8   87.09   10.60
  -3  -3   8   92.29   11.20
  -3  -3   8   99.69   11.20
  -3  -3   8   87.79   11.20
  -3   3   7   41.10    4.40
   3   3  -7   41.40    5.00
  -3   3   7   39.80    4.40
  -3  -3   7   40.30    5.10
   3  -3  -7   35.90    4.40
  -3  -3   7   32.80    4.90
  -3  -3   7   35.50    4.90
   3   3  -6   37.50    4.80
   3   3  -6   44.30    4.90
  -3   3   6   34.10    4.30
  -3  -3   6   45.50    4.90
  -3  -3   6   35.10    4.80
   3  -3  -6   36.70    4.40
  -3  -3   6   36.90    4.80
   3   3  -5   32.90    4.40
  -3   3   5   40.20    4.10
  -3   3   5   35.10    4.10
   3   3  -5   32.90    4.40
   3  -3  -5   32.20    4.10
  -3  -3   5   30.90    4.40
  -3  -3   5   29.90    4.50
  -3  -3   5   36.80    4.40
  -3   3   4  181.78   19.30
   3   3  -4  145.99   19.50
  -3   3   4  163.58   19.30
   3   3  -4  182.98   19.60
  -3  -3   4  187.38   19.70
  -3  -3   4  154.98   19.60
   3  -3  -4  160.48   19.30
  -3  -3   4  185.58   19.60
  -3   3   3    4.50    1.10
   3   3  -3    8.10    1.50
   3   3  -3    5.20    1.40
  -3   3   3    8.10    1.20
   3  -3  -3   10.20    1.10
  -3  -3   3    4.70    1.40
   3  -3  -3    5.40    1.10
   3  -3  -3    8.60    1.00
  -3  -3   3    6.70    1.60
  -3  -3   3    8.30    1.50
  -3   3   2  152.18   17.80
  -3   3   2  161.88   17.80
   3   3  -2  153.58   17.90
  -3  -3   2  167.58   17.90
   3  -3  -2  153.38   17.70
  -3  -3   2  146.89   17.90
  -3  -3   2  143.79   17.90
   3  -3  -2  144.69   17.80
   3  -3  -2  173.78   17.70
  -3   3   1   48.10    5.00
   3   3  -1   38.40    5.00
  -3   3   1   37.50    5.00
   3   3  -1   39.30    5.00
  -3  -3   1   36.00    5.00
  -3  -3   1   37.30    5.00
   3  -3  -1   38.70    4.90
   3  -3  -1   39.50    4.90
   3  -3  -1   49.50    5.00
  -3  -3   1   45.60    5.00
   3   3   0   21.50    2.90
  -3   3   0   20.30    3.00
   3   3   0   24.40    3.00
  -3   3   0   21.00    3.10
  -3  -3   0   27.50    2.90
   3  -3   0   23.60    3.00
  -3  -3   0   22.00    3.00
   3  -3   0   24.70    3.00
  -3  -3   0   22.40    3.00
   3  -3   0   18.90    2.90
   3   3   1  224.28   24.60
  -3   3  -1  220.08   24.60
   3   3   1  222.78   24.50
  -3   3  -1  197.38   24.70
   3  -3   1  226.78   24.70
  -3  -3  -1  211.98   24.60
  -3  -3  -1  214.08   24.50
   3  -3   1  205.18   24.60
  -3   3  -2    5.70    1.50
   3   3   2    6.70    1.10
  -3   3  -2    5.30    1.40
   3   3   2    7.00    1.10
   3  -3   2    5.30    1.30
   3  -3   2    8.30    1.70
  -3  -3  -2    6.20    1.10
  -3  -3  -2    5.00    1.10
  -3  -3  -2    7.30    0.90
  -3   3  -3   22.50    2.80
   3   3   3   17.20    2.30
   3   3   3   18.10    2.40
  -3   3  -3   19.80    3.00
  -3  -3  -3   19.30    2.40
   3  -3   3   17.90    2.80
   3  -3   3   24.60    3.10
   3   3   4    7.20    1.00
  -3   3  -4    6.00    1.70
  -3   3  -4    8.10    1.60
   3   3   4    6.80    1.00
   3  -3   4    7.60    1.60
   3  -3   4    6.30    1.60
  -3   3  -5   23.60    3.20
   3   3   5   24.70    2.70
   3   3   5   24.70    2.70
  -3   3  -5   24.70    3.50
  -3  -3  -5   19.20    2.70
   3  -3   5   22.70    3.50
   3  -3   5   24.10    3.20
  -3   3  -6   10.00    2.00
   3   3   6   10.90    1.30
  -3   3  -6   11.70    2.20
   3   3   6   10.20    1.20
   3  -3   6   10.40    2.00
   3  -3   6    4.70    1.80
   3   3   7    4.60    0.70
  -3   3  -7    3.60    1.40
   3   3   7    4.20    0.60
  -3   3  -7    5.50    1.40
   3  -3   7    4.60    1.40
   3  -3   7    5.30    1.60
  -3   3  -8   41.60    5.30
   3   3   8   38.00    4.60
  -3   3  -8   42.60    5.20
  -3   3  -8   38.60    5.10
   3  -3   8   43.70    5.30
   3   3   9   11.70    1.50
  -3   3  -9   14.30    2.40
  -3   3  -9    8.10    2.20
  -3   3  -9   11.80    2.30
   3  -3   9   14.80    2.70
   3   3  10    3.70    0.70
  -3   3 -10    6.70    1.70
  -3   3 -10    2.40    1.30
   3  -3  10    2.60    1.60
  -3   3 -11    2.00    1.10
  -3   3 -11    1.20    1.30
   3   3  11    1.00    0.50
   3  -3  11    1.70    1.50
   3   3  12   11.90    1.70
  -3   3 -12   13.90    2.50
  -3   3 -12   10.50    2.30
   3  -3  12    8.20    2.50
   3  -3  12   13.00    2.60
  -3   3 -13   16.70    3.10
  -3   3 -13   16.10    3.00
   3   3  13   17.00    2.40
   3  -3  13   15.10    3.10
   3  -3  13   19.80    3.50
   3   3  14   13.70    2.00
  -3   3 -14   11.50    2.60
   3  -3  14    9.80    2.60
   3  -3  14   12.20    3.00
  -3   3 -15   -1.20    1.10
   3   3  15    1.70    0.90
  -3   3 -15    0.50    1.30
   3  -3  15    1.10    1.60
   3  -3  15    1.30    1.40
  -3   3 -16    1.80    1.30
  -3   3 -16    4.40    1.80
   3   3  16    1.50    0.90
   3  -3  16    4.30    1.80
   3  -3  16    1.00    1.90
   3   3  17    0.70    1.00
  -3   3 -17    1.40    1.60
   3  -3  17    1.20    1.80
   3  -3  17   -0.60    1.30
   3   3  18   21.60    3.20
  -3   3 -18   17.80    3.60
   3  -3  18   19.40    4.10
   3   3  19   11.50    2.40
   3   3  19   12.70    2.50
  -3   3 -19   20.40    3.40
   3  -3  19   18.50    3.90
  -3   4  19    2.60    1.10
   3   4 -19    4.40    2.00
  -3  -4  19    2.60    2.50
   3   4 -18    3.00    1.80
  -3   4  18    1.50    0.90
  -3  -4  18    6.80    2.60
   3   4 -17    1.70    1.70
  -3   4  17   -0.70    0.70
  -3  -4  17    0.00    1.90
   3   4 -16    0.60    1.40
  -3   4  16   -0.60    0.60
   3   4 -16   -2.80    1.50
  -3  -4  16   -0.20    1.70
  -3  -4  16    0.90    1.30
   3   4 -15    2.90    1.70
  -3   4  15    0.60    0.60
   3   4 -15   -1.50    1.00
  -3  -4  15   -1.60    1.50
  -3  -4  15    2.30    1.90
   3   4 -14   -0.80    1.20
  -3   4  14    0.00    0.50
  -3  -4  14    1.00    1.60
  -3  -4  14   -2.50    1.20
  -3   4  13   13.00    1.80
   3   4 -13   21.20    3.40
  -3  -4  13   15.40    3.10
  -3  -4  13   14.50    2.80
  -3   4  12    6.10    1.00
   3   4 -12    7.10    2.10
  -3  -4  12    7.50    2.00
  -3  -4  12    9.00    2.40
   3   4 -11   36.40    5.50
  -3   4  11   39.90    4.40
   3   4 -11   36.70    5.20
  -3  -4  11   38.70    5.20
  -3  -4  11   32.30    5.60
  -3   4  10    9.00    1.20
   3   4 -10   11.60    2.40
   3   4 -10   12.00    2.30
  -3  -4  10    7.10    2.00
  -3  -4  10    6.70    2.10
  -3   4   9    1.20    0.50
   3   4  -9    1.80    1.30
  -3   4   9    1.00    0.20
   3   4  -9    1.00    1.10
  -3  -4   9   -0.10    0.90
  -3  -4   9    3.50    1.60
   3   4  -8   11.00    2.30
  -3   4   8   12.20    1.40
  -3   4   8   10.50    1.50
   3   4  -8   10.00    2.20
  -3  -4   8    9.20    2.50
  -3  -4   8    9.30    2.20
  -3   4   7    0.50    0.40
   3   4  -7   -0.20    1.00
   3   4  -7    0.80    1.00
  -3   4   7   -0.40    0.40
  -3  -4   7    0.00    1.00
  -3  -4   7   -0.80    1.20
   3   4  -6   16.80    2.90
  -3   4   6   16.60    2.20
  -3   4   6   18.40    2.30
   3   4  -6   22.50    3.10
   3   4  -6   18.40    3.00
  -3  -4   6   16.30    3.00
  -3  -4   6   21.80    3.10
   3   4  -5   19.50    2.80
  -3   4   5   15.20    2.20
   3   4  -5   16.70    2.70
  -3   4   5   16.30    2.10
   3   4  -5   16.80    2.80
   3  -4  -5   14.90    2.10
  -3  -4   5   17.10    2.90
  -3  -4   5   18.10    2.70
   3   4  -4    3.00    1.10
  -3   4   4    1.20    0.80
  -3   4   4    1.90    0.70
   3   4  -4    1.60    1.00
  -3  -4   4    1.00    1.00
  -3  -4   4    1.80    1.30
  -3  -4   4    0.70    0.90
   3  -4  -4    1.20    0.60
  -3   4   3   63.79    6.90
  -3   4   3   50.79    6.90
   3   4  -3   61.99    7.10
   3   4  -3   59.69    7.10
  -3  -4   3   61.69    7.00
  -3  -4   3   58.59    7.20
   3  -4  -3   58.59    6.70
  -3  -4   3   52.09    7.10
   3  -4  -3   57.09    6.90
   3   4  -2   12.70    2.20
  -3   4   2   13.00    2.00
   3   4  -2   12.90    2.30
  -3   4   2   13.20    2.10
  -3  -4   2   12.70    2.10
  -3  -4   2   11.00    2.10
   3  -4  -2   12.20    1.90
   3  -4  -2   13.50    2.00
   3  -4  -2   16.70    1.90
  -3  -4   2   13.50    2.40
  -3   4   1   53.99    5.90
   3   4  -1   48.80    5.90
   3   4  -1   47.70    5.90
  -3   4   1   44.60    5.90
   3  -4  -1   49.00    5.80
   3  -4  -1   48.00    5.80
  -3  -4   1   45.30    5.90
   3  -4  -1   45.30    5.90
  -3  -4   1   49.20    6.00
  -3  -4   1   52.79    5.80
   3   4   0   28.50    3.80
  -3   4   0   35.10    3.90
   3   4   0   32.00    3.80
  -3   4   0   24.90    3.90
  -3  -4   0   33.90    3.70
  -3  -4   0   26.10    3.70
  -3  -4   0   29.30    3.80
   3  -4   0   27.20    3.70
   3  -4   0   26.10    3.80
   3  -4   0   29.50    3.80
   3   4   1   47.90    5.70
   3   4   1   39.30    5.60
  -3   4  -1   44.60    5.90
  -3   4  -1   49.10    5.80
  -3  -4  -1   47.00    5.60
   3  -4   1   48.70    5.70
   3  -4   1   44.60    5.70
  -3  -4  -1   52.09    5.50
   3  -4   1   50.49    5.80
  -3  -4  -1   42.70    5.60
   3   4   2    2.50    0.80
   3   4   2    3.50    0.90
  -3   4  -2    2.40    1.10
  -3   4  -2    2.00    1.20
  -3  -4  -2    2.00    0.80
   3  -4   2    2.70    1.00
   3  -4   2    1.60    1.10
  -3  -4  -2    3.30    0.60
   3  -4   2    1.30    0.90
   3   4   3   18.80    2.70
  -3   4  -3   24.70    3.50
   3   4   3   17.30    2.60
  -3   4  -3   25.80    3.30
   3   4   3   20.20    2.60
   3  -4   3   22.90    3.40
   3  -4   3   22.80    3.20
   3  -4   3   20.00    3.10
  -3   4  -4    0.20    1.00
   3   4   4    1.30    0.60
  -3   4  -4    0.80    1.10
   3   4   4    0.20    0.70
   3   4   4    0.60    0.50
   3  -4   4    0.50    1.00
   3  -4   4    0.70    0.90
   3  -4   4   -0.50    0.80
   3   4   5   72.19    8.40
  -3   4  -5   73.69    8.90
   3   4   5   80.79    8.50
   3   4   5   69.69    8.50
  -3   4  -5   79.39    9.00
   3  -4   5   66.49    8.80
   3  -4   5   70.49    8.90
   3  -4   5   72.29    8.80
  -3   4  -6   31.20    4.80
   3   4   6   31.50    3.90
   3   4   6   34.70    3.90
  -3   4  -6   37.30    4.60
  -3   4  -6   28.70    4.40
   3   4   6   34.90    3.90
   3  -4   6   29.90    4.40
   3  -4   6   32.80    4.90
  -3   4  -7   12.30    2.40
  -3   4  -7   13.70    2.70
   3   4   7   12.60    1.60
  -3   4  -7    9.90    2.30
   3   4   7   12.90    1.50
   3   4   7   11.10    1.60
   3  -4   7   15.60    2.70
   3  -4   7   16.80    2.60
  -3   4  -8    3.40    1.50
  -3   4  -8    2.80    1.30
  -3   4  -8    4.30    1.80
   3   4   8    3.00    0.60
   3  -4   8    4.70    1.50
   3  -4   8    3.40    1.80
  -3   4  -9   11.50    2.30
  -3   4  -9    6.60    2.30
   3   4   9    8.50    1.10
  -3   4  -9   11.00    2.30
   3  -4   9    6.00    1.90
   3  -4   9    5.10    2.00
  -3   4 -10    4.80    1.70
  -3   4 -10    3.80    1.70
   3   4  10    4.10    0.70
   3  -4  10    3.10    1.60
   3  -4  10    5.80    2.00
  -3   4 -11   -0.60    1.30
   3   4  11    0.50    0.40
  -3   4 -11   -0.30    0.70
   3  -4  11   -0.40    1.30
   3  -4  11    0.10    1.20
  -3   4 -12    4.40    1.80
   3   4  12    2.50    0.60
   3  -4  12    2.10    1.70
   3  -4  12   -0.60    1.50
   3   4  13   -0.20    0.40
  -3   4 -13    1.90    1.50
   3  -4  13   -1.10    1.20
   3  -4  13    0.20    1.70
  -3   4 -14    1.00    1.60
   3   4  14    1.30    0.60
   3  -4  14   -0.70    1.10
   3  -4  14    0.50    1.80
   3   4  15    0.40    0.60
  -3   4 -15   -0.70    1.00
  -3   4 -15    0.40    1.30
   3  -4  15   -2.20    1.40
   3  -4  15   -0.70    1.20
  -3   4 -16    4.30    2.00
   3   4  16    3.20    0.90
   3  -4  16    2.20    2.00
  -3   4 -17    2.70    1.80
   3   4  17    1.40    0.90
   3  -4  17    2.30    2.00
   3   4  18    1.80    0.90
  -3   4 -18    2.10    1.80
   3  -4  18    2.30    2.30
   3   5 -18    0.70    1.80
  -3   5  18    1.00    0.60
  -3  -5  18    3.20    2.30
  -3   5  17    0.30    0.50
   3   5 -17    2.60    1.90
  -3  -5  17    1.70    2.10
  -3   5  16    6.20    0.90
   3   5 -16    5.60    2.30
  -3  -5  16    3.60    2.30
  -3   5  15    1.90    0.50
   3   5 -15    3.20    1.80
  -3  -5  15    1.40    1.80
   3   5 -14    1.00    1.60
   3   5 -14   -0.20    1.20
  -3   5  14    1.30    0.50
  -3  -5  14    0.10    1.80
  -3  -5  14    0.20    1.30
  -3   5  13    0.40    0.40
   3   5 -13   -1.30    1.20
   3   5 -13    0.60    1.50
  -3  -5  13    1.40    1.70
  -3  -5  13    1.10    1.40
   3   5 -12   -1.30    1.20
  -3   5  12    0.70    0.50
   3   5 -12   -0.60    1.30
  -3  -5  12    1.80    1.80
  -3   5  11    8.80    1.30
   3   5 -11    6.20    2.10
   3   5 -11   10.40    2.40
  -3  -5  11    9.10    2.60
  -3   5  10   26.00    3.40
   3   5 -10   34.70    4.70
   3   5 -10   36.80    4.80
  -3  -5  10   22.10    4.30
  -3   5   9    7.80    1.10
  -3   5   9    8.10    1.10
   3   5  -9   10.90    2.40
  -3   5   9    8.90    1.40
   3   5  -9    9.20    2.10
  -3  -5   9   10.50    2.60
  -3  -5   9    5.10    1.90
  -3   5   8    9.80    1.30
   3   5  -8    9.70    2.30
   3   5  -8   10.50    2.40
  -3   5   8    7.90    1.50
  -3   5   8   10.10    1.50
  -3  -5   8    8.80    2.40
  -3  -5   8    8.20    2.10
   3   5  -7   32.60    4.80
   3   5  -7   41.10    5.00
  -3   5   7   31.60    4.40
  -3   5   7   34.00    4.30
  -3   5   7   38.10    4.20
  -3  -5   7   37.10    5.40
  -3  -5   7   36.10    4.80
  -3   5   6    4.30    1.00
  -3   5   6    4.20    1.00
  -3   5   6    3.80    1.10
   3   5  -6    3.70    1.60
   3   5  -6    3.90    1.50
  -3  -5   6    2.60    1.30
  -3  -5   6    2.70    1.80
  -3   5   5    1.20    0.90
  -3   5   5    3.80    0.90
   3   5  -5    2.80    1.30
   3   5  -5    0.00    1.10
   3   5  -5    2.10    1.20
  -3   5   5    1.70    0.70
  -3  -5   5    2.10    1.20
  -3  -5   5    3.30    1.50
   3   5  -4   -1.10    0.90
   3   5  -4    1.80    1.20
   3   5  -4   -0.40    0.90
  -3   5   4   -0.40    0.60
  -3   5   4    0.60    0.90
  -3  -5   4    2.00    1.40
  -3  -5   4    1.30    1.20
   3   5  -3   25.60    3.50
   3   5  -3   24.30    3.50
   3   5  -3   21.20    3.40
  -3   5   3   19.70    3.00
  -3   5   3   22.00    3.20
   3  -5  -3   21.10    2.70
   3  -5  -3   19.60    2.60
  -3  -5   3   17.70    3.30
  -3  -5   3   26.50    3.10
   3   5  -2   21.30    3.40
  -3   5   2   21.20    3.30
  -3   5   2   22.90    3.20
   3   5  -2   20.90    3.40
   3   5  -2   22.40    3.40
  -3  -5   2   25.80    3.60
   3  -5  -2   22.40    3.00
  -3  -5   2   22.60    3.10
   3  -5  -2   25.00    3.00
   3   5  -1    6.60    1.50
  -3   5   1    6.90    1.50
  -3   5   1    7.20    1.70
   3   5  -1    6.70    1.60
   3   5  -1    6.40    1.60
  -3  -5   1    7.40    1.40
   3  -5  -1    6.10    1.40
   3  -5  -1    6.20    1.40
  -3  -5   1    4.00    1.50
  -3   5   0   27.10    3.50
   3   5   0   22.90    3.50
   3   5   0   25.70    3.40
  -3   5   0   25.00    3.70
   3   5   0   22.10    3.30
  -3  -5   0   26.80    3.60
   3  -5   0   20.20    3.40
   3  -5   0   28.70    3.70
  -3  -5   0   24.10    3.20
  -3   5  -1    5.10    1.40
  -3   5  -1    4.10    1.60
   3   5   1    3.70    1.20
   3   5   1    5.40    1.30
   3   5   1    4.50    1.20
   3  -5   1    3.80    1.40
  -3  -5  -1    4.80    1.00
  -3  -5  -1    6.00    1.30
   3  -5   1    6.10    1.40
   3   5   2   32.30    4.20
  -3   5  -2   26.70    4.60
  -3   5  -2   31.10    4.30
  -3   5  -2   30.60    4.30
   3   5   2   30.60    4.10
   3   5   2   33.80    4.10
   3  -5   2   36.30    4.30
  -3  -5  -2   28.80    4.00
  -3  -5  -2   37.20    3.90
   3  -5   2   30.80    4.40
  -3   5  -3   10.20    2.40
  -3   5  -3   11.20    2.30
   3   5   3   15.20    2.10
   3   5   3   12.50    2.00
   3   5   3   14.40    2.10
   3   5   3   14.00    2.30
  -3   5  -3   11.20    2.30
   3  -5   3   11.80    2.40
   3  -5   3    9.70    2.20
  -3   5  -4   -1.40    0.80
   3   5   4   -0.30    0.80
  -3   5  -4   -0.40    1.30
   3   5   4    0.40    0.60
   3   5   4   -0.20    0.60
   3   5   4   -0.30    0.60
  -3   5  -4    0.40    1.10
   3  -5   4   -1.00    1.20
   3  -5   4    0.10    1.00
  -3   5  -5    1.20    1.30
  -3   5  -5    2.30    1.20
  -3   5  -5    1.60    1.30
   3   5   5    0.50    0.70
   3   5   5    0.50    0.50
   3   5   5    1.80    0.80
   3  -5   5   -1.00    0.90
   3  -5   5    0.80    1.30
  -3   5  -6   10.50    2.30
   3   5   6    7.60    1.20
   3   5   6    6.20    1.30
   3   5   6    7.80    1.30
  -3   5  -6    5.00    1.80
  -3   5  -6    9.70    2.30
   3  -5   6    7.00    2.30
   3  -5   6   10.30    2.10
  -3   5  -7  100.69   11.80
   3   5   7   84.89   11.10
  -3   5  -7   98.69   11.70
   3   5   7   95.59   11.10
  -3   5  -7  103.29   11.80
   3   5   7  101.79   11.00
   3  -5   7   98.29   11.60
   3  -5   7   93.79   11.80
  -3   5  -8   21.70    3.90
  -3   5  -8   30.70    4.40
   3   5   8   21.00    2.90
  -3   5  -8   23.20    4.00
   3   5   8   22.40    2.80
   3   5   8   26.20    2.80
   3  -5   8   27.70    4.30
   3  -5   8   20.30    3.70
  -3   5  -9   14.40    2.80
  -3   5  -9   11.20    2.60
  -3   5  -9   14.70    3.20
   3   5   9   12.20    1.70
   3  -5   9   15.70    3.20
  -3   5 -10    6.70    2.00
  -3   5 -10    6.50    2.10
   3   5  10    5.30    0.90
   3  -5  10    7.70    2.30
  -3   5 -11   19.20    3.40
  -3   5 -11   21.10    3.50
   3   5  11   16.70    2.10
   3  -5  11   14.10    3.30
   3   5  12    1.30    0.40
  -3   5 -12    2.20    1.50
  -3   5 -12    4.10    1.80
   3  -5  12    2.20    1.80
   3  -5  12   -1.00    1.00
  -3   5 -13    6.70    2.20
  -3   5 -13    5.40    1.90
   3   5  13    5.80    0.80
   3  -5  13    3.20    1.80
   3  -5  13    7.40    2.50
   3   5  14    2.10    0.50
  -3   5 -14    4.20    2.00
   3  -5  14    4.40    2.10
   3  -5  14    0.30    1.60
  -3   5 -15    1.60    1.70
   3  -5  15   -0.10    1.70
  -3   5 -16    3.20    2.00
   3  -5  16    2.60    2.40
  -3   5 -17    2.60    2.00
   3  -5  17    2.80    2.30
   3   6 -16    0.20    1.50
  -3   6  16    1.40    0.60
  -3  -6  16   -0.80    1.70
  -3   6  15    3.00    0.80
   3   6 -15    0.90    1.70
  -3  -6  15    2.40    2.30
   3   6 -14    2.10    1.80
  -3   6  14    0.60    0.70
  -3  -6  14    0.80    1.80
   3   6 -13    1.30    1.60
   3   6 -13   -0.40    1.50
  -3   6  13    1.70    0.70
  -3  -6  13    0.00    1.70
  -3   6  12    1.90    0.70
   3   6 -12    0.80    1.60
   3   6 -12    1.20    1.50
  -3  -6  12    1.60    1.90
  -3  -6  12    0.90    1.30
   3   6 -11    1.40    1.70
  -3   6  11    3.80    1.00
   3   6 -11    2.60    1.80
  -3  -6  11    2.80    2.10
  -3  -6  11    2.30    1.60
   3   6 -10    3.20    1.90
  -3   6  10    4.80    1.20
   3   6 -10   10.10    2.50
  -3  -6  10    7.90    2.40
  -3  -6  10    4.30    2.00
   3   6  -9    6.70    2.10
  -3   6   9    3.90    1.20
  -3   6   9    5.30    0.90
  -3   6   9    4.60    0.80
   3   6  -9    5.50    1.90
  -3  -6   9    4.90    2.10
  -3   6   8   34.90    4.00
  -3   6   8   29.80    4.10
   3   6  -8   36.20    4.90
   3   6  -8   35.00    5.20
  -3   6   8   30.70    4.30
  -3  -6   8   36.90    5.40
  -3  -6   8   39.10    4.90
  -3   6   7    0.70    1.00
  -3   6   7    0.70    0.70
   3   6  -7    0.90    1.30
  -3   6   7    1.80    0.80
   3   6  -7    3.50    1.60
  -3  -6   7    2.00    1.50
  -3  -6   7    3.50    1.90
   3   6  -6    0.50    1.30
  -3   6   6    0.90    0.80
  -3   6   6    1.00    0.80
   3   6  -6    0.50    1.30
  -3   6   6    0.30    1.00
  -3  -6   6    2.20    1.80
  -3  -6   6    1.20    1.30
  -3   6   5    3.50    1.20
  -3   6   5    3.90    1.40
   3   6  -5    3.50    1.50
  -3   6   5    2.90    1.10
   3   6  -5    4.60    1.70
  -3  -6   5    6.40    1.70
  -3  -6   5    2.90    1.80
   3   6  -4   32.70    4.30
  -3   6   4   31.00    4.30
  -3   6   4   33.50    4.00
  -3   6   4   26.30    3.90
   3   6  -4   28.80    4.50
  -3  -6   4   26.50    4.20
  -3  -6   4   30.50    4.60
   3   6  -3    3.50    1.50
  -3   6   3    3.10    1.20
  -3   6   3    3.60    1.40
  -3   6   3    2.50    1.10
   3   6  -3    3.00    1.40
   3   6  -3    3.40    1.50
  -3  -6   3   -0.20    1.50
   3  -6  -3    2.70    0.80
  -3  -6   3    3.50    1.50
   3  -6  -3    3.00    0.80
   3   6  -2   10.80    2.60
  -3   6   2   12.10    2.40
  -3   6   2   13.70    2.70
   3   6  -2   14.90    2.60
   3   6  -2   14.20    2.60
  -3   6   2   14.50    2.50
  -3  -6   2   11.90    2.50
   3  -6  -2   13.60    2.10
   3  -6  -2   13.70    2.10
  -3  -6   2   17.10    2.50
  -3   6   1    2.00    1.10
  -3   6   1    0.30    1.10
   3   6  -1    2.10    1.20
   3   6  -1    1.00    1.10
   3   6  -1    0.70    1.00
  -3   6   1    1.20    1.30
   3  -6  -1    1.20    1.00
  -3  -6   1    2.90    1.10
   3  -6  -1    2.60    1.20
  -3  -6   1    1.10    1.30
  -3   6   0   17.60    3.30
  -3   6   0   19.70    3.10
   3   6   0   22.40    3.20
   3   6   0   14.40    2.90
  -3   6   0   18.20    3.10
   3   6   0   18.90    3.10
   3  -6   0   14.70    2.80
  -3  -6   0   21.00    2.80
  -3  -6   0   18.60    3.00
   3  -6   0   24.20    3.20
  -3   6  -1    0.90    1.20
   3   6   1    2.00    1.10
   3   6   1    1.00    1.10
   3   6   1   -0.10    0.90
  -3   6  -1    0.00    0.90
  -3   6  -1    0.50    1.40
   3  -6   1    2.00    1.40
   3  -6   1    0.40    1.10
  -3  -6  -1    1.30    0.80
  -3  -6  -1    0.80    1.00
  -3   6  -2    2.50    1.40
   3   6   2    4.30    1.40
  -3   6  -2    3.50    1.60
   3   6   2    2.20    1.20
  -3   6  -2    2.60    1.30
   3   6   2    4.60    1.30
  -3  -6  -2    3.90    0.80
   3  -6   2    4.80    1.50
   3  -6   2    2.90    1.70
  -3  -6  -2    2.80    1.00
   3   6   3    2.30    1.00
   3   6   3   -0.30    0.90
  -3   6  -3    2.40    1.30
  -3   6  -3    3.00    1.40
   3   6   3   -0.30    0.90
  -3   6  -3    3.40    1.60
   3  -6   3   -0.30    1.40
   3  -6   3    0.90    1.20
  -3   6  -4   21.20    3.50
   3   6   4   24.30    2.90
   3   6   4   16.50    2.90
  -3   6  -4   17.40    3.50
   3   6   4   17.50    2.90
  -3   6  -4   18.70    3.30
   3  -6   4   20.70    3.60
   3  -6   4   20.20    3.40
   3   6   5    2.90    1.10
   3   6   5    2.10    0.90
   3   6   5    1.80    0.90
  -3   6  -5    2.50    1.50
  -3   6  -5    5.00    1.70
  -3   6  -5    4.00    1.90
   3  -6   5    3.80    1.70
   3  -6   5    1.40    1.40
  -3   6  -6   10.60    2.50
  -3   6  -6   16.50    2.80
   3   6   6    9.50    1.90
   3   6   6    9.60    1.70
   3   6   6   10.80    1.60
   3  -6   6    8.50    2.20
   3  -6   6   10.70    2.70
   3   6   7    2.40    1.10
   3   6   7    3.70    0.80
  -3   6  -7    0.00    1.40
  -3   6  -7    3.90    1.70
   3   6   7    4.40    1.00
   3  -6   7    3.10    1.60
   3  -6   7    4.70    1.90
  -3   6  -8    4.10    1.80
   3   6   8    2.30    0.90
  -3   6  -8    0.60    1.50
   3   6   8    0.60    0.40
   3   6   8    1.60    0.60
   3  -6   8    0.10    1.50
   3  -6   8    2.10    1.70
   3   6   9    1.30    0.80
  -3   6  -9    0.10    1.40
  -3   6  -9    1.70    1.50
   3  -6   9    3.10    1.90
   3   6  10   -0.50    0.60
  -3   6 -10   -0.40    1.40
  -3   6 -10   -0.50    1.50
   3  -6  10   -0.50    1.50
   3  -6  10    0.00    1.40
  -3   6 -11    1.90    1.60
   3   6  11    1.00    0.70
  -3   6 -11    2.20    1.60
   3  -6  11    1.70    1.60
   3  -6  11    1.50    2.00
  -3   6 -12    3.50    1.80
  -3   6 -12    6.20    2.30
   3   6  12    5.20    1.00
   3  -6  12    5.30    2.50
  -3   6 -13    4.90    2.10
   3   6  13    0.30    0.60
   3  -6  13    1.50    1.80
  -3   6 -14    3.20    2.00
   3   6  14    0.20    0.50
   3  -6  14    1.30    2.10
  -3   6 -15    3.10    2.10
   3  -6  15    1.40    2.40
   3   7 -14    0.50    1.70
  -3   7  14    2.40    1.10
  -3  -7  14    0.20    2.00
   3   7 -13    6.00    2.40
  -3   7  13    6.90    1.50
  -3  -7  13    0.90    2.20
  -3   7  12    0.20    1.00
   3   7 -12    1.70    1.80
  -3  -7  12   -0.70    2.00
   3   7 -11   -2.40    1.20
  -3   7  11    1.30    1.00
   3   7 -11    0.70    1.60
  -3  -7  11    2.60    2.10
  -3   7  10    0.10    1.00
   3   7 -10   -0.50    1.40
  -3   7  10    0.90    0.30
   3   7 -10    2.70    1.90
  -3  -7  10    0.90    1.80
  -3  -7  10    0.40    1.50
   3   7  -9   -1.10    1.40
  -3   7   9   -0.40    0.60
  -3   7   9    0.50    1.10
   3   7  -9    2.40    1.70
  -3   7   9   -0.30    0.50
  -3  -7   9    0.60    1.60
  -3  -7   9    2.40    1.90
  -3   7   8    4.30    1.20
  -3   7   8    4.90    1.10
   3   7  -8    7.60    2.40
   3   7  -8    7.60    2.30
  -3   7   8    4.80    1.50
  -3  -7   8    5.80    2.20
  -3  -7   8    7.60    2.40
  -3   7   7    0.60    0.90
   3   7  -7    3.30    1.70
  -3   7   7    1.50    0.90
   3   7  -7    1.50    1.60
  -3   7   7    4.40    1.40
  -3  -7   7    1.40    1.90
  -3   7   6    9.40    2.30
  -3   7   6   11.50    2.20
   3   7  -6   15.80    3.00
   3   7  -6   12.30    2.70
  -3   7   6   12.00    2.00
  -3  -7   6   15.50    2.80
  -3  -7   6   10.30    2.90
  -3   7   5   15.60    3.00
  -3   7   5   20.70    2.80
   3   7  -5   15.60    3.20
  -3   7   5   15.80    2.70
   3   7  -5   16.20    3.30
  -3  -7   5   17.10    3.50
  -3  -7   5   17.00    3.10
  -3   7   4   10.30    1.90
  -3   7   4    7.90    2.00
   3   7  -4    5.00    1.90
   3   7  -4    6.90    2.20
  -3   7   4    8.60    1.90
  -3  -7   4    4.70    2.00
  -3  -7   4    5.10    1.90
  -3   7   3    4.50    1.80
   3   7  -3    3.40    1.70
   3   7  -3    4.90    1.80
  -3   7   3    5.50    1.60
  -3   7   3    2.30    1.40
  -3  -7   3    5.30    1.70
  -3  -7   3    1.40    1.60
   3  -7  -3    5.90    0.90
   3  -7  -3    3.50    0.80
   3   7  -2    1.40    1.30
  -3   7   2   -0.40    1.10
  -3   7   2    1.00    1.10
   3   7  -2    1.60    1.40
  -3   7   2   -1.20    1.20
   3  -7  -2    0.10    0.80
   3  -7  -2   -0.40    0.80
  -3  -7   2   -0.50    1.10
  -3  -7   2    0.40    1.40
  -3   7   1   -0.50    1.10
  -3   7   1   -1.30    0.90
   3   7  -1   -1.00    1.10
  -3   7   1    1.50    1.30
   3   7  -1    2.20    1.40
   3   7  -1    0.00    1.10
  -3  -7   1   -2.30    0.90
   3  -7  -1   -1.60    0.90
   3  -7  -1   -0.10    1.10
  -3  -7   1   -0.60    1.20
  -3   7   0    6.00    1.80
   3   7   0    3.30    1.50
   3   7   0    7.80    2.00
  -3   7   0    4.00    1.70
   3   7   0    4.40    1.60
  -3   7   0    4.50    2.00
  -3  -7   0    4.70    1.30
   3  -7   0    4.90    1.60
   3  -7   0    4.20    1.50
  -3  -7   0    4.90    1.60
   3   7   1   -0.40    1.00
  -3   7  -1   -0.30    1.30
  -3   7  -1    0.50    1.40
  -3   7  -1    3.20    1.50
   3   7   1    1.60    1.20
   3   7   1   -0.50    1.10
  -3  -7  -1    0.60    0.80
  -3  -7  -1    1.30    1.00
   3  -7   1    0.20    1.30
   3  -7   1   -0.70    1.10
  -3   7  -2   11.90    2.50
  -3   7  -2    8.20    2.20
   3   7   2    6.90    1.90
  -3   7  -2    9.40    2.60
   3   7   2    7.70    2.00
   3   7   2   10.90    2.10
  -3  -7  -2    6.70    1.20
   3  -7   2   10.90    2.40
   3  -7   2    8.70    2.10
  -3  -7  -2    8.20    1.40
   3   7   3   -1.10    1.00
  -3   7  -3    1.40    1.70
   3   7   3    0.60    1.10
  -3   7  -3    0.90    1.40
  -3   7  -3   -0.30    1.30
   3   7   3   -0.40    1.00
   3  -7   3   -1.00    1.40
   3  -7   3    1.10    1.30
   3   7   4   10.50    1.90
  -3   7  -4    6.10    2.00
   3   7   4    7.50    1.70
  -3   7  -4    5.20    2.40
   3   7   4    6.00    1.70
  -3   7  -4    8.10    2.30
   3  -7   4   11.60    2.40
   3  -7   4    5.00    2.20
   3   7   5    2.10    1.20
  -3   7  -5    0.30    1.50
  -3   7  -5    1.00    1.40
   3   7   5    0.70    0.90
   3   7   5    1.60    1.00
  -3   7  -5   -1.20    1.50
   3  -7   5   -0.90    1.40
   3  -7   5   -1.40    1.20
  -3   7  -6   -0.60    1.80
   3   7   6    1.70    1.00
  -3   7  -6    2.40    1.70
  -3   7  -6    2.50    1.70
   3   7   6    1.30    0.90
   3   7   6    0.20    1.00
   3  -7   6    1.40    1.90
  -3   7  -7   -1.10    1.30
  -3   7  -7    1.60    2.30
   3   7   7   -0.90    0.50
   3   7   7   -0.20    0.70
   3   7   7    1.00    1.00
  -3   7  -7    0.10    1.50
   3  -7   7   -1.90    1.40
   3  -7   7   -0.40    1.30
   3   7   8    6.20    1.10
  -3   7  -8    3.00    2.10
  -3   7  -8   12.30    2.80
   3   7   8    8.70    1.30
  -3   7  -8    5.00    2.10
   3   7   8    7.80    1.60
   3  -7   8    8.30    2.60
   3  -7   8    7.50    2.60
  -3   7  -9    1.30    1.60
  -3   7  -9    5.70    2.10
   3   7   9    0.70    1.00
   3  -7   9    1.70    2.00
   3  -7   9    2.70    1.60
  -3   7 -10    0.30    1.40
  -3   7 -10    1.10    1.70
   3   7  10    0.30    0.90
   3  -7  10    2.80    1.90
   3   7  11    7.60    1.70
  -3   7 -11    8.80    2.70
   3  -7  11   13.00    3.40
  -3   7 -12    4.40    2.20
   3   7  12    1.80    1.00
   3  -7  12    5.70    2.40
  -3   7 -13    0.80    1.80
   3  -7  13    1.90    2.10
  -3   8  11    1.00    1.50
   3   8 -11    1.20    1.70
  -3  -8  11    5.10    2.60
  -3   8  10    1.20    0.50
   3   8 -10    4.10    2.10
  -3   8  10    2.20    1.50
  -3   8  10    1.40    0.40
  -3  -8  10    1.30    1.90
   3   8  -9    0.40    1.70
  -3   8   9    0.90    0.70
   3   8  -9    2.00    1.80
  -3   8   9    0.60    1.40
  -3   8   9    1.40    0.80
  -3  -8   9    2.20    2.20
  -3   8   8    4.10    1.70
  -3   8   8    0.50    0.90
   3   8  -8    1.30    1.60
  -3   8   8    1.40    1.00
   3   8  -8    1.70    1.70
  -3  -8   8   -1.80    1.50
  -3  -8   8    2.90    2.00
   3   8  -7   -0.30    1.50
  -3   8   7   -1.30    0.80
  -3   8   7    0.80    1.40
   3   8  -7   -2.50    1.20
  -3   8   7    1.20    0.90
  -3  -8   7   -0.50    1.70
  -3  -8   7    3.30    2.00
  -3   8   6    2.00    1.20
  -3   8   6    3.30    1.70
  -3   8   6    1.80    1.10
   3   8  -6    0.60    1.40
   3   8  -6    1.90    1.80
  -3  -8   6    0.40    1.50
  -3  -8   6    0.60    1.70
  -3   8   5    2.80    1.70
   3   8  -5    1.10    1.70
  -3   8   5    1.50    1.10
  -3   8   5    2.00    1.20
   3   8  -5    3.00    1.60
  -3  -8   5    4.90    2.00
   3   8  -4   -0.50    1.20
  -3   8   4    1.50    1.10
  -3   8   4    1.20    1.50
   3   8  -4   -2.90    1.30
  -3   8   4   -0.60    1.10
  -3  -8   4   -2.80    1.30
  -3  -8   4    0.10    1.50
  -3   8   3    6.60    2.10
   3   8  -3    3.60    1.70
  -3   8   3    4.60    1.70
   3   8  -3    2.30    1.80
  -3   8   3    3.90    1.50
  -3  -8   3    1.70    1.60
  -3  -8   3    1.80    1.70
   3   8  -2    0.60    1.30
  -3   8   2   -1.30    1.30
  -3   8   2    0.40    1.30
  -3   8   2    0.20    1.20
   3   8  -2    1.20    1.60
   3  -8  -2    1.10    0.80
  -3  -8   2    0.70    1.30
  -3  -8   2    2.20    1.60
   3  -8  -2   -0.70    0.80
  -3   8   1    6.80    2.30
  -3   8   1   10.40    2.30
   3   8  -1   13.50    2.50
  -3   8   1    7.10    2.00
   3   8  -1    5.50    2.00
  -3  -8   1   11.50    2.10
   3  -8  -1    7.60    1.80
   3  -8  -1    6.00    1.70
  -3  -8   1    9.80    2.20
  -3   8   0    1.10    1.50
  -3   8   0    1.40    1.80
   3   8   0    1.80    1.40
   3   8   0    3.00    1.60
  -3   8   0    0.90    1.50
   3  -8   0    2.80    1.40
  -3  -8   0   -0.80    1.00
   3  -8   0    2.50    1.40
  -3  -8   0    2.50    1.30
  -3   8  -1    5.00    2.30
  -3   8  -1    8.60    2.20
  -3   8  -1    9.70    2.40
   3   8   1    7.60    2.00
   3   8   1    5.70    2.10
   3  -8   1    7.30    2.00
  -3  -8  -1    5.90    1.50
  -3  -8  -1    6.10    1.30
   3  -8   1    8.40    2.10
   3   8   2    9.60    2.20
   3   8   2    9.80    2.10
  -3   8  -2    6.50    2.50
  -3   8  -2   10.80    2.40
  -3   8  -2    7.40    2.20
   3  -8   2    8.60    2.20
  -3  -8  -2    6.80    1.00
  -3  -8  -2    6.60    1.10
   3  -8   2    6.30    2.10
  -3   8  -3    3.70    1.80
  -3   8  -3    2.90    2.10
  -3   8  -3    2.00    1.70
   3   8   3    2.30    1.30
   3   8   3    1.40    1.30
   3  -8   3    2.50    1.70
   3  -8   3    1.40    1.60
   3   8   4   -1.00    1.00
  -3   8  -4    1.10    1.50
   3   8   4    2.50    1.10
  -3   8  -4    0.00    1.40
  -3   8  -4   -0.40    1.40
   3  -8   4   -0.40    1.50
  -3   8  -5    4.00    2.00
  -3   8  -5    0.30    2.00
   3   8   5    1.90    1.20
  -3   8  -5    7.60    2.20
   3   8   5    3.70    1.30
   3  -8   5    5.50    2.20
   3  -8   5    3.50    2.00
   3   8   6    3.60    1.30
  -3   8  -6    6.20    2.40
   3   8   6    7.90    1.50
  -3   8  -6    5.80    2.20
   3  -8   6    2.00    1.70
   3  -8   6    3.90    2.10
   3   8   7    1.00    0.80
  -3   8  -7    0.90    1.70
   3   8   7    2.80    1.00
  -3   8  -7    0.90    1.60
   3  -8   7    2.20    1.70
   3  -8   7    0.60    2.00
   3   8   8    3.20    0.90
  -3   8  -8    1.70    1.70
  -3   8  -8    3.00    1.90
   3   8   8    0.70    0.70
   3  -8   8   -1.30    1.90
   3   8   9    1.50    0.50
  -3   8  -9    1.00    1.80
   3  -8   9    1.80    2.20
  -3   8 -10   11.70    3.00
   3  -8  10    5.80    2.70
  -3   8 -11   -1.70    1.60
   3  -8  11    4.30    2.60
  -3   9   7    1.90    1.70
   3   9  -7   -3.60    1.50
  -3   9   7    3.30    1.30
  -3   9   7    1.60    1.20
   3   9  -7    4.00    2.00
  -3  -9   7    2.60    2.00
  -3   9   6    1.70    1.60
  -3   9   6    0.00    1.20
   3   9  -6   -0.90    1.70
  -3   9   6    1.40    1.30
   3   9  -6    0.60    1.50
  -3  -9   6    0.70    1.80
  -3  -9   6   -4.00    1.90
  -3   9   5    0.20    1.60
   3   9  -5   -0.10    1.80
   3   9  -5    4.70    2.00
  -3   9   5    4.80    1.60
  -3   9   5    3.60    1.60
  -3  -9   5    5.40    2.30
  -3  -9   5    6.00    2.20
   3   9  -4    3.30    1.70
  -3   9   4    1.90    1.70
  -3   9   4    3.30    1.60
  -3   9   4    5.90    1.70
   3   9  -4   -0.20    1.90
  -3  -9   4    3.20    1.90
   3   9  -3    3.00    2.10
  -3   9   3    2.50    1.80
   3   9  -3    4.70    1.90
  -3   9   3    1.60    1.70
  -3   9   3    3.70    1.70
  -3  -9   3    3.40    1.90
  -3  -9   3   -2.30    1.70
  -3   9   2    1.60    1.70
  -3   9   2    1.90    1.60
  -3   9   2    1.90    1.80
   3   9  -2    3.70    1.70
   3   9  -2    0.80    2.00
  -3  -9   2    4.00    1.80
  -3  -9   2    2.10    1.70
   3  -9  -2    0.50    0.70
   3  -9  -2    1.10    0.70
   3   9  -1    5.30    2.00
  -3   9   1    2.60    1.80
  -3   9   1    6.80    1.90
   3   9  -1    5.90    2.30
  -3   9   1    5.80    2.00
   3  -9  -1    2.20    1.30
  -3  -9   1    2.20    1.60
   3  -9  -1    5.20    1.30
  -3  -9   1    5.00    1.70
  -3   9   0   18.40    3.40
  -3   9   0   14.60    3.30
   3   9   0   20.20    3.60
   3   9   0   15.20    3.00
   3  -9   0   11.60    2.60
  -3  -9   0   17.20    2.50
   3  -9   0   18.10    2.70
  -3  -9   0   13.30    2.40
  -3   9  -1    4.70    1.90
   3   9   1    6.70    1.90
  -3   9  -1    2.80    1.90
   3   9   1    5.90    2.30
  -3  -9  -1    2.80    1.00
   3  -9   1    4.10    1.70
   3  -9   1    5.00    2.00
  -3  -9  -1    5.70    1.10
   3   9   2    0.70    1.70
  -3   9  -2    1.50    1.90
   3   9   2    0.50    1.30
  -3   9  -2    0.30    1.50
   3  -9   2    2.90    1.80
   3  -9   2   -3.70    1.60
  -3   9  -3    8.00    2.50
   3   9   3    6.50    2.20
   3   9   3   11.80    2.40
  -3   9  -3    9.90    2.80
   3   9   4    3.40    1.70
  -3   9  -4    4.20    2.00
   3   9   4    5.90    1.70
  -3   9  -4    6.60    2.30
   3  -9   4    2.80    2.10
   3  -9   4    5.50    2.30
   3   9   5   -2.30    1.10
   3   9   5    2.20    1.30
  -3   9  -5   -0.40    1.70
  -3   9  -5   -1.00    1.40
   3  -9   5    2.80    2.00
   3  -9   5    1.80    2.10
  -3   9  -6   -0.80    1.50
  -3   9  -6    5.60    2.20
   3   9   6    3.30    1.40
   3  -9   6    4.50    2.20
  -3   9  -7   -1.60    1.60
   3   9   7    1.00    1.00
   3   9   7   -2.00    0.80
   3  -9   7    1.50    2.00
  -4   0  21    1.60    1.90
   4   0 -21   -2.90    1.00
   4   0 -21    2.40    1.00
  -4   0  21   -1.00    1.50
  -4   0  20    0.80    1.60
   4   0 -20   -0.40    1.10
   4   0 -20    1.60    1.00
  -4   0  20    0.10    1.40
  -4   0  19    0.40    1.50
   4   0 -19   -1.50    1.00
  -4   0  19   -0.60    1.40
   4   0 -19   -0.80    0.80
   4   0 -18    4.30    1.30
  -4   0  18    2.40    1.60
  -4   0  18    5.20    1.80
   4   0 -17    1.50    0.90
  -4   0  17   -1.20    1.20
   4   0 -17    0.60    0.90
  -4   0  17   -1.00    1.20
   4   0 -16   55.29    6.40
  -4   0  16   50.19    6.50
   4   0 -16   48.40    6.40
   4   0 -15    1.30    0.90
  -4   0  15    0.20    1.10
   4   0 -15    0.30    0.90
   4   0 -14  148.99   16.90
  -4   0  14  146.49   17.00
   4   0 -14  141.59   16.90
   4   0 -13    0.10    0.90
   4   0 -13   -0.10    0.80
  -4   0  13    0.10    1.00
  -4   0  12    3.50    1.20
   4   0 -12    2.70    1.00
  -4   0  12    3.70    1.10
  -4   0  11    0.20    0.60
   4   0 -11   -0.20    0.70
  -4   0  11    0.20    0.90
  -4   0  10  174.88   21.00
  -4   0  10  167.58   21.00
   4   0 -10  206.78   21.00
  -4   0   9    0.40    0.60
  -4   0   9   -0.30    0.60
   4   0  -9    0.70    0.60
   4   0  -8   22.10    2.70
  -4   0   8   20.50    2.80
  -4   0   8   20.80    2.80
  -4   0   7    0.70    0.50
   4   0  -7    0.70    0.60
  -4   0   7   -0.60    0.60
   4   0  -6   38.10    4.10
  -4   0   6   35.00    4.10
   4   0  -6   31.60    4.10
  -4   0   6   31.50    4.10
  -4   0   5    1.10    0.60
   4   0  -5    0.60    0.50
  -4   0   5   -0.10    0.50
   4   0  -5    0.10    0.60
   4   0  -4    4.80    1.00
  -4   0   4    4.90    1.00
   4   0  -4    7.80    1.10
  -4   0   4    7.10    1.10
  -4   0   3    0.60    0.50
   4   0  -3    0.10    0.50
   4   0  -3    0.20    0.50
  -4   0   3    0.40    0.50
   4   0  -2  187.28   21.30
  -4   0   2  180.08   21.30
   4   0  -2  201.88   21.30
  -4   0   2  182.98   21.30
  -4   0   1    0.20    0.50
   4   0  -1    0.90    0.50
   4   0  -1    0.40    0.50
  -4   0   1    0.50    0.50
  -4   0   0  339.87   36.70
   4   0   0  345.77   36.70
  -4   0   0  304.27   36.70
   4   0   0  305.37   36.60
  -4   0  -1    0.30    0.70
   4   0   1    0.10    0.60
   4   0   1   -0.10    0.50
  -4   0  -1    0.10    0.50
   4   0   2   81.89   10.20
  -4   0  -2   85.89   10.20
   4   0   2   88.89   10.10
  -4   0  -2   96.09   10.10
   4   0   3   -0.40    0.50
   4   0   3   -1.70    0.60
  -4   0  -3   -1.10    0.60
  -4   0  -3   -0.70    0.50
   4   0   4    5.60    1.10
  -4   0  -4    7.40    1.20
  -4   0  -4    7.60    1.30
   4   0   4    7.70    1.30
   4   0   5   -0.30    0.70
   4   0   5    0.10    0.50
  -4   0  -5    0.30    0.70
  -4   0  -5   -1.60    0.40
  -4   0  -6    6.70    1.30
   4   0   6    8.40    1.50
   4   0   6    6.20    1.20
  -4   0  -6    8.30    1.30
   4   0   7   -0.10    0.50
  -4   0  -7    0.50    0.60
   4   0   7   -0.20    0.80
  -4   0  -8   35.10    3.70
   4   0   8   30.60    3.80
   4   0   8   23.30    3.60
   4   0   9    0.40    0.60
   4   0   9   -0.30    0.80
  -4   0  -9   -0.80    0.50
  -4   0 -10  240.18   25.30
   4   0  10  211.28   25.40
   4   0  10  210.38   25.30
  -4   0 -11   -0.30    0.70
  -4   0 -11   -1.40    0.50
   4   0  11    2.30    1.10
  -4   0 -12   52.99    6.40
  -4   0 -12   55.59    6.40
   4   0  12   48.20    6.50
  -4   0 -13   -0.40    0.80
   4   0  13   -1.20    1.00
  -4   0 -13   -0.20    0.80
   4   0  14    9.20    2.10
  -4   0 -14   11.40    1.80
  -4   0 -14    6.40    1.60
  -4   0 -15    0.30    0.90
  -4   0 -15   -0.50    0.80
   4   0  15   -1.00    1.20
   4   0  16   23.00    4.00
  -4   0 -16   23.50    3.50
  -4   0 -16   27.00    3.40
   4   0  17    0.40    1.50
  -4   0 -17    0.10    0.80
  -4   0 -17    1.50    0.90
   4   0  18   16.10    3.50
  -4   0 -18   21.60    2.90
   4   0  19    2.30    1.50
  -4   0 -19    0.50    0.80
   4   0  19    0.60    1.70
  -4   0 -19   -1.50    1.00
   4   0  20    1.80    1.50
  -4   0 -20    1.90    1.00
   4   0  20   -0.50    1.70
  -4   0 -20   -2.30    1.00
   4   1 -20    1.70    1.20
  -4   1  20    1.10    1.50
  -4   1  20    1.00    1.50
  -4  -1  20    1.70    1.60
  -4  -1  20    0.40    1.80
   4  -1 -20    1.80    0.90
   4   1 -19   12.20    2.20
   4   1 -19    6.20    1.90
  -4   1  19   10.50    2.40
  -4   1  19    7.30    2.30
   4  -1 -19   11.30    1.70
  -4  -1  19    9.90    2.70
  -4  -1  19    9.60    2.50
   4  -1 -19    9.10    1.70
  -4   1  18    1.40    1.40
   4   1 -18   -0.70    1.10
   4   1 -18    0.30    1.10
   4  -1 -18   -0.70    0.70
  -4  -1  18    0.40    1.40
  -4  -1  18    1.10    1.50
   4   1 -17    0.90    1.10
  -4   1  17   -0.40    1.10
  -4  -1  17    0.50    1.50
   4  -1 -17    0.50    0.70
  -4  -1  17    1.80    1.40
   4   1 -16    5.40    1.60
  -4   1  16    4.80    1.60
   4   1 -16    7.00    1.70
  -4  -1  16    5.30    1.80
   4  -1 -16    5.00    1.10
  -4  -1  16    4.70    1.80
   4   1 -15    0.60    1.10
  -4   1  15    2.80    1.20
   4   1 -15    3.10    1.30
  -4  -1  15    4.00    1.60
   4  -1 -15    1.70    0.80
   4  -1 -15    1.70    0.90
  -4  -1  15    0.80    1.40
   4   1 -14    0.40    1.00
   4   1 -14    2.70    1.20
  -4   1  14    4.50    1.20
  -4  -1  14    0.20    1.20
   4  -1 -14    1.90    0.80
   4  -1 -14    2.00    0.80
  -4   1  13    0.00    0.90
   4   1 -13    0.40    1.00
   4   1 -13    3.20    1.20
   4  -1 -13    1.60    0.70
  -4  -1  13    1.10    1.20
   4  -1 -13    0.90    0.70
  -4   1  12   74.39    9.90
  -4   1  12   81.09    9.90
   4   1 -12   86.39   10.10
   4   1 -12   92.79   10.10
  -4  -1  12   71.09   10.00
  -4  -1  12   87.59   10.10
   4  -1 -12   98.29    9.80
   4  -1 -12   84.19    9.90
   4   1 -11   19.50    2.60
  -4   1  11   14.80    2.40
  -4   1  11   19.00    2.60
  -4  -1  11   17.20    2.80
  -4  -1  11   15.80    2.70
   4  -1 -11   18.90    2.30
  -4   1  10    8.90    1.50
  -4   1  10   10.20    1.60
   4   1 -10    9.60    1.80
  -4  -1  10    9.20    1.80
   4  -1 -10   10.40    1.40
  -4  -1  10   11.00    1.90
  -4   1   9   52.49    6.40
   4   1  -9   53.79    6.60
  -4   1   9   49.60    6.40
   4  -1  -9   61.99    6.40
  -4  -1   9   51.59    6.60
  -4  -1   9   56.49    6.70
   4   1  -8    3.80    1.00
  -4   1   8    2.50    0.70
  -4   1   8    4.50    0.90
  -4  -1   8    6.00    1.20
  -4  -1   8    2.40    1.00
   4   1  -7   28.80    4.10
  -4   1   7   31.70    4.00
  -4   1   7   32.30    4.00
   4   1  -7   37.90    4.20
  -4  -1   7   30.20    4.10
  -4  -1   7   31.40    4.20
   4  -1  -7   37.60    3.90
   4   1  -6   55.89    5.60
  -4   1   6   47.00    5.40
  -4   1   6   45.20    5.40
  -4  -1   6   44.50    5.50
  -4  -1   6   37.80    5.50
   4   1  -5  176.38   22.50
  -4   1   5  203.68   22.40
  -4   1   5  214.88   22.40
   4   1  -5  195.38   22.50
  -4  -1   5  186.68   22.50
   4  -1  -5  219.88   22.40
   4  -1  -5  185.18   22.40
  -4  -1   5  192.58   22.50
   4   1  -4  138.49   15.80
   4   1  -4  121.49   15.80
  -4   1   4  155.28   15.70
  -4   1   4  146.69   15.70
  -4  -1   4  130.79   15.80
   4  -1  -4  131.79   15.70
   4  -1  -4  149.49   15.70
  -4  -1   4  124.69   15.80
   4   1  -3  170.98   17.90
   4   1  -3  143.19   17.90
  -4   1   3  161.78   17.80
   4  -1  -3  159.38   17.80
  -4  -1   3  156.98   17.90
  -4  -1   3  148.59   17.90
  -4   1   2  342.17   36.90
   4   1  -2  303.97   36.90
   4   1  -2  320.67   37.00
  -4   1   2  343.47   36.90
  -4  -1   2  341.37   36.90
  -4  -1   2  288.47   36.90
   4  -1  -2  340.47   36.90
  -4   1   1  563.44   63.89
   4   1  -1  568.84   63.89
   4   1  -1  546.55   63.89
   4  -1  -1  568.54   63.89
  -4  -1   1  625.84   63.89
  -4  -1   1  517.75   63.89
  -4   1   0  518.85   62.59
   4   1   0  550.54   62.49
   4   1   0  575.24   62.49
  -4   1   0  560.84   62.59
  -4  -1   0  556.94   62.49
   4  -1   0  556.84   62.59
   4   1   1   83.29    8.80
  -4   1  -1   77.19    8.80
  -4   1  -1   67.69    8.80
   4  -1   1   68.49    8.80
   4  -1   1   72.19    8.80
  -4  -1  -1   85.39    8.80
  -4   1  -2  806.22   92.19
   4   1   2  873.21   92.09
  -4  -1  -2  844.52   92.09
   4  -1   2  736.53   92.19
   4   1   3    4.40    0.70
  -4   1  -3    3.30    1.00
   4   1   3    3.10    0.80
  -4   1  -3    2.40    1.00
   4  -1   3    2.70    0.90
  -4  -1  -3    3.40    0.60
  -4  -1  -3    2.80    0.70
   4  -1   3    3.00    1.10
  -4   1  -4  210.78   24.20
   4   1   4  218.08   24.00
  -4   1  -4  216.48   24.10
   4   1   4  208.78   24.00
   4  -1   4  190.68   24.10
  -4  -1  -4  208.18   23.90
  -4  -1  -4  223.18   24.00
   4  -1   4  214.58   24.20
   4   1   5    7.50    1.20
   4   1   5    7.20    1.10
  -4   1  -5    9.00    1.60
  -4   1  -5    8.40    1.40
   4  -1   5    5.90    1.30
   4  -1   5    6.20    1.50
  -4  -1  -5    7.90    1.10
  -4   1  -6   18.40    2.40
  -4   1  -6   15.90    2.40
   4   1   6   12.40    2.00
   4   1   6   16.50    2.20
   4  -1   6   15.00    2.40
  -4  -1  -6   19.20    2.00
   4  -1   6   16.10    2.60
   4   1   7   36.40    4.50
  -4   1  -7   40.10    4.80
   4   1   7   33.90    4.40
  -4   1  -7   35.80    4.60
  -4  -1  -7   41.40    4.40
   4  -1   7   38.60    4.70
   4  -1   7   36.50    4.80
  -4   1  -8   22.50    2.90
   4   1   8   19.20    2.60
   4   1   8   18.90    2.50
  -4   1  -8   17.10    2.70
   4  -1   8   24.60    3.00
  -4  -1  -8   21.60    2.50
   4  -1   8   17.50    2.70
   4   1   9   12.10    1.90
  -4   1  -9   14.20    2.10
   4   1   9   12.70    1.80
  -4  -1  -9   10.50    1.70
   4  -1   9   10.80    2.20
   4  -1   9   10.10    1.90
   4   1  10   17.60    2.40
   4   1  10   16.10    2.20
  -4   1 -10   16.20    2.40
  -4  -1 -10   12.40    2.00
  -4  -1 -10   14.10    2.40
   4  -1  10   14.90    2.50
   4  -1  10   15.90    2.60
  -4   1 -11   37.10    4.90
   4   1  11   35.40    4.80
  -4   1 -11   45.50    5.00
  -4  -1 -11   36.90    4.70
   4  -1  11   38.50    5.10
  -4   1 -12    0.30    1.00
   4   1  12   -0.50    0.90
  -4   1 -12    0.50    0.90
  -4  -1 -12    0.90    0.60
   4  -1  12   -1.30    1.00
  -4   1 -13    0.40    1.00
  -4   1 -13    3.60    1.30
   4   1  13    1.10    1.10
   4  -1  13    3.10    1.40
  -4  -1 -13    2.70    0.80
   4   1  14   26.70    3.70
  -4   1 -14   25.80    3.50
  -4   1 -14   19.10    3.40
  -4  -1 -14   23.90    3.10
   4  -1  14   25.20    4.00
  -4   1 -15   19.60    2.80
  -4   1 -15   16.80    2.70
   4   1  15   14.10    2.70
   4  -1  15   12.60    2.90
  -4  -1 -15   13.60    2.20
  -4   1 -16    3.40    1.40
   4   1  16    0.40    1.20
   4  -1  16    2.70    1.70
  -4  -1 -16    0.80    0.80
  -4  -1 -16    3.00    0.90
   4   1  17    2.00    1.40
  -4   1 -17   -0.40    1.00
  -4   1 -17    0.50    1.10
  -4  -1 -17    0.30    0.80
   4  -1  17    1.40    1.50
  -4  -1 -17    1.20    0.70
   4   1  18    2.20    1.60
  -4   1 -18    0.20    1.10
  -4   1 -18    0.00    1.10
  -4  -1 -18    0.00    0.80
   4  -1  18    0.50    1.30
  -4  -1 -18    0.40    0.70
   4  -1  18    0.40    1.50
   4   1  19    6.10    2.00
  -4   1 -19    5.20    1.50
  -4  -1 -19    3.30    0.90
   4  -1  19    2.40    1.60
  -4  -1 -19    1.70    1.00
   4  -1  19    6.60    2.40
   4   1  20    3.90    1.90
  -4   1 -20    5.50    1.60
   4   1  20    2.40    1.60
  -4  -1 -20    1.80    0.80
   4  -1  20    2.30    1.60
   4  -1  20    3.00    2.10
   4   2 -20    5.40    1.90
  -4   2  20    4.50    1.80
  -4   2  20    6.70    2.00
  -4  -2  20    8.30    2.70
   4   2 -19    1.80    1.40
  -4   2  19   -1.70    1.20
  -4  -2  19    1.20    1.50
  -4  -2  19    2.10    1.90
   4   2 -18   -1.80    1.00
   4   2 -18    2.40    1.40
  -4   2  18    0.50    1.20
   4  -2 -18    0.60    0.30
  -4  -2  18   -1.50    1.30
  -4  -2  18   -0.10    1.50
   4  -2 -18    0.50    0.30
   4   2 -17    8.30    2.10
   4   2 -17    3.30    1.60
  -4   2  17    8.40    1.70
  -4  -2  17    4.60    2.10
  -4  -2  17    4.50    1.90
   4  -2 -17    6.10    0.90
   4  -2 -17    7.10    1.00
  -4   2  16    9.00    1.80
   4   2 -16    7.40    2.10
   4  -2 -16    9.60    1.30
   4  -2 -16    7.70    1.20
  -4  -2  16    6.50    2.10
  -4  -2  16    8.80    2.40
   4   2 -15    0.60    1.20
  -4   2  15    0.70    0.90
   4   2 -15   -0.30    1.00
  -4  -2  15    1.20    1.30
   4  -2 -15    0.50    0.40
   4  -2 -15    0.10    0.50
  -4  -2  15   -0.70    1.50
  -4   2  14    1.30    0.90
   4   2 -14    2.70    1.30
   4   2 -14    1.50    1.30
   4  -2 -14    2.30    0.50
   4  -2 -14    1.10    0.60
  -4  -2  14    0.50    1.40
  -4  -2  14    1.00    1.30
   4   2 -13    0.50    1.10
   4   2 -13    0.90    1.10
  -4   2  13    1.10    0.80
   4  -2 -13    2.80    0.60
  -4  -2  13    1.40    1.20
  -4  -2  13    2.20    1.40
   4  -2 -13    1.70    0.60
  -4   2  12   32.40    4.40
   4   2 -12   35.60    4.90
   4   2 -12   45.30    5.00
  -4   2  12   37.40    4.50
  -4  -2  12   40.40    5.00
  -4  -2  12   37.60    5.10
   4  -2 -12   34.10    4.40
   4  -2 -12   40.10    4.30
   4   2 -11    0.30    1.00
   4   2 -11    1.70    1.00
  -4   2  11    1.30    0.60
  -4   2  11    1.10    0.70
  -4  -2  11    1.10    1.00
  -4  -2  11    0.80    1.00
  -4  -2  11    2.40    1.30
   4  -2 -11    1.80    0.50
   4   2 -10    1.70    1.00
  -4   2  10    0.70    0.50
  -4   2  10    1.40    0.60
  -4  -2  10    0.60    0.90
   4  -2 -10    1.50    0.40
  -4  -2  10    1.10    0.90
  -4   2   9    6.90    1.00
   4   2  -9    9.20    1.60
  -4   2   9    4.80    0.90
  -4  -2   9    7.00    1.50
  -4  -2   9    5.00    1.40
   4   2  -8    6.80    1.40
  -4  -2   8    6.10    1.40
  -4  -2   8    3.80    1.30
  -4   2   7   87.29    9.90
  -4   2   7   87.69    9.90
   4   2  -7   86.99   10.20
   4   2  -7   74.49   10.10
  -4  -2   7   90.99   10.20
   4  -2  -7   91.79    9.90
  -4  -2   7   80.49   10.20
  -4   2   6   20.40    2.30
  -4   2   6   20.70    2.30
   4   2  -6   17.10    2.80
   4   2  -6   18.30    2.80
   4  -2  -6   17.50    2.30
  -4  -2   6   20.10    2.90
  -4  -2   6   17.70    2.80
  -4   2   5   41.20    4.80
   4   2  -5   35.60    5.00
  -4   2   5   47.00    4.80
   4   2  -5   37.50    5.00
   4  -2  -5   41.30    4.80
  -4  -2   5   45.90    5.10
  -4  -2   5   34.20    5.00
  -4   2   4    6.00    0.80
  -4   2   4    4.20    0.80
   4   2  -4    5.10    1.20
   4   2  -4    5.10    1.20
  -4  -2   4    4.60    1.20
   4  -2  -4    3.60    0.80
   4  -2  -4    4.90    0.70
  -4  -2   4    5.00    1.10
  -4   2   3   25.10    3.00
   4   2  -3   21.20    3.20
  -4   2   3   25.70    3.00
   4   2  -3   23.80    3.20
  -4  -2   3   22.70    3.10
  -4  -2   3   21.10    3.10
   4  -2  -3   28.60    2.90
   4  -2  -3   24.70    3.00
  -4   2   2    5.80    1.20
  -4   2   2    7.10    1.20
   4   2  -2    5.10    1.20
   4   2  -2    5.40    1.20
   4  -2  -2    9.60    1.30
  -4  -2   2    6.20    1.20
  -4  -2   2    6.60    1.30
   4  -2  -2    9.70    1.20
   4   2  -1   79.29    9.20
  -4   2   1   78.89    9.20
   4   2  -1   80.49    9.20
  -4   2   1   72.49    9.20
  -4  -2   1   80.29    9.10
  -4  -2   1   80.29    9.20
   4  -2  -1   85.19    9.20
   4  -2  -1   77.39    9.20
   4   2   0  137.09   15.40
  -4   2   0  125.19   15.50
   4   2   0  148.49   15.40
  -4   2   0  133.79   15.40
  -4  -2   0  130.79   15.40
  -4  -2   0  151.18   15.40
   4  -2   0  130.89   15.40
   4  -2   0  118.99   15.40
  -4   2  -1   70.39    8.50
  -4   2  -1   68.89    8.60
   4   2   1   74.49    8.40
   4   2   1   81.59    8.40
  -4  -2  -1   83.39    8.40
  -4  -2  -1   65.29    8.40
   4  -2   1   67.99    8.60
   4  -2   1   68.69    8.50
   4   2   2   85.59    8.70
  -4   2  -2   74.09    8.90
   4   2   2   75.79    8.70
  -4   2  -2   68.99    8.90
  -4  -2  -2   74.99    8.70
  -4  -2  -2   70.69    8.70
  -4  -2  -2   85.09    8.70
   4  -2   2   71.19    8.90
   4  -2   2   71.59    9.00
  -4   2  -3   22.00    3.00
   4   2   3   23.00    2.60
   4   2   3   26.20    2.60
  -4   2  -3   22.60    2.90
  -4  -2  -3   20.50    2.60
   4  -2   3   22.60    2.90
  -4  -2  -3   19.90    2.50
  -4  -2  -3   21.00    2.50
   4  -2   3   21.00    3.00
   4   2   4   88.59    9.60
   4   2   4   85.59    9.50
  -4   2  -4   79.79    9.80
  -4   2  -4   81.89    9.90
   4  -2   4   86.29    9.90
   4  -2   4   75.69    9.80
   4   2   5   27.90    3.40
  -4   2  -5   32.40    3.90
   4   2   5   30.90    3.40
  -4   2  -5   25.80    3.70
   4  -2   5   27.00    3.70
   4  -2   5   28.80    3.90
   4   2   6   70.79    8.30
   4   2   6   74.09    8.20
  -4   2  -6   75.99    8.60
  -4   2  -6   68.49    8.60
   4  -2   6   65.09    8.50
  -4  -2  -6   74.59    8.20
   4  -2   6   68.39    8.60
  -4   2  -7   43.00    5.60
   4   2   7   43.20    5.10
  -4   2  -7   43.90    5.40
   4   2   7   41.50    5.10
   4  -2   7   42.00    5.60
  -4  -2  -7   48.30    5.00
   4  -2   7   39.10    5.40
   4   2   8   10.20    1.50
  -4   2  -8    9.60    1.90
  -4   2  -8   10.20    2.10
   4   2   8    9.50    1.30
  -4  -2  -8   10.10    1.20
   4  -2   8   10.00    2.10
   4  -2   8    8.60    1.80
  -4   2  -9    3.10    1.30
   4   2   9    2.10    0.80
   4   2   9    3.00    0.60
  -4   2  -9    3.70    1.20
   4  -2   9    2.30    1.10
   4  -2   9    4.70    1.50
  -4  -2  -9    2.40    0.50
  -4   2 -10   10.00    2.00
   4   2  10   10.20    1.50
  -4   2 -10    7.30    1.80
  -4  -2 -10    8.60    1.10
   4  -2  10   10.30    2.00
  -4  -2 -10    8.10    1.20
   4  -2  10    8.80    2.20
  -4   2 -11   45.30    5.70
  -4   2 -11   45.30    5.70
   4   2  11   42.90    5.30
  -4  -2 -11   43.50    5.10
  -4  -2 -11   42.90    5.10
   4  -2  11   52.59    5.90
  -4   2 -12    8.40    1.90
  -4   2 -12    5.30    1.70
   4   2  12    7.80    1.50
   4  -2  12    7.10    2.00
  -4  -2 -12    7.20    1.00
  -4  -2 -12    7.30    1.00
   4   2  13   62.29    8.10
  -4   2 -13   74.69    8.50
  -4   2 -13   68.59    8.50
   4  -2  13   66.49    8.70
  -4  -2 -13   68.59    7.80
  -4  -2 -13   69.59    7.80
   4   2  14   11.00    1.90
  -4   2 -14    7.20    2.00
  -4   2 -14   11.10    2.30
   4  -2  14   12.90    2.80
  -4  -2 -14    8.60    1.10
  -4  -2 -14    8.50    1.20
   4   2  15    2.40    1.20
  -4   2 -15    1.40    1.40
  -4  -2 -15    2.00    0.40
   4  -2  15    0.10    1.50
  -4  -2 -15    2.20    0.40
  -4   2 -16    3.10    1.40
  -4   2 -16    0.70    1.20
   4   2  16    1.40    1.10
   4  -2  16   -0.90    1.60
   4  -2  16    0.60    1.40
   4   2  17    4.30    1.50
  -4   2 -17    2.90    1.50
  -4   2 -17    4.90    1.70
   4  -2  17    6.10    2.00
   4  -2  17    1.90    1.80
   4   2  18   12.60    2.40
  -4   2 -18   15.60    2.70
   4  -2  18    9.20    2.80
   4  -2  18    5.40    2.20
   4   2  19    6.30    1.90
  -4   2 -19    5.30    1.90
   4  -2  19    3.00    2.10
  -4   3  20   -1.50    1.30
   4   3 -20    2.70    1.70
   4   3 -19    5.70    2.00
  -4   3  19    1.20    1.20
  -4  -3  19   -2.70    1.60
  -4   3  18    4.10    1.30
   4   3 -18    5.30    2.00
  -4  -3  18    1.60    2.00
  -4  -3  18    2.50    1.90
   4   3 -17    1.10    1.50
   4   3 -17   -0.70    1.10
  -4   3  17    1.40    1.00
  -4  -3  17    2.20    1.80
  -4  -3  17    1.00    1.50
   4   3 -16    0.90    1.40
   4   3 -16   -0.60    1.10
  -4   3  16    1.10    0.90
  -4  -3  16    4.10    1.90
  -4  -3  16   -1.00    1.20
  -4   3  15    2.40    0.90
   4   3 -15    3.00    1.50
   4   3 -15    2.40    1.50
  -4  -3  15    4.10    1.80
  -4  -3  15    2.80    1.80
  -4   3  14    2.30    0.90
   4   3 -14    3.80    1.60
  -4  -3  14    4.70    1.80
  -4  -3  14    3.50    1.80
  -4   3  13    0.80    0.70
   4   3 -13    1.60    1.20
   4   3 -13    2.00    1.40
  -4  -3  13    1.90    1.70
  -4  -3  13    1.70    1.40
   4   3 -12    0.70    1.10
  -4   3  12    1.90    0.70
   4   3 -12    1.70    1.30
  -4  -3  12    3.50    1.80
  -4  -3  12    3.30    1.40
  -4   3  11    0.90    0.50
   4   3 -11    1.70    1.20
   4   3 -11    0.50    0.90
  -4   3  11    1.20    0.40
  -4  -3  11   -0.10    1.00
  -4  -3  11    3.00    1.40
  -4   3  10   18.40    2.20
  -4   3  10   20.00    2.30
   4   3 -10   23.10    3.20
   4   3 -10   22.40    3.30
  -4  -3  10   16.60    3.00
  -4  -3  10   19.50    3.30
  -4  -3  10   20.40    3.20
   4  -3 -10   17.30    2.10
  -4   3   9    3.70    0.70
   4   3  -9    3.20    1.30
  -4   3   9    3.40    0.60
  -4  -3   9    3.80    1.60
  -4  -3   9    4.00    1.40
  -4  -3   9    4.60    1.30
   4  -3  -9    4.10    0.60
  -4   3   8   37.20    3.90
   4   3  -8   38.00    4.40
  -4   3   8   28.90    3.80
   4  -3  -8   32.30    3.90
  -4  -3   8   35.20    4.50
  -4  -3   8   33.40    4.50
  -4  -3   8   31.30    4.30
  -4   3   7   13.00    1.80
   4   3  -7   15.90    2.50
   4   3  -7   13.60    2.40
  -4   3   7   17.10    1.90
  -4  -3   7   16.50    2.60
   4  -3  -7   14.20    1.80
  -4  -3   7   12.30    2.40
  -4  -3   7   16.70    2.70
   4   3  -6   65.19    7.90
  -4   3   6   67.49    7.60
  -4   3   6   64.39    7.50
   4   3  -6   67.39    7.90
  -4  -3   6   60.99    7.90
  -4  -3   6   62.69    8.00
   4  -3  -6   65.29    7.60
  -4  -3   6   70.99    8.00
  -4   3   5   12.30    1.70
   4   3  -5   15.20    2.40
   4   3  -5   16.20    2.40
  -4   3   5   12.40    1.80
   4  -3  -5   12.60    1.80
  -4  -3   5   17.10    2.40
  -4  -3   5   14.70    2.30
  -4  -3   5   12.10    2.30
   4   3  -4   22.90    3.30
  -4   3   4   20.70    2.80
   4   3  -4   25.30    3.10
   4  -3  -4   20.60    2.60
  -4  -3   4   21.90    3.10
  -4  -3   4   27.60    3.50
   4  -3  -4   22.00    2.80
   4  -3  -4   24.20    2.60
  -4  -3   4   21.90    3.00
  -4   3   3   33.60    4.10
  -4   3   3   30.30    4.10
   4   3  -3   33.00    4.30
   4   3  -3   40.90    4.40
  -4  -3   3   28.10    4.20
   4  -3  -3   29.80    4.00
   4  -3  -3   31.90    4.10
  -4  -3   3   34.70    4.40
  -4  -3   3   40.20    4.30
   4  -3  -3   38.10    4.00
  -4   3   2   18.60    2.40
   4   3  -2   23.90    2.80
   4   3  -2   18.30    2.50
  -4   3   2   13.50    2.40
  -4  -3   2   19.50    2.80
  -4  -3   2   16.20    2.60
  -4  -3   2   18.80    2.50
   4  -3  -2   18.20    2.30
   4  -3  -2   15.80    2.30
  -4   3   1   35.10    4.50
   4   3  -1   38.60    4.50
  -4   3   1   36.80    4.50
   4   3  -1   36.80    4.50
  -4  -3   1   33.90    4.50
  -4  -3   1   40.30    4.40
  -4  -3   1   32.20    4.50
   4  -3  -1   32.90    4.40
   4  -3  -1   40.70    4.50
  -4   3   0   24.70    3.40
   4   3   0   25.60    3.20
  -4   3   0   27.10    3.30
   4   3   0   28.90    3.30
  -4  -3   0   29.70    3.20
  -4  -3   0   23.50    3.20
  -4  -3   0   22.80    3.30
   4  -3   0   21.10    3.20
   4  -3   0   23.30    3.30
  -4   3  -1   38.10    4.90
  -4   3  -1   37.50    5.00
   4   3   1   47.30    4.90
   4   3   1   39.50    4.80
  -4  -3  -1   34.10    4.80
   4  -3   1   43.20    5.10
  -4  -3  -1   44.10    4.70
   4  -3   1   37.90    4.90
  -4  -3  -1   37.30    4.80
  -4   3  -2   33.20    4.20
   4   3   2   34.70    4.00
  -4   3  -2   31.80    4.30
   4   3   2   33.40    4.00
  -4  -3  -2   32.90    4.00
   4  -3   2   32.00    4.30
  -4  -3  -2   34.30    4.00
   4  -3   2   30.60    4.20
  -4   3  -3    8.90    2.10
   4   3   3   11.30    1.50
  -4   3  -3   11.10    1.90
   4   3   3   10.20    1.40
   4  -3   3   15.00    2.30
   4  -3   3    9.20    1.80
  -4  -3  -3    8.60    1.50
   4   3   4    0.60    0.50
   4   3   4    0.90    0.40
  -4   3  -4    0.70    1.10
  -4   3  -4    1.20    1.00
   4  -3   4    0.70    0.90
   4  -3   4    0.00    1.10
   4   3   5   70.49    7.60
  -4   3  -5   64.69    8.00
  -4   3  -5   64.09    8.10
   4   3   5   68.89    7.60
   4  -3   5   66.09    8.00
  -4  -3  -5   60.59    7.60
   4  -3   5   64.49    8.10
   4   3   6    1.70    0.50
  -4   3  -6    0.80    1.00
  -4   3  -6    1.90    1.20
   4   3   6    3.10    0.60
   4  -3   6    2.40    1.10
   4  -3   6    1.60    1.40
  -4  -3  -6    2.20    0.50
  -4   3  -7    7.60    1.60
   4   3   7    6.00    0.90
   4   3   7    6.00    0.80
  -4   3  -7    4.50    1.60
   4  -3   7    6.70    1.70
  -4  -3  -7    4.50    0.70
   4  -3   7    5.50    1.50
   4   3   8   69.49    8.10
   4   3   8   69.99    8.20
  -4   3  -8   79.49    8.90
  -4   3  -8   72.29    8.70
   4  -3   8   76.49    8.80
   4  -3   8   67.19    8.60
  -4   3  -9    1.20    1.00
  -4   3  -9    3.30    1.40
  -4   3  -9    0.30    1.40
   4   3   9    1.30    0.60
   4  -3   9    2.30    1.20
   4  -3   9   -0.70    1.30
  -4   3 -10   11.00    2.30
   4   3  10   11.40    1.50
  -4   3 -10    6.00    1.90
   4  -3  10   12.30    2.50
  -4   3 -11    4.50    1.60
  -4   3 -11    1.90    1.20
   4   3  11    2.70    0.80
   4  -3  11    1.50    1.50
  -4   3 -12   19.40    3.10
   4   3  12   14.60    2.10
  -4   3 -12   13.90    2.80
   4  -3  12   16.60    3.20
  -4   3 -13   67.39    8.20
   4   3  13   64.99    7.70
   4  -3  13   61.99    8.40
  -4   3 -14   20.60    3.30
   4   3  14   17.30    2.50
   4  -3  14   15.30    3.10
   4  -3  14   11.70    3.10
  -4   3 -15   19.90    3.20
  -4   3 -15   13.60    2.90
   4   3  15   14.10    2.20
   4  -3  15   11.90    2.80
   4  -3  15   13.90    3.30
  -4   3 -16    9.80    2.30
  -4   3 -16    6.30    2.00
   4   3  16    7.60    1.60
   4  -3  16    6.20    2.40
   4  -3  16    5.40    2.10
   4   3  17    5.30    1.40
  -4   3 -17    6.10    1.90
   4  -3  17    3.70    2.30
   4  -3  17    0.80    1.50
  -4   3 -18    4.40    1.90
   4   3  18    4.30    1.40
   4  -3  18    2.40    2.20
   4   3  19   15.30    2.50
  -4   3 -19   10.90    2.80
   4  -3  19    9.30    3.10
  -4   4  19    0.50    1.00
   4   4 -19    4.50    2.10
  -4  -4  19    3.40    2.40
  -4   4  18   -0.90    0.80
   4   4 -18    2.30    1.60
  -4  -4  18    0.00    1.90
   4   4 -17    1.10    1.60
  -4   4  17    0.90    0.80
  -4  -4  17    2.00    2.10
   4   4 -16   -1.30    1.20
  -4   4  16   -0.20    0.60
  -4  -4  16    1.40    1.80
  -4  -4  16    1.30    1.50
   4   4 -15   -1.30    1.10
   4   4 -15    0.50    1.40
  -4   4  15   -0.80    0.50
  -4  -4  15    0.20    1.80
  -4  -4  15   -0.60    1.50
   4   4 -14    9.30    2.30
  -4   4  14    5.20    1.00
  -4  -4  14    3.20    1.90
  -4  -4  14    5.80    2.00
  -4   4  13    1.40    0.60
   4   4 -13    1.50    1.40
  -4  -4  13    3.20    1.70
  -4  -4  13   -0.50    1.40
   4   4 -12    4.30    1.80
  -4   4  12    4.50    0.80
  -4  -4  12    3.40    1.80
  -4  -4  12    4.50    1.90
  -4   4  11   15.50    2.00
   4   4 -11   15.30    3.00
   4   4 -11   16.40    3.10
  -4  -4  11   18.40    3.10
  -4  -4  11   17.00    3.20
   4   4 -10   12.40    2.40
  -4   4  10   12.10    1.50
   4   4 -10   12.00    2.50
  -4   4  10   10.50    1.30
  -4  -4  10    9.80    2.50
  -4  -4  10   13.10    2.40
   4   4  -9    3.40    1.60
  -4   4   9    5.60    0.70
  -4   4   9    4.50    0.90
   4   4  -9    3.00    1.60
  -4  -4   9    1.80    1.40
  -4  -4   9    4.40    1.70
   4   4  -8   10.10    2.10
   4   4  -8    9.50    2.10
  -4   4   8    9.30    1.30
  -4  -4   8    7.60    2.00
  -4  -4   8    8.60    2.10
   4   4  -7   11.80    2.30
  -4   4   7   10.60    1.50
  -4   4   7   13.10    1.70
   4   4  -7   14.00    2.40
  -4  -4   7   11.30    2.30
   4  -4  -7   10.20    1.50
  -4  -4   7   11.20    2.40
  -4  -4   7   12.20    2.30
   4   4  -6   33.90    4.60
  -4   4   6   38.90    4.20
   4   4  -6   33.20    4.60
  -4   4   6   33.00    4.30
  -4  -4   6   35.70    4.80
   4  -4  -6   33.50    4.20
  -4  -4   6   40.60    4.70
  -4  -4   6   32.90    4.70
   4   4  -5    0.40    0.90
  -4   4   5    0.10    0.60
  -4   4   5   -0.30    0.60
   4   4  -5    2.10    1.10
  -4  -4   5   -0.80    1.10
  -4  -4   5   -1.60    0.80
  -4  -4   5    1.00    1.00
   4  -4  -5    1.30    0.60
  -4   4   4   12.40    1.90
   4   4  -4   16.10    2.50
   4   4  -4   15.30    2.40
  -4   4   4   12.70    2.00
   4  -4  -4   10.80    1.90
  -4  -4   4   14.80    2.50
   4  -4  -4   13.60    1.60
  -4  -4   4   16.50    2.50
  -4  -4   4   16.20    2.30
   4  -4  -4   12.10    1.60
   4   4  -3   47.70    5.80
  -4   4   3   41.90    5.60
   4   4  -3   51.79    5.80
  -4   4   3   47.80    5.60
   4  -4  -3   52.79    5.50
   4  -4  -3   45.20    5.50
  -4  -4   3   40.10    5.80
  -4  -4   3   51.79    5.70
  -4  -4   3   46.40    5.80
   4  -4  -3   39.20    5.60
   4   4  -2   25.00    3.30
  -4   4   2   24.60    3.20
  -4   4   2   24.30    3.20
   4   4  -2   22.90    3.20
  -4  -4   2   21.80    3.20
   4  -4  -2   26.00    3.10
   4  -4  -2   25.60    3.10
  -4  -4   2   20.60    3.40
   4  -4  -2   21.30    3.10
  -4  -4   2   25.10    3.20
  -4   4   1   24.50    3.00
   4   4  -1   21.40    3.00
   4   4  -1   22.60    3.00
  -4   4   1   21.50    3.30
   4  -4  -1   20.50    2.90
  -4  -4   1   22.30    3.20
  -4  -4   1   24.60    2.90
   4  -4  -1   20.50    2.90
  -4  -4   1   19.60    3.00
   4  -4  -1   20.40    2.90
   4   4   0    2.10    1.00
  -4   4   0    4.00    1.10
   4   4   0    2.80    1.00
  -4   4   0    2.00    1.00
  -4  -4   0    2.80    1.00
   4  -4   0    3.00    1.00
   4  -4   0    2.60    1.00
  -4  -4   0    4.20    1.20
  -4  -4   0    2.80    0.90
   4  -4   0    3.40    1.20
   4   4   1   11.30    1.80
  -4   4  -1   11.20    2.00
   4   4   1   13.20    1.90
  -4   4  -1   11.20    2.20
  -4  -4  -1   12.90    1.70
   4  -4   1   10.70    2.00
  -4  -4  -1    9.50    1.80
   4  -4   1   12.60    2.00
   4  -4   1   10.70    2.20
  -4  -4  -1   10.20    1.90
   4   4   2    1.10    0.70
  -4   4  -2    2.10    1.20
   4   4   2    2.50    0.80
  -4   4  -2    1.00    1.00
   4  -4   2    2.60    1.00
  -4  -4  -2    2.40    0.60
  -4  -4  -2    1.80    0.80
   4  -4   2    1.50    1.10
   4  -4   2    1.40    1.00
  -4  -4  -2    1.70    0.80
  -4   4  -3    6.30    1.50
  -4   4  -3    3.10    1.50
   4   4   3    5.10    1.10
   4   4   3    6.60    1.10
  -4  -4  -3    3.90    1.00
   4  -4   3    6.60    1.40
   4  -4   3    5.20    1.40
   4  -4   3    5.30    1.60
   4   4   4    3.10    0.70
   4   4   4    2.10    0.70
  -4   4  -4    1.30    1.20
  -4   4  -4    2.50    1.40
   4  -4   4    2.50    1.30
  -4  -4  -4    2.70    0.70
   4  -4   4    2.70    1.10
   4   4   5   54.49    6.50
  -4   4  -5   60.39    7.00
   4   4   5   56.79    6.50
  -4   4  -5   56.39    7.10
   4  -4   5   51.19    6.90
   4  -4   5   54.69    7.00
   4   4   6   66.19    7.80
  -4   4  -6   66.99    8.40
  -4   4  -6   72.69    8.50
   4   4   6   71.99    7.80
   4  -4   6   69.79    8.50
   4  -4   6   59.19    8.30
   4   4   7    3.20    0.60
  -4   4  -7    3.40    1.60
   4   4   7    3.70    0.70
  -4   4  -7    1.10    1.30
   4  -4   7    2.90    1.60
   4  -4   7    2.30    1.30
   4   4   8   16.20    1.90
  -4   4  -8   16.90    3.10
  -4   4  -8   15.70    2.80
  -4   4  -8   20.40    3.10
   4   4   8   15.30    1.80
   4   4   8   13.70    1.80
   4  -4   8   19.10    3.30
   4  -4   8   12.80    2.60
  -4   4  -9   33.10    4.50
  -4   4  -9   30.30    4.40
  -4   4  -9   23.30    4.30
   4   4   9   27.10    3.30
   4  -4   9   28.40    4.50
   4  -4   9   27.70    4.30
  -4   4 -10    6.90    2.20
   4   4  10    4.50    0.80
  -4   4 -10    5.20    1.60
  -4   4 -10    3.60    1.70
   4  -4  10    3.50    1.80
   4  -4  10    3.90    1.60
   4   4  11    5.00    0.80
  -4   4 -11    3.80    1.70
   4  -4  11    6.20    2.10
   4  -4  11    5.20    1.90
   4   4  12    8.60    1.30
  -4   4 -12   10.50    2.40
   4  -4  12   11.60    2.80
   4  -4  12   11.00    2.60
  -4   4 -13   10.60    2.60
   4   4  13   11.20    1.50
   4  -4  13    9.60    2.50
   4  -4  13    5.70    2.40
   4   4  14    2.20    0.70
  -4   4 -14    3.20    1.80
  -4   4 -14    1.60    1.30
   4  -4  14    2.00    1.60
   4  -4  14    3.10    2.00
  -4   4 -15    2.00    1.60
   4   4  15    4.50    0.90
  -4   4 -15    3.90    1.80
   4  -4  15   -0.60    1.60
   4  -4  15    1.20    1.40
   4   4  16    1.50    0.80
  -4   4 -16    0.10    1.60
   4  -4  16    1.20    1.90
  -4   4 -17    3.10    2.00
   4   4  17    1.30    0.80
   4  -4  17    3.30    2.20
  -4   4 -18    6.10    2.40
   4   4  18    6.40    1.30
   4  -4  18    6.40    2.80
   4   5 -18    5.30    2.20
  -4   5  18    2.10    0.70
  -4  -5  18    3.10    2.40
  -4   5  17    0.30    0.50
   4   5 -17    0.80    1.80
  -4  -5  17    2.10    2.00
   4   5 -16    4.80    2.20
  -4   5  16    4.00    0.80
  -4  -5  16    4.70    2.20
   4   5 -15   -0.50    1.40
  -4   5  15    0.20    0.50
  -4  -5  15    1.30    1.80
  -4   5  14    2.10    0.60
   4   5 -14    1.30    1.50
   4   5 -14    6.60    2.10
  -4  -5  14   -0.30    1.30
  -4  -5  14    2.40    1.80
  -4   5  13    1.00    0.50
   4   5 -13   -1.20    1.20
   4   5 -13    1.30    1.50
  -4  -5  13   -0.20    1.50
  -4  -5  13   -0.70    1.30
   4   5 -12   18.40    3.20
  -4   5  12   13.50    1.90
   4   5 -12   13.70    3.00
  -4  -5  12   11.50    3.00
  -4   5  11    3.00    0.80
   4   5 -11    3.80    1.80
   4   5 -11    2.50    1.60
  -4  -5  11    4.20    1.90
   4   5 -10    4.20    1.80
  -4   5  10    3.80    0.60
  -4   5  10    4.20    0.60
  -4   5  10    3.80    0.90
   4   5 -10    3.10    1.70
  -4  -5  10    3.50    1.70
   4   5  -9   27.10    4.60
  -4   5   9   28.60    3.80
  -4   5   9   30.00    3.70
   4   5  -9   34.30    4.90
  -4   5   9   32.50    3.60
  -4  -5   9   35.00    4.50
  -4  -5   9   28.80    4.80
  -4   5   8    0.20    0.70
  -4   5   8   -0.20    0.50
   4   5  -8   -0.60    1.10
   4   5  -8    0.30    1.20
  -4  -5   8   -0.40    1.20
  -4  -5   8    1.40    1.20
   4   5  -7    1.30    1.30
   4   5  -7   -0.30    1.10
  -4   5   7    0.30    0.80
  -4   5   7    1.50    0.70
  -4  -5   7    0.20    1.40
  -4  -5   7   -0.10    1.10
   4   5  -6   37.70    5.70
   4   5  -6   42.10    5.80
  -4   5   6   48.70    5.30
   4   5  -6   44.50    5.80
  -4   5   6   42.90    5.40
  -4  -5   6   40.70    5.80
  -4  -5   6   47.10    5.70
   4   5  -5   30.80    4.50
  -4   5   5   28.90    3.90
   4   5  -5   33.60    4.30
  -4   5   5   27.80    3.80
   4   5  -5   29.90    4.20
  -4  -5   5   34.80    4.80
  -4  -5   5   29.80    4.10
   4   5  -4    0.80    1.10
  -4   5   4    1.10    0.90
  -4   5   4    2.70    1.00
   4   5  -4    1.00    1.10
   4   5  -4    2.60    1.20
   4  -5  -4    1.30    0.40
   4  -5  -4    3.30    1.00
  -4  -5   4   -0.20    1.10
   4  -5  -4    1.50    0.40
  -4  -5   4    1.20    1.10
  -4   5   3   28.10    3.80
  -4   5   3   30.60    3.70
   4   5  -3   27.40    4.20
   4   5  -3   29.60    3.90
   4  -5  -3   24.80    3.60
   4  -5  -3   25.10    3.50
  -4  -5   3   31.60    3.90
  -4  -5   3   32.10    4.40
   4  -5  -3   29.60    3.50
   4   5  -2    1.80    1.20
  -4   5   2    1.50    1.10
   4   5  -2    2.30    1.10
  -4   5   2    2.50    1.00
   4  -5  -2    1.10    0.80
  -4  -5   2    2.80    1.10
   4  -5  -2    2.90    1.00
   4  -5  -2    2.30    0.90
  -4  -5   2    0.60    1.20
  -4   5   1    1.00    1.10
  -4   5   1    1.20    1.20
   4   5  -1    4.00    1.20
   4   5  -1    1.90    1.00
  -4  -5   1    1.80    1.20
   4  -5  -1    2.50    1.00
  -4  -5   1    4.60    1.10
   4  -5  -1    2.00    1.00
   4  -5  -1    3.00    1.10
   4   5   0   -1.30    0.70
  -4   5   0    0.00    1.00
   4   5   0    0.80    0.90
  -4   5   0   -1.20    1.00
  -4  -5   0    0.00    0.90
   4  -5   0   -0.60    0.70
   4  -5   0    0.10    1.00
   4  -5   0    1.40    0.90
  -4  -5   0    0.40    0.70
   4   5   1    4.30    1.20
  -4   5  -1    2.90    1.30
   4   5   1    3.70    1.20
  -4   5  -1    2.80    1.30
   4  -5   1    2.50    1.10
   4  -5   1    3.80    1.30
  -4  -5  -1    4.80    1.20
   4  -5   1    3.10    1.30
  -4  -5  -1    3.90    0.90
  -4   5  -2    5.30    1.70
   4   5   2    8.50    1.50
   4   5   2    6.10    1.40
  -4   5  -2    5.90    1.90
  -4  -5  -2    6.10    1.00
   4  -5   2    7.30    1.70
  -4  -5  -2    5.70    1.20
   4  -5   2    7.20    1.60
   4  -5   2   10.50    2.00
  -4   5  -3    4.50    1.40
  -4   5  -3    4.20    1.60
   4   5   3    2.80    1.00
   4   5   3    3.90    1.00
   4  -5   3    1.10    1.30
   4  -5   3    3.50    1.40
   4  -5   3    3.50    1.20
   4   5   4   24.40    3.60
  -4   5  -4   25.00    4.20
  -4   5  -4   31.50    4.10
   4   5   4   28.00    3.60
   4   5   4   30.20    3.60
   4  -5   4   29.90    4.00
   4  -5   4   23.40    4.00
   4  -5   4   37.80    4.60
   4   5   5    0.10    0.50
  -4   5  -5   -0.90    1.20
  -4   5  -5   -0.10    1.20
   4   5   5    0.00    0.60
  -4   5  -5    0.80    1.10
   4   5   5    0.00    0.60
   4  -5   5   -0.20    1.40
   4  -5   5    1.50    1.10
  -4   5  -6    3.90    1.60
   4   5   6    3.70    1.00
   4   5   6    5.40    0.90
  -4   5  -6    1.90    1.60
  -4   5  -6    5.00    1.80
   4   5   6    6.00    1.10
   4  -5   6    5.80    1.60
   4  -5   6    4.30    1.80
   4   5   7   25.30    3.00
   4   5   7   23.70    3.10
  -4   5  -7   31.60    4.30
  -4   5  -7   26.30    4.10
   4   5   7   24.40    3.10
  -4   5  -7   22.10    4.10
   4  -5   7   26.60    4.30
   4  -5   7   22.40    3.90
  -4   5  -8    7.70    2.10
   4   5   8    8.90    1.10
  -4   5  -8    9.30    2.20
   4   5   8    8.10    1.30
  -4   5  -8    7.80    2.50
   4   5   8    8.50    1.20
   4  -5   8    8.70    2.20
   4  -5   8    9.60    2.40
  -4   5  -9   29.00    4.30
  -4   5  -9   20.90    3.70
   4   5   9   18.30    2.50
  -4   5  -9   25.90    3.90
   4  -5   9   18.60    3.60
  -4   5 -10    0.60    1.80
   4   5  10    1.50    0.60
  -4   5 -10    2.10    1.70
  -4   5 -10    0.80    1.30
   4  -5  10    0.80    1.70
  -4   5 -11   18.60    3.20
  -4   5 -11   13.60    2.90
   4   5  11   12.20    1.70
   4  -5  11   15.50    3.20
  -4   5 -12    3.10    1.70
  -4   5 -12    4.60    2.00
   4   5  12    4.10    0.70
   4  -5  12    6.70    2.00
   4  -5  12    6.30    2.20
   4   5  13    0.00    0.40
  -4   5 -13    0.10    1.40
  -4   5 -13   -0.40    1.00
   4  -5  13    1.90    1.40
   4  -5  13   -0.70    1.60
   4   5  14    8.10    1.10
  -4   5 -14    7.90    2.50
   4  -5  14    7.70    2.70
  -4   5 -15    4.40    2.00
   4   5  15    1.20    0.50
   4  -5  15    0.10    1.80
   4   5  16    0.90    0.50
  -4   5 -16    4.60    2.00
   4  -5  16    0.60    2.10
  -4   5 -17    5.90    2.30
   4   5  17    4.30    0.80
   4  -5  17    4.60    2.50
   4   6 -16    0.50    1.70
  -4   6  16    1.90    0.70
  -4  -6  16   -0.50    2.00
   4   6 -15    0.70    1.70
  -4   6  15    1.80    0.70
  -4  -6  15    0.60    1.90
   4   6 -14   -0.20    1.50
  -4   6  14    2.30    0.70
  -4  -6  14    0.60    2.00
   4   6 -13    3.10    1.80
   4   6 -13   -1.60    1.70
  -4   6  13    0.40    0.70
  -4  -6  13   -1.70    1.40
   4   6 -12    3.90    1.90
   4   6 -12   -1.10    1.10
  -4   6  12    1.50    0.80
  -4  -6  12    0.60    1.30
  -4  -6  12    1.00    1.80
   4   6 -11    1.00    1.60
   4   6 -11   -1.50    1.20
  -4   6  11   -0.30    0.70
  -4  -6  11   -0.90    1.50
  -4  -6  11    0.80    1.50
  -4   6  10    0.50    0.30
  -4   6  10    0.90    0.80
   4   6 -10    1.00    1.60
   4   6 -10    4.40    1.80
  -4   6  10    1.30    0.40
  -4  -6  10    1.30    1.60
  -4  -6  10   -0.60    1.50
  -4   6   9    0.40    0.60
  -4   6   9    0.90    0.50
  -4   6   9    2.00    1.00
   4   6  -9    0.50    1.50
   4   6  -9    3.00    1.60
  -4  -6   9    0.20    1.60
  -4   6   8    1.00    0.90
  -4   6   8    0.20    0.60
   4   6  -8   -0.20    1.20
   4   6  -8    1.90    1.50
  -4   6   8    0.20    0.70
  -4  -6   8   -1.20    1.20
  -4  -6   8    0.20    1.50
   4   6  -7   51.89    6.40
  -4   6   7   36.60    5.80
  -4   6   7   50.49    5.60
  -4   6   7   49.60    5.80
   4   6  -7   43.10    6.20
  -4  -6   7   48.20    6.20
  -4  -6   7   52.49    6.60
  -4   6   6   25.10    3.30
   4   6  -6   24.00    3.90
  -4   6   6   21.20    3.20
   4   6  -6   31.50    4.30
  -4   6   6   22.40    3.50
  -4  -6   6   23.40    4.20
  -4  -6   6   28.90    4.10
  -4   6   5    8.80    1.80
  -4   6   5    9.20    2.00
   4   6  -5   12.50    2.50
   4   6  -5    9.70    2.30
  -4   6   5   11.50    2.00
   4   6  -5   10.40    2.30
  -4  -6   5    7.90    2.40
  -4  -6   5   10.50    2.20
   4   6  -4    1.30    1.30
  -4   6   4    1.50    0.90
   4   6  -4   -0.80    1.00
   4   6  -4    1.10    1.30
  -4   6   4   -0.50    0.90
  -4   6   4   -0.50    1.00
  -4  -6   4    1.10    1.60
  -4  -6   4   -0.10    1.10
  -4   6   3   11.50    2.10
  -4   6   3    9.30    2.10
  -4   6   3   10.40    2.00
   4   6  -3    9.80    2.30
   4   6  -3    7.00    2.10
   4   6  -3   11.20    2.40
   4  -6  -3   11.80    1.70
   4  -6  -3   11.40    1.70
  -4  -6   3   12.30    2.20
  -4  -6   3   11.50    2.50
   4   6  -2    2.90    1.20
  -4   6   2    1.40    1.30
  -4   6   2    1.60    1.20
   4   6  -2    1.20    1.20
  -4   6   2    0.70    0.90
   4   6  -2    0.60    1.30
  -4  -6   2    2.90    1.50
   4  -6  -2    0.20    0.90
  -4  -6   2    1.40    1.10
   4  -6  -2    0.80    0.90
  -4   6   1    0.30    0.90
  -4   6   1    0.80    1.10
   4   6  -1    0.00    1.00
   4   6  -1    1.90    1.20
  -4   6   1   -0.30    1.00
   4   6  -1    0.40    1.00
   4  -6  -1    1.40    1.00
  -4  -6   1    2.20    1.00
  -4  -6   1   -0.60    1.20
   4  -6  -1    0.20    1.10
   4   6   0    1.80    1.20
  -4   6   0    2.40    1.20
   4   6   0    1.80    1.20
   4   6   0    0.30    1.10
  -4   6   0    2.00    1.20
  -4   6   0    2.20    1.40
  -4  -6   0    1.50    0.90
   4  -6   0    1.10    1.30
  -4  -6   0    1.60    1.30
   4  -6   0    1.60    1.10
   4   6   1    9.70    2.20
  -4   6  -1    9.40    2.40
  -4   6  -1   14.40    2.60
   4   6   1   15.60    2.40
   4   6   1   11.40    2.30
  -4   6  -1    9.60    2.20
   4  -6   1   13.10    2.40
  -4  -6  -1   14.60    1.90
   4  -6   1   11.80    2.30
  -4  -6  -1   10.80    2.00
  -4   6  -2   -0.70    0.90
  -4   6  -2    0.20    1.20
   4   6   2    0.50    0.90
   4   6   2    0.10    0.90
  -4   6  -2    0.20    1.30
   4   6   2    0.80    0.90
   4  -6   2    0.90    1.40
   4  -6   2    0.30    1.20
  -4  -6  -2    0.10    0.50
  -4  -6  -2    0.10    0.80
  -4   6  -3    2.60    1.40
  -4   6  -3    1.80    1.50
   4   6   3    2.90    1.10
   4   6   3    2.50    1.00
  -4   6  -3    0.00    1.20
   4   6   3    2.00    1.10
   4  -6   3    0.40    1.50
   4  -6   3    0.80    1.20
  -4   6  -4   34.20    4.50
   4   6   4   30.70    4.10
   4   6   4   32.60    4.10
   4   6   4   29.40    4.00
  -4   6  -4   34.90    4.90
  -4   6  -4   26.10    4.80
   4  -6   4   30.90    4.70
   4  -6   4   30.20    4.50
  -4   6  -5    3.70    1.80
  -4   6  -5    7.20    2.00
   4   6   5    5.50    1.40
  -4   6  -5    4.60    1.90
   4   6   5    6.40    1.20
   4   6   5    6.20    1.30
   4  -6   5    4.40    1.90
   4  -6   5    3.20    1.60
  -4   6  -6    2.90    1.60
   4   6   6    5.00    1.00
  -4   6  -6    1.60    1.40
   4   6   6    1.10    1.00
   4   6   6    2.60    1.00
   4  -6   6    5.50    2.20
   4  -6   6    4.70    1.70
  -4   6  -7    3.70    1.80
   4   6   7    4.70    1.00
   4   6   7    3.80    0.90
  -4   6  -7    4.20    1.70
   4   6   7    4.70    1.20
   4  -6   7    3.50    2.00
   4  -6   7    6.50    2.00
  -4   6  -8   14.00    2.80
   4   6   8   10.30    1.60
   4   6   8   14.60    2.10
   4   6   8   14.30    1.70
  -4   6  -8   18.00    3.10
   4  -6   8   16.70    3.30
  -4   6  -9    2.20    2.10
  -4   6  -9    2.00    1.70
  -4   6  -9    1.60    1.70
   4   6   9    0.80    0.70
   4  -6   9    1.80    1.70
   4  -6   9   -0.20    1.60
  -4   6 -10    9.40    2.50
  -4   6 -10    8.60    2.60
   4   6  10    8.40    1.50
   4  -6  10    8.30    2.50
   4  -6  10    7.20    2.30
  -4   6 -11   11.40    2.80
  -4   6 -11    9.60    2.70
   4   6  11   12.10    1.80
   4  -6  11   17.80    3.60
   4  -6  11   12.90    2.80
  -4   6 -12    7.90    2.30
   4   6  12    4.40    1.10
  -4   6 -12    6.80    2.20
   4  -6  12    9.50    2.90
  -4   6 -13    1.80    1.90
   4   6  13    0.90    0.60
   4  -6  13    0.40    1.70
   4   6  14   -0.90    0.50
  -4   6 -14    3.10    1.90
   4  -6  14   -2.80    1.50
   4   6  15    0.90    0.60
  -4   6 -15    2.90    2.00
   4  -6  15    1.10    2.10
  -4   7  14    3.30    1.20
   4   7 -14    5.30    2.20
  -4  -7  14    4.90    2.70
  -4   7  13    2.70    1.20
   4   7 -13    1.30    1.80
  -4  -7  13    2.10    2.30
   4   7 -12    1.00    1.80
  -4   7  12    1.90    1.10
  -4  -7  12    0.40    1.90
   4   7 -11    2.00    2.00
   4   7 -11    6.70    2.30
  -4   7  11    7.20    1.60
  -4  -7  11    6.60    2.40
  -4   7  10    1.20    0.50
  -4   7  10    4.00    1.30
   4   7 -10    1.00    1.60
   4   7 -10    2.40    1.80
  -4   7  10    1.50    0.60
  -4  -7  10   -0.40    1.30
  -4  -7  10    5.20    2.20
  -4   7   9    2.80    0.90
   4   7  -9   -0.30    1.50
  -4   7   9    0.60    0.60
   4   7  -9    0.60    1.40
  -4   7   9    2.40    1.20
  -4  -7   9    2.10    1.70
  -4  -7   9    2.20    2.10
   4   7  -8    5.10    2.10
  -4   7   8    3.00    1.00
   4   7  -8    3.10    1.70
  -4   7   8    4.20    1.00
  -4   7   8    3.40    1.30
  -4  -7   8   -0.50    1.50
  -4  -7   8    0.60    1.70
   4   7  -7    2.40    1.60
  -4   7   7   -0.20    0.80
  -4   7   7    1.10    0.90
  -4   7   7    0.10    1.10
   4   7  -7    0.80    1.70
  -4  -7   7    1.80    1.80
   4   7  -6   -1.90    1.40
  -4   7   6    0.10    0.90
  -4   7   6    2.70    1.10
   4   7  -6    1.90    1.40
  -4   7   6    0.80    1.30
  -4  -7   6    2.50    1.70
  -4  -7   6    1.70    2.00
   4   7  -5    4.00    1.70
  -4   7   5    2.90    1.30
  -4   7   5    4.60    1.60
   4   7  -5    5.70    2.00
  -4   7   5    4.60    1.50
  -4  -7   5    1.90    1.90
  -4  -7   5    4.30    1.70
  -4   7   4   21.40    3.60
   4   7  -4   22.80    3.80
   4   7  -4   21.20    3.60
  -4   7   4   27.30    3.50
  -4   7   4   19.00    3.20
  -4  -7   4   18.90    3.30
  -4  -7   4   17.90    3.60
   4   7  -3    0.20    1.20
  -4   7   3    1.00    1.20
   4   7  -3    0.60    1.30
  -4   7   3    0.50    1.30
  -4   7   3    1.50    1.00
   4   7  -3    0.00    1.40
   4  -7  -3    0.60    0.60
   4  -7  -3   -0.70    0.60
  -4  -7   3    0.30    1.50
  -4  -7   3   -1.40    1.20
   4   7  -2    2.70    1.60
  -4   7   2    4.20    1.70
   4   7  -2    3.20    1.50
  -4   7   2    4.10    1.40
  -4   7   2    3.60    1.50
   4   7  -2    1.30    1.60
  -4  -7   2    4.80    1.50
  -4  -7   2    3.80    1.70
   4  -7  -2    2.00    1.10
   4  -7  -2    4.00    1.20
   4   7  -1    3.70    1.50
   4   7  -1    2.70    1.60
  -4   7   1    2.90    1.70
  -4   7   1    5.90    1.70
  -4   7   1    3.10    1.50
   4   7  -1    6.00    1.80
   4  -7  -1    4.20    1.30
   4  -7  -1    2.40    1.30
  -4  -7   1    7.10    1.80
  -4  -7   1    3.70    1.30
   4   7   0    3.40    1.50
  -4   7   0    0.90    1.60
   4   7   0    2.00    1.30
  -4   7   0    2.00    1.50
   4   7   0    2.40    1.50
  -4   7   0    3.40    1.50
   4  -7   0    2.30    1.40
   4  -7   0    2.10    1.40
  -4  -7   0    5.10    1.20
  -4  -7   0    1.00    1.30
   4   7   1    1.30    1.20
  -4   7  -1    0.60    1.60
  -4   7  -1   -0.40    1.20
   4   7   1    2.10    1.30
   4   7   1    0.40    1.20
  -4   7  -1    2.90    1.40
  -4  -7  -1    0.50    0.80
   4  -7   1   -1.40    1.20
   4  -7   1    1.10    1.30
  -4  -7  -1   -0.20    0.90
   4   7   2   -0.10    1.00
   4   7   2   -1.70    0.90
   4   7   2   -0.50    1.00
  -4   7  -2   -0.90    1.60
  -4   7  -2    0.30    1.30
  -4   7  -2    2.50    1.60
   4  -7   2   -1.20    1.30
  -4  -7  -2    0.60    0.70
   4  -7   2   -0.40    1.20
  -4  -7  -2   -0.10    0.50
  -4   7  -3    1.90    1.50
  -4   7  -3   -1.30    1.40
   4   7   3    1.30    1.20
   4   7   3    5.20    1.60
   4   7   3    3.30    1.30
  -4   7  -3    2.10    1.50
   4  -7   3    0.30    1.40
   4  -7   3   -1.80    1.30
   4   7   4    1.90    1.10
  -4   7  -4    2.20    1.90
   4   7   4    3.00    1.30
  -4   7  -4    3.00    1.60
  -4   7  -4    0.70    1.40
   4   7   4    3.90    1.30
   4  -7   4    2.40    1.70
   4  -7   4    1.10    1.30
  -4   7  -5    3.00    1.70
   4   7   5    0.60    1.10
  -4   7  -5   -0.30    1.70
   4   7   5    0.00    0.90
  -4   7  -5    2.30    1.50
   4   7   5    1.40    1.00
   4  -7   5   -0.60    1.50
   4  -7   5    1.70    1.40
   4   7   6    4.60    1.40
   4   7   6    6.90    1.30
  -4   7  -6    8.00    2.50
  -4   7  -6    8.10    2.30
   4   7   6    5.40    1.50
  -4   7  -6    4.70    2.00
   4  -7   6    9.40    2.60
   4   7   7    2.90    1.20
  -4   7  -7    7.70    2.20
   4   7   7    1.20    0.70
   4   7   7    1.60    0.90
  -4   7  -7    2.00    2.20
  -4   7  -7    2.40    1.70
   4  -7   7    0.30    1.40
   4  -7   7    4.10    2.10
   4   7   8    2.80    0.80
   4   7   8    2.40    1.10
  -4   7  -8    2.80    1.80
   4   7   8    2.70    0.70
  -4   7  -8    3.60    1.90
  -4   7  -8    2.60    2.00
   4  -7   8   -0.50    1.60
   4  -7   8    3.00    1.80
  -4   7  -9    2.70    1.80
  -4   7  -9    2.10    1.50
   4   7   9   -0.50    0.80
   4   7   9    1.10    0.30
   4  -7   9    0.10    1.40
   4  -7   9   -1.70    1.80
  -4   7 -10   -0.20    1.40
  -4   7 -10   -0.70    1.60
   4   7  10   -0.40    0.80
   4  -7  10   -0.30    1.80
  -4   7 -11    2.20    1.90
   4   7  11    0.00    0.90
   4  -7  11   -1.80    1.90
  -4   7 -12   17.30    3.50
   4   7  12   11.30    2.00
   4  -7  12    7.80    2.90
  -4   7 -13   13.70    3.20
   4   7  13   11.30    1.90
   4  -7  13    7.80    3.00
   4   8 -11    4.10    2.40
  -4   8  11   10.20    2.20
  -4  -8  11   11.30    3.10
   4   8 -10   -0.80    1.60
  -4   8  10    2.20    1.40
  -4  -8  10    4.90    2.50
  -4   8   9    1.00    0.80
   4   8  -9    0.00    1.50
  -4   8   9    0.80    0.90
   4   8  -9   -1.70    1.40
  -4   8   9    1.60    1.50
  -4  -8   9    0.40    1.90
   4   8  -8   -1.20    1.50
  -4   8   8    1.20    1.00
   4   8  -8    0.20    1.50
  -4   8   8    0.00    1.40
  -4   8   8    2.60    1.10
  -4  -8   8    5.10    2.40
  -4  -8   8   -1.20    1.60
   4   8  -7   -0.10    1.50
  -4   8   7   -0.30    1.40
  -4   8   7    0.90    1.00
   4   8  -7    1.10    1.60
  -4   8   7   -1.10    0.90
  -4  -8   7   -1.10    1.60
  -4  -8   7    2.50    2.00
   4   8  -6    0.40    1.60
  -4   8   6    0.30    1.00
  -4   8   6    1.30    1.50
  -4   8   6   -0.70    1.00
   4   8  -6    0.90    1.50
  -4  -8   6    0.90    1.90
  -4  -8   6   -2.10    1.60
   4   8  -5   -2.00    1.60
  -4   8   5    1.30    1.10
  -4   8   5    1.90    1.60
  -4   8   5    0.10    1.10
   4   8  -5    2.10    1.70
  -4  -8   5    1.00    1.70
  -4   8   4    2.20    1.60
  -4   8   4    1.20    1.20
  -4   8   4    0.40    1.20
   4   8  -4    1.10    1.40
   4   8  -4   -0.10    1.70
  -4  -8   4    1.30    1.60
  -4  -8   4   -1.50    1.40
   4   8  -3    5.20    2.10
  -4   8   3    5.50    1.80
  -4   8   3    8.60    2.30
  -4   8   3    7.50    1.90
   4   8  -3    5.60    2.00
   4  -8  -3    6.80    1.00
  -4  -8   3    6.20    2.00
   4  -8  -3    5.90    1.00
  -4  -8   3    6.70    2.10
  -4   8   2   12.30    2.80
   4   8  -2   12.50    2.60
  -4   8   2    8.70    2.20
  -4   8   2   10.40    2.40
   4   8  -2    7.30    2.40
  -4  -8   2   14.70    2.80
  -4  -8   2   12.80    2.40
   4  -8  -2    8.80    1.80
   4  -8  -2   11.00    1.80
   4   8  -1    2.30    1.50
   4   8  -1    5.40    1.90
  -4   8   1    5.60    1.90
  -4   8   1    4.90    1.70
  -4   8   1    1.90    1.50
   4  -8  -1    1.40    1.20
   4  -8  -1    3.50    1.40
  -4  -8   1    6.10    1.80
  -4  -8   1    1.90    1.40
  -4   8   0    0.90    1.80
  -4   8   0    6.80    2.00
   4   8   0    4.60    1.80
  -4   8   0    3.80    1.80
   4   8   0    6.00    1.80
   4  -8   0    3.90    1.60
  -4  -8   0    2.40    1.20
   4  -8   0    6.20    1.80
  -4  -8   0    4.60    1.50
  -4   8  -1   14.00    3.30
   4   8   1   23.60    3.40
   4   8   1   10.50    2.80
  -4   8  -1   14.40    3.10
  -4   8  -1   17.80    3.30
   4   8   1   19.10    3.20
  -4  -8  -1   15.60    2.30
  -4  -8  -1   16.70    2.50
   4  -8   1   17.00    3.00
   4  -8   1   12.80    2.80
   4   8   2    2.20    1.30
  -4   8  -2    2.90    1.60
   4   8   2    1.00    1.40
  -4   8  -2    0.40    1.40
   4   8   2    0.20    1.20
  -4   8  -2    4.20    2.20
   4  -8   2    1.30    1.60
   4  -8   2    1.10    1.50
   4   8   3    0.00    1.20
   4   8   3    0.40    1.30
   4   8   3    2.30    1.30
  -4   8  -3    1.50    1.70
  -4   8  -3    4.80    2.00
  -4   8  -3    1.20    1.50
   4  -8   3   -1.20    1.40
   4  -8   3   -0.30    1.50
  -4   8  -4    3.10    1.70
   4   8   4    1.80    1.20
   4   8   4    1.20    1.30
  -4   8  -4    0.80    1.60
  -4   8  -4   -0.50    1.60
   4   8   4   -0.30    1.10
   4  -8   4    0.80    1.70
   4   8   5    1.40    1.10
   4   8   5    0.50    1.30
   4   8   5   -0.50    0.90
  -4   8  -5    1.00    1.50
  -4   8  -5    1.00    1.50
   4  -8   5    1.20    1.60
   4  -8   5   -1.90    1.50
   4   8   6    3.80    1.50
  -4   8  -6    0.70    1.50
   4   8   6    3.30    1.20
  -4   8  -6    1.40    1.80
   4   8   6    1.10    1.00
   4  -8   6    2.50    2.10
   4  -8   6    4.50    1.80
  -4   8  -7   -0.80    1.30
   4   8   7   -1.00    0.70
  -4   8  -7   -1.40    1.40
   4   8   7    1.40    0.90
   4   8   7    0.40    1.10
   4  -8   7   -1.80    1.30
   4  -8   7    0.00    1.90
  -4   8  -8    1.00    1.70
   4   8   8   -0.80    0.60
  -4   8  -8    0.50    1.50
   4   8   8    0.00    1.20
   4   8   8    0.30    0.70
   4  -8   8    1.10    2.10
   4   8   9   -0.30    1.10
   4   8   9    0.30    0.40
  -4   8  -9   -0.80    1.70
   4   8   9    2.00    0.50
   4  -8   9    0.80    2.10
  -4   8 -10    0.30    1.90
   4   8  10    0.60    1.30
   4  -8  10    5.10    2.60
   4   9  -7   -1.70    1.80
  -4   9   7    1.30    1.20
   4   9  -7    4.00    1.90
  -4   9   7    1.80    1.70
  -4   9   7    0.40    1.20
  -4  -9   7    3.90    2.10
   4   9  -6   -1.30    1.70
  -4   9   6    1.00    1.60
  -4   9   6    0.90    1.30
   4   9  -6    3.70    1.90
  -4   9   6    0.70    1.10
  -4  -9   6   -0.90    2.10
  -4  -9   6    3.80    2.10
  -4   9   5    1.30    1.60
   4   9  -5    1.20    1.60
  -4   9   5    1.60    1.50
   4   9  -5    1.60    1.90
  -4   9   5    2.00    1.40
  -4  -9   5   -4.30    1.80
  -4  -9   5    4.70    2.20
  -4   9   4    2.30    1.50
   4   9  -4    2.00    1.60
   4   9  -4    0.00    1.80
  -4   9   4    0.70    1.50
  -4   9   4   -0.60    1.40
  -4  -9   4    0.70    1.80
  -4   9   3    6.40    1.90
  -4   9   3    1.00    1.60
   4   9  -3   -0.10    1.80
  -4   9   3    1.60    1.70
   4   9  -3    4.50    1.90
  -4  -9   3    0.90    1.90
  -4  -9   3    4.30    2.00
  -4   9   2    2.20    1.80
  -4   9   2    1.10    1.40
   4   9  -2    1.90    1.50
   4   9  -2    1.80    2.00
  -4   9   2    3.40    1.90
  -4  -9   2    0.50    1.60
   4  -9  -2    0.40    0.80
  -4  -9   2    2.00    1.70
   4  -9  -2    1.70    0.80
   4   9  -1    1.20    2.00
   4   9  -1   -0.50    1.30
  -4   9   1    1.20    1.70
  -4   9   1    2.30    1.60
  -4   9   1    2.20    1.70
   4  -9  -1   -1.40    1.10
  -4  -9   1    0.80    1.30
  -4  -9   1   -2.50    1.20
   4  -9  -1    1.90    1.10
  -4   9   0    2.20    1.80
   4   9   0    1.00    1.40
  -4   9   0    2.90    1.70
   4   9   0   -2.00    1.50
  -4  -9   0   -0.40    1.10
   4  -9   0    2.70    1.50
   4  -9   0   -2.30    1.30
  -4  -9   0    3.60    1.20
  -4   9  -1   -1.20    1.50
  -4   9  -1    2.10    1.70
   4   9   1   -1.20    1.60
   4   9   1    3.40    1.50
   4  -9   1    3.70    1.70
  -4  -9  -1    0.00    0.70
   4  -9   1    0.80    1.60
  -4  -9  -1    2.40    0.80
  -4   9  -2   -0.40    1.50
  -4   9  -2    0.80    1.50
   4   9   2    2.40    1.50
   4   9   2   -3.50    1.30
   4  -9   2   -3.40    1.50
   4  -9   2    0.40    1.60
  -4   9  -3    0.10    1.50
   4   9   3    1.90    1.40
  -4   9  -3    0.20    1.50
   4   9   3   -1.50    1.30
   4  -9   3    1.30    1.70
   4   9   4   -0.20    1.30
  -4   9  -4    2.30    1.90
  -4   9  -4   -2.20    1.40
   4   9   4    1.00    1.30
   4  -9   4    2.50    2.00
   4  -9   4    2.90    2.10
  -4   9  -5   -1.00    1.30
   4   9   5   -1.60    1.10
  -4   9  -5    4.10    1.90
   4   9   5    2.60    1.40
   4  -9   5    2.50    2.00
   4  -9   5    0.00    1.90
  -4   9  -6    1.40    1.80
   4   9   6   -2.20    0.90
  -4   9  -6    0.70    1.80
   4   9   6    1.30    1.20
   4  -9   6    4.30    2.20
  -5   0  21   -1.60    1.40
   5   0 -21    1.90    1.00
  -5   0  20    7.20    2.40
  -5   0  20    4.90    2.00
   5   0 -20    6.40    1.80
   5   0 -20   10.70    2.00
   5   0 -19   -1.40    0.90
  -5   0  19   -0.60    1.30
   5   0 -19    0.60    1.00
  -5   0  19   -0.30    1.40
  -5   0  18    6.40    2.00
  -5   0  18    4.70    2.00
   5   0 -18    7.70    1.70
  -5   0  17   -0.80    1.10
   5   0 -17   -0.80    0.90
   5   0 -17    0.40    0.90
   5   0 -16    0.60    0.90
   5   0 -16    1.70    1.00
  -5   0  16   -1.60    1.10
  -5   0  15    0.70    1.10
   5   0 -15   -0.80    0.80
   5   0 -15   -0.20    0.80
  -5   0  14   18.80    3.20
   5   0 -14   22.80    3.10
  -5   0  14   20.30    3.40
   5   0 -14   25.10    3.20
  -5   0  13    0.10    0.80
  -5   0  13    0.70    1.00
   5   0 -13   -0.60    0.70
  -5   0  12   24.10    3.70
  -5   0  12   28.60    3.80
   5   0 -12   31.50    3.70
   5   0 -11    0.30    0.70
  -5   0  11   -0.90    0.80
  -5   0  11   -0.50    0.60
   5   0 -10    5.80    1.20
  -5   0  10    6.00    1.30
  -5   0  10    4.80    1.30
   5   0  -9    0.20    0.60
  -5   0   9   -0.30    0.60
  -5   0   9    0.30    0.70
   5   0  -8   69.89    8.90
  -5   0   8   76.09    9.00
   5   0  -8   84.79    9.00
  -5   0   8   75.89    9.00
   5   0  -7   -0.30    0.60
  -5   0   7   -0.10    0.60
   5   0  -7   -0.10    0.50
  -5   0   7   -0.40    0.50
   5   0  -6    2.40    0.80
  -5   0   6    2.60    0.80
  -5   0   6    3.00    0.80
   5   0  -6    4.30    0.80
   5   0  -5   -0.30    0.50
  -5   0   5    0.30    0.60
   5   0  -5   -0.70    0.50
  -5   0   5    0.70    0.60
   5   0  -4  191.88   23.70
   5   0  -4  226.88   23.70
  -5   0   4  213.78   23.70
  -5   0   4  201.38   23.70
  -5   0   3    0.10    0.50
   5   0  -3    0.70    0.60
  -5   0   3    0.20    0.60
   5   0  -3    0.20    0.50
  -5   0   2    3.70    0.80
   5   0  -1   -0.70    0.40
  -5   0   1   -0.80    0.60
   5   0  -1   -0.10    0.50
  -5   0   1   -0.50    0.50
   5   0   0   13.00    1.70
  -5   0   0   11.90    1.60
  -5   0   0    9.30    1.60
   5   0   0   11.90    1.60
   5   0   1   -0.70    0.60
  -5   0  -1   -0.30    0.50
  -5   0  -1    0.00    0.70
   5   0   1    0.00    0.60
  -5   0  -2 1457.35  164.48
  -5   0  -3   -0.90    0.60
   5   0   3   -0.20    0.50
  -5   0  -3    0.20    0.60
   5   0   3   -1.10    0.70
  -5   0  -4  251.87   29.70
   5   0   4  273.87   29.70
   5   0   4  239.18   29.60
  -5   0  -4  279.77   29.60
   5   0   5   -0.70    0.80
   5   0   5    0.00    0.60
  -5   0  -5   -0.20    0.60
  -5   0  -5   -0.20    0.70
  -5   0  -6  248.78   26.60
   5   0   6  223.28   26.60
   5   0   6  228.48   26.70
  -5   0  -6  232.38   26.60
   5   0   7   -0.40    0.80
  -5   0  -7    0.20    0.60
   5   0   7    0.10    0.60
  -5   0  -7   -1.40    0.60
   5   0   8   58.69    7.40
  -5   0  -8   66.09    7.40
  -5   0  -9   -0.30    0.60
   5   0   9    0.50    0.60
   5   0   9   -0.30    0.80
   5   0  10   73.49    9.20
   5   0  10   76.19    9.30
  -5   0 -10   83.79    9.20
  -5   0 -11   -0.80    0.70
   5   0  11   -0.40    0.70
   5   0  11   -0.40    1.00
   5   0  12    5.80    1.60
  -5   0 -12    2.90    1.10
  -5   0 -12    4.60    1.10
  -5   0 -13    0.50    0.80
  -5   0 -13   -0.20    0.70
   5   0  13   -0.10    1.10
   5   0  14    4.10    1.70
  -5   0 -14    3.00    1.10
  -5   0 -14    4.90    1.20
   5   0  15   -0.70    1.20
  -5   0 -15   -0.20    0.80
  -5   0 -15    0.30    0.90
  -5   0 -16   -0.30    0.80
  -5   0 -16    1.40    1.00
   5   0  16    2.10    1.50
  -5   0 -17   -0.30    0.80
   5   0  17    0.30    1.50
  -5   0 -18    2.00    1.00
   5   0  18    0.40    1.50
  -5   0 -18    0.40    1.00
  -5   0 -19    0.10    0.90
  -5   0 -19   -1.90    0.90
   5   0  19   -1.10    1.40
   5   1 -20    9.10    2.10
  -5   1  20    2.60    1.90
  -5   1  20    6.00    2.10
  -5  -1  20    5.10    2.20
   5  -1 -20   11.40    1.70
  -5  -1  20    9.40    2.70
  -5   1  19    0.40    1.50
   5   1 -19    0.50    1.20
   5   1 -19    2.00    1.30
   5  -1 -19    1.10    0.90
  -5  -1  19   -0.30    1.50
  -5  -1  19    1.10    1.50
   5   1 -18    4.80    1.60
  -5   1  18   -0.80    1.30
   5   1 -18    2.70    1.30
  -5  -1  18   -0.20    1.40
  -5  -1  18    2.20    1.70
   5  -1 -18    1.10    0.80
   5   1 -17    0.70    1.10
  -5   1  17   -0.40    1.10
  -5  -1  17    0.00    1.40
   5  -1 -17   -0.10    0.70
  -5  -1  17   -1.00    1.30
   5   1 -16   12.60    2.20
   5   1 -16    8.10    2.10
  -5   1  16    9.20    2.10
   5  -1 -16   11.20    1.70
  -5  -1  16   12.10    2.60
  -5  -1  16    6.30    2.10
   5  -1 -16    9.90    1.80
   5   1 -15   21.70    3.50
   5   1 -15   29.10    3.60
  -5   1  15   22.70    3.50
   5  -1 -15   20.60    3.10
   5  -1 -15   24.10    3.10
  -5  -1  15   27.70    4.00
  -5   1  14   26.50    3.40
   5   1 -14   28.50    3.80
   5   1 -14   27.60    3.80
  -5  -1  14   26.60    3.90
   5  -1 -14   22.00    3.20
   5  -1 -14   23.30    3.20
  -5   1  13    0.50    0.90
  -5   1  13    3.00    1.00
   5   1 -13    2.30    1.10
  -5  -1  13    1.00    1.00
   5  -1 -13    2.00    0.80
  -5  -1  13    2.50    1.30
  -5   1  12    0.70    0.90
  -5   1  12    1.00    0.70
   5   1 -12    2.50    1.00
   5  -1 -12    2.00    0.70
  -5  -1  12    3.00    1.30
  -5  -1  12    2.00    1.10
  -5   1  11   14.50    2.30
  -5   1  11   18.60    2.40
   5   1 -11   20.90    2.80
   5  -1 -11   18.40    2.30
  -5  -1  11   12.90    2.60
  -5  -1  11   20.40    2.90
  -5   1  10    3.80    1.00
  -5   1  10    1.10    0.70
   5   1 -10    3.00    1.10
  -5  -1  10    3.00    1.20
   5  -1 -10    4.10    0.80
  -5  -1  10    4.40    1.10
  -5   1   9    1.80    0.70
  -5   1   9    3.80    0.90
   5   1  -9    3.70    1.10
  -5  -1   9    1.60    1.00
  -5  -1   9    3.00    1.00
   5  -1  -9    3.30    0.70
   5   1  -8   21.40    2.80
  -5   1   8   22.60    2.70
  -5   1   8   17.60    2.60
  -5  -1   8   21.10    3.00
   5  -1  -8   22.20    2.60
  -5  -1   8   18.80    2.80
  -5   1   7   71.79    7.40
   5   1  -7   57.59    7.50
   5   1  -7   69.09    7.60
   5  -1  -7   60.99    7.30
  -5  -1   7   57.29    7.50
  -5  -1   7   65.19    7.60
  -5   1   6  266.27   30.20
  -5   1   6  258.57   30.20
   5   1  -6  295.97   30.40
   5  -1  -6  294.27   30.20
   5  -1  -6  242.08   30.20
  -5  -1   6  261.47   30.40
  -5  -1   6  248.48   30.40
   5   1  -5    3.70    1.00
   5   1  -5    5.70    1.10
  -5  -1   5    3.50    1.00
  -5  -1   5    4.70    1.10
  -5   1   4  154.18   16.20
  -5   1   4  138.19   16.10
   5   1  -4  147.79   16.30
   5   1  -4  125.89   16.20
  -5  -1   4  127.29   16.20
   5  -1  -4  133.19   16.10
   5  -1  -4  157.88   16.10
  -5  -1   4  147.69   16.30
   5   1  -3   17.10    2.40
  -5   1   3   18.40    2.30
  -5   1   3   20.20    2.30
   5   1  -3   18.40    2.40
   5  -1  -3   18.90    2.30
   5  -1  -3   21.40    2.30
  -5  -1   3   15.30    2.40
  -5  -1   3   17.90    2.40
  -5   1   2  440.26   45.10
  -5   1   2  405.76   45.10
   5   1  -2  390.86   45.10
   5   1  -2  352.76   45.10
  -5  -1   2  399.86   45.10
  -5   1   1  120.79   12.80
  -5   1   1  110.39   12.80
   5   1  -1  106.29   12.80
   5   1  -1  108.29   12.80
   5  -1  -1  119.69   12.80
  -5  -1   1   97.69   12.80
   5  -1  -1  122.19   12.80
  -5  -1   1  110.99   12.80
   5   1   0  591.34   64.29
   5   1   0  574.54   64.29
  -5   1   0  607.24   64.29
  -5   1   0  514.85   64.29
  -5  -1   0  529.35   64.29
   5  -1   0  570.44   64.29
  -5  -1   0  618.74   64.29
   5  -1   0  543.35   64.29
  -5   1  -1 1115.29  125.29
   5  -1   1 1104.19  125.39
  -5   1  -2  595.04   72.29
   5   1   2  694.43   72.19
  -5   1  -2  650.33   72.29
   5  -1   2  617.84   72.29
  -5  -1  -2  679.63   72.19
   5  -1   2  591.04   72.29
  -5   1  -3  107.99   12.00
   5   1   3  110.79   12.00
   5   1   3  115.79   11.90
  -5   1  -3   95.09   12.10
   5  -1   3   98.19   12.10
   5  -1   3   95.99   12.00
  -5  -1  -3   99.89   11.90
  -5  -1  -3  107.09   11.90
   5   1   4  116.09   13.30
   5   1   4  117.89   13.30
  -5   1  -4  113.39   13.40
  -5   1  -4  115.19   13.50
   5  -1   4  103.19   13.40
   5  -1   4  124.49   13.50
  -5  -1  -4  121.69   13.30
  -5  -1  -4  118.29   13.30
  -5   1  -5   81.89    9.80
  -5   1  -5   79.69    9.90
   5   1   5   81.99    9.60
   5   1   5   80.09    9.70
   5  -1   5   87.39    9.90
  -5  -1  -5   86.99    9.60
   5  -1   5   75.59    9.80
  -5  -1  -5   94.79    9.60
   5   1   6   26.20    3.80
  -5   1  -6   27.30    4.00
  -5   1  -6   37.00    4.00
   5   1   6   33.40    3.70
   5  -1   6   29.20    4.10
   5  -1   6   30.90    3.90
  -5   1  -7    1.20    0.90
   5   1   7   -0.70    0.40
  -5   1  -7    0.10    0.80
   5   1   7   -0.10    0.70
  -5  -1  -7    0.30    0.50
   5  -1   7    0.10    1.00
   5  -1   7    0.80    0.80
   5   1   8    1.70    0.80
  -5   1  -8    2.20    0.90
  -5   1  -8    0.20    0.90
   5   1   8    1.40    0.60
  -5  -1  -8    3.10    0.60
   5  -1   8    3.50    1.20
   5  -1   8    0.50    0.70
   5   1   9   44.80    5.40
  -5   1  -9   39.50    5.40
  -5   1  -9   49.70    5.50
   5   1   9   40.80    5.20
   5  -1   9   42.20    5.50
  -5  -1  -9   45.90    5.20
   5  -1   9   44.10    5.50
   5   1  10   28.20    3.40
   5   1  10   23.40    3.20
  -5   1 -10   20.50    3.30
  -5  -1 -10   26.20    3.10
   5  -1  10   23.40    3.40
   5  -1  10   28.70    3.70
  -5   1 -11   30.30    4.10
   5   1  11   33.10    4.10
   5   1  11   28.50    3.90
  -5  -1 -11   35.50    3.80
   5  -1  11   26.70    4.40
   5  -1  11   29.00    4.10
  -5   1 -12    5.00    1.30
   5   1  12    4.20    1.30
  -5   1 -12    1.30    1.10
   5  -1  12    3.90    1.50
  -5   1 -13    3.00    1.30
   5   1  13    1.10    1.10
  -5   1 -13    2.50    1.20
   5  -1  13    2.50    1.40
  -5  -1 -13    1.70    0.80
  -5  -1 -13    3.00    1.00
  -5   1 -14   -0.30    0.90
  -5   1 -14    4.00    1.40
   5   1  14    0.20    1.00
   5  -1  14    1.20    1.50
  -5  -1 -14    0.80    0.80
   5   1  15    4.90    1.60
  -5   1 -15    3.60    1.50
  -5   1 -15    4.10    1.40
   5  -1  15    2.20    1.70
  -5  -1 -15    4.20    1.10
  -5   1 -16    0.10    1.10
   5   1  16   -0.50    1.10
  -5  -1 -16    0.10    0.70
   5  -1  16   -0.60    1.30
  -5   1 -17   -0.30    1.00
  -5   1 -17    3.70    1.40
   5   1  17    1.30    1.40
  -5  -1 -17    0.80    0.80
   5  -1  17    0.10    1.40
  -5  -1 -17    0.90    0.70
  -5   1 -18    0.70    1.20
   5   1  18    3.70    1.60
  -5   1 -18    0.60    1.20
   5  -1  18    1.80    1.90
  -5  -1 -18    1.90    0.90
  -5  -1 -18    0.80    0.70
  -5   1 -19    1.90    1.20
   5   1  19    2.20    1.60
   5  -1  19    0.20    1.40
  -5  -1 -19    0.60    0.70
   5  -1  19    3.20    2.00
  -5  -1 -19   -1.20    0.70
  -5   2  20    1.10    1.50
   5   2 -20    1.80    1.50
  -5  -2  20    1.20    2.00
   5   2 -19    4.30    1.70
  -5   2  19    3.10    1.70
  -5  -2  19    1.70    1.90
  -5  -2  19    1.50    1.60
   5  -2 -19    4.10    0.60
   5  -2 -19    3.00    0.50
  -5   2  18   15.40    2.50
   5   2 -18   11.60    2.60
   5   2 -18    9.00    2.40
   5  -2 -18   15.40    1.70
  -5  -2  18   10.20    2.70
  -5  -2  18   10.10    2.80
   5  -2 -18   11.70    1.60
   5   2 -17    7.50    2.10
   5   2 -17    7.50    2.00
  -5   2  17    8.90    1.80
   5  -2 -17    7.10    1.20
  -5  -2  17    4.90    2.30
  -5  -2  17    8.60    2.40
   5  -2 -17    8.10    1.10
  -5   2  16    5.30    1.50
   5   2 -16    6.10    1.80
   5   2 -16    6.90    2.10
  -5  -2  16    1.00    1.80
   5  -2 -16    6.30    1.00
  -5  -2  16    5.30    1.90
   5  -2 -16    7.20    1.10
   5   2 -15   -0.50    0.80
  -5   2  15   -0.40    0.90
   5   2 -15   -1.60    1.00
  -5  -2  15    1.30    1.40
   5  -2 -15   -0.50    0.50
   5  -2 -15    0.10    0.40
  -5  -2  15   -1.50    1.40
  -5   2  14    6.40    1.50
   5   2 -14    2.50    1.50
   5   2 -14    8.20    1.90
   5  -2 -14    6.80    1.20
  -5  -2  14    7.60    2.20
  -5  -2  14   12.60    2.30
   5  -2 -14    8.00    1.10
   5   2 -13    1.90    1.20
  -5   2  13   -0.10    0.50
  -5   2  13    0.80    0.80
   5   2 -13    0.10    1.10
  -5  -2  13    3.10    1.60
  -5  -2  13   -0.40    0.90
  -5  -2  13    0.40    1.10
   5  -2 -13   -0.50    0.40
   5  -2 -13   -0.10    0.50
  -5   2  12   29.10    3.80
  -5   2  12   31.80    3.90
   5   2 -12   35.50    4.30
  -5  -2  12   30.40    4.50
  -5  -2  12   25.10    4.30
   5  -2 -12   31.80    3.70
  -5   2  11   16.20    2.30
  -5   2  11   14.00    2.20
   5   2 -11   19.40    2.80
   5  -2 -11   17.50    2.10
  -5  -2  11   16.10    2.80
  -5  -2  11   19.70    3.00
   5   2 -10   32.40    3.70
  -5   2  10   24.30    3.20
  -5   2  10   27.00    3.30
  -5  -2  10   24.00    3.60
  -5  -2  10   24.50    3.60
   5  -2 -10   26.80    3.10
  -5   2   9   13.10    1.90
   5   2  -9   20.80    2.70
  -5   2   9   15.20    2.00
   5  -2  -9   15.30    1.90
  -5  -2   9   15.80    2.50
  -5  -2   9   16.30    2.60
  -5   2   8   53.59    6.30
   5   2  -8   59.89    6.60
   5   2  -8   51.09    6.50
  -5   2   8   51.19    6.20
  -5  -2   8   52.79    6.60
  -5  -2   8   48.60    6.60
   5  -2  -8   56.89    6.20
   5   2  -7   34.60    4.80
  -5   2   7   37.70    4.50
  -5   2   7   41.80    4.50
   5   2  -7   41.10    4.90
   5  -2  -7   39.10    4.50
  -5  -2   7   38.80    4.90
  -5  -2   7   32.80    4.80
   5   2  -6  103.59   11.60
  -5   2   6  103.69   11.30
   5   2  -6   97.59   11.60
  -5   2   6  103.49   11.30
  -5  -2   6   83.69   11.50
   5  -2  -6   96.09   11.30
  -5  -2   6  102.59   11.60
   5   2  -5   63.49    8.30
  -5   2   5   72.59    8.10
   5   2  -5   65.19    8.30
  -5   2   5   80.89    8.10
   5  -2  -5   64.19    8.00
   5  -2  -5   71.19    8.10
  -5  -2   5   72.19    8.40
  -5  -2   5   70.89    8.30
  -5   2   4   32.00    3.50
  -5   2   4   30.80    3.50
   5   2  -4   28.60    3.70
   5   2  -4   22.30    3.60
   5  -2  -4   28.60    3.50
  -5  -2   4   26.50    3.70
  -5  -2   4   30.40    3.70
   5  -2  -4   30.30    3.40
   5   2  -3   88.79    9.80
  -5   2   3   89.39    9.70
  -5   2   3   80.79    9.70
   5   2  -3   74.29    9.80
  -5  -2   3   85.89    9.80
  -5  -2   3   77.69    9.80
   5  -2  -3   82.39    9.70
   5  -2  -3   90.69    9.60
  -5   2   2   41.20    4.50
   5   2  -2   37.40    4.60
  -5   2   2   35.20    4.50
   5   2  -2   34.50    4.60
  -5  -2   2   39.80    4.60
  -5  -2   2   33.20    4.60
   5  -2  -2   41.20    4.50
   5  -2  -2   38.20    4.50
  -5   2   1  219.78   23.80
   5   2  -1  211.38   23.80
  -5   2   1  183.98   23.80
   5   2  -1  209.08   23.80
   5  -2  -1  218.08   23.80
  -5  -2   1  199.78   23.80
  -5  -2   1  234.18   23.80
   5  -2  -1  196.28   23.80
  -5   2   0   19.70    2.60
   5   2   0   20.80    2.50
   5   2   0   19.80    2.50
  -5   2   0   18.50    2.70
   5  -2   0   18.90    2.70
   5  -2   0   17.50    2.50
  -5  -2   0   22.90    2.50
  -5  -2   0   17.20    2.50
  -5   2  -1  102.69   13.30
   5   2   1  125.99   13.20
  -5   2  -1  116.79   13.30
   5   2   1  119.09   13.20
  -5  -2  -1  105.29   13.20
  -5  -2  -1  123.49   13.10
   5  -2   1  113.99   13.30
   5  -2   1  109.69   13.30
   5   2   2   43.20    4.70
   5   2   2   44.10    4.70
  -5   2  -2   35.90    4.90
  -5   2  -2   34.10    4.90
  -5  -2  -2   39.20    4.70
   5  -2   2   41.40    5.00
   5  -2   2   35.40    4.90
  -5  -2  -2   41.80    4.70
   5   2   3   61.49    7.10
  -5   2  -3   56.69    7.30
  -5   2  -3   62.39    7.30
   5   2   3   71.09    7.10
  -5  -2  -3   59.19    7.10
   5  -2   3   61.79    7.40
   5  -2   3   55.89    7.30
  -5  -2  -3   59.39    7.00
  -5   2  -4   22.60    3.50
   5   2   4   28.80    3.20
  -5   2  -4   25.50    3.50
   5   2   4   27.50    3.20
   5  -2   4   26.80    3.80
   5  -2   4   23.50    3.40
  -5  -2  -4   27.10    3.20
  -5   2  -5    2.20    1.20
  -5   2  -5    2.00    1.00
   5   2   5    2.60    0.70
   5   2   5    3.30    0.60
   5  -2   5    1.80    1.20
   5  -2   5    2.70    1.00
  -5  -2  -5    3.00    0.90
  -5   2  -6   30.50    4.00
   5   2   6   26.70    3.20
  -5   2  -6   22.90    3.50
   5   2   6   26.60    3.30
   5  -2   6   30.20    3.80
   5  -2   6   28.00    3.60
   5   2   7   20.60    2.60
   5   2   7   18.20    2.50
  -5   2  -7   27.30    3.30
  -5   2  -7   24.60    3.40
   5  -2   7   24.30    3.40
   5  -2   7   22.10    3.20
  -5  -2  -7   20.40    2.50
   5   2   8   13.90    1.90
  -5   2  -8   15.90    2.40
  -5   2  -8   19.30    2.70
   5   2   8   10.40    1.60
   5  -2   8   17.40    2.70
  -5  -2  -8   12.30    1.60
   5  -2   8   10.50    2.10
   5   2   9   14.10    1.90
  -5   2  -9   12.70    2.40
   5   2   9   10.70    1.60
  -5   2  -9   14.40    2.30
   5  -2   9   12.50    2.30
  -5  -2  -9   11.20    1.50
   5  -2   9   14.50    2.70
  -5   2 -10    1.60    1.30
  -5   2 -10    3.20    1.30
   5   2  10    3.30    0.90
   5   2  10    1.20    0.60
   5  -2  10    2.10    1.40
   5  -2  10    2.10    1.20
  -5  -2 -10    1.40    0.40
   5   2  11   19.50    2.60
  -5   2 -11   15.20    2.80
  -5   2 -11   17.50    2.90
   5  -2  11   17.00    2.90
   5  -2  11   19.60    3.30
  -5  -2 -11   16.40    2.10
  -5  -2 -11   16.10    2.00
  -5   2 -12   35.30    4.90
  -5   2 -12   33.10    4.90
   5   2  12   36.20    4.60
   5  -2  12   41.90    5.60
  -5  -2 -12   36.50    4.30
  -5  -2 -12   37.60    4.30
   5   2  13    2.20    1.10
  -5   2 -13    1.10    1.10
  -5   2 -13    4.00    1.50
  -5  -2 -13    1.50    0.60
  -5  -2 -13    1.90    0.50
   5  -2  13    2.30    1.60
   5   2  14    0.20    1.00
  -5   2 -14    0.30    1.20
  -5   2 -14    0.30    1.00
  -5  -2 -14    1.10    0.40
   5  -2  14   -0.50    1.60
  -5  -2 -14    0.40    0.50
  -5   2 -15    4.80    1.70
   5   2  15    2.60    1.30
  -5   2 -15    3.30    1.90
   5  -2  15    2.30    1.70
  -5  -2 -15    3.10    0.60
  -5  -2 -15    3.70    0.70
  -5   2 -16    1.70    1.50
  -5   2 -16   -1.30    1.00
   5   2  16   -0.20    1.00
   5  -2  16    3.80    2.00
  -5  -2 -16    0.40    0.30
  -5   2 -17    1.80    1.40
   5   2  17    2.00    1.30
  -5   2 -17    1.50    1.20
   5  -2  17   -0.10    1.60
   5   2  18   21.50    3.50
  -5   2 -18   22.20    3.50
   5  -2  18   19.80    4.00
   5  -2  18   16.40    3.50
   5   2  19    5.70    2.00
  -5   2 -19    9.00    2.20
   5  -2  19    7.60    2.70
  -5   3  20   -2.50    1.10
  -5   3  19   -2.00    1.10
   5   3 -19    2.80    1.70
  -5  -3  19    1.80    2.10
   5   3 -18    0.40    1.50
  -5   3  18   -2.00    0.90
  -5  -3  18    2.40    2.70
  -5  -3  18    1.10    1.90
   5   3 -17    2.90    1.60
  -5   3  17    4.60    1.30
   5   3 -17    5.60    2.00
  -5  -3  17    2.90    1.90
  -5  -3  17    4.70    1.90
   5   3 -16    0.80    1.40
   5   3 -16   -2.70    1.00
  -5   3  16   -0.50    0.80
  -5  -3  16    1.20    1.60
  -5  -3  16   -0.70    1.50
   5   3 -15    1.00    1.40
   5   3 -15    7.20    1.90
  -5   3  15    2.00    1.00
  -5  -3  15    1.80    1.50
  -5  -3  15    3.70    2.00
   5   3 -14    6.30    1.70
  -5   3  14    4.40    1.10
  -5  -3  14    2.30    1.80
  -5  -3  14    4.60    1.80
   5   3 -13    1.40    1.40
  -5   3  13    2.00    0.80
  -5  -3  13   -2.10    1.20
  -5  -3  13    1.00    1.30
   5   3 -12   64.39    8.70
  -5   3  12   66.69    8.10
   5   3 -12   71.29    8.70
  -5   3  12   75.09    8.20
  -5  -3  12   75.89    9.00
   5  -3 -12   68.69    8.00
  -5  -3  12   76.59    8.80
  -5   3  11    1.40    0.60
   5   3 -11    0.30    1.00
  -5   3  11    1.10    0.50
   5  -3 -11    1.10    0.40
  -5  -3  11   -1.70    1.20
  -5  -3  11    1.50    1.20
  -5  -3  11    1.40    1.20
  -5   3  10    4.80    0.90
   5   3 -10    4.30    1.40
  -5   3  10    4.00    0.80
  -5  -3  10    5.90    1.80
  -5  -3  10    3.60    1.50
  -5  -3  10    1.60    1.30
   5   3  -9    4.10    1.30
  -5   3   9    4.00    0.70
  -5   3   9    4.30    0.80
  -5  -3   9    3.30    1.40
  -5  -3   9    5.10    1.60
  -5  -3   9    3.50    1.30
   5  -3  -9    3.70    0.70
  -5   3   8   12.30    1.50
   5   3  -8   13.10    2.30
   5   3  -8   19.20    2.50
  -5   3   8    9.30    1.50
  -5  -3   8   11.60    2.30
  -5  -3   8   12.80    2.20
   5  -3  -8   10.60    1.50
  -5  -3   8   12.00    2.20
   5   3  -7   39.90    5.10
  -5   3   7   40.40    4.60
  -5   3   7   45.30    4.60
   5   3  -7   35.00    5.00
  -5  -3   7   38.10    5.20
  -5  -3   7   32.90    5.00
  -5  -3   7   38.20    5.00
   5  -3  -7   37.50    4.60
   5   3  -6    0.70    0.90
  -5   3   6    1.60    0.60
  -5   3   6    2.00    0.60
   5   3  -6    1.50    1.00
  -5  -3   6    0.10    1.00
  -5  -3   6    1.00    0.90
   5  -3  -6    1.00    0.50
  -5  -3   6    0.50    0.90
  -5   3   5   11.40    1.70
  -5   3   5   14.80    1.70
   5   3  -5   10.00    2.00
   5   3  -5   15.70    2.30
  -5  -3   5   10.80    2.00
  -5  -3   5    9.20    2.00
   5  -3  -5   11.30    1.70
  -5  -3   5   10.20    2.10
   5   3  -4    9.50    1.80
   5   3  -4    9.00    1.70
  -5   3   4    8.60    1.50
  -5   3   4   11.60    1.50
  -5  -3   4    9.30    1.80
   5  -3  -4    9.20    1.50
  -5  -3   4    9.00    1.80
   5  -3  -4    9.50    1.40
  -5  -3   4    9.70    2.00
   5  -3  -4    9.10    1.30
   5   3  -3    8.00    1.60
  -5   3   3    8.40    1.30
   5   3  -3    7.40    1.50
  -5   3   3    5.70    1.30
   5  -3  -3    8.30    1.20
  -5  -3   3    9.90    1.80
  -5  -3   3    7.20    1.50
  -5  -3   3    6.60    1.40
   5  -3  -3    6.00    1.20
  -5   3   2    7.20    1.60
   5   3  -2    9.90    1.70
  -5   3   2   10.00    1.60
   5   3  -2    8.30    1.70
  -5  -3   2   11.10    1.70
  -5  -3   2    8.80    1.70
  -5  -3   2   12.00    1.90
   5  -3  -2    8.60    1.50
   5  -3  -2    9.40    1.50
   5   3  -1   81.79    9.10
   5   3  -1   77.59    9.00
  -5   3   1   66.59    9.00
  -5   3   1   82.79    9.00
   5  -3  -1   72.39    9.00
   5  -3  -1   81.99    9.00
  -5  -3   1   72.29    9.10
  -5  -3   1   83.79    9.00
  -5  -3   1   72.09    9.00
   5   3   0   25.40    3.20
  -5   3   0   23.50    3.30
   5   3   0   26.80    3.20
  -5   3   0   27.00    3.30
  -5  -3   0   23.90    3.30
  -5  -3   0   22.90    3.20
   5  -3   0   25.00    3.40
  -5  -3   0   27.00    3.10
   5  -3   0   24.50    3.30
   5   3   1    9.00    1.40
  -5   3  -1    8.00    1.70
  -5   3  -1    7.90    1.60
   5   3   1    9.10    1.40
   5  -3   1    5.90    1.40
  -5  -3  -1    9.30    1.20
   5  -3   1    6.10    1.50
  -5  -3  -1    6.70    1.30
  -5  -3  -1    6.20    1.40
  -5   3  -2    1.00    1.10
   5   3   2    2.30    0.70
   5   3   2    1.50    0.70
  -5   3  -2    1.20    0.90
   5  -3   2    1.80    1.10
  -5  -3  -2    2.00    0.70
  -5  -3  -2    2.10    0.60
  -5  -3  -2    1.20    0.70
   5  -3   2    0.70    0.90
  -5   3  -3   30.00    4.50
   5   3   3   38.90    4.10
  -5   3  -3   39.80    4.50
   5   3   3   34.70    4.10
   5  -3   3   31.40    4.30
  -5  -3  -3   31.80    4.10
  -5  -3  -3   33.30    4.00
   5  -3   3   31.30    4.40
  -5  -3  -3   33.80    4.00
  -5   3  -4    1.10    0.90
   5   3   4    1.20    0.50
   5   3   4    1.40    0.50
  -5   3  -4   -0.30    1.00
   5  -3   4   -0.30    0.80
   5  -3   4   -0.50    0.90
  -5  -3  -4    0.60    0.50
   5   3   5    1.50    0.50
   5   3   5    1.50    0.40
  -5   3  -5    2.00    1.10
  -5   3  -5    0.80    1.00
   5  -3   5   -0.30    0.80
   5  -3   5    0.10    1.10
  -5   3  -6   32.40    4.20
   5   3   6   31.70    3.80
   5   3   6   32.20    3.70
  -5   3  -6   32.80    4.60
  -5  -3  -6   32.40    3.70
   5  -3   6   28.20    4.20
   5  -3   6   28.00    4.50
   5   3   7   11.20    1.70
  -5   3  -7   17.80    2.80
   5   3   7   14.90    1.80
  -5   3  -7   15.80    2.50
   5  -3   7   14.20    2.50
  -5  -3  -7   13.70    1.70
   5  -3   7   19.60    3.00
  -5   3  -8    6.50    1.60
  -5   3  -8    4.60    1.60
   5   3   8    3.10    0.80
  -5  -3  -8    3.60    0.60
   5  -3   8    4.30    1.40
   5  -3   8    4.50    1.70
   5   3   9   36.60    4.20
  -5   3  -9   42.40    5.00
   5   3   9   35.70    4.30
  -5   3  -9   33.50    4.90
   5  -3   9   36.90    5.00
   5  -3   9   32.20    4.80
   5   3  10    0.30    0.60
  -5   3 -10   -0.30    1.40
  -5   3 -10    0.20    1.20
   5  -3  10   -0.30    1.30
   5  -3  10    0.70    1.20
  -5   3 -11   14.40    2.50
   5   3  11    9.30    1.60
  -5   3 -11   11.70    2.40
   5  -3  11   13.30    2.60
  -5   3 -12    9.60    2.20
   5   3  12    9.20    1.40
  -5   3 -12    4.50    1.70
   5  -3  12    8.10    2.50
  -5   3 -13   21.10    3.30
   5   3  13   15.80    2.40
   5  -3  13   14.80    3.40
  -5   3 -14   13.40    2.80
   5   3  14   11.60    2.00
  -5   3 -14   16.30    2.80
   5  -3  14    7.70    2.70
  -5   3 -15    5.90    1.90
  -5   3 -15    8.00    2.10
   5  -3  15    6.40    2.10
   5  -3  15    2.80    1.90
  -5   3 -16    2.00    1.50
  -5   3 -16    4.00    1.80
   5  -3  16    1.40    1.60
   5  -3  16    5.60    2.30
   5   3  17    1.60    1.10
  -5   3 -17    2.10    1.70
   5  -3  17   -2.50    1.50
   5  -3  17   -0.10    1.40
  -5   3 -18    9.80    2.80
   5   3  18   11.40    2.20
   5  -3  18   11.50    3.40
  -5   4  19    6.20    1.50
   5   4 -19    7.40    2.40
  -5  -4  19    7.60    2.80
  -5   4  18   -0.90    0.80
   5   4 -18    0.50    1.50
  -5  -4  18    0.10    1.90
   5   4 -17    5.20    2.10
  -5   4  17    1.50    0.90
  -5  -4  17    3.00    2.20
  -5   4  16   -0.70    0.60
   5   4 -16   -1.30    1.20
  -5  -4  16    0.00    1.80
  -5  -4  16   -1.20    1.30
   5   4 -15    3.90    1.70
  -5   4  15    3.70    0.90
   5   4 -15    2.30    1.60
  -5  -4  15    3.00    2.10
  -5  -4  15    3.10    1.90
  -5   4  14    2.30    0.70
   5   4 -14    2.50    1.60
  -5  -4  14    1.10    1.50
  -5  -4  14    2.40    1.70
   5   4 -13    3.20    1.70
  -5   4  13    5.00    0.90
  -5  -4  13    3.00    1.90
  -5  -4  13    6.80    2.00
  -5   4  12    5.50    1.00
   5   4 -12    4.90    1.80
  -5  -4  12    5.90    2.00
  -5  -4  12    2.30    1.70
   5   4 -11    2.60    1.40
  -5   4  11    0.40    0.30
   5   4 -11    0.70    1.30
  -5   4  11    0.90    0.50
  -5  -4  11   -0.70    1.30
  -5  -4  11    0.40    1.30
   5   4 -10   13.50    2.40
  -5   4  10    8.60    1.30
  -5   4  10    8.20    1.20
   5   4 -10    8.60    2.10
  -5  -4  10   10.10    2.10
  -5  -4  10    5.10    2.00
  -5   4   9    2.50    0.60
   5   4  -9    5.10    1.60
  -5   4   9    3.50    0.70
   5  -4  -9    2.40    0.60
  -5  -4   9    1.50    1.50
  -5  -4   9    1.70    1.20
  -5  -4   9   -0.40    1.10
   5   4  -8   -1.30    1.00
  -5   4   8    0.50    0.50
   5   4  -8   -1.30    0.90
  -5   4   8    0.50    0.50
  -5  -4   8   -0.10    1.00
  -5  -4   8    0.30    1.00
   5  -4  -8    0.10    0.40
  -5  -4   8   -1.00    1.20
   5   4  -7    5.50    1.70
  -5   4   7    4.90    1.00
  -5   4   7    5.10    0.90
   5   4  -7    5.90    1.60
   5  -4  -7    4.40    0.90
  -5  -4   7    5.10    1.50
  -5  -4   7    1.20    1.40
  -5  -4   7    3.10    1.30
   5   4  -6   46.00    5.60
   5   4  -6   38.90    5.50
  -5   4   6   46.80    5.10
  -5   4   6   42.30    5.20
   5  -4  -6   42.10    5.20
  -5  -4   6   37.70    5.60
  -5  -4   6   43.30    5.70
  -5  -4   6   47.40    5.60
   5   4  -5   14.70    2.80
   5   4  -5   19.50    3.00
  -5   4   5   16.80    2.40
   5  -4  -5   17.80    2.40
  -5  -4   5   20.40    2.90
  -5  -4   5   16.30    2.90
  -5  -4   5   21.70    3.20
  -5   4   4   -0.30    0.70
   5   4  -4   -0.60    0.80
  -5   4   4   -0.20    0.60
   5   4  -4    0.50    0.90
  -5  -4   4    0.20    0.90
  -5  -4   4   -0.40    0.90
  -5  -4   4   -1.10    0.80
   5  -4  -4    0.00    0.50
   5  -4  -4    0.50    0.40
   5  -4  -4   -0.10    0.50
   5   4  -3   41.70    4.80
  -5   4   3   33.00    4.60
   5   4  -3   36.40    4.80
  -5   4   3   35.80    4.60
   5  -4  -3   36.70    4.50
  -5  -4   3   40.70    4.70
   5  -4  -3   40.30    4.40
  -5  -4   3   36.20    4.80
  -5  -4   3   34.10    4.80
   5  -4  -3   36.10    4.60
  -5   4   2    4.00    1.20
   5   4  -2    3.10    1.10
  -5   4   2    4.00    1.20
   5   4  -2    1.40    1.00
  -5  -4   2    4.50    1.10
   5  -4  -2    3.90    1.00
  -5  -4   2    2.70    1.10
   5  -4  -2    4.50    1.00
  -5  -4   2    2.10    1.30
   5  -4  -2    4.20    1.00
  -5   4   1    4.80    1.30
   5   4  -1    6.30    1.30
   5   4  -1    5.10    1.20
   5  -4  -1    2.80    1.00
   5  -4  -1    5.60    1.20
  -5  -4   1    4.20    1.30
  -5  -4   1    3.60    1.20
  -5   4   0   10.80    2.00
   5   4   0   11.00    1.90
   5   4   0   13.10    2.00
  -5   4   0    9.30    2.10
   5  -4   0   13.00    2.10
  -5  -4   0   11.10    2.00
  -5  -4   0   11.10    1.90
   5  -4   0   10.70    1.90
  -5  -4   0   11.90    1.70
  -5   4  -1   93.59   12.30
   5   4   1   95.69   12.10
  -5   4  -1  106.79   12.30
   5   4   1  107.29   12.10
  -5  -4  -1   98.69   12.10
  -5  -4  -1  103.39   12.10
   5  -4   1   96.19   12.20
  -5  -4  -1  120.09   12.00
   5  -4   1  113.19   12.30
  -5   4  -2    6.70    1.70
  -5   4  -2    6.80    1.60
   5   4   2    6.30    1.30
   5   4   2    6.50    1.30
  -5  -4  -2    7.60    1.30
  -5  -4  -2    8.50    1.40
   5  -4   2    4.20    1.50
  -5  -4  -2    6.90    1.10
   5  -4   2    6.50    1.50
   5   4   3   26.60    3.30
  -5   4  -3   24.80    3.90
   5   4   3   28.10    3.30
  -5   4  -3   23.90    3.60
  -5  -4  -3   27.20    3.10
  -5  -4  -3   25.60    3.10
  -5  -4  -3   25.90    3.40
   5  -4   3   27.50    4.00
   5  -4   3   26.10    3.80
  -5   4  -4   19.30    3.30
   5   4   4   19.60    2.60
   5   4   4   22.10    2.60
  -5   4  -4   24.60    3.30
   5  -4   4   20.00    3.20
   5  -4   4   25.80    3.60
  -5  -4  -4   17.80    2.60
   5  -4   5    8.90    2.10
  -5   4  -6   62.89    8.30
  -5   4  -6   68.59    8.20
   5   4   6   66.69    7.60
   5   4   6   70.19    7.70
   5  -4   6   70.99    8.40
   5  -4   6   60.89    8.10
  -5  -4  -6   63.29    7.70
  -5   4  -7  127.99   15.00
   5   4   7  135.99   14.50
   5   4   7  129.89   14.50
  -5   4  -7  119.19   15.10
   5  -4   7  127.69   15.10
   5  -4   7  110.19   14.90
  -5   4  -8  177.68   20.50
  -5   4  -8  180.58   20.30
   5   4   8  172.18   19.70
   5   4   8  178.58   19.70
   5  -4   8  165.08   20.30
   5  -4   8  164.98   20.40
  -5   4  -9    1.40    1.60
  -5   4  -9    4.80    1.70
   5   4   9    1.80    0.60
  -5   4  -9    1.50    1.30
   5  -4   9    2.00    1.70
   5  -4   9    1.20    1.40
  -5   4 -10   61.89    8.20
  -5   4 -10   70.89    8.50
  -5   4 -10   65.19    8.20
   5   4  10   65.29    7.50
   5  -4  10   61.49    8.30
  -5   4 -11    1.30    1.60
   5   4  11    2.90    0.70
   5  -4  11   -0.50    1.60
  -5   4 -12    0.80    1.50
   5  -4  12    2.80    1.60
   5  -4  12    3.70    1.90
   5   4  13   13.10    1.90
  -5   4 -13   21.40    3.40
   5  -4  13   13.40    3.00
   5  -4  13   14.20    3.20
  -5   4 -14    4.40    1.90
  -5   4 -14    5.40    1.80
   5   4  14    5.10    1.00
   5  -4  14    8.30    2.50
   5  -4  14    5.80    2.10
  -5   4 -15    6.80    2.10
   5   4  15    4.80    1.00
   5  -4  15    4.10    1.80
   5  -4  15    5.40    2.50
   5   4  16    2.60    0.90
  -5   4 -16    5.60    2.10
   5  -4  16    2.80    2.20
  -5   4 -17   21.60    3.70
   5   4  17   18.40    2.50
   5  -4  17   11.70    3.60
  -5   4 -18    1.10    1.70
   5   4  18    2.30    1.00
   5  -4  18    1.10    2.10
  -5   5  18    2.00    0.80
  -5   5  17    0.00    0.50
   5   5 -17    1.60    1.90
  -5  -5  17    1.70    2.00
  -5   5  16    1.40    0.60
   5   5 -16    4.90    2.10
  -5  -5  16    2.50    2.20
  -5   5  15    0.40    0.60
   5   5 -15    0.40    1.50
  -5  -5  15    0.10    1.80
   5   5 -14    0.90    1.70
  -5   5  14    2.40    0.70
   5   5 -14    0.50    1.30
  -5  -5  14    3.40    1.90
  -5  -5  14    0.40    1.30
  -5   5  13    0.10    0.50
   5   5 -13   -2.00    1.20
   5   5 -13    2.20    1.60
  -5  -5  13    1.00    1.50
  -5  -5  13    1.60    1.70
  -5   5  12    6.30    1.10
   5   5 -12    5.90    2.00
   5   5 -12    4.70    1.90
  -5  -5  12    4.10    2.00
  -5   5  11    2.40    0.80
   5   5 -11    1.60    1.60
   5   5 -11    2.00    1.50
  -5  -5  11    0.50    1.60
   5   5 -10    1.20    1.60
  -5   5  10    3.90    0.90
   5   5 -10   -0.10    1.30
  -5   5  10    4.90    0.70
  -5  -5  10    5.30    1.90
  -5   5   9   72.69    8.40
  -5   5   9   66.69    8.60
   5   5  -9   82.39    9.30
   5   5  -9   73.79    9.20
  -5  -5   9   74.59    9.30
  -5  -5   9   80.39    9.20
  -5   5   8    8.10    1.60
  -5   5   8   10.50    1.40
   5   5  -8    8.40    2.20
   5   5  -8    7.10    2.10
  -5  -5   8   12.10    2.40
  -5  -5   8    8.90    2.30
  -5   5   7   53.29    6.70
   5   5  -7   50.29    7.00
  -5   5   7   56.39    6.50
   5   5  -7   70.49    7.30
   5   5  -7   53.99    7.10
  -5  -5   7   58.69    7.10
  -5  -5   7   53.79    7.20
   5  -5  -7   53.49    6.60
  -5   5   6   19.80    2.90
   5   5  -6   23.20    3.70
  -5   5   6   21.90    3.20
   5   5  -6   28.00    3.80
  -5  -5   6   21.00    3.60
  -5  -5   6   27.60    3.60
   5  -5  -6   19.60    2.90
  -5  -5   6   25.70    3.90
   5   5  -5   17.50    2.90
   5   5  -5   18.40    3.00
  -5   5   5   16.90    2.40
  -5   5   5   15.80    2.60
  -5  -5   5   17.30    3.10
   5  -5  -5   15.30    2.40
  -5  -5   5   15.90    2.70
  -5  -5   5   17.40    3.00
  -5   5   4    1.50    0.90
   5   5  -4    4.70    1.40
  -5   5   4    1.90    1.10
   5   5  -4    3.70    1.40
  -5  -5   4    2.80    1.30
  -5  -5   4    3.60    1.30
   5  -5  -4    1.90    0.90
  -5  -5   4    3.90    1.40
   5  -5  -4    2.60    0.70
   5  -5  -4    2.70    0.60
   5   5  -3   11.80    2.30
  -5   5   3   11.00    2.20
  -5   5   3   12.00    2.00
   5   5  -3   15.70    2.40
  -5  -5   3   12.80    2.10
   5  -5  -3    9.70    1.90
  -5  -5   3    8.60    2.10
   5  -5  -3   11.40    1.70
  -5  -5   3   11.30    2.30
   5  -5  -3   12.50    1.80
  -5   5   2   13.60    2.40
  -5   5   2   14.20    2.30
   5   5  -2   13.10    2.40
   5   5  -2   16.90    2.50
   5  -5  -2   13.50    2.10
   5  -5  -2   10.90    1.90
  -5  -5   2   15.50    2.30
   5  -5  -2   11.70    2.10
  -5  -5   2   13.10    2.40
  -5  -5   2    7.00    2.10
   5   5  -1   11.00    2.30
   5   5  -1   17.00    2.60
  -5   5   1   16.00    2.50
  -5   5   1   12.50    2.50
  -5  -5   1   16.80    2.70
   5  -5  -1   11.70    2.20
  -5  -5   1   15.60    2.30
  -5  -5   1   12.80    2.40
   5  -5  -1   14.70    2.30
   5  -5  -1   17.30    2.40
  -5   5   0    3.00    1.30
   5   5   0    3.20    1.30
   5   5   0    4.40    1.40
  -5   5   0    9.90    1.70
   5  -5   0    5.80    1.60
  -5  -5   0    5.80    1.50
   5  -5   0    4.50    1.40
  -5  -5   0    5.30    1.40
   5  -5   0    6.70    1.50
  -5  -5   0    6.00    1.20
  -5   5  -1   -0.40    1.10
  -5   5  -1    0.30    1.00
   5   5   1    0.50    0.70
   5   5   1   -0.10    0.70
   5  -5   1    0.40    0.90
  -5  -5  -1    0.10    0.70
   5  -5   1   -0.50    1.10
  -5  -5  -1    0.50    0.90
   5  -5   1    0.30    0.80
  -5  -5  -1   -0.30    0.60
   5   5   2   22.00    2.80
  -5   5  -2   17.30    3.20
   5   5   2   20.20    3.00
  -5   5  -2   24.70    3.30
   5  -5   2   18.70    3.10
  -5  -5  -2   19.50    2.70
  -5  -5  -2   16.80    2.80
   5  -5   2   19.00    3.10
  -5  -5  -2   21.20    2.50
   5  -5   2   18.10    3.20
   5   5   3   -1.10    0.70
  -5   5  -3   -0.60    1.20
   5   5   3    1.60    0.80
  -5   5  -3   -2.20    0.90
   5  -5   3   -1.10    0.90
   5  -5   3    0.20    0.90
  -5  -5  -3    0.30    0.40
  -5  -5  -3   -0.90    0.60
  -5  -5  -3   -0.40    0.30
   5  -5   3    0.40    1.30
   5   5   4    2.70    0.90
   5   5   4    3.10    0.90
  -5   5  -4    0.60    1.30
  -5   5  -4    2.80    1.40
   5  -5   4    4.50    1.40
   5  -5   4    1.80    1.40
   5  -5   4    2.20    1.20
  -5   5  -5   37.30    4.80
  -5   5  -5   29.20    5.00
   5   5   5   31.50    4.20
   5   5   5   39.00    4.10
   5  -5   5   31.20    4.60
   5  -5   5   29.10    4.90
   5  -5   5   31.50    4.60
   5   5   6    1.70    0.60
  -5   5  -6    1.60    1.50
   5   5   6    0.30    0.70
  -5   5  -6    3.30    1.60
   5  -5   6    1.20    1.30
   5  -5   6    3.60    1.80
   5  -5   6    0.20    1.20
  -5   5  -7    0.60    1.10
  -5   5  -7   -0.50    1.40
   5   5   7    0.60    0.50
   5   5   7    0.00    0.60
  -5   5  -7    1.40    1.50
   5   5   7    0.10    0.60
   5  -5   7    1.00    1.30
   5  -5   7    1.90    1.30
  -5   5  -8   15.50    2.70
  -5   5  -8    9.20    2.40
  -5   5  -8    8.50    2.70
   5   5   8    8.10    1.50
   5   5   8   11.80    1.40
   5   5   8    9.50    1.40
   5  -5   8   11.80    2.50
   5  -5   8    7.40    2.40
   5   5   9   14.20    2.10
  -5   5  -9   21.60    3.60
  -5   5  -9   18.00    3.30
  -5   5  -9   17.50    3.20
   5  -5   9   21.50    3.70
  -5   5 -10    1.20    1.60
  -5   5 -10    5.00    1.90
  -5   5 -10    2.30    1.80
   5   5  10    3.40    0.70
   5  -5  10    4.30    2.00
   5   5  11   16.60    2.10
  -5   5 -11   16.40    3.30
  -5   5 -11   21.10    3.60
   5  -5  11   15.40    3.50
  -5   5 -12    1.60    1.60
   5   5  12    0.00    0.40
  -5   5 -12    0.90    1.40
   5  -5  12   -1.00    1.40
   5  -5  12    1.00    1.60
  -5   5 -13   -0.10    1.10
   5   5  13    0.30    0.50
  -5   5 -13    1.20    1.60
   5  -5  13    0.10    1.00
   5  -5  13   -0.50    1.60
   5   5  14   -0.60    0.50
  -5   5 -14   -0.30    1.60
   5  -5  14    0.50    1.70
   5   5  15   11.30    1.60
  -5   5 -15   15.00    3.20
   5  -5  15    9.60    3.00
  -5   5 -16    7.50    2.50
   5   5  16    3.00    0.80
   5  -5  16    4.40    2.60
  -5   6  16    0.90    0.70
   5   6 -16    1.20    1.80
  -5  -6  16    0.30    1.90
   5   6 -15    2.10    1.80
  -5   6  15    2.20    0.70
  -5  -6  15    2.60    2.40
  -5   6  14    1.80    0.80
   5   6 -14   -1.40    1.40
  -5  -6  14   -0.50    1.70
   5   6 -13    0.90    1.60
  -5   6  13    0.90    0.70
  -5  -6  13   -0.90    1.70
   5   6 -12    3.10    1.80
  -5   6  12    1.60    0.80
   5   6 -12   -0.90    1.20
  -5  -6  12    1.80    1.80
  -5  -6  12   -0.40    1.30
   5   6 -11    8.60    2.50
   5   6 -11    7.00    2.30
  -5   6  11    7.30    1.40
  -5  -6  11    8.70    2.40
  -5  -6  11    5.70    2.30
  -5   6  10    3.30    0.80
  -5   6  10    3.60    1.10
   5   6 -10    7.60    2.20
   5   6 -10    4.90    1.80
  -5   6  10    2.50    0.60
  -5  -6  10    3.00    1.90
  -5  -6  10    1.60    1.50
  -5   6   9    2.70    0.90
   5   6  -9    4.40    1.80
   5   6  -9    5.90    2.10
  -5   6   9    2.30    1.00
  -5   6   9    2.90    0.80
  -5  -6   9    2.30    1.80
  -5   6   8    2.00    1.00
  -5   6   8    0.90    0.70
   5   6  -8    1.00    1.50
  -5   6   8    1.60    0.80
   5   6  -8    1.70    1.40
  -5  -6   8    3.20    1.70
  -5  -6   8    1.60    1.60
  -5   6   7   20.60    2.90
  -5   6   7   21.70    3.00
   5   6  -7   26.90    4.00
  -5   6   7   22.00    3.20
   5   6  -7   20.00    3.70
  -5  -6   7   22.30    4.10
  -5  -6   7   20.90    3.60
  -5   6   6    8.50    1.60
   5   6  -6    7.40    2.10
   5   6  -6    9.00    2.30
   5   6  -6    5.80    2.00
  -5   6   6    9.70    1.90
  -5  -6   6    8.90    2.20
  -5  -6   6    8.00    2.40
  -5   6   5   11.90    1.90
   5   6  -5    8.10    2.20
   5   6  -5    9.10    2.10
   5   6  -5    6.90    2.20
  -5   6   5   11.00    2.10
  -5  -6   5   10.30    2.40
  -5  -6   5    9.10    2.10
   5   6  -4   10.50    2.50
   5   6  -4   10.50    2.30
   5   6  -4   11.70    2.40
  -5   6   4   11.70    2.10
  -5   6   4   11.60    2.40
  -5  -6   4   11.20    2.60
   5  -6  -4   10.50    1.50
   5  -6  -4   11.00    1.50
  -5  -6   4   12.10    2.30
   5   6  -3   10.60    2.40
  -5   6   3   13.60    2.30
  -5   6   3   15.10    2.60
   5   6  -3   14.50    2.60
   5   6  -3    9.80    2.30
   5  -6  -3   10.00    1.80
   5  -6  -3   11.30    1.80
  -5  -6   3   10.20    2.50
  -5  -6   3   11.20    2.20
   5   6  -2    0.00    1.10
  -5   6   2    1.50    1.20
   5   6  -2    0.10    1.00
   5   6  -2   -0.40    1.00
  -5   6   2    2.70    1.40
   5  -6  -2    1.20    1.00
  -5  -6   2    0.20    1.00
   5  -6  -2   -0.20    1.00
  -5  -6   2    0.20    1.30
  -5   6   1   12.90    2.70
   5   6  -1   11.70    2.40
  -5   6   1   16.70    2.70
   5   6  -1   11.80    2.40
   5   6  -1   18.60    2.80
   5  -6  -1   10.70    2.30
  -5  -6   1    9.70    2.00
  -5  -6   1   15.70    2.60
   5  -6  -1   14.50    2.30
   5  -6  -1   15.20    2.40
  -5   6   0    7.80    2.10
   5   6   0    8.20    1.80
   5   6   0    6.70    1.70
   5   6   0    5.40    1.60
  -5   6   0    9.00    1.90
   5  -6   0    3.80    1.70
  -5  -6   0    7.50    1.40
   5  -6   0    6.30    1.60
  -5  -6   0    8.60    1.90
   5  -6   0    3.60    1.50
  -5   6  -1    3.00    1.40
   5   6   1    5.00    1.40
   5   6   1    2.70    1.20
   5   6   1    4.20    1.40
  -5   6  -1    3.80    1.70
   5  -6   1    3.30    1.30
  -5  -6  -1    3.20    0.90
   5  -6   1    5.20    1.70
  -5  -6  -1    3.30    1.20
   5  -6   1    2.40    1.30
  -5   6  -2    3.40    1.30
  -5   6  -2    0.60    1.40
   5   6   2    0.70    0.90
   5   6   2    1.90    1.10
   5   6   2   -0.10    0.80
   5  -6   2    1.10    1.40
   5  -6   2    0.50    1.10
  -5  -6  -2    0.80    0.80
  -5  -6  -2    1.20    0.60
   5   6   3   16.90    2.70
  -5   6  -3   15.60    3.20
  -5   6  -3   18.20    3.20
   5   6   3   18.90    2.70
   5   6   3   16.20    2.70
   5  -6   3   12.00    2.80
   5  -6   3   26.60    3.60
   5   6   4   -0.30    0.90
  -5   6  -4   -1.30    1.10
  -5   6  -4    0.30    1.40
   5   6   4    0.00    0.80
  -5   6  -4    2.30    1.30
   5   6   4    0.10    0.80
   5  -6   4   -0.20    1.50
   5  -6   4   -0.20    1.20
   5   6   5   11.90    1.70
   5   6   5    8.60    1.70
  -5   6  -5   10.80    2.60
   5   6   5    6.50    1.60
  -5   6  -5    7.10    2.10
  -5   6  -5   11.70    2.50
   5  -6   5    7.60    2.10
   5  -6   5    8.50    2.40
   5   6   6    3.10    1.10
   5   6   6    5.60    1.00
   5   6   6    2.20    1.00
  -5   6  -6    3.70    1.60
  -5   6  -6    3.10    1.70
   5  -6   6    4.40    1.80
   5  -6   6    5.90    2.10
   5   6   7    2.00    0.70
  -5   6  -7    1.90    1.50
   5   6   7    1.60    0.80
   5   6   7    2.80    1.00
  -5   6  -7    1.50    1.60
   5  -6   7    1.30    1.70
   5  -6   7    2.60    1.60
   5   6   8    3.70    0.80
   5   6   8    2.30    0.90
   5   6   8    2.10    0.60
  -5   6  -8    3.10    1.90
  -5   6  -8    2.60    1.60
   5  -6   8    4.20    2.10
  -5   6  -9    3.30    1.80
   5   6   9    0.90    0.80
  -5   6  -9    1.90    1.90
  -5   6  -9    2.20    1.50
   5  -6   9   -1.20    1.40
   5  -6   9    1.00    1.50
   5   6  10    2.50    0.80
  -5   6 -10    1.90    1.80
  -5   6 -10    4.60    2.30
  -5   6 -10    2.10    1.80
   5  -6  10    0.40    1.40
   5  -6  10    2.50    1.90
   5   6  11   20.60    2.90
  -5   6 -11   29.30    4.50
  -5   6 -11   23.40    4.20
   5  -6  11   33.30    4.90
   5  -6  11   20.20    3.90
   5   6  12    5.60    1.10
  -5   6 -12    8.90    2.50
   5  -6  12    2.80    2.20
  -5   6 -13    2.60    2.00
   5  -6  13    4.50    2.20
  -5   6 -14    9.20    2.70
   5   6  14    5.80    1.10
   5  -6  14    9.10    2.80
  -5   6 -15    2.10    1.90
   5  -6  15    1.40    2.00
  -5   7  14    3.40    1.20
   5   7 -14    0.80    1.80
  -5  -7  14    1.30    2.10
  -5   7  13    2.70    1.20
   5   7 -13    4.00    2.20
  -5  -7  13    1.30    2.20
  -5   7  12    1.80    1.10
   5   7 -12   -0.70    1.50
  -5  -7  12    3.30    2.40
  -5   7  11   -0.30    1.00
   5   7 -11    0.70    1.50
   5   7 -11   -0.90    1.40
  -5  -7  11   -1.30    1.70
  -5   7  10    6.40    1.60
  -5   7  10    5.70    1.10
   5   7 -10    5.60    2.10
  -5   7  10    4.20    0.90
   5   7 -10    8.10    2.40
  -5  -7  10    4.40    2.00
  -5  -7  10    6.60    2.60
  -5   7   9    2.10    0.80
   5   7  -9    0.20    1.40
  -5   7   9    2.60    0.90
  -5   7   9    0.70    1.10
   5   7  -9    2.40    2.00
  -5  -7   9    1.50    2.00
  -5  -7   9    2.30    1.70
  -5   7   8    1.80    0.90
  -5   7   8    0.10    1.10
   5   7  -8    2.00    1.80
   5   7  -8    0.30    1.30
  -5   7   8    1.20    0.80
  -5  -7   8    0.60    1.50
  -5  -7   8    3.70    2.00
  -5   7   7    0.40    0.90
   5   7  -7    0.10    1.60
  -5   7   7    0.40    1.20
   5   7  -7   -1.60    1.20
  -5   7   7    1.10    0.90
  -5  -7   7   -2.00    1.50
  -5   7   6    1.10    1.10
   5   7  -6    0.00    1.30
  -5   7   6    1.50    1.30
   5   7  -6    0.50    1.60
  -5   7   6    3.30    1.10
  -5  -7   6    0.70    1.90
  -5  -7   6    2.00    1.60
   5   7  -5    0.50    1.50
  -5   7   5   -0.80    1.10
  -5   7   5    0.80    1.00
   5   7  -5    0.80    1.30
  -5   7   5   -0.70    0.80
  -5  -7   5   -1.60    1.30
  -5  -7   5   -0.50    1.70
  -5   7   4   10.00    1.90
   5   7  -4   13.80    2.60
  -5   7   4    6.70    1.70
   5   7  -4    7.00    2.10
   5   7  -4    4.00    1.90
  -5   7   4    7.80    2.10
  -5  -7   4    8.70    2.40
  -5  -7   4    9.90    2.20
   5   7  -3   17.00    3.10
   5   7  -3   13.80    2.90
   5   7  -3   13.70    3.00
  -5   7   3   14.90    2.90
  -5   7   3   15.30    2.70
  -5   7   3   14.40    2.70
  -5  -7   3   15.00    3.00
  -5  -7   3   12.40    2.60
   5  -7  -3   12.90    2.10
   5  -7  -3   18.80    2.20
  -5   7   2    4.30    1.70
   5   7  -2    1.80    1.50
  -5   7   2    3.60    1.50
  -5   7   2    2.10    1.30
   5   7  -2    3.10    1.60
   5   7  -2    2.60    1.40
   5  -7  -2    4.10    1.30
  -5  -7   2    3.00    1.70
  -5  -7   2    4.20    1.40
   5  -7  -2    4.30    1.30
   5   7  -1   12.00    2.60
   5   7  -1   10.70    2.30
  -5   7   1   13.20    2.50
   5   7  -1    9.50    2.40
  -5   7   1   11.90    2.70
  -5   7   1   10.80    2.30
  -5  -7   1   12.80    2.50
  -5  -7   1    8.30    1.90
   5  -7  -1   11.20    2.10
   5  -7  -1   14.00    2.30
  -5   7   0   11.00    2.50
   5   7   0    9.80    2.10
   5   7   0    8.50    2.20
  -5   7   0   12.10    2.40
   5   7   0   11.10    2.30
  -5   7   0    9.50    2.30
  -5  -7   0    7.20    1.90
   5  -7   0   12.60    2.20
   5  -7   0    4.10    1.80
  -5  -7   0   10.40    1.80
   5   7   1    8.30    2.00
   5   7   1    9.60    2.00
  -5   7  -1    7.90    2.40
  -5   7  -1    7.00    2.20
  -5   7  -1    5.40    1.90
   5   7   1    9.60    2.00
   5  -7   1   10.50    2.30
  -5  -7  -1    7.40    1.60
  -5  -7  -1    7.30    1.40
   5  -7   1    4.70    1.80
   5   7   2    3.70    1.60
   5   7   2    7.20    1.80
  -5   7  -2    8.40    2.20
   5   7   2    7.50    1.80
  -5   7  -2    8.10    2.10
  -5   7  -2    7.30    2.40
  -5  -7  -2    6.80    1.30
  -5  -7  -2    7.60    1.10
   5  -7   2    5.20    1.80
   5  -7   2    4.90    1.90
  -5   7  -3   29.00    4.80
   5   7   3   27.90    4.00
   5   7   3   30.40    4.00
  -5   7  -3   28.00    4.60
   5   7   3   27.90    4.20
  -5   7  -3   31.10    4.70
   5  -7   3   29.00    4.40
   5  -7   3   26.00    4.30
  -5   7  -4    0.70    1.40
  -5   7  -4   -1.40    1.10
   5   7   4   -1.40    0.90
   5   7   4   -0.80    0.90
  -5   7  -4    1.20    1.70
   5   7   4    0.10    0.90
   5  -7   4    2.30    1.70
   5  -7   4   -2.10    1.20
   5   7   5    1.20    0.90
  -5   7  -5    0.80    2.00
   5   7   5    2.30    1.10
   5   7   5    0.60    0.90
  -5   7  -5    0.60    1.30
  -5   7  -5    0.50    1.40
   5  -7   5    1.20    1.60
   5  -7   5   -1.00    1.20
   5   7   6    0.40    0.70
   5   7   6   -0.50    0.80
  -5   7  -6    0.60    1.60
  -5   7  -6    0.00    1.40
   5   7   6    0.30    0.90
  -5   7  -6    1.20    1.70
   5  -7   6   -0.60    1.90
  -5   7  -7   -1.60    1.60
   5   7   7    4.30    1.00
  -5   7  -7    6.80    2.20
  -5   7  -7    6.40    2.30
   5   7   7    7.50    1.50
   5   7   7    6.30    1.30
   5  -7   7    2.60    1.60
   5  -7   7    2.70    1.90
   5   7   8    0.00    0.60
  -5   7  -8   -1.30    1.20
   5   7   8    1.00    1.00
  -5   7  -8    1.70    1.50
  -5   7  -8   -0.20    1.50
   5   7   8   -0.10    0.50
   5  -7   8   -1.40    1.50
   5  -7   8   -1.50    1.00
  -5   7  -9    4.20    2.00
   5   7   9    2.20    0.50
   5   7   9    0.80    0.40
   5   7   9    0.90    1.00
  -5   7  -9    1.40    1.40
   5  -7   9    2.20    2.10
   5  -7   9    0.70    1.40
   5   7  10    1.90    1.00
  -5   7 -10    2.70    2.00
  -5   7 -10    0.00    1.50
   5  -7  10    6.80    2.60
  -5   7 -11    1.60    1.90
   5   7  11    0.50    1.00
   5  -7  11    2.90    2.30
   5   7  12    0.20    0.90
  -5   7 -12   -0.10    1.70
   5  -7  12    2.10    2.20
  -5   7 -13    6.20    2.50
   5  -7  13    5.30    2.70
   5   8 -11    2.40    2.00
  -5   8  11    1.50    1.50
  -5  -8  11    0.70    2.20
  -5   8  10    4.00    1.70
   5   8 -10    5.30    2.20
  -5   8  10    2.30    0.70
  -5   8  10    0.80    0.80
  -5  -8  10    4.70    2.30
  -5   8   9    4.40    1.70
  -5   8   9    1.90    1.00
   5   8  -9    1.20    1.70
  -5   8   9    0.20    0.80
   5   8  -9   -0.50    1.70
  -5  -8   9    1.40    2.10
  -5   8   8   -0.20    1.30
   5   8  -8    1.60    1.70
  -5   8   8   -0.60    0.90
   5   8  -8   -0.90    1.60
  -5   8   8   -0.20    0.90
  -5  -8   8   -2.90    1.20
  -5  -8   8    1.20    1.90
  -5   8   7    1.10    1.10
  -5   8   7    0.60    1.10
   5   8  -7   -1.10    1.50
  -5   8   7    0.30    1.40
   5   8  -7   -0.50    1.40
  -5  -8   7    4.00    2.10
  -5  -8   7   -2.20    1.60
   5   8  -6    3.80    1.80
   5   8  -6    3.10    2.00
  -5   8   6    4.30    1.30
  -5   8   6    6.60    2.00
  -5   8   6    3.80    1.50
  -5  -8   6    3.70    2.10
  -5  -8   6    6.90    2.40
  -5   8   5    1.40    1.60
   5   8  -5   -0.30    1.30
   5   8  -5    0.10    1.80
  -5   8   5    0.30    1.10
  -5   8   5    0.20    1.20
  -5  -8   5   -0.90    1.50
   5   8  -4    3.60    2.10
  -5   8   4    7.70    1.90
   5   8  -4    3.50    1.80
  -5   8   4    5.00    2.00
  -5   8   4    5.00    1.70
  -5  -8   4    7.70    2.40
  -5  -8   4    3.90    1.90
  -5   8   3    1.70    1.50
   5   8  -3    1.90    1.80
  -5   8   3    2.30    1.70
   5   8  -3    3.20    1.60
  -5   8   3    3.30    1.50
   5  -8  -3    2.40    0.80
  -5  -8   3    4.20    1.90
  -5  -8   3    0.70    1.50
   5  -8  -3    1.40    0.70
   5   8  -2    1.40    1.30
  -5   8   2    0.10    1.50
  -5   8   2    4.50    1.60
   5   8  -2    2.00    1.70
   5   8  -2    0.90    1.40
  -5   8   2    1.60    1.40
  -5  -8   2    0.70    1.40
   5  -8  -2    1.00    1.00
   5  -8  -2    0.60    1.00
  -5  -8   2   -0.70    1.30
   5   8  -1    4.10    1.60
  -5   8   1    2.60    1.70
   5   8  -1    3.80    1.90
  -5   8   1    1.90    1.40
   5   8  -1    5.70    1.90
  -5   8   1    1.90    1.50
   5  -8  -1    3.60    1.50
  -5  -8   1    1.60    1.60
   5  -8  -1    4.70    1.50
  -5  -8   1    4.20    1.40
   5   8   0    6.70    2.00
  -5   8   0    9.60    2.60
  -5   8   0    5.70    2.00
   5   8   0    9.00    2.40
   5   8   0    5.00    2.00
  -5   8   0    9.70    2.30
   5  -8   0    8.00    1.90
  -5  -8   0    5.30    1.50
  -5  -8   0    8.00    1.80
   5  -8   0    7.30    2.00
   5   8   1    0.00    1.40
  -5   8  -1    2.90    1.60
  -5   8  -1    2.40    1.50
  -5   8  -1    0.60    1.90
   5   8   1   -0.60    1.30
   5   8   1    2.70    1.50
  -5  -8  -1    0.40    0.90
  -5  -8  -1    1.10    0.90
   5  -8   1    2.00    1.60
   5  -8   1    1.40    1.50
   5   8   2    3.10    1.50
  -5   8  -2    4.50    1.90
   5   8   2    4.00    1.70
   5   8   2    6.50    1.90
  -5   8  -2    2.90    2.00
  -5   8  -2    8.10    2.20
   5  -8   2    4.40    1.90
   5  -8   2    6.30    2.00
   5   8   3    1.00    1.40
   5   8   3    1.50    1.20
  -5   8  -3    2.50    1.60
  -5   8  -3    1.00    1.70
  -5   8  -3    1.30    1.60
   5   8   3    1.20    1.30
   5  -8   3    2.60    1.60
   5  -8   3   -0.20    1.50
   5   8   4    1.10    1.30
  -5   8  -4    2.50    1.80
   5   8   4    0.60    1.40
  -5   8  -4    1.90    1.70
   5   8   4    4.50    1.40
  -5   8  -4    0.40    1.90
   5  -8   4    3.70    1.90
  -5   8  -5    0.80    1.40
  -5   8  -5    3.50    1.80
   5   8   5    2.00    1.10
   5   8   5    1.20    1.30
   5   8   5    1.20    1.10
   5  -8   5    2.00    1.60
   5  -8   5    1.60    1.80
   5   8   6    2.00    1.10
   5   8   6   -1.70    0.70
  -5   8  -6    2.50    1.70
   5   8   6   -0.40    1.10
  -5   8  -6    0.40    1.60
   5  -8   6    0.20    1.40
   5  -8   6    2.90    2.20
   5   8   7    3.10    1.00
   5   8   7    2.70    1.40
  -5   8  -7    1.50    1.70
   5   8   7    0.90    1.00
  -5   8  -7    2.80    1.80
   5  -8   7    5.20    2.30
  -5   8  -8    0.30    1.50
   5   8   8    1.00    1.20
   5   8   8    0.60    0.70
   5   8   8    0.90    0.80
  -5   8  -8    1.80    1.80
   5  -8   8   -0.60    1.60
   5   8   9    1.00    0.50
   5   8   9   -0.40    1.10
   5   8   9    0.00    0.40
  -5   8  -9    2.60    2.00
   5  -8   9    5.90    2.40
  -5   8 -10    8.70    2.80
   5   8  10    3.50    1.50
   5  -8  10    6.50    2.80
   5   9  -7   -1.60    1.80
  -5   9   7    0.20    1.20
  -5   9   7   -0.30    1.40
  -5   9   7    1.00    1.30
   5   9  -7   -1.20    1.60
  -5  -9   7    0.40    1.90
   5   9  -6    1.80    1.80
  -5   9   6    0.90    1.40
  -5   9   6    1.60    1.40
   5   9  -6   -2.50    1.60
  -5   9   6   -0.20    1.20
  -5  -9   6    6.20    2.40
  -5  -9   6   -0.50    2.10
   5   9  -5    0.50    1.80
   5   9  -5    1.30    1.60
  -5   9   5    1.70    1.50
  -5   9   5    1.80    1.70
  -5   9   5   -0.50    1.20
  -5  -9   5    4.90    2.30
  -5  -9   5   -2.40    1.80
   5   9  -4   -0.30    1.80
  -5   9   4    2.80    1.60
   5   9  -4    3.50    1.90
  -5   9   4    0.80    1.60
  -5   9   4    0.80    1.50
  -5  -9   4    2.40    2.00
  -5   9   3   -1.00    1.30
   5   9  -3   -2.00    1.70
  -5   9   3    2.70    1.60
  -5   9   3    1.90    1.80
   5   9  -3   -0.30    1.30
  -5  -9   3    1.40    1.70
  -5  -9   3   -4.40    1.40
   5   9  -2   -2.10    1.70
  -5   9   2    0.40    1.50
   5   9  -2   -0.80    1.10
  -5   9   2   -0.70    1.40
  -5   9   2    0.70    1.60
  -5  -9   2   -3.50    1.30
   5  -9  -2   -1.90    0.80
  -5  -9   2    3.50    1.70
   5  -9  -2   -0.60    0.80
   5   9  -1    4.40    1.90
   5   9  -1    1.90    2.00
  -5   9   1    7.50    2.30
  -5   9   1    4.20    1.90
   5  -9  -1    1.90    1.40
   5  -9  -1    4.80    1.40
  -5  -9   1    5.70    1.70
  -5  -9   1    1.30    1.50
   5   9   0   -2.10    1.60
   5   9   0    0.80    1.40
  -5   9   0   -1.00    1.50
  -5   9   0    2.30    1.70
   5  -9   0   -2.10    1.40
  -5  -9   0   -1.40    1.00
  -5  -9   0    2.50    1.10
   5  -9   0    2.60    1.50
   5   9   1    0.80    1.30
  -5   9  -1    2.00    1.70
   5   9   1   -3.10    1.40
  -5   9  -1   -0.30    1.50
  -5  -9  -1    1.90    0.70
  -5  -9  -1    0.50    0.60
   5  -9   1    0.60    1.60
   5  -9   1   -1.20    1.50
  -5   9  -2    0.80    1.70
   5   9   2   -1.70    1.60
   5   9   2   -0.40    1.20
  -5   9  -2    0.10    1.50
   5  -9   2    3.20    1.90
  -5   9  -3   -0.40    1.40
   5   9   3    1.30    1.40
  -5   9  -3    3.40    2.00
   5   9   3   -1.90    1.30
   5  -9   3    0.10    1.80
   5  -9   3    1.00    1.80
   5   9   4   -1.00    1.20
   5   9   4    2.20    1.40
  -5   9  -4    0.50    1.70
  -5   9  -4    2.50    1.70
   5  -9   4   -0.80    1.80
   5  -9   4    1.90    1.90
   5   9   5    0.00    1.20
  -5   9  -5    0.70    1.70
  -5   9  -5   -1.20    1.60
   5   9   5    2.10    1.30
   5  -9   5    2.10    2.00
   5  -9   5   -0.10    2.60
  -5   9  -6   -1.70    1.80
   5   9   6   -2.90    0.80
  -5   9  -6    0.10    1.80
   5   9   6    2.20    1.20
   5  -9   6   -0.50    1.80
  -6   0  20    3.10    1.80
   6   0 -20    2.20    1.10
  -6   0  20   -0.10    1.60
   6   0 -20   -0.60    1.20
   6   0 -19   -2.20    0.90
  -6   0  19   -0.80    1.20
   6   0 -19    0.20    0.90
  -6   0  19   -1.60    1.40
  -6   0  18   -0.90    1.40
   6   0 -18   -0.50    0.90
   6   0 -17    0.30    0.90
  -6   0  17    1.00    1.40
   6   0 -17    0.00    0.90
   6   0 -16    5.00    1.40
   6   0 -16    6.70    1.50
  -6   0  16    7.00    1.90
   6   0 -15    0.90    0.90
  -6   0  15   -0.60    1.10
  -6   0  15   -0.60    0.70
   6   0 -15   -0.40    0.80
  -6   0  14    2.90    1.10
   6   0 -14    2.80    1.00
  -6   0  14    1.00    1.20
  -6   0  13   -1.70    0.90
   6   0 -13   -0.40    0.80
  -6   0  13   -0.10    0.80
   6   0 -12   19.80    2.70
  -6   0  12   22.00    3.00
  -6   0  12   16.00    2.80
   6   0 -11    1.40    0.80
  -6   0  11   -1.10    0.70
  -6   0  11   -1.40    0.60
   6   0 -10    9.30    1.40
  -6   0  10    5.20    1.30
  -6   0  10    6.80    1.50
   6   0  -9    0.90    0.70
   6   0  -9    0.10    0.60
  -6   0   9    0.40    0.60
  -6   0   9    0.70    0.80
  -6   0   8  115.99   12.00
   6   0  -8   97.79   11.90
  -6   0   8   97.09   11.90
   6   0  -7   -0.30    0.60
  -6   0   7    0.80    0.80
  -6   0   7    0.90    0.60
   6   0  -7    0.50    0.60
  -6   0   6   20.50    2.60
   6   0  -6   22.60    2.60
  -6   0   6   20.00    2.60
   6   0  -6   17.60    2.60
   6   0  -5    0.10    0.60
   6   0  -5    0.10    0.50
  -6   0   5    0.50    0.70
  -6   0   5    0.30    0.60
  -6   0   4  642.64   76.29
   6   0  -4  712.63   76.29
  -6   0   4  669.23   76.29
   6   0  -3    0.10    0.50
  -6   0   3    0.20    0.50
   6   0  -3    0.30    0.60
  -6   0   3    0.30    0.60
  -6   0   2   44.20    5.20
  -6   0   1   -0.60    0.60
  -6   0   1    0.00    0.60
   6   0  -1   -0.40    0.60
   6   0  -1   -0.30    0.50
   6   0   0   19.20    2.60
   6   0   0   24.30    2.60
  -6   0   0   17.30    2.60
  -6   0   0   21.60    2.60
   6   0   1   -0.90    0.50
   6   0   1    0.50    0.70
  -6   0  -1   -1.00    0.60
  -6   0  -1    0.50    0.60
   6   0   2    3.50    0.90
  -6   0  -2    5.40    1.00
   6   0   2    3.60    1.00
  -6   0  -2    2.80    0.90
  -6   0  -3   -0.50    0.60
   6   0   3   -1.10    0.70
   6   0   3    0.00    0.60
  -6   0  -3   -1.60    0.70
   6   0   4   36.60    4.60
  -6   0  -4   40.90    4.60
   6   0   4   38.50    4.70
  -6   0  -4   35.30    4.70
  -6   0  -5   -0.80    0.80
   6   0   5   -0.50    0.60
   6   0   5   -1.40    0.80
  -6   0  -5   -0.20    0.60
  -6   0  -6  312.37   34.30
  -6   0  -6  294.47   34.40
   6   0   6  298.97   34.50
  -6   0  -7   -0.10    0.60
   6   0   7   -0.30    0.80
   6   0   7   -0.80    0.50
  -6   0  -7   -0.20    0.70
  -6   0  -8    1.70    0.90
   6   0   8    2.60    1.00
   6   0   8    2.60    0.90
  -6   0  -8    4.40    0.90
   6   0   9    0.50    0.70
  -6   0  -9   -1.00    0.60
   6   0   9   -0.10    0.90
   6   0  10   34.40    4.70
  -6   0 -10   42.80    4.70
   6   0  10   34.60    4.80
   6   0  11   -0.20    0.70
  -6   0 -11    0.40    0.80
   6   0  11   -0.60    1.00
   6   0  12    1.50    1.30
   6   0  12    4.20    1.20
  -6   0 -12    1.60    0.90
  -6   0 -13    0.00    0.80
  -6   0 -13   -0.10    0.80
   6   0  13    0.60    1.10
   6   0  14   29.70    4.20
  -6   0 -14   28.20    3.50
  -6   0 -14   20.30    3.50
   6   0  15    2.00    1.50
  -6   0 -15   -0.30    0.90
  -6   0 -15    1.40    1.00
  -6   0 -16   11.10    2.10
   6   0  16    8.70    2.30
  -6   0 -16   10.60    1.90
   6   0  17   -1.00    1.40
  -6   0 -17   -0.70    0.80
  -6   0 -18    3.00    1.20
   6   0  18    5.70    2.10
  -6   0 -18    2.10    1.30
   6   0  19   -0.80    1.50
  -6   0 -19   -0.80    1.00
  -6   0 -19    0.50    1.00
   6   1 -20    3.30    1.40
  -6   1  20   -0.20    1.50
  -6  -1  20    1.30    1.70
  -6  -1  20    3.70    2.00
   6  -1 -20    3.40    1.20
   6   1 -19    0.70    1.20
   6   1 -19   -1.20    1.10
  -6   1  19    1.30    1.60
  -6  -1  19    1.00    1.70
  -6  -1  19    2.60    1.70
   6   1 -18    1.00    1.20
   6   1 -18    0.60    1.10
  -6   1  18    0.80    1.40
  -6  -1  18   -1.80    1.20
   6  -1 -18    2.10    1.10
   6  -1 -18    1.60    0.90
  -6  -1  18   -1.10    1.30
   6   1 -17    5.00    1.60
   6   1 -17    0.30    1.50
  -6   1  17    5.40    1.60
   6  -1 -17    6.50    1.40
  -6  -1  17    4.40    1.80
  -6  -1  17    6.20    1.90
   6  -1 -17    2.70    1.00
   6   1 -16   -0.80    1.00
   6   1 -16   -1.80    0.70
  -6   1  16    0.80    1.10
   6  -1 -16   -0.30    0.70
  -6  -1  16   -1.80    1.20
   6  -1 -16    0.40    0.70
  -6   1  15   11.10    1.90
   6   1 -15    8.20    1.80
   6   1 -15    9.00    1.90
  -6   1  15    6.60    1.60
  -6  -1  15    6.10    1.90
   6  -1 -15    7.20    1.40
   6  -1 -15    7.10    1.50
  -6   1  14    4.60    1.40
   6   1 -14    2.70    1.30
  -6   1  14    4.90    1.20
   6  -1 -14    5.70    1.10
  -6  -1  14    3.60    1.50
  -6  -1  14    3.40    1.40
   6   1 -13   67.59    7.20
  -6   1  13   49.60    6.90
  -6   1  13   54.29    7.00
   6  -1 -13   61.99    6.80
  -6  -1  13   55.69    7.20
  -6  -1  13   58.19    7.20
  -6   1  12    1.40    0.90
  -6   1  12    1.00    0.80
   6   1 -12    1.90    1.00
  -6  -1  12    2.00    1.00
  -6  -1  12    2.40    1.20
   6  -1 -12    0.40    0.60
   6   1 -11    9.40    1.70
  -6   1  11   10.60    1.70
  -6   1  11    5.80    1.40
  -6  -1  11   10.40    1.90
  -6  -1  11    8.30    1.80
   6  -1 -11    9.70    1.50
  -6   1  10    3.20    0.90
   6   1 -10    3.90    1.10
  -6   1  10    2.90    1.00
  -6  -1  10    5.80    1.40
   6  -1 -10    3.80    0.90
  -6  -1  10    4.40    1.20
  -6   1   9    9.90    1.80
   6   1  -9   12.90    2.00
   6   1  -9   12.30    2.00
  -6   1   9   11.60    1.90
  -6  -1   9   11.70    2.10
   6  -1  -9   15.60    1.70
  -6  -1   9   10.10    2.00
  -6   1   8    2.20    0.80
   6   1  -8    1.30    0.90
   6   1  -8    3.10    1.00
  -6   1   8    2.30    0.70
   6  -1  -8    2.60    0.70
  -6  -1   8    2.50    1.00
   6  -1  -8    3.30    0.70
  -6  -1   8    2.50    1.00
  -6   1   7   40.10    4.80
   6   1  -7   34.90    4.90
   6   1  -7   39.40    4.90
  -6   1   7   41.50    4.80
  -6  -1   7   42.70    5.00
   6  -1  -7   36.30    4.70
  -6  -1   7   40.40    5.00
   6  -1  -7   44.70    4.80
   6   1  -6    5.70    1.20
   6   1  -6    4.30    1.10
  -6   1   6    5.10    1.00
  -6   1   6    6.00    1.10
   6  -1  -6    6.20    1.00
  -6  -1   6    4.60    1.20
   6  -1  -6    7.50    1.00
  -6  -1   6    4.00    1.10
  -6   1   5    3.60    0.80
   6   1  -5    6.00    1.20
  -6   1   5    4.30    0.90
   6   1  -5    2.60    1.00
   6  -1  -5    4.30    0.80
  -6  -1   5    3.70    1.10
  -6  -1   5    3.10    1.00
   6  -1  -5    3.90    0.80
  -6   1   4   13.50    1.90
   6   1  -4   12.80    2.00
  -6   1   4   14.30    1.90
   6   1  -4   13.10    2.00
   6  -1  -4   16.50    1.90
  -6  -1   4   12.90    2.00
   6  -1  -4   14.10    1.80
  -6  -1   4   11.10    2.00
  -6   1   3  220.28   23.80
   6   1  -3  212.88   23.90
   6   1  -3  182.78   23.80
  -6   1   3  223.78   23.80
  -6  -1   3  214.18   23.80
  -6  -1   3  192.68   23.90
   6  -1  -3  216.18   23.80
   6  -1  -3  210.78   23.80
   6   1  -2   38.60    4.10
  -6  -1   2   33.60    4.10
  -6  -1   2   28.50    4.00
   6   1  -1   18.40    2.30
  -6   1   1   18.40    2.30
  -6   1   1   16.70    2.40
   6   1  -1   16.70    2.30
   6  -1  -1   17.80    2.30
  -6  -1   1   17.30    2.30
  -6  -1   1   17.30    2.30
   6  -1  -1   17.50    2.30
  -6   1   0  240.08   25.90
   6   1   0  248.38   25.90
   6   1   0  221.78   25.90
   6  -1   0  217.98   25.90
   6  -1   0  213.58   25.90
  -6  -1   0  236.08   25.90
  -6  -1   0  219.38   25.90
  -6   1  -1   93.59   11.20
   6   1   1  103.49   11.20
  -6   1  -1   87.59   11.30
   6  -1   1   87.79   11.20
   6  -1   1   98.79   11.30
  -6  -1  -1  104.39   11.20
  -6  -1  -1  103.99   11.20
  -6   1  -2  179.68   20.10
  -6   1  -2  163.98   20.10
   6   1   2  176.88   20.00
   6  -1   2  165.08   20.00
  -6  -1  -2  176.08   20.00
   6  -1   2  188.38   20.20
  -6  -1  -2  179.38   20.00
  -6   1  -3   17.20    2.40
   6   1   3   17.20    2.20
   6   1   3   17.50    2.30
  -6   1  -3   16.80    2.50
  -6  -1  -3   14.70    2.30
   6  -1   3   17.00    2.40
  -6  -1  -3   17.50    2.20
   6  -1   3   21.70    2.80
   6   1   4   10.20    1.60
  -6   1  -4    9.60    1.70
   6   1   4   12.30    1.60
  -6   1  -4    8.80    1.80
   6  -1   4    8.10    1.60
   6  -1   4   10.10    1.90
  -6  -1  -4   10.30    1.40
  -6  -1  -4    9.40    1.50
  -6   1  -5   34.80    4.90
   6   1   5   41.00    4.70
  -6   1  -5   48.00    4.90
  -6  -1  -5   35.50    4.60
   6  -1   5   36.20    4.90
  -6   1  -6    7.30    1.70
   6   1   6   10.10    1.60
  -6   1  -6   13.00    1.80
   6  -1   6   10.60    1.80
   6  -1   6    9.40    1.90
  -6   1  -7   10.30    1.70
   6   1   7   11.70    1.70
  -6   1  -7    6.00    1.60
   6   1   7    7.60    1.30
  -6  -1  -7    9.30    1.30
   6  -1   7    8.10    1.80
   6  -1   7    6.60    1.50
  -6   1  -8   81.59    9.60
   6   1   8   81.29    9.50
  -6   1  -8   88.79    9.50
   6   1   8   68.59    9.30
   6  -1   8   83.69    9.70
  -6  -1  -8   87.29    9.30
   6  -1   8   74.49    9.50
  -6   1  -9   46.50    5.50
  -6   1  -9   45.50    5.60
   6   1   9   47.80    5.50
   6   1   9   40.50    5.30
   6  -1   9   36.30    5.60
  -6  -1  -9   48.90    5.30
   6  -1   9   43.20    5.50
  -6   1 -10   15.20    2.30
   6   1  10   11.40    1.90
   6   1  10   11.40    2.10
   6  -1  10   10.40    2.30
   6  -1  10   12.90    2.30
  -6  -1 -10   12.60    1.80
   6   1  11   29.00    4.10
  -6   1 -11   36.10    4.30
   6   1  11   28.70    4.20
  -6  -1 -11   39.20    4.00
   6  -1  11   28.10    4.70
   6  -1  11   30.80    4.30
   6   1  12    7.60    1.50
  -6   1 -12   12.80    2.00
   6   1  12   10.10    1.90
   6  -1  12   12.70    2.40
   6  -1  12   10.10    2.00
  -6  -1 -12    6.30    1.30
   6   1  13    7.30    1.70
  -6   1 -13    7.10    1.70
  -6   1 -13    6.70    1.60
  -6  -1 -13    4.60    1.30
   6  -1  13    5.40    1.90
  -6  -1 -13    7.70    1.30
  -6   1 -14    3.70    1.50
  -6   1 -14    1.90    1.20
   6   1  14    4.60    1.50
  -6  -1 -14    4.30    1.10
  -6  -1 -14    4.10    1.00
   6  -1  14    5.70    1.90
   6   1  15   14.10    2.50
  -6   1 -15   15.20    2.50
   6  -1  15   11.80    2.70
  -6  -1 -15    9.40    1.90
  -6   1 -16    1.30    1.20
   6   1  16    3.00    1.50
  -6   1 -16    0.70    1.10
  -6  -1 -16    0.50    0.80
   6  -1  16    0.00    1.40
   6   1  17   11.10    2.30
  -6   1 -17   10.80    2.10
  -6   1 -17    6.30    1.90
   6  -1  17    6.70    2.30
  -6  -1 -17   10.20    1.80
  -6  -1 -17    7.60    1.60
   6   1  18    1.10    1.40
  -6   1 -18    1.40    1.20
  -6   1 -18   -0.50    1.00
   6  -1  18   -0.20    1.60
  -6  -1 -18    0.60    0.90
  -6  -1 -18   -0.10    0.70
   6   1  19    4.30    1.90
  -6   1 -19    4.80    1.50
  -6  -1 -19    1.70    0.90
   6  -1  19    6.50    2.40
  -6   2  20    0.00    1.50
   6   2 -20    1.90    1.40
  -6  -2  20    1.30    2.10
  -6   2  19   -1.00    1.30
   6   2 -19   -0.70    1.20
  -6  -2  19    0.60    1.80
   6  -2 -19    2.60    0.70
   6  -2 -19    0.60    0.50
  -6  -2  19   -0.80    1.40
  -6   2  18   14.20    2.40
   6   2 -18   10.00    2.50
   6   2 -18   11.50    2.70
   6  -2 -18   11.00    1.60
  -6  -2  18    9.00    2.70
   6  -2 -18   13.50    1.80
  -6  -2  18   10.40    2.80
   6   2 -17   -0.70    1.20
  -6   2  17    0.10    1.00
   6   2 -17   -1.90    1.10
   6  -2 -17    0.10    0.60
  -6  -2  17   -0.50    1.40
   6  -2 -17   -0.30    0.50
  -6  -2  17    0.50    1.60
   6   2 -16    1.00    1.20
  -6   2  16    0.60    1.10
   6   2 -16    0.80    1.30
   6  -2 -16    0.80    0.50
   6  -2 -16    0.50    0.60
  -6  -2  16    0.80    1.40
  -6  -2  16    0.10    1.50
   6   2 -15    0.00    1.10
  -6   2  15    2.80    1.10
  -6  -2  15    1.70    1.50
   6  -2 -15    1.00    0.70
  -6  -2  15    0.90    1.40
   6  -2 -15    1.70    0.60
   6   2 -14   20.00    3.10
   6   2 -14   19.70    3.20
  -6   2  14   16.80    2.40
  -6   2  14   21.80    2.60
  -6  -2  14   12.30    2.90
   6  -2 -14   16.70    2.20
  -6  -2  14   19.80    3.30
  -6   2  13    0.30    0.60
  -6   2  13    1.40    0.90
   6   2 -13    1.20    1.20
   6  -2 -13    0.80    0.50
  -6  -2  13    0.10    1.00
  -6  -2  13    0.50    1.30
   6   2 -12    7.90    1.70
  -6   2  12    6.00    1.10
  -6   2  12    6.80    1.30
  -6  -2  12    3.30    1.50
   6  -2 -12    5.90    1.00
  -6  -2  12    4.20    1.70
  -6   2  11    6.30    1.20
   6   2 -11    6.00    1.50
  -6   2  11    5.00    1.10
   6  -2 -11    5.60    1.00
  -6  -2  11    7.30    1.70
  -6  -2  11    5.50    1.50
   6   2 -10   25.30    3.40
  -6   2  10   25.80    3.10
  -6   2  10   22.20    3.00
  -6  -2  10   26.20    3.50
  -6  -2  10   27.20    3.50
   6  -2 -10   22.80    2.90
  -6   2   9    6.70    1.30
   6   2  -9    6.90    1.70
   6   2  -9    9.70    1.80
  -6   2   9   10.20    1.40
  -6  -2   9    8.90    1.80
  -6  -2   9    7.10    1.70
   6  -2  -9   10.00    1.30
   6   2  -8   34.70    4.80
  -6   2   8   37.00    4.60
  -6   2   8   42.90    4.60
   6   2  -8   44.00    4.90
  -6  -2   8   35.20    4.90
  -6  -2   8   35.40    4.90
   6  -2  -8   39.00    4.50
   6   2  -7   27.50    3.40
  -6   2   7   29.50    3.10
   6   2  -7   21.90    3.30
  -6   2   7   23.50    3.10
   6  -2  -7   24.40    3.00
  -6  -2   7   25.70    3.40
  -6  -2   7   21.80    3.30
  -6   2   6   12.80    1.50
   6   2  -6    9.90    1.70
   6   2  -6   12.10    1.90
  -6   2   6    7.50    1.30
   6  -2  -6    8.40    1.30
  -6  -2   6    9.00    1.80
  -6  -2   6    8.70    1.70
   6   2  -5   34.20    4.80
  -6   2   5   43.00    4.60
  -6   2   5   35.00    4.50
   6   2  -5   38.90    4.80
   6  -2  -5   37.20    4.50
  -6  -2   5   39.10    4.80
   6  -2  -5   37.80    4.50
  -6  -2   5   41.10    4.80
   6   2  -4   38.70    4.60
  -6   2   4   37.40    4.40
  -6   2   4   34.80    4.40
   6   2  -4   30.50    4.50
   6  -2  -4   36.80    4.30
  -6  -2   4   38.70    4.60
   6  -2  -4   37.90    4.40
   6   2  -3   11.00    1.90
   6   2  -3   12.60    2.00
  -6   2   3   13.10    1.90
   6  -2  -3   13.30    1.80
  -6  -2   3   13.90    1.90
   6  -2  -3   12.50    1.70
  -6  -2   3   10.40    1.90
  -6   2   2  140.09   15.60
   6   2  -2  133.89   15.60
  -6   2   2  136.19   15.60
   6   2  -2  138.59   15.60
  -6  -2   2  141.29   15.60
   6  -2  -2  150.28   15.60
  -6  -2   2  122.69   15.60
   6  -2  -2  123.89   15.50
   6   2  -1  342.17   39.20
  -6   2   1  357.26   39.10
   6   2  -1  352.86   39.20
  -6   2   1  335.57   39.20
  -6  -2   1  369.26   39.10
   6  -2  -1  358.26   39.20
   6  -2  -1  329.97   39.10
  -6  -2   1  314.37   39.20
  -6   2   0   12.10    1.60
   6   2   0    8.10    1.40
  -6   2   0    7.50    1.60
   6   2   0   11.00    1.50
  -6  -2   0    8.30    1.40
  -6  -2   0   10.10    1.40
   6  -2   0    8.20    1.50
   6  -2   0    9.00    1.70
  -6   2  -1  276.17   31.10
   6   2   1  292.47   31.00
   6   2   1  269.97   31.00
  -6   2  -1  247.78   31.10
   6  -2   1  297.37   31.20
   6  -2   1  233.98   31.10
  -6  -2  -1  293.77   31.00
  -6   2  -2   12.80    2.10
   6   2   2   17.50    1.90
  -6  -2  -2   12.80    1.90
  -6  -2  -2   13.00    1.90
   6   2   3  183.88   19.90
  -6   2  -3  178.68   20.00
   6   2   3  198.58   19.90
  -6   2  -3  162.88   20.10
  -6  -2  -3  166.08   19.80
   6  -2   3  156.88   20.00
   6  -2   3  171.68   20.10
  -6  -2  -3  172.38   19.90
  -6   2  -4   11.50    2.00
  -6   2  -4   11.60    2.10
   6   2   4   14.30    1.70
   6   2   4   13.70    1.70
   6  -2   4   10.50    2.10
  -6  -2  -4   10.10    1.60
  -6  -2  -4   12.10    1.60
   6  -2   4   12.00    2.00
   6   2   5   88.69    9.60
  -6   2  -5   74.49   10.00
   6   2   5   85.69    9.70
  -6   2  -5   91.79    9.90
   6  -2   5   85.99   10.10
  -6  -2  -5   81.39    9.60
   6  -2   5   77.19    9.90
   6   2   6   13.50    2.00
  -6   2  -6   18.80    2.60
  -6   2  -6   19.30    2.90
   6   2   6   15.90    2.10
   6  -2   6   18.50    2.70
  -6  -2  -6   15.90    2.00
   6  -2   6   17.80    2.80
  -6   2  -7   11.80    2.30
   6   2   7   11.10    1.60
   6   2   7   11.20    1.70
  -6   2  -7   12.20    2.10
   6  -2   7   10.50    2.30
   6  -2   7    9.20    1.90
   6   2   8   12.20    1.80
   6   2   8   12.60    1.90
  -6   2  -8   14.00    2.30
  -6   2  -8   16.90    2.60
   6  -2   8   13.50    2.30
   6  -2   8   10.50    2.40
  -6   2  -9    0.60    1.30
  -6   2  -9    3.00    1.20
   6   2   9    0.70    0.80
   6   2   9    1.20    0.60
   6  -2   9    1.70    1.30
   6  -2   9    1.90    1.10
  -6  -2  -9    1.40    0.50
   6   2  10    1.40    0.90
  -6   2 -10    1.70    1.40
  -6   2 -10    2.00    1.30
   6   2  10    1.50    0.70
  -6  -2 -10    1.30    0.50
   6  -2  10    3.80    1.30
   6  -2  10    3.00    1.50
   6   2  11    3.60    0.90
  -6   2 -11    6.10    1.70
   6   2  11    3.40    1.10
   6  -2  11    0.80    1.40
  -6  -2 -11    4.00    0.70
   6  -2  11    3.60    1.50
   6   2  12   18.80    2.60
  -6   2 -12   15.60    2.80
   6   2  12   17.20    2.30
  -6   2 -12   14.30    2.80
   6  -2  12   14.50    2.90
  -6  -2 -12   15.30    2.10
  -6  -2 -12   16.20    2.00
   6  -2  12   19.90    3.40
  -6   2 -13   31.30    4.00
   6   2  13   25.10    3.50
  -6   2 -13   19.30    3.60
  -6  -2 -13   22.70    3.00
  -6  -2 -13   23.60    2.90
   6  -2  13   26.30    4.20
  -6   2 -14    2.90    1.60
   6   2  14    7.30    1.50
  -6  -2 -14    3.70    0.70
   6  -2  14    6.20    2.10
  -6  -2 -14    3.00    0.80
   6   2  15    0.50    1.10
  -6   2 -15    1.70    1.30
  -6   2 -15    1.50    1.40
   6  -2  15    1.00    1.60
  -6  -2 -15   -0.50    0.50
  -6  -2 -15    0.60    0.40
   6   2  16    3.10    1.40
  -6   2 -16    1.30    1.30
  -6   2 -16    2.40    1.50
  -6  -2 -16    2.60    0.60
   6  -2  16    1.70    1.80
  -6  -2 -16    2.30    0.60
   6   2  17    4.30    1.60
  -6   2 -17    2.30    1.60
   6  -2  17   -2.40    1.60
   6   2  18    3.10    1.50
  -6   2 -18    1.70    1.50
   6  -2  18    0.70    1.90
  -6   2 -19    0.70    1.30
   6   2  19    2.50    1.60
   6  -2  19    1.60    2.00
  -6   3  19    2.30    1.50
   6   3 -19    4.80    1.90
  -6  -3  19    6.00    2.30
   6   3 -18    3.10    1.70
  -6   3  18    3.70    1.40
  -6  -3  18    3.80    2.20
   6   3 -17   -1.10    1.90
   6   3 -17    3.60    1.80
  -6   3  17   -0.10    0.90
  -6  -3  17   -0.60    1.40
  -6  -3  17   -0.60    1.70
   6   3 -16    1.30    1.40
  -6   3  16    2.30    1.00
   6   3 -16    2.20    1.50
  -6  -3  16    2.30    1.60
  -6  -3  16    1.60    1.80
  -6   3  15   -0.30    0.80
   6   3 -15    2.00    1.40
   6   3 -15   -0.20    1.20
  -6  -3  15    1.30    1.50
  -6  -3  15    0.60    1.60
   6   3 -14    2.40    1.40
  -6   3  14    0.40    0.80
  -6   3  14    1.00    0.50
  -6  -3  14    0.90    1.70
   6  -3 -14    1.30    0.40
  -6  -3  14    0.10    1.40
   6  -3 -14    1.10    0.30
  -6   3  13    6.70    1.20
  -6   3  13    5.00    1.00
   6   3 -13    4.00    1.70
   6  -3 -13    5.20    0.80
  -6  -3  13    7.30    1.90
  -6  -3  13    1.40    1.60
  -6  -3  13    3.90    1.60
  -6   3  12   16.10    2.00
   6   3 -12   19.80    2.90
  -6   3  12   13.10    1.90
  -6  -3  12   12.70    2.70
  -6  -3  12   14.70    2.70
   6  -3 -12   13.60    1.80
  -6  -3  12   12.10    2.80
   6   3 -11    2.50    1.20
  -6   3  11    1.20    0.50
  -6   3  11    1.40    0.60
  -6  -3  11    0.10    1.30
  -6  -3  11    0.30    1.10
  -6  -3  11    0.70    1.30
   6  -3 -11    0.90    0.50
  -6   3  10    7.10    1.10
  -6   3  10    5.30    1.00
   6   3 -10    5.20    1.50
  -6  -3  10    4.00    1.60
   6  -3 -10    4.90    0.90
  -6  -3  10    3.50    1.50
  -6  -3  10    6.30    1.70
   6   3  -9    2.30    1.20
   6   3  -9    2.00    1.20
  -6   3   9    0.60    0.60
  -6   3   9    1.40    0.50
   6  -3  -9    1.00    0.50
  -6  -3   9    2.20    1.20
  -6  -3   9    2.00    1.20
   6   3  -8    4.10    1.30
   6   3  -8    1.90    1.10
  -6   3   8    2.20    0.70
  -6  -3   8    4.10    1.20
  -6  -3   8    2.80    1.20
   6   3  -7  126.09   14.00
  -6   3   7  115.49   13.60
  -6   3   7  126.89   13.70
   6   3  -7  109.49   13.90
   6  -3  -7  120.09   13.70
  -6  -3   7  130.09   14.00
  -6  -3   7  106.19   14.00
  -6   3   6    0.00    0.50
   6   3  -6    1.90    1.00
   6   3  -6   -0.60    0.80
  -6   3   6    0.60    0.50
  -6  -3   6    1.20    1.00
   6  -3  -6   -0.20    0.50
  -6  -3   6    0.10    0.80
  -6   3   5   38.70    4.00
   6   3  -5   28.30    4.20
  -6   3   5   33.70    4.00
   6   3  -5   33.40    4.30
   6  -3  -5   30.60    3.80
  -6  -3   5   30.90    4.20
  -6  -3   5   31.80    4.20
   6  -3  -5   31.30    3.90
   6   3  -4    1.80    1.00
  -6   3   4    2.70    0.80
  -6   3   4    2.70    0.80
   6   3  -4    1.70    1.00
  -6  -3   4    2.60    1.00
   6  -3  -4    3.50    0.70
   6  -3  -4    1.30    0.70
  -6  -3   4    1.10    0.90
  -6   3   3  140.89   14.60
  -6   3   3  105.89   14.60
   6   3  -3  122.99   14.70
   6   3  -3  125.89   14.70
   6  -3  -3  140.09   14.50
  -6  -3   3  140.29   14.70
   6  -3  -3  112.29   14.60
   6   3  -2    6.40    1.40
   6   3  -2    8.80    1.50
  -6   3   2    3.80    1.20
  -6   3   2    8.40    1.40
  -6  -3   2    6.30    1.30
   6  -3  -2    8.40    1.40
   6  -3  -2    5.80    1.30
  -6  -3   2    8.90    1.60
  -6   3   1   13.10    2.50
   6   3  -1   23.20    2.60
  -6  -3   1   18.30    2.50
  -6   3   0   64.89    7.40
   6   3   0   64.29    7.30
  -6   3   0   50.29    7.40
   6   3   0   66.19    7.40
   6  -3   0   63.59    7.40
  -6  -3   0   59.89    7.40
   6  -3   0   57.29    7.40
  -6  -3   0   69.19    7.30
  -6  -3   0   59.59    7.30
  -6   3  -1  310.37   39.30
   6   3   1  378.86   39.20
  -6   3  -1  331.47   39.30
   6   3   1  353.26   39.20
   6  -3   1  374.96   39.40
  -6  -3  -1  328.87   39.20
  -6  -3  -1  347.77   39.20
   6  -3   1  334.57   39.30
   6   3   2    4.90    1.00
  -6   3  -2    3.10    1.30
   6   3   2    5.80    1.10
  -6   3  -2    4.00    1.30
  -6  -3  -2    5.20    1.10
  -6  -3  -2    4.60    1.10
   6  -3   2    4.30    1.40
   6  -3   2    5.50    1.30
  -6  -3  -2    4.50    0.90
   6   3   3    5.50    1.00
  -6   3  -3    6.40    1.50
  -6   3  -3    2.40    1.30
   6   3   3    5.70    1.00
  -6  -3  -3    5.50    1.00
  -6  -3  -3    5.80    1.00
  -6  -3  -3    4.40    0.80
   6  -3   3    4.80    1.60
   6  -3   3    6.70    1.40
   6   3   4   14.90    1.80
   6   3   4   14.50    1.80
  -6   3  -4   12.70    2.30
  -6   3  -4   11.00    2.20
   6  -3   4   13.90    2.40
   6  -3   4   11.10    2.20
  -6  -3  -4   12.50    1.80
  -6   3  -5    9.10    1.70
  -6   3  -5    7.20    1.90
   6   3   5    6.70    1.10
   6   3   5    9.20    1.20
   6  -3   5    9.40    1.90
   6  -3   5    7.10    1.60
  -6  -3  -5    5.80    1.10
   6   3   6  154.48   18.10
  -6   3  -6  152.18   18.60
  -6   3  -6  164.28   18.50
   6   3   6  170.08   18.10
   6  -3   6  156.48   18.60
   6  -3   6  153.38   18.50
  -6   3  -7    4.50    1.70
  -6   3  -7    4.50    1.50
   6   3   7    3.80    0.80
   6   3   7    5.10    0.90
   6  -3   7    4.00    1.40
   6  -3   7    2.50    1.50
  -6  -3  -7    4.10    0.80
  -6   3  -8   45.40    5.50
  -6   3  -8   35.50    5.50
   6   3   8   45.60    5.00
   6   3   8   40.30    4.90
  -6  -3  -8   42.80    4.90
   6  -3   8   38.60    5.40
   6  -3   8   41.30    5.60
   6   3   9   17.00    2.10
  -6   3  -9   21.60    3.10
  -6   3  -9   18.30    3.10
   6   3   9   16.40    2.20
   6  -3   9   13.70    3.00
   6  -3   9   14.90    2.80
  -6  -3  -9   16.30    2.00
   6   3  10    7.40    1.40
   6   3  10    8.60    1.20
  -6   3 -10    6.70    2.10
  -6   3 -10   12.50    2.40
   6  -3  10    6.50    2.10
   6  -3  10    9.90    2.20
  -6  -3 -10    8.00    1.10
  -6   3 -11    3.80    2.00
   6   3  11    5.20    0.90
   6   3  11    5.50    1.10
  -6   3 -11    5.90    1.90
   6  -3  11   10.40    2.40
   6  -3  11    5.10    1.70
  -6   3 -12   19.00    3.30
   6   3  12   16.70    2.50
   6  -3  12   18.20    3.50
   6   3  13    2.00    1.00
  -6   3 -13    1.80    1.50
   6  -3  13    3.50    1.90
   6   3  14    5.40    1.30
  -6   3 -14    3.40    1.70
  -6   3 -14    7.50    2.00
   6  -3  14    4.00    2.10
  -6   3 -15    5.90    1.90
   6   3  15    3.70    1.30
  -6   3 -15    3.90    1.60
   6  -3  15    7.20    2.50
   6   3  16    2.90    1.20
  -6   3 -16    4.60    1.90
   6  -3  16    1.30    1.70
  -6   3 -17   40.20    5.40
   6   3  17   36.60    4.90
   6  -3  17   33.30    5.90
   6   3  18    2.40    1.40
  -6   3 -18    3.10    1.70
   6  -3  18    3.10    2.20
  -6   4  19   -1.20    0.90
   6   4 -19    1.10    1.80
  -6  -4  19    0.80    2.20
  -6   4  18   -2.00    0.80
   6   4 -18    1.20    1.70
  -6  -4  18   -0.10    1.90
  -6   4  17   -1.20    0.70
   6   4 -17    3.20    1.70
  -6  -4  17    0.40    1.60
   6   4 -16    0.50    1.40
  -6   4  16    5.80    1.10
  -6  -4  16    2.40    2.00
  -6  -4  16    5.50    2.10
   6   4 -15    6.30    1.90
  -6   4  15    4.80    1.00
   6   4 -15    4.40    1.80
  -6  -4  15    3.80    2.00
  -6  -4  15    1.80    1.70
  -6   4  14    0.20    0.60
   6   4 -14    2.00    1.50
  -6  -4  14    0.10    1.50
  -6  -4  14    3.50    1.80
  -6   4  13   13.10    1.70
   6   4 -13   10.40    2.60
  -6  -4  13   12.20    2.70
  -6  -4  13    4.80    2.30
  -6   4  12   20.40    2.70
   6   4 -12   21.00    3.60
  -6   4  12   20.20    2.50
  -6  -4  12   23.40    3.70
  -6  -4  12   24.70    4.00
  -6   4  11    2.10    0.50
  -6   4  11    2.20    0.70
   6   4 -11    3.50    1.60
  -6  -4  11    0.20    1.30
  -6  -4  11    0.60    1.40
   6  -4 -11    1.10    0.40
  -6  -4  11    2.80    1.70
  -6   4  10   20.70    2.80
   6   4 -10   31.50    4.10
  -6   4  10   26.00    2.90
  -6  -4  10   19.40    3.70
   6  -4 -10   23.10    2.80
  -6  -4  10   22.40    3.70
  -6  -4  10   19.50    3.70
   6   4  -9   15.10    2.40
  -6   4   9    6.30    1.10
  -6   4   9    7.90    1.30
   6   4  -9    4.40    1.80
  -6  -4   9    9.10    2.00
   6  -4  -9    7.60    1.20
  -6  -4   9    7.90    2.10
  -6  -4   9   10.00    2.30
  -6   4   8   14.00    2.00
   6   4  -8   17.90    3.00
   6   4  -8   19.40    3.00
  -6   4   8   17.00    2.20
  -6  -4   8   16.50    2.90
  -6  -4   8   15.70    2.80
  -6  -4   8   13.90    2.90
   6  -4  -8   14.90    2.10
  -6   4   7   13.20    2.00
   6   4  -7   16.30    2.70
  -6   4   7   11.60    1.90
   6   4  -7   20.50    3.00
  -6  -4   7   12.40    2.50
  -6  -4   7   23.60    3.20
  -6  -4   7   18.00    2.80
   6  -4  -7   15.10    2.00
   6   4  -6    9.80    2.00
  -6   4   6    8.20    1.40
   6   4  -6    9.80    1.90
  -6  -4   6    9.10    2.00
  -6  -4   6    8.00    1.90
  -6  -4   6    6.70    1.70
   6  -4  -6    6.80    1.30
  -6   4   5   78.49    9.80
   6   4  -5   82.99   10.10
  -6   4   5   88.09    9.80
   6   4  -5   87.59   10.10
   6  -4  -5   89.99    9.60
  -6  -4   5   89.99   10.10
   6  -4  -5   77.99    9.80
   6  -4  -5   81.29    9.60
  -6  -4   5   79.49   10.20
  -6   4   4   16.70    2.50
   6   4  -4   21.30    3.00
  -6   4   4   16.00    2.60
   6   4  -4   21.80    3.10
  -6  -4   4   19.80    3.20
   6  -4  -4   17.60    2.40
   6  -4  -4   20.60    2.30
   6  -4  -4   17.70    2.50
  -6  -4   4   16.90    2.80
  -6  -4   4   17.10    3.00
  -6   4   3   28.60    3.30
   6   4  -3   25.60    3.50
   6   4  -3   22.60    3.60
  -6   4   3   23.00    3.30
   6  -4  -3   22.70    3.30
  -6  -4   3   24.40    3.50
   6  -4  -3   26.20    3.20
  -6  -4   3   30.20    3.40
  -6  -4   3   26.10    3.80
   6  -4  -3   23.60    3.20
  -6   4   2    8.30    1.70
   6   4  -2    6.30    1.60
   6   4  -2    9.40    1.80
  -6   4   2    8.30    1.60
  -6  -4   2    6.80    1.80
   6  -4  -2   10.30    1.60
  -6  -4   2    8.50    1.70
   6  -4  -2    7.40    1.50
  -6  -4   2    9.00    1.60
  -6   4   1    2.50    1.10
   6   4  -1    2.40    1.00
  -6   4   1    2.80    1.20
   6   4  -1    5.80    1.20
  -6  -4   1    3.20    1.20
  -6  -4   1    2.60    1.10
   6  -4  -1    1.60    0.90
   6  -4  -1    5.50    1.30
  -6  -4   1    4.30    1.00
   6   4   0    1.70    1.00
  -6   4   0    3.00    1.10
  -6   4   0    0.00    0.90
   6   4   0    2.30    1.00
   6  -4   0    2.20    1.00
  -6  -4   0    2.60    0.80
  -6  -4   0    4.00    1.20
  -6  -4   0    2.10    0.90
   6  -4   0    1.40    1.00
  -6   4  -1   20.30    3.10
   6   4   1   17.50    2.50
  -6   4  -1   19.60    2.90
   6   4   1   19.40    2.60
   6  -4   1   18.50    2.80
  -6  -4  -1   19.30    2.70
  -6  -4  -1   13.00    2.60
  -6  -4  -1   19.80    2.40
   6  -4   1   22.30    3.10
   6   4   2    1.30    0.70
   6   4   2    1.10    0.70
  -6   4  -2    1.00    1.00
  -6   4  -2   -0.10    1.10
   6  -4   2    1.10    1.10
  -6  -4  -2    0.80    0.70
   6  -4   2   -0.50    0.80
  -6  -4  -2    0.10    0.50
  -6  -4  -2    0.20    0.70
  -6   4  -3   25.50    3.20
   6   4   3   22.30    2.80
  -6   4  -3   18.90    3.30
   6   4   3   22.90    2.80
  -6  -4  -3   21.50    2.90
   6  -4   3   23.50    3.40
   6  -4   3   23.00    3.10
  -6  -4  -3   21.40    2.70
  -6  -4  -3   19.50    2.60
   6   4   4  106.89   11.20
   6   4   4  107.79   11.30
  -6   4  -4   93.59   11.60
  -6   4  -4   94.99   11.70
   6  -4   4   83.09   11.50
  -6  -4  -4   95.09   11.30
   6  -4   4   90.09   11.60
   6   4   5    6.60    1.00
  -6   4  -5    6.30    1.70
   6   4   5    4.80    1.00
  -6   4  -5    5.70    1.70
   6  -4   5    4.10    1.50
   6  -4   5    6.50    1.80
  -6  -4  -5    4.30    1.00
   6   4   6   21.60    2.80
   6   4   6   24.20    2.80
  -6   4  -6   20.80    3.50
  -6   4  -6   21.30    3.70
   6  -4   6   26.50    4.00
   6  -4   6   21.40    3.60
  -6   4  -7  102.19   11.90
   6   4   7   99.99   11.20
   6   4   7  100.99   11.10
  -6   4  -7  100.89   11.70
   6  -4   7  100.39   11.80
  -6  -4  -7   89.89   11.10
   6  -4   7   87.99   11.60
   6   4   8    8.40    1.10
   6   4   8    6.60    1.10
  -6   4  -8    8.50    2.00
  -6   4  -8    8.30    2.30
  -6  -4  -8    5.40    1.00
   6  -4   8    6.80    2.10
   6  -4   8    8.70    2.10
  -6   4  -9    5.00    1.80
   6   4   9    2.30    0.50
   6   4   9    2.30    0.70
  -6   4  -9    1.00    1.50
   6  -4   9    2.20    1.50
   6  -4   9    5.20    1.70
   6   4  10   13.40    1.90
  -6   4 -10   10.30    2.50
  -6   4 -10    8.90    2.80
  -6   4 -10   17.00    3.00
   6  -4  10   19.70    3.30
   6  -4  10   16.80    3.00
  -6   4 -11   -0.10    1.80
   6   4  11    1.30    0.60
  -6   4 -11    1.20    1.50
   6  -4  11    1.50    1.70
  -6   4 -12   15.10    3.00
   6   4  12   15.10    2.10
   6  -4  12   16.50    3.40
  -6   4 -13    7.90    2.20
   6   4  13    5.60    1.10
   6  -4  13   11.30    2.90
  -6   4 -14    1.90    1.30
  -6   4 -14   -1.40    1.40
   6   4  14    0.30    0.60
   6  -4  14   -0.30    1.20
   6  -4  14    1.50    1.90
   6   4  15    1.60    0.80
  -6   4 -15    4.00    1.80
   6  -4  15    2.40    2.10
  -6   4 -16    1.10    1.80
   6   4  16    1.40    0.80
   6  -4  16    6.70    2.50
  -6   4 -17    2.60    1.90
   6   4  17    3.00    1.00
   6  -4  17    0.40    2.00
   6   5 -17    1.60    1.90
  -6   5  17    3.50    0.90
  -6  -5  17    1.90    2.30
  -6   5  16    5.60    1.10
   6   5 -16    4.90    2.20
  -6  -5  16    3.90    2.30
   6   5 -15   -0.50    1.40
  -6   5  15   -0.50    0.50
  -6  -5  15    0.40    1.70
  -6   5  14    1.20    0.60
   6   5 -14   -0.30    1.20
   6   5 -14    2.10    1.70
  -6  -5  14   -1.90    1.30
  -6  -5  14   -1.00    1.20
   6   5 -13    0.30    1.30
   6   5 -13   -2.20    1.20
  -6   5  13    0.00    0.60
  -6  -5  13    1.00    1.50
  -6  -5  13   -1.50    1.40
   6   5 -12    3.30    1.70
  -6   5  12    3.10    0.90
   6   5 -12    4.00    1.90
  -6  -5  12    5.70    2.00
  -6   5  11    4.60    0.80
   6   5 -11    6.50    2.10
  -6   5  11    3.90    1.00
   6   5 -11    9.10    2.30
  -6  -5  11    4.00    2.10
  -6   5  10    1.00    0.50
   6   5 -10    0.70    1.40
  -6   5  10    1.90    0.80
   6   5 -10    0.90    1.40
  -6  -5  10    0.10    1.40
  -6   5   9    2.00    0.70
   6   5  -9    1.90    1.60
  -6   5   9    1.20    0.80
   6   5  -9    0.20    1.30
   6  -5  -9    2.10    0.70
  -6  -5   9    2.80    1.50
  -6  -5   9    0.10    1.50
  -6  -5   9    2.50    1.50
  -6   5   8   47.10    5.20
   6   5  -8   37.50    5.80
   6   5  -8   53.29    6.00
  -6   5   8   42.60    5.30
  -6  -5   8   48.70    5.90
   6  -5  -8   41.90    5.20
  -6  -5   8   41.10    5.80
  -6  -5   8   33.50    6.00
  -6   5   7   22.70    3.20
   6   5  -7   21.90    3.80
   6   5  -7   31.00    4.20
  -6   5   7   26.90    3.10
   6  -5  -7   23.50    3.10
  -6  -5   7   16.10    3.60
  -6  -5   7   28.30    3.90
  -6  -5   7   18.50    3.80
  -6   5   6    0.40    0.90
   6   5  -6    1.40    1.30
  -6   5   6   -0.10    0.80
   6   5  -6    1.00    1.20
   6  -5  -6    0.10    0.70
  -6  -5   6    0.80    1.40
  -6  -5   6    0.90    1.20
  -6  -5   6   -1.30    1.10
   6   5  -5   -0.80    1.10
  -6   5   5   -0.40    0.80
   6   5  -5    0.40    1.30
  -6   5   5    1.50    1.00
   6  -5  -5    0.10    0.70
  -6  -5   5    0.20    1.20
  -6  -5   5    1.90    1.40
  -6  -5   5    0.40    1.30
   6   5  -4    6.10    1.50
  -6   5   4    4.10    1.20
  -6   5   4    3.30    1.30
   6   5  -4    0.80    1.20
   6  -5  -4    3.50    0.80
  -6  -5   4    2.40    1.50
   6  -5  -4    3.30    1.00
  -6  -5   4    2.20    1.30
   6  -5  -4    3.90    0.90
  -6  -5   4   -0.70    1.00
   6   5  -3    1.00    1.00
  -6   5   3   -0.20    0.90
  -6   5   3   -0.70    0.90
   6   5  -3   -0.60    1.00
   6  -5  -3   -0.70    0.70
   6  -5  -3    0.20    0.80
  -6  -5   3    0.80    1.00
  -6  -5   3    1.60    1.30
  -6  -5   3   -0.40    1.00
   6  -5  -3   -0.40    0.70
  -6   5   2   37.20    4.50
   6   5  -2   32.70    4.60
   6   5  -2   36.80    4.60
  -6   5   2   27.30    4.50
  -6  -5   2   39.70    4.40
   6  -5  -2   31.50    4.40
  -6  -5   2   39.00    4.70
   6  -5  -2   41.90    4.40
   6  -5  -2   28.30    4.40
  -6  -5   2   32.20    4.60
  -6   5   1    9.50    2.10
   6   5  -1   11.50    2.10
   6   5  -1   14.20    2.20
  -6   5   1   11.00    2.10
   6  -5  -1   12.70    2.10
  -6  -5   1    8.90    2.10
   6  -5  -1   10.70    2.00
  -6  -5   1   10.60    2.20
  -6  -5   1   10.20    1.90
   6  -5  -1   11.60    2.00
  -6   5   0    5.60    1.50
   6   5   0    4.50    1.30
   6   5   0    3.20    1.10
  -6   5   0    3.70    1.50
  -6  -5   0    4.80    1.10
  -6  -5   0    5.20    1.40
   6  -5   0    6.40    1.60
   6  -5   0    2.20    1.20
  -6  -5   0    1.60    1.20
   6  -5   0    3.40    1.20
   6   5   1    0.30    0.90
  -6   5  -1    0.30    1.10
  -6   5  -1   -1.30    1.00
   6   5   1   -0.80    0.70
   6  -5   1    0.40    0.80
  -6  -5  -1    0.10    0.60
  -6  -5  -1    0.10    0.90
  -6  -5  -1    0.20    0.80
   6  -5   1    1.50    1.20
   6  -5   1    2.20    1.10
  -6   5  -2    0.40    1.20
   6   5   2    1.30    0.80
   6   5   2    1.20    0.90
  -6   5  -2    1.70    1.30
  -6  -5  -2    0.60    0.80
   6  -5   2    1.30    1.10
  -6  -5  -2    1.60    0.60
  -6  -5  -2   -0.20    0.80
   6  -5   2    1.00    0.90
   6  -5   2    0.60    1.20
   6   5   3   11.50    1.90
  -6   5  -3   13.30    2.70
   6   5   3   12.60    1.90
  -6   5  -3   12.60    2.40
  -6  -5  -3    9.80    1.40
  -6  -5  -3   11.50    1.90
   6  -5   3   13.50    2.50
   6  -5   3   10.70    2.10
   6  -5   3   10.40    2.20
  -6  -5  -3   10.30    1.50
   6   5   4   11.00    2.00
  -6   5  -4   15.60    2.70
  -6   5  -4   12.00    2.60
   6   5   4   15.60    2.00
   6  -5   4    9.40    2.30
   6  -5   4   16.80    3.00
  -6  -5  -4   12.20    2.10
   6  -5   4   12.00    2.40
  -6   5  -5  187.38   21.30
  -6   5  -5  198.28   21.20
   6   5   5  198.48   20.70
   6   5   5  175.88   20.70
   6  -5   5  168.38   21.10
  -6  -5  -5  167.78   20.70
   6  -5   5  192.68   21.30
   6  -5   5  163.98   21.00
  -6   5  -6  102.89   12.50
   6   5   6   97.49   11.90
   6   5   6  113.79   11.80
  -6   5  -6  111.69   12.50
   6  -5   6  101.59   12.40
   6  -5   6   85.09   12.20
   6  -5   6  103.39   12.50
   6   5   7    3.60    1.00
  -6   5  -7    5.70    1.80
  -6   5  -7    4.00    1.80
   6   5   7    4.90    0.90
   6  -5   7    6.50    2.10
   6  -5   7    4.10    1.60
   6  -5   7    5.40    1.60
   6   5   8    1.20    0.50
  -6   5  -8   -0.10    1.40
  -6   5  -8   -0.60    1.50
   6   5   8    0.10    0.60
   6  -5   8   -0.70    1.20
   6  -5   8    0.90    1.70
   6  -5   8    0.00    1.20
   6   5   9   13.80    2.10
  -6   5  -9   17.20    3.30
   6   5   9   16.40    2.00
   6   5   9   16.50    1.90
  -6   5  -9   19.30    3.40
  -6   5  -9   13.70    3.00
   6  -5   9   14.70    3.30
  -6   5 -10    1.70    1.40
  -6   5 -10    5.90    1.90
   6   5  10    2.10    0.70
   6  -5  10   -0.70    1.40
   6   5  11    8.20    1.20
  -6   5 -11    3.40    1.90
  -6   5 -11   13.00    2.60
   6  -5  11    5.80    2.40
  -6   5 -12    0.90    1.40
  -6   5 -12    4.60    2.00
   6  -5  12    4.30    1.90
   6  -5  12    6.30    2.30
   6   5  13    3.10    0.70
  -6   5 -13    3.70    2.40
  -6   5 -13    4.00    1.90
   6  -5  13    2.10    1.60
   6  -5  13    2.70    2.10
  -6   5 -14    9.40    2.60
   6   5  14    8.20    1.30
   6  -5  14    5.90    2.40
  -6   5 -15    5.60    2.30
   6   5  15    4.20    0.90
   6  -5  15    1.70    2.10
  -6   5 -16    4.60    2.30
   6  -5  16    3.10    2.60
   6   6 -16    2.90    2.10
  -6   6  16    1.00    0.70
  -6  -6  16    0.40    2.10
  -6   6  15    2.20    0.90
   6   6 -15    3.80    2.10
  -6  -6  15    1.70    2.00
   6   6 -14    1.00    1.60
  -6   6  14    1.60    0.80
  -6  -6  14    2.60    2.20
   6   6 -13    1.00    1.60
  -6   6  13    1.40    0.80
  -6  -6  13   -1.20    1.50
  -6   6  12    5.60    1.20
   6   6 -12    5.60    2.20
   6   6 -12    3.70    1.80
  -6  -6  12    6.00    2.50
  -6  -6  12    0.30    1.40
   6   6 -11    7.10    2.30
  -6   6  11    5.90    1.00
  -6   6  11    9.40    1.60
   6   6 -11   10.40    2.50
  -6   6  11    7.80    1.20
  -6  -6  11    7.40    2.50
  -6  -6  11    5.80    2.10
  -6   6  10    2.40    0.80
  -6   6  10    3.00    0.70
   6   6 -10    4.20    1.70
   6   6 -10   -1.10    1.40
  -6   6  10    3.00    1.10
  -6  -6  10    1.30    1.60
  -6  -6  10    1.50    1.70
   6   6  -9    1.20    1.60
   6   6  -9    0.50    1.40
  -6   6   9   -0.40    0.50
  -6   6   9    1.10    1.00
  -6  -6   9    1.20    1.70
  -6   6   8    0.50    1.00
  -6   6   8    3.20    0.90
   6   6  -8    1.50    1.50
   6   6  -8    1.40    1.70
  -6  -6   8    1.50    1.40
  -6  -6   8    3.60    2.00
  -6   6   7   13.30    2.10
   6   6  -7   11.40    2.70
  -6   6   7   11.70    2.20
   6   6  -7    9.30    2.50
   6   6  -7   14.70    3.00
  -6  -6   7   12.30    3.00
  -6  -6   7   19.20    3.00
   6   6  -6    0.70    1.50
   6   6  -6   -2.30    1.00
  -6   6   6    2.30    1.10
   6   6  -6    0.10    1.20
  -6   6   6    0.50    1.00
  -6  -6   6    0.70    1.50
  -6  -6   6    1.90    1.40
   6   6  -5   35.00    4.00
   6   6  -5   21.20    3.90
  -6   6   5   24.80    3.40
   6   6  -5   23.00    3.80
  -6   6   5   23.90    3.70
  -6  -6   5   22.30    3.70
   6  -6  -5   23.30    3.40
  -6  -6   5   24.60    4.10
  -6   6   4    0.50    1.20
  -6   6   4    3.80    1.30
   6   6  -4    3.30    1.50
   6   6  -4    3.00    1.40
  -6  -6   4    1.80    1.30
   6  -6  -4    3.50    0.80
  -6  -6   4    0.60    1.40
   6  -6  -4    0.70    0.60
   6  -6  -4    0.50    1.00
   6   6  -3    7.10    2.10
  -6   6   3    9.50    2.00
   6   6  -3   12.10    2.40
  -6   6   3    9.30    2.20
  -6  -6   3    9.60    2.00
   6  -6  -3   11.00    1.80
   6  -6  -3   10.20    1.60
   6  -6  -3    8.40    1.90
  -6  -6   3   11.40    2.50
   6   6  -2   27.70    4.60
  -6   6   2   34.40    4.40
   6   6  -2   38.20    4.60
  -6   6   2   33.50    4.80
   6  -6  -2   29.10    4.20
  -6  -6   2   27.80    4.60
  -6  -6   2   35.00    4.30
   6  -6  -2   27.20    4.20
   6  -6  -2   36.70    4.20
  -6   6   1   22.40    3.20
   6   6  -1   27.20    3.50
   6   6  -1   16.70    3.10
  -6   6   1   16.10    3.20
  -6  -6   1   22.90    2.90
   6  -6  -1   20.10    3.00
   6  -6  -1   12.10    2.80
   6  -6  -1   17.80    2.90
  -6  -6   1   19.20    3.20
  -6   6   0   37.60    4.80
   6   6   0   37.70    4.70
   6   6   0   31.40    4.60
  -6   6   0   40.50    5.40
   6  -6   0   33.80    4.70
   6  -6   0   31.40    4.60
  -6  -6   0   36.90    4.70
   6  -6   0   32.40    4.60
   6   6   1   10.60    2.30
   6   6   1   16.30    2.60
  -6   6  -1   14.80    2.70
  -6   6  -1   11.40    2.70
   6  -6   1   13.50    2.50
   6  -6   1   13.10    2.50
   6  -6   1   12.30    2.70
  -6  -6  -1   11.80    2.30
  -6  -6  -1   16.60    2.10
  -6   6  -2    1.40    1.30
  -6   6  -2    1.80    1.50
   6   6   2    2.60    1.10
   6   6   2    2.90    1.20
   6  -6   2    2.20    1.30
   6  -6   2    5.60    1.80
  -6  -6  -2    1.70    0.90
  -6  -6  -2    3.30    0.80
   6  -6   2    0.50    1.00
  -6   6  -3    3.20    1.50
   6   6   3    0.70    0.90
  -6   6  -3    1.10    1.50
   6   6   3    1.80    1.10
   6  -6   3    3.00    1.70
   6  -6   3    0.40    1.00
   6  -6   3    1.50    1.30
  -6   6  -4    0.30    1.30
   6   6   4    0.20    0.80
  -6   6  -4   -1.20    1.30
   6   6   4   -0.20    0.90
   6   6   4    0.30    0.90
   6  -6   4    1.90    1.30
   6  -6   4    0.70    1.00
   6  -6   4    2.00    1.70
   6   6   5    4.00    1.20
  -6   6  -5    5.90    1.80
   6   6   5    6.40    1.20
   6   6   5    4.50    1.20
   6  -6   5    7.00    2.20
   6  -6   5    0.40    1.40
   6  -6   5    2.10    1.40
  -6   6  -6    3.60    1.80
  -6   6  -6    6.80    2.00
   6   6   6    3.20    0.90
   6   6   6    2.40    1.10
   6   6   6    6.80    1.30
   6  -6   6    5.90    1.90
   6  -6   6    2.10    1.80
   6   6   7   19.00    2.70
  -6   6  -7   22.80    3.80
   6   6   7   20.70    2.70
  -6   6  -7   23.50    3.80
   6   6   7   18.60    2.50
   6  -6   7   14.80    3.50
  -6   6  -8    1.70    1.50
  -6   6  -8    2.90    1.70
   6   6   8    1.40    0.90
   6   6   8    1.40    0.70
   6   6   8    1.60    0.60
  -6   6  -8   -0.90    2.60
   6  -6   8    6.90    2.30
  -6   6  -9    1.40    2.10
  -6   6  -9    0.70    1.60
  -6   6  -9    0.70    1.30
   6   6   9    1.10    0.50
   6   6   9    2.40    0.80
   6   6   9    1.40    0.40
   6  -6   9   -1.80    1.50
   6  -6   9   -0.30    1.50
  -6   6 -10   15.70    3.70
  -6   6 -10   15.70    3.30
  -6   6 -10   18.60    3.40
   6   6  10   14.90    2.20
   6  -6  10   21.20    3.80
   6  -6  10   10.60    2.80
  -6   6 -11   -1.30    1.80
   6   6  11    2.40    0.90
  -6   6 -11    0.70    1.20
  -6   6 -11    2.20    1.90
   6  -6  11    5.00    2.90
   6  -6  11    3.00    2.00
   6   6  12    0.60    0.70
  -6   6 -12    2.40    1.80
   6  -6  12    1.60    1.90
   6   6  13   10.10    1.70
  -6   6 -13   15.40    3.20
   6  -6  13   13.40    3.20
   6   6  14   15.40    2.20
  -6   6 -14   27.50    4.10
   6  -6  14   13.80    3.60
  -6   6 -15    6.10    2.30
   6   6  15   -0.90    0.60
   6  -6  15    0.70    2.20
  -6   7  14    3.80    1.30
   6   7 -14    2.10    2.10
  -6  -7  14    4.60    2.70
   6   7 -13    1.50    1.90
  -6   7  13    1.90    1.00
  -6  -7  13   -1.00    1.80
  -6   7  12    5.50    1.40
   6   7 -12    7.00    2.40
  -6  -7  12    3.10    2.30
  -6   7  11   -0.20    0.40
  -6   7  11    0.70    0.50
  -6   7  11    2.20    1.20
   6   7 -11    0.30    1.60
   6   7 -11   -2.30    1.50
  -6  -7  11   -1.30    1.50
   6   7 -10    0.60    1.50
  -6   7  10    1.90    1.10
  -6   7  10    0.70    0.70
  -6   7  10   -0.10    0.60
   6   7 -10   -1.60    1.30
  -6  -7  10   -3.00    1.20
  -6  -7  10   -0.90    1.60
   6   7  -9    0.10    1.40
  -6   7   9    0.00    0.70
  -6   7   9    0.00    1.10
   6   7  -9    2.90    1.90
  -6   7   9    0.40    0.80
  -6  -7   9    1.40    1.80
  -6  -7   9    0.20    1.60
   6   7  -8    1.40    1.70
  -6   7   8   -0.40    1.10
   6   7  -8    1.70    1.50
  -6   7   8    1.00    0.90
  -6   7   8    0.70    0.90
  -6  -7   8   -0.80    1.50
  -6  -7   8    3.50    2.10
   6   7  -7    1.60    1.70
  -6   7   7    3.20    1.40
  -6   7   7    2.40    1.10
  -6   7   7    1.80    1.10
   6   7  -7    4.70    1.80
  -6  -7   7    1.50    1.80
  -6   7   6    0.50    1.00
   6   7  -6    0.60    1.40
  -6   7   6    2.80    1.10
  -6   7   6    1.50    1.30
   6   7  -6   -0.90    1.10
   6   7  -6    2.00    1.60
  -6  -7   6    1.80    1.80
  -6  -7   6    0.70    1.50
  -6   7   5    1.50    1.10
   6   7  -5    0.50    1.50
  -6   7   5    0.50    1.30
   6   7  -5   -2.90    1.20
   6   7  -5   -0.70    1.10
  -6   7   5   -0.50    0.90
  -6  -7   5   -0.50    1.70
  -6  -7   5    0.20    1.30
   6   7  -4    0.70    1.40
  -6   7   4    0.60    1.40
  -6   7   4   -0.20    1.20
  -6   7   4    1.70    1.10
   6   7  -4    0.00    1.30
   6   7  -4   -0.50    1.20
  -6  -7   4    3.80    1.60
  -6  -7   4   -2.00    1.40
   6  -7  -4   -0.30    0.50
   6  -7  -4   -0.20    0.50
   6   7  -3    3.00    1.50
  -6   7   3    5.70    1.70
   6   7  -3    2.00    1.60
  -6   7   3    2.20    1.20
  -6   7   3    1.60    1.50
   6   7  -3    1.80    1.50
   6  -7  -3    3.30    1.00
   6  -7  -3    1.80    1.00
  -6  -7   3    4.30    1.80
  -6  -7   3    2.00    1.40
  -6   7   2   17.50    3.40
  -6   7   2   24.70    3.50
   6   7  -2   26.00    3.80
   6   7  -2   22.80    3.60
  -6   7   2   20.50    3.40
   6   7  -2   16.70    3.40
  -6  -7   2   19.50    3.10
  -6  -7   2   30.80    4.00
   6  -7  -2   16.90    2.90
   6  -7  -2   21.10    3.10
   6   7  -1    2.20    1.40
  -6   7   1    1.60    1.20
  -6   7   1    0.90    1.30
  -6   7   1    2.10    1.60
   6   7  -1    2.90    1.60
   6   7  -1    0.60    1.20
   6  -7  -1    1.50    1.30
   6  -7  -1    1.30    1.20
  -6  -7   1   -0.20    1.10
  -6  -7   1    2.50    1.50
  -6   7   0    3.50    1.90
   6   7   0    4.90    1.80
   6   7   0    5.10    1.70
  -6   7   0    7.20    1.80
   6   7   0    3.90    1.70
  -6   7   0    6.70    2.00
  -6  -7   0    3.40    1.50
   6  -7   0    5.40    1.70
  -6  -7   0    4.90    1.40
   6  -7   0    5.90    1.80
  -6   7  -1    6.90    2.30
   6   7   1    9.10    2.10
  -6   7  -1   10.50    2.40
   6   7   1    9.00    2.10
   6   7   1    8.30    2.00
  -6   7  -1    7.90    2.10
  -6  -7  -1    9.70    1.80
   6  -7   1   10.20    2.30
   6  -7   1    9.60    2.10
  -6  -7  -1    5.90    1.40
  -6   7  -2    4.50    2.10
   6   7   2    5.90    1.70
  -6   7  -2    6.20    2.00
  -6   7  -2    7.60    2.00
   6   7   2    7.50    1.80
   6   7   2    4.90    1.70
  -6  -7  -2    5.30    1.00
   6  -7   2    7.90    2.00
   6  -7   2    9.00    2.30
  -6  -7  -2    7.40    1.30
   6   7   3   -0.90    1.00
   6   7   3    0.70    1.00
  -6   7  -3    1.00    1.40
   6   7   3    0.80    1.00
  -6   7  -3    0.80    1.70
  -6   7  -3    1.00    1.30
   6  -7   3   -1.80    1.20
   6  -7   3    0.20    1.40
   6   7   4    2.80    1.20
  -6   7  -4    3.90    1.70
   6   7   4    3.50    1.30
  -6   7  -4    4.80    1.90
   6   7   4    1.40    1.20
  -6   7  -4    1.50    1.70
   6  -7   4   -0.20    1.40
   6  -7   4    1.70    1.70
  -6   7  -5    1.60    1.80
  -6   7  -5    2.70    1.60
   6   7   5    2.70    1.20
   6   7   5    0.30    0.90
  -6   7  -5    0.50    1.30
   6   7   5    0.80    0.90
   6  -7   5   -0.70    1.50
   6   7   6    2.40    0.90
  -6   7  -6    1.30    1.70
  -6   7  -6    1.70    2.00
   6   7   6    1.40    1.10
   6   7   6    2.20    1.00
  -6   7  -6    4.00    1.90
   6  -7   6    1.70    1.70
   6  -7   6    5.50    2.30
  -6   7  -7   11.10    2.90
   6   7   7   12.10    2.20
   6   7   7   13.30    2.10
  -6   7  -7   13.30    3.30
  -6   7  -7   19.70    3.40
   6   7   7   11.80    1.90
   6  -7   7   13.10    3.10
   6  -7   7   10.00    2.60
   6   7   8    1.00    0.60
   6   7   8    2.00    1.10
  -6   7  -8    0.20    1.30
   6   7   8    1.10    0.80
  -6   7  -8   -1.90    2.10
  -6   7  -8    0.70    1.70
   6  -7   8    0.70    1.70
   6  -7   8    0.70    1.30
   6   7   9   14.30    1.90
   6   7   9   18.40    2.00
  -6   7  -9   11.60    3.10
   6   7   9   15.20    2.50
  -6   7  -9   19.80    3.70
   6  -7   9   14.40    3.50
  -6   7 -10    8.10    2.60
   6   7  10    4.20    1.40
   6  -7  10    9.00    2.80
  -6   7 -11   -0.20    1.80
   6   7  11    3.10    1.20
   6  -7  11    4.70    2.50
  -6   7 -12    1.70    2.00
   6   7  12   -0.20    0.90
   6  -7  12    0.60    2.20
   6   7  13    4.50    1.30
  -6   7 -13    8.20    2.80
  -6   8  11    3.60    0.70
   6   8 -11    5.10    2.30
  -6   8  11    4.00    0.80
  -6   8  11    6.90    1.90
  -6  -8  11    2.40    2.50
   6   8 -10    0.30    1.60
  -6   8  10   -0.50    0.60
  -6   8  10    2.60    1.50
  -6   8  10   -0.40    0.70
  -6  -8  10    1.40    2.20
  -6   8   9    0.50    1.00
  -6   8   9    2.80    1.60
  -6   8   9    0.20    0.90
   6   8  -9    0.60    1.70
   6   8  -9   -1.70    1.50
  -6  -8   9    0.60    2.00
  -6   8   8    0.30    1.00
   6   8  -8    3.10    1.80
   6   8  -8   -0.80    1.60
  -6   8   8    2.80    1.50
  -6   8   8    0.40    1.00
  -6  -8   8   -1.80    1.90
  -6  -8   8   -1.60    1.60
  -6   8   7    1.30    1.20
  -6   8   7    2.70    1.70
   6   8  -7    0.30    1.50
   6   8  -7    2.50    1.70
  -6   8   7    1.10    1.10
  -6  -8   7    1.40    1.90
  -6  -8   7   -1.00    1.60
  -6   8   6    1.00    1.10
  -6   8   6    0.40    1.40
  -6   8   6    1.90    1.30
   6   8  -6   -1.70    1.40
   6   8  -6    0.50    1.40
  -6  -8   6   -0.60    1.60
  -6  -8   6    1.50    1.80
   6   8  -5    0.60    1.40
  -6   8   5    3.10    1.70
  -6   8   5    0.00    1.20
  -6   8   5    1.20    1.20
[truncated: 708,455 more chars]
