# Supplementary material for: Azetidinylideneketenimines as a Multimodal Synthetic Platform: Coordination Chemistry and Cycloaddition‐Triggered Transformations
Source: Angew Chem Int Ed Engl. 2026 Mar 30;65(20):e1569919. doi: 10.1002/anie.1569919 (PMC13159403; doi:10.1002/anie.1569919)
Supplement: Supplementary file 2 — Supporting File 2: anie72019‐sup‐0002‐Data.zip. [file ANIE-65-e1569919-s001.zip › Cpd_1Xyl_CCDC2523254_si129b_auto_2.cif]

 
data_si129b_auto
 
_audit_creation_method            'SHELXL-2019/3'
_shelx_SHELXL_version_number      '2019/3'
_chemical_name_systematic         ?
_chemical_name_common             ?
_chemical_melting_point           ?
_chemical_formula_moiety          ?
_chemical_formula_sum
 'C48 H74 N6' 
_chemical_formula_weight          735.13

loop_
 _atom_type_symbol
 _atom_type_description
 _atom_type_scat_dispersion_real
 _atom_type_scat_dispersion_imag
 _atom_type_scat_source
 'C'  'C'   0.0181   0.0091
 'International Tables Vol C Tables 4.2.6.8 and 6.1.1.4'
 'H'  'H'   0.0000   0.0000
 'International Tables Vol C Tables 4.2.6.8 and 6.1.1.4'
 'N'  'N'   0.0311   0.0180
 'International Tables Vol C Tables 4.2.6.8 and 6.1.1.4'
 
_space_group_crystal_system       triclinic
_space_group_IT_number            2
_space_group_name_H-M_alt         'P -1'
_space_group_name_Hall            '-P 1'
 
_shelx_space_group_comment
;
The symmetry employed for this shelxl refinement is uniquely defined
by the following loop, which should always be used as a source of
symmetry information in preference to the above space-group names.
They are only intended as comments.
;
 
loop_
 _space_group_symop_operation_xyz
 'x, y, z'
 '-x, -y, -z'
 
_cell_length_a                    9.3480(2)
_cell_length_b                    13.7856(2)
_cell_length_c                    19.9212(3)
_cell_angle_alpha                 70.4600(10)
_cell_angle_beta                  83.0080(10)
_cell_angle_gamma                 71.589(2)
_cell_volume                      2295.15(7)
_cell_formula_units_Z             2
_cell_measurement_temperature     100(2)
_cell_measurement_reflns_used   32229
_cell_measurement_theta_min     3.5570
_cell_measurement_theta_max     74.5500
 
_exptl_crystal_description        block
_exptl_crystal_colour             orange
_exptl_crystal_density_meas       ?
_exptl_crystal_density_method     ?
_exptl_crystal_density_diffrn     1.064          
_exptl_crystal_F_000              808
_exptl_transmission_factor_min    ?
_exptl_transmission_factor_max    ?
_exptl_crystal_size_max           0.100
_exptl_crystal_size_mid           0.100
_exptl_crystal_size_min           0.100
_exptl_absorpt_coefficient_mu     0.471
_shelx_estimated_absorpt_T_min    0.954
_shelx_estimated_absorpt_T_max    0.954
_exptl_absorpt_correction_T_min                   0.85013
_exptl_absorpt_correction_T_max                   1.00000
_exptl_absorpt_correction_type            multi-scan
_exptl_absorpt_process_details
;
CrysAlisPro 1.171.43.131a (Rigaku Oxford Diffraction, 2024)
Empirical absorption correction using spherical harmonics,
implemented in SCALE3 ABSPACK scaling algorithm.
;
_oxdiff_exptl_absorpt_empirical_full_min           0.762
_oxdiff_exptl_absorpt_empirical_full_max           1.682
_oxdiff_exptl_absorpt_empirical_details
;
Empirical correction (ABSPACK) includes:
- Absorption correction using spherical harmonics
- Frame scaling
;
_exptl_absorpt_special_details    ?
_diffrn_ambient_temperature       100(2)
_diffrn_source 'Rotating-anode X-ray tube'
_diffrn_source_type 'Rigaku (Cu) X-ray Source'
_diffrn_radiation_probe x-ray
_diffrn_radiation_type 'Cu K\a'
_diffrn_radiation_wavelength 1.54184
_diffrn_radiation_monochromator mirror
_diffrn_measurement_device 'four-circle diffractometer'
_diffrn_measurement_device_type 'XtaLAB Synergy R, DW system, HyPix'
_diffrn_detector 'Hybrid Pixel Array Detector'
_diffrn_detector_type HyPix
_diffrn_detector_area_resol_mean 10.0000
_diffrn_reflns_number             69841
_diffrn_reflns_av_unetI/netI      0.0220
_diffrn_reflns_av_R_equivalents   0.0348
_diffrn_reflns_limit_h_min        -11
_diffrn_reflns_limit_h_max        11
_diffrn_reflns_limit_k_min        -17
_diffrn_reflns_limit_k_max        17
_diffrn_reflns_limit_l_min        -24
_diffrn_reflns_limit_l_max        23
_diffrn_reflns_theta_min          2.354
_diffrn_reflns_theta_max          75.318
_diffrn_reflns_theta_full         67.684
_diffrn_measured_fraction_theta_max   0.970
_diffrn_measured_fraction_theta_full  0.995
_diffrn_reflns_Laue_measured_fraction_max    0.970
_diffrn_reflns_Laue_measured_fraction_full   0.995
_diffrn_reflns_point_group_measured_fraction_max   0.970
_diffrn_reflns_point_group_measured_fraction_full  0.995
_reflns_number_total              9217
_reflns_number_gt                 8538
_reflns_threshold_expression      'I > 2\s(I)'
_reflns_Friedel_coverage          0.000
_reflns_Friedel_fraction_max      .
_reflns_Friedel_fraction_full     .
 
_reflns_special_details
;
 Reflections were merged by SHELXL according to the crystal
 class for the calculation of statistics and refinement.
 
 _reflns_Friedel_fraction is defined as the number of unique
 Friedel pairs measured divided by the number that would be
 possible theoretically, ignoring centric projections and
 systematic absences.
;
 
_computing_data_collection        'CrysAlisPro 1.171.43.131a (Rigaku OD, 2024)'
_computing_cell_refinement        'CrysAlisPro 1.171.43.131a (Rigaku OD, 2024)'
_computing_data_reduction         'CrysAlisPro 1.171.43.131a (Rigaku OD, 2024)'
_computing_structure_solution     'SHELXT 2018/2 (Sheldrick, 2018)'
_computing_structure_refinement 'SHELXL-2019/2 (Sheldrick, 2019)'
_computing_molecular_graphics     ?
_computing_publication_material   ?
_refine_special_details           ?
_refine_ls_structure_factor_coef  Fsqd
_refine_ls_matrix_type            full
_refine_ls_weighting_scheme       calc
_refine_ls_weighting_details
'w=1/[\s^2^(Fo^2^)+(0.0524P)^2^+1.3162P] where P=(Fo^2^+2Fc^2^)/3'
_atom_sites_solution_primary      ?
_atom_sites_solution_secondary    ?
_atom_sites_solution_hydrogens    geom
_refine_ls_hydrogen_treatment     constr
_refine_ls_extinction_method      none
_refine_ls_extinction_coef        .
_refine_ls_number_reflns          9217
_refine_ls_number_parameters      545
_refine_ls_number_restraints      45
_refine_ls_R_factor_all           0.0574
_refine_ls_R_factor_gt            0.0536
_refine_ls_wR_factor_ref          0.1313
_refine_ls_wR_factor_gt           0.1285
_refine_ls_goodness_of_fit_ref    1.027
_refine_ls_restrained_S_all       1.055
_refine_ls_shift/su_max           0.001
_refine_ls_shift/su_mean          0.000
 
loop_
 _atom_site_label
 _atom_site_type_symbol
 _atom_site_fract_x
 _atom_site_fract_y
 _atom_site_fract_z
 _atom_site_U_iso_or_equiv
 _atom_site_adp_type
 _atom_site_occupancy
 _atom_site_site_symmetry_order  
 _atom_site_calc_flag
 _atom_site_refinement_flags_posn
 _atom_site_refinement_flags_adp
 _atom_site_refinement_flags_occupancy
 _atom_site_disorder_assembly
 _atom_site_disorder_group
C1 C 0.36830(15) 0.44858(11) 0.65057(8) 0.0263(3) Uani 1 1 d . . . . .
C2 C 0.34791(17) 0.36558(12) 0.63597(8) 0.0322(3) Uani 1 1 d . . . . .
C3 C 0.29516(16) 0.32039(11) 0.60370(8) 0.0276(3) Uani 1 1 d . . . . .
N1 N 0.24581(14) 0.27813(10) 0.56896(6) 0.0283(3) Uani 1 1 d . . . . .
N2 N 0.42236(13) 0.45666(9) 0.70742(6) 0.0258(2) Uani 1 1 d . . . . .
C4 C 0.41355(16) 0.57253(11) 0.67718(8) 0.0268(3) Uani 1 1 d . . . . .
C5 C 0.34664(15) 0.56869(11) 0.60871(7) 0.0258(3) Uani 1 1 d . . . . .
H37 H 0.423050 0.574586 0.568949 0.031 Uiso 1 1 calc R U . . .
C6 C 0.49504(16) 0.37542(12) 0.77163(8) 0.0282(3) Uani 1 1 d . . . . .
H1 H 0.521715 0.413492 0.800885 0.034 Uiso 1 1 calc R U . . .
C7 C 0.3866(2) 0.31551(17) 0.81550(10) 0.0484(5) Uani 1 1 d . . . . .
H2 H 0.297934 0.366574 0.829117 0.073 Uiso 1 1 calc R U . . .
H3 H 0.436814 0.261285 0.858482 0.073 Uiso 1 1 calc R U . . .
H4 H 0.354997 0.279996 0.787230 0.073 Uiso 1 1 calc R U . . .
C8 C 0.64055(19) 0.29966(14) 0.75308(9) 0.0397(4) Uani 1 1 d . . . . .
H5 H 0.617483 0.260611 0.724766 0.060 Uiso 1 1 calc R U . . .
H6 H 0.690162 0.248147 0.797006 0.060 Uiso 1 1 calc R U . . .
H7 H 0.707694 0.341454 0.725504 0.060 Uiso 1 1 calc R U . . .
C9 C 0.31281(18) 0.64071(13) 0.72030(9) 0.0350(3) Uani 1 1 d . . . . .
H8 H 0.218199 0.621796 0.732594 0.052 Uiso 1 1 calc R U . . .
H9 H 0.291125 0.717029 0.692184 0.052 Uiso 1 1 calc R U . . .
H10 H 0.363898 0.627446 0.764045 0.052 Uiso 1 1 calc R U . . .
C10 C 0.56790(18) 0.59096(14) 0.66362(9) 0.0360(3) Uani 1 1 d . . . . .
H11 H 0.615863 0.571864 0.709226 0.054 Uiso 1 1 calc R U . . .
H12 H 0.556613 0.666942 0.637184 0.054 Uiso 1 1 calc R U . . .
H13 H 0.630754 0.545946 0.635706 0.054 Uiso 1 1 calc R U . . .
N3 N 0.20269(13) 0.63920(10) 0.58215(6) 0.0266(3) Uani 1 1 d . . . . .
C11 C 0.06774(16) 0.61669(12) 0.62222(8) 0.0308(3) Uani 1 1 d . . . . .
H14 H 0.101612 0.566197 0.670605 0.037 Uiso 1 1 calc R U . . .
C12 C -0.04132(19) 0.72006(15) 0.63275(11) 0.0468(4) Uani 1 1 d . . . . .
H15 H 0.009167 0.749032 0.658493 0.070 Uiso 1 1 calc R U . . .
H16 H -0.129971 0.704040 0.660292 0.070 Uiso 1 1 calc R U . . .
H17 H -0.072977 0.773271 0.586192 0.070 Uiso 1 1 calc R U . . .
C13 C -0.01472(17) 0.56258(14) 0.59050(9) 0.0356(3) Uani 1 1 d . . . . .
H18 H -0.056612 0.612032 0.544444 0.053 Uiso 1 1 calc R U . . .
H19 H -0.096592 0.544295 0.622997 0.053 Uiso 1 1 calc R U . . .
H20 H 0.056290 0.496796 0.583773 0.053 Uiso 1 1 calc R U . . .
C14 C 0.19099(18) 0.68810(13) 0.50446(8) 0.0334(3) Uani 1 1 d . . . . .
H21 H 0.081842 0.725915 0.493912 0.040 Uiso 1 1 calc R U . . .
C15 C 0.2739(2) 0.77311(16) 0.47750(10) 0.0516(5) Uani 1 1 d . . . . .
H22 H 0.234288 0.827141 0.502193 0.077 Uiso 1 1 calc R U . . .
H23 H 0.258994 0.808008 0.426155 0.077 Uiso 1 1 calc R U . . .
H24 H 0.381777 0.738940 0.486793 0.077 Uiso 1 1 calc R U . . .
C16 C 0.2442(2) 0.60737(16) 0.46281(9) 0.0420(4) Uani 1 1 d . . . . .
H25 H 0.352853 0.572430 0.468949 0.063 Uiso 1 1 calc R U . . .
H26 H 0.223266 0.645205 0.412146 0.063 Uiso 1 1 calc R U . . .
H27 H 0.190548 0.552773 0.480655 0.063 Uiso 1 1 calc R U . . .
C17 C 0.20597(16) 0.18161(11) 0.59290(7) 0.0269(3) Uani 1 1 d . . . . .
C18 C 0.10705(17) 0.16065(13) 0.65060(8) 0.0341(3) Uani 1 1 d . . . . .
C19 C 0.0607(2) 0.06933(16) 0.66575(11) 0.0489(5) Uani 1 1 d . . . . .
H28 H -0.007785 0.054364 0.704403 0.059 Uiso 1 1 calc R U . . .
C20 C 0.1119(2) -0.00055(16) 0.62587(13) 0.0580(5) Uani 1 1 d . . . . .
H29 H 0.078674 -0.062675 0.637124 0.070 Uiso 1 1 calc R U . . .
C21 C 0.2114(2) 0.02068(15) 0.56965(11) 0.0491(5) Uani 1 1 d . . . . .
H30 H 0.247473 -0.027778 0.542668 0.059 Uiso 1 1 calc R U . . .
C22 C 0.25966(18) 0.11167(12) 0.55195(8) 0.0327(3) Uani 1 1 d . . . . .
C23 C 0.0497(2) 0.23676(16) 0.69397(9) 0.0432(4) Uani 1 1 d . . . . .
H31 H 0.134145 0.237922 0.718098 0.065 Uiso 1 1 calc R U . . .
H32 H -0.024305 0.212496 0.729532 0.065 Uiso 1 1 calc R U . . .
H33 H 0.001886 0.309340 0.662463 0.065 Uiso 1 1 calc R U . . .
C24 C 0.3684(2) 0.13553(15) 0.49145(9) 0.0426(4) Uani 1 1 d . . . . .
H34 H 0.464761 0.128209 0.510209 0.064 Uiso 1 1 calc R U . . .
H35 H 0.327400 0.209227 0.459844 0.064 Uiso 1 1 calc R U . . .
H36 H 0.384252 0.084770 0.464696 0.064 Uiso 1 1 calc R U . . .
C25 C 0.72803(16) 0.75348(11) 0.87595(8) 0.0259(3) Uani 1 1 d . . . . .
C26 C 0.72241(15) 0.66064(11) 0.87026(7) 0.0253(3) Uani 1 1 d . . . . .
C27 C 0.68901(15) 0.58155(11) 0.86682(7) 0.0229(3) Uani 1 1 d . . . . .
N4 N 0.64725(13) 0.50559(9) 0.86302(7) 0.0264(2) Uani 1 1 d . . . . .
N5 N 0.82690(13) 0.77991(9) 0.90472(6) 0.0252(2) Uani 1 1 d . . . . .
C28 C 0.96270(18) 0.71264(13) 0.94548(9) 0.0362(4) Uani 1 1 d . . . . .
H83 H 1.005190 0.760438 0.960166 0.043 Uiso 1 1 calc R U . . .
C29 C 1.08072(19) 0.65840(16) 0.89914(13) 0.0512(5) Uani 1 1 d . . . . .
H38 H 1.042605 0.609496 0.885164 0.077 Uiso 1 1 calc R U . . .
H39 H 1.173552 0.617450 0.926050 0.077 Uiso 1 1 calc R U . . .
H40 H 1.101930 0.713352 0.856405 0.077 Uiso 1 1 calc R U . . .
C30 C 0.9228(2) 0.63214(14) 1.01252(10) 0.0480(5) Uani 1 1 d . . . . .
H41 H 0.854663 0.670774 1.042806 0.072 Uiso 1 1 calc R U . . .
H42 H 1.014948 0.585349 1.038490 0.072 Uiso 1 1 calc R U . . .
H43 H 0.872944 0.588316 0.999541 0.072 Uiso 1 1 calc R U . . .
C31 C 0.7457(2) 0.89483(12) 0.89038(10) 0.0410(4) Uani 1 1 d . . . . .
C32 C 0.8259(4) 0.96899(18) 0.84100(12) 0.0780(8) Uani 1 1 d . . . . .
H44 H 0.758133 1.042808 0.828016 0.117 Uiso 1 1 calc R U . . .
H45 H 0.857850 0.947801 0.797940 0.117 Uiso 1 1 calc R U . . .
H46 H 0.914602 0.965268 0.864465 0.117 Uiso 1 1 calc R U . . .
C33 C 0.7011(3) 0.9178(2) 0.96531(18) 0.0374(6) Uani 0.710(3) 1 d . . P A 1
H47 H 0.653068 0.864686 0.996605 0.056 Uiso 0.710(3) 1 calc R U P A 1
H48 H 0.630937 0.990306 0.957287 0.056 Uiso 0.710(3) 1 calc R U P A 1
H49 H 0.792278 0.912284 0.987732 0.056 Uiso 0.710(3) 1 calc R U P A 1
C34 C 0.6757(7) 0.9532(6) 0.9287(4) 0.0344(14) Uani 0.290(3) 1 d . . P A 2
H50 H 0.603507 0.919943 0.960268 0.052 Uiso 0.290(3) 1 calc R U P A 2
H51 H 0.621512 1.024812 0.897974 0.052 Uiso 0.290(3) 1 calc R U P A 2
H52 H 0.747980 0.959941 0.957339 0.052 Uiso 0.290(3) 1 calc R U P A 2
C35 C 0.6100(2) 0.86491(15) 0.86690(10) 0.0238(5) Uani 0.710(3) 1 d . . P A 1
H84 H 0.533962 0.857928 0.906754 0.029 Uiso 0.710(3) 1 calc R U P A 1
C36 C 0.6754(5) 0.8773(4) 0.8222(3) 0.0226(11) Uani 0.290(3) 1 d . . P A 2
H85 H 0.745255 0.886178 0.779915 0.027 Uiso 0.290(3) 1 calc R U P A 2
N6 N 0.53426(14) 0.93029(10) 0.80227(6) 0.0286(3) Uani 1 1 d . . . . .
C37 C 0.6203(2) 0.91256(18) 0.73483(11) 0.0328(5) Uani 0.710(3) 1 d . U P A 1
H86 H 0.729872 0.876485 0.745134 0.039 Uiso 0.710(3) 1 calc R U P A 1
C38 C 0.5971(4) 1.0302(2) 0.68008(12) 0.0812(8) Uani 1 1 d . U . . .
H53 H 0.647874 1.025490 0.634763 0.122 Uiso 0.710(3) 1 calc R U P A 1
H54 H 0.639887 1.071434 0.699468 0.122 Uiso 0.710(3) 1 calc R U P A 1
H55 H 0.489074 1.066366 0.672217 0.122 Uiso 0.710(3) 1 calc R U P A 1
H56 H 0.671258 1.032914 0.709671 0.122 Uiso 0.290(3) 1 calc R U P A 2
H57 H 0.539858 1.103680 0.653475 0.122 Uiso 0.290(3) 1 calc R U P A 2
H58 H 0.649226 0.991592 0.646607 0.122 Uiso 0.290(3) 1 calc R U P A 2
C39 C 0.5602(3) 0.84909(19) 0.70308(10) 0.0538(5) Uani 1 1 d . U . . .
H59 H 0.551965 0.782999 0.740073 0.081 Uiso 0.710(3) 1 calc R U P A 1
H60 H 0.628890 0.830467 0.665035 0.081 Uiso 0.710(3) 1 calc R U P A 1
H61 H 0.460424 0.892328 0.683390 0.081 Uiso 0.710(3) 1 calc R U P A 1
H62 H 0.641365 0.859728 0.667911 0.081 Uiso 0.290(3) 1 calc R U P A 2
H63 H 0.481144 0.836711 0.681746 0.081 Uiso 0.290(3) 1 calc R U P A 2
H64 H 0.600608 0.786571 0.744479 0.081 Uiso 0.290(3) 1 calc R U P A 2
C40 C 0.3743(2) 0.95710(17) 0.80033(12) 0.0322(5) Uani 0.710(3) 1 d . . P A 1
H87 H 0.339668 0.995058 0.750142 0.039 Uiso 0.710(3) 1 calc R U P A 1
C41 C 0.2977(3) 1.0294(2) 0.84769(16) 0.0743(8) Uani 1 1 d . . . . .
H65 H 0.307390 0.985458 0.897974 0.112 Uiso 0.710(3) 1 calc R U P A 1
H66 H 0.190639 1.062577 0.836042 0.112 Uiso 0.710(3) 1 calc R U P A 1
H67 H 0.346590 1.085904 0.838938 0.112 Uiso 0.710(3) 1 calc R U P A 1
H68 H 0.195568 1.036270 0.835699 0.112 Uiso 0.290(3) 1 calc R U P A 2
H69 H 0.339964 1.078530 0.808698 0.112 Uiso 0.290(3) 1 calc R U P A 2
H70 H 0.293784 1.047737 0.891494 0.112 Uiso 0.290(3) 1 calc R U P A 2
C42 C 0.3152(2) 0.8523(2) 0.83398(13) 0.0577(6) Uani 1 1 d . . . . .
H71 H 0.381687 0.792905 0.818091 0.086 Uiso 0.710(3) 1 calc R U P A 1
H72 H 0.212358 0.869228 0.818168 0.086 Uiso 0.710(3) 1 calc R U P A 1
H73 H 0.315660 0.831091 0.886085 0.086 Uiso 0.710(3) 1 calc R U P A 1
H74 H 0.211358 0.899438 0.825799 0.086 Uiso 0.290(3) 1 calc R U P A 2
H75 H 0.315146 0.783269 0.869809 0.086 Uiso 0.290(3) 1 calc R U P A 2
H76 H 0.359826 0.839949 0.789318 0.086 Uiso 0.290(3) 1 calc R U P A 2
C43 C 0.4817(7) 0.9676(5) 0.7309(3) 0.0366(11) Uani 0.290(3) 1 d . U P A 2
H88 H 0.371333 1.004589 0.723700 0.044 Uiso 0.290(3) 1 calc R U P A 2
C44 C 0.4051(5) 0.9041(4) 0.8598(2) 0.0251(11) Uani 0.290(3) 1 d . . P A 2
H89 H 0.442035 0.864710 0.909505 0.030 Uiso 0.290(3) 1 calc R U P A 2
C45 C 0.73528(15) 0.39622(10) 0.88583(7) 0.0228(3) Uani 1 1 d . . . . .
C46 C 0.87758(16) 0.36105(11) 0.85542(7) 0.0253(3) Uani 1 1 d . . . . .
C47 C 0.95444(17) 0.25123(12) 0.87753(8) 0.0314(3) Uani 1 1 d . . . . .
H90 H 1.052063 0.226382 0.858281 0.038 Uiso 1 1 calc R U . . .
C48 C 0.8913(2) 0.17807(12) 0.92682(8) 0.0358(4) Uani 1 1 d . . . . .
H91 H 0.945117 0.103537 0.941187 0.043 Uiso 1 1 calc R U . . .
C49 C 0.7495(2) 0.21359(12) 0.95525(8) 0.0353(3) Uani 1 1 d . . . . .
H92 H 0.705938 0.162736 0.988690 0.042 Uiso 1 1 calc R U . . .
C50 C 0.66906(17) 0.32278(12) 0.93569(7) 0.0285(3) Uani 1 1 d . . . . .
C51 C 0.94538(17) 0.43900(13) 0.79931(8) 0.0314(3) Uani 1 1 d . . . . .
H77 H 0.979482 0.481288 0.821478 0.047 Uiso 1 1 calc R U . . .
H78 H 0.869454 0.487415 0.763642 0.047 Uiso 1 1 calc R U . . .
H79 H 1.031416 0.399111 0.776223 0.047 Uiso 1 1 calc R U . . .
C52 C 0.5161(2) 0.36209(15) 0.96736(9) 0.0413(4) Uani 1 1 d . . . . .
H80 H 0.475331 0.301277 0.990406 0.062 Uiso 1 1 calc R U . . .
H81 H 0.448363 0.415600 0.929599 0.062 Uiso 1 1 calc R U . . .
H82 H 0.524731 0.395043 1.002721 0.062 Uiso 1 1 calc R U . . .
 
loop_
 _atom_site_aniso_label
 _atom_site_aniso_U_11
 _atom_site_aniso_U_22
 _atom_site_aniso_U_33
 _atom_site_aniso_U_23
 _atom_site_aniso_U_13
 _atom_site_aniso_U_12
C1 0.0203(6) 0.0294(7) 0.0289(7) -0.0109(6) -0.0049(5) -0.0037(5)
C2 0.0317(7) 0.0284(7) 0.0360(8) -0.0104(6) -0.0110(6) -0.0039(6)
C3 0.0278(7) 0.0251(7) 0.0269(7) -0.0066(6) -0.0058(6) -0.0036(5)
N1 0.0331(6) 0.0270(6) 0.0252(6) -0.0077(5) -0.0064(5) -0.0075(5)
N2 0.0256(6) 0.0254(6) 0.0267(6) -0.0073(5) -0.0078(5) -0.0062(5)
C4 0.0284(7) 0.0264(7) 0.0267(7) -0.0072(6) -0.0066(6) -0.0083(6)
C5 0.0237(6) 0.0296(7) 0.0249(7) -0.0090(6) -0.0029(5) -0.0073(5)
C6 0.0275(7) 0.0291(7) 0.0264(7) -0.0057(6) -0.0078(6) -0.0068(6)
C7 0.0460(10) 0.0579(11) 0.0364(9) 0.0043(8) -0.0094(8) -0.0258(9)
C8 0.0370(8) 0.0384(9) 0.0368(9) -0.0124(7) -0.0141(7) 0.0037(7)
C9 0.0385(8) 0.0339(8) 0.0344(8) -0.0149(7) -0.0071(7) -0.0063(7)
C10 0.0346(8) 0.0417(9) 0.0352(8) -0.0084(7) -0.0075(6) -0.0176(7)
N3 0.0227(6) 0.0293(6) 0.0243(6) -0.0049(5) -0.0047(5) -0.0051(5)
C11 0.0236(7) 0.0346(8) 0.0277(7) -0.0049(6) -0.0030(6) -0.0037(6)
C12 0.0307(8) 0.0495(10) 0.0510(11) -0.0178(9) -0.0019(7) 0.0032(7)
C13 0.0246(7) 0.0425(9) 0.0348(8) -0.0027(7) -0.0055(6) -0.0114(6)
C14 0.0334(8) 0.0357(8) 0.0267(7) -0.0003(6) -0.0074(6) -0.0118(6)
C15 0.0626(12) 0.0468(10) 0.0423(10) 0.0040(8) -0.0069(9) -0.0289(9)
C16 0.0434(9) 0.0612(11) 0.0258(8) -0.0137(8) -0.0029(7) -0.0204(8)
C17 0.0283(7) 0.0259(7) 0.0251(7) -0.0053(6) -0.0100(6) -0.0055(6)
C18 0.0287(7) 0.0377(8) 0.0290(8) -0.0030(6) -0.0068(6) -0.0061(6)
C19 0.0387(9) 0.0485(10) 0.0506(11) 0.0018(9) -0.0037(8) -0.0183(8)
C20 0.0596(12) 0.0372(10) 0.0792(15) -0.0047(10) -0.0144(11) -0.0266(9)
C21 0.0556(11) 0.0356(9) 0.0639(12) -0.0219(9) -0.0127(9) -0.0129(8)
C22 0.0362(8) 0.0308(7) 0.0323(8) -0.0115(6) -0.0094(6) -0.0063(6)
C23 0.0359(8) 0.0559(11) 0.0309(8) -0.0128(8) 0.0032(7) -0.0065(8)
C24 0.0474(10) 0.0461(10) 0.0351(9) -0.0205(8) -0.0010(7) -0.0065(8)
C25 0.0269(7) 0.0229(7) 0.0272(7) -0.0075(6) -0.0057(5) -0.0048(5)
C26 0.0251(6) 0.0237(7) 0.0256(7) -0.0068(5) -0.0041(5) -0.0050(5)
C27 0.0217(6) 0.0229(6) 0.0213(6) -0.0063(5) -0.0028(5) -0.0025(5)
N4 0.0257(6) 0.0221(6) 0.0321(6) -0.0095(5) -0.0052(5) -0.0054(5)
N5 0.0272(6) 0.0232(6) 0.0266(6) -0.0082(5) -0.0043(5) -0.0074(5)
C28 0.0330(8) 0.0319(8) 0.0472(9) -0.0139(7) -0.0158(7) -0.0069(6)
C29 0.0269(8) 0.0442(10) 0.0834(15) -0.0246(10) -0.0023(9) -0.0064(7)
C30 0.0683(12) 0.0370(9) 0.0364(9) -0.0057(7) -0.0246(9) -0.0097(8)
C31 0.0444(9) 0.0228(7) 0.0590(11) -0.0153(7) -0.0238(8) -0.0030(7)
C32 0.160(3) 0.0483(12) 0.0435(11) -0.0031(9) -0.0116(14) -0.0633(16)
C33 0.0442(14) 0.0368(15) 0.0366(15) -0.0205(13) -0.0029(13) -0.0089(12)
C34 0.034(3) 0.038(4) 0.039(4) -0.021(3) 0.001(3) -0.013(3)
C35 0.0281(10) 0.0201(9) 0.0226(10) -0.0065(7) -0.0005(8) -0.0067(8)
C36 0.023(2) 0.020(2) 0.023(2) -0.0039(18) -0.0002(19) -0.0060(17)
N6 0.0332(6) 0.0245(6) 0.0241(6) -0.0021(5) -0.0060(5) -0.0068(5)
C37 0.0320(11) 0.0400(11) 0.0208(10) -0.0044(8) 0.0010(8) -0.0092(9)
C38 0.123(2) 0.0887(16) 0.0357(11) 0.0219(11) -0.0223(12) -0.0731(16)
C39 0.0705(13) 0.0764(13) 0.0274(8) -0.0234(9) 0.0056(8) -0.0340(11)
C40 0.0278(10) 0.0287(10) 0.0336(12) -0.0078(9) -0.0054(9) 0.0002(8)
C41 0.0484(12) 0.0694(15) 0.109(2) -0.0639(15) -0.0173(12) 0.0211(11)
C42 0.0391(10) 0.0858(15) 0.0733(14) -0.0506(13) 0.0197(9) -0.0328(10)
C43 0.045(3) 0.038(2) 0.019(2) 0.0028(17) -0.0128(18) -0.0087(19)
C44 0.026(2) 0.022(2) 0.021(2) -0.0037(19) 0.0012(18) -0.0022(18)
C45 0.0274(7) 0.0218(6) 0.0206(6) -0.0075(5) -0.0049(5) -0.0065(5)
C46 0.0270(7) 0.0270(7) 0.0233(7) -0.0095(6) -0.0059(5) -0.0059(5)
C47 0.0312(7) 0.0309(7) 0.0316(8) -0.0149(6) -0.0088(6) -0.0002(6)
C48 0.0498(9) 0.0221(7) 0.0334(8) -0.0083(6) -0.0159(7) -0.0022(6)
C49 0.0556(10) 0.0272(7) 0.0244(7) -0.0028(6) -0.0055(7) -0.0179(7)
C50 0.0365(8) 0.0296(7) 0.0225(7) -0.0087(6) -0.0010(6) -0.0132(6)
C51 0.0272(7) 0.0373(8) 0.0299(7) -0.0114(6) 0.0016(6) -0.0096(6)
C52 0.0460(9) 0.0460(9) 0.0370(9) -0.0157(7) 0.0135(7) -0.0229(8)
 
_geom_special_details
;
 All esds (except the esd in the dihedral angle between two l.s. planes)
 are estimated using the full covariance matrix.  The cell esds are taken
 into account individually in the estimation of esds in distances, angles
 and torsion angles; correlations between esds in cell parameters are only
 used when they are defined by crystal symmetry.  An approximate (isotropic)
 treatment of cell esds is used for estimating esds involving l.s. planes.
;
 
loop_
 _geom_bond_atom_site_label_1
 _geom_bond_atom_site_label_2
 _geom_bond_distance
 _geom_bond_site_symmetry_2
 _geom_bond_publ_flag
C1 C2 1.343(2) . ?
C1 N2 1.3454(18) . ?
C1 C5 1.544(2) . ?
C2 C3 1.259(2) . ?
C3 N1 1.2442(19) . ?
N1 C17 1.4078(18) . ?
N2 C6 1.4577(18) . ?
N2 C4 1.4854(18) . ?
C4 C9 1.514(2) . ?
C4 C10 1.520(2) . ?
C4 C5 1.5910(19) . ?
C5 N3 1.4278(18) . ?
C6 C7 1.518(2) . ?
C6 C8 1.522(2) . ?
N3 C14 1.4692(19) . ?
N3 C11 1.4701(18) . ?
C11 C12 1.531(2) . ?
C11 C13 1.532(2) . ?
C14 C15 1.521(2) . ?
C14 C16 1.530(2) . ?
C17 C18 1.396(2) . ?
C17 C22 1.403(2) . ?
C18 C19 1.386(2) . ?
C18 C23 1.508(2) . ?
C19 C20 1.384(3) . ?
C20 C21 1.380(3) . ?
C21 C22 1.387(2) . ?
C22 C24 1.497(2) . ?
C25 C26 1.3397(19) . ?
C25 N5 1.3404(18) . ?
C25 C35 1.550(2) . ?
C25 C36 1.636(5) . ?
C26 C27 1.249(2) . ?
C27 N4 1.2542(18) . ?
N4 C45 1.4163(17) . ?
N5 C28 1.4610(19) . ?
N5 C31 1.4691(19) . ?
C28 C30 1.518(3) . ?
C28 C29 1.524(3) . ?
C31 C34 1.271(6) . ?
C31 C32 1.486(3) . ?
C31 C33 1.607(3) . ?
C31 C35 1.612(2) . ?
C31 C36 1.694(5) . ?
C35 N6 1.419(2) . ?
C36 N6 1.325(5) . ?
N6 C40 1.425(2) . ?
N6 C43 1.430(5) . ?
N6 C37 1.531(2) . ?
N6 C44 1.601(5) . ?
C37 C39 1.499(3) . ?
C37 C38 1.587(3) . ?
C38 C43 1.634(6) . ?
C39 C43 1.807(6) . ?
C40 C41 1.553(3) . ?
C40 C42 1.615(3) . ?
C41 C44 1.654(5) . ?
C42 C44 1.488(5) . ?
C45 C46 1.402(2) . ?
C45 C50 1.403(2) . ?
C46 C47 1.395(2) . ?
C46 C51 1.503(2) . ?
C47 C48 1.379(2) . ?
C48 C49 1.383(2) . ?
C49 C50 1.395(2) . ?
C50 C52 1.502(2) . ?
 
loop_
 _geom_angle_atom_site_label_1
 _geom_angle_atom_site_label_2
 _geom_angle_atom_site_label_3
 _geom_angle
 _geom_angle_site_symmetry_1
 _geom_angle_site_symmetry_3
 _geom_angle_publ_flag
C2 C1 N2 132.94(14) . . ?
C2 C1 C5 134.58(13) . . ?
N2 C1 C5 92.43(11) . . ?
C3 C2 C1 156.37(16) . . ?
N1 C3 C2 177.12(17) . . ?
C3 N1 C17 128.85(13) . . ?
C1 N2 C6 131.84(12) . . ?
C1 N2 C4 96.90(11) . . ?
C6 N2 C4 130.19(11) . . ?
N2 C4 C9 113.36(12) . . ?
N2 C4 C10 112.73(12) . . ?
C9 C4 C10 111.12(13) . . ?
N2 C4 C5 85.54(10) . . ?
C9 C4 C5 118.67(12) . . ?
C10 C4 C5 113.18(12) . . ?
N3 C5 C1 121.22(12) . . ?
N3 C5 C4 121.06(12) . . ?
C1 C5 C4 85.12(10) . . ?
N2 C6 C7 110.35(12) . . ?
N2 C6 C8 110.82(12) . . ?
C7 C6 C8 112.20(14) . . ?
C5 N3 C14 116.60(12) . . ?
C5 N3 C11 117.93(11) . . ?
C14 N3 C11 117.49(11) . . ?
N3 C11 C12 110.03(13) . . ?
N3 C11 C13 115.25(12) . . ?
C12 C11 C13 110.23(13) . . ?
N3 C14 C15 110.83(13) . . ?
N3 C14 C16 114.44(13) . . ?
C15 C14 C16 110.04(15) . . ?
C18 C17 C22 121.30(14) . . ?
C18 C17 N1 121.83(13) . . ?
C22 C17 N1 116.61(13) . . ?
C19 C18 C17 118.08(16) . . ?
C19 C18 C23 121.15(16) . . ?
C17 C18 C23 120.75(15) . . ?
C20 C19 C18 121.55(18) . . ?
C21 C20 C19 119.54(17) . . ?
C20 C21 C22 121.00(17) . . ?
C21 C22 C17 118.51(16) . . ?
C21 C22 C24 121.70(15) . . ?
C17 C22 C24 119.78(14) . . ?
C26 C25 N5 133.46(13) . . ?
C26 C25 C35 133.61(14) . . ?
N5 C25 C35 91.83(12) . . ?
C26 C25 C36 131.8(2) . . ?
N5 C25 C36 89.02(19) . . ?
C27 C26 C25 168.35(15) . . ?
C26 C27 N4 176.51(15) . . ?
C27 N4 C45 123.75(12) . . ?
C25 N5 C28 130.71(12) . . ?
C25 N5 C31 97.89(11) . . ?
C28 N5 C31 130.99(12) . . ?
N5 C28 C30 110.00(14) . . ?
N5 C28 C29 110.26(14) . . ?
C30 C28 C29 112.46(15) . . ?
C34 C31 N5 134.7(4) . . ?
C34 C31 C32 99.0(3) . . ?
N5 C31 C32 114.56(18) . . ?
N5 C31 C33 108.36(17) . . ?
C32 C31 C33 112.78(17) . . ?
N5 C31 C35 84.83(11) . . ?
C32 C31 C35 123.85(17) . . ?
C33 C31 C35 108.80(17) . . ?
C34 C31 C36 127.1(4) . . ?
N5 C31 C36 82.74(17) . . ?
C32 C31 C36 92.4(2) . . ?
N6 C35 C25 123.46(15) . . ?
N6 C35 C31 119.75(15) . . ?
C25 C35 C31 84.19(12) . . ?
N6 C36 C25 123.7(3) . . ?
N6 C36 C31 120.2(3) . . ?
C25 C36 C31 79.1(2) . . ?
C35 N6 C40 119.67(15) . . ?
C36 N6 C43 125.4(3) . . ?
C35 N6 C37 114.86(14) . . ?
C40 N6 C37 115.93(15) . . ?
C36 N6 C44 116.5(3) . . ?
C43 N6 C44 111.8(3) . . ?
C39 C37 N6 113.29(16) . . ?
C39 C37 C38 108.82(18) . . ?
N6 C37 C38 104.59(18) . . ?
N6 C40 C41 110.76(18) . . ?
N6 C40 C42 112.12(16) . . ?
C41 C40 C42 104.17(19) . . ?
N6 C43 C38 107.0(4) . . ?
N6 C43 C39 102.2(3) . . ?
C38 C43 C39 93.5(3) . . ?
C42 C44 N6 109.6(3) . . ?
C42 C44 C41 105.3(3) . . ?
N6 C44 C41 97.7(3) . . ?
C46 C45 C50 121.05(13) . . ?
C46 C45 N4 121.45(12) . . ?
C50 C45 N4 117.27(12) . . ?
C47 C46 C45 118.42(13) . . ?
C47 C46 C51 120.44(13) . . ?
C45 C46 C51 121.13(12) . . ?
C48 C47 C46 121.22(14) . . ?
C47 C48 C49 119.76(14) . . ?
C48 C49 C50 121.18(14) . . ?
C49 C50 C45 118.34(14) . . ?
C49 C50 C52 121.44(14) . . ?
C45 C50 C52 120.21(13) . . ?
 
loop_
 _geom_torsion_atom_site_label_1
 _geom_torsion_atom_site_label_2
 _geom_torsion_atom_site_label_3
 _geom_torsion_atom_site_label_4
 _geom_torsion
 _geom_torsion_site_symmetry_1
 _geom_torsion_site_symmetry_2
 _geom_torsion_site_symmetry_3
 _geom_torsion_site_symmetry_4
 _geom_torsion_publ_flag
N2 C1 C2 C3 162.7(3) . . . . ?
C5 C1 C2 C3 -20.6(5) . . . . ?
C2 C1 N2 C6 8.0(3) . . . . ?
C5 C1 N2 C6 -169.65(14) . . . . ?
C2 C1 N2 C4 176.81(17) . . . . ?
C5 C1 N2 C4 -0.81(11) . . . . ?
C1 N2 C4 C9 120.16(13) . . . . ?
C6 N2 C4 C9 -70.73(18) . . . . ?
C1 N2 C4 C10 -112.50(13) . . . . ?
C6 N2 C4 C10 56.61(19) . . . . ?
C1 N2 C4 C5 0.79(11) . . . . ?
C6 N2 C4 C5 169.90(14) . . . . ?
C2 C1 C5 N3 59.6(2) . . . . ?
N2 C1 C5 N3 -122.86(13) . . . . ?
C2 C1 C5 C4 -176.80(17) . . . . ?
N2 C1 C5 C4 0.76(10) . . . . ?
N2 C4 C5 N3 123.08(13) . . . . ?
C9 C4 C5 N3 8.8(2) . . . . ?
C10 C4 C5 N3 -124.08(14) . . . . ?
N2 C4 C5 C1 -0.69(9) . . . . ?
C9 C4 C5 C1 -114.93(13) . . . . ?
C10 C4 C5 C1 112.15(13) . . . . ?
C1 N2 C6 C7 -64.1(2) . . . . ?
C4 N2 C6 C7 130.43(16) . . . . ?
C1 N2 C6 C8 60.8(2) . . . . ?
C4 N2 C6 C8 -104.66(17) . . . . ?
C1 C5 N3 C14 -117.70(14) . . . . ?
C4 C5 N3 C14 137.89(13) . . . . ?
C1 C5 N3 C11 30.48(18) . . . . ?
C4 C5 N3 C11 -73.93(17) . . . . ?
C5 N3 C11 C12 132.42(14) . . . . ?
C14 N3 C11 C12 -79.68(17) . . . . ?
C5 N3 C11 C13 -102.21(15) . . . . ?
C14 N3 C11 C13 45.69(18) . . . . ?
C5 N3 C14 C15 -71.72(18) . . . . ?
C11 N3 C14 C15 139.96(15) . . . . ?
C5 N3 C14 C16 53.42(17) . . . . ?
C11 N3 C14 C16 -94.91(16) . . . . ?
C3 N1 C17 C18 52.1(2) . . . . ?
C3 N1 C17 C22 -133.59(16) . . . . ?
C22 C17 C18 C19 -1.1(2) . . . . ?
N1 C17 C18 C19 172.94(14) . . . . ?
C22 C17 C18 C23 -179.72(14) . . . . ?
N1 C17 C18 C23 -5.6(2) . . . . ?
C17 C18 C19 C20 0.9(3) . . . . ?
C23 C18 C19 C20 179.49(17) . . . . ?
C18 C19 C20 C21 0.0(3) . . . . ?
C19 C20 C21 C22 -0.8(3) . . . . ?
C20 C21 C22 C17 0.5(3) . . . . ?
C20 C21 C22 C24 179.58(18) . . . . ?
C18 C17 C22 C21 0.4(2) . . . . ?
N1 C17 C22 C21 -173.95(14) . . . . ?
C18 C17 C22 C24 -178.62(14) . . . . ?
N1 C17 C22 C24 7.0(2) . . . . ?
N5 C25 C26 C27 143.7(7) . . . . ?
C35 C25 C26 C27 -20.8(8) . . . . ?
C36 C25 C26 C27 -71.8(8) . . . . ?
C26 C25 N5 C28 -4.8(3) . . . . ?
C35 C25 N5 C28 163.97(16) . . . . ?
C36 C25 N5 C28 -159.2(2) . . . . ?
C26 C25 N5 C31 -177.98(18) . . . . ?
C35 C25 N5 C31 -9.18(14) . . . . ?
C36 C25 N5 C31 27.7(2) . . . . ?
C25 N5 C28 C30 -59.7(2) . . . . ?
C31 N5 C28 C30 111.26(18) . . . . ?
C25 N5 C28 C29 64.9(2) . . . . ?
C31 N5 C28 C29 -124.15(18) . . . . ?
C25 N5 C31 C34 109.9(4) . . . . ?
C28 N5 C31 C34 -63.2(5) . . . . ?
C25 N5 C31 C32 -116.15(16) . . . . ?
C28 N5 C31 C32 70.7(2) . . . . ?
C25 N5 C31 C33 116.97(16) . . . . ?
C28 N5 C31 C33 -56.1(2) . . . . ?
C25 N5 C31 C35 8.85(13) . . . . ?
C28 N5 C31 C35 -164.26(16) . . . . ?
C25 N5 C31 C36 -26.87(19) . . . . ?
C28 N5 C31 C36 160.0(2) . . . . ?
C26 C25 C35 N6 -60.9(3) . . . . ?
N5 C25 C35 N6 130.37(17) . . . . ?
C26 C25 C35 C31 177.10(18) . . . . ?
N5 C25 C35 C31 8.32(12) . . . . ?
N5 C31 C35 N6 -133.09(16) . . . . ?
C32 C31 C35 N6 -16.9(3) . . . . ?
C33 C31 C35 N6 119.3(2) . . . . ?
N5 C31 C35 C25 -7.62(11) . . . . ?
C32 C31 C35 C25 108.6(2) . . . . ?
C33 C31 C35 C25 -115.27(17) . . . . ?
C26 C25 C36 N6 61.8(5) . . . . ?
N5 C25 C36 N6 -143.1(4) . . . . ?
C26 C25 C36 C31 -179.05(17) . . . . ?
N5 C25 C36 C31 -23.97(16) . . . . ?
C34 C31 C36 N6 2.3(6) . . . . ?
N5 C31 C36 N6 144.8(3) . . . . ?
C32 C31 C36 N6 -100.8(4) . . . . ?
C34 C31 C36 C25 -120.5(5) . . . . ?
N5 C31 C36 C25 21.93(15) . . . . ?
C32 C31 C36 C25 136.4(2) . . . . ?
C25 C36 N6 C43 -116.0(4) . . . . ?
C31 C36 N6 C43 146.8(4) . . . . ?
C25 C36 N6 C44 33.8(5) . . . . ?
C31 C36 N6 C44 -63.4(4) . . . . ?
C25 C35 N6 C40 118.47(19) . . . . ?
C31 C35 N6 C40 -137.75(17) . . . . ?
C25 C35 N6 C37 -26.5(2) . . . . ?
C31 C35 N6 C37 77.3(2) . . . . ?
C35 N6 C37 C39 104.18(19) . . . . ?
C40 N6 C37 C39 -42.1(2) . . . . ?
C35 N6 C37 C38 -137.46(17) . . . . ?
C40 N6 C37 C38 76.2(2) . . . . ?
C35 N6 C40 C41 65.7(2) . . . . ?
C37 N6 C40 C41 -149.70(19) . . . . ?
C35 N6 C40 C42 -50.2(2) . . . . ?
C37 N6 C40 C42 94.41(19) . . . . ?
C36 N6 C43 C38 -48.5(5) . . . . ?
C44 N6 C43 C38 160.5(3) . . . . ?
C36 N6 C43 C39 49.1(5) . . . . ?
C44 N6 C43 C39 -101.9(3) . . . . ?
C36 N6 C44 C42 -114.6(3) . . . . ?
C43 N6 C44 C42 39.2(4) . . . . ?
C36 N6 C44 C41 136.0(3) . . . . ?
C43 N6 C44 C41 -70.2(4) . . . . ?
C27 N4 C45 C46 -60.48(19) . . . . ?
C27 N4 C45 C50 124.92(15) . . . . ?
C50 C45 C46 C47 -2.0(2) . . . . ?
N4 C45 C46 C47 -176.36(12) . . . . ?
C50 C45 C46 C51 176.93(13) . . . . ?
N4 C45 C46 C51 2.5(2) . . . . ?
C45 C46 C47 C48 1.6(2) . . . . ?
C51 C46 C47 C48 -177.34(13) . . . . ?
C46 C47 C48 C49 -0.2(2) . . . . ?
C47 C48 C49 C50 -0.9(2) . . . . ?
C48 C49 C50 C45 0.4(2) . . . . ?
C48 C49 C50 C52 -178.89(15) . . . . ?
C46 C45 C50 C49 1.0(2) . . . . ?
N4 C45 C50 C49 175.61(12) . . . . ?
C46 C45 C50 C52 -179.67(13) . . . . ?
N4 C45 C50 C52 -5.05(19) . . . . ?
 
_refine_diff_density_max    0.633
_refine_diff_density_min   -0.513
_refine_diff_density_rms    0.040

_shelx_res_file
;
TITL si129b_auto_a.res in P-1
    si129b_auto.res
    created by SHELXL-2019/3 at 15:11:36 on 26-Sep-2024
REM  Yadorkari-X generated
CELL 1.54184 9.3480 13.7856 19.9212 70.4600 83.0080 71.5890
ZERR 2.0 0.0002 0.0002 0.0003 0.0010 0.0010 0.0020
LATT 1
REM  SPGR P-1 triclinic
SFAC C H N
UNIT 96 148 12
SIZE 0.10 0.10 0.10
TEMP -173.0
L.S. 20
FMAP 2
PLAN -20
ACTA
CONF
LIST 4

fmap 2
simu 0.01 0.02 2.0 C37 C38 C39 C43
rigu 0.001 0.001 C37 C38 C39 C43

WGHT    0.052400    1.316200
FVAR       0.42915   0.70958
C1    1    0.368296    0.448579    0.650565    11.00000    0.02030    0.02943 =
         0.02894   -0.01090   -0.00486   -0.00367
C2    1    0.347906    0.365585    0.635970    11.00000    0.03174    0.02839 =
         0.03597   -0.01045   -0.01096   -0.00390
C3    1    0.295156    0.320387    0.603698    11.00000    0.02782    0.02514 =
         0.02687   -0.00660   -0.00584   -0.00355
N1    3    0.245807    0.278131    0.568961    11.00000    0.03306    0.02700 =
         0.02515   -0.00770   -0.00642   -0.00754
N2    3    0.422364    0.456661    0.707421    11.00000    0.02562    0.02542 =
         0.02673   -0.00732   -0.00776   -0.00619
C4    1    0.413549    0.572534    0.677175    11.00000    0.02843    0.02638 =
         0.02669   -0.00724   -0.00662   -0.00832
C5    1    0.346642    0.568688    0.608708    11.00000    0.02368    0.02956 =
         0.02489   -0.00902   -0.00294   -0.00726
AFIX  13
H37   2    0.423050    0.574586    0.568949    11.00000   -1.20000
AFIX   0
C6    1    0.495035    0.375417    0.771632    11.00000    0.02751    0.02911 =
         0.02639   -0.00570   -0.00783   -0.00682
AFIX  13
H1    2    0.521715    0.413492    0.800885    11.00000   -1.20000
AFIX   0
C7    1    0.386588    0.315511    0.815502    11.00000    0.04602    0.05790 =
         0.03638    0.00434   -0.00943   -0.02582
AFIX 137
H2    2    0.297934    0.366574    0.829117    11.00000   -1.50000
H3    2    0.436814    0.261285    0.858482    11.00000   -1.50000
H4    2    0.354997    0.279996    0.787230    11.00000   -1.50000
AFIX   0
C8    1    0.640545    0.299665    0.753075    11.00000    0.03705    0.03836 =
         0.03680   -0.01238   -0.01408    0.00371
AFIX 137
H5    2    0.617483    0.260611    0.724766    11.00000   -1.50000
H6    2    0.690162    0.248147    0.797006    11.00000   -1.50000
H7    2    0.707694    0.341454    0.725504    11.00000   -1.50000
AFIX   0
C9    1    0.312809    0.640714    0.720303    11.00000    0.03845    0.03392 =
         0.03437   -0.01492   -0.00708   -0.00626
AFIX 137
H8    2    0.218199    0.621796    0.732594    11.00000   -1.50000
H9    2    0.291125    0.717029    0.692184    11.00000   -1.50000
H10   2    0.363898    0.627446    0.764045    11.00000   -1.50000
AFIX   0
C10   1    0.567902    0.590958    0.663619    11.00000    0.03462    0.04173 =
         0.03517   -0.00839   -0.00751   -0.01757
AFIX 137
H11   2    0.615863    0.571864    0.709226    11.00000   -1.50000
H12   2    0.556613    0.666942    0.637184    11.00000   -1.50000
H13   2    0.630754    0.545946    0.635706    11.00000   -1.50000
AFIX   0
N3    3    0.202688    0.639196    0.582153    11.00000    0.02270    0.02925 =
         0.02434   -0.00488   -0.00467   -0.00514
C11   1    0.067743    0.616687    0.622223    11.00000    0.02360    0.03456 =
         0.02767   -0.00492   -0.00297   -0.00373
AFIX  13
H14   2    0.101612    0.566197    0.670605    11.00000   -1.20000
AFIX   0
C12   1   -0.041324    0.720060    0.632747    11.00000    0.03067    0.04946 =
         0.05101   -0.01784   -0.00195    0.00323
AFIX 137
H15   2    0.009167    0.749032    0.658493    11.00000   -1.50000
H16   2   -0.129971    0.704040    0.660292    11.00000   -1.50000
H17   2   -0.072977    0.773271    0.586192    11.00000   -1.50000
AFIX   0
C13   1   -0.014721    0.562578    0.590502    11.00000    0.02455    0.04250 =
         0.03481   -0.00275   -0.00545   -0.01144
AFIX 137
H18   2   -0.056612    0.612032    0.544444    11.00000   -1.50000
H19   2   -0.096592    0.544295    0.622997    11.00000   -1.50000
H20   2    0.056290    0.496796    0.583773    11.00000   -1.50000
AFIX   0
C14   1    0.190995    0.688098    0.504463    11.00000    0.03344    0.03574 =
         0.02668   -0.00028   -0.00737   -0.01179
AFIX  13
H21   2    0.081842    0.725915    0.493912    11.00000   -1.20000
AFIX   0
C15   1    0.273884    0.773106    0.477504    11.00000    0.06265    0.04676 =
         0.04231    0.00404   -0.00691   -0.02893
AFIX 137
H22   2    0.234288    0.827141    0.502193    11.00000   -1.50000
H23   2    0.258994    0.808008    0.426155    11.00000   -1.50000
H24   2    0.381777    0.738940    0.486793    11.00000   -1.50000
AFIX   0
C16   1    0.244199    0.607367    0.462808    11.00000    0.04341    0.06115 =
         0.02579   -0.01368   -0.00291   -0.02035
AFIX 137
H25   2    0.352853    0.572430    0.468949    11.00000   -1.50000
H26   2    0.223266    0.645205    0.412146    11.00000   -1.50000
H27   2    0.190548    0.552773    0.480655    11.00000   -1.50000
AFIX   0
C17   1    0.205970    0.181610    0.592903    11.00000    0.02831    0.02589 =
         0.02515   -0.00533   -0.01001   -0.00546
C18   1    0.107050    0.160649    0.650598    11.00000    0.02873    0.03768 =
         0.02900   -0.00296   -0.00684   -0.00612
C19   1    0.060697    0.069330    0.665748    11.00000    0.03870    0.04847 =
         0.05056    0.00176   -0.00369   -0.01827
AFIX  43
H28   2   -0.007785    0.054364    0.704403    11.00000   -1.20000
AFIX   0
C20   1    0.111856   -0.000546    0.625875    11.00000    0.05962    0.03720 =
         0.07919   -0.00475   -0.01440   -0.02660
AFIX  43
H29   2    0.078674   -0.062675    0.637124    11.00000   -1.20000
AFIX   0
C21   1    0.211432    0.020678    0.569647    11.00000    0.05556    0.03556 =
         0.06391   -0.02194   -0.01269   -0.01290
AFIX  43
H30   2    0.247473   -0.027778    0.542668    11.00000   -1.20000
AFIX   0
C22   1    0.259656    0.111671    0.551946    11.00000    0.03616    0.03076 =
         0.03231   -0.01154   -0.00936   -0.00625
C23   1    0.049674    0.236762    0.693967    11.00000    0.03587    0.05590 =
         0.03093   -0.01280    0.00316   -0.00655
AFIX 137
H31   2    0.134145    0.237922    0.718098    11.00000   -1.50000
H32   2   -0.024305    0.212496    0.729532    11.00000   -1.50000
H33   2    0.001886    0.309340    0.662463    11.00000   -1.50000
AFIX   0
C24   1    0.368411    0.135530    0.491448    11.00000    0.04744    0.04611 =
         0.03512   -0.02051   -0.00103   -0.00649
AFIX 137
H34   2    0.464761    0.128209    0.510209    11.00000   -1.50000
H35   2    0.327400    0.209227    0.459844    11.00000   -1.50000
H36   2    0.384252    0.084770    0.464696    11.00000   -1.50000
AFIX   0
C25   1    0.728032    0.753484    0.875953    11.00000    0.02687    0.02295 =
         0.02720   -0.00748   -0.00565   -0.00483
C26   1    0.722412    0.660641    0.870257    11.00000    0.02513    0.02375 =
         0.02559   -0.00676   -0.00413   -0.00502
C27   1    0.689013    0.581549    0.866819    11.00000    0.02166    0.02286 =
         0.02131   -0.00631   -0.00281   -0.00249
N4    3    0.647251    0.505588    0.863022    11.00000    0.02573    0.02207 =
         0.03210   -0.00955   -0.00517   -0.00536
N5    3    0.826904    0.779913    0.904715    11.00000    0.02721    0.02321 =
         0.02657   -0.00820   -0.00432   -0.00742
C28   1    0.962695    0.712643    0.945484    11.00000    0.03299    0.03187 =
         0.04721   -0.01392   -0.01580   -0.00691
AFIX  13
H83   2    1.005190    0.760438    0.960166    11.00000   -1.20000
AFIX   0
C29   1    1.080724    0.658396    0.899142    11.00000    0.02687    0.04424 =
         0.08340   -0.02460   -0.00233   -0.00643
AFIX 137
H38   2    1.042605    0.609496    0.885164    11.00000   -1.50000
H39   2    1.173552    0.617450    0.926050    11.00000   -1.50000
H40   2    1.101930    0.713352    0.856405    11.00000   -1.50000
AFIX   0
C30   1    0.922778    0.632141    1.012516    11.00000    0.06831    0.03701 =
         0.03639   -0.00575   -0.02460   -0.00972
AFIX 137
H41   2    0.854663    0.670774    1.042806    11.00000   -1.50000
H42   2    1.014948    0.585349    1.038490    11.00000   -1.50000
H43   2    0.872944    0.588316    0.999541    11.00000   -1.50000
AFIX   0
C31   1    0.745668    0.894830    0.890378    11.00000    0.04436    0.02279 =
         0.05896   -0.01527   -0.02380   -0.00301
C32   1    0.825889    0.968986    0.840998    11.00000    0.16009    0.04825 =
         0.04353   -0.00312   -0.01155   -0.06330
AFIX 137
H44   2    0.758133    1.042808    0.828016    11.00000   -1.50000
H45   2    0.857850    0.947801    0.797940    11.00000   -1.50000
H46   2    0.914602    0.965268    0.864465    11.00000   -1.50000
PART 1
AFIX   0
C33   1    0.701144    0.917764    0.965310    21.00000    0.04423    0.03679 =
         0.03658   -0.02053   -0.00292   -0.00894
AFIX 137
H47   2    0.653068    0.864686    0.996605    21.00000   -1.50000
H48   2    0.630937    0.990306    0.957287    21.00000   -1.50000
H49   2    0.792278    0.912284    0.987732    21.00000   -1.50000
PART 2
AFIX   0
C34   1    0.675661    0.953222    0.928681   -21.00000    0.03424    0.03838 =
         0.03868   -0.02064    0.00122   -0.01311
AFIX 137
H50   2    0.603507    0.919943    0.960268   -21.00000   -1.50000
H51   2    0.621512    1.024812    0.897974   -21.00000   -1.50000
H52   2    0.747980    0.959941    0.957339   -21.00000   -1.50000
PART 1
AFIX   0
C35   1    0.610048    0.864914    0.866905    21.00000    0.02810    0.02010 =
         0.02261   -0.00647   -0.00049   -0.00665
AFIX  13
H84   2    0.533962    0.857928    0.906754    21.00000   -1.20000
PART 2
AFIX   0
C36   1    0.675369    0.877314    0.822238   -21.00000    0.02260    0.01980 =
         0.02294   -0.00394   -0.00021   -0.00595
AFIX  13
H85   2    0.745255    0.886178    0.779915   -21.00000   -1.20000
PART 0
AFIX   0
N6    3    0.534260    0.930295    0.802271    11.00000    0.03315    0.02448 =
         0.02405   -0.00206   -0.00604   -0.00679
PART 1
C37   1    0.620285    0.912563    0.734832    21.00000    0.03203    0.03999 =
         0.02079   -0.00440    0.00104   -0.00919
AFIX  13
H86   2    0.729872    0.876485    0.745134    21.00000   -1.20000
PART 0
AFIX   0
C38   1    0.597059    1.030216    0.680084    11.00000    0.12325    0.08865 =
         0.03569    0.02193   -0.02232   -0.07312
PART 1
AFIX 137
H53   2    0.647874    1.025490    0.634763    21.00000   -1.50000
H54   2    0.639887    1.071434    0.699468    21.00000   -1.50000
H55   2    0.489074    1.066366    0.672217    21.00000   -1.50000
PART 2
AFIX 137
H56   2    0.671258    1.032914    0.709671   -21.00000   -1.50000
H57   2    0.539858    1.103680    0.653475   -21.00000   -1.50000
H58   2    0.649226    0.991592    0.646607   -21.00000   -1.50000
PART 0
AFIX   0
C39   1    0.560186    0.849092    0.703083    11.00000    0.07048    0.07640 =
         0.02738   -0.02337    0.00561   -0.03397
PART 1
AFIX 137
H59   2    0.551965    0.782999    0.740073    21.00000   -1.50000
H60   2    0.628890    0.830467    0.665035    21.00000   -1.50000
H61   2    0.460424    0.892328    0.683390    21.00000   -1.50000
PART 2
AFIX 137
H62   2    0.641365    0.859728    0.667911   -21.00000   -1.50000
H63   2    0.481144    0.836711    0.681746   -21.00000   -1.50000
H64   2    0.600608    0.786571    0.744479   -21.00000   -1.50000
PART 1
AFIX   0
C40   1    0.374310    0.957104    0.800327    21.00000    0.02781    0.02873 =
         0.03363   -0.00783   -0.00537    0.00024
AFIX  13
H87   2    0.339668    0.995058    0.750142    21.00000   -1.20000
PART 0
AFIX   0
C41   1    0.297664    1.029430    0.847688    11.00000    0.04842    0.06942 =
         0.10934   -0.06393   -0.01733    0.02109
PART 1
AFIX 137
H65   2    0.307390    0.985458    0.897974    21.00000   -1.50000
H66   2    0.190639    1.062577    0.836042    21.00000   -1.50000
H67   2    0.346590    1.085904    0.838938    21.00000   -1.50000
PART 2
AFIX 137
H68   2    0.195568    1.036270    0.835699   -21.00000   -1.50000
H69   2    0.339964    1.078530    0.808698   -21.00000   -1.50000
H70   2    0.293784    1.047737    0.891494   -21.00000   -1.50000
PART 0
AFIX   0
C42   1    0.315190    0.852273    0.833977    11.00000    0.03908    0.08579 =
         0.07334   -0.05059    0.01967   -0.03284
PART 1
AFIX 137
H71   2    0.381687    0.792905    0.818091    21.00000   -1.50000
H72   2    0.212358    0.869228    0.818168    21.00000   -1.50000
H73   2    0.315660    0.831091    0.886085    21.00000   -1.50000
PART 2
AFIX 137
H74   2    0.211358    0.899438    0.825799   -21.00000   -1.50000
H75   2    0.315146    0.783269    0.869809   -21.00000   -1.50000
H76   2    0.359826    0.839949    0.789318   -21.00000   -1.50000
AFIX   0
C43   1    0.481701    0.967605    0.730950   -21.00000    0.04458    0.03817 =
         0.01854    0.00276   -0.01279   -0.00866
AFIX  13
H88   2    0.371333    1.004589    0.723700   -21.00000   -1.20000
AFIX   0
C44   1    0.405121    0.904139    0.859791   -21.00000    0.02578    0.02217 =
         0.02086   -0.00372    0.00118   -0.00225
AFIX  13
H89   2    0.442035    0.864710    0.909505   -21.00000   -1.20000
PART 0
AFIX   0
C45   1    0.735281    0.396221    0.885828    11.00000    0.02742    0.02177 =
         0.02058   -0.00753   -0.00486   -0.00650
C46   1    0.877583    0.361050    0.855420    11.00000    0.02701    0.02696 =
         0.02332   -0.00952   -0.00588   -0.00592
C47   1    0.954436    0.251231    0.877532    11.00000    0.03117    0.03085 =
         0.03163   -0.01486   -0.00878   -0.00017
AFIX  43
H90   2    1.052063    0.226382    0.858281    11.00000   -1.20000
AFIX   0
C48   1    0.891316    0.178071    0.926819    11.00000    0.04976    0.02206 =
         0.03336   -0.00834   -0.01595   -0.00220
AFIX  43
H91   2    0.945117    0.103537    0.941187    11.00000   -1.20000
AFIX   0
C49   1    0.749456    0.213586    0.955246    11.00000    0.05561    0.02718 =
         0.02435   -0.00281   -0.00550   -0.01792
AFIX  43
H92   2    0.705938    0.162736    0.988690    11.00000   -1.20000
AFIX   0
C50   1    0.669063    0.322778    0.935692    11.00000    0.03648    0.02963 =
         0.02249   -0.00875   -0.00098   -0.01318
C51   1    0.945385    0.439001    0.799307    11.00000    0.02716    0.03734 =
         0.02988   -0.01136    0.00160   -0.00961
AFIX 137
H77   2    0.979482    0.481288    0.821478    11.00000   -1.50000
H78   2    0.869454    0.487415    0.763642    11.00000   -1.50000
H79   2    1.031416    0.399111    0.776223    11.00000   -1.50000
AFIX   0
C52   1    0.516078    0.362091    0.967356    11.00000    0.04595    0.04605 =
         0.03705   -0.01570    0.01353   -0.02286
AFIX 137
H80   2    0.475331    0.301277    0.990406    11.00000   -1.50000
H81   2    0.448363    0.415600    0.929599    11.00000   -1.50000
H82   2    0.524731    0.395043    1.002721    11.00000   -1.50000

AFIX   0
HKLF 4 1 1 0 0 0 1 0 0 0 1


REM  si129b_auto_a.res in P-1
REM wR2 = 0.1313, GooF = S = 1.027, Restrained GooF = 1.055 for all data
REM R1 = 0.0536 for 8538 Fo > 4sig(Fo) and 0.0574 for all 9217 data
REM 545 parameters refined using 45 restraints

END

WGHT      0.0525      1.3161

REM Highest difference peak  0.633,  deepest hole -0.513,  1-sigma level  0.040
Q1    1   0.5229  1.0739  0.6895  11.00000  0.05    0.63
Q2    1   0.9174  0.9460  0.8393  11.00000  0.05    0.47
Q3    1   0.6215  1.0028  0.6836  11.00000  0.05    0.33
Q4    1   0.5102  1.0655  0.6498  11.00000  0.05    0.32
Q5    1   0.5032  0.9020  0.6964  11.00000  0.05    0.31
Q6    1   0.3496  0.8117  0.8720  11.00000  0.05    0.30
Q7    1   0.6637  1.0532  0.6905  11.00000  0.05    0.28
Q8    1   0.3633  1.0222  0.8924  11.00000  0.05    0.24
Q9    1   0.3033  0.8266  0.7968  11.00000  0.05    0.23
Q10   1   0.3468  1.1183  0.8094  11.00000  0.05    0.21
Q11   1   0.3809  0.5829  0.6417  11.00000  0.05    0.20
Q12   1   0.7020  1.0042  0.6325  11.00000  0.05    0.20
Q13   1   0.2595  0.8126  0.8898  11.00000  0.05    0.20
Q14   1   0.2149  1.0601  0.8193  11.00000  0.05    0.19
Q15   1   0.9583  0.9126  0.7981  11.00000  0.05    0.19
Q16   1   0.4776  0.5966  0.6676  11.00000  0.05    0.19
Q17   1   0.4919  1.1256  0.7164  11.00000  0.05    0.19
Q18   1   0.3169  0.8977  0.8296  11.00000  0.05    0.19
Q19   1   0.0627  0.1347  0.6412  11.00000  0.05    0.18
Q20   1   0.1916  0.9796  0.9087  11.00000  0.05    0.18
;
_shelx_res_checksum   38859

_shelx_hkl_file
;
   0   0  -1    1.39    0.13
   0   0  -1    1.40    0.13
   0   0   2    2.68    0.22
   0   0   2    2.60    0.20
   0   0   2    2.39    0.17
   0   0  -2    2.68    0.23
   0   0   3   44.51    1.74
   0   0   3   45.59    1.76
   0   0   3   46.73    1.79
   0   0   3   42.91    1.70
   0   0  -3   47.04    1.80
   0   0   3   45.71    1.77
   0   0   4 1927.70   71.40
   0   0   4 1951.84   71.43
   0   0   4 1989.31   71.47
   0   0   4 1871.38   71.36
   0   0   4 1979.59   71.44
   0   0  -4 2013.03   71.47
   0   0   5  134.99    5.28
   0   0   5  145.41    5.39
   0   0   5  145.20    5.43
   0   0   5  146.78    5.40
   0   0  -5  144.90    5.44
   0   0  -5  143.99    5.51
   0   0   6  192.51    7.42
   0   0   6  195.03    7.37
   0   0   6  189.82    7.31
   0   0  -6  191.72    7.37
   0   0   6  193.82    7.33
   0   0  -6  196.31    7.47
   0   0   7  102.01    4.24
   0   0   7  105.22    4.18
   0   0   7  106.74    4.14
   0   0  -7  103.39    4.17
   0   0  -7  106.72    4.30
   0   0   8   33.48    1.67
   0   0   8   35.27    1.60
   0   0  -8   31.33    1.56
   0   0  -8   31.33    1.69
   0   0   8   31.23    1.51
   0   0  -9    0.33    0.59
   0   0  -9    1.86    0.46
   0   0   9    1.41    0.42
   0   0   9    2.00    0.56
   0   0 -10    6.27    0.81
   0   0 -10    4.64    0.60
   0   0  10    4.96    0.57
   0   0  10    5.47    0.77
   0   0 -11  130.29    5.49
   0   0  11  146.89    5.75
   0   0  12   52.03    2.64
   0   0  13  110.71    4.66
   0   0 -13   98.65    4.02
   0   0 -13  105.10    4.06
   0   0 -14   21.63    1.10
   0   0 -14   20.42    1.23
   0   0 -14   20.70    1.06
   0   0 -14   21.35    1.13
   0   0 -14   20.75    1.14
   0   0 -14   21.90    1.14
   0   0 -14   21.41    1.12
   0   0 -14   21.48    1.14
   0   0 -15   24.28    1.27
   0   0 -15   24.19    1.27
   0   0 -15   24.74    1.29
   0   0 -15   23.82    1.27
   0   0 -15   22.74    1.40
   0   0 -15   25.03    1.25
   0   0  15   24.63    1.88
   0   0 -15   24.07    1.27
   0   0 -16   19.70    1.16
   0   0 -16   22.24    1.21
   0   0 -16   20.22    1.15
   0   0 -16   21.46    1.16
   0   0 -16   19.35    1.30
   0   0 -16   20.41    1.14
   0   0  16   20.91    1.75
   0   0 -16   19.39    1.15
   0   0 -17    2.38    0.58
   0   0 -17    2.57    0.59
   0   0 -17    1.89    0.52
   0   0 -17    2.16    0.52
   0   0 -17    1.95    0.66
   0   0 -17    2.47    0.59
   0   0 -17    1.85    0.54
   0   0 -18   10.99    0.86
   0   0 -18   11.51    0.86
   0   0 -18   12.37    0.84
   0   0 -18   10.34    0.96
   0   0 -18   10.73    0.86
   0   0 -18   10.12    0.80
   0   0 -19   12.94    0.88
   0   0 -19   12.19    0.91
   0   0 -19   13.70    0.87
   0   0 -19   13.77    1.05
   0   0 -19   13.01    0.92
   0   0 -19   12.39    0.84
   0   0 -20    1.71    0.47
   0   0 -20    1.32    0.64
   0   0 -20    1.88    0.49
   0   0 -20    1.23    0.51
   0   0 -20    1.06    0.54
   0   0 -21    0.09    0.37
   0   0 -21    0.30    0.53
   0   0 -21    0.38    0.43
   0   0 -21    0.41    0.41
   0   0 -21    0.12    0.40
   0   0 -22    2.40    0.49
   0   0 -22    2.04    0.41
   0   0 -22    2.27    0.39
   0   0 -23    0.65    0.32
   0   0 -23    1.13    0.28
   0   0 -23    0.10    0.24
   0   1 -22   -0.09    0.40
   0   1 -22    0.15    0.27
   0   1 -21   26.91    1.36
   0   1 -21   25.56    1.22
   0   1 -21   26.41    1.25
   0   1 -20    1.29    0.44
   0   1 -20    1.14    0.61
   0   1 -20    0.28    0.46
   0   1 -20    0.61    0.44
   0   1 -19   25.07    1.27
   0   1 -19   23.97    1.45
   0   1 -19   25.82    1.32
   0   1 -19   26.28    1.32
   0   1 -18   13.94    0.88
   0   1 -18   16.49    0.98
   0   1 -18   14.53    1.14
   0   1 -18   15.37    0.98
   0   1 -18   16.08    0.99
   0   1 -18   14.51    1.02
   0   1 -17   27.81    1.43
   0   1 -17   29.78    1.48
   0   1 -17   30.54    1.67
   0   1 -17   29.17    1.50
   0   1 -17   32.50    1.55
   0   1 -17   28.76    1.50
   0  -1  16    3.54    1.00
   0   1 -16    3.74    0.54
   0   1 -16    4.17    0.57
   0   1 -16    3.74    0.74
   0   1 -16    3.93    0.59
   0   1 -16    3.70    0.58
   0   1 -16    3.94    0.59
   0  -1  15   16.48    1.50
   0   1 -15   13.59    0.90
   0   1 -15   15.60    0.95
   0   1 -15   16.22    1.10
   0   1 -15   14.73    0.98
   0   1 -15   15.65    0.96
   0   1 -15   15.00    0.96
   0  -1  14   17.16    1.53
   0   1 -14   17.08    1.14
   0   1 -14   18.22    1.02
   0   1 -14   18.96    1.01
   0   1 -14   16.60    0.95
   0   1 -14   18.44    1.06
   0   1 -14   17.22    1.04
   0   1 -14   18.66    1.05
   0   1 -13    2.70    0.50
   0   1 -13    2.92    0.41
   0   1 -13    2.82    0.60
   0   1 -13    2.77    0.47
   0   1 -13    3.13    0.47
   0   1 -13    2.82    0.47
   0   1 -13    2.66    0.46
   0  -1  13    3.32    0.82
   0   1 -12   69.91    2.82
   0   1 -12   67.48    2.79
   0   1 -11  178.55    6.90
   0  -1  11  155.29    6.68
   0   1 -10   25.98    1.58
   0   1 -10   23.14    1.30
   0  -1  10   26.59    1.48
   0   1  -9   26.81    1.41
   0  -1   9   28.96    1.39
   0  -1   9   27.13    1.52
   0   1  -8  185.28    7.24
   0  -1   8  181.81    7.19
   0   1  -8  193.16    7.44
   0  -1   8  194.07    7.34
   0   1  -7  355.73   13.53
   0  -1   7  351.81   13.33
   0   1  -7  357.05   13.68
   0   1  -7  344.39   13.37
   0  -1   7  356.93   13.33
   0  -1   7  368.61   13.44
   0   1  -6   14.53    0.81
   0   1  -6   14.43    0.93
   0   1  -6   15.33    1.09
   0  -1   6   14.18    0.74
   0  -1   6   11.44    0.60
   0  -1   6   13.21    0.66
   0  -1   6   13.63    0.83
   0   1  -5  745.73   25.96
   0   1  -5  719.03   25.86
   0  -1   5  698.63   25.80
   0  -1   5  688.03   25.75
   0  -1   5  667.36   25.72
   0  -1   5  719.66   25.87
   0   1  -4  247.85    8.98
   0   1  -4  240.37    8.91
   0  -1   4  235.75    8.85
   0  -1   4  233.79    8.82
   0  -1   4  233.28    8.90
   0   1  -3  188.44    6.95
   0   1  -3  188.90    6.99
   0  -1   3  178.58    6.91
   0   1  -2   99.10    3.59
   0   1  -2   98.96    3.56
   0   1  -2   89.57    3.48
   0  -1   1   27.13    1.06
   0   1  -1   26.03    1.13
   0  -1   1   24.69    1.02
   0  -1   0  263.85    9.90
   0  -1   0  269.24    9.89
   0   1   0  264.27    9.92
   0   1   1   55.77    2.15
   0  -1  -1   56.38    2.14
   0   1   2  351.22   12.48
   0   1   2  348.06   12.49
   0  -1  -2  326.70   12.44
   0  -1  -2  325.70   12.47
   0   1   3  294.42   11.03
   0   1   3  299.63   11.06
   0   1   3  295.21   11.04
   0  -1  -3  294.46   11.02
   0  -1  -4    0.33    0.38
   0   1   4    0.74    0.32
   0  -1  -4    0.95    0.30
   0   1   4    1.19    0.41
   0   1   4    0.67    0.36
   0  -1  -5  333.26   12.96
   0   1   5  347.42   12.92
   0  -1  -5  349.80   12.90
   0   1   5  348.18   12.97
   0   1   6  498.09   18.71
   0  -1  -6  507.11   18.77
   0   1   6  500.08   18.77
   0   1   7  203.04    7.77
   0  -1  -7  202.44    7.83
   0   1   7  202.61    7.84
   0   1   7  204.51    7.89
   0   1   8  289.79   10.97
   0  -1  -8  282.46   11.03
   0   1   8  294.42   11.07
   0   1   8  289.42   11.11
   0  -1  -9    1.19    0.50
   0   1   9    1.55    0.44
   0   1   9    1.57    0.53
   0   1   9    0.82    0.55
   0   1  10   -0.08    0.43
   0  -1 -10   -0.38    0.47
   0   1  10   -0.18    0.56
   0   1  11    4.23    0.57
   0  -1 -11    2.96    0.57
   0   1  11    3.50    0.70
   0  -1 -12    5.40    0.67
   0   1  12    5.63    0.86
   0  -1 -13    3.14    0.40
   0  -1 -13    3.08    0.43
   0   1  13    4.35    0.80
   0  -1 -13    4.03    0.42
   0  -1 -14    0.39    0.33
   0  -1 -14    0.45    0.32
   0   1  14    0.56    0.64
   0  -1 -14    0.48    0.44
   0  -1 -14    0.76    0.38
   0  -1 -14   -0.03    0.36
   0  -1 -14    0.73    0.41
   0  -1 -14    1.11    0.44
   0  -1 -14    0.40    0.34
   0  -1 -14    0.68    0.37
   0  -1 -15   18.71    0.96
   0  -1 -15   17.86    1.13
   0  -1 -15   18.76    1.05
   0  -1 -15   18.24    1.05
   0  -1 -15   17.88    1.02
   0  -1 -15   16.91    1.05
   0  -1 -15   17.54    1.00
   0  -1 -15   17.34    0.98
   0  -1 -16    0.59    0.36
   0  -1 -16    0.49    0.52
   0  -1 -16   -0.04    0.59
   0  -1 -16    0.85    0.50
   0  -1 -16    1.12    0.46
   0  -1 -16    0.96    0.49
   0  -1 -16    0.26    0.42
   0  -1 -17   20.41    1.21
   0  -1 -17   20.26    1.28
   0   1  17   24.78    1.92
   0  -1 -17   22.96    1.24
   0  -1 -17   21.40    1.19
   0  -1 -17   21.77    1.18
   0  -1 -18   35.67    1.84
   0  -1 -18   35.88    1.75
   0  -1 -18   37.03    1.76
   0  -1 -18   36.08    1.72
   0  -1 -18   36.86    1.74
   0  -1 -19    2.92    0.71
   0  -1 -19    2.93    0.58
   0  -1 -19    4.21    0.59
   0  -1 -19    3.82    0.56
   0  -1 -19    3.27    0.57
   0  -1 -20   14.78    1.08
   0  -1 -20   16.11    0.96
   0  -1 -20   15.98    0.99
   0  -1 -20   15.94    0.96
   0  -1 -20   16.27    1.03
   0  -1 -20   16.06    0.95
   0  -1 -21    0.07    0.52
   0  -1 -21    0.05    0.39
   0  -1 -21    0.46    0.44
   0  -1 -21    0.68    0.43
   0  -1 -21   -0.06    0.47
   0  -1 -21   -0.28    0.39
   0  -1 -22    5.33    0.53
   0  -1 -22    5.16    0.59
   0  -1 -22    5.36    0.54
   0  -1 -22    4.97    0.47
   0  -1 -23    1.61    0.32
   0  -1 -23    0.98    0.38
   0  -1 -23    1.07    0.33
   0   2 -22    0.37    0.31
   0   2 -22    0.27    0.24
   0   2 -21   20.40    1.03
   0   2 -21   19.86    1.12
   0   2 -20    2.22    0.47
   0   2 -20    1.98    0.58
   0   2 -20    2.12    0.42
   0   2 -20    2.31    0.47
   0   2 -19    7.51    0.67
   0   2 -19    6.20    0.65
   0   2 -19    6.17    0.60
   0   2 -19    7.51    0.83
   0   2 -18    0.70    0.50
   0   2 -18    1.31    0.70
   0   2 -18    0.93    0.52
   0   2 -18    0.42    0.54
   0   2 -18    0.30    0.44
   0   2 -18    0.15    0.43
   0   2 -17   12.76    0.96
   0   2 -17   13.64    0.91
   0   2 -17   13.36    0.96
   0   2 -17   14.85    0.97
   0   2 -17   14.80    0.93
   0   2 -16   31.22    1.68
   0   2 -16   35.14    1.64
   0   2 -16   30.15    1.57
   0   2 -16   34.89    1.61
   0   2 -16   33.65    1.65
   0   2 -16   34.12    1.62
   0   2 -16   30.54    1.51
   0  -2  15   22.61    1.86
   0   2 -15   25.11    1.29
   0   2 -15   22.42    1.33
   0   2 -15   21.59    1.17
   0   2 -15   24.21    1.27
   0   2 -15   24.24    1.28
   0   2 -15   22.91    1.25
   0   2 -15   24.22    1.26
   0   2 -15   22.22    1.19
   0   2 -14   14.59    0.92
   0   2 -14   13.74    0.87
   0   2 -14   14.34    0.86
   0   2 -14   14.96    0.96
   0   2 -14   15.12    0.92
   0   2 -14   15.67    1.01
   0   2 -14   15.30    0.95
   0   2 -14   12.66    0.94
   0  -2  14   15.13    1.39
   0  -2  14   12.86    1.43
   0   2 -13    4.42    0.52
   0   2 -13    4.36    0.62
   0   2 -13    5.48    0.68
   0  -2  13    4.43    0.90
   0   2 -13    4.16    0.62
   0   2 -13    4.21    0.55
   0   2 -13    3.85    0.51
   0   2 -13    3.88    0.57
   0   2 -13    4.69    0.55
   0   2 -12   14.03    1.24
   0   2 -12   13.54    0.81
   0   2 -12   13.19    0.81
   0   2 -12   13.06    0.92
   0   2 -12   13.16    0.88
   0   2 -12   12.75    0.83
   0   2 -12   13.05    0.87
   0  -2  12   16.35    1.32
   0   2 -12   14.24    0.84
   0  -2  11  167.62    6.70
   0   2 -11  172.28    6.73
   0   2 -11  153.73    6.12
   0  -2  10   39.73    2.07
   0   2 -10   35.20    2.03
   0  -2   9  123.65    4.98
   0  -2   9  113.75    4.78
   0   2  -9  117.99    5.24
   0   2  -9  119.42    4.98
   0  -2   8   38.33    1.97
   0  -2   8   38.85    1.83
   0   2  -8   45.04    2.06
   0   2  -8   40.32    2.25
   0  -2   8   37.53    1.75
   0  -2   7  187.79    7.29
   0  -2   7  199.30    7.45
   0   2  -7  185.08    7.45
   0   2  -7  194.48    7.69
   0   2  -7  184.95    7.30
   0  -2   6  450.40   16.54
   0  -2   6  475.82   16.66
   0  -2   6  509.49   16.82
   0   2  -6  476.19   16.71
   0   2  -6  483.81   16.84
   0  -2   5  459.87   17.61
   0  -2   5  468.51   17.64
   0  -2   5  483.79   17.73
   0  -2   5  520.31   17.87
   0   2  -5  511.45   17.90
   0  -2   4  397.40   14.59
   0  -2   4  422.31   14.77
   0   2  -4  372.93   14.56
   0  -2   4  404.42   14.65
   0   2  -4  429.90   14.82
   0  -2   3  222.18    8.54
   0   2  -3  228.23    8.55
   0  -2   3  238.30    8.65
   0   2  -3  242.19    8.71
   0   2  -2  212.58    7.97
   0  -2   2  202.28    7.76
   0  -2   2  206.58    7.82
   0   2  -2  209.65    7.82
   0   2  -1   25.02    1.25
   0  -2   1   24.22    1.11
   0   2  -1   25.22    1.11
   0  -2   1   25.93    1.17
   0   2   0   15.62    0.86
   0   2   0   14.07    0.58
   0  -2   0   14.84    0.65
   0  -2   0   15.34    0.82
   0   2   0   15.54    0.73
   0  -2   0   16.62    0.80
   0  -2  -1  665.03   24.87
   0  -2  -1  687.96   24.98
   0  -2  -2 5934.79  222.21
   0   2   2 6226.07  222.25
   0  -2  -2 5948.66  222.28
   0  -2  -3  553.99   20.85
   0   2   3  574.36   20.83
   0  -2  -3  553.20   20.81
   0   2   4   16.80    0.94
   0  -2  -4   17.84    0.94
   0   2   4   16.59    0.90
   0  -2  -4   17.34    0.80
   0   2   5   58.75    2.48
   0  -2  -5   57.19    2.42
   0   2   5   59.47    2.42
   0  -2  -6  119.25    4.75
   0   2   6  123.26    4.84
   0   2   6  121.92    4.76
   0   2   7   13.06    0.95
   0  -2  -7   14.35    0.86
   0   2   7   13.29    0.87
   0  -2  -7   14.67    0.98
   0  -2  -8   42.38    1.85
   0   2   8   38.91    1.97
   0  -2  -8   40.34    1.99
   0   2   8   41.45    1.89
   0   2   8   39.85    1.99
   0  -2  -9    7.04    0.79
   0   2   9    7.02    0.71
   0   2   9    7.28    0.87
   0   2  10    8.90    0.79
   0  -2 -10    8.99    0.90
   0   2  10    9.33    0.98
   0   2  11   88.08    3.70
   0  -2 -11   85.25    3.78
   0   2  11   86.15    3.92
   0  -2 -12   68.48    3.19
   0   2  12   68.69    3.09
   0   2  12   72.18    3.39
   0  -2 -13   11.28    0.67
   0  -2 -13   11.79    0.70
   0   2  13   12.40    1.24
   0  -2 -13   12.80    0.71
   0  -2 -13   11.18    1.01
   0  -2 -14   15.99    0.85
   0   2  14   19.15    1.50
   0  -2 -14   16.71    0.91
   0  -2 -14   16.13    0.87
   0  -2 -14   15.36    0.86
   0  -2 -14   16.81    0.94
   0  -2 -14   16.14    0.89
   0  -2 -14   15.10    0.92
   0  -2 -14   14.54    0.80
   0  -2 -14   15.25    0.97
   0  -2 -15   28.87    1.48
   0  -2 -15   27.84    1.40
   0  -2 -15   30.53    1.52
   0  -2 -15   27.68    1.38
   0  -2 -15   29.00    1.36
   0   2  15   28.90    2.05
   0  -2 -15   30.60    1.43
   0  -2 -15   30.11    1.46
   0  -2 -15   30.36    1.43
   0  -2 -15   29.16    1.45
   0  -2 -15   28.07    1.37
   0  -2 -15   30.21    1.42
   0  -2 -16    1.28    0.38
   0  -2 -16    0.80    0.53
   0  -2 -16    1.20    0.43
   0  -2 -16    1.36    0.47
   0  -2 -16    1.18    0.47
   0  -2 -16    1.49    0.46
   0  -2 -16    1.25    0.51
   0  -2 -16    1.25    0.42
   0  -2 -16    0.08    0.54
   0  -2 -17   73.29    3.11
   0  -2 -17   69.36    3.00
   0  -2 -17   73.00    3.05
   0  -2 -17   74.24    3.01
   0  -2 -17   69.60    2.95
   0  -2 -17   76.46    3.08
   0  -2 -17   70.73    2.99
   0  -2 -17   66.75    2.90
   0  -2 -18    1.49    0.52
   0  -2 -18    1.48    0.53
   0  -2 -18    0.46    0.54
   0  -2 -18    1.78    0.52
   0  -2 -18    1.13    0.56
   0  -2 -18    1.19    0.62
   0  -2 -19   11.69    0.86
   0  -2 -19   11.46    0.85
   0  -2 -19   11.88    0.85
   0  -2 -19   12.52    0.93
   0  -2 -19   12.75    0.91
   0  -2 -19   12.13    0.95
   0  -2 -20    0.47    0.48
   0  -2 -20    0.88    0.49
   0  -2 -20    1.17    0.58
   0  -2 -20    1.36    0.49
   0  -2 -20    1.15    0.53
   0  -2 -20    1.66    0.59
   0  -2 -21    7.91    0.67
   0  -2 -21    7.36    0.66
   0  -2 -21    5.76    0.69
   0  -2 -21    7.70    0.62
   0  -2 -22    1.87    0.42
   0  -2 -22    2.47    0.45
   0  -2 -22    2.37    0.40
   0  -2 -22    1.85    0.50
   0  -2 -23    5.35    0.43
   0  -2 -23    5.27    0.48
   0  -2 -23    6.74    0.48
   0   3 -21    0.12    0.27
   0   3 -20   39.90    1.70
   0   3 -19   14.14    0.84
   0   3 -18    1.14    0.39
   0   3 -18    1.26    0.53
   0   3 -18    1.06    0.47
   0   3 -17    0.57    0.50
   0   3 -17    0.80    0.41
   0   3 -17    0.39    0.48
   0   3 -17    0.87    0.69
   0   3 -16   49.79    2.26
   0   3 -16   53.08    2.19
   0   3 -16   43.86    2.07
   0   3 -16   47.23    2.30
   0   3 -16   48.79    2.20
   0   3 -16   45.72    2.09
   0   3 -16   49.17    2.15
   0   3 -15    7.22    0.81
   0   3 -15    9.58    0.79
   0   3 -15    6.40    0.75
   0   3 -15    8.21    0.89
   0   3 -15    8.93    0.79
   0   3 -15    8.53    0.69
   0   3 -15    7.82    0.68
   0   3 -15    9.20    0.72
   0   3 -14   65.91    2.75
   0   3 -14   67.64    2.76
   0   3 -14   66.64    2.76
   0   3 -14   64.92    2.84
   0   3 -14   60.48    2.89
   0   3 -14   62.57    2.89
   0   3 -14   62.55    2.80
   0  -3  14   65.24    3.57
   0   3 -14   66.36    2.79
   0   3 -14   62.63    2.71
   0   3 -13    8.57    0.88
   0   3 -13    9.94    0.81
   0   3 -13    8.68    0.72
   0   3 -13    7.69    0.75
   0  -3  13   10.60    1.24
   0   3 -13    8.39    0.68
   0   3 -13    7.84    0.70
   0   3 -13    8.79    0.71
   0   3 -13    8.69    0.70
   0   3 -13    9.17    0.71
   0   3 -12   17.04    1.07
   0   3 -12   19.24    1.01
   0   3 -12   18.75    1.05
   0   3 -12   16.21    1.01
   0   3 -12   20.14    1.12
   0   3 -12   18.00    1.14
   0   3 -12   19.64    1.22
   0   3 -12   18.77    1.05
   0   3 -12   18.39    0.99
   0   3 -12   18.41    1.02
   0   3 -12   18.35    1.45
   0  -3  12   21.95    1.64
   0   3 -11    2.23    0.53
   0   3 -11    2.70    0.57
   0   3 -11    2.12    0.48
   0   3 -11    2.37    0.61
   0   3 -11    2.47    0.45
   0   3 -11    2.70    0.68
   0  -3  11    1.70    0.77
   0  -3  11    2.08    0.65
   0   3 -11    2.56    0.41
   0   3 -11    2.18    0.41
   0   3 -10    9.02    0.97
   0   3 -10    7.96    0.59
   0  -3  10    9.22    1.05
   0  -3  10    8.22    0.90
   0  -3   9   40.18    2.11
   0  -3   9   41.76    2.24
   0   3  -9   40.60    2.15
   0   3  -9   41.59    2.48
   0  -3   8  317.81   12.28
   0  -3   8  319.62   12.39
   0   3  -8  333.60   12.69
   0   3  -8  308.96   12.32
   0  -3   7   34.13    1.81
   0  -3   7   32.26    1.67
   0   3  -7   31.71    1.71
   0   3  -7   32.11    2.02
   0  -3   6   25.26    1.36
   0  -3   6   26.21    1.48
   0   3  -6   26.88    1.44
   0  -3   5  305.00   10.25
   0  -3   5  305.62   10.15
   0   3  -5  303.59   10.22
   0   3  -4  125.35    4.89
   0  -3   4  133.46    5.13
   0  -3   4  130.68    5.03
   0   3  -4  131.05    5.11
   0   3  -3   14.17    0.75
   0  -3   3   16.30    0.94
   0   3  -3   15.44    1.16
   0  -3   3   16.28    1.04
   0   3  -3   15.33    0.91
   0  -3   2    2.10    0.61
   0  -3   2    2.17    0.49
   0   3  -2    3.56    0.75
   0  -3   2    1.84    0.58
   0   3  -2    3.02    0.49
   0  -3   1  510.42   19.27
   0   3  -1  518.93   19.36
   0  -3   1  513.08   19.23
   0   3   0 1200.19   45.16
   0  -3   0 1208.21   44.90
   0  -3   0 1186.85   45.09
   0   3   0 1260.48   45.00
   0  -3  -1  263.70    9.91
   0   3   1  256.15    9.68
   0  -3  -1  265.83    9.74
   0   3   1  256.95    9.96
   0  -3  -2    6.71    0.51
   0  -3  -2    7.03    0.72
   0  -3  -3    2.66    0.58
   0  -3  -3    2.25    0.44
   0  -3  -3    2.17    0.58
   0   3   3    2.02    0.52
   0   3   4   46.48    1.91
   0  -3  -4   43.43    1.94
   0   3   5  320.36   11.93
   0  -3  -5  315.30   11.96
   0   3   5  320.14   11.97
   0  -3  -5  309.64   11.83
   0   3   6   11.06    0.80
   0   3   6    9.69    0.88
   0  -3  -6   11.39    0.82
   0   3   7   48.13    2.19
   0   3   7   50.21    2.30
   0  -3  -7   48.53    2.19
   0   3   8  157.33    6.11
   0  -3  -8  155.30    6.09
   0   3   8  149.19    6.21
   0   3   9   30.30    1.60
   0  -3  -9   29.65    1.73
   0  -3  -9   32.79    1.58
   0   3   9   30.00    1.76
   0  -3 -10   75.45    3.42
   0   3  10   76.08    3.29
   0  -3 -10   76.87    3.22
   0   3  10   71.39    3.44
   0   3  11    6.49    0.92
   0  -3 -11    4.55    0.84
   0   3  11    5.93    0.73
   0   3  12   32.71    1.98
   0   3  12   34.59    1.81
   0  -3 -12   30.55    1.87
   0   3  13   38.50    1.93
   0  -3 -13   34.71    2.01
   0  -3 -13   35.53    1.52
   0  -3 -13   33.87    1.50
   0  -3 -13   32.23    1.50
   0   3  13   34.58    2.17
   0  -3 -14   79.61    3.23
   0  -3 -14   80.70    3.27
   0  -3 -14   85.64    3.35
   0  -3 -14   82.26    3.28
   0  -3 -14   84.83    3.30
   0   3  14   83.23    4.06
   0  -3 -14   80.92    3.28
   0  -3 -14   79.67    3.81
   0  -3 -15    3.11    0.44
   0   3  15    3.78    0.89
   0  -3 -15    2.58    0.46
   0  -3 -15    3.14    0.45
   0  -3 -15    3.41    0.45
   0  -3 -15    3.46    0.45
   0  -3 -15    2.29    0.50
   0  -3 -15    3.03    0.47
   0  -3 -15    3.18    0.38
   0  -3 -15    2.66    0.54
   0  -3 -16    3.49    0.45
   0   3  16    2.03    0.85
   0  -3 -16    3.49    0.49
   0  -3 -16    2.95    0.54
   0  -3 -16    2.36    0.50
   0  -3 -16    3.69    0.59
   0  -3 -16    3.40    0.51
   0  -3 -16    3.73    0.50
   0  -3 -16    2.97    0.59
   0  -3 -16    3.46    0.54
   0  -3 -17   65.85    2.93
   0  -3 -17   61.57    2.82
   0  -3 -17   66.36    2.82
   0  -3 -17   69.04    2.87
   0  -3 -17   68.02    2.79
   0  -3 -17   70.64    2.87
   0  -3 -17   67.90    2.91
   0  -3 -17   68.45    2.85
   0  -3 -17   68.85    2.83
   0  -3 -17   70.86    2.94
   0  -3 -18   27.21    1.34
   0  -3 -18   28.21    1.44
   0  -3 -18   29.77    1.45
   0  -3 -18   27.80    1.42
   0  -3 -18   31.45    1.51
   0  -3 -18   31.32    1.46
   0  -3 -18   29.55    1.54
   0  -3 -18   27.48    1.40
   0  -3 -18   27.09    1.52
   0  -3 -19    8.20    0.72
   0  -3 -19    7.27    0.71
   0  -3 -19    8.53    0.71
   0  -3 -19    8.49    0.78
   0  -3 -19    7.86    0.81
   0  -3 -19    5.97    0.74
   0  -3 -20    4.16    0.57
   0  -3 -20    2.67    0.53
   0  -3 -20    1.15    0.58
   0  -3 -20    3.01    0.63
   0  -3 -20    1.23    0.54
   0  -3 -21   11.71    0.77
   0  -3 -21   11.96    0.77
   0  -3 -21   11.17    0.84
   0  -3 -21   12.39    0.86
   0  -3 -21    9.27    0.79
   0  -3 -22    2.97    0.44
   0  -3 -22    2.92    0.43
   0  -3 -22    2.93    0.51
   0  -3 -22    3.11    0.49
   0  -3 -22    2.41    0.47
   0  -3 -23   15.23    0.75
   0  -3 -23   14.45    0.75
   0  -3 -23   15.89    0.82
   0  -3 -23   14.77    0.78
   0  -3 -24    4.66    0.39
   0   4 -20   12.15    0.78
   0   4 -20   15.41    0.74
   0   4 -19    0.41    0.49
   0   4 -19    0.91    0.39
   0   4 -19    1.02    0.33
   0   4 -18    4.02    0.66
   0   4 -18    4.15    0.54
   0   4 -18    3.99    0.57
   0   4 -18    3.98    0.50
   0   4 -17    1.85    0.64
   0   4 -17    0.74    0.45
   0   4 -17    1.09    0.48
   0   4 -17    0.92    0.53
   0   4 -16    0.96    0.36
   0   4 -16    1.18    0.59
   0   4 -16    0.88    0.53
   0   4 -16    0.64    0.39
   0   4 -16    1.33    0.50
   0   4 -16    1.17    0.62
   0   4 -16    0.36    0.63
   0   4 -15   12.51    1.02
   0   4 -15   12.74    0.91
   0   4 -15   10.27    0.72
   0   4 -15   11.23    0.88
   0   4 -15   10.74    0.82
   0   4 -15   11.14    0.92
   0   4 -15   11.78    0.83
   0   4 -14   24.91    1.51
   0   4 -14   29.41    1.43
   0   4 -14   24.97    1.29
   0   4 -14   27.40    1.39
   0   4 -14   25.94    1.44
   0   4 -14   28.68    1.51
   0   4 -14   27.21    1.39
   0   4 -13   45.59    2.08
   0   4 -13   45.24    1.98
   0   4 -13   44.93    1.98
   0   4 -13   43.11    2.01
   0   4 -13   41.62    1.92
   0   4 -13   43.42    2.00
   0   4 -13   44.18    2.07
   0   4 -13   43.45    2.13
   0   4 -12   27.99    1.43
   0   4 -12   22.31    1.69
   0   4 -12   24.35    1.43
   0   4 -12   26.03    1.29
   0   4 -12   24.29    1.38
   0  -4  12   26.20    1.98
   0   4 -12   26.50    1.31
   0   4 -12   24.34    1.24
   0   4 -12   26.59    1.30
   0   4 -12   26.04    1.33
   0   4 -12   25.35    1.53
   0   4 -11   14.70    0.99
   0   4 -11   15.85    1.32
   0   4 -11   15.84    1.06
   0   4 -11   13.55    1.00
   0   4 -11   16.24    0.90
   0   4 -11   14.67    0.97
   0  -4  11   13.07    1.33
   0   4 -11   16.62    0.93
   0  -4  11   14.92    1.47
   0   4 -11   16.10    0.95
   0   4 -11   16.41    0.94
   0   4 -11   15.56    1.14
   0   4 -10   50.07    2.21
   0   4 -10   51.54    2.19
   0   4 -10   52.67    2.27
   0   4 -10   51.04    2.26
   0   4 -10   50.87    2.32
   0   4 -10   52.78    2.38
   0  -4  10   56.31    2.91
   0   4 -10   49.12    2.19
   0   4 -10   51.39    2.65
   0   4 -10   55.26    3.15
   0  -4  10   51.52    2.75
   0   4 -10   50.49    2.39
   0  -4   9   -0.62    0.80
   0  -4   9    0.62    0.61
   0   4  -9    0.57    0.85
   0   4  -9    0.91    0.40
   0   4  -9    0.57    0.51
   0   4  -9    0.29    0.34
   0   4  -8   95.54    4.48
   0   4  -8   94.39    4.06
   0  -4   8   89.30    3.94
   0  -4   8   91.16    4.11
   0  -4   8   92.26    4.20
   0   4  -7   11.95    0.99
   0  -4   7   11.56    1.04
   0  -4   7   13.06    1.19
   0   4  -6   11.38    0.92
   0  -4   6   10.19    0.94
   0  -4   6   10.03    1.05
   0   4  -5   15.88    1.01
   0   4  -5   12.27    0.67
   0  -4   5   15.12    1.05
   0  -4   5   14.95    1.17
   0   4  -4    3.50    0.39
   0   4  -4    5.97    0.95
   0  -4   4    4.33    0.65
   0  -4   4    4.89    0.77
   0  -4   4    4.83    0.82
   0   4  -4    4.29    0.59
   0   4  -3   61.64    2.88
   0  -4   3   59.98    2.60
   0   4  -3   57.77    2.44
   0  -4   3   62.80    2.71
   0  -4   3   56.42    2.73
   0   4  -3   58.88    2.57
   0  -4   2   86.67    3.42
   0   4  -2   97.94    3.96
   0  -4   2   88.14    3.74
   0  -4   2   91.92    3.82
   0   4  -2   88.93    3.63
   0  -4   1    5.33    0.80
   0   4  -1    5.67    0.88
   0  -4   1    6.11    0.43
   0  -4   1    6.60    0.74
   0  -4   0  393.61   14.81
   0   4   0  392.11   15.18
   0   4   0  409.50   14.95
   0  -4   0  394.86   15.10
   0  -4  -1    2.51    0.37
   0   4   1    1.95    0.71
   0   4   1    2.13    0.25
   0  -4  -1    2.10    0.67
   0   4   1    3.03    0.55
   0   4   2  539.93   20.31
   0  -4  -2  546.66   20.36
   0  -4  -2  566.54   20.61
   0   4   3    2.36    0.40
   0  -4  -3    2.15    0.45
   0  -4  -3    1.98    0.68
   0   4   4  120.44    4.74
   0  -4  -4  116.44    4.74
   0  -4  -4  122.92    4.91
   0  -4  -4  119.40    4.89
   0   4   4  124.97    4.81
   0   4   5  320.42   12.40
   0  -4  -5  342.52   12.50
   0  -4  -5  317.46   12.36
   0   4   5  326.18   12.38
   0  -4  -5  330.40   12.36
   0   4   6  132.81    5.19
   0  -4  -6  131.40    5.24
   0   4   6  131.31    5.18
   0  -4  -6  123.72    5.05
   0   4   7   11.45    0.91
   0  -4  -7    9.47    0.91
   0   4   7   11.39    0.95
   0  -4  -8    1.44    0.55
   0   4   8    0.87    0.57
   0  -4  -9   41.91    2.08
   0   4   9   43.83    2.13
   0  -4 -10   47.44    2.31
   0  -4 -10   49.31    2.55
   0   4  10   50.88    2.40
   0  -4 -11  244.66    9.64
   0   4  11  241.34    9.46
   0  -4 -11  233.97    9.37
   0   4  11  241.94    9.63
   0   4  12   93.16    4.08
   0  -4 -12   92.21    4.26
   0   4  12   92.74    4.29
   0  -4 -13   89.07    3.51
   0  -4 -13   90.21    3.53
   0  -4 -13   87.72    3.51
   0  -4 -13   85.09    3.50
   0  -4 -13   88.21    3.51
   0   4  13   96.17    4.29
   0  -4 -13   91.84    4.19
   0   4  13   93.23    4.01
   0   4  14   77.12    3.76
   0  -4 -14   71.39    2.97
   0  -4 -14   71.73    2.94
   0  -4 -14   72.56    2.94
   0  -4 -14   70.27    2.92
   0  -4 -14   70.54    2.93
   0  -4 -14   73.24    3.58
   0   4  14   75.21    3.42
   0  -4 -14   72.87    2.93
   0  -4 -14   74.28    2.91
   0  -4 -15   48.72    2.09
   0  -4 -15   47.41    2.17
   0  -4 -15   48.97    2.12
   0  -4 -15   49.24    2.12
   0  -4 -15   49.67    2.12
   0   4  15   49.35    2.89
   0  -4 -15   50.06    2.13
   0  -4 -15   51.66    2.13
   0  -4 -15   49.07    2.07
   0  -4 -16   83.31    3.24
   0   4  16   82.23    4.14
   0  -4 -16   78.53    3.26
   0  -4 -16   79.41    3.26
   0  -4 -16   79.89    3.26
   0  -4 -16   80.22    3.27
   0  -4 -16   80.12    3.26
   0  -4 -16   79.84    3.32
   0  -4 -16   77.43    3.19
   0  -4 -17    1.77    0.40
   0  -4 -17    2.53    0.51
   0  -4 -17    2.01    0.45
   0  -4 -17    3.39    0.61
   0  -4 -17    2.53    0.49
   0  -4 -17    2.40    0.51
   0  -4 -17    1.88    0.52
   0  -4 -17    2.66    0.56
   0  -4 -18    4.86    0.66
   0  -4 -18    6.40    0.67
   0  -4 -18    6.70    0.65
   0  -4 -18    7.64    0.71
   0  -4 -18    5.09    0.52
   0  -4 -18    7.42    0.78
   0  -4 -18    7.04    0.72
   0  -4 -18    6.61    0.65
   0  -4 -18    7.40    0.63
   0  -4 -19   81.95    3.29
   0  -4 -19   70.08    3.14
   0  -4 -19   69.35    3.19
   0  -4 -19   79.01    3.24
   0  -4 -19   83.61    3.22
   0  -4 -19   77.70    3.16
   0  -4 -19   76.91    3.16
   0  -4 -20   10.49    0.88
   0  -4 -20    9.52    0.78
   0  -4 -20   10.13    0.82
   0  -4 -20    9.68    0.77
   0  -4 -20   11.06    0.75
   0  -4 -21    1.57    0.58
   0  -4 -21    0.68    0.42
   0  -4 -21    1.60    0.48
   0  -4 -21    2.14    0.43
   0  -4 -21    1.23    0.53
   0  -4 -22    3.01    0.53
   0  -4 -22    2.46    0.44
   0  -4 -22    2.84    0.42
   0  -4 -22    2.42    0.51
   0  -4 -23   34.72    1.46
   0  -4 -23   33.08    1.41
   0  -4 -23   29.89    1.37
   0  -4 -23   33.13    1.45
   0  -4 -24    7.69    0.48
   0  -4 -24    6.26    0.46
   0   5 -19    2.25    0.34
   0   5 -18    1.76    0.41
   0   5 -18    2.30    0.49
   0   5 -17    0.89    0.54
   0   5 -17    0.49    0.36
   0   5 -17    0.46    0.44
   0   5 -16    0.90    0.58
   0   5 -16    0.60    0.39
   0   5 -16    1.29    0.42
   0   5 -16    1.71    0.61
   0   5 -16    1.32    0.49
   0   5 -15    0.03    0.50
   0   5 -15   -0.10    0.47
   0   5 -15   -0.21    0.58
   0   5 -15    0.28    0.59
   0   5 -15   -0.15    0.43
   0   5 -15   -0.58    0.53
   0   5 -14    4.60    0.63
   0   5 -14    3.81    0.62
   0   5 -14    3.78    0.70
   0   5 -14    4.03    0.77
   0   5 -14    3.92    0.67
   0   5 -14    2.98    0.50
   0   5 -14    4.73    0.73
   0   5 -13   36.19    1.88
   0   5 -13   38.48    1.93
   0   5 -13   38.94    1.99
   0   5 -13   39.99    1.83
   0   5 -13   37.84    1.90
   0   5 -13   38.27    1.77
   0   5 -13   38.96    1.83
   0   5 -12    1.65    0.54
   0   5 -12    2.54    0.64
   0   5 -12    0.82    0.56
   0   5 -12    2.62    0.70
   0   5 -12    1.87    0.49
   0   5 -12    2.18    0.45
   0   5 -12    1.80    0.58
   0   5 -11    8.45    0.76
   0   5 -11    6.73    0.59
   0   5 -11    9.21    0.74
   0   5 -11    7.52    0.83
   0   5 -11    7.37    0.75
   0  -5  11    7.91    1.20
   0  -5  11    7.13    1.11
   0   5 -11    7.08    0.67
   0   5 -11    7.69    0.79
   0  -5  10    0.46    0.79
   0   5 -10    0.04    0.47
   0   5 -10    0.78    0.56
   0   5 -10    0.45    0.34
   0   5 -10    0.40    0.46
   0   5 -10    1.07    0.58
   0   5 -10    0.74    0.47
   0   5 -10    0.78    0.44
   0   5 -10    1.30    0.42
   0  -5  10   -0.21    0.70
   0   5 -10    0.74    0.55
   0   5 -10    0.71    0.89
   0  -5   9   81.39    3.76
   0   5  -9   76.06    3.19
   0   5  -9   78.36    3.22
   0  -5   9   79.20    3.88
   0  -5   9   80.38    3.98
   0   5  -9   78.74    3.34
   0   5  -9   80.61    4.22
   0   5  -9   74.01    3.62
   0   5  -9   81.24    3.40
   0   5  -9   79.32    3.24
   0   5  -9   76.97    3.28
   0   5  -9   82.14    3.42
   0   5  -9   78.47    3.27
   0   5  -8    1.16    0.50
   0  -5   8    1.52    0.67
   0   5  -8    0.56    0.48
   0   5  -8    1.35    0.45
   0  -5   8    1.39    0.86
   0  -5   8    1.54    0.76
   0  -5   7   12.84    1.12
   0   5  -7   13.23    1.06
   0  -5   7   14.42    1.37
   0  -5   7   12.61    1.26
   0  -5   6  352.32   13.77
   0   5  -6  363.08   13.74
   0  -5   6  355.65   13.99
   0  -5   6  352.68   13.91
   0   5  -5    5.69    0.69
   0  -5   5    5.07    0.93
   0  -5   5    5.24    0.87
   0   5  -4  118.51    5.15
   0   5  -4  112.96    4.52
   0   5  -4  114.29    4.71
   0  -5   4  114.06    4.95
   0  -5   4  114.85    4.89
   0   5  -3  489.62   17.72
   0   5  -3  441.43   17.14
   0   5  -3  452.72   17.27
   0  -5   3  467.40   17.52
   0  -5   3  458.03   17.43
   0  -5   2   51.96    2.19
   0   5  -2   56.26    2.40
   0   5  -2   55.15    2.81
   0   5  -2   54.59    2.46
   0  -5   2   56.05    2.64
   0   5  -1   41.52    2.24
   0  -5   1   39.25    1.66
   0  -5   1   40.71    2.13
   0  -5   1   40.64    2.12
   0   5  -1   38.85    1.88
   0   5   0  137.71    5.75
   0  -5   0  134.52    5.25
   0  -5   0  139.56    5.66
   0  -5   0  140.37    5.65
   0   5   1    1.71    0.83
   0  -5  -1    1.26    0.35
   0   5   1    1.21    0.53
   0  -5  -1    2.28    0.72
   0   5   2    2.39    0.31
   0   5   2    1.37    0.77
   0   5   2    2.70    0.59
   0  -5  -2    2.19    0.75
   0  -5  -2    2.53    0.78
   0  -5  -3    2.03    0.44
   0   5   3    1.60    0.34
   0  -5  -3    1.86    0.76
   0  -5  -4   89.39    3.81
   0   5   4   87.89    3.55
   0  -5  -4   86.17    3.57
   0  -5  -4   86.85    3.82
   0  -5  -5    0.51    0.48
   0   5   5    0.50    0.44
   0   5   5    1.13    0.63
   0  -5  -5    0.37    0.63
   0  -5  -5    0.53    0.67
   0   5   6 1160.85   42.92
   0  -5  -6 1180.75   43.02
   0   5   6 1162.82   42.87
   0  -5  -6 1116.33   42.83
   0   5   7   33.88    1.72
   0  -5  -7   30.62    1.74
   0  -5  -7   29.15    1.52
   0   5   7   31.75    1.66
   0   5   8    7.86    0.87
   0  -5  -8    7.68    0.88
   0   5   8    6.99    0.87
   0   5   9    3.14    0.70
   0  -5  -9    4.17    0.75
   0   5   9    3.72    0.75
   0   5  10   19.06    1.36
   0  -5 -10   19.80    1.30
   0   5  10   20.39    1.44
   0   5  11   17.17    1.27
   0  -5 -11   16.23    1.44
   0  -5 -11   15.97    1.19
   0   5  12    0.72    0.61
   0  -5 -12    1.76    0.79
   0  -5 -12    1.76    0.54
   0   5  12    0.80    0.50
   0  -5 -13    9.94    0.65
   0  -5 -13   11.84    1.29
   0   5  13   10.25    1.03
   0  -5 -13   11.05    0.64
   0  -5 -13    9.68    0.65
   0  -5 -13    9.79    0.68
   0  -5 -13    8.90    0.90
   0   5  14   10.30    1.23
   0  -5 -14    8.39    0.68
   0  -5 -14    9.84    0.64
   0  -5 -14   10.22    0.68
   0  -5 -14    9.77    0.66
   0  -5 -14   10.13    0.63
   0   5  14    9.12    0.60
   0  -5 -14    9.11    1.20
   0   5  14    9.13    1.02
   0  -5 -14   10.03    0.64
   0  -5 -14    9.21    0.66
   0  -5 -15    8.77    0.67
   0  -5 -15    9.25    0.71
   0  -5 -15   10.08    0.68
   0  -5 -15    8.86    0.69
   0  -5 -15   10.54    0.70
   0  -5 -15    9.64    0.62
   0  -5 -15    9.48    1.16
   0   5  15    9.53    1.27
   0  -5 -15    9.39    0.65
   0   5  16  386.47   15.01
   0  -5 -16  373.85   13.86
   0  -5 -16  375.71   13.88
   0  -5 -16  352.31   13.87
   0  -5 -16  378.30   13.93
   0  -5 -16  367.65   13.90
   0  -5 -16  365.53   13.89
   0  -5 -16  368.77   13.94
   0  -5 -17   11.15    0.70
   0  -5 -17   13.06    0.77
   0  -5 -17   10.41    0.76
   0  -5 -17   13.15    0.85
   0  -5 -17   12.14    0.81
   0  -5 -17   10.95    0.78
   0  -5 -17   11.68    0.86
   0   5  18    4.19    0.48
   0  -5 -18    5.28    0.57
   0  -5 -18    5.27    0.61
   0  -5 -18    5.27    0.57
   0  -5 -18    5.16    0.49
   0  -5 -18    5.70    0.66
   0  -5 -19   46.03    2.15
   0  -5 -19   47.21    2.09
   0  -5 -19   53.42    2.20
   0  -5 -19   48.87    2.18
   0  -5 -19   45.66    2.04
   0  -5 -19   50.03    2.14
   0  -5 -19   49.08    2.11
   0  -5 -20   34.31    1.62
   0  -5 -20   32.51    1.52
   0   5  20   31.63    1.49
   0  -5 -20   32.16    1.56
   0  -5 -21    5.88    0.62
   0  -5 -21    5.03    0.58
   0  -5 -21    5.28    0.71
   0  -5 -21    4.44    0.48
   0  -5 -22    0.33    0.43
   0  -5 -22    0.58    0.32
   0  -5 -22   -0.07    0.37
   0   5  22    0.03    0.27
   0  -5 -22    1.10    0.51
   0  -5 -23   24.08    1.13
   0  -5 -23   24.10    1.07
   0  -5 -23   22.56    1.08
   0   5  23   21.22    1.00
   0  -5 -24   19.83    0.95
   0  -5 -24   22.60    0.98
   0   6 -18    0.94    0.30
   0   6 -17    2.65    0.41
   0   6 -17    1.49    0.43
   0   6 -16    3.31    0.49
   0   6 -16    2.20    0.57
   0   6 -16    2.69    0.53
   0   6 -15    1.70    0.55
   0   6 -15    1.76    0.64
   0   6 -15    1.82    0.49
   0   6 -15    1.04    0.46
   0   6 -15    1.30    0.49
   0   6 -14   43.52    2.06
   0   6 -14   39.67    1.94
   0   6 -14   41.61    1.97
   0   6 -14   37.96    1.77
   0   6 -14   40.06    1.94
   0   6 -14   44.06    1.89
   0   6 -14   40.62    1.90
   0   6 -13    0.21    0.56
   0   6 -13    0.69    0.67
   0   6 -13    1.00    0.56
   0   6 -13   -0.11    0.37
   0   6 -13    0.87    0.48
   0   6 -13    0.40    0.61
   0   6 -13    0.59    0.52
   0   6 -12  183.24    7.12
   0   6 -12  172.16    6.95
   0   6 -12  193.04    7.24
   0   6 -12  165.25    7.07
   0   6 -12  186.99    7.14
   0   6 -12  186.92    7.04
   0   6 -12  179.37    7.07
   0   6 -12  188.96    7.09
   0   6 -11    7.49    0.77
   0   6 -11    6.48    0.58
   0   6 -11    7.44    0.87
   0   6 -11    5.69    0.70
   0   6 -11    7.21    0.68
   0   6 -11    7.51    0.70
   0   6 -11    8.03    0.97
   0   6 -11    6.16    0.79
   0   6 -11    8.61    0.78
   0   6 -10   43.17    2.02
   0   6 -10   45.98    1.99
   0   6 -10   39.19    2.88
   0  -6  10   40.99    2.67
   0   6 -10   34.91    1.91
   0   6 -10   42.99    2.08
   0   6 -10   41.58    2.14
   0  -6  10   40.04    2.57
   0   6 -10   44.01    1.95
   0   6 -10   41.65    1.89
   0   6 -10   43.41    2.02
   0   6  -9  360.19   13.68
   0   6  -9  380.58   13.66
   0   6  -9  360.79   13.68
   0   6  -9  340.41   13.63
   0   6  -9  368.77   13.77
   0  -6   9  351.28   14.48
   0   6  -9  371.94   13.83
   0  -6   9  340.70   14.34
   0   6  -9  356.83   13.58
   0   6  -9  355.07   13.62
   0   6  -9  387.00   14.90
   0   6  -8    0.11    0.53
   0   6  -8   -0.13    0.38
   0  -6   8   -0.10    0.70
   0   6  -8   -0.08    0.36
   0   6  -8   -0.42    0.57
   0   6  -8   -0.07    0.40
   0   6  -8    0.04    0.48
   0   6  -8    0.90    0.46
   0   6  -8    0.30    0.44
   0  -6   8   -0.57    0.67
   0  -6   8    0.11    0.82
   0   6  -8    0.18    0.44
   0   6  -7   13.39    0.82
   0  -6   7   17.40    1.51
   0  -6   7   13.86    1.33
   0   6  -7   15.83    1.00
   0   6  -7   13.66    0.90
   0   6  -7   15.96    1.19
   0   6  -7   13.84    1.06
   0   6  -7   13.23    1.01
   0  -6   7   15.73    1.42
   0   6  -7   15.45    1.00
   0   6  -6    8.05    0.68
   0  -6   6    9.35    1.10
   0  -6   6    7.87    1.15
   0  -6   6    7.68    1.07
   0   6  -6    8.84    0.73
   0   6  -6    9.35    0.90
   0  -6   5   78.45    3.89
   0  -6   5   86.32    4.06
   0  -6   5   78.02    3.92
   0   6  -5   92.02    4.29
   0   6  -5   86.11    3.72
   0  -6   4   81.44    3.76
   0  -6   4   78.56    3.69
   0  -6   4   74.49    3.62
   0   6  -4   73.10    3.21
   0   6  -4   79.38    3.91
   0   6  -4   80.69    3.45
   0   6  -3   96.67    4.37
   0   6  -3   84.43    3.69
   0  -6   3   89.46    4.13
   0  -6   3   87.56    4.09
   0   6  -3   92.32    3.85
   0   6  -2    0.18    0.92
   0   6  -2    0.97    0.42
   0  -6   2    0.23    0.78
   0  -6   2    0.75    0.73
   0   6  -2    1.53    0.52
   0   6  -1    0.74    0.48
   0   6  -1    1.39    0.93
   0  -6   1    0.29    0.74
   0  -6   1    0.59    0.75
   0   6  -1    0.15    0.46
   0  -6   0   19.03    0.98
   0   6   0   21.80    1.63
   0  -6   0   21.20    1.53
   0   6   1    9.18    1.18
   0  -6  -1    6.49    0.56
   0  -6  -1    8.62    1.07
   0   6   1    7.45    0.81
   0  -6  -2   88.98    4.18
   0  -6  -2  103.47    4.29
   0  -6  -2   90.23    3.75
   0   6   2   98.94    4.30
   0   6   2   92.45    3.95
   0  -6  -3   87.80    3.72
   0  -6  -3   78.29    3.25
   0   6   3   74.01    3.14
   0   6   3   79.20    3.71
   0   6   3   82.44    3.45
   0  -6  -4   30.43    1.55
   0   6   4   31.23    1.49
   0   6   4   31.65    1.95
   0  -6  -4   32.36    1.90
   0  -6  -5   10.26    1.11
   0  -6  -5   10.47    1.08
   0  -6  -5   10.77    0.84
   0   6   5    9.99    0.77
   0  -6  -6   16.92    1.29
   0  -6  -6   15.59    1.14
   0   6   6   15.08    1.03
   0   6   6   15.52    1.20
   0  -6  -7   88.85    4.01
   0  -6  -7   88.61    3.81
   0   6   7   85.37    3.82
   0   6   7   95.68    3.96
   0  -6  -8   89.02    4.00
   0  -6  -8   83.69    3.74
   0   6   8   91.06    3.93
   0   6   8   96.91    3.99
   0  -6  -9    8.23    0.97
   0   6   9    5.08    0.83
   0   6   9    7.91    0.97
   0  -6 -10   15.42    1.26
   0   6  10   13.93    1.23
   0   6  10   14.18    1.22
   0  -6 -11    6.13    0.83
   0   6  11    7.61    0.97
   0   6  11    5.39    0.95
   0   6  12   12.05    0.70
   0  -6 -12   12.53    1.10
   0   6  12   12.76    1.20
   0  -6 -12   13.72    1.41
   0  -6 -12   12.59    0.74
   0  -6 -12   13.02    0.72
   0  -6 -12   11.19    0.71
   0   6  12   11.25    1.26
   0   6  12   11.24    1.10
   0  -6 -13   68.35    2.89
   0   6  13   70.69    2.89
   0   6  13   72.19    2.92
   0  -6 -13   73.04    2.94
   0   6  13   67.48    3.38
   0   6  13   78.09    3.77
   0  -6 -13   71.17    3.39
   0  -6 -13   75.25    2.93
   0  -6 -13   74.32    2.95
   0  -6 -13   72.22    2.93
   0   6  13   71.64    3.51
   0  -6 -13   78.18    3.81
   0  -6 -13   73.71    2.96
   0  -6 -13   72.66    2.90
   0  -6 -14  131.10    5.16
   0  -6 -14  135.81    5.13
   0  -6 -14  127.48    5.14
   0  -6 -14  135.47    5.15
   0  -6 -14  135.06    5.19
   0  -6 -14  132.44    5.13
   0  -6 -14  130.70    5.15
   0   6  14  127.07    5.12
   0   6  14  142.97    5.84
   0  -6 -14  132.28    6.02
   0   6  15   25.58    1.26
   0  -6 -15   28.27    1.29
   0  -6 -15   25.01    1.31
   0  -6 -15   25.71    2.01
   0   6  15   29.40    1.89
   0  -6 -15   28.28    1.31
   0  -6 -15   28.08    1.34
   0  -6 -15   25.45    1.31
   0  -6 -15   28.10    1.29
   0   6  16   25.66    1.27
   0  -6 -16   28.55    1.38
   0  -6 -16   29.95    1.34
   0  -6 -16   28.76    1.30
   0   6  16   28.27    2.13
   0  -6 -16   23.76    1.95
   0  -6 -16   24.54    1.35
   0  -6 -16   27.39    1.33
   0  -6 -16   28.36    1.36
   0  -6 -17    7.41    0.57
   0  -6 -17    8.04    0.67
   0  -6 -17    7.73    0.70
   0  -6 -17    7.65    0.64
   0  -6 -17    7.90    0.59
   0  -6 -17    6.94    0.66
   0  -6 -18    5.00    0.45
   0   6  18    4.84    0.51
   0  -6 -18    5.72    0.60
   0  -6 -18    6.11    0.61
   0  -6 -18    4.90    0.54
   0  -6 -18    5.16    0.49
   0  -6 -18    5.41    0.62
   0  -6 -19    1.37    0.54
   0  -6 -19    1.28    0.50
   0  -6 -19    1.63    0.43
   0  -6 -19    1.86    0.48
   0  -6 -19    1.81    0.66
   0  -6 -19    0.99    0.31
   0   6  19    1.47    0.39
   0  -6 -20   16.37    0.94
   0  -6 -20   15.29    1.00
   0   6  20   15.66    0.92
   0  -6 -20   17.34    0.98
   0  -6 -20   18.69    1.01
   0  -6 -20   19.29    1.03
   0  -6 -21   21.41    1.10
   0  -6 -21   20.33    1.07
   0   6  21   19.23    1.00
   0  -6 -22    0.49    0.36
   0   6  22    0.28    0.31
   0  -6 -22    0.09    0.37
   0   6  23    6.47    0.43
   0  -6 -23    7.37    0.52
   0  -6 -23    8.19    0.62
   0  -6 -23    7.12    0.51
   0  -6 -24    1.63    0.27
   0  -6 -24    2.05    0.36
   0   7 -17    1.32    0.34
   0   7 -16   12.43    0.75
   0   7 -16   12.04    0.69
   0   7 -15   -0.05    0.35
   0   7 -15    0.55    0.45
   0   7 -15    0.59    0.51
   0   7 -14   12.55    0.78
   0   7 -14   12.65    0.86
   0   7 -14   12.10    0.91
   0   7 -14   10.53    0.83
   0   7 -14    9.92    0.79
   0   7 -13    2.28    0.76
   0   7 -13    2.34    0.56
   0   7 -13    2.90    0.52
   0   7 -13    3.44    0.63
   0   7 -13    2.79    0.63
   0   7 -13    2.55    0.57
   0   7 -13    2.18    0.63
   0   7 -12    9.83    0.97
   0   7 -12    7.67    0.75
   0   7 -12   10.39    0.83
   0   7 -12    9.38    0.74
   0   7 -12    8.63    0.87
   0   7 -12    8.40    0.87
   0   7 -12    9.23    0.82
   0   7 -11    7.90    0.78
   0   7 -11    7.09    0.68
   0   7 -11    8.50    0.76
   0   7 -11    8.53    0.83
   0   7 -11    9.01    0.88
   0   7 -11    9.92    0.93
   0   7 -11    5.98    0.70
   0   7 -10    2.27    0.61
   0   7 -10    2.57    0.71
   0   7 -10    2.54    0.51
   0   7 -10    3.26    0.57
   0   7 -10    1.64    0.51
   0   7 -10    3.49    0.75
   0   7 -10    2.71    0.60
   0   7 -10    2.77    0.81
   0   7  -9   14.73    1.17
   0   7  -9   12.20    1.65
   0   7  -9   12.19    0.83
   0   7  -9   13.69    0.91
   0   7  -9   13.91    1.01
   0   7  -9   11.19    0.86
   0   7  -9   12.09    1.02
   0  -7   9   13.07    1.49
   0   7  -9   13.21    1.03
   0   7  -8   15.83    0.95
   0   7  -8   18.75    1.05
   0   7  -8   17.73    1.22
   0   7  -8   17.70    1.18
   0   7  -8   17.14    1.11
   0  -7   8   15.88    1.63
   0   7  -8   17.81    1.15
   0   7  -7   -0.11    0.48
   0   7  -7    0.24    0.64
   0   7  -7   -0.13    0.44
   0   7  -7    0.52    0.35
   0   7  -7    0.14    0.46
   0   7  -7    0.22    0.53
   0  -7   7   -0.21    0.70
   0  -7   7    0.85    0.80
   0   7  -7    1.08    0.58
   0   7  -6   11.19    0.92
   0   7  -6   10.72    0.87
   0   7  -6   10.95    0.73
   0  -7   6    8.13    1.26
   0  -7   6    8.37    1.21
   0   7  -6    9.41    0.85
   0   7  -6    9.65    0.77
   0   7  -6    9.25    0.77
   0   7  -6    9.59    0.65
   0   7  -6   10.16    0.75
   0   7  -6    9.95    0.92
   0   7  -6    9.98    0.65
   0   7  -6    9.98    1.49
   0   7  -5   14.03    0.93
   0  -7   5   14.22    1.49
   0  -7   5   14.76    1.42
   0   7  -5   15.17    0.90
   0   7  -5   14.96    0.81
   0   7  -5   17.20    1.68
   0   7  -5   14.32    1.13
   0   7  -5   13.88    0.89
   0   7  -5   14.51    0.81
   0   7  -5   15.91    1.02
   0   7  -4  119.13    4.65
   0  -7   4  119.40    5.31
   0  -7   4  120.58    5.36
   0   7  -4  110.60    4.53
   0   7  -4  111.61    4.57
   0   7  -4  122.21    4.97
   0   7  -4  126.36    5.62
   0  -7   3    1.91    0.80
   0  -7   3    1.69    0.89
   0   7  -3    1.13    0.52
   0   7  -3    1.46    0.45
   0   7  -3    1.99    1.01
   0  -7   2   24.14    1.74
   0   7  -2   23.29    1.42
   0   7  -2   23.53    1.94
   0   7  -2   20.27    1.33
   0  -7   1  635.45   24.39
   0   7  -1  624.14   24.06
   0   7  -1  633.52   24.04
   0   7  -1  669.24   24.62
   0  -7   0    0.09    0.81
   0   7   0    0.41    0.49
   0   7   0    0.47    0.54
   0   7   0    0.41    0.93
   0  -7  -1   65.42    3.35
   0   7   1   68.27    3.46
   0   7   2   82.04    3.59
   0  -7  -2   82.36    3.87
   0   7   2   83.74    3.98
   0  -7  -2   74.27    3.29
   0  -7  -2   91.30    4.00
   0   7   3   54.00    2.51
   0   7   3   50.41    2.79
   0  -7  -3   57.32    2.82
   0   7   4   31.01    1.72
   0  -7  -4   25.69    1.45
   0   7   4   29.64    2.01
   0  -7  -4   29.68    1.94
   0  -7  -5    8.84    1.12
   0   7   5    7.80    0.68
   0   7   5   10.93    1.26
   0  -7  -5    9.07    1.16
   0  -7  -6  202.52    8.02
   0   7   6  187.92    7.59
   0   7   7   69.27    3.25
   0  -7  -7   68.69    3.38
   0   7   7   67.42    3.08
   0  -7  -7   69.01    3.18
   0   7   8    5.47    0.91
   0  -7  -8    4.46    0.94
   0  -7  -8    5.64    0.70
   0   7   8    4.99    0.74
   0   7   9   49.83    2.58
   0  -7  -9   47.52    2.60
   0   7   9   47.23    2.48
   0  -7 -10   13.74    1.29
   0  -7 -10   13.19    0.77
   0   7  10   13.42    1.26
   0   7  10   15.35    1.27
   0  -7 -11   72.02    2.75
   0  -7 -11   67.78    2.73
   0   7  11   67.90    2.73
   0   7  11   66.60    2.72
   0  -7 -11   66.50    2.74
   0   7  11   66.92    2.73
   0  -7 -11   69.60    3.35
   0  -7 -11   64.93    2.70
   0   7  11   72.70    3.38
   0  -7 -11   65.64    2.71
   0  -7 -11   65.11    2.73
   0   7  11   68.88    3.37
   0  -7 -11   65.86    2.74
   0  -7 -12   25.17    1.19
   0  -7 -12   24.39    1.18
   0   7  12   24.21    1.17
   0   7  12   22.86    1.15
   0  -7 -12   23.34    1.18
   0  -7 -12   24.25    1.17
   0   7  12   24.77    1.18
   0  -7 -12   23.62    1.68
   0  -7 -12   24.56    1.17
   0  -7 -12   25.53    1.18
   0   7  12   25.95    1.79
   0   7  12   22.36    1.67
   0   7  12   24.50    1.81
   0  -7 -12   24.12    1.20
   0  -7 -13   20.08    1.02
   0  -7 -13   20.24    0.99
   0   7  13   17.98    1.45
   0   7  13   20.90    1.70
   0  -7 -13   17.94    0.98
   0   7  13   17.79    0.97
   0   7  13   17.46    0.97
   0   7  13   18.49    0.97
   0  -7 -13   17.98    0.97
   0  -7 -13   19.80    1.46
   0  -7 -13   19.19    1.00
   0  -7 -13   19.28    0.99
   0  -7 -13   19.82    1.01
   0  -7 -13   17.63    0.92
   0   7  13   21.43    1.61
   0  -7 -13   18.77    1.76
   0   7  14    7.58    0.59
   0   7  14    6.80    0.56
   0   7  14    6.52    1.09
   0  -7 -14    6.75    0.60
   0  -7 -14    7.50    0.59
   0   7  14    8.36    1.08
   0  -7 -14    7.23    1.21
   0  -7 -14    6.06    0.57
   0  -7 -14    6.45    0.58
   0  -7 -14    6.45    0.52
   0   7  14    6.59    0.55
   0  -7 -14    6.19    0.54
   0  -7 -14    6.52    0.57
   0   7  15    1.53    0.39
   0   7  15    2.12    0.86
   0   7  15    1.21    0.77
   0  -7 -15    0.91    0.90
   0  -7 -15    0.48    0.34
   0  -7 -15    0.77    0.40
   0  -7 -15    1.25    0.39
   0  -7 -15    0.87    0.36
   0  -7 -15    0.74    0.40
   0   7  15    0.88    0.34
   0  -7 -15    0.82    0.32
   0  -7 -15    1.27    0.44
   0  -7 -15    0.69    0.46
   0  -7 -16   64.96    2.71
   0  -7 -16   66.65    2.73
   0  -7 -16   68.30    2.78
   0  -7 -16   58.21    3.56
   0   7  16   63.26    3.40
   0  -7 -16   68.40    2.72
   0   7  16   63.56    2.71
   0  -7 -16   64.74    2.75
   0  -7 -17    9.24    0.67
   0  -7 -17   10.20    0.69
   0  -7 -17   10.41    0.77
   0  -7 -17   10.28    0.74
   0  -7 -17   10.42    0.78
   0  -7 -17    9.29    0.65
   0   7  17   10.09    0.69
   0  -7 -18   52.89    2.17
   0  -7 -18   53.59    2.26
   0  -7 -18   47.99    2.19
   0  -7 -18   51.80    2.15
   0   7  18   50.73    2.18
   0  -7 -18   48.68    2.16
   0  -7 -19    9.98    0.87
   0  -7 -19    8.93    0.68
   0  -7 -19    9.08    0.70
   0  -7 -19    8.13    0.70
   0  -7 -19    7.14    0.60
   0   7  19    6.47    0.60
   0   7  20    1.29    0.38
   0  -7 -20    0.79    0.45
   0  -7 -20    0.90    0.36
   0  -7 -20    0.30    0.45
   0  -7 -20    0.69    0.39
   0  -7 -20    0.82    0.59
   0  -7 -20    0.57    0.50
   0   7  20    1.20    0.42
   0   7  21    1.35    0.32
   0  -7 -21    1.46    0.55
   0  -7 -21    0.85    0.42
   0   7  21    1.39    0.38
   0  -7 -21    0.42    0.37
   0  -7 -21    1.82    0.41
   0  -7 -21    1.31    0.42
   0  -7 -22   17.75    0.88
   0  -7 -22   15.36    0.82
   0  -7 -22   18.88    0.99
   0   7  22   13.61    0.79
   0   7  22   16.58    0.84
   0  -7 -23    1.52    0.29
   0   7  23    2.44    0.30
   0  -7 -23    1.80    0.33
   0   7  23    1.99    0.26
   0   8 -16    1.89    0.32
   0   8 -15   33.00    1.49
   0   8 -15   34.63    1.54
   0   8 -14    6.30    0.59
   0   8 -14    5.83    0.64
   0   8 -13    1.27    0.58
   0   8 -13    0.51    0.48
   0   8 -13    0.57    0.37
   0   8 -13    0.97    0.54
   0   8 -13    0.55    0.59
   0   8 -12  140.04    5.44
   0   8 -12  134.34    5.43
   0   8 -12  128.26    5.29
   0   8 -12  141.52    5.40
   0   8 -12  142.37    5.52
   0   8 -11    9.32    0.95
   0   8 -11   10.17    0.85
   0   8 -11    8.55    0.85
   0   8 -11    8.59    0.69
   0   8 -11    9.23    0.79
   0   8 -11    7.94    0.87
   0   8 -10   76.03    3.32
   0   8 -10   79.78    3.22
   0   8 -10   71.61    3.10
   0   8 -10   73.18    3.28
   0   8 -10   80.30    3.27
   0   8  -9   81.63    3.43
   0   8  -9   77.70    3.46
   0   8  -9   75.44    3.18
   0   8  -9   76.79    3.27
   0   8  -9   76.17    3.36
   0   8  -9   79.86    3.35
   0   8  -8  187.78    7.11
   0   8  -8  181.15    7.12
   0   8  -8  183.24    7.20
   0   8  -8  170.84    6.90
   0   8  -8  176.12    7.00
   0   8  -8  179.17    7.08
   0   8  -8  182.67    7.03
   0   8  -7  360.14   13.40
   0   8  -7  356.21   13.43
   0   8  -7  329.53   13.19
   0   8  -7  359.47   13.31
   0   8  -7  363.62   13.48
   0   8  -7  345.64   13.35
   0   8  -7  355.40   13.32
   0   8  -6   40.31    1.75
   0   8  -6   40.09    1.93
   0   8  -6   42.40    1.99
   0   8  -6   41.18    1.97
   0   8  -6   39.45    1.73
   0   8  -6   35.65    1.73
   0   8  -6   42.25    1.88
   0   8  -6   40.29    2.02
   0   8  -6   42.03    1.89
   0   8  -6   44.14    2.97
   0   8  -6   39.04    1.74
   0   8  -5   53.01    2.34
   0   8  -5   58.35    2.59
   0   8  -5   56.16    2.41
   0  -8   5   51.48    3.13
   0   8  -5   55.24    2.34
   0   8  -5   54.80    2.54
   0   8  -5   56.22    2.34
   0   8  -5   61.70    2.58
   0   8  -5   55.94    2.50
   0   8  -5   56.09    2.46
   0   8  -5   58.89    3.54
   0   8  -4    6.88    0.76
   0   8  -4    5.96    0.57
   0   8  -4    6.23    0.65
   0  -8   4    4.17    1.05
   0   8  -4    6.59    0.57
   0   8  -4    6.05    0.54
   0   8  -4    7.12    1.35
   0   8  -4    6.47    0.73
   0   8  -4    5.40    0.73
   0   8  -4    6.22    0.66
   0   8  -4    4.99    0.66
   0  -8   3  108.12    5.16
   0   8  -3  104.84    4.29
   0   8  -3  121.64    5.50
   0   8  -3  112.33    4.77
   0   8  -3  106.73    4.37
   0   8  -3  114.30    4.33
   0   8  -3  107.89    4.49
   0   8  -3  112.64    4.32
   0   8  -3  107.93    4.45
   0   8  -2    0.93    0.92
   0   8  -2   -0.25    0.42
   0   8  -2    0.81    0.35
   0  -8   2    0.44    0.87
   0   8  -2    0.35    0.43
   0   8  -2    0.53    0.42
   0   8  -2    0.97    0.41
   0   8  -2    0.72    0.40
   0   8  -1   16.88    0.93
   0   8  -1   18.14    0.95
   0   8  -1   20.87    1.86
   0   8  -1   18.56    1.28
   0  -8   1   18.76    1.67
   0   8  -1   17.28    0.97
   0   8  -1   18.66    1.30
   0   8  -1   16.52    0.95
   0   8  -1   18.56    0.95
   0  -8   0    3.40    1.02
   0   8   0    3.08    0.65
   0   8   0    3.79    0.72
   0   8   0    3.80    1.08
   0  -8  -1    2.08    0.94
   0  -8  -1    2.75    1.06
   0   8   1    2.06    0.61
   0   8   1    3.69    0.72
   0   8   1    1.67    1.09
   0  -8  -2  120.77    5.56
   0  -8  -2  120.55    5.64
   0   8   2  119.56    5.26
   0   8   2  130.53    5.74
   0  -8  -3    5.78    1.12
   0  -8  -3    6.11    1.20
   0   8   3    7.21    0.92
   0   8   3    6.67    1.21
   0  -8  -4  119.98    5.38
   0   8   4  115.29    5.05
   0   8   4  114.78    5.42
   0  -8  -5    1.80    0.88
   0  -8  -5    1.52    0.88
   0   8   5    2.32    0.78
   0   8   5    2.36    0.90
   0  -8  -6   63.45    3.32
   0   8   6   61.99    3.41
   0  -8  -7    0.70    0.81
   0  -8  -7    0.32    0.58
   0   8   7    0.11    0.82
   0   8   7   -0.06    0.39
   0  -8  -8   96.09    4.32
   0  -8  -8   83.92    3.51
   0   8   8   92.47    3.94
   0  -8  -8   86.00    3.98
   0  -8  -8   92.81    3.53
   0   8   8   95.28    4.16
   0   8   8   88.94    3.50
   0   8   8   85.31    3.49
   0   8   8   86.31    3.49
   0   8   8   89.51    3.51
   0   8   9   11.27    0.72
   0   8   9   12.28    0.72
   0  -8  -9   12.33    0.74
   0   8   9   11.51    1.24
   0  -8  -9   14.92    1.39
   0  -8  -9   11.89    0.75
   0  -8  -9   13.12    0.77
   0  -8  -9   11.93    0.77
   0   8   9   13.88    1.13
   0   8   9   12.37    0.74
   0  -8 -10    2.18    0.43
   0  -8 -10    2.55    0.43
   0  -8 -10    2.51    0.43
   0  -8 -10    2.25    0.38
   0   8  10    2.55    0.42
   0  -8 -10    1.78    0.44
   0   8  10    2.38    0.41
   0  -8 -10    2.33    0.43
   0   8  10    2.76    0.40
   0   8  10    2.88    0.43
   0  -8 -10    2.71    0.86
   0  -8 -10    2.22    0.38
   0   8  10    2.70    0.73
   0  -8 -10    2.32    0.36
   0   8  10    2.56    0.87
   0  -8 -10    2.57    0.42
   0  -8 -11    0.36    0.35
   0  -8 -11    0.23    0.38
   0  -8 -11    0.13    0.36
   0  -8 -11    0.20    0.26
   0  -8 -11    0.12    0.31
   0   8  11    0.03    0.38
   0  -8 -11    0.14    0.36
   0   8  11    0.74    0.37
   0  -8 -11    0.26    0.39
   0   8  11    0.19    0.35
   0   8  11    0.16    0.37
   0  -8 -11    0.80    0.74
   0  -8 -11   -0.12    0.31
   0   8  11   -0.36    0.61
   0   8  11   -0.20    0.68
   0  -8 -11   -0.16    0.31
   0   8  11    0.67    0.80
   0  -8 -11   -0.27    0.36
   0  -8 -12    3.74    0.47
   0  -8 -12    4.24    0.51
   0  -8 -12    4.17    0.49
   0   8  12    4.06    0.50
   0   8  12    3.55    0.45
   0  -8 -12    2.84    0.47
   0  -8 -12    2.96    0.39
   0   8  12    3.66    0.49
   0  -8 -12    2.87    0.79
   0  -8 -12    3.26    0.45
   0   8  12    4.61    0.89
   0   8  12    2.81    0.84
   0   8  12    4.00    0.95
   0  -8 -12    3.67    0.47
   0   8  12    2.74    0.43
   0  -8 -12    3.91    0.50
   0  -8 -12    3.35    0.43
   0   8  13   45.18    2.00
   0  -8 -13   48.97    2.07
   0  -8 -13   47.77    2.05
   0  -8 -13   49.60    2.08
   0   8  13   46.13    2.05
   0   8  13   46.44    2.04
   0  -8 -13   49.61    2.07
   0   8  13   46.24    2.05
   0  -8 -13   44.47    2.61
   0  -8 -13   46.09    2.98
   0   8  13   46.65    2.74
   0  -8 -13   48.18    2.04
   0  -8 -13   49.44    2.07
   0  -8 -13   44.26    2.03
   0   8  13   46.94    2.68
   0   8  13   50.40    2.83
   0   8  14    2.55    0.47
   0  -8 -14    3.82    0.48
   0   8  14    2.71    0.46
   0   8  14    1.91    0.76
   0   8  14    2.83    0.88
   0   8  14    2.82    0.49
   0  -8 -14    3.07    0.48
   0  -8 -14    3.02    1.05
   0   8  14    4.94    0.96
   0  -8 -14    3.37    0.49
   0  -8 -14    2.32    0.46
   0  -8 -14    3.02    0.47
   0  -8 -14    3.43    0.51
   0   8  15   74.23    2.96
   0  -8 -15   73.62    2.93
   0   8  15   71.67    2.92
   0  -8 -15   75.89    2.99
   0  -8 -15   69.58    2.93
   0  -8 -15   74.46    2.96
   0  -8 -15   70.94    2.95
   0  -8 -15   71.99    2.94
   0  -8 -15   68.09    2.88
   0   8  15   65.38    3.63
   0  -8 -15   65.70    3.87
   0   8  15   66.87    2.91
   0  -8 -16    4.22    0.50
   0  -8 -16    3.73    0.52
   0  -8 -16    3.65    0.48
   0  -8 -16    2.95    0.41
   0  -8 -16    5.11    1.15
   0  -8 -16    3.66    0.43
   0  -8 -16    4.43    0.57
   0   8  16    5.29    0.57
   0   8  16    3.31    0.48
   0  -8 -17    2.35    0.40
   0  -8 -17    1.48    0.51
   0  -8 -17    1.62    0.48
   0  -8 -17    2.67    0.53
   0  -8 -17    2.22    0.39
   0   8  17    2.09    0.49
   0  -8 -17    1.74    0.37
   0   8  17    1.41    0.44
   0   8  18    1.33    0.40
   0   8  18    1.75    0.49
   0  -8 -18    1.66    0.33
   0  -8 -18    2.03    0.38
   0  -8 -18    1.47    0.49
   0  -8 -18    1.67    0.35
   0   8  19    7.87    0.62
   0   8  19    6.82    0.64
   0  -8 -19    6.31    0.53
   0  -8 -19    6.96    0.65
   0  -8 -19    9.01    0.79
   0   8  19    5.67    0.52
   0  -8 -20   22.51    1.11
   0  -8 -20   25.02    1.22
   0   8  20   23.16    1.15
   0  -8 -20   25.26    1.31
   0   8  20   24.88    1.21
   0  -8 -21    3.52    0.52
   0  -8 -21    5.02    0.52
   0  -8 -21    5.16    0.50
   0   8  21    4.41    0.43
   0   8  21    4.45    0.47
   0  -8 -21    5.08    0.63
   0  -8 -22   19.40    1.01
   0   8  22   18.24    0.87
   0   8  22   17.34    0.87
   0  -8 -22   18.53    0.92
   0   8  22   19.16    0.91
   0   8  22   16.41    0.82
   0  -8 -23   -0.03    0.26
   0  -8 -23    0.10    0.36
   0   8  23    0.12    0.22
   0   8  23    0.43    0.26
   0   8  23   -0.02    0.22
   0   8  23   -0.05    0.27
   0  -8 -24    1.54    0.30
   0   9 -15    1.02    0.27
   0   9 -14   26.50    1.21
   0   9 -14   24.52    1.15
   0   9 -13    0.54    0.46
   0   9 -13   -0.33    0.38
   0   9 -12    1.77    0.47
   0   9 -12    1.31    0.53
   0   9 -12    1.20    0.54
   0   9 -12    2.15    0.61
   0   9 -11    4.03    0.57
   0   9 -11    3.81    0.67
   0   9 -11    4.41    0.69
   0   9 -11    4.11    0.69
   0   9 -10    0.48    0.52
   0   9 -10   -0.02    0.31
   0   9 -10    1.14    0.63
   0   9 -10    0.04    0.57
   0   9 -10   -0.32    0.62
   0   9  -9   37.03    1.93
   0   9  -9   39.50    1.91
   0   9  -9   37.57    1.86
   0   9  -9   39.23    1.96
   0   9  -9   38.03    1.70
   0   9  -9   39.23    1.84
   0   9  -8    4.79    0.82
   0   9  -8    3.73    0.65
   0   9  -8    5.42    0.79
   0   9  -8    4.20    0.72
   0   9  -8    3.05    0.59
   0   9  -8    3.70    0.45
   0   9  -8    3.96    0.82
   0   9  -7    9.68    1.00
   0   9  -7    8.75    0.85
   0   9  -7    9.70    0.96
   0   9  -7    8.96    0.97
   0   9  -7   10.16    0.89
   0   9  -7    9.67    0.80
   0   9  -7    9.07    0.64
   0   9  -6    3.36    0.78
   0   9  -6    2.38    0.62
   0   9  -6    0.86    0.99
   0   9  -6    2.63    0.60
   0  -9   6    2.96    1.04
   0   9  -6    3.22    0.58
   0   9  -6    2.88    0.72
   0   9  -6    3.11    0.43
   0   9  -6    2.60    0.67
   0   9  -6    2.22    0.42
   0   9  -5    3.73    0.68
   0   9  -5    3.45    0.67
   0   9  -5    2.33    0.68
   0   9  -5    2.42    0.45
   0   9  -5    3.12    0.49
   0  -9   5    3.38    0.98
   0   9  -5    4.52    1.17
   0   9  -5    2.68    0.74
   0   9  -5    2.68    0.59
   0   9  -5    3.21    0.51
   0   9  -5    3.30    0.58
   0  -9   5    2.93    1.16
   0   9  -4   23.57    1.22
   0   9  -4   22.71    1.19
   0   9  -4   20.68    1.37
   0  -9   4   21.82    1.95
   0   9  -4   24.68    1.44
   0  -9   4   25.39    2.26
   0   9  -4   22.46    2.14
   0   9  -4   24.40    1.31
   0   9  -4   22.00    1.33
   0   9  -4   26.10    1.42
   0   9  -4   25.25    1.23
   0   9  -3    0.22    0.53
   0   9  -3    0.33    0.41
   0   9  -3    0.35    0.47
   0  -9   3    1.43    0.91
   0   9  -3    0.17    0.41
   0  -9   3    1.40    1.08
   0   9  -3    0.68    0.32
   0   9  -3    0.13    0.51
   0   9  -3    0.04    0.48
   0   9  -3    0.95    0.96
   0   9  -2   35.47    1.79
   0   9  -2   37.42    1.66
   0   9  -2   38.27    1.68
   0  -9   2   34.65    2.63
   0   9  -2   33.66    1.68
   0  -9   2   39.65    2.57
   0   9  -2   38.09    1.67
   0   9  -2   34.84    1.56
   0   9  -2   32.54    1.75
   0   9  -2   34.48    1.56
   0   9  -2   40.83    2.75
   0   9  -2   37.29    1.72
   0   9  -1    4.57    0.56
   0  -9   1    4.32    1.10
   0   9  -1    4.72    0.61
   0   9  -1    4.00    0.73
   0  -9   1    4.82    0.45
   0   9  -1    3.92    0.44
   0   9  -1    4.12    0.51
   0   9  -1    3.94    0.69
   0   9  -1    3.53    1.07
   0   9  -1    3.79    0.42
   0   9  -1    3.88    0.59
   0   9  -1    4.23    0.54
   0  -9   0    9.29    0.62
   0  -9   0    8.85    0.62
   0   9   0   11.15    0.67
   0   9   0    9.45    0.62
   0   9   0   11.21    0.74
   0  -9   0    8.40    1.30
   0   9   0   10.72    0.76
   0   9   0   11.84    1.05
   0   9   0    9.27    1.02
   0   9   0   13.30    1.62
   0   9   0   11.09    0.74
   0   9   0    9.93    0.81
   0   9   0   10.80    0.73
   0   9   1    1.63    0.44
   0  -9  -1    2.23    0.94
   0   9   1    2.48    0.62
   0   9   1    1.23    0.28
   0   9   1    1.94    0.38
   0  -9  -1    1.54    0.35
   0   9   1    1.30    0.35
   0  -9  -1    1.40    0.32
   0   9   1    1.12    0.94
   0   9   1    1.27    0.61
   0  -9  -1    2.05    1.06
   0  -9  -2    0.63    0.32
   0  -9  -2    0.45    0.31
   0   9   2    0.84    0.33
   0  -9  -2    0.34    0.33
   0   9   2    0.66    0.36
   0   9   2    0.58    0.28
   0   9   2    0.42    0.38
   0  -9  -2    0.85    0.93
   0   9   2    0.87    0.54
   0   9   2    0.75    0.41
   0   9   2    0.76    0.39
   0   9   2    0.81    0.97
   0   9   2    0.87    0.70
   0  -9  -2   -0.93    0.94
   0   9   3    0.79    0.34
   0   9   3    0.52    0.28
   0  -9  -3    0.83    0.33
   0   9   3    0.65    0.38
   0  -9  -3    0.62    0.34
   0   9   3    0.37    0.43
   0  -9  -3    0.12    0.84
   0   9   3   -0.13    0.84
   0   9   3    0.45    0.65
   0  -9  -3    0.13    0.94
   0   9   3    0.61    0.41
   0  -9  -3    0.27    0.30
   0   9   3    0.52    0.40
   0  -9  -4    5.93    0.50
   0  -9  -4    5.47    0.52
   0   9   4    6.67    0.54
   0   9   4    4.73    0.54
   0   9   4    4.59    0.93
   0   9   4    5.26    1.16
   0  -9  -4    5.82    0.53
   0   9   4    6.19    0.58
   0   9   4    6.25    0.57
   0   9   4    6.48    0.53
   0   9   4    7.07    0.50
   0   9   4    4.97    0.45
   0  -9  -4    5.47    1.14
   0  -9  -5  118.93    4.67
   0   9   5  117.09    4.66
   0   9   5  117.88    4.62
   0   9   5  121.18    4.64
   0   9   5  117.86    4.67
   0   9   5  118.91    4.65
   0  -9  -5  121.04    5.59
   0   9   5  124.44    5.38
   0   9   5  117.48    5.67
   0  -9  -5  122.13    5.61
   0   9   5  119.36    4.66
   0   9   5  124.77    5.31
   0  -9  -5  114.98    4.62
   0  -9  -5  121.85    4.66
   0   9   6    5.61    0.53
   0   9   6    6.64    0.59
   0   9   6    5.83    0.50
   0   9   6    6.53    1.02
   0   9   6    5.75    0.49
   0  -9  -6    5.31    1.15
   0  -9  -6    5.69    0.54
   0   9   6    6.03    0.55
   0   9   6    5.33    0.44
   0   9   6    5.40    1.22
   0  -9  -6    6.46    1.05
   0   9   6    5.89    0.54
   0  -9  -6    6.12    0.55
   0  -9  -6    5.49    0.49
   0   9   6    5.66    0.54
   0  -9  -7   52.18    2.22
   0   9   7   53.08    2.17
   0   9   7   48.22    2.17
   0   9   7   53.49    2.21
   0   9   7   54.42    2.20
   0   9   7   52.92    2.17
   0  -9  -7   57.35    3.11
   0   9   7   50.28    2.14
   0   9   7   47.97    3.10
   0  -9  -7   46.95    2.77
   0   9   7   58.27    2.98
   0  -9  -7   52.35    2.20
   0  -9  -7   51.28    2.19
   0   9   7   53.99    2.21
   0   9   7   53.17    2.20
   0  -9  -7   49.78    2.13
   0  -9  -8    0.90    0.40
   0  -9  -8    1.58    0.37
   0   9   8    0.40    0.34
   0   9   8    1.29    0.42
   0   9   8    1.01    0.36
   0   9   8    0.40    0.36
   0   9   8    1.14    0.37
   0  -9  -8    1.40    0.84
   0  -9  -8    0.73    0.32
   0   9   8    1.02    0.40
   0   9   8    1.03    0.77
   0  -9  -8    0.18    0.55
   0   9   8   -0.13    0.91
   0  -9  -8    0.73    0.41
   0   9   8    1.35    0.42
   0  -9  -8    0.66    0.39
   0  -9  -9   17.31    0.92
   0   9   9   15.77    0.92
   0   9   9   18.68    0.92
   0  -9  -9   17.13    0.95
   0   9   9   16.78    1.54
   0   9   9   16.41    0.94
   0   9   9   16.15    0.91
   0   9   9   16.64    0.92
   0  -9  -9   14.16    1.53
   0  -9  -9   16.10    0.88
   0   9   9   15.73    0.89
   0  -9  -9   17.12    0.95
   0   9   9   14.01    1.61
   0   9   9   16.74    1.49
   0  -9  -9   15.47    0.85
   0   9   9   16.14    0.91
   0  -9  -9   17.31    0.96
   0  -9 -10  179.55    6.72
   0   9  10  177.96    6.71
   0  -9 -10  173.96    6.71
   0  -9 -10  175.04    6.74
   0   9  10  174.27    6.72
   0  -9 -10  173.46    6.74
   0  -9 -10  172.60    6.75
   0   9  10  176.95    6.72
   0  -9 -10  176.63    7.61
   0  -9 -10  171.71    6.67
   0   9  10  180.47    7.50
   0  -9 -10  164.64    6.65
   0   9  10  167.96    7.77
   0   9  10  183.54    7.57
   0  -9 -10  177.23    6.75
   0   9  11    3.57    0.51
   0  -9 -11    4.03    0.53
   0  -9 -11    4.47    0.48
   0  -9 -11    3.52    0.48
   0  -9 -11    5.12    0.56
   0   9  11    5.84    1.06
   0   9  11    3.63    0.52
   0   9  11    4.12    0.53
   0  -9 -11    2.95    0.53
   0   9  11    3.48    0.52
   0  -9 -11    3.07    0.91
   0  -9 -11    4.05    0.46
   0  -9 -11    4.52    0.46
   0   9  11    3.34    0.87
   0  -9 -11    3.57    0.50
   0  -9 -11    3.61    0.51
   0   9  12    0.22    0.39
   0  -9 -12    0.29    0.44
   0  -9 -12    0.45    0.32
   0  -9 -12    0.66    0.45
   0  -9 -12    0.03    0.40
   0   9  12   -0.22    0.76
   0   9  12    0.63    0.44
   0   9  12    0.27    0.40
   0   9  12   -0.03    0.42
   0  -9 -12    0.28    0.43
   0  -9 -12    0.33    0.70
   0  -9 -12    0.49    0.35
   0  -9 -12    0.18    0.35
   0   9  12    0.68    0.73
   0  -9 -12   -0.03    0.37
   0  -9 -12   -0.03    0.38
   0  -9 -13   20.04    1.02
   0  -9 -13   16.74    0.98
   0   9  13   15.12    0.93
   0  -9 -13   15.80    0.90
   0  -9 -13   17.76    1.02
   0  -9 -13   16.94    0.98
   0   9  13   18.17    1.01
   0   9  13   16.93    0.99
   0  -9 -13   16.66    0.98
   0   9  13   16.87    0.96
   0  -9 -13   14.80    1.42
   0   9  13   18.50    1.61
   0  -9 -13   13.27    1.69
   0  -9 -13   18.20    0.96
   0   9  13   15.95    1.51
   0  -9 -13   16.65    0.93
   0  -9 -13   17.87    1.00
   0   9  14    1.42    0.47
   0   9  14    1.58    0.45
   0  -9 -14    1.38    0.44
   0   9  14    1.49    0.41
   0   9  14    2.32    0.51
   0  -9 -14    1.60    0.44
   0  -9 -14    1.20    0.46
   0   9  14    0.67    0.69
   0  -9 -14    2.05    0.97
   0   9  14    0.80    0.78
   0  -9 -14    1.20    0.40
   0  -9 -14    1.69    0.45
   0  -9 -14    1.06    0.41
   0  -9 -15    1.12    0.44
   0  -9 -15    1.36    0.43
   0  -9 -15    1.21    0.47
   0   9  15    0.90    0.45
   0  -9 -15    0.85    0.40
   0   9  15    1.35    0.45
   0  -9 -15    1.22    0.44
   0  -9 -15    1.42    0.44
   0   9  15    0.92    0.43
   0  -9 -16   -0.03    0.38
   0   9  16    0.12    0.46
   0  -9 -16    0.73    0.45
   0   9  16   -0.03    0.44
   0  -9 -16    0.08    0.33
   0  -9 -16    0.69    0.42
   0  -9 -16   -0.09    0.37
   0   9  16   -0.14    0.41
   0   9  17    0.64    0.45
   0  -9 -17    0.56    0.34
   0  -9 -17    0.75    0.47
   0   9  17   -0.03    0.42
   0  -9 -17    0.69    0.29
   0  -9 -17    0.08    0.33
   0   9  17    0.39    0.37
   0  -9 -17    1.12    0.45
   0   9  18    4.83    0.62
   0   9  18    3.70    0.53
   0  -9 -18    3.66    0.42
   0   9  18    3.85    0.49
   0  -9 -18    3.43    0.56
   0  -9 -18    4.08    0.55
   0  -9 -18    4.15    0.42
   0   9  19   12.59    0.77
   0  -9 -19   11.96    0.79
   0  -9 -19   12.09    0.80
   0  -9 -19   11.99    0.87
   0   9  19   11.17    0.80
   0   9  19   11.04    0.71
   0  -9 -20    3.20    0.58
   0  -9 -20    3.31    0.47
   0   9  20    3.90    0.47
   0   9  20    3.01    0.43
   0   9  20    2.89    0.48
   0  -9 -21    1.25    0.49
   0  -9 -21    0.64    0.36
   0  -9 -21    0.61    0.35
   0  -9 -21    0.47    0.42
   0   9  21    0.31    0.34
   0   9  21    0.32    0.31
   0   9  21    0.20    0.35
   0   9  22    3.56    0.34
   0  -9 -22    4.41    0.41
   0  -9 -22    4.74    0.43
   0   9  22    3.64    0.39
   0  -9 -22    5.28    0.52
   0   9  22    4.73    0.40
   0   9  22    4.64    0.43
   0   9  23   17.07    0.75
   0  -9 -23   17.58    0.84
   0   9  23   17.29    0.80
   0  -9 -23   17.75    0.79
   0   9  23   18.10    0.79
   0   9  23   15.02    0.76
   0  10 -13   13.47    0.73
   0  10 -13   12.91    0.68
   0  10 -12   -0.14    0.40
   0  10 -12    0.12    0.34
   0  10 -11    1.55    0.51
   0  10 -11    2.55    0.51
   0  10 -11    1.50    0.51
   0  10 -11    1.21    0.43
   0  10 -10    2.67    0.60
   0  10 -10    2.77    0.60
   0  10 -10    2.29    0.59
   0  10 -10    2.72    0.52
   0  10  -9    2.88    0.68
   0  10  -9    1.91    0.61
   0  10  -9    1.79    0.62
   0  10  -9    2.57    0.54
   0  10  -8    0.67    0.64
   0  10  -8   -0.04    0.55
   0  10  -8    0.37    0.47
   0  10  -8    0.34    0.61
   0  10  -7   45.60    2.24
   0  10  -7   47.10    2.11
   0  10  -7   48.38    2.26
   0  10  -7   44.63    2.18
   0  10  -7   44.99    2.19
   0  10  -6   75.26    3.40
   0  10  -6   85.02    3.40
   0  10  -6   81.47    3.30
   0  10  -6   72.98    3.15
   0  10  -6   82.84    3.44
   0  10  -6   76.70    3.38
   0  10  -5   24.11    1.40
   0  10  -5   21.53    1.15
   0  10  -5   23.12    1.28
   0  10  -5   24.19    1.35
   0  10  -5   25.56    1.49
   0  10  -5   22.79    1.39
   0  10  -5   20.99    1.16
   0  10  -4   11.56    0.79
   0  10  -4   12.62    0.82
   0  10  -4   10.78    0.96
   0  10  -4   10.94    0.96
   0  10  -4   12.12    0.82
   0  10  -4   11.26    0.93
   0  10  -4    9.89    0.84
   0  10  -3    5.52    0.63
   0 -10   3    4.38    1.09
   0  10  -3    5.46    0.62
   0  10  -3    4.95    0.71
   0  10  -3    4.11    0.59
   0  10  -3    4.67    0.46
   0  10  -3    5.76    0.77
   0  10  -3    5.90    0.77
   0  10  -3    7.84    1.34
   0 -10   3    4.43    1.32
   0 -10   2   58.66    3.67
   0  10  -2   54.31    2.35
   0  10  -2   58.24    2.45
   0  10  -2   58.67    2.60
   0  10  -2   55.41    3.58
   0  10  -2   60.31    2.49
   0 -10   2   48.59    3.31
   0  10  -2   57.79    2.45
   0 -10   1   17.69    1.82
   0  10  -1   20.60    1.30
   0  10  -1   16.28    0.94
   0  10  -1   19.13    1.06
   0  10  -1   18.01    1.18
   0  10  -1   16.89    1.91
   0  10  -1   18.61    1.09
   0  10  -1   20.06    0.99
   0  10  -1   19.94    1.09
   0 -10   0   11.39    0.75
   0  10   0   12.08    0.78
   0 -10   0   13.80    1.61
   0  10   0   13.46    1.08
   0  10   0   14.19    0.90
   0  10   0   15.31    0.90
   0  10   0   18.29    1.89
   0  10   0   10.57    1.12
   0  10   0   11.73    0.95
   0  10   0   12.65    0.77
   0 -10   0   13.55    1.76
   0  10   0   13.40    0.88
   0  10   0   13.25    0.77
   0 -10  -1   23.10    2.12
   0  10   1   19.64    1.23
   0  10   1   24.63    1.14
   0 -10  -1   20.54    1.09
   0 -10  -1   20.36    1.08
   0  10   1   22.43    1.66
   0  10   1   23.47    2.17
   0 -10  -1   20.81    1.99
   0  10   1   23.21    1.11
   0  10   1   22.29    1.09
   0  10   2   21.26    1.06
   0  10   2   17.87    1.54
   0  10   2   21.62    2.04
   0  10   2   17.85    0.97
   0 -10  -2   20.62    1.93
   0 -10  -2   23.64    2.08
   0  10   2   19.06    1.17
   0 -10  -2   20.06    1.04
   0 -10  -2   19.32    1.01
   0  10   2   22.88    1.09
   0  10   2   20.36    1.03
   0  10   2   20.93    1.11
   0 -10  -3   32.61    1.59
   0  10   3   34.18    2.59
   0  10   3   35.10    2.24
   0  10   3   36.63    1.59
   0  10   3   36.78    1.66
   0  10   3   34.59    1.53
   0  10   3   33.30    1.50
   0 -10  -3   31.48    2.46
   0 -10  -3   34.69    2.60
   0  10   3   36.15    1.56
   0  10   3   35.55    1.60
   0 -10  -3   32.95    1.54
   0 -10  -3   34.44    1.57
   0  10   3   34.61    1.62
   0  10   3   33.23    1.61
   0  10   4    0.46    0.47
   0  10   4    0.45    0.29
   0  10   4    0.39    0.35
   0  10   4    0.21    0.68
   0  10   4    0.60    0.97
   0  10   4    0.62    0.43
   0 -10  -4   -0.72    0.99
   0  10   4    0.54    0.46
   0 -10  -4    0.27    0.40
   0 -10  -4    0.57    0.36
   0  10   4    0.47    0.35
   0  10   4    0.14    0.38
   0  10   4   -0.14    0.40
   0 -10  -4   -0.05    0.38
   0  10   5   49.72    2.08
   0  10   5   47.35    2.11
   0  10   5   49.77    2.05
   0  10   5   45.04    3.07
   0  10   5   44.19    2.71
   0  10   5   47.94    2.02
   0 -10  -5   47.51    3.01
   0  10   5   45.66    2.08
   0  10   5   47.11    2.09
   0  10   5   48.83    2.04
   0 -10  -5   47.21    2.05
   0 -10  -5   47.47    2.07
   0  10   5   50.19    2.09
   0 -10  -5   45.59    2.09
   0  10   6    0.20    0.41
   0  10   6    0.34    0.37
   0  10   6   -0.44    0.85
   0 -10  -6    0.72    0.71
   0  10   6   -0.44    0.70
   0  10   6    0.07    0.33
   0  10   6    0.06    0.46
   0 -10  -6    0.81    0.88
   0  10   6    0.03    0.44
   0 -10  -6    0.17    0.39
   0  10   6    0.37    0.37
   0  10   6    0.19    0.25
   0 -10  -6    0.27    0.36
   0 -10  -6    0.51    0.40
   0  10   6    0.12    0.42
   0 -10  -7    1.81    0.46
   0  10   7    2.54    0.49
   0  10   7    1.90    0.43
   0  10   7    3.26    1.11
   0 -10  -7    1.00    0.67
   0 -10  -7    2.64    0.47
   0 -10  -7    1.64    0.43
   0  10   7    3.11    0.50
   0  10   7    2.53    0.45
   0  10   7    2.85    0.42
   0  10   7    2.11    0.52
   0 -10  -7    1.08    0.94
   0  10   7    1.45    0.82
   0  10   7    1.92    0.33
   0  10   7    2.41    0.46
   0  10   7    1.98    0.36
   0  10   7    2.65    0.48
   0  10   8   32.72    1.52
   0 -10  -8   34.23    1.55
   0 -10  -8   31.77    1.50
   0  10   8   33.01    1.50
   0  10   8   31.97    2.21
   0  10   8   30.30    2.43
   0 -10  -8   30.99    1.54
   0  10   8   32.37    1.54
   0  10   8   34.30    1.54
   0  10   8   31.99    1.50
   0 -10  -8   30.13    2.32
   0  10   8   30.65    1.45
   0 -10  -8   31.67    1.45
   0  10   8   32.90    1.52
   0 -10  -8   34.29    1.56
   0  10   8   31.16    1.45
   0  10   8   32.95    1.52
   0  10   8   36.14    2.26
   0  10   9    0.09    0.42
   0 -10  -9    0.52    0.42
   0  10   9   -0.24    0.39
   0 -10  -9    0.72    0.37
   0 -10  -9    0.25    0.42
   0  10   9    0.37    0.44
   0  10   9    0.24    0.74
   0  10   9    0.45    0.82
   0  10   9    0.14    0.41
   0  10   9    0.62    0.42
   0 -10  -9    0.39    0.89
   0  10   9    0.33    0.34
   0 -10  -9    0.12    0.32
   0  10   9   -0.03    0.37
   0 -10  -9    0.39    0.44
   0  10   9   -0.30    0.32
   0 -10  -9   -0.03    0.43
   0  10   9    0.14    0.39
   0  10  10  150.61    5.75
   0  10  10  138.40    5.72
   0 -10 -10  147.95    5.80
   0 -10 -10  149.70    5.81
   0  10  10  148.07    5.78
   0 -10 -10  154.43    5.79
   0  10  10  151.34    5.76
   0 -10 -10  149.78    5.81
   0  10  10  133.51    6.81
   0  10  10  147.51    6.65
   0  10  10  155.96    5.81
   0  10  10  138.01    5.74
   0  10  10  161.20    5.80
   0 -10 -10  145.58    5.82
   0  10  10  152.29    5.79
   0 -10 -10  147.79    6.73
   0  10  10  146.17    5.74
   0 -10 -10  148.50    5.73
   0 -10 -10  146.51    5.77
   0  10  10  166.86    6.73
   0 -10 -10  141.49    5.70
   0  10  11    1.31    0.41
   0 -10 -11    0.75    0.44
   0  10  11    0.78    0.44
   0  10  11    0.61    0.74
   0  10  11    1.06    0.95
   0 -10 -11    0.24    0.44
   0 -10 -11    0.89    0.47
   0  10  11    1.27    0.48
   0 -10 -11    0.85    0.45
   0 -10 -11    1.03    0.48
   0  10  11    1.47    0.47
   0 -10 -11    0.63    0.79
   0  10  11    1.02    0.39
   0 -10 -11    0.53    0.38
   0 -10 -11    0.62    0.35
   0  10  11    0.35    0.74
   0 -10 -11    1.01    0.39
   0 -10 -12    3.89    0.53
   0  10  12    3.87    0.55
   0 -10 -12    3.28    0.57
   0  10  12    2.75    1.04
   0  10  12    2.46    0.89
   0 -10 -12    4.28    0.55
   0 -10 -12    3.37    0.55
   0  10  12    2.64    0.53
   0 -10 -12    3.54    0.55
   0  10  12    3.44    0.55
   0  10  12    3.43    0.52
   0 -10 -12    3.15    0.88
   0  10  12    4.12    1.05
   0 -10 -12    3.50    0.46
   0  10  12    3.29    0.52
   0 -10 -12    3.41    0.54
   0 -10 -12    3.33    0.47
   0 -10 -12    3.01    0.44
   0 -10 -13    9.83    0.76
   0  10  13    9.38    0.72
   0 -10 -13    9.15    0.74
   0  10  13   10.31    0.74
   0  10  13    8.30    1.19
   0 -10 -13    9.46    0.76
   0  10  13    9.01    0.77
   0  10  13   10.85    0.79
   0 -10 -13   10.44    0.77
   0  10  13    9.73    0.76
   0 -10 -13    8.90    0.67
   0 -10 -13    9.97    0.68
   0 -10 -13    8.12    0.62
   0 -10 -13   10.08    0.73
   0 -10 -13   10.51    1.51
   0  10  13    7.99    1.21
   0 -10 -13   10.77    0.75
   0  10  13    9.25    0.73
   0  10  14   76.41    3.08
   0  10  14   71.58    3.05
   0 -10 -14   73.83    3.07
   0 -10 -14   71.77    3.02
   0 -10 -14   75.72    3.07
   0  10  14   68.77    3.00
   0  10  14   75.28    3.04
   0 -10 -14   69.38    2.99
   0 -10 -14   74.12    3.05
   0 -10 -14   78.09    3.07
   0 -10 -14   77.69    3.11
   0  10  14   73.59    3.06
   0  10  15   18.63    1.07
   0 -10 -15   18.35    1.05
   0  10  15   18.18    1.04
   0 -10 -15   20.39    1.04
   0  10  15   20.06    1.09
   0  10  15   18.95    1.10
   0 -10 -15   17.26    0.99
   0 -10 -15   18.52    1.03
   0 -10 -15   19.78    1.10
   0 -10 -15   16.87    1.05
   0  10  15   21.57    1.09
   0  10  15   15.90    0.97
   0 -10 -15   19.67    1.05
   0 -10 -16    8.61    0.65
   0  10  16   10.07    0.74
   0 -10 -16    8.61    0.67
   0  10  16    7.58    0.71
   0 -10 -16    7.69    0.65
   0  10  16    7.67    0.67
   0 -10 -16    9.20    0.66
   0  10  16    8.74    0.71
   0 -10 -16    8.24    0.71
   0 -10 -17    8.71    0.63
   0  10  17    7.93    0.66
   0 -10 -17    8.17    0.60
   0 -10 -17    9.49    0.69
   0  10  17   10.28    0.76
   0  10  17   10.36    0.72
   0  10  17    9.78    0.75
   0 -10 -17    9.81    0.65
   0 -10 -17   10.65    0.75
   0  10  18    0.08    0.45
   0  10  18   -0.09    0.44
   0  10  18    0.42    0.38
   0  10  18    0.44    0.43
   0 -10 -18   -0.14    0.27
   0 -10 -18   -0.14    0.42
   0  10  19    0.64    0.42
   0  10  19   -0.19    0.42
   0  10  19    0.25    0.35
   0 -10 -19    0.55    0.47
   0  10  19    0.35    0.42
   0 -10 -19   -0.05    0.40
   0 -10 -19   -0.11    0.41
   0  10  20    5.86    0.51
   0  10  20    4.34    0.50
   0  10  20    3.27    0.40
   0 -10 -20    4.82    0.57
   0 -10 -20    4.24    0.47
   0 -10 -20    4.81    0.49
   0  10  20    4.76    0.46
   0 -10 -21   12.47    0.79
   0  10  21   14.38    0.74
   0 -10 -21   13.73    0.74
   0  10  21   13.34    0.74
   0 -10 -21   14.05    0.81
   0  10  21   13.10    0.72
   0  10  21   13.69    0.75
   0 -10 -22   15.64    0.79
   0  10  22   17.22    0.80
   0 -10 -22   14.46    0.77
   0 -10 -22   16.08    0.83
   0  10  22   17.20    0.78
   0  10  22   16.01    0.76
   0  10  22   18.09    0.81
   0 -10 -23    4.56    0.35
   0  10  23    5.60    0.35
   0  11 -12   -0.07    0.25
   0  11 -11    0.34    0.28
   0  11 -11    0.22    0.34
   0  11 -10   32.46    1.55
   0  11 -10   34.21    1.49
   0  11 -10   35.40    1.56
   0  11 -10   35.23    1.56
   0  11  -9    1.22    0.50
   0  11  -9    1.17    0.48
   0  11  -9    1.55    0.42
   0  11  -9    0.99    0.53
   0  11  -8    6.31    0.69
   0  11  -8    4.02    0.64
   0  11  -8    4.85    0.73
   0  11  -8    5.27    0.57
   0  11  -7    8.83    0.88
   0  11  -7    7.87    0.69
   0  11  -7    8.38    0.82
   0  11  -7    8.50    0.80
   0  11  -6    3.40    0.57
   0  11  -6    4.26    0.68
   0  11  -6    3.32    0.66
   0  11  -6    2.89    0.77
   0  11  -5    4.57    0.70
   0  11  -5    3.79    0.60
   0  11  -5    4.82    0.51
   0  11  -5    4.99    0.71
   0  11  -5    5.45    0.83
   0  11  -5    4.77    0.71
   0  11  -4   22.66    1.23
   0  11  -4   20.93    1.28
   0  11  -4   23.16    1.32
   0  11  -4   21.30    1.15
   0  11  -4   19.23    1.26
   0  11  -3   49.43    2.40
   0  11  -3   54.84    2.32
   0  11  -3   54.33    2.31
   0  11  -3   53.92    2.37
   0  11  -3   53.05    2.45
   0  11  -3   52.73    2.45
   0  11  -2    1.06    0.51
   0  11  -2    0.49    0.50
   0  11  -2    0.22    0.48
   0  11  -2    0.18    0.59
   0  11  -2    0.05    0.29
   0  11  -2   -0.30    0.55
   0  11  -1   46.44    1.99
   0  11  -1   45.52    2.00
   0  11  -1   45.23    2.00
   0  11  -1   44.79    2.20
   0  11  -1   40.61    1.86
   0  11  -1   42.79    2.07
   0  11  -1   41.50    1.86
   0  11   0    2.66    0.60
   0  11   0    3.11    0.80
   0  11   0    1.78    0.60
   0  11   0    1.77    0.38
   0  11   0    1.87    1.09
   0  11   0    1.76    0.42
   0  11   0    2.41    0.56
   0  11   0    2.24    0.36
   0  11   0    3.24    0.56
   0  11   1    0.11    0.33
   0  11   1    0.33    0.50
   0 -11  -1    0.34    1.02
   0  11   1    0.34    0.51
   0 -11  -1   -1.23    0.94
   0  11   1    0.68    0.96
   0 -11  -1    0.34    0.35
   0 -11  -1   -0.16    0.43
   0  11   1    0.05    0.36
   0  11   1    0.82    0.54
   0 -11  -1   -0.05    0.37
   0  11   1    0.64    0.42
   0  11   1    0.34    0.70
   0  11   2    0.45    0.28
   0  11   2    1.18    0.55
   0 -11  -2    2.01    1.14
   0 -11  -2    1.08    0.97
   0  11   2    0.72    0.41
   0 -11  -2    0.39    0.46
   0 -11  -2    0.90    0.36
   0  11   2    0.37    0.38
   0  11   2    0.90    0.53
   0  11   2    2.51    0.77
   0  11   2    0.17    0.94
   0  11   2    0.69    0.45
   0 -11  -2    0.85    0.39
   0  11   2    1.81    0.76
   0 -11  -3  143.25    5.45
   0  11   3  125.01    5.48
   0 -11  -3  147.38    6.81
   0  11   3  141.31    5.47
   0  11   3  141.15    5.41
   0 -11  -3  130.94    6.55
   0  11   3  142.51    5.46
   0  11   3  133.64    6.17
   0  11   3  144.09    6.78
   0  11   3  140.92    5.45
   0  11   3  136.65    5.34
   0 -11  -3  133.84    5.38
   0 -11  -3  130.01    5.36
   0  11   3  148.54    5.43
   0  11   3  139.99    5.38
   0  11   4   18.34    0.96
   0  11   4   17.63    1.06
   0  11   4   17.11    1.62
   0  11   4   20.72    2.02
   0 -11  -4   17.47    0.98
   0  11   4   17.62    0.99
   0 -11  -4   16.48    0.95
   0 -11  -4   17.35    1.02
   0  11   4   15.75    0.88
   0  11   4   17.22    0.93
   0  11   4   17.69    1.03
   0  11   4   17.93    1.01
   0  11   4   17.42    1.08
   0  11   5  158.48    5.90
   0  11   5  147.49    5.95
   0  11   5  147.85    7.15
   0  11   5  141.15    6.71
   0 -11  -5  144.96    6.96
   0 -11  -5  150.69    5.92
   0  11   5  159.48    5.96
   0 -11  -5  148.37    5.89
   0 -11  -5  159.09    5.98
   0  11   5  146.54    5.86
   0  11   5  155.34    5.90
   0  11   5  154.87    5.94
   0  11   5  152.30    5.97
   0  11   5  149.10    5.95
   0  11   6  106.57    4.31
   0  11   6  114.67    4.31
   0  11   6  110.82    4.26
   0 -11  -6  108.52    4.31
   0  11   6  110.63    4.24
   0 -11  -6  108.55    5.40
   0  11   6  102.66    4.29
   0  11   6   98.89    5.06
   0 -11  -6   99.99    5.17
   0  11   6   97.68    5.37
   0  11   6  100.40    4.27
   0 -11  -6  113.14    4.30
   0 -11  -6  104.21    4.25
   0  11   6  106.28    4.24
   0 -11  -7    3.59    0.55
   0 -11  -7    4.02    0.52
   0  11   7    3.39    0.47
   0  11   7    2.94    0.54
   0  11   7    3.30    0.47
   0  11   7    2.94    0.59
   0  11   7    3.77    0.51
   0 -11  -7    2.07    1.00
   0  11   7    2.96    0.54
   0  11   7    2.99    0.38
   0  11   7    2.88    0.54
   0  11   7    5.12    1.24
   0  11   7    1.10    0.88
   0 -11  -7    3.78    0.55
   0 -11  -8    5.07    0.56
   0 -11  -8    6.36    0.61
   0  11   8    5.16    0.55
   0  11   8    5.35    0.64
   0  11   8    4.37    0.54
   0  11   8    4.21    0.44
   0  11   8    5.87    0.60
   0 -11  -8    3.51    1.13
   0  11   8    4.44    0.58
   0 -11  -8    4.96    0.61
   0  11   8    4.76    0.47
   0 -11  -8    5.29    0.63
   0  11   8    5.42    0.62
   0  11   8    3.96    1.12
   0 -11  -8    6.15    0.63
   0  11   8    5.45    0.62
   0 -11  -9    0.75    0.43
   0 -11  -9    1.17    0.48
   0  11   9    0.36    0.42
   0  11   9    0.34    0.44
   0  11   9    0.40    0.47
   0  11   9    0.12    0.42
   0  11   9    0.10    0.32
   0 -11  -9    1.14    0.90
   0  11   9    0.64    0.43
   0  11   9    0.41    0.35
   0 -11  -9    0.07    0.46
   0  11   9    1.02    0.71
   0  11   9   -0.79    0.92
   0 -11  -9    0.24    0.48
   0  11   9    0.47    0.43
   0  11   9    0.41    0.47
   0 -11  -9    0.78    0.49
   0  11  10   13.06    0.79
   0  11  10   11.36    0.80
   0 -11 -10   14.18    0.90
   0 -11 -10   12.81    0.90
   0 -11 -10   13.88    0.85
   0  11  10   14.16    0.92
   0 -11 -10   13.77    0.89
   0 -11 -10   13.42    0.87
   0  11  10   12.90    0.89
   0  11  10   11.25    0.83
   0 -11 -10   11.87    0.75
   0  11  10   14.11    0.86
   0 -11 -10   12.87    1.51
   0 -11 -10   12.37    0.83
   0  11  10   10.98    0.77
   0  11  10   12.94    0.83
   0  11  10   10.70    1.35
   0  11  10   12.58    1.57
   0  11  10   11.65    0.77
   0  11  11   23.87    1.30
   0  11  11   27.26    1.39
   0  11  11   27.98    1.38
   0 -11 -11   25.50    1.39
   0 -11 -11   25.40    1.31
   0  11  11   27.84    1.36
   0  11  11   27.79    1.31
   0 -11 -11   25.70    1.27
   0 -11 -11   28.37    1.36
   0  11  11   27.22    1.37
   0  11  11   29.09    1.36
   0 -11 -11   26.91    1.39
   0 -11 -11   26.89    1.39
   0  11  11   27.86    1.32
   0 -11 -11   28.60    1.39
   0 -11 -12    4.20    0.55
   0 -11 -12    4.64    0.61
   0 -11 -12    3.91    0.48
   0 -11 -12    5.21    0.66
   0  11  12    4.53    0.60
   0  11  12    4.82    0.64
   0  11  12    3.87    0.53
   0 -11 -12    4.81    0.51
   0  11  12    4.44    0.60
   0 -11 -12    3.80    0.57
   0 -11 -12    4.51    0.47
   0  11  12    4.26    0.53
   0 -11 -12    5.06    0.60
   0 -11 -13    4.20    0.55
   0 -11 -13    2.79    0.54
   0 -11 -13    2.42    0.38
   0  11  13    2.89    0.58
   0 -11 -13    3.72    0.59
   0  11  13    2.56    0.52
   0  11  13    3.85    0.53
   0 -11 -13    2.42    0.43
   0 -11 -13    2.85    0.50
   0  11  13    3.58    0.55
   0 -11 -13    3.35    0.57
   0  11  13    1.97    0.55
   0 -11 -13    2.75    0.42
   0  11  13    2.09    0.49
   0 -11 -13    3.47    0.51
   0  11  14   31.82    1.55
   0  11  14   30.53    1.51
   0 -11 -14   37.47    1.58
   0 -11 -14   28.26    1.42
   0  11  14   32.02    1.53
   0  11  14   31.09    1.51
   0 -11 -14   29.38    1.45
   0  11  14   33.12    1.52
   0 -11 -14   34.22    1.54
   0  11  14   29.84    1.49
   0 -11 -14   31.10    1.56
   0 -11 -14   32.09    1.52
   0 -11 -14   31.49    1.51
   0  11  15   48.21    2.07
   0 -11 -15   45.60    2.04
   0  11  15   45.19    2.04
   0  11  15   44.64    2.02
   0 -11 -15   43.99    1.98
   0 -11 -15   47.26    2.03
   0  11  15   49.06    2.06
   0  11  15   41.00    1.96
   0 -11 -15   46.68    2.02
   0 -11 -15   47.21    2.04
   0 -11 -15   49.80    2.09
   0  11  15   46.92    2.03
   0  11  16   12.95    0.84
   0 -11 -16   10.96    0.72
   0 -11 -16   11.26    0.74
   0 -11 -16   11.98    0.85
   0 -11 -16   12.21    0.81
   0 -11 -16   12.11    0.75
   0  11  16   10.55    0.78
   0 -11 -16   12.09    0.77
   0  11  16   11.44    0.78
   0  11  16   11.11    0.80
   0  11  17   -0.05    0.42
   0 -11 -17    0.52    0.31
   0  11  17    0.90    0.48
   0 -11 -17    0.68    0.33
   0  11  17    0.76    0.44
   0 -11 -17    0.27    0.40
   0 -11 -17    0.39    0.37
   0  11  17    0.48    0.44
   0  11  17    0.55    0.38
   0  11  18    3.53    0.51
   0 -11 -18    3.25    0.49
   0  11  18    2.32    0.39
   0 -11 -18    2.57    0.45
   0  11  18    2.54    0.44
   0  11  18    2.63    0.48
   0  11  19    6.30    0.53
   0 -11 -19    6.02    0.56
   0  11  19    5.41    0.50
   0 -11 -19    4.80    0.51
   0  11  19    6.32    0.54
   0  11  19    5.40    0.50
   0  11  20   11.76    0.67
   0  11  20   13.15    0.72
   0 -11 -20   13.18    0.72
   0 -11 -20   12.19    0.73
   0  11  20   13.71    0.73
   0  11  20   12.56    0.69
   0  11  20   13.17    0.74
   0  11  20   13.23    0.72
   0  11  21    1.63    0.23
   0 -11 -21    1.39    0.38
   0  11  21    1.90    0.32
   0 -11 -21    1.77    0.34
   0  11  21    1.76    0.30
   0 -11 -21    2.07    0.31
   0  11  21    2.17    0.33
   0  11  21    2.15    0.34
   0  11  21    1.73    0.30
   0 -11 -22    0.24    0.20
   0  11  22    0.35    0.24
   0 -11 -22    0.03    0.22
   0  11  22    0.24    0.20
   0  11  22    0.08    0.21
   0  12 -10    0.37    0.27
   0  12  -9    4.25    0.48
   0  12  -9    4.81    0.38
   0  12  -9    4.31    0.44
   0  12  -8   11.11    0.74
   0  12  -8   13.13    0.81
   0  12  -8   11.91    0.69
   0  12  -8   14.12    0.79
   0  12  -7    2.14    0.51
   0  12  -7    0.49    0.37
   0  12  -7    1.20    0.54
   0  12  -7    0.96    0.45
   0  12  -6    1.35    0.53
   0  12  -6    1.15    0.48
   0  12  -6    1.19    0.42
   0  12  -6    1.78    0.61
   0  12  -5   10.93    0.82
   0  12  -5   11.94    0.78
   0  12  -5   13.31    0.91
   0  12  -5   13.85    0.98
   0  12  -4   12.66    0.93
   0 -12   4   12.10    0.77
   0  12  -4   14.32    0.82
   0  12  -4   14.24    0.89
   0  12  -4   14.60    0.99
   0 -12   3    0.99    0.39
   0  12  -3    0.75    0.53
   0  12  -3    0.80    0.48
   0  12  -3    0.51    0.47
   0  12  -3    1.03    0.62
   0  12  -2    3.87    0.56
   0  12  -2    4.93    0.62
   0  12  -2    4.12    0.69
   0  12  -2    4.27    0.58
   0 -12   2    4.58    0.53
   0  12  -2    4.43    0.66
   0  12  -1    6.73    0.91
   0  12  -1    7.76    0.69
   0  12  -1    5.52    0.47
   0  12  -1    7.89    0.84
   0 -12   1    5.96    0.60
   0  12  -1    7.33    0.74
   0  12  -1    8.07    0.73
   0  12   0    1.19    0.78
   0  12   0    0.82    0.34
   0  12   0    0.28    0.31
   0  12   0    0.43    0.52
   0 -12   0    0.18    0.41
   0  12   0    0.29    0.54
   0  12   0    0.26    0.49
   0  12   0    1.06    0.56
   0  12   1    2.07    0.36
   0  12   1    2.45    0.46
   0  12   1    2.10    0.41
   0  12   1    1.89    0.55
   0 -12  -1    1.91    0.47
   0  12   1    3.05    0.60
   0  12   1    2.64    0.82
   0  12   1    2.37    0.61
   0  12   2    0.98    0.55
   0  12   2    1.02    0.38
   0 -12  -2    1.21    0.37
   0 -12  -2    0.90    0.44
   0  12   2    2.02    0.56
   0  12   2    0.36    0.35
   0 -12  -2    1.07    0.40
   0  12   2    1.45    0.45
   0  12   2   -0.19    0.76
   0  12   3    0.57    0.73
   0  12   3    0.78    0.57
   0  12   3    0.41    0.55
   0 -12  -3    0.60    0.36
   0 -12  -3    0.55    0.47
   0  12   3    0.45    0.39
   0  12   3   -0.03    0.41
   0  12   3    0.67    0.55
   0  12   3    0.55    0.29
   0  12   3    0.80    0.46
   0 -12  -3    0.33    0.39
   0  12   4  135.78    5.28
   0  12   4  135.79    5.37
   0 -12  -4  136.79    5.35
   0 -12  -4  131.72    5.29
   0  12   4  144.04    5.34
   0 -12  -4  133.55    5.28
   0  12   4  134.54    5.36
   0  12   4  138.39    5.32
   0  12   4  137.28    5.39
   0  12   4  130.65    5.25
   0  12   5   15.32    0.89
   0  12   5   14.65    0.98
   0  12   5   16.18    1.00
   0 -12  -5   16.01    0.98
   0  12   5   16.67    0.99
   0 -12  -5   14.16    0.91
   0 -12  -5   15.78    0.89
   0  12   5   14.43    0.87
   0  12   5   14.41    0.82
   0  12   5   16.31    0.95
   0  12   5   14.14    1.00
   0  12   6    4.59    0.64
   0  12   6    4.03    0.63
   0 -12  -6    4.13    0.65
   0 -12  -6    5.10    0.60
   0 -12  -6    3.58    0.50
   0  12   6    4.54    0.54
   0  12   6    5.69    0.62
   0  12   6    5.06    0.55
   0 -12  -6    3.99    0.57
   0  12   6    5.82    0.65
   0  12   6    4.40    0.48
   0  12   6    4.63    0.67
   0  12   7   43.78    1.92
   0  12   7   42.56    1.98
   0  12   7   39.70    1.96
   0 -12  -7   42.89    1.99
   0 -12  -7   45.59    1.98
   0 -12  -7   43.84    1.93
   0  12   7   45.18    1.95
   0  12   7   45.20    2.01
   0  12   7   46.31    2.00
   0  12   7   42.74    1.90
   0 -12  -8    3.74    0.61
   0  12   8    2.39    0.54
   0  12   8    3.42    0.56
   0  12   8    3.62    0.38
   0  12   8    3.92    0.49
   0  12   8    3.43    0.59
   0 -12  -8    2.84    0.61
   0  12   8    3.35    0.53
   0 -12  -8    3.67    0.51
   0 -12  -8    4.16    0.58
   0  12   8    4.34    0.52
   0  12   8    3.65    0.61
   0  12   8    4.57    0.61
   0 -12  -8    3.74    0.58
   0  12   9    6.99    0.63
   0 -12  -9    7.81    0.78
   0  12   9    9.33    0.71
   0 -12  -9    7.68    0.71
   0  12   9    7.05    0.53
   0  12   9    7.48    0.72
   0 -12  -9    8.96    0.73
   0 -12  -9    8.31    0.66
   0 -12  -9    7.69    0.74
   0  12   9    6.42    0.54
   0  12   9    7.66    0.68
   0 -12  -9    7.82    0.72
   0  12   9    8.37    0.67
   0  12   9    8.01    0.71
   0  12  10    6.12    0.65
   0  12  10    6.55    0.63
   0  12  10    6.39    0.65
   0 -12 -10    5.43    0.57
   0  12  10    5.55    0.52
   0  12  10    6.06    0.60
   0 -12 -10    7.12    0.66
   0 -12 -10    5.77    0.65
   0  12  10    5.68    0.59
   0  12  10    5.52    0.50
   0 -12 -10    5.82    0.66
   0 -12 -10    7.03    0.68
   0  12  10    6.43    0.68
   0 -12 -10    6.26    0.58
   0  12  11   52.66    2.41
   0  12  11   60.02    2.51
   0 -12 -11   58.25    2.49
   0  12  11   60.14    2.46
   0  12  11   55.75    2.38
   0 -12 -11   54.39    2.41
   0  12  11   49.84    2.37
   0 -12 -11   61.79    2.51
   0  12  11   59.21    2.41
   0 -12 -11   57.34    2.49
   0  12  11   59.74    2.44
   0 -12 -11   58.66    2.48
   0 -12 -11   60.67    2.46
   0  12  11   59.95    2.49
   0  12  12    1.46    0.55
   0 -12 -12    1.52    0.55
   0  12  12    1.49    0.52
   0 -12 -12    0.97    0.44
   0 -12 -12    0.98    0.50
   0  12  12    1.20    0.47
   0  12  12    2.14    0.52
   0 -12 -12    0.98    0.34
   0  12  12    1.62    0.44
   0 -12 -12    1.12    0.45
   0 -12 -12    1.69    0.49
   0  12  12    1.30    0.40
   0  12  12    1.41    0.49
   0 -12 -12    1.17    0.35
   0  12  13   32.69    1.52
   0 -12 -13   31.62    1.52
   0  12  13   31.92    1.53
   0  12  13   33.11    1.47
   0 -12 -13   27.94    1.38
   0 -12 -13   32.38    1.50
   0  12  13   31.38    1.45
   0 -12 -13   29.85    1.47
   0 -12 -13   29.72    1.50
   0 -12 -13   31.04    1.47
   0  12  13   31.94    1.50
   0  12  13   29.27    1.36
   0  12  14    0.29    0.49
   0 -12 -14    0.43    0.46
   0  12  14    0.70    0.47
   0  12  14    0.75    0.41
   0 -12 -14    0.02    0.32
   0 -12 -14    0.54    0.42
   0  12  14   -0.08    0.41
   0 -12 -14   -0.03    0.39
   0 -12 -14    0.45    0.43
   0 -12 -14    0.89    0.48
   0  12  14    0.71    0.45
   0  12  14    0.69    0.29
   0  12  15  200.65    7.21
   0 -12 -15  185.31    7.18
   0  12  15  187.56    7.19
   0  12  15  186.22    7.16
   0 -12 -15  179.65    7.11
   0 -12 -15  191.91    7.17
   0  12  15  193.12    7.17
   0 -12 -15  190.61    7.16
   0 -12 -15  194.98    7.21
   0 -12 -15  184.70    7.17
   0  12  15  170.49    7.12
   0  12  15  184.78    7.11
   0  12  16   18.43    1.05
   0 -12 -16   22.43    1.13
   0 -12 -16   23.30    1.16
   0  12  16   22.57    1.14
   0 -12 -16   20.83    1.06
   0  12  16   22.60    1.08
   0 -12 -16   21.58    1.08
   0  12  16   22.89    1.15
   0 -12 -16   21.29    1.11
   0 -12 -16   23.98    1.12
   0  12  16   24.71    1.16
   0  12  16   24.34    1.16
   0  12  16   25.75    1.18
   0  12  17   18.21    0.95
   0  12  17   17.92    0.89
   0  12  17   18.07    0.95
   0 -12 -17   17.45    0.95
   0 -12 -17   17.25    0.93
   0 -12 -17   16.65    0.86
   0  12  17   18.51    0.95
   0  12  17   15.50    0.90
   0  12  18   11.18    0.68
   0 -12 -18   13.09    0.75
   0 -12 -18   12.60    0.72
   0  12  18   12.98    0.73
   0  12  18   14.31    0.76
   0  12  18   12.78    0.73
   0  12  18   13.16    0.70
   0  12  19   34.52    1.38
   0 -12 -19   30.89    1.35
   0  12  19   29.84    1.35
   0 -12 -19   26.36    1.31
   0  12  19   34.77    1.38
   0  12  19   31.24    1.37
   0  12  19   32.12    1.34
   0  12  20   48.48    1.91
   0 -12 -20   49.66    1.92
   0  12  20   54.17    1.93
   0  12  20   46.83    1.89
   0  12  20   50.60    1.93
   0  12  21    1.77    0.26
   0  12  21    2.05    0.26
   0 -12 -21    2.30    0.32
   0  12  21    2.06    0.27
   0 -12 -21    1.60    0.25
   0 -12 -21    2.11    0.26
   0  12  21    1.80    0.25
   0  13  -8    1.05    0.25
   0  13  -7    9.77    0.59
   0  13  -7    8.88    0.60
   0  13  -6    0.69    0.31
   0  13  -6    0.50    0.42
   0  13  -6    0.07    0.37
   0  13  -5    9.99    0.65
   0  13  -5    9.57    0.62
   0  13  -5   11.27    0.79
   0  13  -5   11.64    0.75
   0  13  -4   33.79    1.48
   0  13  -4   30.83    1.49
   0  13  -4   35.17    1.58
   0  13  -3    1.55    0.44
   0  13  -3    1.23    0.52
   0  13  -3    1.16    0.40
   0 -13   3    1.31    0.32
   0 -13   2    0.79    0.34
   0  13  -2    0.99    0.54
   0  13  -2    0.03    0.42
   0  13  -2    0.34    0.40
   0  13  -2    0.86    0.44
   0 -13   1    3.84    0.46
   0  13  -1    4.67    0.68
   0  13  -1    3.93    0.55
   0  13  -1    5.66    0.83
   0  13  -1    4.53    0.56
   0  13  -1    4.18    0.54
   0 -13   0    0.52    0.37
   0  13   0    0.49    0.50
   0  13   0    0.71    0.71
   0  13   0    0.04    0.58
   0  13   0    0.29    0.44
   0 -13  -1    2.21    0.45
   0  13   1    2.38    0.37
   0 -13  -1    2.41    0.41
   0  13   1    3.65    0.69
   0  13   1    2.67    0.77
   0  13   1    2.53    0.57
   0  13   1    3.10    0.58
   0 -13  -2   10.99    0.76
   0  13   2   12.65    1.06
   0  13   2   10.94    0.69
   0 -13  -2   12.65    0.79
   0  13   2   12.27    0.76
   0  13   3   79.25    3.37
   0  13   3   78.33    3.15
   0 -13  -3   77.42    3.10
   0 -13  -3   74.15    3.16
   0  13   3   75.97    3.19
   0  13   3   75.41    3.10
   0 -13  -3   79.08    3.18
   0  13   3   79.07    3.22
   0  13   3   77.54    3.11
   0  13   4   14.34    1.11
   0  13   4   14.97    0.97
   0  13   4   15.39    0.90
   0 -13  -4   13.47    0.79
   0 -13  -4   13.60    0.83
   0 -13  -4   12.87    0.89
   0  13   4   12.98    0.81
   0 -13  -4   15.84    0.92
   0  13   4   14.30    0.85
   0  13   4   14.73    0.99
   0  13   5    6.30    0.86
   0  13   5    5.60    0.55
   0 -13  -5    6.09    0.68
   0  13   5    7.61    0.72
   0  13   5    6.25    0.65
   0 -13  -5    5.55    0.52
   0 -13  -5    5.83    0.57
   0  13   5    6.04    0.74
   0 -13  -5    6.74    0.66
   0  13   5    5.69    0.59
   0 -13  -5    6.93    0.63
   0  13   6    5.06    0.81
   0  13   6    4.47    0.63
   0 -13  -6    5.16    0.67
   0 -13  -6    5.12    0.57
   0  13   6    5.92    0.63
   0  13   6    4.60    0.52
   0  13   6    4.52    0.43
   0  13   6    4.93    0.68
   0 -13  -6    4.83    0.62
   0  13   6    4.45    0.50
   0 -13  -6    5.36    0.60
   0 -13  -6    4.69    0.50
   0  13   6    4.19    0.57
   0  13   7   81.01    3.32
   0  13   7   81.03    3.30
   0  13   7   78.09    3.24
   0 -13  -7   79.81    3.34
   0  13   7   77.89    3.30
   0 -13  -7   82.62    3.32
   0 -13  -7   84.29    3.30
   0  13   7   83.59    3.32
   0 -13  -7   77.62    3.23
   0  13   7   83.19    3.26
   0 -13  -7   79.06    3.34
   0  13   7   78.23    3.21
   0  13   8    4.99    0.60
   0 -13  -8    5.19    0.65
   0  13   8    5.87    0.62
   0  13   8    5.05    0.55
   0 -13  -8    4.80    0.64
   0 -13  -8    5.95    0.62
   0 -13  -8    5.06    0.53
   0 -13  -8    5.84    0.62
   0  13   8    5.44    0.53
   0  13   8    4.84    0.63
   0  13   8    6.35    0.58
   0  13   9  118.42    4.86
   0  13   9  129.96    4.90
   0  13   9  125.92    4.85
   0 -13  -9  128.25    4.93
   0 -13  -9  114.88    4.81
   0 -13  -9  125.47    4.87
   0  13   9  123.48    4.88
   0 -13  -9  121.08    4.86
   0  13   9  115.40    4.84
   0 -13  -9  126.57    4.91
   0 -13  -9  125.94    4.89
   0 -13  -9  125.75    4.91
   0  13   9  125.43    4.83
   0  13   9  124.56    4.82
   0  13  10    5.80    0.62
   0 -13 -10    5.43    0.66
   0  13  10    6.10    0.67
   0 -13 -10    5.53    0.54
   0 -13 -10    5.96    0.63
   0 -13 -10    5.12    0.54
   0 -13 -10    5.50    0.60
   0  13  10    4.85    0.56
   0 -13 -10    5.55    0.61
   0 -13 -10    5.25    0.60
   0  13  10    5.45    0.55
   0  13  10    4.79    0.58
   0  13  10    5.82    0.58
   0  13  11    8.23    0.66
   0  13  11    9.24    0.70
   0 -13 -11    9.89    0.74
   0  13  11    8.45    0.71
   0 -13 -11    7.35    0.62
   0 -13 -11    8.36    0.60
   0  13  11    8.16    0.66
   0 -13 -11    9.79    0.73
   0  13  11    8.36    0.66
   0 -13 -11    8.03    0.69
   0 -13 -11    9.18    0.72
   0  13  11    7.54    0.55
   0 -13 -12   14.52    0.92
   0 -13 -12   16.04    0.88
   0  13  12   15.10    0.92
   0 -13 -12   14.89    0.90
   0  13  12   16.01    0.84
   0 -13 -12   14.42    0.90
   0 -13 -12   15.18    0.92
   0  13  12   14.62    0.89
   0 -13 -12   16.12    0.96
   0  13  12   14.67    0.88
   0  13  12   15.07    0.95
   0  13  13    4.73    0.44
   0  13  13    5.18    0.57
   0 -13 -13    5.05    0.55
   0  13  13    4.77    0.48
   0 -13 -13    5.39    0.55
   0 -13 -13    4.92    0.56
   0 -13 -13    5.10    0.52
   0  13  13    4.99    0.55
   0 -13 -13    6.10    0.61
   0  13  13    5.50    0.61
   0  13  13    6.04    0.56
   0  13  14   15.69    0.88
   0 -13 -14   18.73    0.96
   0  13  14   18.36    0.91
   0 -13 -14   16.65    0.92
   0 -13 -14   16.77    0.92
   0 -13 -14   16.93    0.96
   0  13  14   16.18    0.93
   0 -13 -14   18.14    0.98
   0  13  14   18.16    1.00
   0  13  14   18.70    0.96
   0  13  15   25.66    1.33
   0  13  15   31.59    1.36
   0 -13 -15   29.08    1.35
   0 -13 -15   29.98    1.34
   0  13  15   30.47    1.39
   0  13  15   27.99    1.33
   0 -13 -15   31.51    1.39
   0 -13 -15   32.24    1.41
   0 -13 -15   31.34    1.36
   0 -13 -16    1.59    0.34
   0  13  16    1.15    0.35
   0  13  16    0.57    0.30
   0  13  16    1.21    0.40
   0 -13 -16    1.34    0.36
   0  13  16    1.50    0.40
   0  13  16    1.20    0.34
   0 -13 -16    1.55    0.37
   0 -13 -16    0.71    0.38
   0  13  17    7.90    0.56
   0  13  17    6.55    0.53
   0  13  17    7.34    0.52
   0  13  17    8.46    0.57
   0  13  17    7.82    0.54
   0 -13 -17    7.73    0.55
   0 -13 -17    7.84    0.53
   0  13  18    4.39    0.40
   0  13  18    3.42    0.36
   0  13  18    4.57    0.41
   0  13  18    3.51    0.38
   0  13  18    3.41    0.37
   0 -13 -18    3.81    0.39
   0 -13 -18    3.08    0.35
   0  13  19    4.82    0.38
   0  13  19    5.45    0.40
   0 -13 -19    4.53    0.38
   0  13  19    5.74    0.41
   0  13  20   20.68    0.89
   0  14  -5   32.34    1.36
   0  14  -4    0.62    0.32
   0  14  -4    0.57    0.39
   0 -14   3   10.67    0.64
   0  14  -3   16.29    0.78
   0 -14   2    2.63    0.36
   0  14  -2    2.87    0.47
   0  14  -1   28.78    1.33
   0  14  -1   26.93    1.25
   0 -14   1   23.11    1.14
   0 -14   1   22.74    1.08
   0 -14   0    7.64    0.53
   0  14   0    7.44    0.70
   0  14   0    7.91    0.76
   0  14   0    8.08    0.61
   0 -14   0    8.25    0.60
   0  14   1   20.65    1.04
   0  14   1   18.84    0.98
   0 -14  -1   20.04    1.03
   0  14   1   22.39    1.20
   0 -14  -1   17.28    0.95
   0  14   1   20.96    1.13
   0  14   2    0.49    0.51
   0 -14  -2    0.40    0.30
   0  14   2    0.68    0.59
   0 -14  -2    0.29    0.33
   0 -14  -2    1.75    0.44
   0 -14  -3    2.98    0.43
   0 -14  -3    3.95    0.52
   0  14   3    3.07    0.42
   0 -14  -3    2.71    0.41
   0  14   3    4.40    0.72
   0 -14  -4    1.49    0.41
   0 -14  -4    0.89    0.47
   0  14   4    1.25    0.38
   0 -14  -4    1.20    0.33
   0  14   4    1.32    0.52
   0 -14  -4    1.63    0.41
   0  14   4    2.23    0.67
   0 -14  -5    0.53    0.38
   0  14   5    0.94    0.33
   0  14   5    1.18    0.42
   0 -14  -5    0.73    0.35
   0  14   5    1.20    0.52
   0  14   5    0.30    0.59
   0 -14  -5    1.47    0.43
   0  14   5    0.47    0.36
   0 -14  -5    0.52    0.43
   0  14   6    7.73    0.60
   0  14   6    8.96    0.69
   0  14   6    7.83    0.82
   0 -14  -6    7.25    0.67
   0  14   6    6.95    0.65
   0 -14  -6    7.08    0.66
   0  14   6    8.03    0.57
   0 -14  -6    7.38    0.61
   0  14   6    8.17    0.64
   0 -14  -6    7.40    0.58
   0 -14  -6    7.39    0.64
   0  14   7    3.13    0.66
   0 -14  -7    2.25    0.51
   0  14   7    3.22    0.48
   0 -14  -7    3.06    0.51
   0  14   7    3.01    0.50
   0 -14  -7    2.58    0.45
   0  14   7    2.33    0.40
   0  14   7    3.15    0.54
   0 -14  -7    3.14    0.48
   0 -14  -7    2.63    0.37
   0 -14  -8   11.85    0.77
   0 -14  -8    9.95    0.70
   0  14   8   11.59    0.90
   0 -14  -8   11.85    0.78
   0  14   8   11.13    0.68
   0 -14  -8    9.98    0.64
   0 -14  -8   10.78    0.71
   0 -14  -8   10.08    0.72
   0  14   8    9.99    0.75
   0  14   8   11.01    0.74
   0  14   9    4.66    0.67
   0 -14  -9    3.72    0.50
   0  14   9    3.78    0.51
   0 -14  -9    4.09    0.55
   0 -14  -9    2.46    0.41
   0 -14  -9    3.75    0.50
   0  14   9    3.20    0.44
   0  14   9    2.40    0.48
   0  14   9    2.99    0.38
   0 -14  -9    3.83    0.50
   0 -14  -9    3.01    0.39
   0  14  10   -0.07    0.52
   0 -14 -10   -0.29    0.39
   0 -14 -10    0.05    0.38
   0 -14 -10    0.27    0.41
   0  14  10    0.18    0.42
   0  14  10   -0.11    0.34
   0 -14 -10    0.25    0.44
   0  14  10    0.27    0.32
   0  14  10    0.02    0.40
   0  14  10    0.28    0.44
   0 -14 -10    0.41    0.40
   0 -14 -10    0.42    0.31
   0 -14 -11    7.29    0.59
   0 -14 -11    6.51    0.58
   0 -14 -11    5.74    0.57
   0  14  11    6.60    0.59
   0 -14 -11    6.63    0.52
   0  14  11    6.18    0.55
   0 -14 -11    8.22    0.64
   0  14  11    6.98    0.55
   0  14  11    6.87    0.54
   0 -14 -12    0.16    0.35
   0 -14 -12    0.45    0.37
   0  14  12    0.61    0.41
   0  14  12    0.95    0.36
   0  14  12    0.55    0.36
   0  14  12    0.12    0.41
   0 -14 -12   -0.10    0.31
   0 -14 -12    0.43    0.38
   0 -14 -13   22.68    1.07
   0 -14 -13   22.86    1.12
   0 -14 -13   21.09    1.08
   0 -14 -13   23.60    1.11
   0  14  13   22.00    1.10
   0  14  13   24.20    1.14
   0 -14 -13   22.84    1.13
   0  14  13   22.52    1.09
   0  14  13   24.97    1.11
   0  14  14    0.14    0.33
   0  14  14    0.71    0.35
   0 -14 -14    0.22    0.28
   0 -14 -14    0.51    0.33
   0  14  14    0.96    0.36
   0 -14 -14    0.80    0.36
   0  14  14    0.73    0.37
   0 -14 -14    0.49    0.31
   0 -14 -15    0.32    0.29
   0  14  15    0.65    0.31
   0  14  15    0.24    0.32
   0  14  15    0.45    0.33
   0 -14 -15    0.72    0.33
   0 -14 -15    0.56    0.29
   0  14  15    1.06    0.33
   0 -14 -15    0.44    0.31
   0 -14 -15    0.21    0.27
   0 -14 -16    0.31    0.25
   0 -14 -16    1.17    0.30
   0  14  16    1.10    0.32
   0  14  16    0.78    0.25
   0  14  16    0.37    0.24
   0 -14 -16    0.44    0.27
   0  14  17    1.18    0.28
   0  14  17    1.75    0.26
   0  14  17    2.34    0.30
   0 -14 -17    1.78    0.29
   0 -14 -17    1.50    0.26
   0  14  18    1.97    0.23
   0  14  18    1.82    0.26
   0 -14 -18    1.71    0.25
   0  15  -2    2.61    0.29
   0  15  -1   29.11    1.21
   0 -15   1   26.21    1.17
   0  15  -1   26.83    1.23
   0  15   0   27.02    1.16
   0 -15   0   27.06    1.14
   0  15   0   26.51    1.20
   0  15   1   26.50    1.16
   0 -15  -1   25.01    1.12
   0 -15  -1   22.90    1.09
   0  15   1   23.45    1.18
   0 -15  -2    0.62    0.34
   0 -15  -2    0.35    0.22
   0 -15  -2    0.48    0.30
   0  15   2    1.00    0.40
   0  15   2    0.45    0.46
   0  15   3    7.19    0.59
   0 -15  -3    6.07    0.44
   0 -15  -3    6.89    0.53
   0  15   3    6.55    0.64
   0  15   4    6.01    0.58
   0 -15  -4    5.22    0.42
   0 -15  -4    4.97    0.41
   0  15   4    6.39    0.53
   0 -15  -4    6.19    0.51
   0  15   4    6.22    0.64
   0  15   5    1.31    0.44
   0 -15  -5    1.75    0.39
   0  15   5    1.48    0.32
   0 -15  -5    1.24    0.32
   0  15   5    1.29    0.50
   0 -15  -5    1.68    0.32
   0  15   5    1.97    0.42
   0  15   6    3.52    0.48
   0 -15  -6    4.13    0.46
   0 -15  -6    3.66    0.45
   0  15   6    2.83    0.39
   0 -15  -6    4.11    0.43
   0  15   6    3.34    0.56
   0 -15  -6    3.65    0.41
   0 -15  -6    3.70    0.39
   0  15   7    0.06    0.36
   0 -15  -7    0.33    0.33
   0 -15  -7    0.42    0.35
   0 -15  -7    0.49    0.36
   0  15   7    0.21    0.34
   0 -15  -7    0.80    0.32
   0 -15  -7    0.58    0.31
   0  15   7    0.03    0.29
   0  15   7    0.60    0.47
   0 -15  -8    0.61    0.35
   0  15   8    1.12    0.38
   0 -15  -8    0.70    0.36
   0  15   8    0.92    0.34
   0  15   8    1.26    0.37
   0 -15  -8    0.65    0.32
   0  15   8    1.44    0.49
   0 -15  -9    2.05    0.37
   0  15   9    0.77    0.36
   0 -15  -9    1.59    0.38
   0  15   9    1.65    0.36
   0  15   9    1.40    0.30
   0  15   9    1.35    0.47
   0 -15  -9    2.24    0.35
   0  15  10    4.02    0.43
   0 -15 -10    6.28    0.51
   0  15  10    5.32    0.47
   0  15  10    4.56    0.55
   0 -15 -10    4.42    0.46
   0 -15 -10    6.95    0.50
   0  15  10    5.63    0.49
   0 -15 -10    5.24    0.45
   0  15  10    5.13    0.41
   0  15  11    0.02    0.38
   0 -15 -11    0.33    0.29
   0 -15 -11   -0.19    0.31
   0  15  11    0.13    0.33
   0  15  11   -0.05    0.26
   0  15  11    0.32    0.33
   0 -15 -11    0.54    0.33
   0 -15 -11    0.03    0.21
   0 -15 -11    0.13    0.29
   0  15  11    0.34    0.28
   0 -15 -12    0.03    0.28
   0  15  12    0.38    0.30
   0  15  12    0.38    0.27
   0 -15 -12   -0.02    0.27
   0  15  12   -0.13    0.34
   0 -15 -12   -0.08    0.21
   0 -15 -12    0.09    0.28
   0 -15 -13    1.82    0.30
   0  15  13    1.70    0.33
   0  15  13    2.39    0.31
   0  15  13    2.03    0.34
   0 -15 -13    1.85    0.31
   0 -15 -13    1.38    0.23
   0  15  13    1.71    0.28
   0  15  14    0.05    0.22
   0 -15 -14   -0.18    0.26
   0  15  14    0.40    0.28
   0 -15 -14   -0.15    0.23
   0  15  14   -0.05    0.26
   0  15  14    0.20    0.24
   0 -15 -14    0.13    0.24
   0 -15 -14    0.09    0.18
   0 -15 -14   -0.42    0.25
   0  15  15    1.10    0.24
   0  15  15    0.64    0.24
   0  15  15    0.62    0.25
   0 -15 -15    1.30    0.24
   0 -15 -15    0.38    0.22
   0  15  16    0.51    0.19
   0  15  16    0.31    0.18
   0  16   3    0.74    0.23
   0  16   4    0.68    0.25
   0 -16  -5    8.53    0.49
   0 -16  -5    8.30    0.48
   0  16   5    8.77    0.52
   0  16   6    1.44    0.32
   0 -16  -6    1.99    0.28
   0 -16  -6    1.66    0.27
   0  16   6    2.09    0.33
   0  16   7    7.98    0.50
   0 -16  -7    8.45    0.47
   0 -16  -7    7.62    0.46
   0 -16  -8    4.40    0.34
   0  16   8    3.86    0.33
   0 -16  -8    4.26    0.34
   0  16   8    4.59    0.41
   0 -16  -9   15.52    0.75
   0  16   9   15.48    0.74
   0 -16  -9   16.38    0.75
   0  16   9   17.83    0.81
   0 -16 -10   20.40    0.95
   0 -16 -10   23.97    0.97
   0 -16 -11    3.51    0.29
   0  16  11    2.84    0.29
   1 -15 -13    1.30    0.26
  -1  15  13    1.35    0.26
   1 -15 -13    0.84    0.23
   1 -15 -13    0.89    0.23
   1 -15 -12    1.43    0.28
  -1  15  12    1.35    0.27
   1 -15 -12    1.03    0.25
   1 -15 -11    0.12    0.20
  -1  15  11    0.29    0.28
   1 -15 -11    0.28    0.27
   1 -15 -11    0.43    0.27
   1 -15 -11    0.06    0.25
  -1  15  10    6.30    0.47
   1 -15 -10    8.17    0.50
   1 -15 -10    7.55    0.49
   1 -15 -10    6.14    0.42
  -1  15  10    7.71    0.49
   1 -15 -10    7.78    0.50
   1 -15  -9   12.26    0.64
   1 -15  -9    9.92    0.56
   1 -15  -9   11.61    0.63
  -1  15   9   11.71    0.62
   1 -15  -9   11.98    0.65
  -1  15   8   16.55    0.77
   1 -15  -8   14.87    0.77
  -1  15   8   16.19    0.78
   1 -15  -8   14.77    0.72
  -1  15   8   12.74    0.78
   1 -15  -8   19.53    0.82
   1 -15  -8   16.21    0.78
  -1  15   7    0.02    0.28
   1 -15  -7   -0.06    0.25
   1 -15  -7    0.13    0.27
   1 -15  -7    0.65    0.30
  -1  15   7   -0.11    0.35
  -1  15   7    0.69    0.27
  -1  15   6    0.85    0.27
   1 -15  -6    1.14    0.24
  -1  15   6    0.71    0.37
   1 -15  -6    0.94    0.31
  -1  15   6    0.66    0.38
   1 -15  -6    0.95    0.30
  -1  15   5    9.67    0.55
   1 -15  -5   10.97    0.59
  -1  15   5    9.33    0.65
   1 -15  -5    9.01    0.51
   1 -15  -5   10.95    0.61
   1 -15  -5   11.03    0.62
  -1  15   5   10.98    0.67
  -1  15   4    0.95    0.36
   1 -15  -4    0.96    0.30
  -1  15   4    0.72    0.37
   1 -15  -4    0.73    0.27
   1 -15  -4    1.15    0.31
  -1  15   3    1.31    0.36
   1 -15  -3    1.60    0.31
  -1  15   3    0.78    0.34
   1 -15  -3    1.50    0.31
   1 -15  -3    1.08    0.26
   1 -15  -2   20.11    0.91
  -1  15   2   17.92    0.93
   1 -15  -2   18.90    0.87
   1 -15  -1   11.57    0.58
  -1  15   1   11.77    0.62
  -1  15   0    0.20    0.24
  -1  14  17    2.12    0.24
  -1  14  16    2.25    0.26
   1 -14 -16    1.60    0.26
   1 -14 -16    1.56    0.25
   1 -14 -16    1.71    0.25
  -1  14  16    1.44    0.26
   1 -14 -15    2.70    0.31
  -1  14  15    3.42    0.32
   1 -14 -15    2.66    0.31
  -1  14  15    1.68    0.27
   1 -14 -15    3.41    0.35
  -1  14  15    2.09    0.33
   1 -14 -15    2.73    0.31
   1 -14 -14    1.80    0.33
   1 -14 -14    2.22    0.34
   1 -14 -14    2.79    0.35
  -1  14  14    2.34    0.33
  -1  14  14    2.41    0.32
   1 -14 -14    2.31    0.32
   1 -14 -14    3.15    0.38
  -1  14  14    2.14    0.36
  -1  14  14    2.27    0.34
   1 -14 -13    0.84    0.32
   1 -14 -13    1.31    0.34
  -1  14  13    0.74    0.32
  -1  14  13    1.03    0.28
   1 -14 -13    0.85    0.32
  -1  14  13    1.41    0.33
  -1  14  13    0.99    0.35
   1 -14 -12    0.42    0.33
   1 -14 -12    0.36    0.34
  -1  14  12    0.94    0.35
  -1  14  12    0.18    0.28
   1 -14 -12    0.48    0.36
   1 -14 -12   -0.32    0.30
  -1  14  12    0.43    0.31
  -1  14  12    0.44    0.36
   1 -14 -11   36.55    1.58
  -1  14  11   35.29    1.50
   1 -14 -11   33.40    1.52
   1 -14 -11   37.43    1.59
  -1  14  11   36.13    1.52
  -1  14  11   35.24    1.56
  -1  14  10   -0.02    0.40
   1 -14 -10    0.70    0.39
  -1  14  10    0.71    0.40
  -1  14  10    0.30    0.28
   1 -14 -10    0.06    0.31
   1 -14 -10    0.79    0.39
   1 -14 -10    0.80    0.34
  -1  14  10    0.61    0.30
  -1  14   9    1.00    0.46
   1 -14  -9    1.45    0.44
  -1  14   9    1.57    0.43
   1 -14  -9    1.45    0.35
  -1  14   9    1.78    0.42
   1 -14  -9    1.02    0.40
   1 -14  -9    1.14    0.37
   1 -14  -9    1.83    0.42
  -1  14   9    1.71    0.41
   1 -14  -8    0.03    0.39
   1 -14  -8   -0.22    0.37
   1 -14  -8    0.20    0.30
  -1  14   8    0.27    0.39
   1 -14  -8    0.41    0.38
  -1  14   8    0.17    0.45
  -1  14   8    0.07    0.38
   1 -14  -7    0.94    0.41
  -1  14   7    0.77    0.41
   1 -14  -7    0.73    0.39
   1 -14  -7    0.67    0.32
  -1  14   7    0.24    0.36
   1 -14  -7    0.75    0.37
  -1  14   7    0.23    0.48
  -1  14   7    1.36    0.43
   1 -14  -6    1.77    0.42
  -1  14   6    1.98    0.42
   1 -14  -6    2.30    0.43
  -1  14   6    1.23    0.45
  -1  14   6    1.11    0.56
  -1  14   6    1.51    0.39
   1 -14  -6    1.12    0.37
   1 -14  -6    1.35    0.33
   1 -14  -5    6.44    0.59
   1 -14  -5    7.49    0.59
  -1  14   5    6.23    0.53
   1 -14  -5    6.31    0.50
  -1  14   5    5.44    0.66
   1 -14  -5    4.76    0.44
  -1  14   5    5.07    0.48
  -1  14   5    6.03    0.59
   1 -14  -4    2.21    0.47
   1 -14  -4    2.12    0.43
  -1  14   4    1.76    0.37
  -1  14   4    2.32    0.49
  -1  14   4    2.37    0.56
   1 -14  -4    1.64    0.34
   1 -14  -4    1.63    0.31
   1 -14  -3   12.55    0.75
  -1  14   3   10.64    0.68
  -1  14   3   14.11    0.88
  -1  14   3   13.01    0.78
   1 -14  -3   13.21    0.79
  -1  14   3   12.72    0.87
  -1  14   2    0.88    0.48
   1 -14  -2    0.22    0.39
  -1  14   2    0.41    0.51
   1 -14  -2    0.17    0.33
   1 -14  -1    1.66    0.36
  -1  14   1    2.85    0.51
   1 -14  -1    2.18    0.42
  -1  14   1    1.99    0.38
  -1  14   1    2.43    0.54
   1 -14   0    2.53    0.33
  -1  14   0    2.37    0.47
  -1  14   0    1.78    0.35
  -1  14   0    1.50    0.50
   1 -14   1    7.13    0.48
  -1  14  -1   10.50    0.64
   1 -14   1    8.62    0.56
  -1  14  -1    6.88    0.50
  -1  14  -1    9.03    0.68
  -1  14  -2    2.92    0.47
  -1  14  -2    3.06    0.41
   1 -14   2    1.71    0.32
  -1  14  -3   28.95    1.29
   1 -14   3   26.92    1.20
  -1  14  -3   30.88    1.27
  -1  13  18    0.01    0.23
  -1  13  18   -0.12    0.23
  -1  13  18    0.09    0.22
   1 -13 -18   -0.08    0.23
  -1  13  18    0.23    0.26
   1 -13 -17   43.18    1.77
  -1  13  17   49.22    1.80
  -1  13  17   36.36    1.75
  -1  13  17   45.05    1.80
  -1  13  17   45.40    1.79
   1 -13 -17   39.54    1.75
   1 -13 -17   45.45    1.80
  -1  13  17   50.42    1.81
   1 -13 -16   21.84    1.02
   1 -13 -16   22.32    1.03
  -1  13  16   22.33    1.02
  -1  13  16   20.32    1.02
   1 -13 -16   21.53    1.03
  -1  13  16   22.93    1.05
  -1  13  16   21.30    1.01
   1 -13 -16   21.82    1.04
   1 -13 -16   22.18    0.99
  -1  13  16   25.73    1.05
  -1  13  15    6.58    0.55
   1 -13 -15    7.41    0.56
   1 -13 -15    7.31    0.53
   1 -13 -15    7.53    0.55
  -1  13  15    7.75    0.52
  -1  13  15    5.88    0.48
  -1  13  15    7.93    0.57
  -1  13  15    7.14    0.53
   1 -13 -15    7.99    0.56
   1 -13 -15    7.20    0.49
  -1  13  15    7.13    0.50
   1 -13 -15    6.84    0.53
  -1  13  14    4.34    0.50
  -1  13  14    4.34    0.41
   1 -13 -14    4.14    0.47
   1 -13 -14    4.04    0.47
  -1  13  14    3.64    0.41
  -1  13  14    4.21    0.45
   1 -13 -14    4.04    0.45
   1 -13 -14    3.61    0.39
   1 -13 -14    4.29    0.50
  -1  13  14    4.73    0.46
   1 -13 -13    0.67    0.31
   1 -13 -13    1.13    0.39
  -1  13  13    0.72    0.37
  -1  13  13    0.88    0.33
   1 -13 -13   -0.05    0.39
  -1  13  13    0.39    0.39
   1 -13 -13    0.48    0.39
  -1  13  13    0.63    0.40
  -1  13  13    0.96    0.44
   1 -13 -12    2.85    0.45
   1 -13 -12    2.09    0.35
  -1  13  12    3.42    0.44
   1 -13 -12    1.56    0.44
  -1  13  12    2.15    0.35
   1 -13 -12    2.47    0.47
  -1  13  12    2.54    0.51
  -1  13  12    2.55    0.48
  -1  13  12    2.03    0.45
   1 -13 -12    3.02    0.39
  -1  13  11   57.16    2.29
   1 -13 -11   57.88    2.37
   1 -13 -11   54.15    2.29
  -1  13  11   48.80    2.32
   1 -13 -11   56.82    2.35
  -1  13  11   53.53    2.25
  -1  13  11   53.03    2.31
   1 -13 -11   55.23    2.30
   1 -13 -11   52.63    2.23
  -1  13  11   57.56    2.35
   1 -13 -10    0.46    0.47
   1 -13 -10    0.40    0.46
   1 -13 -10    0.44    0.40
  -1  13  10    0.80    0.48
  -1  13  10    0.38    0.36
  -1  13  10    0.65    0.52
  -1  13  10    0.12    0.40
  -1  13  10    0.29    0.37
   1 -13 -10    0.19    0.39
   1 -13 -10    0.21    0.29
  -1  13   9    2.45    0.44
  -1  13   9    2.28    0.49
   1 -13  -9    3.14    0.56
  -1  13   9    2.93    0.61
   1 -13  -9    2.60    0.54
   1 -13  -9    2.96    0.56
  -1  13   9    2.72    0.54
  -1  13   9    2.91    0.42
   1 -13  -9    1.61    0.46
   1 -13  -9    2.61    0.46
  -1  13   8    1.48    0.58
   1 -13  -8    0.94    0.40
  -1  13   8    1.28    0.37
   1 -13  -8    1.54    0.50
  -1  13   8    1.67    0.49
   1 -13  -8    1.29    0.49
  -1  13   8    1.80    0.52
  -1  13   8    1.14    0.37
  -1  13   8    1.29    0.49
   1 -13  -8    1.10    0.46
  -1  13   7   25.85    1.41
  -1  13   7   25.49    1.21
   1 -13  -7   26.64    1.35
   1 -13  -7   26.11    1.25
  -1  13   7   25.24    1.20
   1 -13  -7   23.37    1.29
  -1  13   7   26.16    1.31
  -1  13   7   26.77    1.33
   1 -13  -7   29.28    1.30
   1 -13  -6    2.19    0.44
  -1  13   6    1.78    0.37
   1 -13  -6    3.53    0.55
   1 -13  -6    3.01    0.45
  -1  13   6    2.57    0.51
  -1  13   6    2.49    0.55
  -1  13   6    2.20    0.52
   1 -13  -6    3.12    0.50
  -1  13   6    2.26    0.64
  -1  13   6    3.22    0.51
  -1  13   5   88.92    3.52
  -1  13   5   86.84    3.56
  -1  13   5   87.66    3.67
   1 -13  -5   89.53    3.60
   1 -13  -5   89.68    3.59
   1 -13  -5   84.03    3.46
  -1  13   5   90.73    3.54
  -1  13   5   83.10    3.57
   1 -13  -5   89.50    3.54
   1 -13  -5   88.24    3.51
  -1  13   5   86.15    3.44
  -1  13   4    5.88    0.68
  -1  13   4    6.16    0.78
   1 -13  -4    6.12    0.49
  -1  13   4    6.27    0.59
  -1  13   4    5.17    0.63
   1 -13  -4    5.67    0.62
   1 -13  -4    6.27    0.69
   1 -13  -4    4.59    0.51
   1 -13  -4    6.03    0.56
  -1  13   4    5.56    0.56
   1 -13  -3   14.54    0.89
  -1  13   3   15.89    0.86
  -1  13   3   12.67    0.91
   1 -13  -3   12.48    0.78
  -1  13   3   13.45    1.03
   1 -13  -3   14.16    0.81
  -1  13   3   12.66    0.78
  -1  13   3   15.67    0.95
  -1  13   2   21.34    1.07
  -1  13   2   23.11    1.20
   1 -13  -2   21.99    1.15
  -1  13   2   24.00    1.32
   1 -13  -2   21.00    1.05
   1 -13  -2   19.54    1.04
  -1  13   1    0.50    0.30
  -1  13   1   -0.42    0.62
  -1  13   1   -0.62    0.49
   1 -13  -1   -0.11    0.39
  -1  13   1    1.05    0.58
  -1  13   0   12.01    0.89
  -1  13   0   10.58    0.80
  -1  13   0   12.23    0.94
   1 -13   0    9.50    0.70
  -1  13   0   11.44    0.79
  -1  13  -1   12.34    0.94
   1 -13   1   11.02    0.72
  -1  13  -1   11.04    0.80
  -1  13  -2   12.35    0.90
  -1  13  -2   12.03    0.82
   1 -13   2    9.66    0.64
  -1  13  -2    9.61    0.74
   1 -13   3    3.51    0.39
  -1  13  -3    5.41    0.54
  -1  13  -3    4.64    0.64
  -1  13  -3    5.81    0.59
  -1  13  -4   22.31    1.17
  -1  13  -4   22.03    1.09
  -1  13  -5   18.35    1.01
  -1  13  -5   19.47    0.94
  -1  13  -6    1.79    0.31
  -1  12  20    0.44    0.22
  -1  12  20    0.21    0.23
   1 -12 -20    0.11    0.21
  -1  12  19   11.55    0.64
   1 -12 -19   11.27    0.63
   1 -12 -19   13.36    0.67
  -1  12  19   13.66    0.64
  -1  12  19   13.04    0.66
   1 -12 -18    8.24    0.58
  -1  12  18   10.36    0.62
  -1  12  18   12.15    0.65
   1 -12 -18   10.97    0.63
   1 -12 -18    9.43    0.58
  -1  12  18   11.68    0.59
  -1  12  17   92.21    3.45
   1 -12 -17   91.85    3.48
   1 -12 -17   88.01    3.47
  -1  12  17   89.98    3.49
   1 -12 -17   86.75    3.47
  -1  12  17   93.30    3.50
  -1  12  17   78.59    3.45
   1 -12 -17   92.63    3.51
   1 -12 -17   86.54    3.47
  -1  12  16   34.99    1.61
   1 -12 -16   37.91    1.64
   1 -12 -16   33.27    1.58
  -1  12  16   39.50    1.65
  -1  12  16   37.63    1.57
  -1  12  16   37.58    1.63
   1 -12 -16   38.89    1.63
   1 -12 -16   37.90    1.63
  -1  12  16   35.99    1.64
  -1  12  16   41.60    1.65
   1 -12 -16   38.04    1.65
   1 -12 -16   34.58    1.60
  -1  12  15   45.01    2.00
   1 -12 -15   46.46    2.02
  -1  12  15   46.68    1.98
   1 -12 -15   45.64    1.98
   1 -12 -15   48.82    2.02
  -1  12  15   48.83    2.00
   1 -12 -15   47.93    2.01
  -1  12  15   46.36    2.00
  -1  12  15   52.18    2.01
   1 -12 -15   48.05    2.02
   1 -12 -15   47.82    1.98
  -1  12  14    2.33    0.49
  -1  12  14    2.00    0.43
  -1  12  14    1.92    0.43
  -1  12  14    1.59    0.45
   1 -12 -14    2.15    0.47
  -1  12  14    2.05    0.43
   1 -12 -14    2.30    0.46
   1 -12 -14    1.66    0.48
  -1  12  14    1.79    0.48
   1 -12 -14    1.78    0.40
   1 -12 -14    1.91    0.45
  -1  12  13   70.10    2.90
   1 -12 -13   65.41    2.83
   1 -12 -13   71.60    2.93
  -1  12  13   72.30    2.85
  -1  12  13   66.08    2.86
   1 -12 -13   70.28    2.90
  -1  12  13   70.53    2.85
   1 -12 -13   69.06    2.90
  -1  12  13   72.32    2.86
   1 -12 -13   73.75    2.90
   1 -12 -13   67.05    2.83
  -1  12  12    0.67    0.38
  -1  12  12    0.78    0.47
  -1  12  12    0.48    0.42
   1 -12 -12    1.04    0.48
  -1  12  12    0.08    0.37
   1 -12 -12    0.73    0.49
  -1  12  12    0.55    0.46
   1 -12 -12   -0.08    0.39
  -1  12  12    0.80    0.50
   1 -12 -12    0.26    0.36
   1 -12 -12    0.45    0.43
  -1  12  11    7.62    0.74
   1 -12 -11    5.68    0.61
  -1  12  11    7.35    0.65
  -1  12  11    7.13    0.56
  -1  12  11    7.61    0.69
   1 -12 -11    6.24    0.56
  -1  12  11    6.70    0.57
   1 -12 -11    8.23    0.71
  -1  12  11    6.65    0.60
   1 -12 -11    6.57    0.63
  -1  12  10    1.28    0.46
  -1  12  10    3.46    0.54
   1 -12 -10    2.23    0.56
   1 -12 -10    2.48    0.51
  -1  12  10    2.43    0.37
   1 -12 -10    3.04    0.56
  -1  12  10    2.87    0.56
  -1  12  10    1.76    0.44
  -1  12  10    2.05    0.41
   1 -12 -10    1.98    0.55
  -1  12  10    3.03    0.58
   1 -12 -10    2.26    0.41
   1 -12 -10    2.32    0.49
  -1  12   9   27.85    1.41
   1 -12  -9   31.10    1.49
  -1  12   9   25.09    1.28
   1 -12  -9   26.01    1.33
  -1  12   9   30.49    1.46
   1 -12  -9   32.16    1.45
   1 -12  -9   27.98    1.43
  -1  12   9   27.02    1.30
   1 -12  -9   30.89    1.47
   1 -12  -9   30.35    1.43
  -1  12   9   29.75    1.36
  -1  12   9   30.43    1.40
  -1  12   8    9.28    0.61
   1 -12  -8   11.94    0.88
  -1  12   8   10.00    0.70
   1 -12  -8   10.50    0.78
  -1  12   8   11.96    0.84
   1 -12  -8   11.11    0.78
   1 -12  -8    9.67    0.67
   1 -12  -8   10.65    0.82
  -1  12   8    9.45    0.80
  -1  12   8   11.56    0.75
  -1  12   7    7.78    0.87
  -1  12   7    7.52    0.72
   1 -12  -7    9.13    0.80
  -1  12   7    9.26    0.65
   1 -12  -7    8.71    0.71
   1 -12  -7    7.57    0.69
   1 -12  -7    8.11    0.73
  -1  12   7    9.66    0.75
  -1  12   7    9.66    0.79
  -1  12   7    8.91    0.67
  -1  12   6   29.51    1.64
   1 -12  -6   30.69    1.47
  -1  12   6   29.56    1.51
   1 -12  -6   30.57    1.57
  -1  12   6   28.62    1.40
  -1  12   6   33.91    1.54
  -1  12   6   31.57    1.55
   1 -12  -6   30.95    1.53
  -1  12   6   31.06    1.43
   1 -12  -6   32.54    1.50
  -1  12   5    0.83    0.68
   1 -12  -5    1.14    0.45
  -1  12   5    0.70    0.35
  -1  12   5    0.69    0.56
  -1  12   5    1.22    0.53
   1 -12  -5    0.93    0.42
  -1  12   5    1.08    0.47
   1 -12  -5    0.92    0.48
  -1  12   5    0.24    0.53
  -1  12   5    0.24    0.30
  -1  12   5    0.88    0.57
   1 -12  -5    1.28    0.53
  -1  12   4    0.53    0.69
   1 -12  -4    0.71    0.42
  -1  12   4    0.56    0.32
  -1  12   4    0.50    0.53
  -1  12   4    1.01    0.49
   1 -12  -4    0.82    0.38
  -1  12   4    0.93    0.46
   1 -12  -4    0.66    0.45
  -1  12   4    0.78    0.54
  -1  12   4    0.48    0.26
  -1  12   4    1.05    0.60
   1 -12  -4    0.04    0.48
  -1  12   3    4.66    0.81
   1 -12  -3    3.83    0.52
  -1  12   3    4.36    0.42
  -1  12   3    3.42    0.64
   1 -12  -3    3.91    0.60
   1 -12  -3    4.59    0.47
  -1  12   3    4.63    0.59
   1 -12  -3    4.25    0.55
  -1  12   3    3.72    0.65
  -1  12   3    3.45    0.66
  -1  12   3    3.72    0.54
  -1  12   2   32.59    1.50
  -1  12   2   30.52    1.63
   1 -12  -2   28.74    1.46
  -1  12   2   32.58    1.73
   1 -12  -2   32.53    1.49
  -1  12   2   32.88    1.48
  -1  12   1    0.90    0.43
  -1  12   1    0.74    0.58
  -1  12   1    1.15    0.34
  -1  12   1    1.79    0.75
   1 -12  -1    0.99    0.37
   1 -12  -1    1.23    0.39
  -1  12   0    8.13    0.66
  -1  12   0    8.68    0.63
  -1  12   0   10.64    0.87
  -1  12   0   10.75    0.82
   1 -12   0    8.29    0.64
  -1  12   0   10.75    0.93
  -1  12   0   10.43    0.97
  -1  12  -1   21.77    1.17
  -1  12  -1   21.92    1.26
  -1  12  -1   23.74    1.39
  -1  12  -1   18.92    1.07
  -1  12  -2    5.65    0.64
  -1  12  -2    5.54    0.72
  -1  12  -2    5.02    0.52
  -1  12  -2    5.38    0.82
  -1  12  -3    8.35    0.77
  -1  12  -3    6.42    0.55
  -1  12  -3    6.66    0.83
  -1  12  -4   11.63    0.86
  -1  12  -4   11.73    0.96
  -1  12  -5    7.30    0.71
  -1  12  -5    7.95    0.80
  -1  12  -6    6.02    0.62
  -1  12  -7   -0.17    0.40
  -1  12  -8    0.32    0.41
  -1  12  -8   -0.02    0.31
  -1  11  21    5.23    0.38
   1 -11 -21    4.57    0.37
  -1  11  21    4.82    0.36
   1 -11 -21    5.12    0.37
  -1  11  21    5.27    0.38
  -1  11  21    4.00    0.34
  -1  11  21    5.16    0.34
   1 -11 -20    2.88    0.38
  -1  11  20    3.48    0.37
   1 -11 -20    3.19    0.37
  -1  11  20    3.14    0.35
  -1  11  20    4.02    0.39
  -1  11  20    2.80    0.29
  -1  11  20    4.00    0.40
  -1  11  20    3.62    0.34
   1 -11 -19    0.97    0.39
  -1  11  19    0.78    0.35
  -1  11  19    0.97    0.34
  -1  11  19    0.85    0.34
   1 -11 -19    0.71    0.35
   1 -11 -19    1.08    0.33
  -1  11  19    0.64    0.30
  -1  11  19    1.18    0.36
  -1  11  19    0.65    0.30
  -1  11  18   -0.10    0.34
   1 -11 -18    0.07    0.37
   1 -11 -18    1.01    0.36
  -1  11  18    0.31    0.37
   1 -11 -18    0.28    0.32
  -1  11  18    0.32    0.33
  -1  11  18    0.33    0.32
  -1  11  18    0.85    0.39
  -1  11  17   58.25    2.32
   1 -11 -17   56.13    2.33
   1 -11 -17   56.46    2.36
   1 -11 -17   58.61    2.34
  -1  11  17   56.38    2.34
   1 -11 -17   58.37    2.33
   1 -11 -17   57.18    2.32
  -1  11  17   49.18    2.28
  -1  11  17   53.32    2.29
  -1  11  17   58.73    2.35
  -1  11  16   25.91    1.19
   1 -11 -16   22.96    1.15
   1 -11 -16   20.34    1.09
  -1  11  16   22.82    1.18
  -1  11  16   22.70    1.12
   1 -11 -16   22.45    1.13
   1 -11 -16   24.60    1.20
   1 -11 -16   23.20    1.15
  -1  11  16   22.84    1.10
  -1  11  16   19.96    1.11
   1 -11 -16   23.25    1.15
  -1  11  15   13.00    0.83
   1 -11 -15   12.83    0.84
   1 -11 -15   12.32    0.82
  -1  11  15   12.78    0.84
   1 -11 -15   11.08    0.82
  -1  11  15   12.57    0.82
  -1  11  15   13.39    0.79
   1 -11 -15   13.95    0.86
   1 -11 -15   12.69    0.79
  -1  11  15   13.66    0.84
  -1  11  15   13.94    0.85
  -1  11  15   13.21    0.74
  -1  11  15   10.40    0.74
  -1  11  14   43.03    1.92
   1 -11 -14   44.55    1.94
   1 -11 -14   43.85    1.92
  -1  11  14   41.83    1.87
   1 -11 -14   42.68    1.90
  -1  11  14   43.00    1.90
   1 -11 -14   41.76    1.84
  -1  11  14   41.67    1.83
   1 -11 -14   41.48    1.90
   1 -11 -14   41.26    1.86
  -1  11  14   44.70    1.88
  -1  11  14   41.21    1.79
  -1  11  14   41.66    1.89
  -1  11  14   38.31    1.84
  -1  11  13   96.33    3.81
   1 -11 -13  100.60    3.86
   1 -11 -13   98.99    3.84
  -1  11  13   97.13    3.78
  -1  11  13   97.09    3.79
  -1  11  13   93.82    3.72
   1 -11 -13   87.24    3.75
   1 -11 -13   97.66    3.82
   1 -11 -13   92.72    3.77
  -1  11  13   99.48    3.79
   1 -11 -13   97.65    3.84
  -1  11  13   94.78    3.82
  -1  11  13   85.04    3.67
  -1  11  13   86.89    3.76
   1 -11 -12   38.11    1.83
   1 -11 -12   38.71    1.82
  -1  11  12   39.45    1.76
   1 -11 -12   37.95    1.77
  -1  11  12   35.70    1.66
   1 -11 -12   38.84    1.80
  -1  11  12   40.28    1.76
  -1  11  12   39.00    1.75
   1 -11 -12   41.50    1.83
  -1  11  12   37.41    1.77
   1 -11 -12   37.69    1.74
  -1  11  12   39.70    1.82
  -1  11  11   -0.03    0.41
   1 -11 -11    0.14    0.50
   1 -11 -11    0.04    0.47
  -1  11  11   -0.25    0.39
  -1  11  11    0.20    0.28
   1 -11 -11    0.61    0.43
   1 -11 -11    0.31    0.37
   1 -11 -11    0.59    0.44
  -1  11  11    0.53    0.41
  -1  11  11   -0.10    0.49
   1 -11 -11    0.68    0.49
  -1  11  11    0.63    0.46
  -1  11  10    3.86    0.54
  -1  11  10    5.45    0.60
   1 -11 -10    4.08    0.65
  -1  11  10    3.66    0.47
   1 -11 -10    4.23    0.59
  -1  11  10    3.80    0.49
   1 -11 -10    3.42    0.56
  -1  11  10    3.83    0.61
  -1  11  10    4.43    0.54
  -1  11  10    4.22    0.62
   1 -11 -10    4.77    0.60
   1 -11 -10    4.79    0.59
   1 -11 -10    2.94    0.46
  -1  11   9   13.82    0.88
   1 -11  -9   14.49    0.96
  -1  11   9   14.81    0.90
   1 -11  -9   14.63    0.94
   1 -11  -9   13.64    0.82
   1 -11  -9   14.56    0.92
  -1  11   9   13.24    0.91
  -1  11   9   12.26    0.79
  -1  11   9   12.76    0.86
  -1  11   9   12.67    0.80
  -1  11   9   12.21    0.86
  -1  11   9   13.31    0.91
  -1  11   9   15.12    0.86
   1 -11  -9   13.82    0.90
   1 -11  -8    6.28    0.63
  -1  11   8    6.03    0.65
  -1  11   8    5.02    0.52
  -1  11   8    3.70    0.43
   1 -11  -8    5.18    0.60
   1 -11  -8    4.64    0.50
   1 -11  -8    5.67    0.67
  -1  11   8    4.29    0.47
  -1  11   8    4.61    0.60
  -1  11   8    5.05    0.56
  -1  11   8    4.88    0.61
   1 -11  -8    4.27    0.64
  -1  11   8    5.43    0.60
   1 -11  -7    4.71    0.57
  -1  11   7    4.39    0.62
  -1  11   7    4.53    0.51
  -1  11   7    3.57    0.57
  -1  11   7    4.60    0.43
   1 -11  -7    4.43    0.57
   1 -11  -7    4.10    0.48
  -1  11   7    4.57    0.63
  -1  11   7    4.14    0.42
   1 -11  -7    3.91    0.62
   1 -11  -7    4.38    0.62
  -1  11   7    4.62    0.57
  -1  11   7    4.74    0.51
  -1  11   7    4.15    0.63
   1 -11  -6    2.89    0.49
   1 -11  -6    3.29    0.43
  -1  11   6    2.94    0.46
   1 -11  -6    3.38    0.53
  -1  11   6    3.83    1.19
  -1  11   6    3.73    1.00
   1 -11  -6    3.26    0.98
   1 -11  -6    3.30    0.59
  -1  11   6    3.48    0.58
  -1  11   6    3.08    0.49
   1 -11  -6    2.69    0.53
  -1  11   6    2.29    0.45
  -1  11   6    1.94    0.59
  -1  11   6    2.35    0.57
   1 -11  -5   39.49    2.92
  -1  11   5   44.06    2.72
   1 -11  -5   45.80    2.98
  -1  11   5   39.19    3.04
   1 -11  -5   42.22    2.01
  -1  11   5   46.28    2.01
   1 -11  -5   46.15    1.95
  -1  11   5   46.53    2.01
  -1  11   5   44.63    1.90
   1 -11  -5   42.94    1.95
   1 -11  -5   38.82    1.96
  -1  11   5   41.49    1.90
  -1  11   5   43.22    1.90
  -1  11   5   43.85    2.01
  -1  11   5   46.15    1.99
  -1  11   4   52.47    2.21
  -1  11   4   50.73    2.21
   1 -11  -4   52.82    2.31
   1 -11  -4   54.10    2.30
  -1  11   4   56.43    2.49
  -1  11   4   49.15    3.41
  -1  11   4   51.69    3.02
   1 -11  -4   42.35    3.15
  -1  11   4   52.01    2.21
   1 -11  -4   49.55    2.23
  -1  11   4   56.68    2.32
  -1  11   4   54.21    2.34
  -1  11   4   55.76    2.31
  -1  11   4   50.70    2.31
  -1  11   3   83.16    3.43
  -1  11   3   77.43    3.25
  -1  11   3   79.27    3.14
   1 -11  -3   77.81    3.16
  -1  11   3   80.72    3.23
  -1  11   3   72.31    3.33
  -1  11   3   82.82    3.23
  -1  11   3   77.12    3.26
   1 -11  -3   78.72    3.22
   1 -11  -3   74.03    3.19
  -1  11   3   76.39    3.11
  -1  11   2   32.84    1.53
   1 -11  -2   34.17    1.62
  -1  11   2   34.07    1.78
   1 -11  -2   32.68    1.55
  -1  11   2   39.38    1.66
   1 -11  -2   32.88    1.61
  -1  11   2   39.30    1.90
  -1  11   2   36.21    1.72
  -1  11   2   36.43    1.63
   1 -11  -1  156.00    6.27
  -1  11   1  158.47    6.45
  -1  11   1  169.77    6.30
   1 -11  -1  155.53    6.26
  -1  11   1  170.46    6.51
  -1  11   1  165.53    6.28
  -1  11   0   27.89    1.38
  -1  11   0   26.29    1.28
  -1  11   0   25.38    1.48
  -1  11   0   26.97    1.58
   1 -11   0   24.68    1.27
  -1  11   0   24.87    1.24
  -1  11   0   26.67    1.39
  -1  11  -1  129.54    4.97
  -1  11  -1  130.86    5.21
  -1  11  -1  141.70    5.28
  -1  11  -1  129.20    5.07
  -1  11  -1  119.33    4.93
   1 -11   1  125.30    4.99
   1 -11   2    2.67    0.44
  -1  11  -2    2.96    0.38
  -1  11  -2    3.70    0.61
  -1  11  -2    2.60    0.60
  -1  11  -2    3.01    0.68
  -1  11  -2    2.48    0.49
  -1  11  -2    3.92    0.84
  -1  11  -3    2.74    0.55
  -1  11  -3    2.80    0.65
  -1  11  -3    3.63    0.70
  -1  11  -3    2.27    0.49
  -1  11  -3    2.37    0.82
  -1  11  -4    8.24    0.81
  -1  11  -4    7.84    0.84
  -1  11  -4    7.26    0.65
  -1  11  -4    9.89    1.00
  -1  11  -5    3.33    0.64
  -1  11  -5    4.04    0.69
  -1  11  -5    2.57    0.77
  -1  11  -5    4.01    0.51
  -1  11  -6    7.94    0.64
  -1  11  -6    9.16    0.82
  -1  11  -6    9.10    0.83
  -1  11  -7    0.18    0.53
  -1  11  -7    0.02    0.35
  -1  11  -8   33.07    1.54
  -1  11  -8   34.86    1.59
  -1  11  -9    0.44    0.43
  -1  11  -9    0.74    0.50
  -1  11 -10   14.45    0.81
  -1  11 -10   13.29    0.82
  -1  10  22    5.57    0.37
   1 -10 -22    5.09    0.40
   1 -10 -22    5.08    0.38
  -1  10  22    4.88    0.36
  -1  10  22    5.42    0.38
  -1  10  22    5.53    0.38
  -1  10  21    2.52    0.34
  -1  10  21    1.94    0.30
   1 -10 -21    2.21    0.40
  -1  10  21    1.93    0.34
  -1  10  21    2.38    0.35
  -1  10  20    0.16    0.24
  -1  10  20    0.80    0.33
  -1  10  20    0.94    0.33
  -1  10  20    0.78    0.35
   1 -10 -20    1.19    0.42
   1 -10 -20    0.68    0.34
  -1  10  20    0.91    0.36
  -1  10  19   10.48    0.67
  -1  10  19    9.97    0.67
  -1  10  19    9.64    0.68
   1 -10 -19    9.98    0.65
   1 -10 -19    9.17    0.66
  -1  10  19    8.08    0.59
  -1  10  19    9.68    0.64
  -1  10  19    9.98    0.65
   1 -10 -18    0.96    0.41
   1 -10 -18    0.78    0.44
  -1  10  18    0.94    0.45
  -1  10  18    1.27    0.44
  -1  10  18    1.30    0.44
   1 -10 -18    1.02    0.36
  -1  10  18    1.41    0.39
  -1  10  18    1.17    0.46
   1 -10 -18    1.60    0.39
   1 -10 -17   10.68    0.73
   1 -10 -17   11.67    0.76
   1 -10 -17   11.00    0.80
  -1  10  17   11.67    0.81
  -1  10  17   11.65    0.76
  -1  10  17   11.95    0.78
   1 -10 -17   10.70    0.71
  -1  10  17   13.80    0.81
   1 -10 -17   10.42    0.73
  -1  10  17   11.15    0.75
  -1  10  17   10.13    0.69
   1 -10 -16   44.88    1.95
   1 -10 -16   45.12    1.98
  -1  10  16   45.80    1.95
  -1  10  16   46.08    1.98
   1 -10 -16   45.67    1.96
  -1  10  16   46.20    1.97
   1 -10 -16   44.00    1.94
   1 -10 -16   45.86    1.97
   1 -10 -16   40.60    1.88
  -1  10  16   38.69    1.89
  -1  10  15   26.68    1.36
   1 -10 -15   30.09    1.42
   1 -10 -15   30.51    1.42
  -1  10  15   27.84    1.41
   1 -10 -15   25.60    1.30
   1 -10 -15   26.10    1.30
  -1  10  15   27.98    1.41
   1 -10 -15   29.29    1.41
   1 -10 -15   29.50    1.43
   1 -10 -15   29.32    1.39
  -1  10  14   22.93    1.21
   1 -10 -14   21.88    1.21
   1 -10 -14   21.26    1.11
  -1  10  14   22.96    1.22
   1 -10 -14   22.78    1.21
   1 -10 -14   25.06    1.25
   1 -10 -14   22.77    1.19
   1 -10 -14   21.88    1.14
  -1  10  14   20.30    1.14
  -1  10  14   23.03    1.22
   1 -10 -14   25.32    1.24
  -1  10  13    4.43    0.60
   1 -10 -13    3.84    0.59
   1 -10 -13    3.04    0.44
  -1  10  13    4.35    0.60
  -1  10  13    3.49    0.53
  -1  10  13    4.00    0.55
   1 -10 -13    3.17    0.51
  -1  10  13    3.54    0.54
   1 -10 -13    3.66    0.57
   1 -10 -13    4.25    0.59
  -1  10  13    3.07    0.56
   1 -10 -13    4.60    0.53
   1 -10 -13    4.20    0.59
  -1  10  12    1.24    0.52
  -1  10  12    0.99    0.45
  -1  10  12    0.06    0.44
   1 -10 -12    0.25    0.40
  -1  10  12    0.69    0.45
   1 -10 -12    0.38    0.47
   1 -10 -12    0.21    0.44
  -1  10  12    0.95    0.47
   1 -10 -12    0.67    0.45
   1 -10 -12    0.45    0.40
  -1  10  12    0.43    0.42
   1 -10 -12    1.03    0.52
  -1  10  12    1.15    0.47
   1 -10 -11   20.58    1.13
   1 -10 -11   20.05    1.07
  -1  10  11   19.06    1.08
  -1  10  11   19.13    1.06
  -1  10  11   20.58    1.13
   1 -10 -11   21.17    1.12
  -1  10  11   19.47    1.11
   1 -10 -11   19.58    1.15
   1 -10 -11   22.54    1.92
  -1  10  11   17.22    1.71
  -1  10  11   17.70    1.96
   1 -10 -11   18.95    1.11
  -1  10  11   18.78    1.06
   1 -10 -11   19.15    1.11
  -1  10  11   19.23    1.07
   1 -10 -11   19.23    1.09
   1 -10 -10    8.52    0.71
   1 -10 -10    7.54    0.62
  -1  10  10    8.17    0.68
  -1  10  10    7.39    0.62
   1 -10 -10    7.41    0.68
  -1  10  10    8.73    0.71
  -1  10  10    5.70    1.15
   1 -10 -10    7.99    1.30
  -1  10  10    5.43    1.27
  -1  10  10    6.56    1.15
  -1  10  10    6.47    0.60
   1 -10 -10    8.13    0.71
  -1  10  10    6.49    0.61
  -1  10  10    6.87    0.55
   1 -10 -10    6.62    0.66
   1 -10  -9   -0.09    0.46
  -1  10   9    0.34    0.44
  -1  10   9    0.19    0.39
  -1  10   9   -1.92    0.83
   1 -10  -9    0.03    0.39
   1 -10  -9    0.22    0.43
  -1  10   9    0.10    0.46
   1 -10  -9   -0.11    0.50
  -1  10   9   -0.23    0.44
  -1  10   9   -0.15    0.42
   1 -10  -9   -0.71    0.93
  -1  10   9    0.25    0.76
  -1  10   9    0.51    0.98
  -1  10   9   -0.40    0.37
   1 -10  -9    0.11    0.46
  -1  10   9    0.14    0.40
  -1  10   9   -0.43    0.39
  -1  10   9   -0.02    0.28
   1 -10  -8    0.35    0.44
   1 -10  -8   -0.24    0.38
  -1  10   8    0.26    0.37
  -1  10   8   -0.06    0.47
  -1  10   8   -0.15    0.46
  -1  10   8    0.26    0.41
  -1  10   8   -0.11    0.78
   1 -10  -8    0.72    0.85
  -1  10   8    0.17    0.89
  -1  10   8   -0.37    0.76
   1 -10  -8    0.56    0.49
  -1  10   8   -0.03    0.43
  -1  10   8    0.68    0.46
   1 -10  -8    0.40    0.44
  -1  10   8   -0.15    0.43
   1 -10  -8    0.11    0.49
  -1  10   8    0.03    0.36
  -1  10   8   -0.10    0.33
   1 -10  -8    0.31    0.48
  -1  10   7    5.04    0.60
   1 -10  -7    5.83    0.60
  -1  10   7    6.74    0.63
   1 -10  -7    4.80    0.49
   1 -10  -7    5.01    0.57
   1 -10  -7    5.11    0.64
  -1  10   7    5.53    0.59
  -1  10   7    7.36    1.09
  -1  10   7    5.15    0.61
  -1  10   7    5.49    0.55
   1 -10  -7    4.06    1.11
   1 -10  -7    5.40    1.02
  -1  10   7    5.66    1.35
  -1  10   7    6.28    0.51
  -1  10   7    5.42    0.60
  -1  10   7    5.46    0.49
   1 -10  -7    5.27    0.65
  -1  10   7    5.93    0.54
   1 -10  -6    0.12    0.40
   1 -10  -6    0.05    0.33
  -1  10   6    0.52    0.36
  -1  10   6    0.25    0.47
  -1  10   6    0.52    0.39
   1 -10  -6    0.50    0.43
  -1  10   6   -0.34    0.48
  -1  10   6    0.30    0.35
  -1  10   6    0.28    0.48
  -1  10   6   -0.21    0.46
  -1  10   6    0.17    1.00
  -1  10   6    1.06    0.75
   1 -10  -6   -0.13    0.72
  -1  10   6    0.10    0.75
  -1  10   6    0.47    0.28
   1 -10  -6   -0.34    0.48
  -1  10   6    0.34    0.47
   1 -10  -6    0.67    0.40
  -1  10   6    0.18    0.29
  -1  10   5   16.86    0.90
  -1  10   5   17.13    0.91
   1 -10  -5   15.71    0.92
  -1  10   5   16.49    0.98
   1 -10  -5   16.69    1.73
   1 -10  -5   14.82    0.91
   1 -10  -5   15.40    0.87
  -1  10   5   15.55    0.97
  -1  10   5   16.22    0.89
  -1  10   5   15.49    1.84
   1 -10  -5   17.36    1.73
  -1  10   5   15.76    1.56
  -1  10   5   16.91    0.98
  -1  10   5   15.54    0.99
  -1  10   4   10.65    0.69
  -1  10   4    9.96    0.68
   1 -10  -4   10.70    0.75
  -1  10   4   10.06    0.79
   1 -10  -4   10.87    1.51
  -1  10   4   11.17    0.79
   1 -10  -4   10.95    0.72
  -1  10   4   11.11    0.80
  -1  10   4   10.35    0.67
  -1  10   4    8.99    1.55
   1 -10  -4   10.94    1.50
  -1  10   4   10.43    1.28
  -1  10   4   11.14    0.78
  -1  10   4   12.08    0.84
  -1  10   3   31.42    1.36
   1 -10  -3   34.74    2.45
  -1  10   3   32.12    1.46
   1 -10  -3   28.82    1.38
  -1  10   3   28.10    1.46
  -1  10   3   32.81    2.16
  -1  10   3   27.53    2.43
   1 -10  -3   28.24    2.33
   1 -10  -3   29.08    1.42
  -1  10   3   30.20    1.50
  -1  10   3   30.55    1.43
  -1  10   3   29.09    1.46
  -1  10   3   28.12    1.34
  -1  10   3   28.11    1.35
   1 -10  -2   16.86    0.93
  -1  10   2   17.81    1.00
  -1  10   2   19.18    1.08
  -1  10   2   19.31    1.02
  -1  10   2   17.42    1.03
  -1  10   2   16.86    0.89
   1 -10  -2   20.08    1.90
  -1  10   2   18.19    1.22
  -1  10   2   17.86    1.05
  -1  10   2   14.76    1.84
  -1  10   2   17.05    1.52
   1 -10  -2   21.15    2.00
  -1  10   2   17.37    0.92
   1 -10  -2   18.54    1.99
   1 -10  -2   16.03    0.98
   1 -10  -1   44.91    3.02
  -1  10   1   48.73    2.28
  -1  10   1   45.98    2.66
  -1  10   1   46.47    3.23
  -1  10   1   49.86    2.08
  -1  10   1   45.59    2.23
  -1  10   1   47.21    2.05
   1 -10  -1   45.73    2.06
  -1  10   0    5.65    0.53
  -1  10   0    3.63    0.69
  -1  10   0    3.31    0.60
  -1  10   0    4.87    0.67
   1 -10   0    5.06    1.15
  -1  10   0    5.10    0.84
  -1  10   0    4.59    0.81
  -1  10   0    6.37    1.34
  -1  10   0    4.95    0.54
   1 -10   0    3.94    0.50
  -1  10   0    4.60    0.63
  -1  10  -1   18.66    1.24
  -1  10  -1   22.99    1.34
   1 -10   1   22.60    2.21
  -1  10  -1   20.33    1.06
  -1  10  -1   21.54    1.19
  -1  10  -1   21.18    2.13
  -1  10  -1   21.32    1.17
   1 -10   1   20.42    1.94
  -1  10  -1   21.20    1.09
  -1  10  -1   23.96    1.41
  -1  10  -2   10.71    0.94
  -1  10  -2   11.81    1.00
   1 -10   2   13.52    1.77
   1 -10   2    8.97    1.35
  -1  10  -2   12.69    1.73
  -1  10  -2   12.44    0.88
  -1  10  -2   11.78    0.84
  -1  10  -2   13.26    1.08
  -1  10  -2   10.99    0.71
  -1  10  -3    1.54    0.65
  -1  10  -3    1.30    0.62
  -1  10  -3    1.68    0.49
  -1  10  -3    0.77    0.73
  -1  10  -3    1.39    0.53
  -1  10  -4   60.23    2.61
  -1  10  -4   64.85    2.84
  -1  10  -4   62.82    2.80
  -1  10  -4   56.84    2.61
  -1  10  -4   67.68    2.87
  -1  10  -5    8.63    0.73
  -1  10  -5    9.67    0.93
  -1  10  -5   10.38    0.94
  -1  10  -5    9.21    1.00
  -1  10  -5    8.83    0.73
  -1  10  -6    5.70    0.64
  -1  10  -6    5.73    0.82
  -1  10  -6    7.71    0.85
  -1  10  -7    6.67    0.63
  -1  10  -7    4.54    0.78
  -1  10  -7    6.18    0.79
  -1  10  -8    5.45    0.77
  -1  10  -8    3.62    0.70
  -1  10  -8    3.80    0.52
  -1  10  -8    4.18    0.78
  -1  10  -9   18.89    1.17
  -1  10  -9   18.63    1.01
  -1  10  -9   19.31    1.19
  -1  10 -10    0.67    0.56
  -1  10 -10    0.36    0.37
  -1  10 -10    1.00    0.57
  -1  10 -11    2.50    0.51
  -1  10 -11    2.37    0.37
  -1  10 -11    1.79    0.51
  -1  10 -12   13.48    0.78
  -1   9  23    3.13    0.26
   1  -9 -23    2.68    0.31
  -1   9  23    2.76    0.27
  -1   9  22    2.89    0.32
  -1   9  22    2.63    0.27
   1  -9 -22    2.79    0.40
   1  -9 -22    3.25    0.36
  -1   9  22    2.86    0.34
  -1   9  22    3.09    0.35
  -1   9  22    3.09    0.34
   1  -9 -21    0.58    0.44
  -1   9  21    0.70    0.34
  -1   9  21    0.47    0.32
  -1   9  21    0.11    0.32
   1  -9 -21    0.97    0.37
  -1   9  21    0.10    0.28
  -1   9  20   16.15    0.89
  -1   9  20   18.62    0.94
  -1   9  20   17.25    0.92
   1  -9 -20   17.27    1.00
  -1   9  20   17.96    0.93
   1  -9 -19    1.82    0.35
  -1   9  19    2.40    0.44
   1  -9 -19    2.23    0.37
  -1   9  19    1.59    0.46
  -1   9  19    1.66    0.48
  -1   9  19    1.96    0.36
   1  -9 -19    1.70    0.46
   1  -9 -19    1.73    0.44
   1  -9 -18    6.59    0.59
  -1   9  18    7.32    0.60
   1  -9 -18    8.09    0.65
   1  -9 -18    8.07    0.68
  -1   9  18    9.15    0.65
   1  -9 -18    6.76    0.58
  -1   9  18    7.85    0.69
  -1   9  17   15.57    0.97
   1  -9 -17   14.98    0.90
   1  -9 -17   16.95    0.98
   1  -9 -17   16.45    0.94
  -1   9  17   13.89    0.87
   1  -9 -17   14.75    0.88
  -1   9  17   15.97    0.93
   1  -9 -17   13.57    0.84
  -1   9  16    0.27    0.38
   1  -9 -16    0.44    0.40
   1  -9 -16    0.05    0.30
  -1   9  16    0.84    0.52
   1  -9 -16    0.47    0.45
   1  -9 -16    0.39    0.49
   1  -9 -16    0.58    0.46
   1  -9 -16    0.15    0.29
  -1   9  16    0.36    0.43
   1  -9 -16    0.18    0.44
  -1   9  16   -0.06    0.46
  -1   9  15    7.04    0.63
   1  -9 -15    7.31    0.67
   1  -9 -15    6.99    0.59
   1  -9 -15    6.92    0.66
   1  -9 -15    8.46    0.70
   1  -9 -15    7.06    0.66
   1  -9 -15    7.17    0.57
  -1   9  15    7.78    0.67
   1  -9 -15    7.02    0.67
  -1   9  15    7.37    0.66
  -1   9  14    1.66    0.47
   1  -9 -14    1.80    0.49
   1  -9 -14    1.81    0.50
   1  -9 -14    1.60    0.40
   1  -9 -14    2.23    0.51
   1  -9 -14    1.71    0.51
   1  -9 -14    1.60    0.41
  -1   9  14    1.81    0.51
   1  -9 -14    2.22    0.49
  -1   9  14    2.26    0.50
  -1   9  13    0.87    0.41
   1  -9 -13    1.19    0.39
   1  -9 -13    1.09    0.47
   1  -9 -13    1.31    0.44
  -1   9  13    1.71    0.47
  -1   9  13    1.02    0.45
  -1   9  13    0.94    0.47
  -1   9  13    0.65    0.45
   1  -9 -13    1.54    0.47
   1  -9 -13    1.21    0.78
   1  -9 -13    0.30    0.38
   1  -9 -13    0.69    0.45
  -1   9  13    1.05    0.73
   1  -9 -13    0.98    0.45
  -1   9  13    2.86    0.92
  -1   9  12    0.09    0.44
   1  -9 -12    0.53    0.45
  -1   9  12   -0.03    0.40
   1  -9 -12    0.28    0.35
   1  -9 -12    0.52    0.45
   1  -9 -12    0.41    0.40
  -1   9  12    0.24    0.41
  -1   9  12   -0.06    0.45
  -1   9  12    0.15    0.41
   1  -9 -12   -0.10    0.45
  -1   9  12    0.67    0.45
   1  -9 -12    0.25    0.75
   1  -9 -12   -0.15    0.39
  -1   9  12    0.59    0.73
   1  -9 -12    0.17    0.32
   1  -9 -12    0.47    0.46
  -1   9  12    0.93    0.81
   1  -9 -11    6.59    0.67
   1  -9 -11    5.92    0.61
   1  -9 -11    5.98    0.53
  -1   9  11    6.27    0.64
  -1   9  11    6.53    0.62
   1  -9 -11    6.06    0.66
  -1   9  11    6.32    1.10
  -1   9  11    7.34    0.63
   1  -9 -11    5.99    1.14
  -1   9  11    6.49    1.08
   1  -9 -11    6.72    0.61
  -1   9  11    5.35    0.58
   1  -9 -11    6.90    0.61
  -1   9  11    6.12    0.60
   1  -9 -11    5.59    0.63
  -1   9  11    6.00    0.60
  -1   9  10   12.05    0.79
   1  -9 -10   12.04    0.80
   1  -9 -10   11.37    0.73
   1  -9 -10   10.60    0.80
  -1   9  10   10.50    0.78
   1  -9 -10   11.23    1.45
  -1   9  10   13.51    1.44
  -1   9  10   14.20    1.68
   1  -9 -10   10.43    0.76
   1  -9 -10   10.89    0.77
  -1   9  10   12.47    0.75
   1  -9 -10   10.56    0.80
  -1   9  10   11.39    0.76
  -1   9  10   11.19    0.77
   1  -9 -10   10.69    0.79
  -1   9   9   21.12    1.18
  -1   9   9   25.46    1.27
  -1   9   9   25.04    1.21
   1  -9  -9   23.76    2.00
   1  -9  -9   25.53    1.29
   1  -9  -9   27.11    1.28
  -1   9   9   24.76    1.19
  -1   9   9   25.47    1.24
   1  -9  -9   23.85    1.24
   1  -9  -9   25.96    1.22
  -1   9   9   24.46    2.24
  -1   9   9   23.21    1.92
  -1   9   9   24.19    1.20
  -1   9   9   24.53    1.21
   1  -9  -8   22.02    1.15
  -1   9   8   22.65    1.16
   1  -9  -8   22.83    1.11
  -1   9   8   23.27    1.11
  -1   9   8   22.36    1.73
   1  -9  -8   24.79    1.18
  -1   9   8   21.35    1.13
  -1   9   8   22.98    1.18
  -1   9   8   22.69    1.13
   1  -9  -8   22.56    1.21
   1  -9  -8   28.43    2.08
  -1   9   8   20.91    1.77
  -1   9   8   23.43    2.14
   1  -9  -8   19.48    1.63
  -1   9   8   21.08    1.08
  -1   9   8   21.29    1.11
  -1   9   8   20.08    1.10
  -1   9   8   21.73    1.10
   1  -9  -8   21.95    1.18
   1  -9  -7   22.78    1.16
  -1   9   7   24.21    1.12
  -1   9   7   25.94    1.79
  -1   9   7   22.13    1.17
  -1   9   7   21.34    1.13
  -1   9   7   23.87    1.15
  -1   9   7   22.62    1.11
   1  -9  -7   24.22    2.03
  -1   9   7   22.45    2.10
   1  -9  -7   20.67    1.73
  -1   9   7   23.13    1.84
   1  -9  -7   23.52    1.21
  -1   9   7   22.98    1.13
  -1   9   7   22.32    1.09
  -1   9   7   21.77    1.14
   1  -9  -7   23.38    1.19
  -1   9   7   21.12    1.12
   1  -9  -7   22.43    1.14
   1  -9  -7   21.32    1.11
  -1   9   7   22.51    1.17
   1  -9  -6    5.41    0.55
  -1   9   6    4.69    0.48
  -1   9   6    5.46    0.51
  -1   9   6    6.02    0.99
  -1   9   6    4.08    0.53
  -1   9   6    5.43    0.50
  -1   9   6    4.41    0.54
   1  -9  -6    5.70    1.04
  -1   9   6    4.69    1.21
  -1   9   6    4.80    0.44
  -1   9   6    4.53    0.44
   1  -9  -6    4.94    0.56
  -1   9   6    4.41    0.53
   1  -9  -6    4.80    0.50
  -1   9   6    5.53    0.56
   1  -9  -6    5.45    0.47
   1  -9  -5    0.78    0.30
   1  -9  -5    1.15    0.40
  -1   9   5    0.69    0.32
  -1   9   5    1.00    0.68
  -1   9   5    1.43    0.41
  -1   9   5    1.07    0.44
  -1   9   5    1.75    0.37
  -1   9   5    0.83    0.35
  -1   9   5    1.24    0.43
  -1   9   5    1.95    1.06
   1  -9  -5    1.12    0.87
  -1   9   5    0.93    0.82
   1  -9  -5    1.11    0.39
  -1   9   5    1.21    0.30
  -1   9   5    1.31    0.45
  -1   9   5    1.05    0.29
  -1   9   4   -0.19    0.39
  -1   9   4    0.19    0.32
  -1   9   4    0.53    0.66
  -1   9   4   -0.11    0.31
  -1   9   4    0.31    0.44
   1  -9  -4   -0.26    0.95
  -1   9   4    0.34    0.44
  -1   9   4   -0.28    0.41
   1  -9  -4   -0.39    0.86
  -1   9   4    1.82    1.09
  -1   9   4    0.51    0.67
  -1   9   4   -0.02    0.29
   1  -9  -4    0.15    0.35
  -1   9   4   -0.16    0.38
   1  -9  -4    0.11    0.35
  -1   9   3   37.22    1.70
  -1   9   3   37.99    1.68
  -1   9   3   40.01    1.64
  -1   9   3   37.93    1.68
   1  -9  -3   36.94    1.64
  -1   9   3   38.39    1.71
  -1   9   3   36.80    1.62
   1  -9  -3   42.72    2.73
   1  -9  -3   41.26    2.79
  -1   9   3   34.56    1.68
  -1   9   3   36.00    1.60
  -1   9   3   34.35    2.63
  -1   9   3   37.92    2.32
   1  -9  -3   37.44    1.67
  -1   9   2   68.30    2.71
  -1   9   2   67.85    2.75
  -1   9   2   63.71    2.63
  -1   9   2   64.03    2.63
   1  -9  -2   74.50    3.77
   1  -9  -2   70.21    3.89
  -1   9   2   65.67    2.73
  -1   9   2   63.88    2.63
  -1   9   2   64.41    2.72
   1  -9  -2   64.31    2.65
  -1   9   2   66.48    2.70
  -1   9   2   70.64    3.90
  -1   9   2   66.48    3.35
   1  -9  -2   62.47    2.69
  -1   9   1    0.78    1.10
  -1   9   1    1.02    0.69
  -1   9   1    0.91    0.40
   1  -9  -1    1.84    0.94
  -1   9   1    0.88    0.36
  -1   9   1    1.72    0.65
  -1   9   0    0.15    0.48
  -1   9   0    0.90    0.55
  -1   9   0    0.49    0.38
   1  -9   0    0.26    0.86
  -1   9   0    1.01    0.61
  -1   9   0   -0.31    0.98
  -1   9   0    0.36    0.62
  -1   9   0    0.15    0.44
  -1   9   0   -0.13    0.36
   1  -9   0   -0.77    1.09
  -1   9  -1   32.65    1.51
  -1   9  -1   31.13    1.41
  -1   9  -1   31.35    1.61
  -1   9  -1   30.50    1.59
  -1   9  -1   29.35    2.47
  -1   9  -1   26.77    1.85
   1  -9   1   26.41    2.22
  -1   9  -1   32.59    1.67
  -1   9  -1   31.28    1.49
  -1   9  -1   29.52    1.42
  -1   9  -1   32.50    1.50
  -1   9  -1   28.62    1.61
   1  -9   1   30.93    2.52
  -1   9  -2   77.22    3.07
  -1   9  -2   69.40    2.95
  -1   9  -2   70.88    3.19
  -1   9  -2   73.31    3.19
  -1   9  -2   77.86    4.32
   1  -9   2   61.83    3.81
  -1   9  -2   76.91    3.24
  -1   9  -2   76.62    3.05
  -1   9  -2   72.48    2.97
  -1   9  -2   76.00    3.05
   1  -9   2   77.55    4.30
  -1   9  -2   74.03    3.23
  -1   9  -3   81.51    3.63
  -1   9  -3   82.16    3.37
   1  -9   3   77.58    4.33
  -1   9  -3   95.24    3.71
  -1   9  -3   84.33    3.46
  -1   9  -3   84.62    3.64
  -1   9  -3   84.51    3.65
  -1   9  -3   86.42    3.48
   1  -9   3   87.95    4.72
  -1   9  -3   96.06    4.86
  -1   9  -4   16.77    1.18
  -1   9  -4   15.99    1.17
   1  -9   4   18.01    1.89
  -1   9  -4   15.96    0.98
  -1   9  -4   15.86    0.99
  -1   9  -4   16.26    0.95
  -1   9  -4   17.31    1.23
   1  -9   4   13.81    1.57
  -1   9  -5   14.44    1.14
  -1   9  -5   14.64    0.95
   1  -9   5   13.58    1.73
  -1   9  -5   15.01    1.12
  -1   9  -5   14.11    0.92
  -1   9  -5   16.53    1.17
  -1   9  -6    8.14    0.74
  -1   9  -6   10.22    0.98
  -1   9  -6    9.21    0.71
  -1   9  -6    9.34    0.95
  -1   9  -7    0.58    0.49
  -1   9  -7    0.78    0.68
  -1   9  -7   -0.73    0.75
  -1   9  -8    1.34    0.68
  -1   9  -8    0.74    0.47
  -1   9  -8    0.97    0.76
  -1   9  -8    0.10    0.69
  -1   9  -9    4.25    0.74
  -1   9  -9    3.26    0.54
  -1   9  -9    2.36    0.76
  -1   9  -9    2.58    0.76
  -1   9 -10    2.08    0.67
  -1   9 -10    2.45    0.49
  -1   9 -10    1.73    0.67
  -1   9 -11    5.08    0.72
  -1   9 -11    4.20    0.53
  -1   9 -11    4.61    0.71
  -1   9 -12    5.00    0.65
  -1   9 -12    4.34    0.49
  -1   9 -13    1.06    0.47
  -1   9 -13    1.13    0.35
   1  -8 -23    1.10    0.33
  -1   8  23    1.37    0.26
  -1   8  23    0.65    0.23
   1  -8 -23    0.93    0.27
  -1   8  23    0.90    0.25
   1  -8 -22   48.52    1.97
  -1   8  22   41.59    1.85
  -1   8  22   46.77    1.90
  -1   8  22   48.93    1.89
   1  -8 -22   47.31    1.92
  -1   8  22   45.69    1.89
   1  -8 -21   53.88    2.16
  -1   8  21   46.22    2.06
   1  -8 -21   55.57    2.22
  -1   8  21   51.12    2.11
  -1   8  21   52.72    2.13
  -1   8  20   16.69    0.91
  -1   8  20   17.84    0.96
  -1   8  20   18.71    0.96
   1  -8 -20   18.85    1.09
   1  -8 -19    1.92    0.40
  -1   8  19    2.10    0.43
   1  -8 -19    2.47    0.38
  -1   8  19    2.63    0.49
   1  -8 -19    2.07    0.47
   1  -8 -18   13.97    0.87
   1  -8 -18   13.24    0.90
   1  -8 -18   13.45    0.83
  -1   8  18   14.22    0.85
   1  -8 -18   13.62    0.84
  -1   8  18   15.49    0.91
  -1   8  18   12.12    0.78
   1  -8 -17   26.74    1.31
   1  -8 -17   25.13    1.28
  -1   8  17   25.50    1.27
   1  -8 -17   24.94    1.24
   1  -8 -17   23.87    1.24
  -1   8  17   24.03    1.29
   1  -8 -17   23.68    1.18
  -1   8  17   22.92    1.21
   1  -8 -16    4.48    0.51
  -1   8  16    4.41    0.59
   1  -8 -16    3.10    0.39
  -1   8  16    3.40    0.51
   1  -8 -16    3.71    0.53
   1  -8 -16    3.17    0.54
   1  -8 -16    3.41    0.58
   1  -8 -16    3.59    0.54
  -1   8  16    2.99    0.49
   1  -8 -16    3.44    0.43
  -1   8  15   10.81    0.76
   1  -8 -15   10.07    0.75
   1  -8 -15   10.87    0.72
  -1   8  15    9.48    0.71
   1  -8 -15   10.84    0.70
   1  -8 -15   10.20    0.78
   1  -8 -15   11.65    0.84
   1  -8 -15   12.16    0.80
   1  -8 -15   11.97    0.80
  -1   8  15   12.63    0.81
  -1   8  15   11.08    0.80
   1  -8 -15    8.81    0.67
  -1   8  15   12.17    1.36
   1  -8 -15   11.58    1.42
  -1   8  14    0.25    0.40
   1  -8 -14    0.43    0.44
   1  -8 -14    0.47    0.38
  -1   8  14   -0.06    0.43
   1  -8 -14   -0.33    0.62
   1  -8 -14    0.55    0.36
   1  -8 -14    0.86    0.46
   1  -8 -14    0.72    0.43
   1  -8 -14    0.60    0.44
  -1   8  14    0.46    0.45
   1  -8 -14    1.08    0.47
  -1   8  14    0.35    0.45
  -1   8  14    0.12    0.81
   1  -8 -14    2.17    0.95
   1  -8 -13   48.14    2.11
   1  -8 -13   47.99    2.17
  -1   8  13   52.66    2.17
   1  -8 -13   50.99    2.19
   1  -8 -13   51.81    2.16
  -1   8  13   48.51    2.14
  -1   8  13   49.44    2.16
  -1   8  13   48.94    2.14
   1  -8 -13   50.33    2.18
   1  -8 -13   46.50    2.83
   1  -8 -13   49.25    2.14
  -1   8  13   45.26    2.77
   1  -8 -13   46.69    2.09
   1  -8 -13   52.08    2.20
  -1   8  13   54.27    2.97
  -1   8  12    0.38    0.35
   1  -8 -12    0.18    0.31
   1  -8 -12    0.43    0.41
   1  -8 -12    0.25    0.42
   1  -8 -12    0.26    0.39
  -1   8  12   -0.03    0.37
  -1   8  12    0.03    0.41
  -1   8  12    0.34    0.41
   1  -8 -12    0.78    0.45
   1  -8 -12   -0.80    0.91
   1  -8 -12    0.41    0.39
  -1   8  12    1.28    0.73
   1  -8 -12    0.10    0.35
   1  -8 -12    0.10    0.41
  -1   8  12   -0.65    0.80
  -1   8  11   36.92    1.69
   1  -8 -11   40.81    1.75
   1  -8 -11   38.78    1.71
   1  -8 -11   37.36    1.67
   1  -8 -11   39.19    1.75
   1  -8 -11   37.88    1.73
  -1   8  11   37.96    1.72
  -1   8  11   36.80    1.70
   1  -8 -11   40.64    1.77
  -1   8  11   39.51    1.73
   1  -8 -11   40.84    2.52
   1  -8 -11   38.00    1.72
  -1   8  11   37.26    2.38
   1  -8 -11   35.39    1.64
   1  -8 -11   38.77    1.76
  -1   8  11   38.78    2.41
   1  -8 -10    2.54    0.44
   1  -8 -10    3.23    0.48
   1  -8 -10    2.64    0.38
  -1   8  10    3.40    0.49
  -1   8  10    2.80    0.48
   1  -8 -10    4.28    0.55
   1  -8 -10    3.25    0.50
  -1   8  10    3.09    0.47
   1  -8 -10    3.11    0.95
  -1   8  10    2.90    0.45
   1  -8 -10    2.83    0.49
   1  -8 -10    2.59    0.44
  -1   8  10    4.96    0.95
  -1   8  10    3.71    0.46
  -1   8  10    2.70    0.96
  -1   8   9   69.70    2.78
  -1   8   9   63.77    2.75
   1  -8  -9   72.30    2.79
  -1   8   9   67.80    2.75
   1  -8  -9   65.60    2.74
  -1   8   9   74.11    3.56
  -1   8   9   65.15    2.74
   1  -8  -9   66.64    2.79
   1  -8  -9   69.63    2.79
  -1   8   9   66.22    2.76
   1  -8  -9   67.16    2.81
  -1   8   9   64.72    2.74
   1  -8  -9   72.20    3.64
  -1   8   8  120.08    4.44
  -1   8   8  111.12    4.38
  -1   8   8  112.39    4.40
   1  -8  -8  111.55    4.38
   1  -8  -8  115.13    4.42
   1  -8  -8  120.46    5.34
   1  -8  -8  110.86    5.04
  -1   8   8  119.59    5.18
  -1   8   8  109.50    4.37
  -1   8   8  102.54    4.36
   1  -8  -8  118.84    4.43
   1  -8  -8  112.32    4.45
  -1   8   8  110.98    4.38
  -1   8   7   15.57    0.84
  -1   8   7   15.71    0.84
   1  -8  -7   13.94    0.79
  -1   8   7   14.28    0.83
   1  -8  -7   15.12    0.84
  -1   8   7   16.87    1.38
   1  -8  -7   17.06    1.59
   1  -8  -7   14.40    1.35
  -1   8   7   15.75    1.70
  -1   8   7   15.10    1.40
  -1   8   7   13.56    0.79
  -1   8   7   15.33    0.86
  -1   8   7   14.27    0.82
  -1   8   7   14.03    0.77
  -1   8   7   13.18    0.80
   1  -8  -7   13.49    0.85
   1  -8  -7   15.44    0.84
  -1   8   6   35.11    2.49
  -1   8   6   37.51    2.24
   1  -8  -6   36.98    2.28
  -1   8   6   32.90    1.53
  -1   8   6   34.63    1.54
  -1   8   6   33.49    1.52
  -1   8   6   34.80    1.55
   1  -8  -6   37.27    1.55
  -1   8   6   34.35    2.08
   1  -8  -6   35.07    1.54
  -1   8   6   31.76    1.51
  -1   8   6   34.37    1.52
  -1   8   5    9.83    0.66
   1  -8  -5   10.82    0.66
  -1   8   5   12.52    1.62
   1  -8  -5   12.40    1.37
  -1   8   5   10.46    1.12
  -1   8   5   10.62    0.69
  -1   8   5   10.22    0.65
  -1   8   5   11.26    0.66
  -1   8   5    9.05    0.67
  -1   8   5   10.01    0.67
  -1   8   4    0.09    0.68
  -1   8   4    0.66    0.97
   1  -8  -4   -0.11    0.85
   1  -8  -4   -0.61    0.95
  -1   8   4    0.94    0.39
  -1   8   4    1.31    0.69
  -1   8   4    0.61    0.39
  -1   8   4    0.57    0.34
  -1   8   4    0.07    0.39
   1  -8  -4    0.67    0.92
   1  -8  -3   75.17    3.68
  -1   8   3   71.44    3.38
  -1   8   3   70.94    3.77
   1  -8  -3   78.40    3.82
  -1   8   3   68.60    3.25
  -1   8   3   64.85    2.74
  -1   8   3   66.86    2.73
  -1   8   3   64.41    2.74
  -1   8   3   66.61    2.75
  -1   8   3   67.77    2.73
  -1   8   2   -0.18    0.33
  -1   8   2   -0.07    0.57
  -1   8   2    0.17    0.64
  -1   8   2    0.40    0.95
  -1   8   2    0.35    0.39
  -1   8   2   -0.10    0.39
   1  -8  -2    1.57    0.94
  -1   8   2   -0.03    0.35
  -1   8   2    0.09    0.33
  -1   8   1    0.88    0.36
   1  -8  -1    0.79    0.82
  -1   8   1    1.32    0.34
  -1   8   1    1.05    0.37
  -1   8   1    0.90    0.58
  -1   8   1    0.67    0.87
   1  -8   0    1.94    0.90
  -1   8   0    1.43    0.58
   1  -8   0    2.93    1.12
  -1   8   0    2.50    0.43
  -1   8   0    1.96    0.38
  -1   8   0    1.97    0.37
  -1   8   0    2.89    1.05
  -1   8   0    1.82    0.68
  -1   8  -1   57.53    2.37
  -1   8  -1   58.35    2.44
  -1   8  -1   57.12    2.42
   1  -8   1   55.73    3.19
  -1   8  -1   58.85    2.57
   1  -8   1   57.23    3.45
  -1   8  -1   59.02    2.38
  -1   8  -1   59.09    2.44
  -1   8  -1   55.80    2.55
  -1   8  -1   58.53    3.47
  -1   8  -1   56.12    2.88
  -1   8  -2    1.10    0.42
  -1   8  -2    0.36    0.50
  -1   8  -2   -0.03    0.42
  -1   8  -2    0.54    0.53
  -1   8  -2    0.20    0.49
  -1   8  -2    0.56    0.27
   1  -8   2    0.35    0.78
  -1   8  -2    0.55    0.53
   1  -8   2    0.56    0.97
  -1   8  -2    0.74    0.41
  -1   8  -2    0.66    0.32
  -1   8  -2   -0.14    0.55
  -1   8  -2    0.15    0.93
  -1   8  -3    1.31    0.54
  -1   8  -3    1.25    0.58
  -1   8  -3    1.94    0.44
   1  -8   3    1.40    0.80
  -1   8  -3    1.65    0.66
  -1   8  -3    0.91    0.56
  -1   8  -3    2.03    0.35
   1  -8   3    1.30    0.95
  -1   8  -3    1.64    0.44
  -1   8  -3    1.99    0.46
  -1   8  -4    4.10    0.52
   1  -8   4    4.43    0.95
  -1   8  -4    4.41    0.71
   1  -8   4    2.53    1.05
  -1   8  -4    3.76    0.68
  -1   8  -4    3.89    0.51
  -1   8  -4    2.65    0.69
  -1   8  -4    4.81    0.73
  -1   8  -4    2.33    0.46
  -1   8  -5  161.20    6.28
  -1   8  -5  166.45    6.55
  -1   8  -5  162.72    6.30
   1  -8   5  167.54    7.55
  -1   8  -5  162.77    6.35
   1  -8   5  145.19    7.07
  -1   8  -5  168.32    6.53
  -1   8  -5  163.83    6.54
  -1   8  -6   51.01    2.48
  -1   8  -6   51.14    2.47
   1  -8   6   47.98    3.27
  -1   8  -6   52.43    2.27
  -1   8  -6   52.64    3.41
  -1   8  -6   49.99    2.43
  -1   8  -6   51.25    2.20
  -1   8  -7   33.96    1.83
  -1   8  -7   34.26    1.81
   1  -8   7   28.32    2.46
  -1   8  -7   34.19    1.64
  -1   8  -7   30.92    2.55
  -1   8  -8    0.95    0.52
  -1   8  -8    1.56    0.76
  -1   8  -8    1.85    0.74
  -1   8  -8    0.95    0.67
  -1   8  -9    6.10    0.68
  -1   8  -9    5.06    0.81
  -1   8  -9    6.29    0.90
  -1   8  -9    4.96    0.88
  -1   8 -10   22.98    1.39
  -1   8 -10   20.78    1.36
  -1   8 -10   21.08    1.20
  -1   8 -10   21.80    1.46
  -1   8 -11   28.32    1.59
  -1   8 -11   30.55    1.46
  -1   8 -11   27.69    1.66
  -1   8 -11   28.40    1.61
  -1   8 -12    1.59    0.48
  -1   8 -12    0.84    0.63
  -1   8 -12    1.95    0.69
  -1   8 -13   20.65    1.19
  -1   8 -13   18.60    1.01
  -1   8 -13   17.47    1.11
  -1   8 -14   51.19    2.07
  -1   8 -14   47.18    2.12
  -1   8 -15    2.64    0.35
   1  -7 -24   15.61    0.74
  -1   7  23    2.97    0.32
   1  -7 -23    3.51    0.36
  -1   7  23    3.00    0.31
   1  -7 -23    2.56    0.28
  -1   7  23    3.03    0.29
  -1   7  22   13.07    0.70
   1  -7 -22   11.45    0.67
  -1   7  22   14.98    0.74
  -1   7  22   11.31    0.65
   1  -7 -22   14.43    0.76
   1  -7 -21   10.76    0.70
   1  -7 -21   10.81    0.83
  -1   7  21   10.13    0.64
   1  -7 -21    9.59    0.65
  -1   7  21   10.41    0.67
   1  -7 -21   11.18    0.75
   1  -7 -20    9.69    0.83
  -1   7  20    8.87    0.65
  -1   7  20    8.04    0.63
  -1   7  20    7.90    0.58
   1  -7 -20    8.08    0.61
   1  -7 -19    9.31    0.64
   1  -7 -19    6.51    0.62
  -1   7  19    8.63    0.68
  -1   7  19    7.79    0.62
   1  -7 -19    8.17    0.59
   1  -7 -18    6.77    0.62
  -1   7  18    7.57    0.64
   1  -7 -18    7.53    0.61
   1  -7 -18    7.00    0.62
  -1   7  18    7.34    0.68
   1  -7 -18    7.96    0.70
  -1   7  17   37.75    1.69
   1  -7 -17   38.90    1.76
   1  -7 -17   35.06    1.71
  -1   7  17   38.85    1.78
   1  -7 -17   40.06    1.77
   1  -7 -17   39.17    1.74
  -1   7  17   36.85    1.73
   1  -7 -16   42.43    1.89
   1  -7 -16   43.18    1.91
   1  -7 -16   41.84    1.88
   1  -7 -16   42.72    1.88
  -1   7  16   42.86    1.88
  -1   7  16   40.94    1.83
   1  -7 -16   39.29    1.81
   1  -7 -16   39.93    1.81
   1  -7 -15   25.59    1.27
   1  -7 -15   24.20    1.23
   1  -7 -15   26.39    1.30
  -1   7  15   27.13    1.31
   1  -7 -15   27.87    1.33
   1  -7 -15   24.26    1.98
  -1   7  15   25.88    1.95
   1  -7 -15   27.19    1.30
   1  -7 -15   27.62    1.34
   1  -7 -15   26.37    1.35
  -1   7  15   27.18    1.31
   1  -7 -15   26.77    1.35
  -1   7  14    1.59    0.43
   1  -7 -14    0.80    0.41
   1  -7 -14    0.91    0.66
   1  -7 -14    0.50    0.34
   1  -7 -14    1.14    0.46
   1  -7 -14    1.19    0.43
  -1   7  14    1.48    0.48
   1  -7 -14    0.69    0.38
   1  -7 -14    1.49    0.42
   1  -7 -14    1.10    0.43
  -1   7  14    1.96    0.86
   1  -7 -14    1.00    0.83
   1  -7 -13   25.14    1.25
  -1   7  13   27.45    1.31
   1  -7 -13   28.02    1.31
  -1   7  13   25.77    1.27
  -1   7  13   26.28    1.28
   1  -7 -13   26.75    1.30
   1  -7 -13   27.28    1.34
   1  -7 -13   26.18    1.29
  -1   7  13   26.10    1.28
   1  -7 -13   27.68    1.91
   1  -7 -13   27.43    1.29
  -1   7  13   24.85    1.80
   1  -7 -13   25.50    1.25
   1  -7 -13   26.64    1.32
  -1   7  13   26.08    1.94
   1  -7 -12   47.52    2.06
   1  -7 -12   50.43    2.11
   1  -7 -12   49.89    2.11
   1  -7 -12   50.76    2.09
  -1   7  12   47.31    2.07
  -1   7  12   49.77    2.09
  -1   7  12   46.05    2.06
   1  -7 -12   50.36    2.11
   1  -7 -12   50.53    2.80
   1  -7 -12   46.01    2.07
  -1   7  12   48.51    2.69
   1  -7 -12   46.13    2.03
   1  -7 -12   50.90    2.13
  -1   7  12   50.59    2.78
   1  -7 -11    2.35    0.43
  -1   7  11    2.89    0.40
   1  -7 -11    2.42    0.36
   1  -7 -11    2.31    0.42
   1  -7 -11    1.91    0.39
   1  -7 -11    2.52    0.43
  -1   7  11    2.20    0.41
  -1   7  11    2.19    0.42
  -1   7  11    2.41    0.42
   1  -7 -11    2.50    0.44
   1  -7 -11    1.95    0.80
   1  -7 -11    2.50    0.43
  -1   7  11    2.87    0.74
   1  -7 -11    2.66    0.36
  -1   7  11    2.55    0.85
   1  -7 -11    2.51    0.42
   1  -7 -10  103.71    4.06
   1  -7 -10   94.30    3.99
  -1   7  10  103.06    4.04
  -1   7  10  107.55    4.05
   1  -7 -10   98.66    4.06
   1  -7 -10  104.90    4.09
  -1   7  10  104.65    4.04
   1  -7 -10  115.43    4.89
  -1   7  10  103.05    4.02
   1  -7 -10  100.78    4.03
   1  -7 -10  103.94    4.05
   1  -7 -10  103.21    4.07
  -1   7  10  112.49    4.76
  -1   7  10  101.72    4.69
   1  -7 -10  102.04    4.06
   1  -7  -9  103.42    4.52
  -1   7   9   95.03    3.71
   1  -7  -9   92.41    3.73
  -1   7   9   98.21    4.37
   1  -7  -9   93.53    3.73
  -1   7   9   91.33    3.69
  -1   7   9   91.96    3.69
   1  -7  -9   88.91    3.72
   1  -7  -9   96.07    3.72
  -1   7   9  104.37    4.40
   1  -7  -8   22.20    1.74
  -1   7   8   23.07    1.62
   1  -7  -8   21.14    1.51
   1  -7  -7   70.61    3.48
   1  -7  -7   64.99    3.26
  -1   7   7   66.65    3.30
   1  -7  -6   98.49    4.58
  -1   7   6   99.23    4.38
  -1   7   6   96.11    4.44
   1  -7  -6   98.70    4.48
  -1   7   5  513.08   19.25
  -1   7   5  472.98   19.62
   1  -7  -5  513.71   19.45
   1  -7  -4   66.76    3.49
  -1   7   4   68.33    3.64
  -1   7   4   69.96    3.24
   1  -7  -4   71.82    3.61
   1  -7  -3  134.05    5.84
  -1   7   3  129.39    5.60
  -1   7   3  131.08    6.00
  -1   7   3  129.71    5.50
   1  -7  -3  134.85    5.94
   1  -7  -2   72.50    3.59
  -1   7   2   69.87    3.33
  -1   7   2   71.35    3.76
  -1   7   2   69.50    3.23
   1  -7  -1  145.74    6.45
  -1   7   1  149.83    6.11
  -1   7   1  145.69    6.64
  -1   7   1  152.52    6.24
   1  -7   0    1.14    0.85
  -1   7   0    2.63    0.67
  -1   7   0    2.68    1.04
  -1   7   0    1.88    0.43
   1  -7   0    2.99    1.06
  -1   7  -1    7.93    0.88
  -1   7  -1    8.64    1.32
   1  -7   1   10.32    1.40
   1  -7   1    7.05    1.09
  -1   7  -2    7.91    0.74
   1  -7   2    8.32    1.13
  -1   7  -2    7.83    1.29
  -1   7  -2    7.86    0.83
   1  -7   2    8.07    1.25
  -1   7  -3   19.74    1.03
   1  -7   3   19.59    1.63
  -1   7  -3   17.77    1.17
  -1   7  -3   20.57    1.02
  -1   7  -3   20.55    1.10
  -1   7  -3   20.55    1.01
   1  -7   3   21.08    1.86
  -1   7  -3   18.59    1.28
  -1   7  -4    1.05    0.41
  -1   7  -4    1.04    0.51
   1  -7   4    2.73    0.87
  -1   7  -4    1.05    0.59
  -1   7  -4    1.05    0.36
  -1   7  -4    1.37    0.36
   1  -7   4    1.15    0.89
  -1   7  -4    0.92    0.43
   1  -7   5  117.79    5.63
  -1   7  -5  129.11    4.92
  -1   7  -5  129.65    4.97
   1  -7   5  129.04    6.00
  -1   7  -5  122.41    4.90
  -1   7  -5  132.96    5.03
  -1   7  -5  125.70    5.15
  -1   7  -5  130.52    5.12
  -1   7  -5  124.26    5.12
  -1   7  -5  120.04    4.88
  -1   7  -6   81.22    3.44
  -1   7  -6   83.06    4.36
  -1   7  -6   79.67    3.28
  -1   7  -6   77.51    3.37
  -1   7  -6   76.12    3.39
  -1   7  -6   74.99    3.20
   1  -7   6   82.86    4.27
  -1   7  -6   78.82    3.16
   1  -7   6   74.97    3.86
  -1   7  -7   10.62    0.92
  -1   7  -7    9.72    1.50
  -1   7  -7    9.58    0.68
   1  -7   7    9.65    1.42
  -1   7  -7   11.01    0.78
  -1   7  -7   10.91    0.97
  -1   7  -7   11.59    0.98
  -1   7  -8   11.96    1.60
  -1   7  -8   11.20    0.99
  -1   7  -8   11.86    1.08
  -1   7  -8   11.03    0.81
   1  -7   8   12.14    1.52
  -1   7  -8   10.46    0.71
  -1   7  -8   11.94    1.04
  -1   7  -8   12.28    1.01
  -1   7  -9   15.48    1.82
  -1   7  -9   16.11    1.05
  -1   7  -9   13.54    0.97
  -1   7  -9   16.86    1.19
  -1   7  -9   16.33    1.27
  -1   7  -9   15.58    1.15
   1  -7   9   14.35    1.67
  -1   7  -9   16.46    0.99
  -1   7  -9   15.42    0.88
  -1   7 -10    1.76    0.61
  -1   7 -10    1.29    0.52
  -1   7 -10    0.48    0.36
  -1   7 -10    1.34    0.76
  -1   7 -10    1.50    0.75
  -1   7 -10    1.32    0.50
  -1   7 -10    1.29    0.71
  -1   7 -11    0.51    0.38
  -1   7 -11    0.64    0.51
  -1   7 -11    1.22    0.78
  -1   7 -11    0.59    0.70
  -1   7 -11    0.54    0.66
  -1   7 -11    0.19    0.47
  -1   7 -12   45.04    2.15
  -1   7 -12   44.10    1.94
  -1   7 -12   43.38    2.03
  -1   7 -12   45.32    2.27
  -1   7 -12   45.94    2.20
  -1   7 -13    0.10    0.34
  -1   7 -13    0.76    0.50
  -1   7 -13    1.49    0.71
  -1   7 -13    0.82    0.64
  -1   7 -14    0.07    0.57
  -1   7 -14    0.25    0.44
  -1   7 -15    2.14    0.45
  -1   7 -16   26.98    1.22
   1  -6 -24   -0.01    0.25
  -1   6  23   -0.02    0.20
  -1   6  23    0.35    0.25
   1  -6 -23    0.47    0.27
   1  -6 -23    0.62    0.32
   1  -6 -23    0.02    0.37
  -1   6  22    1.86    0.34
  -1   6  22    2.39    0.38
   1  -6 -22    2.29    0.41
   1  -6 -22    2.09    0.42
   1  -6 -22    2.96    0.52
   1  -6 -21   16.29    0.90
  -1   6  21   15.07    0.81
   1  -6 -21   15.27    0.85
  -1   6  20    0.43    0.36
   1  -6 -20    0.43    0.43
   1  -6 -20    0.99    0.44
   1  -6 -20    0.31    0.49
   1  -6 -19    0.83    0.45
  -1   6  19    0.61    0.41
   1  -6 -19    0.28    0.37
   1  -6 -19    0.18    0.31
  -1   6  19    1.01    0.37
   1  -6 -18   20.56    1.09
   1  -6 -18   20.00    1.11
   1  -6 -18   19.69    1.03
  -1   6  18   19.72    1.09
   1  -6 -18   18.98    1.09
   1  -6 -18   19.63    1.05
  -1   6  18   21.09    1.06
   1  -6 -17    0.34    0.41
   1  -6 -17    0.55    0.45
   1  -6 -17    0.31    0.35
  -1   6  17    0.46    0.43
   1  -6 -17    0.41    0.48
  -1   6  17   -0.08    0.38
   1  -6 -17    0.47    0.39
  -1   6  16   16.79    1.48
   1  -6 -16   16.39    0.94
   1  -6 -16   16.82    0.93
  -1   6  16   14.54    0.88
   1  -6 -16   15.85    0.87
   1  -6 -16   13.80    0.85
   1  -6 -16   16.47    0.95
   1  -6 -16   13.64    0.91
  -1   6  15    8.19    0.63
   1  -6 -15    9.52    0.69
  -1   6  15    9.56    1.14
   1  -6 -15    7.52    0.65
   1  -6 -15    9.41    0.69
   1  -6 -15    7.92    0.71
   1  -6 -15    9.14    0.69
   1  -6 -15    8.70    0.67
  -1   6  15    8.26    0.66
   1  -6 -15    8.09    0.58
   1  -6 -15    8.92    0.62
   1  -6 -15    8.05    0.63
   1  -6 -14   -0.16    0.34
   1  -6 -14   -0.09    0.36
   1  -6 -14   -0.03    0.40
  -1   6  14    0.10    0.68
   1  -6 -14   -0.11    0.73
   1  -6 -14   -0.16    0.33
   1  -6 -14   -0.40    0.34
  -1   6  14    0.10    0.34
   1  -6 -14   -0.65    0.76
   1  -6 -14   -0.03    0.39
   1  -6 -14    0.03    0.38
  -1   6  14    0.11    0.35
   1  -6 -13    7.95    0.59
   1  -6 -13    7.26    0.58
   1  -6 -13    8.28    0.62
  -1   6  13    7.65    0.59
   1  -6 -13    7.85    1.02
  -1   6  13    7.64    1.07
   1  -6 -13    6.83    1.13
   1  -6 -13    7.83    0.59
   1  -6 -13    8.29    0.60
   1  -6 -13    7.38    0.62
   1  -6 -13    7.17    0.60
  -1   6  12   49.06    2.59
   1  -6 -12   49.18    2.09
   1  -6 -12   49.74    2.08
   1  -6 -12   51.33    2.07
  -1   6  12   46.59    2.02
  -1   6  12   47.25    2.03
   1  -6 -12   49.02    2.06
  -1   6  12   46.83    2.03
   1  -6 -12   48.54    2.66
  -1   6  12   50.60    2.70
   1  -6 -12   46.60    2.02
   1  -6 -12   48.47    2.05
   1  -6 -12   48.58    2.03
   1  -6 -12   48.22    2.06
  -1   6  11   72.18    2.96
   1  -6 -11   70.28    2.97
  -1   6  11   74.00    2.96
   1  -6 -11   82.66    3.69
   1  -6 -11   71.44    2.94
   1  -6 -11   77.51    3.01
   1  -6 -11   71.35    2.93
   1  -6 -11   75.62    2.99
  -1   6  11   84.13    3.67
   1  -6 -11   73.75    2.98
   1  -6 -11   73.52    2.97
   1  -6 -11   75.05    2.97
  -1   6  11   74.45    3.53
   1  -6 -10   19.98    1.51
  -1   6  10   16.90    1.43
  -1   6  10   18.18    1.45
  -1   6  10   17.41    1.38
   1  -6  -9   12.73    1.27
  -1   6   9   17.27    1.31
  -1   6   9   14.42    1.24
  -1   6   9   16.14    1.29
   1  -6  -8   39.27    2.30
  -1   6   8   41.21    2.20
  -1   6   8   39.69    2.21
   1  -6  -7    0.24    0.74
   1  -6  -7    0.87    0.56
  -1   6   7    1.04    0.68
   1  -6  -6   22.90    1.60
  -1   6   6   18.96    1.40
   1  -6  -6   20.02    1.43
  -1   6   5   82.96    3.54
  -1   6   5   77.33    3.57
   1  -6  -5   75.18    3.61
  -1   6   4   55.52    2.60
   1  -6  -4   50.13    2.77
   1  -6  -4   57.17    2.90
   1  -6  -3  137.19    5.73
  -1   6   3  137.33    5.48
   1  -6  -3  134.39    5.81
  -1   6   3  127.24    5.84
  -1   6   3  128.12    5.53
   1  -6  -2   65.28    3.20
  -1   6   2   63.58    2.91
  -1   6   2   66.77    3.01
  -1   6   2   58.75    3.26
   1  -6  -1    3.55    0.85
  -1   6   1    2.76    0.64
   1  -6  -1    2.81    1.00
  -1   6   1    2.64    0.99
  -1   6   1    3.34    0.71
   1  -6   0  161.40    6.85
  -1   6   0  167.39    6.54
  -1   6   0  157.51    6.42
   1  -6   0  167.53    7.00
  -1   6   0  162.55    7.04
  -1   6   0  167.71    6.63
   1  -6   1   59.68    3.10
  -1   6  -1   60.28    2.70
   1  -6   1   62.86    3.31
  -1   6  -1   67.48    2.92
  -1   6  -1   64.94    3.35
   1  -6   2    0.16    0.72
  -1   6  -2    0.24    0.31
   1  -6   2    0.39    0.92
  -1   6  -2    0.05    0.44
  -1   6  -3  105.82    4.28
  -1   6  -3   97.00    4.15
   1  -6   3  104.62    4.62
  -1   6  -4   61.23    2.81
   1  -6   4   68.18    3.23
  -1   6  -5    2.06    0.97
  -1   6  -5    1.28    0.41
   1  -6   5    2.07    0.75
   1  -6   5    2.21    0.82
  -1   6  -6    6.54    1.14
   1  -6   6    6.50    1.02
   1  -6   7  183.05    7.76
  -1   6  -7  182.11    7.02
  -1   6  -7  190.29    7.23
  -1   6  -7  187.00    7.17
  -1   6  -7  191.39    7.08
  -1   6  -7  200.07    8.22
  -1   6  -7  168.15    6.92
  -1   6  -7  189.50    7.22
  -1   6  -7  177.68    7.08
   1  -6   8    1.28    0.77
  -1   6  -8    0.66    0.42
  -1   6  -8    0.86    0.36
  -1   6  -8    1.33    0.51
  -1   6  -8    0.16    0.60
  -1   6  -8    0.50    0.66
  -1   6  -8    1.47    0.58
  -1   6  -8    0.42    0.45
  -1   6  -8    0.93    0.53
  -1   6  -8    1.15    0.92
  -1   6  -8    1.03    0.61
  -1   6  -9    9.45    0.79
  -1   6  -9    8.06    0.87
  -1   6  -9    8.14    0.92
  -1   6  -9    7.29    0.83
  -1   6  -9    7.30    0.72
  -1   6  -9    8.07    0.63
  -1   6  -9    7.98    0.71
  -1   6  -9    9.40    0.80
  -1   6  -9    9.32    1.39
  -1   6 -10    3.08    0.57
  -1   6 -10    3.41    0.74
  -1   6 -10    2.74    0.82
  -1   6 -10    2.82    0.67
  -1   6 -10    2.57    0.61
  -1   6 -10    1.99    0.44
  -1   6 -10    2.20    0.51
  -1   6 -10    2.73    0.63
  -1   6 -10    2.02    1.04
  -1   6 -11  111.30    4.27
  -1   6 -11  101.84    4.18
  -1   6 -11  105.74    4.27
  -1   6 -11   98.81    4.29
  -1   6 -11  104.24    4.39
  -1   6 -11  107.22    4.37
  -1   6 -12  133.41    5.14
  -1   6 -12  128.27    5.18
  -1   6 -12  132.65    5.21
  -1   6 -12  136.44    5.31
  -1   6 -12  121.18    5.22
  -1   6 -13   61.21    2.73
  -1   6 -13   64.68    2.65
  -1   6 -13   60.20    2.56
  -1   6 -13   55.75    2.66
  -1   6 -14    0.72    0.55
  -1   6 -14    0.15    0.56
  -1   6 -14    0.43    0.49
  -1   6 -14    0.82    0.43
  -1   6 -14    0.04    0.60
  -1   6 -15    1.40    0.52
  -1   6 -15    0.28    0.56
  -1   6 -15    0.21    0.56
  -1   6 -15    0.90    0.49
  -1   6 -15    0.33    0.39
  -1   6 -16   29.66    1.37
  -1   6 -16   27.00    1.29
  -1   6 -16   29.73    1.43
  -1   6 -17   38.07    1.65
   1  -5 -24    0.99    0.25
   1  -5 -24    0.34    0.24
   1  -5 -24    0.94    0.25
  -1   5  23   10.73    0.58
   1  -5 -23   11.03    0.69
   1  -5 -23   12.27    0.66
   1  -5 -23   11.07    0.65
   1  -5 -22    9.11    0.64
  -1   5  22    8.93    0.57
   1  -5 -22   10.67    0.67
  -1   5  22    7.84    0.53
   1  -5 -22   10.58    0.72
   1  -5 -21    1.03    0.44
   1  -5 -21    1.87    0.47
  -1   5  21    0.68    0.34
   1  -5 -21    1.13    0.55
   1  -5 -20    2.32    0.64
   1  -5 -20    2.58    0.55
  -1   5  20    2.62    0.44
   1  -5 -20    2.98    0.40
   1  -5 -20    2.61    0.53
   1  -5 -19    5.44    0.49
   1  -5 -19    5.11    0.55
   1  -5 -19    6.76    0.78
   1  -5 -19    6.38    0.65
   1  -5 -19    5.83    0.63
  -1   5  19    5.44    0.53
   1  -5 -18   72.82    2.91
  -1   5  18   69.20    2.86
   1  -5 -18   68.93    2.97
   1  -5 -18   66.76    2.89
   1  -5 -18   74.43    2.95
   1  -5 -18   72.72    2.97
  -1   5  18   69.71    2.91
   1  -5 -17   10.61    0.81
  -1   5  17    9.97    0.70
   1  -5 -17   10.00    0.71
   1  -5 -17   10.80    0.76
   1  -5 -17   10.05    0.71
   1  -5 -16   11.63    0.73
   1  -5 -16   10.57    0.80
   1  -5 -16   11.31    0.73
  -1   5  16   10.54    0.72
   1  -5 -16   12.27    0.77
   1  -5 -16   11.62    0.80
   1  -5 -16   11.51    0.78
   1  -5 -15  143.05    5.44
   1  -5 -15  137.02    5.45
  -1   5  15  147.37    6.18
   1  -5 -15  142.02    5.43
  -1   5  15  135.59    5.39
   1  -5 -15  142.87    5.46
   1  -5 -15  133.17    5.38
   1  -5 -15  139.76    5.41
   1  -5 -14   41.78    1.82
   1  -5 -14   40.94    1.85
   1  -5 -14   42.89    1.86
   1  -5 -14   43.72    1.86
   1  -5 -14   42.12    1.87
   1  -5 -14   45.44    1.90
   1  -5 -14   39.61    2.46
  -1   5  14   44.04    2.49
   1  -5 -14   42.28    1.82
   1  -5 -13    6.75    0.54
  -1   5  13    7.19    0.53
   1  -5 -13    8.09    0.57
   1  -5 -13    7.67    0.95
   1  -5 -13    7.47    0.59
   1  -5 -13    7.98    0.58
   1  -5 -13    5.83    1.00
  -1   5  13    8.17    1.05
   1  -5 -13    8.26    0.59
   1  -5 -13    8.26    0.61
   1  -5 -13    6.22    0.51
   1  -5 -13    8.10    0.59
   1  -5 -12   61.80    2.53
   1  -5 -12   60.65    2.52
   1  -5 -12   62.21    2.53
  -1   5  12   66.53    3.16
   1  -5 -12   67.24    3.14
   1  -5 -12   60.15    2.49
   1  -5 -12   63.39    2.55
  -1   5  12   57.15    2.90
   1  -5 -12   59.56    2.50
  -1   5  11  190.04    7.48
   1  -5 -11  182.78    7.44
  -1   5  11  168.61    7.29
  -1   5  11  181.21    7.54
  -1   5  10   15.36    1.28
   1  -5 -10   16.05    1.31
  -1   5  10   14.97    1.19
  -1   5  10   14.96    1.31
  -1   5   9  229.24    9.27
   1  -5  -9  236.29    9.36
  -1   5   9  235.09    9.33
  -1   5   9  231.73    9.24
  -1   5   8  325.57   12.35
   1  -5  -8  318.99   12.42
  -1   5   8  311.82   12.31
  -1   5   8  312.73   12.32
  -1   5   7  857.28   30.58
   1  -5  -7  805.29   30.65
  -1   5   7  813.62   30.56
   1  -5  -7  805.45   30.51
  -1   5   7  787.98   30.50
   1  -5  -6  185.33    7.53
  -1   5   6  185.31    7.40
   1  -5  -6  186.08    7.40
  -1   5   6  182.98    7.31
  -1   5   5   54.27    2.62
   1  -5  -5   56.29    2.67
  -1   5   4  394.03   15.05
  -1   5   4  386.27   15.10
   1  -5  -4  408.44   15.22
  -1   5   3   94.56    4.04
   1  -5  -3  101.14    4.28
  -1   5   2   65.54    2.77
   1  -5  -2   64.65    3.01
  -1   5   2   60.87    2.81
  -1   5   2   56.70    3.08
   1  -5  -1  124.14    5.41
  -1   5   1  126.01    5.09
   1  -5  -1  126.44    5.33
  -1   5   1  127.87    5.48
  -1   5   1  128.45    5.18
   1  -5   0  445.15   16.82
  -1   5   0  437.36   16.41
   1  -5   0  443.71   16.69
  -1   5   0  430.34   16.49
  -1   5   0  415.10   16.80
   1  -5   1  231.88    8.73
  -1   5  -1  197.72    8.17
  -1   5  -1  216.95    8.25
   1  -5   1  217.02    8.55
  -1   5  -1  221.76    8.35
  -1   5  -2   80.02    3.36
   1  -5   2   83.64    3.74
  -1   5  -2   84.35    3.49
  -1   5  -3  149.18    6.16
   1  -5   3  164.26    6.56
   1  -5   3  160.09    6.54
  -1   5  -3  165.11    6.28
  -1   5  -4    5.54    0.55
   1  -5   4    5.64    0.88
   1  -5   4    5.54    0.87
  -1   5  -4    5.94    0.59
  -1   5  -4    6.86    1.06
   1  -5   5   35.96    2.00
  -1   5  -5   34.69    1.74
   1  -5   5   40.02    2.08
   1  -5   5   37.24    2.11
  -1   5  -5   34.73    1.68
  -1   5  -5   39.32    2.38
   1  -5   6   83.03    3.90
   1  -5   6   89.59    3.96
   1  -5   6   86.02    4.02
  -1   5  -6   84.52    3.65
  -1   5  -6   95.09    4.35
  -1   5  -7   26.10    1.37
  -1   5  -7   30.85    2.15
  -1   5  -7   28.32    1.32
   1  -5   7   23.73    1.64
   1  -5   7   25.73    1.79
   1  -5   7   26.41    1.72
   1  -5   8   53.27    3.00
  -1   5  -8   61.24    2.56
  -1   5  -8   58.93    3.32
  -1   5  -8   56.15    2.47
  -1   5  -8   57.24    2.58
  -1   5  -8   57.86    2.63
  -1   5  -8   59.71    2.59
   1  -5   8   57.13    2.95
  -1   5  -8   58.98    2.50
  -1   5  -9   -0.14    0.46
  -1   5  -9    0.13    0.58
  -1   5  -9    0.20    0.45
  -1   5  -9    0.70    0.47
  -1   5  -9    0.67    0.88
   1  -5   9    0.10    0.65
  -1   5  -9   -0.11    0.56
  -1   5  -9    0.28    0.61
  -1   5  -9    0.36    0.41
  -1   5  -9    0.29    0.32
  -1   5 -10    6.68    0.73
  -1   5 -10    7.37    0.90
  -1   5 -10    7.17    0.69
  -1   5 -10    8.79    0.75
  -1   5 -10    8.46    0.85
  -1   5 -10    6.92    1.31
  -1   5 -10    8.32    0.68
  -1   5 -10    8.53    0.65
  -1   5 -11    0.46    0.36
  -1   5 -11   -0.04    0.51
  -1   5 -11    0.38    0.56
  -1   5 -11    0.73    0.75
  -1   5 -11    0.43    0.48
  -1   5 -11    1.07    0.65
  -1   5 -11    0.10    0.46
  -1   5 -11    0.49    0.39
  -1   5 -11    0.74    0.94
  -1   5 -12    0.50    0.49
  -1   5 -12    0.36    0.44
  -1   5 -12   -0.04    0.54
  -1   5 -12    1.01    0.67
  -1   5 -12    0.04    0.49
  -1   5 -12    0.37    0.56
  -1   5 -12   -0.17    0.39
  -1   5 -12   -0.33    0.69
  -1   5 -13    0.47    0.46
  -1   5 -13    0.99    0.46
  -1   5 -13    0.89    0.61
  -1   5 -13    0.83    0.66
  -1   5 -13    1.51    0.42
  -1   5 -13    0.41    0.58
  -1   5 -13    0.72    0.75
  -1   5 -13    1.07    0.52
  -1   5 -14   59.62    2.79
  -1   5 -14   63.11    2.87
  -1   5 -14   61.51    2.69
  -1   5 -14   67.05    2.81
  -1   5 -14   60.78    2.61
  -1   5 -14   65.71    2.82
  -1   5 -14   63.49    2.68
  -1   5 -14   64.36    2.74
  -1   5 -15   24.13    1.43
  -1   5 -15   27.17    1.52
  -1   5 -15   25.26    1.25
  -1   5 -15   27.57    1.45
  -1   5 -15   26.11    1.45
  -1   5 -15   25.32    1.32
  -1   5 -15   28.95    1.39
  -1   5 -16    6.03    0.70
  -1   5 -16    5.32    0.57
  -1   5 -16    6.81    0.67
  -1   5 -16    5.61    0.70
  -1   5 -17    4.10    0.50
  -1   5 -17    4.02    0.55
  -1   5 -17    3.81    0.60
  -1   5 -18    0.26    0.37
  -1   5 -18    0.41    0.31
   1  -4 -24    1.33    0.28
   1  -4 -23   21.63    1.01
   1  -4 -23   21.43    1.03
   1  -4 -23   21.24    1.02
   1  -4 -22    0.52    0.39
  -1   4  22    0.29    0.28
   1  -4 -22    0.55    0.42
   1  -4 -22    0.96    0.44
   1  -4 -22    1.09    0.31
   1  -4 -21   15.44    0.85
   1  -4 -21   17.16    1.00
   1  -4 -21   17.87    0.99
   1  -4 -21   18.45    0.98
   1  -4 -20   15.81    0.92
   1  -4 -20   18.71    1.03
  -1   4  20   16.89    0.89
   1  -4 -20   19.08    1.10
   1  -4 -20   16.38    0.90
   1  -4 -20   15.56    0.98
   1  -4 -20   17.82    1.04
   1  -4 -19    1.03    0.40
   1  -4 -19    1.16    0.52
   1  -4 -19    1.15    0.42
   1  -4 -19    1.38    0.34
   1  -4 -19    1.45    0.59
   1  -4 -19    1.62    0.54
   1  -4 -19    2.06    0.52
   1  -4 -18   11.19    0.87
   1  -4 -18   11.52    0.81
   1  -4 -18   14.36    0.85
   1  -4 -18   12.19    0.77
   1  -4 -18   12.15    0.90
  -1   4  18   11.26    0.76
   1  -4 -18   14.11    0.88
   1  -4 -17   32.42    1.50
   1  -4 -17   31.07    1.42
   1  -4 -17   31.33    1.46
   1  -4 -17   29.26    1.43
   1  -4 -17   27.26    1.49
   1  -4 -17   30.18    1.44
   1  -4 -17   27.44    1.38
   1  -4 -17   30.88    1.53
  -1   4  16    4.56    0.48
   1  -4 -16    6.20    0.57
   1  -4 -16    5.25    0.57
   1  -4 -16    5.62    0.56
   1  -4 -16    3.96    0.59
   1  -4 -16    4.88    0.53
   1  -4 -16    6.09    0.52
   1  -4 -16    4.46    0.63
   1  -4 -15    0.70    0.37
  -1   4  15    1.27    0.69
  -1   4  15    0.88    0.33
   1  -4 -15    0.94    0.39
   1  -4 -15    0.66    0.36
   1  -4 -15    0.47    0.36
   1  -4 -15    0.73    0.37
   1  -4 -14   91.40    3.67
   1  -4 -14   96.97    3.70
   1  -4 -14   96.23    3.72
   1  -4 -14   86.88    3.69
  -1   4  14   98.42    4.33
   1  -4 -14   90.81    3.67
   1  -4 -13    0.45    0.29
   1  -4 -13    0.38    0.33
   1  -4 -13    0.29    0.32
  -1   4  13    0.41    0.74
   1  -4 -13    0.59    0.59
  -1   4  13    0.16    0.61
   1  -4 -13    0.02    0.31
   1  -4 -13    0.38    0.32
   1  -4 -13    0.49    0.34
   1  -4 -12    5.21    0.48
   1  -4 -12    5.51    0.48
   1  -4 -12    6.11    0.84
   1  -4 -12    4.19    0.85
  -1   4  12    6.45    0.92
  -1   4  12    6.68    1.01
   1  -4 -11    0.55    0.59
  -1   4  11    1.13    0.64
  -1   4  11    0.05    0.45
   1  -4 -10   56.77    2.71
  -1   4  10   56.36    2.70
  -1   4  10   51.81    2.55
  -1   4   9   13.19    1.10
  -1   4   9   11.75    0.98
   1  -4  -8   21.39    1.40
  -1   4   8   22.17    1.38
  -1   4   8   19.63    1.40
  -1   4   8   19.78    1.28
   1  -4  -7   28.51    1.64
  -1   4   7   26.10    1.54
  -1   4   7   25.87    1.53
  -1   4   7   27.19    1.52
   1  -4  -6   88.39    3.70
  -1   4   6   82.24    3.57
  -1   4   6   82.17    3.56
  -1   4   6   78.67    3.54
   1  -4  -6   87.91    3.58
   1  -4  -5  159.87    6.49
   1  -4  -5  160.22    6.41
  -1   4   5  162.17    6.34
   1  -4  -4   56.34    2.60
   1  -4  -3  134.10    5.40
  -1   4   3  130.28    5.23
  -1   4   3  130.87    5.28
   1  -4  -2    2.97    0.73
  -1   4   2    3.25    0.57
   1  -4  -1    5.86    0.84
   1  -4  -1    6.30    0.94
  -1   4   1    6.71    0.73
  -1   4   1    6.27    0.95
   1  -4   0  779.49   29.72
   1  -4   0  794.86   29.81
  -1   4   0  796.98   29.53
  -1   4   0  798.11   29.60
   1  -4   1   74.46    3.26
  -1   4  -1   69.40    2.95
  -1   4  -1   76.49    3.02
  -1   4  -1   75.94    3.11
   1  -4   2  117.66    4.67
   1  -4   2  122.48    4.70
  -1   4  -2  115.23    4.38
  -1   4  -2  105.71    4.21
  -1   4  -2  118.08    4.50
   1  -4   3    0.88    0.58
   1  -4   3    1.32    0.63
   1  -4   3    0.44    0.55
  -1   4  -3    0.55    0.32
  -1   4  -3    0.68    0.38
   1  -4   4    2.10    0.67
   1  -4   4    2.37    0.66
   1  -4   4    1.69    0.59
  -1   4  -4    1.75    0.38
  -1   4  -4    1.07    0.36
  -1   4  -4    2.05    0.82
   1  -4   5   24.57    1.51
   1  -4   5   25.19    1.57
   1  -4   5   26.08    1.50
  -1   4  -5   25.17    1.30
  -1   4  -5   23.71    1.20
  -1   4  -5   26.45    1.80
   1  -4   6    3.33    0.67
   1  -4   6    1.95    0.70
   1  -4   6    2.58    0.67
  -1   4  -6    3.72    0.50
   1  -4   6    3.95    0.60
  -1   4  -6    3.21    0.96
   1  -4   7    0.91    0.55
   1  -4   7    0.81    0.67
   1  -4   7    1.24    0.62
  -1   4  -7    0.70    0.41
   1  -4   7    1.14    0.50
  -1   4  -7    2.04    0.92
   1  -4   8   40.10    2.34
   1  -4   8   43.64    2.31
  -1   4  -8   43.61    2.11
  -1   4  -8   43.68    2.63
   1  -4   9    4.71    0.89
  -1   4  -9    3.23    0.93
  -1   4  -9    2.73    0.56
  -1   4  -9    2.60    0.51
  -1   4  -9    2.83    0.46
   1  -4   9    3.47    0.75
   1  -4  10   -0.66    0.72
  -1   4 -10   -0.18    0.50
  -1   4 -10    0.14    0.33
  -1   4 -10    0.27    0.37
  -1   4 -10    0.23    0.54
  -1   4 -10    0.46    0.61
  -1   4 -10    0.41    0.47
  -1   4 -10   -0.43    0.52
  -1   4 -10    0.03    0.44
  -1   4 -10    1.25    0.91
  -1   4 -10   -0.31    0.42
  -1   4 -11    8.22    0.80
  -1   4 -11    8.37    0.68
  -1   4 -11   10.13    0.87
  -1   4 -11    8.41    0.70
  -1   4 -11    8.83    0.88
  -1   4 -11    8.93    0.93
  -1   4 -11    9.14    0.87
  -1   4 -11    9.10    0.83
  -1   4 -11    9.86    0.77
  -1   4 -11    7.97    0.76
  -1   4 -11    8.83    0.66
  -1   4 -11    8.57    1.31
  -1   4 -11    9.76    0.73
  -1   4 -12  126.06    4.87
  -1   4 -12  122.64    4.88
  -1   4 -12  113.29    4.78
  -1   4 -12  118.72    4.98
  -1   4 -12  127.81    5.04
  -1   4 -12  119.02    4.82
  -1   4 -12  126.64    4.95
  -1   4 -12  123.08    4.88
  -1   4 -12  131.62    5.10
  -1   4 -12  127.70    5.10
  -1   4 -12  121.65    4.96
  -1   4 -13    3.20    0.68
  -1   4 -13    2.66    0.68
  -1   4 -13    3.94    0.52
  -1   4 -13    4.62    0.63
  -1   4 -13    3.46    0.73
  -1   4 -13    3.59    0.57
  -1   4 -13    3.59    0.47
  -1   4 -13    3.04    0.53
  -1   4 -13    4.23    0.80
  -1   4 -13    3.77    0.56
  -1   4 -14   35.55    1.82
  -1   4 -14   31.45    1.76
  -1   4 -14   33.53    1.64
  -1   4 -14   35.18    1.68
  -1   4 -14   31.12    1.54
  -1   4 -14   34.72    1.77
  -1   4 -14   36.87    1.67
  -1   4 -14   35.31    1.75
  -1   4 -14   34.97    1.62
  -1   4 -15   50.77    2.43
  -1   4 -15   54.28    2.47
  -1   4 -15   46.60    2.18
  -1   4 -15   56.94    2.36
  -1   4 -15   53.70    2.31
  -1   4 -15   54.05    2.41
  -1   4 -15   54.73    2.40
  -1   4 -15   51.71    2.26
  -1   4 -15   51.24    2.26
  -1   4 -16    5.14    0.77
  -1   4 -16    3.63    0.68
  -1   4 -16    5.19    0.57
  -1   4 -16    4.66    0.58
  -1   4 -16    4.63    0.63
  -1   4 -17    4.48    0.71
  -1   4 -17    5.48    0.55
  -1   4 -17    4.90    0.63
  -1   4 -17    5.77    0.58
  -1   4 -18   13.59    0.96
  -1   4 -18   13.26    0.79
  -1   4 -18   15.80    0.90
  -1   4 -18   15.30    0.86
  -1   4 -19    9.33    0.61
   1  -3 -24    2.34    0.31
   1  -3 -23    6.28    0.45
   1  -3 -23    5.84    0.46
   1  -3 -23    6.73    0.49
   1  -3 -22    8.13    0.60
   1  -3 -22    8.92    0.65
   1  -3 -22    7.13    0.54
   1  -3 -22    6.20    0.58
   1  -3 -22    7.13    0.60
   1  -3 -21   27.14    1.26
  -1   3  21   22.74    1.10
   1  -3 -21   24.74    1.19
   1  -3 -21   25.29    1.26
   1  -3 -21   25.16    1.28
   1  -3 -21   21.22    1.22
   1  -3 -20   19.94    1.07
   1  -3 -20   17.78    1.00
   1  -3 -20   18.39    1.10
   1  -3 -20   15.23    1.05
   1  -3 -20   18.65    1.11
   1  -3 -19   20.11    1.04
   1  -3 -19   18.31    1.14
   1  -3 -19   18.71    1.06
   1  -3 -19   20.13    1.13
   1  -3 -19   19.69    1.18
   1  -3 -19   19.76    1.04
   1  -3 -19   16.00    1.12
   1  -3 -18    3.76    0.46
   1  -3 -18    3.12    0.50
   1  -3 -18    3.73    0.64
   1  -3 -18    3.32    0.62
   1  -3 -18    4.33    0.57
   1  -3 -18    3.75    0.51
   1  -3 -18    4.14    0.67
   1  -3 -17    7.65    0.60
   1  -3 -17    9.98    0.71
   1  -3 -17    8.79    0.69
   1  -3 -17    8.96    0.72
   1  -3 -17    8.39    0.78
   1  -3 -17    9.04    0.67
   1  -3 -17    8.75    0.80
   1  -3 -17    7.45    0.61
   1  -3 -16  135.66    5.30
   1  -3 -16  143.00    5.35
   1  -3 -16  135.27    5.31
   1  -3 -16  134.38    5.33
   1  -3 -16  137.90    5.35
   1  -3 -16  133.48    5.41
   1  -3 -16  133.88    5.39
   1  -3 -16  131.15    5.30
   1  -3 -16  137.76    5.30
   1  -3 -15   62.41    2.59
   1  -3 -15   65.22    2.62
   1  -3 -15   62.56    2.58
   1  -3 -15   63.42    2.63
   1  -3 -15   62.56    2.60
   1  -3 -15   60.59    2.59
   1  -3 -15   59.22    2.59
   1  -3 -15   64.80    2.70
   1  -3 -14    3.88    0.45
   1  -3 -14    5.03    0.47
   1  -3 -14    4.05    0.52
   1  -3 -14    4.05    0.46
   1  -3 -14    3.81    0.48
  -1   3  14    5.05    0.84
   1  -3 -14    4.30    0.48
   1  -3 -13    2.84    0.39
  -1   3  13    3.06    0.71
  -1   3  13    2.48    0.84
   1  -3 -13    3.12    0.42
   1  -3 -13    2.23    0.37
   1  -3 -12   19.48    1.38
  -1   3  12   19.93    1.41
  -1   3  12   20.39    1.58
  -1   3  11  148.92    6.06
   1  -3 -11  144.14    6.02
  -1   3  11  142.74    6.18
  -1   3  10  103.09    4.34
   1  -3 -10  103.48    4.32
  -1   3  10   95.56    4.12
  -1   3  10  101.51    4.44
  -1   3   9    7.04    0.86
   1  -3  -9    8.42    0.88
  -1   3   9    9.15    0.99
  -1   3   9    7.52    0.71
  -1   3   8   43.74    2.05
   1  -3  -8   44.96    2.08
  -1   3   8   44.37    1.94
  -1   3   7  591.51   22.18
   1  -3  -7  585.61   22.22
  -1   3   7  591.03   22.11
  -1   3   6 1237.86   45.30
   1  -3  -6 1270.63   45.36
  -1   3   6 1211.40   45.25
  -1   3   6 1163.29   45.29
  -1   3   5  707.63   26.01
   1  -3  -5  712.04   26.09
  -1   3   5  693.95   25.99
  -1   3   5  677.20   26.00
   1  -3  -5  692.36   26.00
  -1   3   4   60.97    2.50
  -1   3   4   55.13    2.44
   1  -3  -4   55.93    2.52
   1  -3  -3  329.27   12.76
   1  -3  -3  339.07   12.74
  -1   3   3  336.37   12.68
  -1   3   2  493.77   18.74
   1  -3  -2  519.08   18.88
  -1   3   2  496.76   18.78
   1  -3  -1   47.28    2.18
  -1   3   1   46.12    1.97
   1  -3  -1   43.84    2.11
  -1   3   0  144.66    5.58
   1  -3   0  150.99    5.84
   1  -3   0  139.92    5.73
  -1   3   0  145.29    5.65
  -1   3  -1    1.51    0.36
  -1   3  -1    1.56    0.29
   1  -3   1    1.40    0.57
   1  -3   1    2.02    0.56
  -1   3  -1    1.72    0.44
  -1   3  -2    6.16    0.45
   1  -3   2    6.34    0.64
   1  -3   2    7.36    0.74
   1  -3   2    6.63    0.71
  -1   3  -2    7.13    0.58
  -1   3  -2    5.93    0.36
  -1   3  -3  102.42    3.65
   1  -3   3  103.58    3.81
   1  -3   3  106.45    3.89
   1  -3   3  101.43    3.89
  -1   3  -3  109.51    3.72
   1  -3   3   99.59    3.68
  -1   3  -3  108.26    4.10
  -1   3  -4    4.44    0.47
   1  -3   4    4.76    0.64
   1  -3   4    4.87    0.65
   1  -3   4    4.79    0.73
  -1   3  -4    4.48    0.45
   1  -3   4    4.91    0.53
  -1   3  -4    5.64    0.82
  -1   3  -5   48.06    2.12
   1  -3   5   48.98    2.26
   1  -3   5   48.78    2.33
  -1   3  -5   47.13    2.02
   1  -3   5   49.58    2.17
   1  -3   5   48.67    2.04
  -1   3  -5   53.87    2.56
   1  -3   6  177.62    6.85
  -1   3  -6  170.06    6.70
  -1   3  -6  183.92    7.14
   1  -3   6  170.07    6.74
   1  -3   6  166.47    6.62
   1  -3   7   50.53    2.41
  -1   3  -7   49.53    2.27
  -1   3  -7   54.50    2.70
   1  -3   7   49.08    2.31
   1  -3   7   47.12    2.18
  -1   3  -8  338.47   12.71
  -1   3  -8  349.59   13.17
   1  -3   8  344.08   12.86
   1  -3   8  305.43   12.67
   1  -3   8  330.44   12.74
  -1   3  -9   90.21    3.95
  -1   3  -9   93.26    4.36
   1  -3   9   92.95    4.10
   1  -3   9   90.82    4.01
  -1   3 -10   53.43    2.46
  -1   3 -10   62.54    3.22
  -1   3 -10   59.35    2.77
   1  -3  10   62.91    2.87
  -1   3 -10   56.36    2.36
   1  -3  10   58.68    2.91
  -1   3 -11   20.08    1.23
  -1   3 -11   20.49    1.07
  -1   3 -11   20.46    1.06
   1  -3  11   19.23    1.51
  -1   3 -11   19.66    1.03
  -1   3 -11   19.07    1.09
  -1   3 -11   19.82    1.18
  -1   3 -11   18.31    1.17
  -1   3 -11   19.15    1.03
  -1   3 -11   20.57    1.07
  -1   3 -11   21.34    1.18
  -1   3 -11   19.32    1.22
  -1   3 -12    2.73    0.63
  -1   3 -12    1.85    0.44
  -1   3 -12    2.35    0.45
  -1   3 -12    3.27    0.56
  -1   3 -12    3.04    0.60
  -1   3 -12    2.16    0.62
  -1   3 -12    2.85    0.62
  -1   3 -12    2.34    0.44
  -1   3 -12    2.66    0.51
  -1   3 -12    2.63    0.46
  -1   3 -12    2.96    0.49
  -1   3 -12    4.16    0.64
  -1   3 -12    1.52    0.65
  -1   3 -13    0.03    0.41
  -1   3 -13    0.13    0.40
  -1   3 -13    0.81    0.54
  -1   3 -13   -0.05    0.57
  -1   3 -13    1.21    0.64
  -1   3 -13    0.68    0.42
  -1   3 -13    0.38    0.44
  -1   3 -13    0.68    0.42
  -1   3 -13    0.65    0.44
  -1   3 -13   -0.15    0.66
  -1   3 -13    0.32    0.61
  -1   3 -14  144.94    5.86
  -1   3 -14  140.38    5.87
  -1   3 -14  142.16    5.69
  -1   3 -14  146.22    5.76
  -1   3 -14  149.31    5.74
  -1   3 -14  142.34    5.69
  -1   3 -14  141.94    5.79
  -1   3 -14  152.34    5.74
  -1   3 -14  146.71    5.82
  -1   3 -14  148.74    5.71
  -1   3 -15    0.70    0.54
  -1   3 -15    0.98    0.45
  -1   3 -15    1.81    0.65
  -1   3 -15    0.28    0.63
  -1   3 -15    0.58    0.64
  -1   3 -15    0.40    0.37
  -1   3 -15    1.26    0.45
  -1   3 -15    1.03    0.51
  -1   3 -15    0.77    0.50
  -1   3 -16   51.96    2.35
  -1   3 -16   51.52    2.24
  -1   3 -16   50.53    2.41
  -1   3 -16   47.35    2.15
  -1   3 -16   48.41    2.18
  -1   3 -16   52.66    2.29
  -1   3 -16   54.47    2.27
  -1   3 -17    1.37    0.56
  -1   3 -17    1.30    0.43
  -1   3 -17    1.21    0.51
  -1   3 -17    1.29    0.47
  -1   3 -17    2.28    0.69
  -1   3 -18    0.84    0.51
  -1   3 -18   -0.09    0.32
  -1   3 -18    0.94    0.47
  -1   3 -18    0.74    0.43
  -1   3 -19    0.30    0.42
  -1   3 -19    0.91    0.39
  -1   3 -20    3.84    0.44
  -1   3 -20    3.31    0.40
   1  -2 -23   25.63    1.11
   1  -2 -23   28.00    1.14
   1  -2 -22   13.46    0.76
   1  -2 -22   12.53    0.83
   1  -2 -22   14.48    0.79
   1  -2 -21    5.81    0.58
   1  -2 -21    6.34    0.65
   1  -2 -21    5.23    0.55
   1  -2 -21    5.53    0.65
   1  -2 -21    5.98    0.59
   1  -2 -20    3.71    0.58
   1  -2 -20    4.08    0.63
   1  -2 -20    4.16    0.52
   1  -2 -20    3.71    0.55
   1  -2 -20    3.57    0.64
   1  -2 -20    4.06    0.59
   1  -2 -19    0.63    0.52
   1  -2 -19    0.96    0.43
   1  -2 -19   -0.29    0.53
   1  -2 -19    0.84    0.49
   1  -2 -19    0.95    0.59
   1  -2 -19    0.17    0.51
   1  -2 -18   26.08    1.33
   1  -2 -18   27.61    1.44
   1  -2 -18   26.31    1.34
   1  -2 -18   27.36    1.45
   1  -2 -18   26.54    1.38
   1  -2 -18   27.82    1.43
   1  -2 -18   27.01    1.50
   1  -2 -17    1.37    0.51
   1  -2 -17    1.93    0.60
   1  -2 -17    2.76    0.42
   1  -2 -17    2.67    0.41
   1  -2 -17    2.84    0.50
   1  -2 -17    1.43    0.56
   1  -2 -17    2.03    0.48
  -1   2  17    1.75    0.91
   1  -2 -17    1.80    0.60
   1  -2 -16   77.72    3.23
   1  -2 -16   81.93    3.24
   1  -2 -16   83.84    3.41
   1  -2 -16   79.48    3.28
   1  -2 -16   79.42    3.26
   1  -2 -16   79.40    3.29
   1  -2 -16   78.38    3.26
   1  -2 -16   77.73    3.26
   1  -2 -16   81.15    3.35
   1  -2 -15    1.53    0.36
   1  -2 -15    0.95    0.34
   1  -2 -15    0.73    0.48
   1  -2 -15    1.52    0.43
   1  -2 -15    1.67    0.40
   1  -2 -15    0.63    0.41
   1  -2 -15    0.98    0.40
   1  -2 -15    0.98    0.49
   1  -2 -15    0.60    0.39
   1  -2 -14   44.05    1.89
   1  -2 -14   45.62    1.92
   1  -2 -14   45.00    1.91
   1  -2 -14   41.94    1.90
   1  -2 -14   43.97    1.92
   1  -2 -14   41.10    1.88
   1  -2 -14   46.75    2.03
   1  -2 -14   43.98    1.88
   1  -2 -13    7.74    0.56
   1  -2 -13    8.03    0.60
   1  -2 -13    7.93    0.55
   1  -2 -13    7.29    0.58
  -1   2  12   72.07    3.15
  -1   2  12   68.93    3.33
  -1   2  11   10.73    1.00
   1  -2 -11   10.89    0.92
  -1   2  11   11.98    1.16
  -1   2  10   -0.06    0.56
   1  -2 -10    0.20    0.44
  -1   2  10    0.07    0.60
   1  -2  -9   75.04    3.11
   1  -2  -9   65.76    3.02
  -1   2   9   70.41    3.09
  -1   2   9   68.30    2.88
  -1   2   9   69.03    3.18
   1  -2  -8  139.34    5.47
  -1   2   8  141.46    5.49
  -1   2   8  134.24    5.54
  -1   2   8  129.18    5.29
   1  -2  -7   32.18    1.68
  -1   2   7   32.70    1.69
  -1   2   7   31.75    1.74
  -1   2   7   35.48    1.58
   1  -2  -6   88.05    3.52
   1  -2  -6   92.65    3.79
  -1   2   6   95.26    3.77
  -1   2   6   93.35    3.67
  -1   2   6   92.78    3.81
   1  -2  -5   96.32    3.86
  -1   2   5   96.79    3.82
  -1   2   5   90.35    3.75
  -1   2   4   84.92    3.48
  -1   2   4   87.05    3.45
  -1   2   3  390.16   14.07
  -1   2   3  360.97   14.05
   1  -2  -3  375.27   14.11
   1  -2  -2   76.98    3.29
  -1   2   2   79.38    3.24
   1  -2  -2   87.56    3.33
   1  -2  -1   36.77    1.71
   1  -2  -1   38.32    1.78
  -1   2   1   37.89    1.61
   1  -2   0   53.71    2.32
   1  -2   0   54.98    2.39
  -1   2   0   55.00    2.20
   1  -2   1 1800.11   65.99
   1  -2   1 1794.09   66.02
  -1   2  -1 1836.74   65.89
  -1   2  -1 1704.73   65.83
  -1   2  -1 1889.32   65.97
   1  -2   2  246.37    9.16
   1  -2   2  240.85    9.21
   1  -2   2  250.06    9.23
  -1   2  -2  245.56    9.06
  -1   2  -2  240.01    9.06
  -1   2  -2  237.85    9.02
  -1   2  -2  250.85    9.15
   1  -2   2  239.78    9.07
  -1   2  -2  239.98    9.34
   1  -2   3  465.72   16.94
  -1   2  -3  446.76   16.84
   1  -2   3  470.31   16.98
   1  -2   3  462.93   16.99
  -1   2  -3  473.67   17.14
   1  -2   3  453.63   16.86
   1  -2   3  436.16   16.79
  -1   2  -3  449.02   16.75
  -1   2  -3  462.29   16.88
   1  -2   4  422.88   15.67
   1  -2   4  410.18   15.60
  -1   2  -4  434.82   15.94
  -1   2  -4  414.79   15.61
  -1   2  -4  416.45   15.65
  -1   2  -4  434.14   15.83
  -1   2  -5   23.49    1.43
  -1   2  -5   20.58    1.10
  -1   2  -5   24.24    1.29
  -1   2  -6  610.24   22.82
  -1   2  -6  616.93   23.00
  -1   2  -6  599.82   22.70
   1  -2   7   21.70    1.11
  -1   2  -7   22.80    1.24
  -1   2  -7   22.28    1.51
  -1   2  -7   21.98    1.32
   1  -2   8    6.21    0.65
   1  -2   8    5.07    0.54
  -1   2  -8    6.26    0.67
  -1   2  -8    4.20    0.69
   1  -2   9   19.47    1.22
  -1   2  -9   19.41    1.24
  -1   2  -9   20.34    1.53
  -1   2  -9   17.75    1.25
   1  -2  10   13.43    1.06
  -1   2 -10   15.55    1.38
  -1   2 -11    0.89    0.33
  -1   2 -11    0.74    0.47
   1  -2  11    0.94    0.53
   1  -2  12   15.27    1.33
  -1   2 -12   16.13    0.91
  -1   2 -12   15.97    0.89
  -1   2 -12   18.68    0.97
  -1   2 -12   15.91    0.93
  -1   2 -12   16.33    0.96
  -1   2 -12   15.45    1.05
  -1   2 -12   16.16    1.08
  -1   2 -12   17.00    1.04
  -1   2 -12   17.94    0.97
  -1   2 -12   17.09    1.01
  -1   2 -13    1.62    0.56
  -1   2 -13    0.45    0.38
  -1   2 -13    0.84    0.41
  -1   2 -13    0.61    0.46
  -1   2 -13    0.37    0.52
  -1   2 -13    0.59    0.35
  -1   2 -13    0.59    0.56
  -1   2 -13    0.58    0.38
  -1   2 -13    0.80    0.57
  -1   2 -13    0.66    0.43
  -1   2 -13    0.94    0.44
  -1   2 -13    1.00    0.45
  -1   2 -14   12.27    0.80
  -1   2 -14   11.52    0.81
  -1   2 -14   10.00    0.88
  -1   2 -14    9.61    0.74
  -1   2 -14   12.55    0.86
  -1   2 -14   12.25    0.84
  -1   2 -14   10.71    0.79
  -1   2 -14   11.91    0.75
  -1   2 -14   12.02    0.95
  -1   2 -14   12.03    0.97
  -1   2 -15   15.94    0.99
  -1   2 -15   18.26    1.10
  -1   2 -15   18.78    1.05
  -1   2 -15   19.07    1.08
  -1   2 -15   19.23    1.09
  -1   2 -15   18.04    1.14
  -1   2 -15   16.40    0.96
  -1   2 -15   16.58    1.01
  -1   2 -15   18.52    1.17
  -1   2 -16    0.60    0.52
  -1   2 -16    0.53    0.58
  -1   2 -16   -0.09    0.43
  -1   2 -16   -0.27    0.45
  -1   2 -16    0.21    0.51
  -1   2 -16   -0.12    0.40
  -1   2 -17    3.14    0.58
  -1   2 -17    3.01    0.51
  -1   2 -17    3.30    0.55
  -1   2 -17    3.13    0.59
  -1   2 -17    2.94    0.44
  -1   2 -18    2.84    0.58
  -1   2 -18    2.05    0.72
  -1   2 -18    1.70    0.48
  -1   2 -18    1.78    0.52
  -1   2 -19   13.39    0.85
  -1   2 -19   13.82    1.03
  -1   2 -19   13.56    0.81
  -1   2 -20    0.80    0.39
  -1   2 -20   -0.43    0.53
  -1   2 -20    0.59    0.33
  -1   2 -21    0.03    0.32
  -1   2 -21    0.33    0.44
   1  -1 -23   26.49    1.10
   1  -1 -23   25.96    1.12
   1  -1 -22    4.39    0.46
   1  -1 -22    4.38    0.46
   1  -1 -22    3.88    0.49
   1  -1 -22    4.60    0.55
   1  -1 -21    3.55    0.51
   1  -1 -21    2.89    0.49
   1  -1 -21    3.41    0.55
   1  -1 -21    4.57    0.49
   1  -1 -21    3.86    0.60
   1  -1 -20    3.80    0.54
   1  -1 -20    3.96    0.59
   1  -1 -20    4.73    0.61
   1  -1 -20    4.29    0.53
   1  -1 -20    4.09    0.70
   1  -1 -19   42.21    1.97
   1  -1 -19   45.50    2.01
   1  -1 -19   43.93    2.00
   1  -1 -19   44.32    1.96
   1  -1 -19   42.42    2.10
   1  -1 -18    2.07    0.55
   1  -1 -18    2.38    0.57
   1  -1 -18    1.77    0.55
   1  -1 -18    0.77    0.64
   1  -1 -18    1.55    0.50
   1  -1 -17   18.17    0.99
   1  -1 -17   18.47    1.05
   1  -1 -17   19.70    1.13
   1  -1 -17   19.54    1.08
   1  -1 -17   17.35    1.09
   1  -1 -17   18.33    1.10
   1  -1 -17   18.03    1.20
   1  -1 -16    0.71    0.48
   1  -1 -16    0.57    0.59
   1  -1 -16    0.79    0.42
   1  -1 -16    0.70    0.43
   1  -1 -16    1.07    0.50
   1  -1 -16    0.43    0.36
   1  -1 -16    0.69    0.36
  -1   1  16   -0.65    0.80
   1  -1 -16    0.77    0.51
   1  -1 -15    0.44    0.39
   1  -1 -15    0.61    0.35
   1  -1 -15    0.67    0.33
   1  -1 -15    0.86    0.52
  -1   1  15    0.85    0.84
   1  -1 -15    0.77    0.42
   1  -1 -15    0.85    0.44
   1  -1 -15    0.33    0.39
   1  -1 -14    0.08    0.34
   1  -1 -14    0.38    0.33
   1  -1 -14    0.15    0.48
   1  -1 -14    0.13    0.36
   1  -1 -14    0.03    0.38
   1  -1 -14   -0.03    0.34
   1  -1 -14   -0.18    0.38
   1  -1 -14    0.13    0.35
   1  -1 -14   -0.03    0.36
  -1   1  13   16.82    1.26
   1  -1 -13   16.89    0.92
   1  -1 -13   18.23    0.89
   1  -1 -13   17.61    0.92
   1  -1 -13   17.74    0.93
   1  -1 -13   16.74    0.90
  -1   1  12    0.25    0.52
  -1   1  11   47.20    2.36
  -1   1  11   48.52    2.51
   1  -1 -10   78.68    3.39
  -1   1  10   84.05    3.56
  -1   1  10   81.95    3.68
   1  -1  -9   15.61    0.98
  -1   1   9   16.27    1.11
   1  -1  -9   18.26    1.25
  -1   1   9   16.08    1.20
  -1   1   8  187.39    6.98
   1  -1  -8  186.24    7.08
   1  -1  -8  174.09    6.85
  -1   1   8  176.96    7.05
  -1   1   8  170.32    6.71
   1  -1  -7  227.43    8.30
   1  -1  -7  216.47    8.36
  -1   1   7  213.78    8.27
   1  -1  -7  205.36    8.17
  -1   1   7  205.50    8.31
  -1   1   7  215.57    8.09
   1  -1  -6    8.74    0.77
  -1   1   6    9.95    0.77
  -1   1   6    9.72    0.84
  -1   1   6    8.87    0.60
   1  -1  -5   38.96    1.75
  -1   1   5   36.76    1.73
   1  -1  -5   39.48    1.75
  -1   1   5   37.26    1.61
  -1   1   5   36.08    1.75
   1  -1  -4   74.48    3.06
   1  -1  -4   72.57    2.91
   1  -1  -4   76.89    3.05
  -1   1   4   75.41    3.04
  -1   1   4   77.17    2.97
  -1   1   4   74.70    3.05
  -1   1   3   69.29    2.86
   1  -1  -3   70.83    2.84
  -1   1   3   73.17    2.82
   1  -1  -2  465.66   18.05
   1  -1  -2  501.77   17.99
  -1   1   2  480.16   18.01
   1  -1  -1    2.83    0.41
  -1   1   1    2.64    0.34
   1  -1   0   80.52    3.18
   1  -1   0   81.08    3.22
  -1   1   0   81.62    3.11
   1  -1   1  298.18   11.01
   1  -1   1  289.50   10.92
   1  -1   1  292.27   10.95
  -1   1  -1  294.35   10.86
  -1   1  -1  298.94   10.94
  -1   1  -1  280.61   11.02
   1  -1   2    3.49    0.32
  -1   1  -2    3.85    0.27
  -1   1  -2    3.43    0.23
   1  -1   2    3.35    0.39
   1  -1   2    3.24    0.37
  -1   1  -2    3.25    0.36
  -1   1  -2    4.37    0.31
  -1   1  -3 1982.98   70.96
  -1   1  -3 1897.71   70.81
   1  -1   3 1902.78   70.85
  -1   1  -3 1951.97   70.99
  -1   1  -3 1893.99   70.77
  -1   1  -3 1951.82   70.83
  -1   1  -4 3790.05  139.13
  -1   1  -4 3753.47  139.01
  -1   1  -4 3780.80  139.18
  -1   1  -5   18.33    0.90
  -1   1  -5   19.23    1.14
  -1   1  -5   20.67    1.07
  -1   1  -6  113.89    4.17
  -1   1  -6  118.15    4.09
  -1   1  -6  110.24    4.26
  -1   1  -7   -0.26    0.40
  -1   1  -7    0.25    0.52
  -1   1  -7    0.05    0.59
  -1   1  -8    5.01    0.67
  -1   1  -8    5.47    0.65
   1  -1   8    5.59    0.51
   1  -1   8    5.11    0.50
   1  -1   8    3.69    0.52
  -1   1  -8    6.24    0.85
  -1   1  -9  627.29   23.54
  -1   1  -9  647.78   23.33
  -1   1  -9  622.05   23.31
   1  -1   9  598.08   23.15
   1  -1   9  609.65   23.23
   1  -1  10   87.97    3.64
  -1   1 -10   79.93    3.65
   1  -1  11   10.92    0.96
  -1   1 -11   12.00    0.99
  -1   1 -12    4.26    0.42
  -1   1 -12    3.65    0.44
  -1   1 -12    4.20    0.59
  -1   1 -13   27.29    1.40
  -1   1 -13   25.87    1.29
  -1   1 -13   26.14    1.43
  -1   1 -13   26.45    1.39
  -1   1 -13   27.06    1.31
  -1   1 -13   25.79    1.35
  -1   1 -13   25.17    1.40
  -1   1 -13   25.37    1.22
  -1   1 -13   25.59    1.25
  -1   1 -13   26.02    1.32
  -1   1 -13   26.41    1.31
   1  -1  13   28.03    1.78
  -1   1 -14   14.86    0.90
  -1   1 -14   14.33    0.91
  -1   1 -14   14.95    0.98
  -1   1 -14   14.63    0.92
  -1   1 -14   14.54    0.87
  -1   1 -14   13.85    1.02
  -1   1 -14   14.27    1.04
  -1   1 -14   14.24    1.01
  -1   1 -15   54.60    2.33
  -1   1 -15   54.76    2.38
  -1   1 -15   53.97    2.44
  -1   1 -15   56.74    2.54
  -1   1 -15   53.26    2.37
  -1   1 -15   52.93    2.35
  -1   1 -16   21.14    1.13
  -1   1 -16   18.69    1.22
  -1   1 -16   21.09    1.19
  -1   1 -16   20.61    1.33
  -1   1 -16   20.08    1.17
  -1   1 -16   21.24    1.15
  -1   1 -17    7.43    0.67
  -1   1 -17    8.12    0.75
  -1   1 -17    8.46    0.92
  -1   1 -17    7.59    0.73
  -1   1 -17    7.03    0.67
  -1   1 -18    4.36    0.57
  -1   1 -18    6.32    0.67
  -1   1 -18    4.52    0.62
  -1   1 -18    4.86    0.58
  -1   1 -18    5.78    0.84
  -1   1 -19  101.37    3.91
  -1   1 -19   97.65    3.89
  -1   1 -19   91.33    3.81
  -1   1 -19   97.07    4.03
  -1   1 -20    0.82    0.61
  -1   1 -20    0.98    0.46
  -1   1 -20    0.21    0.40
  -1   1 -21    6.63    0.68
  -1   1 -21    7.34    0.58
  -1   1 -21    6.73    0.54
  -1   1 -22   10.88    0.62
   1   0 -23    7.14    0.52
   1   0 -23    8.27    0.48
   1   0 -23    8.66    0.47
   1   0 -22    0.58    0.42
   1   0 -22    0.94    0.34
   1   0 -22    1.17    0.37
   1   0 -21   17.19    0.96
   1   0 -21   17.03    1.06
   1   0 -21   18.66    0.94
   1   0 -21   17.38    0.97
   1   0 -21   18.00    0.96
   1   0 -20    2.20    0.54
   1   0 -20    3.39    0.68
   1   0 -20    3.49    0.56
   1   0 -20    3.43    0.51
   1   0 -20    2.48    0.50
   1   0 -19   15.07    1.00
   1   0 -19   18.10    1.04
   1   0 -19   16.95    1.15
   1   0 -19   15.56    0.95
   1   0 -19   16.41    1.03
   1   0 -19   15.68    0.91
   1   0 -18    0.48    0.51
   1   0 -18    0.25    0.54
   1   0 -18    0.28    0.65
   1   0 -18    0.66    0.47
   1   0 -18    0.48    0.54
   1   0 -18    0.25    0.45
   1   0 -17   18.23    1.08
   1   0 -17   14.44    0.99
   1   0 -17   17.64    1.19
   1   0 -17   17.48    1.07
   1   0 -17   18.60    1.08
   1   0 -17   18.12    1.06
   1   0 -17   17.39    1.10
   1   0 -16    2.20    0.50
   1   0 -16    2.05    0.55
   1   0 -16    1.47    0.42
   1   0 -16    1.90    0.51
   1   0 -16    1.84    0.66
  -1   0  16    2.31    0.87
   1   0 -16    2.18    0.54
   1   0 -16    2.72    0.56
   1   0 -16    2.09    0.52
   1   0 -15   48.09    2.10
   1   0 -15   47.76    2.15
   1   0 -15   49.06    2.10
  -1   0  15   43.49    2.82
   1   0 -15   50.59    2.29
   1   0 -15   48.45    2.15
   1   0 -15   47.54    2.11
   1   0 -15   48.07    2.18
   1   0 -15   46.46    2.12
   1   0 -14   28.20    1.39
   1   0 -14   28.90    1.38
   1   0 -14   26.92    1.41
   1   0 -14   28.12    1.32
   1   0 -14   29.68    1.37
   1   0 -14   27.88    1.38
   1   0 -14   27.46    1.33
   1   0 -14   29.40    1.51
  -1   0  14   26.48    2.01
   1   0 -14   27.58    1.37
  -1   0  13    0.71    0.69
   1   0 -13    0.86    0.32
   1   0 -13    1.04    0.39
   1   0 -13    1.55    0.37
   1   0 -13    1.14    0.37
   1   0 -13    0.65    0.34
   1   0 -13    1.12    0.51
   1   0 -13    1.16    0.38
   1   0 -13    1.27    0.38
   1   0 -12   22.16    1.06
   1   0 -12   20.07    1.03
  -1   0  11  113.07    4.71
   1   0 -11  110.20    4.91
  -1   0  10   19.26    1.23
  -1   0   9  507.99   18.24
  -1   0   9  500.88   18.12
   1   0  -9  454.89   17.88
  -1   0   8   74.12    3.10
  -1   0   8   73.32    3.02
   1   0  -8   65.15    2.80
  -1   0   7   25.04    1.38
   1   0  -7   26.17    1.44
   1   0  -7   24.89    1.18
  -1   0   7   26.28    1.36
  -1   0   6 1011.69   38.18
  -1   0   6 1086.53   38.46
   1   0  -6 1014.32   38.26
  -1   0   6 1078.09   38.41
   1   0  -6 1057.51   38.48
  -1   0   5  185.28    7.03
  -1   0   5  192.69    7.24
  -1   0   5  192.59    7.21
   1   0  -5  181.10    7.06
   1   0  -5  198.77    7.27
  -1   0   4    0.24    0.42
  -1   0   4    1.09    0.25
   1   0  -4    0.31    0.40
  -1   0   3  171.73    6.38
   1   0  -3  166.49    6.47
  -1   0   2 9999.00  361.80
   1   0  -2 9792.93  361.86
   1   0  -2 9731.63  361.82
   1   0  -2 9731.18  361.84
  -1   0   1    0.53    0.20
   1   0  -1    0.70    0.26
   1   0  -1    0.57    0.19
  -1   0   0  186.02    7.29
   1   0   0  204.47    7.40
  -1   0   0  207.66    7.36
   1   0   0  193.31    7.30
  -1   0   0  209.55    7.37
   1   0   0  202.21    7.36
  -1   0  -1    1.28    0.24
   1   0   1    1.13    0.27
  -1   0  -1    2.16    0.31
   1   0   1    1.53    0.20
   1   0   1    1.96    0.27
  -1   0  -2 1379.23   50.02
  -1   0  -2 1396.40   50.05
  -1   0  -2 1398.37   50.09
   1   0   2 1298.73   50.01
  -1   0  -3    0.84    0.34
   1   0   3    0.63    0.17
  -1   0  -4 2826.14  104.41
  -1   0  -4 2832.98  104.44
  -1   0  -5   16.59    0.91
  -1   0  -5   16.89    1.01
   1   0   5   16.41    0.69
  -1   0  -5   18.03    1.01
  -1   0  -6   70.88    2.97
  -1   0  -6   72.84    2.96
   1   0   6   68.10    2.65
   1   0   7   19.78    1.01
   1   0   7   20.36    1.06
   1   0   7   20.34    1.09
  -1   0  -7   21.20    1.22
   1   0   7   19.87    0.88
  -1   0  -7   21.72    1.27
   1   0   8  295.85   10.57
   1   0   8  253.51   10.32
   1   0   8  278.61   10.41
   1   0   8  283.30   10.50
   1   0   8  278.45   10.46
  -1   0  -8  290.58   10.65
   1   0   9  440.62   16.07
   1   0   9  412.88   15.93
   1   0   9  422.99   15.99
  -1   0  -9  424.05   16.13
   1   0  10   11.41    0.95
   1   0  10   11.02    0.89
   1   0  10   10.48    0.80
  -1   0 -10   10.69    0.94
   1   0  11   23.85    1.48
   1   0  11   22.21    1.36
  -1   0 -11   23.51    1.46
  -1   0 -12  186.91    7.74
   1   0  12  198.89    7.84
  -1   0 -13   18.62    1.12
  -1   0 -13   20.87    1.17
   1   0  13   19.31    1.43
  -1   0 -13   18.20    0.99
  -1   0 -13   20.09    0.99
  -1   0 -13   21.04    1.07
  -1   0 -13   19.36    1.08
  -1   0 -14   87.06    3.69
  -1   0 -14   86.01    3.55
  -1   0 -14   88.48    3.59
  -1   0 -14   86.36    3.53
  -1   0 -14   84.45    3.51
  -1   0 -14   92.39    3.62
  -1   0 -14   93.03    3.60
  -1   0 -14   88.67    3.63
  -1   0 -15   11.33    0.79
  -1   0 -15   10.56    0.94
  -1   0 -15   12.39    0.85
   1   0  15   11.93    1.26
  -1   0 -15   12.22    0.79
  -1   0 -15   13.20    0.78
  -1   0 -15   12.91    0.86
  -1   0 -15   11.83    0.86
  -1   0 -15   11.08    0.88
  -1   0 -16    5.00    0.56
  -1   0 -16    5.77    0.80
  -1   0 -16    5.44    0.56
  -1   0 -16    5.75    0.68
  -1   0 -16    5.03    0.60
  -1   0 -16    6.13    0.66
  -1   0 -17    4.88    0.75
  -1   0 -17    2.94    0.53
  -1   0 -17    4.04    0.58
  -1   0 -17    4.23    0.63
  -1   0 -17    4.25    0.60
  -1   0 -18    1.04    0.67
  -1   0 -18    0.21    0.43
  -1   0 -18    0.42    0.53
  -1   0 -18    0.94    0.53
  -1   0 -18    0.97    0.52
  -1   0 -19   43.55    2.15
  -1   0 -19   42.58    1.96
  -1   0 -19   45.26    2.04
  -1   0 -19   48.21    2.06
  -1   0 -19   43.76    1.99
  -1   0 -20    0.87    0.61
  -1   0 -20    0.59    0.39
  -1   0 -20    0.89    0.49
  -1   0 -20    1.50    0.50
  -1   0 -20    0.90    0.44
  -1   0 -21    1.24    0.56
  -1   0 -21    2.44    0.46
  -1   0 -22    0.26    0.43
  -1   0 -22   -0.08    0.32
  -1   0 -23    0.61    0.22
   1   1 -22    0.91    0.27
   1   1 -22    1.05    0.40
   1   1 -22    0.83    0.31
   1   1 -21    1.11    0.39
   1   1 -21    0.13    0.35
   1   1 -21    0.74    0.40
   1   1 -21    1.46    0.51
   1   1 -20    7.01    0.61
   1   1 -20    7.85    0.62
   1   1 -20    5.66    0.60
   1   1 -20    5.73    0.62
   1   1 -20    5.85    0.75
   1   1 -19    1.12    0.47
   1   1 -19    1.58    0.49
   1   1 -19    1.50    0.51
   1   1 -19    0.73    0.53
   1   1 -19    0.51    0.66
   1   1 -18    0.99    0.54
   1   1 -18    0.76    0.49
   1   1 -18    0.80    0.50
   1   1 -18    0.52    0.53
   1   1 -18    0.84    0.54
   1   1 -18    1.02    0.66
   1   1 -17    0.81    0.71
   1   1 -17    0.24    0.53
   1   1 -17    0.69    0.39
   1   1 -17    0.43    0.51
   1   1 -17    0.28    0.50
   1   1 -17    0.62    0.52
   1   1 -17    0.36    0.51
   1   1 -16  161.29    6.19
   1   1 -16  148.25    5.96
   1   1 -16  150.62    6.01
   1   1 -16  149.87    5.96
   1   1 -16  150.75    6.02
   1   1 -16  157.98    6.06
   1   1 -16  157.68    6.05
   1   1 -16  156.55    6.06
   1   1 -15    2.17    0.53
   1   1 -15    1.52    0.50
   1   1 -15    1.93    0.49
   1   1 -15    1.50    0.43
   1   1 -15    2.28    0.66
   1   1 -15    2.22    0.47
   1   1 -15    2.16    0.46
   1   1 -15    2.59    0.54
  -1  -1  15    3.51    0.95
   1   1 -14   31.59    1.50
  -1  -1  14   36.72    2.30
   1   1 -14   31.86    1.50
   1   1 -14   32.96    1.55
   1   1 -14   30.84    1.51
   1   1 -14   32.41    1.54
   1   1 -14   29.29    1.48
   1   1 -14   31.15    1.49
   1   1 -14   33.23    1.67
   1   1 -14   32.12    1.55
   1   1 -14   32.71    1.61
  -1  -1  13  219.23    8.28
   1   1 -13  192.00    7.37
   1   1 -13  193.43    7.39
   1   1 -13  190.24    7.38
   1   1 -13  188.43    7.34
   1   1 -13  190.24    7.35
   1   1 -13  196.16    7.49
   1   1 -13  187.13    7.43
   1   1 -13  191.07    7.39
   1   1 -12   31.51    1.98
   1   1 -12   29.30    1.38
   1   1 -12   29.73    1.37
  -1  -1  12   33.11    2.03
  -1  -1  11    6.03    0.99
   1   1 -11    5.48    0.88
  -1  -1  11    6.05    0.73
   1   1 -10  535.06   20.25
  -1  -1  10  525.47   20.03
  -1  -1   9  220.39    8.56
   1   1  -9  217.40    8.74
   1   1  -8    2.79    0.31
  -1  -1   8    3.56    0.56
   1   1  -7  331.94   12.37
   1   1  -6  971.98   35.90
   1   1  -5    8.36    0.43
   1   1  -4  845.68   29.11
   1   1  -4  772.79   28.82
  -1  -1   3  356.06   13.33
   1   1  -3  353.39   13.41
   1   1  -3  357.19   13.35
  -1  -1   2  302.10   11.39
   1   1  -2  298.23   11.40
   1   1  -2  314.69   11.45
  -1  -1   1  117.75    4.54
   1   1  -1  126.16    4.50
   1   1  -1  119.80    4.55
  -1  -1   1  117.67    4.43
   1   1  -1  115.11    4.54
  -1  -1   0  131.37    4.89
  -1  -1   0  130.80    4.89
   1   1   0  128.54    4.88
  -1  -1  -1    5.92    0.36
  -1  -1  -1    5.44    0.31
   1   1   1    5.83    0.39
  -1  -1  -1    5.29    0.38
   1   1   2  242.45    9.09
  -1  -1  -2  243.05    9.12
  -1  -1  -3  149.31    5.51
   1   1   3  144.76    5.50
   1   1   3  146.76    5.55
   1   1   3  143.95    5.46
   1   1   4   20.10    0.85
  -1  -1  -4   21.71    0.99
   1   1   4   22.25    0.93
   1   1   4   21.95    1.03
   1   1   4   21.31    0.90
  -1  -1  -5 1511.13   56.15
   1   1   5 1590.28   56.21
   1   1   5 1530.67   56.16
   1   1   5 1447.35   56.06
  -1  -1  -5 1602.09   56.29
   1   1   5 1532.58   56.07
   1   1   6 1143.03   41.85
   1   1   6 1139.47   41.83
   1   1   6 1118.36   41.78
   1   1   6 1113.99   41.69
  -1  -1  -6 1150.02   41.93
   1   1   7   19.74    1.09
   1   1   7   18.92    1.00
   1   1   7   20.54    1.14
   1   1   7   21.70    0.96
  -1  -1  -7   19.86    1.24
   1   1   8   11.28    0.86
   1   1   8    9.82    0.78
   1   1   8   10.94    0.77
   1   1   8    9.49    0.61
  -1  -1  -8   11.20    0.94
   1   1   9    5.39    0.69
   1   1   9    3.90    0.60
   1   1   9    3.87    0.55
  -1  -1  -9    4.25    0.71
   1   1   9    3.71    0.41
   1   1  10    0.63    0.49
   1   1  10    0.73    0.52
  -1  -1 -10    1.53    0.58
   1   1  11   57.58    2.72
   1   1  11   52.41    2.60
  -1  -1 -11   55.59    2.67
   1   1  12    0.22    0.61
   1   1  12    1.09    0.56
  -1  -1 -12   -0.27    0.53
  -1  -1 -13    6.56    0.83
  -1  -1 -13    6.15    0.51
  -1  -1 -13    6.71    0.52
  -1  -1 -13    6.29    0.50
   1   1  13    6.97    0.96
  -1  -1 -14   47.47    1.97
  -1  -1 -14   44.12    1.99
   1   1  14   47.81    2.54
  -1  -1 -14   45.69    1.97
  -1  -1 -14   43.63    1.91
  -1  -1 -14   42.28    1.92
  -1  -1 -14   41.94    2.05
  -1  -1 -15    1.18    0.48
  -1  -1 -15    1.18    0.44
  -1  -1 -15    1.76    0.53
   1   1  15    0.68    0.59
  -1  -1 -15    1.53    0.47
  -1  -1 -15    1.61    0.41
  -1  -1 -15    1.54    0.40
  -1  -1 -15    1.42    0.56
  -1  -1 -15    1.86    0.46
  -1  -1 -16   34.62    1.65
  -1  -1 -16   35.61    1.65
  -1  -1 -16   32.44    1.67
  -1  -1 -16   33.54    1.65
  -1  -1 -16   34.79    1.59
  -1  -1 -16   36.16    1.60
  -1  -1 -16   31.25    1.74
  -1  -1 -16   31.83    1.59
  -1  -1 -17   70.88    2.85
  -1  -1 -17   68.19    2.86
   1   1  17   62.87    3.53
  -1  -1 -17   64.50    2.77
  -1  -1 -17   67.28    2.78
  -1  -1 -17   61.88    2.77
  -1  -1 -17   65.68    2.94
  -1  -1 -17   67.32    2.85
  -1  -1 -18   99.08    3.90
  -1  -1 -18   90.11    3.90
  -1  -1 -18   95.63    3.90
  -1  -1 -18   93.75    3.83
  -1  -1 -18   90.68    3.99
  -1  -1 -18   99.02    3.91
  -1  -1 -19    6.44    0.68
  -1  -1 -19    5.49    0.68
  -1  -1 -19    5.31    0.67
  -1  -1 -19    6.17    0.62
  -1  -1 -19    5.38    0.78
  -1  -1 -19    6.51    0.71
  -1  -1 -20   16.16    0.99
  -1  -1 -20   16.43    1.02
  -1  -1 -20   14.76    0.96
  -1  -1 -20   15.88    0.91
  -1  -1 -20   16.11    1.10
  -1  -1 -20   15.51    0.99
  -1  -1 -21    8.92    0.71
  -1  -1 -21    7.86    0.65
  -1  -1 -21    8.10    0.76
  -1  -1 -21    9.27    0.72
  -1  -1 -21    7.71    0.58
  -1  -1 -22   19.12    0.95
  -1  -1 -22   18.89    0.96
  -1  -1 -23   13.85    0.73
  -1  -1 -23   14.24    0.74
   1   2 -22    0.63    0.32
   1   2 -21    3.08    0.51
   1   2 -21    2.98    0.39
   1   2 -20    1.55    0.59
   1   2 -20    1.05    0.39
   1   2 -20    1.58    0.44
   1   2 -19   -0.20    0.63
   1   2 -19    0.45    0.44
   1   2 -19    0.29    0.41
   1   2 -19    0.46    0.46
   1   2 -18   16.54    1.16
   1   2 -18   16.31    0.99
   1   2 -18   14.14    0.94
   1   2 -18   15.71    1.01
   1   2 -18   16.21    0.99
   1   2 -17    0.19    0.69
   1   2 -17   -0.04    0.51
   1   2 -17    1.44    0.54
   1   2 -17    1.04    0.53
   1   2 -17    0.20    0.50
   1   2 -17    0.06    0.34
   1   2 -16   59.00    2.52
   1   2 -16   55.70    2.50
   1   2 -16   56.95    2.49
   1   2 -16   60.52    2.51
   1   2 -16   53.82    2.42
  -1  -2  15   -0.26    0.86
  -1  -2  15    0.12    0.71
   1   2 -15    0.97    0.52
   1   2 -15    1.06    0.50
   1   2 -15    1.25    0.49
   1   2 -15    1.00    0.56
   1   2 -15    1.04    0.45
   1   2 -14    4.74    0.51
  -1  -2  14    4.52    1.14
  -1  -2  14    3.85    0.90
   1   2 -14    5.15    0.61
   1   2 -14    4.84    0.60
   1   2 -14    4.82    0.60
   1   2 -14    5.21    0.69
   1   2 -14    6.32    0.62
   1   2 -13   59.76    3.13
   1   2 -13   54.70    2.38
  -1  -2  13   62.91    3.18
   1   2 -13   53.47    2.39
   1   2 -13   60.13    2.46
   1   2 -13   57.15    2.43
   1   2 -13   54.78    2.42
   1   2 -13   57.41    2.51
   1   2 -13   59.14    2.45
   1   2 -12    0.02    0.32
   1   2 -12    0.28    0.69
   1   2 -12    0.37    0.37
   1   2 -12   -0.03    0.33
  -1  -2  12   -0.29    0.68
   1   2 -12    0.37    0.42
   1   2 -12    0.17    0.36
   1   2 -12    0.43    0.37
   1   2 -12    0.06    0.38
  -1  -2  11   -0.26    0.70
   1   2 -11   -0.26    0.65
  -1  -2  10   22.93    1.58
  -1  -2  10   20.73    1.34
  -1  -2   9   32.50    1.89
   1   2  -9   32.83    1.87
  -1  -2   9   32.32    1.68
  -1  -2   8   96.76    4.15
   1   2  -8   94.86    4.14
  -1  -2   7    0.65    0.59
   1   2  -7    1.34    0.60
   1   2  -6    4.75    0.88
  -1  -2   6    6.16    0.70
   1   2  -6    4.66    0.69
  -1  -2   5  278.77   10.16
   1   2  -5  253.04   10.15
   1   2  -5  261.68   10.29
  -1  -2   4  152.71    6.08
   1   2  -4  162.62    6.25
  -1  -2   3  312.17   11.82
  -1  -2   3  325.50   12.00
   1   2  -3  332.80   12.13
  -1  -2   2   22.51    0.98
  -1  -2   2   24.91    1.15
  -1  -2   2   23.87    1.19
   1   2  -2   23.28    1.22
   1   2  -1  716.52   26.49
  -1  -2   1  730.59   26.52
  -1  -2   1  718.19   26.63
   1   2  -1  729.10   26.66
   1   2  -1  681.45   26.63
   1   2   0 4149.15  150.09
  -1  -2   0 4013.74  150.07
   1   2   0 4067.09  150.14
  -1  -2  -1 1638.43   60.59
   1   2   1 1642.88   60.55
  -1  -2  -2   23.67    1.05
   1   2   2   22.82    1.04
   1   2   3  271.56   10.03
   1   2   3  270.62   10.03
  -1  -2  -3  262.22    9.94
  -1  -2  -3  263.66    9.89
   1   2   3  269.93    9.98
   1   2   4  499.02   18.48
   1   2   4  510.02   18.57
   1   2   4  507.43   18.57
  -1  -2  -4  485.18   18.44
   1   2   5 3151.87  115.09
  -1  -2  -5 3120.79  114.93
   1   2   5 3153.74  115.10
  -1  -2  -5 3163.95  115.05
   1   2   5 3037.69  114.99
   1   2   6  533.80   19.94
   1   2   6  537.46   19.95
  -1  -2  -6  526.68   19.74
  -1  -2  -6  524.19   19.90
  -1  -2  -6  549.54   20.04
   1   2   6  536.74   19.83
   1   2   7  146.23    5.60
  -1  -2  -7  144.44    5.83
   1   2   7  158.09    5.80
   1   2   7  137.17    5.72
   1   2   7  142.57    5.71
  -1  -2  -8  110.68    4.55
   1   2   8  108.30    4.28
   1   2   8  107.61    4.48
   1   2   8  109.13    4.45
   1   2   9    1.30    0.38
  -1  -2  -9    1.63    0.66
   1   2   9    1.04    0.54
   1   2   9    1.29    0.61
  -1  -2 -10  314.85   11.67
   1   2  10  288.21   11.30
   1   2  10  306.50   11.60
   1   2  10  296.06   11.51
  -1  -2 -11   44.87    2.38
   1   2  11   47.14    2.36
   1   2  12   12.27    1.10
  -1  -2 -12   11.23    1.11
   1   2  12   14.13    1.19
  -1  -2 -13    0.70    0.61
   1   2  13    0.51    0.62
  -1  -2 -14    1.63    0.37
  -1  -2 -14    1.35    0.47
  -1  -2 -14    1.06    0.58
  -1  -2 -14    1.23    0.42
  -1  -2 -14    1.59    0.49
   1   2  14    1.70    0.72
  -1  -2 -14    1.47    0.33
  -1  -2 -14    1.58    0.43
  -1  -2 -14    0.97    0.39
  -1  -2 -14    1.62    0.41
  -1  -2 -15    3.44    0.52
  -1  -2 -15    3.43    0.59
  -1  -2 -15    3.58    0.53
  -1  -2 -15    4.21    0.58
  -1  -2 -15    3.83    0.55
  -1  -2 -15    3.70    0.60
  -1  -2 -15    3.97    0.56
   1   2  15    2.78    0.82
  -1  -2 -15    3.96    0.44
  -1  -2 -15    4.13    0.49
  -1  -2 -16   48.24    2.29
  -1  -2 -16   48.79    2.20
  -1  -2 -16   49.79    2.21
  -1  -2 -16   50.57    2.25
   1   2  16   44.92    2.79
  -1  -2 -16   52.20    2.27
  -1  -2 -16   50.11    2.21
  -1  -2 -16   51.40    2.17
  -1  -2 -17   14.10    1.06
  -1  -2 -17   13.81    0.96
  -1  -2 -17   16.56    1.03
  -1  -2 -17   17.47    1.02
   1   2  17   15.31    1.49
  -1  -2 -17   16.13    1.05
  -1  -2 -17   16.65    0.99
  -1  -2 -17   14.48    0.93
  -1  -2 -18    0.98    0.56
  -1  -2 -18    0.56    0.48
  -1  -2 -18   -0.13    0.58
  -1  -2 -18    1.03    0.47
  -1  -2 -18    0.34    0.55
  -1  -2 -18    0.92    0.52
  -1  -2 -18    1.41    0.47
  -1  -2 -19   11.55    0.88
  -1  -2 -19   10.02    0.82
  -1  -2 -19   10.09    0.73
  -1  -2 -19    9.13    0.89
  -1  -2 -19   11.41    0.84
  -1  -2 -19   10.76    0.87
  -1  -2 -19    9.98    0.75
  -1  -2 -20   22.49    1.32
  -1  -2 -20   23.18    1.25
  -1  -2 -20   25.10    1.29
  -1  -2 -20   22.47    1.18
  -1  -2 -21    6.60    0.71
  -1  -2 -21    7.83    0.67
  -1  -2 -21    6.74    0.66
  -1  -2 -21    6.51    0.57
  -1  -2 -22    7.60    0.61
  -1  -2 -22    7.88    0.60
  -1  -2 -23    2.21    0.41
  -1  -2 -23    3.05    0.39
   1   3 -21    3.85    0.35
   1   3 -21    3.41    0.37
   1   3 -20   26.14    1.23
   1   3 -20   27.36    1.25
   1   3 -19    2.26    0.49
   1   3 -19    2.05    0.48
   1   3 -18   58.13    2.56
   1   3 -18   57.58    2.50
   1   3 -18   63.45    2.60
   1   3 -18   63.12    2.59
   1   3 -17   20.73    1.15
   1   3 -17   21.95    1.09
   1   3 -17   19.20    1.31
   1   3 -17   21.80    1.19
   1   3 -17   20.15    1.18
   1   3 -17   19.91    1.10
   1   3 -17   19.96    1.16
   1   3 -16   13.50    0.93
   1   3 -16   12.52    0.85
   1   3 -16   11.34    0.90
   1   3 -16   13.26    1.09
   1   3 -16   13.19    0.92
   1   3 -16   12.65    0.84
   1   3 -16   13.40    0.93
   1   3 -15   13.34    0.93
   1   3 -15   12.68    0.86
   1   3 -15   13.85    0.94
   1   3 -15   11.49    1.02
   1   3 -15   11.89    0.98
   1   3 -15   12.72    0.91
   1   3 -15   13.29    0.89
   1   3 -15   11.89    0.89
   1   3 -14   51.92    2.25
   1   3 -14   50.39    2.26
   1   3 -14   46.01    2.19
   1   3 -14   52.92    2.26
   1   3 -14   51.83    2.39
   1   3 -14   51.98    2.26
   1   3 -14   51.06    2.31
  -1  -3  14   43.97    2.80
  -1  -3  14   50.01    3.07
   1   3 -13    7.72    0.73
   1   3 -13    9.21    0.72
   1   3 -13    7.41    0.67
   1   3 -13    9.10    0.84
   1   3 -13    8.80    0.74
   1   3 -13    9.15    1.13
  -1  -3  13    7.66    1.21
  -1  -3  13    8.49    1.13
   1   3 -13    7.99    0.77
   1   3 -13    8.68    0.71
   1   3 -12   78.05    3.49
   1   3 -12   85.58    3.49
   1   3 -12   87.06    3.54
   1   3 -12   85.21    3.52
  -1  -3  12   94.96    4.39
  -1  -3  12   88.49    4.18
   1   3 -12   85.74    3.49
   1   3 -12   88.02    3.53
   1   3 -12   85.16    3.58
   1   3 -12   91.93    4.23
   1   3 -12   89.13    3.67
   1   3 -12   94.61    3.66
   1   3 -12   87.82    3.54
   1   3 -11   11.63    0.77
   1   3 -11   11.80    0.78
  -1  -3  11   12.26    1.19
  -1  -3  11   14.60    1.37
   1   3 -11   11.34    0.75
   1   3 -11   13.97    1.28
   1   3 -11   13.02    0.79
   1   3 -11   12.08    0.88
   1   3 -11   11.12    0.86
   1   3 -11   11.31    0.82
  -1  -3  10  143.51    5.95
  -1  -3  10  137.07    6.03
   1   3 -10  134.88    5.92
  -1  -3   9   10.13    1.06
  -1  -3   9   12.22    1.19
   1   3  -9   12.65    1.13
  -1  -3   8   43.16    2.23
  -1  -3   8   43.29    2.32
   1   3  -8   43.35    2.25
  -1  -3   7  117.78    4.86
  -1  -3   7  111.55    4.92
   1   3  -7  121.00    5.16
   1   3  -7  116.94    4.91
  -1  -3   6  144.05    5.73
  -1  -3   6  145.09    5.81
   1   3  -6  137.42    5.75
   1   3  -6  140.15    5.96
  -1  -3   5  164.30    6.51
  -1  -3   5  168.52    6.59
   1   3  -5  160.82    6.72
   1   3  -5  165.98    6.57
  -1  -3   4  184.14    6.53
  -1  -3   4  187.06    6.47
   1   3  -4  184.94    6.70
   1   3  -4  172.52    6.50
  -1  -3   3  105.12    4.01
  -1  -3   3  102.05    3.94
  -1  -3   3   95.10    3.67
   1   3  -3   99.94    4.12
   1   3  -3   96.68    3.98
   1   3  -2    1.39    0.62
  -1  -3   2    1.25    0.56
   1   3  -2    1.74    0.50
   1   3  -1 1148.42   38.96
  -1  -3   1 1077.81   38.85
   1   3  -1 1015.77   38.61
  -1  -3   1 1139.84   38.91
   1   3   0    6.96    0.71
   1   3   0    6.82    0.42
  -1  -3   0    7.51    0.73
   1   3   1   57.59    2.43
   1   3   1   57.74    2.33
   1   3   2   78.83    3.39
  -1  -3  -2   88.48    3.36
   1   3   2   84.53    3.37
   1   3   2   88.32    3.40
  -1  -3  -3   16.21    0.95
  -1  -3  -3   16.74    0.95
   1   3   3   19.34    0.97
  -1  -3  -4 1040.88   40.20
   1   3   4 1086.13   40.27
  -1  -3  -4 1123.79   40.23
  -1  -3  -4 1065.78   40.16
   1   3   4 1126.46   40.23
   1   3   5    4.30    0.53
  -1  -3  -5    4.57    0.49
   1   3   5    4.08    0.63
   1   3   5    3.79    0.59
   1   3   6   67.33    2.70
  -1  -3  -6   63.60    2.64
   1   3   6   62.74    2.79
   1   3   6   66.23    2.82
   1   3   7  560.46   20.30
  -1  -3  -7  538.54   20.49
   1   3   7  553.42   20.44
   1   3   7  531.21   20.40
  -1  -3  -7  532.07   20.22
   1   3   8    0.80    0.43
  -1  -3  -8    0.96    0.66
   1   3   8    0.33    0.61
  -1  -3  -8    1.04    0.31
   1   3   8    1.86    0.61
   1   3   9    8.43    0.72
  -1  -3  -9   10.73    1.02
   1   3   9    9.69    0.96
   1   3   9    7.82    0.88
  -1  -3  -9    9.48    0.61
   1   3  10  103.75    4.24
  -1  -3 -10  108.27    4.56
   1   3  10  100.95    4.46
   1   3  11   14.50    0.99
  -1  -3 -11   15.71    1.31
   1   3  11   17.46    1.29
   1   3  12   20.47    1.49
  -1  -3 -12   19.94    1.48
   1   3  12   17.58    1.42
  -1  -3 -13   61.78    2.61
  -1  -3 -13   64.22    2.62
  -1  -3 -13   64.15    3.23
  -1  -3 -13   67.01    2.61
   1   3  13   67.83    3.30
   1   3  14   51.36    2.85
  -1  -3 -14   50.26    2.19
  -1  -3 -14   55.94    2.27
  -1  -3 -14   54.99    2.24
  -1  -3 -14   47.92    2.17
  -1  -3 -14   51.32    2.16
  -1  -3 -14   52.54    2.17
  -1  -3 -14   58.23    2.88
  -1  -3 -14   50.80    2.20
  -1  -3 -14   54.82    2.24
  -1  -3 -15    0.59    0.37
  -1  -3 -15    1.00    0.51
  -1  -3 -15    0.85    0.48
  -1  -3 -15    0.43    0.45
   1   3  15    0.11    0.71
  -1  -3 -15    0.42    0.41
  -1  -3 -15    0.27    0.39
  -1  -3 -15    0.12    0.34
  -1  -3 -15    0.07    0.31
  -1  -3 -15    0.24    0.37
  -1  -3 -15   -0.37    0.61
  -1  -3 -15   -0.12    0.41
  -1  -3 -16   50.13    2.36
  -1  -3 -16   51.91    2.42
   1   3  16   53.87    3.06
  -1  -3 -16   55.28    2.34
  -1  -3 -16   55.18    2.36
  -1  -3 -16   53.64    2.29
  -1  -3 -16   54.85    2.40
  -1  -3 -16   57.60    2.38
  -1  -3 -16   55.03    2.32
  -1  -3 -16   55.91    2.44
  -1  -3 -17   15.90    0.97
  -1  -3 -17   14.90    1.02
  -1  -3 -17   14.09    0.93
  -1  -3 -17   17.01    1.01
  -1  -3 -17   14.75    0.87
  -1  -3 -17   14.04    0.90
  -1  -3 -17   14.63    0.91
   1   3  17   13.91    1.46
  -1  -3 -17   13.95    0.96
  -1  -3 -17   14.16    1.02
  -1  -3 -18   48.21    2.35
  -1  -3 -18   50.32    2.29
  -1  -3 -18   55.09    2.32
  -1  -3 -18   49.51    2.35
  -1  -3 -18   52.34    2.30
  -1  -3 -18   52.88    2.35
  -1  -3 -18   51.53    2.27
  -1  -3 -18   53.56    2.27
  -1  -3 -19   21.83    1.27
  -1  -3 -19   23.78    1.37
  -1  -3 -19   23.61    1.29
  -1  -3 -19   26.05    1.39
  -1  -3 -19   25.11    1.36
  -1  -3 -19   26.44    1.32
  -1  -3 -19   24.57    1.27
  -1  -3 -19   25.94    1.30
  -1  -3 -20   51.44    2.38
  -1  -3 -20   49.77    2.27
  -1  -3 -20   53.44    2.33
  -1  -3 -20   54.46    2.40
  -1  -3 -20   58.44    2.41
  -1  -3 -20   55.08    2.30
  -1  -3 -21   17.84    1.11
  -1  -3 -21   20.31    1.08
  -1  -3 -21   21.02    1.15
  -1  -3 -21   19.71    1.13
  -1  -3 -21   19.93    1.03
  -1  -3 -22   10.26    0.70
  -1  -3 -22    8.10    0.68
  -1  -3 -22   10.23    0.74
  -1  -3 -22   10.63    0.74
  -1  -3 -23    6.21    0.49
  -1  -3 -23    6.15    0.53
  -1  -3 -23    5.53    0.51
  -1  -3 -24    8.27    0.53
   1   4 -20    6.57    0.47
   1   4 -20    4.94    0.42
   1   4 -20    5.79    0.52
   1   4 -19    2.22    0.44
   1   4 -19    1.86    0.40
   1   4 -19    2.03    0.52
   1   4 -18    4.94    0.58
   1   4 -18    3.59    0.53
   1   4 -18    4.13    0.53
   1   4 -18    3.31    0.66
   1   4 -17    8.90    0.67
   1   4 -17   10.28    0.82
   1   4 -17   10.48    0.80
   1   4 -17   11.47    0.79
   1   4 -17   10.15    0.93
   1   4 -16    0.84    0.48
   1   4 -16    1.71    0.69
   1   4 -16    0.73    0.51
   1   4 -16    0.85    0.61
   1   4 -16    1.16    0.37
   1   4 -16    0.18    0.51
   1   4 -15   35.16    1.68
   1   4 -15   38.39    1.81
   1   4 -15   37.68    1.92
   1   4 -15   38.86    1.79
   1   4 -15   37.02    1.78
   1   4 -15   37.17    1.86
   1   4 -15   38.32    1.79
   1   4 -14   53.17    2.39
   1   4 -14   56.02    2.32
   1   4 -14   56.00    2.36
   1   4 -14   49.88    2.22
   1   4 -14   54.14    2.44
   1   4 -14   46.61    2.26
   1   4 -14   49.84    2.31
   1   4 -13    0.55    0.72
   1   4 -13    0.86    0.49
   1   4 -13    0.93    0.61
   1   4 -13    1.08    0.50
  -1  -4  13    1.60    0.92
   1   4 -13    0.60    0.39
  -1  -4  13    0.85    0.81
   1   4 -13    0.78    0.47
   1   4 -13    0.28    0.55
   1   4 -13    0.69    0.43
   1   4 -12   17.59    1.50
   1   4 -12   17.31    1.10
   1   4 -12   14.05    1.08
   1   4 -12   16.38    0.99
   1   4 -12   15.59    0.90
  -1  -4  12   12.89    1.53
   1   4 -12   16.16    0.99
  -1  -4  12   15.85    1.58
   1   4 -12   16.88    1.06
   1   4 -12   15.10    0.97
   1   4 -12   16.13    0.97
   1   4 -11   54.83    2.52
   1   4 -11   58.14    2.53
   1   4 -11   62.33    2.68
   1   4 -11   60.61    2.61
   1   4 -11   57.34    2.48
  -1  -4  11   60.95    3.26
   1   4 -11   64.17    2.58
   1   4 -11   61.66    3.13
   1   4 -11   60.62    2.60
   1   4 -11   58.80    2.52
   1   4 -10    1.13    0.39
   1   4 -10    0.51    0.48
   1   4 -10   -0.10    0.36
   1   4 -10    0.47    0.41
  -1  -4  10    0.29    0.74
  -1  -4  10    0.41    0.57
   1   4 -10   -0.09    0.65
   1   4 -10    0.75    0.42
   1   4 -10   -0.11    0.38
   1   4 -10   -0.39    0.42
  -1  -4   9    1.48    0.76
  -1  -4   9    0.37    0.61
   1   4  -9    0.72    0.40
   1   4  -9    0.80    0.63
   1   4  -8   10.07    1.30
  -1  -4   8   11.81    1.07
  -1  -4   8   11.46    1.19
   1   4  -8   13.46    1.16
  -1  -4   7    7.97    0.99
   1   4  -7    6.78    1.06
  -1  -4   7    7.09    0.84
   1   4  -7    7.68    0.88
  -1  -4   6   98.70    4.23
   1   4  -6   93.31    4.16
   1   4  -6   99.55    4.47
  -1  -4   5  339.94   13.35
   1   4  -5  353.76   13.35
   1   4  -5  347.44   13.57
  -1  -4   4   88.57    3.97
   1   4  -4   98.73    4.01
   1   4  -4   92.34    4.18
  -1  -4   4   97.35    4.07
  -1  -4   3  268.79   10.40
   1   4  -3  278.92   10.59
   1   4  -3  255.92   10.38
  -1  -4   3  281.66   10.49
   1   4  -2  148.44    5.83
  -1  -4   2  141.04    5.65
   1   4  -2  139.69    5.66
  -1  -4   2  140.85    5.72
  -1  -4   1   79.07    3.48
   1   4  -1   85.03    3.53
  -1  -4   1   79.62    3.45
   1   4   0   81.95    3.46
  -1  -4   0   80.33    3.41
  -1  -4  -1  671.86   24.07
   1   4   1  648.16   24.24
   1   4   1  628.31   24.00
   1   4   2  246.31    9.32
  -1  -4  -2  244.46    9.26
   1   4   2  232.90    9.37
   1   4   2  249.83    9.24
   1   4   3    4.91    0.62
   1   4   3    4.26    0.52
  -1  -4  -3    5.24    0.66
  -1  -4  -3    4.29    0.56
   1   4   3    3.36    0.65
   1   4   4   20.63    1.17
   1   4   4   20.66    1.15
  -1  -4  -4   23.13    1.21
  -1  -4  -4   21.42    1.14
  -1  -4  -4   20.47    1.15
   1   4   5  196.00    7.69
  -1  -4  -5  190.75    7.69
  -1  -4  -5  206.87    7.71
  -1  -4  -5  204.13    7.66
  -1  -4  -6  202.91    7.89
  -1  -4  -6  218.09    8.14
  -1  -4  -6  213.89    8.10
   1   4   6  217.46    8.12
  -1  -4  -7  148.05    5.97
   1   4   7  155.56    6.06
  -1  -4  -7  150.95    5.91
   1   4   7  148.68    5.94
   1   4   8   45.30    2.30
  -1  -4  -8   46.08    2.10
   1   4   8   51.26    2.20
  -1  -4  -8   46.99    2.41
   1   4   9   20.30    1.37
  -1  -4  -9   17.77    1.04
  -1  -4  -9   16.78    1.35
   1   4   9   19.62    1.16
   1   4  10  149.56    6.17
  -1  -4 -10  146.78    5.82
   1   4  10  152.57    5.97
  -1  -4 -10  145.85    6.23
   1   4  11    0.51    0.73
   1   4  11    0.44    0.49
  -1  -4 -11    0.16    0.68
   1   4  12   54.86    2.83
   1   4  12   55.55    2.55
  -1  -4 -12   53.72    2.86
   1   4  12   52.44    2.81
  -1  -4 -13   70.48    2.83
  -1  -4 -13   74.04    3.55
  -1  -4 -13   69.18    2.82
  -1  -4 -13   67.25    2.82
  -1  -4 -13   71.54    2.82
   1   4  13   75.89    3.57
  -1  -4 -14   14.20    0.89
  -1  -4 -14   13.64    0.83
  -1  -4 -14   13.60    1.38
  -1  -4 -14   15.01    0.83
  -1  -4 -14   14.63    0.81
  -1  -4 -14   14.52    0.80
   1   4  14   17.11    1.50
  -1  -4 -14   15.35    0.83
  -1  -4 -14   15.06    0.83
  -1  -4 -15    7.37    0.60
  -1  -4 -15    9.16    0.68
  -1  -4 -15    7.78    0.64
  -1  -4 -15    6.99    1.06
  -1  -4 -15    7.92    0.59
  -1  -4 -15    7.89    0.60
  -1  -4 -15    7.24    0.60
   1   4  15    6.45    1.07
  -1  -4 -15    8.31    0.62
  -1  -4 -15    7.71    0.63
  -1  -4 -16    1.87    0.42
  -1  -4 -16    0.90    0.36
   1   4  16    1.56    0.87
  -1  -4 -16    0.99    0.41
  -1  -4 -16    2.46    0.48
  -1  -4 -16    1.36    0.47
  -1  -4 -16    1.62    0.52
  -1  -4 -17   29.54    1.50
  -1  -4 -17   29.61    1.44
  -1  -4 -17   29.22    1.39
   1   4  17   29.74    2.18
  -1  -4 -17   25.93    1.46
  -1  -4 -17   27.78    1.48
  -1  -4 -17   29.26    1.43
  -1  -4 -17   29.28    1.45
  -1  -4 -17   29.40    1.42
  -1  -4 -18    7.26    0.63
  -1  -4 -18    7.49    0.74
  -1  -4 -18    8.17    0.78
  -1  -4 -18    8.71    0.77
  -1  -4 -18    8.13    0.70
  -1  -4 -18    7.10    0.68
  -1  -4 -18    8.09    0.69
  -1  -4 -19   25.25    1.42
  -1  -4 -19   27.16    1.43
  -1  -4 -19   28.27    1.52
  -1  -4 -19   27.94    1.44
  -1  -4 -19   27.30    1.38
  -1  -4 -19   28.21    1.40
  -1  -4 -19   29.24    1.42
  -1  -4 -20    0.65    0.49
  -1  -4 -20    0.42    0.47
  -1  -4 -20    0.75    0.60
  -1  -4 -20    1.10    0.56
  -1  -4 -20    0.70    0.43
  -1  -4 -20    0.83    0.47
  -1  -4 -20    0.79    0.46
  -1  -4 -21    0.83    0.44
  -1  -4 -21    0.57    0.54
  -1  -4 -21    1.02    0.40
  -1  -4 -21    0.69    0.44
  -1  -4 -21    0.47    0.51
  -1  -4 -22   18.04    1.05
  -1  -4 -22   19.31    0.95
  -1  -4 -22   18.31    1.03
  -1  -4 -22   18.74    0.98
  -1  -4 -23   10.61    0.67
  -1  -4 -23    9.01    0.67
  -1  -4 -24   10.60    0.60
  -1  -4 -24   10.28    0.60
   1   5 -19    5.27    0.51
   1   5 -18    2.04    0.51
   1   5 -18    2.50    0.40
   1   5 -18    2.77    0.48
   1   5 -17   11.44    0.90
   1   5 -17   12.98    0.80
   1   5 -16    0.49    0.45
   1   5 -16    0.32    0.56
   1   5 -16    0.60    0.58
   1   5 -16    0.23    0.42
   1   5 -16   -0.03    0.52
   1   5 -15   67.31    2.97
   1   5 -15   69.49    3.07
   1   5 -15   72.22    3.06
   1   5 -15   72.05    2.96
   1   5 -15   71.71    3.01
   1   5 -14    1.27    0.58
   1   5 -14    0.68    0.51
   1   5 -14    1.51    0.56
   1   5 -14    0.58    0.64
   1   5 -14    0.86    0.49
   1   5 -14    1.30    0.57
   1   5 -14    0.34    0.41
   1   5 -13    8.65    0.76
   1   5 -13    7.81    0.76
   1   5 -13    6.35    0.68
   1   5 -13    8.44    0.92
   1   5 -13    8.82    0.86
   1   5 -13    8.20    0.70
   1   5 -13    8.14    0.83
   1   5 -13    6.64    0.75
  -1  -5  12   36.57    2.52
   1   5 -12   33.04    1.76
   1   5 -12   30.87    1.68
   1   5 -12   29.96    2.13
  -1  -5  12   27.61    2.31
   1   5 -12   32.58    1.62
   1   5 -12   34.95    1.64
   1   5 -12   32.64    1.63
  -1  -5  12   33.25    2.27
   1   5 -12   33.86    1.68
   1   5 -12   32.36    1.57
   1   5 -12   36.47    1.68
   1   5 -11    0.16    0.48
   1   5 -11    0.32    0.58
   1   5 -11    0.20    0.64
   1   5 -11    0.14    0.49
  -1  -5  11    1.38    0.92
   1   5 -11    0.40    0.44
   1   5 -11    0.14    0.44
   1   5 -11   -0.10    0.49
   1   5 -11    0.48    0.40
   1   5 -11    0.54    0.51
   1   5 -11    0.31    0.34
  -1  -5  11    0.56    0.74
   1   5 -10   12.34    0.77
   1   5 -10   14.22    0.89
   1   5 -10   12.58    0.89
  -1  -5  10   11.83    1.44
   1   5 -10   11.86    0.81
   1   5 -10   12.50    0.85
   1   5 -10   12.89    0.82
   1   5 -10   12.84    0.90
   1   5 -10   12.56    0.80
   1   5 -10   13.71    1.31
   1   5 -10   13.77    0.98
   1   5 -10   11.90    0.89
  -1  -5  10   13.34    1.36
   1   5  -9    7.25    0.58
   1   5  -9    7.16    0.67
  -1  -5   9    8.52    1.21
   1   5  -9    7.19    0.61
   1   5  -9    7.07    0.63
   1   5  -9    6.93    0.60
  -1  -5   9    6.64    1.04
   1   5  -9   10.75    1.39
   1   5  -9    7.96    0.75
   1   5  -9    7.70    0.79
   1   5  -9    7.22    0.97
   1   5  -9    7.77    0.67
   1   5  -9    8.51    0.67
  -1  -5   8   25.15    1.75
   1   5  -8   25.23    1.29
  -1  -5   8   24.83    1.86
   1   5  -8   28.56    1.76
   1   5  -8   24.90    2.01
  -1  -5   7   30.04    2.05
   1   5  -7   35.20    1.98
   1   5  -7   35.21    2.28
  -1  -5   7   31.94    1.97
  -1  -5   6  119.75    5.31
   1   5  -6  126.13    5.21
   1   5  -6  123.98    5.54
  -1  -5   6  118.25    5.22
  -1  -5   5   79.82    3.57
   1   5  -5   71.64    3.40
   1   5  -5   80.75    3.75
  -1  -5   5   72.70    3.44
  -1  -5   4   31.91    1.80
   1   5  -4   31.21    1.94
   1   5  -4   30.76    1.69
   1   5  -4   26.09    1.30
  -1  -5   4   30.37    1.70
  -1  -5   3   28.51    1.65
  -1  -5   3   24.99    1.64
   1   5  -3   24.47    1.47
   1   5  -3   23.33    1.66
  -1  -5   2    0.84    0.75
  -1  -5   2    0.97    0.78
   1   5  -2    0.49    0.55
   1   5  -2    0.73    0.71
  -1  -5   1  169.63    6.78
  -1  -5   1  172.67    6.83
   1   5  -1  159.24    6.68
   1   5  -1  177.15    6.90
  -1  -5   0   14.68    1.19
  -1  -5   0   14.08    0.84
   1   5   0   15.21    1.21
  -1  -5  -1    2.45    0.47
   1   5   1    4.79    0.77
   1   5   2   16.43    1.20
  -1  -5  -2   16.89    0.96
  -1  -5  -3  276.77   10.83
   1   5   3  285.54   10.66
   1   5   3  292.99   10.76
  -1  -5  -3  285.28   10.67
   1   5   3  255.67   10.80
  -1  -5  -4    4.84    0.71
  -1  -5  -4    4.89    0.73
   1   5   4    5.73    0.66
   1   5   4    5.16    0.68
  -1  -5  -4    5.40    0.60
   1   5   4    5.70    0.77
  -1  -5  -5  199.72    7.68
  -1  -5  -5  198.46    7.65
   1   5   5  188.31    7.66
   1   5   5  199.86    7.69
  -1  -5  -5  197.93    7.74
  -1  -5  -6  597.22   22.94
   1   5   6  630.28   22.97
   1   5   6  599.14   22.99
  -1  -5  -6  620.16   22.99
  -1  -5  -7  450.12   16.61
  -1  -5  -7  408.40   16.32
   1   5   7  476.40   16.62
  -1  -5  -7  457.14   16.61
  -1  -5  -8  116.59    5.09
   1   5   8  129.77    5.11
  -1  -5  -8  126.79    5.07
   1   5   9   13.77    1.01
   1   5   9   12.46    1.14
  -1  -5  -9   11.55    0.90
   1   5  10  401.20   15.14
  -1  -5 -10  394.87   15.42
   1   5  10  399.23   15.32
  -1  -5 -10  388.44   15.02
  -1  -5 -11   62.07    3.07
   1   5  11   56.98    2.71
  -1  -5 -11   55.29    2.55
   1   5  11   57.68    2.94
  -1  -5 -12   18.74    1.58
   1   5  12   20.57    1.34
   1   5  12   20.98    1.60
  -1  -5 -13   12.00    0.71
  -1  -5 -13   12.29    0.71
  -1  -5 -13   11.11    0.68
   1   5  13   12.17    1.29
   1   5  13   11.43    1.01
  -1  -5 -13   11.44    1.34
  -1  -5 -13   12.04    0.71
  -1  -5 -14  119.91    4.91
  -1  -5 -14  128.97    4.90
  -1  -5 -14  125.94    4.89
  -1  -5 -14  122.07    4.87
   1   5  14  138.04    5.80
  -1  -5 -14  134.21    5.79
  -1  -5 -14  126.00    4.89
  -1  -5 -15    3.15    0.49
  -1  -5 -15    2.65    0.45
  -1  -5 -15    3.30    0.43
  -1  -5 -15    3.11    0.45
  -1  -5 -15    2.48    0.42
   1   5  15    2.65    0.86
  -1  -5 -15    4.00    0.49
  -1  -5 -15    3.85    0.95
  -1  -5 -16   90.01    3.70
  -1  -5 -16   89.96    4.51
  -1  -5 -16   92.61    3.75
  -1  -5 -16   92.68    3.69
  -1  -5 -16   94.83    3.70
  -1  -5 -16   90.81    3.70
  -1  -5 -16   92.13    3.71
   1   5  16   88.95    4.56
  -1  -5 -17   18.51    1.12
  -1  -5 -17   18.34    1.07
  -1  -5 -17   21.40    1.25
  -1  -5 -17   21.00    1.09
  -1  -5 -17   20.39    1.08
   1   5  17   17.29    1.75
  -1  -5 -17   21.61    1.11
  -1  -5 -18   91.23    3.71
  -1  -5 -18   83.43    3.63
  -1  -5 -18   90.49    3.76
  -1  -5 -18   92.25    3.64
  -1  -5 -18   90.48    3.62
  -1  -5 -18   90.11    3.65
  -1  -5 -18   92.36    3.67
  -1  -5 -18   88.92    3.73
  -1  -5 -19    1.14    0.58
  -1  -5 -19    1.16    0.47
  -1  -5 -19    1.54    0.48
  -1  -5 -19    1.61    0.43
  -1  -5 -19    1.68    0.54
  -1  -5 -19    1.12    0.46
  -1  -5 -20   36.96    1.73
  -1  -5 -20   39.97    1.75
  -1  -5 -20   37.62    1.73
  -1  -5 -20   37.36    1.79
  -1  -5 -20   38.35    1.80
  -1  -5 -21   19.75    1.05
  -1  -5 -21   20.15    1.04
  -1  -5 -21   18.07    1.01
  -1  -5 -21   20.07    1.10
  -1  -5 -21   19.68    1.07
  -1  -5 -22    3.27    0.42
  -1  -5 -22    2.57    0.42
  -1  -5 -22    3.50    0.58
  -1  -5 -22    3.05    0.51
  -1  -5 -23    0.94    0.44
  -1  -5 -23    1.16    0.39
  -1  -5 -24   11.91    0.66
  -1  -5 -24   11.28    0.63
   1   6 -19    8.21    0.46
   1   6 -18   13.12    0.73
   1   6 -18   13.19    0.71
   1   6 -17    0.68    0.44
   1   6 -17    0.39    0.41
   1   6 -17    0.80    0.40
   1   6 -16    0.84    0.43
   1   6 -16    0.47    0.37
   1   6 -16    1.16    0.52
   1   6 -16    1.64    0.53
   1   6 -16    1.02    0.45
   1   6 -15   -0.03    0.47
   1   6 -15    0.23    0.39
   1   6 -15    0.92    0.58
   1   6 -15    0.15    0.53
   1   6 -15    0.66    0.54
   1   6 -15    1.29    0.52
   1   6 -14   69.60    2.99
   1   6 -14   71.90    3.00
   1   6 -14   72.35    3.00
   1   6 -14   72.44    3.04
   1   6 -14   68.76    2.91
   1   6 -14   67.81    3.02
   1   6 -13   42.11    1.87
   1   6 -13   40.62    1.89
   1   6 -13   36.61    1.83
   1   6 -13   39.61    1.89
   1   6 -13   38.05    1.78
   1   6 -13   39.34    1.91
   1   6 -13   38.86    1.91
   1   6 -12   94.15    3.89
   1   6 -12   95.91    3.88
   1   6 -12   91.15    3.87
   1   6 -12   97.15    3.95
   1   6 -12   93.48    3.81
   1   6 -12   89.03    3.91
   1   6 -12  100.42    4.05
   1   6 -12   96.07    3.91
   1   6 -11    9.24    0.80
  -1  -6  11    6.78    1.27
   1   6 -11    8.55    0.83
   1   6 -11    8.10    0.66
   1   6 -11    7.84    0.78
   1   6 -11    8.47    0.75
   1   6 -11    8.48    0.75
  -1  -6  11    8.31    1.29
   1   6 -11    8.95    0.90
   1   6 -11    8.46    0.81
   1   6 -11    7.98    1.07
   1   6 -10    0.03    0.37
  -1  -6  10    0.95    0.91
   1   6 -10    0.59    0.52
   1   6 -10    0.74    0.39
   1   6 -10    0.70    0.52
   1   6 -10    0.20    0.62
   1   6 -10    0.37    0.54
   1   6 -10    0.50    0.42
   1   6 -10    0.25    0.46
  -1  -6  10    1.27    0.92
   1   6 -10    0.92    0.61
   1   6 -10    0.11    0.46
  -1  -6   9   13.36    1.55
   1   6  -9   11.38    0.77
   1   6  -9   12.07    0.90
   1   6  -9   12.61    0.92
   1   6  -9   13.45    0.79
   1   6  -9   13.19    1.27
   1   6  -9   11.54    0.85
   1   6  -9   13.45    0.86
  -1  -6   9   12.41    1.46
   1   6  -9   12.23    1.03
   1   6  -9   13.88    1.01
   1   6  -9   12.10    0.87
   1   6  -9   15.61    1.68
   1   6  -9   13.29    0.82
   1   6  -8   25.19    1.21
   1   6  -8   25.46    1.36
   1   6  -8   23.59    1.18
  -1  -6   8   28.06    2.04
   1   6  -8   23.77    1.24
   1   6  -8   21.34    1.18
  -1  -6   8   21.66    1.82
   1   6  -8   24.62    1.23
   1   6  -8   21.87    1.25
   1   6  -8   24.43    1.40
   1   6  -8   23.63    1.28
   1   6  -8   24.81    1.67
   1   6  -8   24.09    2.11
   1   6  -7    4.32    0.49
  -1  -6   7    3.56    0.98
   1   6  -7    4.22    0.57
   1   6  -7    4.27    0.55
   1   6  -7    3.73    0.77
   1   6  -7    4.81    0.50
   1   6  -7    3.03    1.04
   1   6  -7    4.68    0.51
  -1  -6   7    4.21    1.02
   1   6  -6    5.77    0.58
  -1  -6   6    4.51    1.06
   1   6  -6    5.80    1.10
  -1  -6   6    6.99    1.09
   1   6  -6    7.56    0.92
  -1  -6   5   38.17    2.27
   1   6  -5   36.87    2.03
   1   6  -5   36.51    2.33
  -1  -6   5   30.63    2.10
  -1  -6   4    3.58    0.93
   1   6  -4    2.83    0.92
   1   6  -4    2.01    0.65
  -1  -6   4    4.41    0.95
  -1  -6   3    8.72    1.11
   1   6  -3    8.44    1.10
   1   6  -3    6.61    0.83
  -1  -6   3    5.35    0.98
  -1  -6   2   52.64    2.74
   1   6  -2   57.88    2.87
  -1  -6   2   52.04    2.27
   1   6  -2   51.40    2.54
  -1  -6   2   52.79    2.68
  -1  -6   1  448.24   17.10
   1   6  -1  454.45   17.60
   1   6  -1  471.14   17.40
  -1  -6   1  456.02   17.54
   1   6   0  200.94    8.27
  -1  -6   0  202.48    7.84
  -1  -6   0  210.24    8.25
   1   6   1    1.02    0.19
  -1  -6  -1    0.59    0.41
  -1  -6  -2   10.47    0.78
   1   6   2    9.35    1.01
   1   6   3   32.68    1.94
  -1  -6  -3   35.36    1.71
  -1  -6  -3   38.86    2.02
  -1  -6  -4    2.72    0.78
   1   6   4    3.07    0.78
  -1  -6  -4    2.67    0.56
   1   6   4    3.90    0.73
  -1  -6  -4    2.36    0.73
  -1  -6  -5   33.93    1.88
   1   6   5   31.09    1.87
  -1  -6  -5   35.20    1.73
   1   6   5   34.77    1.81
  -1  -6  -5   32.04    1.82
   1   6   6   24.22    1.49
  -1  -6  -6   24.50    1.53
  -1  -6  -6   25.26    1.45
   1   6   6   26.10    1.50
  -1  -6  -6   23.46    1.46
  -1  -6  -7   18.11    1.26
   1   6   7   19.34    1.38
  -1  -6  -7   18.79    1.31
   1   6   8    0.28    0.61
  -1  -6  -8    0.22    0.61
  -1  -6  -8    0.59    0.30
   1   6   8    0.57    0.66
  -1  -6  -8    1.28    0.59
   1   6   9   35.53    1.93
  -1  -6  -9   34.93    1.89
   1   6  10   45.71    2.28
  -1  -6 -10   42.06    2.17
   1   6  11  132.38    5.56
  -1  -6 -11  134.96    5.89
  -1  -6 -11  128.69    5.43
   1   6  11  133.68    5.72
  -1  -6 -12   42.37    1.87
   1   6  12   46.60    2.38
  -1  -6 -12   44.28    2.65
  -1  -6 -12   43.17    1.85
   1   6  12   46.16    2.54
  -1  -6 -12   45.75    1.88
  -1  -6 -12   43.99    1.86
  -1  -6 -13   22.74    1.16
   1   6  13   26.53    1.66
  -1  -6 -13   26.12    1.97
  -1  -6 -13   25.47    1.23
  -1  -6 -13   24.07    1.19
  -1  -6 -13   26.42    1.22
  -1  -6 -13   27.99    1.23
  -1  -6 -13   26.55    1.22
  -1  -6 -13   25.95    1.22
  -1  -6 -14   76.02    3.15
  -1  -6 -14   82.46    3.17
  -1  -6 -14   81.86    3.17
  -1  -6 -14   78.00    3.16
  -1  -6 -14   79.12    3.15
  -1  -6 -14   77.55    3.16
  -1  -6 -14   70.71    3.11
   1   6  14   83.62    3.70
  -1  -6 -14   77.06    4.01
  -1  -6 -15   38.83    1.73
  -1  -6 -15   41.76    2.65
  -1  -6 -15   40.56    1.78
  -1  -6 -15   40.36    1.78
  -1  -6 -15   37.49    1.76
   1   6  15   39.06    2.54
  -1  -6 -15   41.98    1.80
  -1  -6 -15   38.72    1.76
  -1  -6 -16   33.46    1.55
  -1  -6 -16   33.31    1.57
   1   6  16   31.84    2.31
  -1  -6 -16   34.29    1.56
  -1  -6 -16   34.57    1.56
   1   6  16   32.22    1.50
  -1  -6 -16   27.85    2.23
  -1  -6 -17    9.40    0.73
   1   6  17   11.03    1.36
  -1  -6 -17    9.77    0.85
  -1  -6 -17   12.30    0.78
  -1  -6 -17    9.98    0.73
  -1  -6 -17    9.29    0.77
  -1  -6 -17    9.71    0.70
  -1  -6 -18   37.48    1.84
  -1  -6 -18   38.71    1.72
  -1  -6 -18   36.38    1.69
  -1  -6 -18   37.00    1.74
  -1  -6 -18   36.74    1.68
  -1  -6 -18   35.91    1.71
  -1  -6 -19   11.21    0.80
  -1  -6 -19   12.80    0.96
  -1  -6 -19   10.80    0.78
  -1  -6 -19   12.46    0.79
  -1  -6 -19   10.82    0.83
  -1  -6 -19   11.97    0.93
  -1  -6 -19   11.75    0.76
  -1  -6 -19   11.14    0.78
  -1  -6 -20   13.11    0.81
  -1  -6 -20   11.98    0.77
  -1  -6 -20   11.89    0.76
  -1  -6 -20   12.43    0.85
  -1  -6 -20   11.02    0.79
  -1  -6 -20   11.70    0.90
  -1  -6 -20   12.36    0.98
  -1  -6 -21   24.19    1.25
  -1  -6 -21   25.10    1.19
  -1  -6 -21   22.68    1.17
  -1  -6 -21   25.45    1.34
  -1  -6 -21   24.78    1.22
  -1  -6 -21   21.14    1.12
  -1  -6 -22    2.41    0.46
  -1  -6 -22    2.35    0.41
  -1  -6 -23    0.44    0.35
   1   6  23    0.44    0.25
  -1  -6 -24    7.01    0.45
   1   7 -17    2.15    0.38
   1   7 -17    1.40    0.33
   1   7 -16   12.48    0.76
   1   7 -16   10.83    0.71
   1   7 -15    0.89    0.50
   1   7 -15    0.87    0.50
   1   7 -15    0.76    0.43
   1   7 -15    0.75    0.45
   1   7 -14    5.79    0.70
   1   7 -14    5.42    0.61
   1   7 -14    5.71    0.68
   1   7 -14    4.46    0.59
   1   7 -14    4.95    0.64
   1   7 -13    3.76    0.64
   1   7 -13    3.64    0.54
   1   7 -13    3.70    0.43
   1   7 -13    3.66    0.67
   1   7 -13    4.12    0.64
   1   7 -13    4.26    0.61
   1   7 -13    3.47    0.60
   1   7 -12   22.66    1.28
   1   7 -12   22.08    1.15
   1   7 -12   23.48    1.34
   1   7 -12   24.75    1.35
   1   7 -12   23.91    1.27
   1   7 -12   23.42    1.32
   1   7 -12   23.34    1.29
   1   7 -12   24.08    1.45
   1   7 -11    3.29    0.64
   1   7 -11    4.20    0.60
   1   7 -11    3.20    0.65
   1   7 -11    4.36    0.67
   1   7 -11    3.41    0.44
   1   7 -11    2.23    0.72
   1   7 -11    3.43    0.60
   1   7 -11    4.33    0.68
   1   7 -10    0.11    0.48
   1   7 -10    0.05    0.65
   1   7 -10    0.10    0.43
  -1  -7  10    0.80    0.86
   1   7 -10    0.61    0.52
  -1  -7  10    2.59    0.99
   1   7 -10    1.03    0.59
   1   7 -10    0.33    0.52
   1   7 -10    0.08    0.32
   1   7  -9    6.92    0.95
  -1  -7   9    7.63    1.24
   1   7  -9    5.81    0.65
   1   7  -9    5.76    0.65
   1   7  -9    6.19    0.79
   1   7  -9    4.43    0.59
   1   7  -9    7.47    0.76
  -1  -7   9    6.73    1.23
   1   7  -9    6.11    0.63
   1   7  -9    6.62    1.33
   1   7  -9    5.54    0.71
   1   7  -8    5.81    0.61
   1   7  -8    6.60    1.32
  -1  -7   8    4.83    1.13
   1   7  -8    5.06    0.57
   1   7  -8    5.38    0.66
   1   7  -8    5.15    0.88
   1   7  -8    6.01    0.58
  -1  -7   8    3.83    1.04
   1   7  -8    4.25    0.66
   1   7  -8    5.24    0.69
   1   7  -8    5.08    0.81
   1   7  -8    5.10    0.68
   1   7  -7   86.33    3.65
   1   7  -7   91.26    3.73
  -1  -7   7   89.84    4.64
   1   7  -7   99.34    3.85
   1   7  -7   91.66    3.81
   1   7  -7   99.40    4.39
   1   7  -7  102.41    4.94
   1   7  -7   94.65    3.87
   1   7  -7   94.10    3.76
   1   7  -7   91.61    3.79
   1   7  -7   95.22    3.94
  -1  -7   7   95.97    4.62
   1   7  -6  110.67    4.58
  -1  -7   6  123.82    5.56
   1   7  -6  119.74    4.69
   1   7  -6  121.45    4.69
  -1  -7   6  107.24    5.32
   1   7  -6  124.09    5.22
   1   7  -6  126.95    5.71
   1   7  -6  113.59    4.61
   1   7  -6  117.68    4.66
   1   7  -6  116.40    4.71
   1   7  -6  116.30    4.76
   1   7  -5    1.38    0.90
   1   7  -5    0.99    0.40
  -1  -7   5    0.61    0.83
   1   7  -5    0.87    0.51
  -1  -7   5    0.89    0.88
   1   7  -5    1.33    0.43
   1   7  -5    0.53    0.40
   1   7  -5    0.24    0.60
  -1  -7   4  211.37    9.40
  -1  -7   4  232.82    9.56
   1   7  -4  233.58    9.28
   1   7  -4  246.39    9.75
   1   7  -3  157.70    6.55
   1   7  -3  175.38    7.28
  -1  -7   3  173.59    7.16
   1   7  -3  168.82    6.88
   1   7  -2    3.64    1.02
  -1  -7   2    4.62    1.02
   1   7  -2    3.46    0.71
  -1  -7   1   54.31    2.45
   1   7  -1   60.22    3.10
  -1  -7   1   61.76    3.06
   1   7  -1   57.28    2.79
  -1  -7   0    7.77    0.68
   1   7   0    6.09    1.06
  -1  -7   0    8.71    1.13
   1   7   0    8.88    0.97
  -1  -7  -1   59.96    3.04
   1   7   1   61.21    3.07
  -1  -7  -1   57.59    2.57
   1   7   2   43.16    2.45
  -1  -7  -2   44.68    2.06
  -1  -7  -3   85.96    3.82
  -1  -7  -3   82.89    3.81
   1   7   3   77.09    3.24
  -1  -7  -3   84.86    3.46
   1   7   3   82.16    3.82
  -1  -7  -4   18.44    1.44
   1   7   4   18.20    1.45
  -1  -7  -4   18.79    1.17
   1   7   4   17.50    1.00
  -1  -7  -4   18.47    1.45
  -1  -7  -5  145.04    5.97
   1   7   5  135.99    6.02
  -1  -7  -5  143.06    5.76
   1   7   5  146.76    5.90
  -1  -7  -5  136.93    5.98
  -1  -7  -6    3.49    0.76
  -1  -7  -6    4.74    0.87
  -1  -7  -6    4.16    0.69
   1   7   6    4.32    0.89
   1   7   6    3.17    0.76
  -1  -7  -7  271.03   10.79
  -1  -7  -7  264.98   10.62
   1   7   7  281.65   10.73
  -1  -7  -8   30.35    1.79
  -1  -7  -8   29.31    1.67
   1   7   8   29.18    1.64
  -1  -7  -8   24.11    1.44
   1   7   8   30.79    1.77
  -1  -7  -9    3.40    0.74
   1   7   9    2.39    0.71
   1   7   9    3.08    0.73
  -1  -7 -10   35.40    2.02
   1   7  10   36.40    2.10
   1   7  10   37.67    2.12
   1   7  11    1.96    0.70
  -1  -7 -11    1.61    0.37
  -1  -7 -11    1.68    0.37
  -1  -7 -11    1.98    0.59
  -1  -7 -11    1.43    0.36
  -1  -7 -11    1.74    0.93
   1   7  11    1.78    0.74
   1   7  12   42.02    1.79
   1   7  12   46.27    2.41
  -1  -7 -12   44.07    2.68
  -1  -7 -12   41.89    2.22
  -1  -7 -12   42.25    1.83
  -1  -7 -12   41.85    1.79
   1   7  12   39.51    1.80
  -1  -7 -12   42.65    1.85
   1   7  12   42.73    2.45
  -1  -7 -12   44.27    1.84
  -1  -7 -12   41.80    1.79
  -1  -7 -13  108.45    4.32
  -1  -7 -13  115.96    4.38
  -1  -7 -13  109.26    4.32
  -1  -7 -13  114.36    4.34
   1   7  13  111.29    4.33
  -1  -7 -13  113.21    4.38
   1   7  13  109.43    4.34
  -1  -7 -13  111.60    4.32
   1   7  13  113.98    5.16
  -1  -7 -13  107.76    4.35
  -1  -7 -13  111.05    4.36
  -1  -7 -13  109.89    4.34
  -1  -7 -13  104.13    4.29
   1   7  13  126.84    5.06
  -1  -7 -13  122.67    5.42
   1   7  14   42.75    1.92
  -1  -7 -14   48.84    1.99
  -1  -7 -14   46.41    1.98
  -1  -7 -14   44.87    1.93
   1   7  14   42.85    1.90
  -1  -7 -14   45.06    1.97
  -1  -7 -14   45.21    1.90
   1   7  14   48.83    2.75
  -1  -7 -14   44.36    1.90
  -1  -7 -14   42.58    1.89
  -1  -7 -14   45.76    1.95
   1   7  14   48.60    2.57
  -1  -7 -14   45.40    2.88
  -1  -7 -15    1.39    0.45
  -1  -7 -15    1.39    0.38
   1   7  15    0.85    0.77
  -1  -7 -15    1.20    0.43
  -1  -7 -15    1.07    0.42
  -1  -7 -15    1.60    0.46
  -1  -7 -15    2.41    1.06
   1   7  15    1.58    0.42
  -1  -7 -15    1.41    0.41
  -1  -7 -16  100.64    3.98
  -1  -7 -16  100.81    3.98
  -1  -7 -16  100.20    3.96
  -1  -7 -16   95.37    3.95
  -1  -7 -16   98.29    4.98
  -1  -7 -16   98.28    3.98
   1   7  16   97.00    3.93
  -1  -7 -16  101.02    3.97
  -1  -7 -17   43.44    1.93
  -1  -7 -17   43.80    1.94
  -1  -7 -17   45.28    1.94
   1   7  17   41.17    1.87
  -1  -7 -17   43.62    1.94
  -1  -7 -17   42.74    1.92
  -1  -7 -17   40.80    2.75
  -1  -7 -18   49.12    2.29
   1   7  18   46.55    2.10
  -1  -7 -18   52.39    2.19
  -1  -7 -18   52.82    2.20
  -1  -7 -18   50.64    2.17
  -1  -7 -18   48.99    2.19
  -1  -7 -18   50.37    2.19
  -1  -7 -19    0.49    0.43
  -1  -7 -19    0.44    0.41
  -1  -7 -19   -0.23    0.43
  -1  -7 -19    0.36    0.42
  -1  -7 -19    0.27    0.60
  -1  -7 -20   29.30    1.43
  -1  -7 -20   25.72    1.38
  -1  -7 -20   26.06    1.26
   1   7  20   22.22    1.18
  -1  -7 -20   25.70    1.25
  -1  -7 -20   25.12    1.26
  -1  -7 -20   26.59    1.29
  -1  -7 -21   11.31    0.72
  -1  -7 -21   11.49    0.75
  -1  -7 -21   14.02    0.94
  -1  -7 -21   12.08    0.76
  -1  -7 -21   12.27    0.75
   1   7  21   10.81    0.67
  -1  -7 -21   13.55    0.87
  -1  -7 -22    0.28    0.49
  -1  -7 -22    0.36    0.33
   1   7  22    0.58    0.32
  -1  -7 -22    0.04    0.32
  -1  -7 -22    0.79    0.43
  -1  -7 -23    8.17    0.62
  -1  -7 -23    5.98    0.47
  -1  -7 -24    0.41    0.33
  -1  -7 -24    0.60    0.20
   1   8 -16   33.01    1.40
   1   8 -16   31.35    1.34
   1   8 -15    2.73    0.48
   1   8 -15    2.55    0.45
   1   8 -15    1.72    0.37
   1   8 -14   88.64    3.59
   1   8 -14   90.12    3.55
   1   8 -14   90.52    3.62
   1   8 -14   87.08    3.58
   1   8 -13   28.73    1.38
   1   8 -13   28.29    1.42
   1   8 -13   27.54    1.46
   1   8 -12   85.90    3.46
   1   8 -12   84.92    3.53
   1   8 -12   83.06    3.37
   1   8 -12   81.13    3.42
   1   8 -12   77.53    3.38
   1   8 -11  118.26    4.67
   1   8 -11  113.95    4.72
   1   8 -11  119.09    4.83
   1   8 -11  117.68    4.77
   1   8 -10   58.49    2.61
   1   8 -10   59.93    2.70
   1   8 -10   63.47    2.78
   1   8 -10   63.97    2.74
   1   8  -9   61.80    2.72
   1   8  -9   62.88    2.78
   1   8  -9   60.63    2.62
   1   8  -9   58.79    2.72
   1   8  -9   62.89    2.73
   1   8  -8   22.03    1.23
   1   8  -8   18.28    2.00
   1   8  -8   22.23    1.30
   1   8  -8   19.33    1.21
  -1  -8   8   17.27    1.83
   1   8  -8   20.46    1.13
  -1  -8   8   17.63    1.69
   1   8  -8   18.06    1.10
   1   8  -8   19.74    1.23
   1   8  -7    2.64    0.58
  -1  -8   7    2.63    0.96
  -1  -8   7    2.68    1.03
   1   8  -7    3.91    0.52
   1   8  -7    2.90    0.43
   1   8  -7    2.88    0.68
   1   8  -7    2.64    0.71
   1   8  -7    3.36    1.10
   1   8  -7    2.88    0.62
   1   8  -7    3.79    0.74
   1   8  -7    2.96    0.72
   1   8  -7    3.75    0.64
   1   8  -6    4.26    0.72
   1   8  -6    4.73    1.24
   1   8  -6    5.38    0.64
  -1  -8   6    4.55    1.05
  -1  -8   6    4.07    1.14
   1   8  -6    4.85    0.61
   1   8  -6    4.46    0.47
   1   8  -6    5.88    0.73
   1   8  -6    4.52    0.48
   1   8  -6    4.98    0.71
   1   8  -6    4.64    0.61
   1   8  -6    4.58    0.84
   1   8  -6    5.42    0.66
   1   8  -5  103.85    4.12
   1   8  -5   98.02    3.98
   1   8  -5   97.83    3.99
   1   8  -5  101.81    4.22
   1   8  -5   96.80    3.99
   1   8  -5  106.56    4.11
  -1  -8   5  107.98    5.09
  -1  -8   5  103.39    4.95
   1   8  -5  103.35    4.08
   1   8  -5  102.43    4.14
   1   8  -5  105.60    4.19
   1   8  -5  107.39    5.19
   1   8  -5  108.84    4.71
   1   8  -5   97.99    4.00
   1   8  -5  107.04    4.20
   1   8  -4   86.52    3.66
  -1  -8   4   88.47    4.43
   1   8  -4   87.48    3.56
  -1  -8   4   91.99    4.42
   1   8  -4   80.82    3.58
   1   8  -4   84.16    3.48
   1   8  -4   92.02    4.13
   1   8  -4   89.15    3.58
   1   8  -4   90.58    3.65
   1   8  -4   89.56    3.49
   1   8  -4   89.85    3.64
   1   8  -4   85.41    3.47
   1   8  -3   13.49    0.85
  -1  -8   3   13.92    1.53
  -1  -8   3   14.13    1.48
   1   8  -3   14.77    1.63
   1   8  -3   15.71    1.29
   1   8  -3   13.62    0.79
   1   8  -3   14.99    0.83
   1   8  -3   15.46    0.89
   1   8  -3   14.93    1.00
   1   8  -3   13.94    0.81
   1   8  -2    1.70    0.43
   1   8  -2    1.81    0.69
   1   8  -2    1.85    0.53
  -1  -8   2    1.56    0.90
  -1  -8   2    1.62    0.86
   1   8  -2    1.44    0.38
   1   8  -2    2.15    0.42
   1   8  -2    2.02    0.50
   1   8  -2    1.58    0.88
   1   8  -1   18.22    1.37
  -1  -8   1   17.43    1.59
   1   8  -1   14.57    1.57
   1   8   0   19.34    1.44
  -1  -8   0   17.77    1.62
   1   8   0   20.67    1.72
  -1  -8  -1    6.27    1.13
   1   8   1    7.87    1.14
   1   8   2  210.48    8.32
  -1  -8  -2  190.36    7.69
  -1  -8  -3   26.31    1.48
   1   8   3   25.45    1.88
  -1  -8  -3   28.46    1.96
  -1  -8  -4    3.76    0.95
  -1  -8  -4    5.32    0.67
   1   8   4    4.86    0.95
  -1  -8  -4    4.60    0.96
  -1  -8  -5  106.28    4.69
   1   8   5  104.91    4.71
  -1  -8  -5  100.10    4.30
   1   8   5   96.62    4.11
  -1  -8  -5  104.39    4.63
   1   8   6   38.97    2.18
  -1  -8  -6   36.47    2.25
  -1  -8  -6   39.49    2.02
   1   8   6   36.24    2.28
   1   8   6   37.80    1.86
  -1  -8  -6   36.76    2.20
   1   8   7    5.29    0.65
  -1  -8  -7    4.58    0.75
   1   8   7    3.82    0.94
  -1  -8  -7    5.41    0.96
   1   8   7    5.46    0.86
  -1  -8  -8    5.68    0.71
  -1  -8  -8    6.79    0.86
   1   8   8    7.30    1.06
   1   8   8    6.56    0.78
   1   8   8    7.06    0.96
  -1  -8  -8    7.22    1.02
   1   8   9    2.09    0.40
  -1  -8  -9    2.27    0.77
   1   8   9    1.50    0.79
   1   8   9    2.07    0.63
  -1  -8  -9    2.88    0.39
   1   8   9    1.95    0.81
   1   8   9    2.99    0.39
   1   8  10   37.66    2.13
   1   8  10   34.34    1.50
   1   8  10   33.36    1.51
  -1  -8 -10   35.98    1.54
   1   8  10   33.31    1.50
  -1  -8 -10   31.69    1.49
  -1  -8 -10   35.63    1.52
   1   8  10   32.52    1.99
  -1  -8 -10   31.80    1.47
  -1  -8 -10   31.42    2.02
  -1  -8 -10   34.08    1.51
  -1  -8 -11   27.60    1.28
  -1  -8 -11   26.98    1.29
   1   8  11   26.99    1.29
  -1  -8 -11   28.30    1.26
  -1  -8 -11   25.74    1.77
   1   8  11   24.94    1.81
   1   8  11   28.19    1.31
  -1  -8 -11   27.35    1.33
  -1  -8 -11   26.92    1.25
  -1  -8 -11   27.86    1.29
  -1  -8 -11   28.12    1.31
   1   8  11   28.48    1.29
  -1  -8 -11   28.17    1.29
   1   8  11   30.55    1.90
  -1  -8 -11   27.49    1.30
  -1  -8 -12    0.02    0.31
  -1  -8 -12    0.14    0.37
   1   8  12    0.02    0.32
  -1  -8 -12    0.27    0.36
   1   8  12    0.60    0.40
  -1  -8 -12    0.29    0.31
  -1  -8 -12    0.10    0.32
   1   8  12    0.10    0.33
  -1  -8 -12    0.08    0.50
  -1  -8 -12    0.13    0.93
   1   8  12    0.09    0.69
  -1  -8 -12    0.39    0.34
  -1  -8 -12    0.51    0.31
   1   8  12   -0.20    0.71
  -1  -8 -12    0.15    0.35
  -1  -8 -13    0.53    0.36
   1   8  13    0.90    0.35
  -1  -8 -13    1.18    0.36
  -1  -8 -13    0.52    0.39
   1   8  13    1.54    0.42
  -1  -8 -13    0.95    0.33
   1   8  13    0.86    0.36
  -1  -8 -13    0.65    0.33
   1   8  13    1.39    0.77
  -1  -8 -13    1.74    1.00
   1   8  13    1.14    0.73
  -1  -8 -13    0.80    0.37
  -1  -8 -13    0.77    0.32
  -1  -8 -13    1.24    0.36
  -1  -8 -13    0.51    0.36
  -1  -8 -14   53.42    2.23
  -1  -8 -14   51.74    2.15
  -1  -8 -14   51.26    2.16
   1   8  14   49.55    2.19
   1   8  14   50.00    2.15
  -1  -8 -14   48.23    2.14
   1   8  14   52.77    2.98
  -1  -8 -14   51.16    2.20
  -1  -8 -14   52.73    2.15
  -1  -8 -14   50.09    2.18
  -1  -8 -14   49.89    2.14
   1   8  14   50.53    2.18
  -1  -8 -14   51.02    3.19
   1   8  14   56.47    2.91
   1   8  15   52.54    2.23
   1   8  15   50.23    2.18
  -1  -8 -15   52.10    2.24
  -1  -8 -15   52.80    2.26
  -1  -8 -15   51.62    2.18
  -1  -8 -15   51.92    2.26
  -1  -8 -15   54.04    2.28
   1   8  15   49.35    2.84
  -1  -8 -15   46.93    3.17
   1   8  15   51.42    2.22
   1   8  15   49.11    3.03
  -1  -8 -15   53.22    2.22
  -1  -8 -16    4.31    0.58
  -1  -8 -16    3.56    0.57
  -1  -8 -16    6.04    0.59
  -1  -8 -16    4.60    1.11
  -1  -8 -16    4.66    0.50
   1   8  16    4.75    0.54
   1   8  16    6.88    1.16
   1   8  16    5.33    0.54
  -1  -8 -16    4.88    0.56
  -1  -8 -17    1.92    0.48
  -1  -8 -17    1.58    0.44
   1   8  17    2.16    0.46
  -1  -8 -17    1.05    0.48
  -1  -8 -17    2.23    0.50
  -1  -8 -18    0.93    0.48
  -1  -8 -18    0.36    0.37
  -1  -8 -18    0.95    0.46
  -1  -8 -18    0.90    0.46
   1   8  18   -0.03    0.37
  -1  -8 -18    0.45    0.57
  -1  -8 -19    0.11    0.37
  -1  -8 -19    0.26    0.58
  -1  -8 -19    0.47    0.42
  -1  -8 -19    0.32    0.41
   1   8  19    0.31    0.33
  -1  -8 -20    2.67    0.43
   1   8  20    2.66    0.44
  -1  -8 -20    2.23    0.44
  -1  -8 -20    2.53    0.47
  -1  -8 -20    2.51    0.63
  -1  -8 -20    2.39    0.59
  -1  -8 -21    8.80    0.65
  -1  -8 -21    9.50    0.62
  -1  -8 -21   10.02    0.79
   1   8  21    9.23    0.61
  -1  -8 -21   10.36    0.78
   1   8  21    9.15    0.60
  -1  -8 -21    9.40    0.65
  -1  -8 -22    4.53    0.56
   1   8  22    3.54    0.42
   1   8  22    2.62    0.33
  -1  -8 -22    2.95    0.48
   1   8  22    3.64    0.35
  -1  -8 -22    3.75    0.41
   1   8  23   12.68    0.69
   1   8  23   13.97    0.71
  -1  -8 -24    0.53    0.31
   1   9 -14   12.85    0.77
   1   9 -13    0.45    0.45
   1   9 -13    0.25    0.33
   1   9 -12    0.39    0.48
   1   9 -12    0.95    0.39
   1   9 -11    4.23    0.64
   1   9 -11    3.30    0.50
   1   9 -11    3.88    0.69
   1   9 -11    4.23    0.59
   1   9 -10   70.37    2.99
   1   9 -10   71.41    2.95
   1   9 -10   65.45    2.80
   1   9 -10   62.33    2.89
   1   9 -10   68.87    2.91
   1   9  -9    0.86    0.59
   1   9  -9    0.87    0.44
   1   9  -9    0.77    0.61
   1   9  -9    1.82    0.62
   1   9  -9    1.03    0.65
   1   9  -8   33.04    1.73
   1   9  -8   34.54    1.72
   1   9  -8   31.61    1.56
   1   9  -8   35.70    1.76
   1   9  -8   30.81    1.65
   1   9  -7   25.02    1.28
   1   9  -7   30.57    1.57
   1   9  -7   29.88    1.52
   1   9  -7   26.78    1.37
   1   9  -7   29.70    1.58
   1   9  -7   27.86    1.49
   1   9  -6    0.69    0.56
   1   9  -6   -0.54    0.59
   1   9  -6   -0.03    0.34
  -1  -9   6   -0.40    0.79
   1   9  -6    0.07    0.49
   1   9  -6    0.33    1.01
   1   9  -6    0.10    0.32
   1   9  -6   -0.44    0.57
   1   9  -6   -0.17    0.54
   1   9  -6   -0.19    0.32
   1   9  -6    0.22    0.40
   1   9  -6   -0.04    0.50
   1   9  -6    0.22    0.60
   1   9  -5   43.92    1.94
   1   9  -5   46.91    2.14
   1   9  -5   43.66    1.94
  -1  -9   5   41.43    2.81
   1   9  -5   43.61    2.02
   1   9  -5   47.73    2.13
   1   9  -5   42.02    1.91
   1   9  -5   47.62    2.17
   1   9  -5   41.67    2.14
   1   9  -5   43.98    1.93
   1   9  -5   48.39    2.09
   1   9  -5   47.23    3.15
   1   9  -4   18.71    1.01
   1   9  -4   17.71    1.14
   1   9  -4   18.64    1.02
   1   9  -4   18.96    1.19
  -1  -9   4   17.34    1.72
   1   9  -4   17.97    1.09
   1   9  -4   19.06    1.15
   1   9  -4   17.54    0.97
   1   9  -4   20.69    1.24
   1   9  -4   19.88    1.03
   1   9  -4   18.97    1.49
   1   9  -4   18.57    1.11
   1   9  -4   18.02    1.86
   1   9  -3   11.04    0.71
   1   9  -3   12.83    0.79
   1   9  -3    9.91    0.86
   1   9  -3   11.15    0.84
   1   9  -3   10.83    0.86
  -1  -9   3   11.81    1.47
   1   9  -3   13.46    0.98
   1   9  -3   11.34    1.55
   1   9  -3   10.56    0.84
   1   9  -3   11.51    0.75
   1   9  -3   11.09    1.17
   1   9  -3   11.65    0.84
   1   9  -3   10.98    0.75
   1   9  -2   38.55    1.85
   1   9  -2   38.63    1.76
   1   9  -2   39.53    1.80
   1   9  -2   41.39    2.35
  -1  -9   2   43.06    2.70
   1   9  -2   37.66    1.70
   1   9  -2   44.42    2.80
   1   9  -2   38.21    1.75
   1   9  -2   38.63    1.81
   1   9  -2   39.05    1.74
   1   9  -2   44.57    1.98
   1   9  -1   12.89    0.88
   1   9  -1   16.11    0.88
   1   9  -1   13.77    0.91
  -1  -9   1   18.27    1.70
   1   9  -1   14.20    0.80
   1   9  -1   15.50    0.87
   1   9  -1   15.20    1.33
   1   9  -1   14.94    0.89
   1   9  -1   13.97    0.78
   1   9  -1   16.79    1.67
   1   9  -1   13.24    1.12
   1   9  -1   15.22    0.88
   1   9   0   16.88    0.96
   1   9   0   21.09    1.83
   1   9   0   16.59    1.31
   1   9   0   16.49    0.97
  -1  -9   0   18.17    1.69
  -1  -9   0   16.22    0.85
   1   9   0   18.25    0.96
   1   9   0   16.54    0.94
   1   9   0   16.83    1.39
   1   9   0   17.14    0.88
  -1  -9   0   15.87    0.86
   1   9   0   17.58    0.96
   1   9   0   16.98    0.92
  -1  -9  -1    1.12    0.93
   1   9   1    0.15    0.30
   1   9   1    0.27    0.63
   1   9   1    0.37    0.87
   1   9   1    0.25    0.36
  -1  -9  -1   -0.59    0.90
   1   9   1    0.27    0.40
   1   9   1   -0.15    0.41
   1   9   1    0.36    0.38
  -1  -9  -1    0.10    0.30
   1   9   2   27.32    2.04
   1   9   2   24.60    1.24
  -1  -9  -2   23.80    2.00
   1   9   2   26.50    1.20
  -1  -9  -2   25.53    1.19
   1   9   2   24.09    1.22
   1   9   3   56.93    3.10
   1   9   3   52.40    2.24
  -1  -9  -3   56.18    3.12
   1   9   3   52.00    2.23
  -1  -9  -3   52.56    2.20
   1   9   3   54.45    2.24
   1   9   3   53.60    2.24
   1   9   3   54.11    2.22
  -1  -9  -3   53.01    2.22
  -1  -9  -3   53.15    2.22
   1   9   4    0.17    0.35
   1   9   4    0.40    0.36
  -1  -9  -4   -0.11    0.84
   1   9   4   -0.02    0.37
   1   9   4    0.27    0.34
  -1  -9  -4   -0.07    0.31
  -1  -9  -4    0.24    0.35
  -1  -9  -4   -0.23    0.46
   1   9   4   -0.34    0.84
  -1  -9  -4    0.33    0.81
  -1  -9  -4    0.09    0.32
   1   9   5   33.73    1.52
   1   9   5   34.22    1.53
  -1  -9  -5   33.92    1.86
   1   9   5   35.37    2.31
   1   9   5   33.32    1.49
  -1  -9  -5   37.17    2.35
  -1  -9  -5   36.22    2.31
   1   9   5   32.18    1.51
  -1  -9  -5   34.78    1.51
  -1  -9  -5   35.27    1.54
   1   9   5   32.88    1.51
  -1  -9  -5   35.73    1.53
   1   9   5   33.02    1.52
  -1  -9  -5   33.23    1.53
   1   9   6  210.12    7.99
   1   9   6  213.52    8.00
   1   9   6  215.47    7.98
  -1  -9  -6  199.25    8.39
   1   9   6  206.83    8.87
   1   9   6  203.51    7.95
  -1  -9  -6  239.74    8.98
  -1  -9  -6  217.78    8.82
  -1  -9  -6  203.67    8.01
  -1  -9  -6  216.04    7.99
   1   9   6  204.97    7.99
  -1  -9  -6  206.92    7.99
  -1  -9  -6  212.88    8.00
   1   9   6  212.25    7.99
  -1  -9  -7   10.79    0.68
  -1  -9  -7    9.80    0.66
   1   9   7    9.29    0.67
   1   9   7    9.41    0.65
   1   9   7    8.51    0.59
  -1  -9  -7    8.94    0.59
  -1  -9  -7    9.62    1.23
   1   9   7    8.98    0.62
   1   9   7    8.24    1.20
  -1  -9  -7    8.63    0.95
   1   9   7    8.07    0.61
   1   9   7   10.42    1.17
   1   9   7    9.57    0.64
  -1  -9  -7    8.48    0.62
  -1  -9  -7    8.46    0.63
   1   9   7    9.21    0.62
  -1  -9  -8    0.40    0.35
   1   9   8    0.53    0.35
   1   9   8    0.22    0.36
   1   9   8    0.62    0.34
  -1  -9  -8    1.36    0.80
   1   9   8    0.36    0.76
   1   9   8    0.25    0.41
   1   9   8    1.01    0.82
   1   9   8    0.27    0.37
  -1  -9  -8    0.60    0.31
  -1  -9  -8    0.78    0.31
   1   9   8    0.23    0.36
   1   9   9   60.39    2.37
  -1  -9  -9   63.05    2.41
  -1  -9  -9   57.93    2.40
   1   9   9   58.24    2.38
   1   9   9   53.54    2.37
   1   9   9   55.38    2.37
  -1  -9  -9   54.51    2.38
   1   9   9   59.66    2.38
  -1  -9  -9   57.62    3.10
   1   9   9   59.73    3.07
  -1  -9  -9   56.09    2.39
   1   9   9   52.73    2.33
   1   9   9   55.73    2.80
   1   9   9   50.91    3.11
  -1  -9  -9   56.80    2.36
  -1  -9  -9   58.51    2.35
  -1  -9 -10   34.76    1.56
  -1  -9 -10   35.39    1.57
  -1  -9 -10   34.90    1.56
   1   9  10   34.98    1.56
   1   9  10   35.87    1.54
  -1  -9 -10   31.02    1.46
   1   9  10   30.06    1.51
   1   9  10   34.39    1.57
  -1  -9 -10   33.74    1.54
   1   9  10   33.65    1.55
  -1  -9 -10   34.48    2.21
   1   9  10   36.89    2.24
   1   9  10   31.64    2.25
   1   9  10   34.28    2.02
  -1  -9 -10   34.84    1.49
  -1  -9 -10   34.73    1.54
  -1  -9 -10   36.40    1.54
  -1  -9 -11    3.87    0.48
  -1  -9 -11    4.14    0.49
   1   9  11    4.25    0.50
   1   9  11    4.21    0.50
  -1  -9 -11    4.41    0.51
  -1  -9 -11    3.96    0.46
   1   9  11    4.32    0.52
   1   9  11    3.41    0.48
   1   9  11    4.24    0.51
  -1  -9 -11    4.36    0.86
   1   9  11    3.99    0.90
   1   9  11    4.60    0.82
  -1  -9 -11    3.39    0.40
  -1  -9 -11    4.40    0.49
  -1  -9 -11    4.31    0.46
  -1  -9 -12   10.70    0.71
   1   9  12   10.87    0.72
  -1  -9 -12   11.73    0.76
  -1  -9 -12    9.97    0.72
  -1  -9 -12    9.24    0.67
  -1  -9 -12   11.71    0.76
   1   9  12   10.74    0.73
   1   9  12   11.87    0.74
  -1  -9 -12    9.08    0.73
   1   9  12   10.20    0.71
  -1  -9 -12    9.68    1.10
   1   9  12    9.98    1.25
  -1  -9 -12   10.16    1.48
  -1  -9 -12   10.37    0.73
  -1  -9 -12   10.71    0.70
   1   9  12    9.31    1.14
  -1  -9 -12   11.64    0.69
  -1  -9 -13   54.38    2.31
  -1  -9 -13   55.87    2.38
  -1  -9 -13   56.09    2.29
   1   9  13   50.75    2.29
  -1  -9 -13   55.10    2.33
  -1  -9 -13   56.69    2.36
   1   9  13   55.64    2.35
   1   9  13   54.76    2.33
  -1  -9 -13   53.88    2.33
   1   9  13   55.84    2.35
   1   9  13   52.20    3.01
   1   9  13   55.37    3.05
  -1  -9 -13   55.98    3.37
  -1  -9 -13   55.13    2.34
  -1  -9 -13   55.80    2.33
  -1  -9 -13   55.53    2.33
  -1  -9 -13   53.09    2.29
   1   9  14    8.91    0.63
  -1  -9 -14    7.09    0.61
  -1  -9 -14    7.59    0.68
   1   9  14    5.57    1.04
   1   9  14    7.28    1.12
   1   9  14    7.84    0.67
  -1  -9 -14    7.38    0.61
   1   9  14    7.52    0.63
   1   9  14    8.27    0.66
  -1  -9 -14    8.00    0.66
  -1  -9 -14    7.59    0.58
  -1  -9 -14    7.37    0.64
  -1  -9 -14    7.30    0.56
   1   9  14    7.29    1.09
  -1  -9 -14    7.57    1.32
  -1  -9 -14    8.15    0.60
  -1  -9 -15    0.06    0.43
   1   9  15    0.24    0.77
   1   9  15    0.09    0.43
   1   9  15    0.08    0.37
  -1  -9 -15   -0.32    0.31
  -1  -9 -15    0.03    0.43
   1   9  15    0.32    0.62
  -1  -9 -15   -0.60    0.97
  -1  -9 -15   -0.05    0.31
  -1  -9 -15    0.10    0.29
  -1  -9 -15    0.10    0.34
   1   9  15    0.21    0.44
  -1  -9 -15   -0.40    0.43
  -1  -9 -16   37.38    1.70
  -1  -9 -16   40.79    1.80
  -1  -9 -16   37.96    1.73
  -1  -9 -16   43.34    1.83
  -1  -9 -16   40.30    1.83
   1   9  16   37.18    1.73
   1   9  16   39.53    1.79
   1   9  16   39.48    1.78
  -1  -9 -17    1.23    0.46
  -1  -9 -17    0.63    0.37
  -1  -9 -17    1.27    0.48
  -1  -9 -17    0.61    0.44
   1   9  17    0.49    0.34
   1   9  17    0.83    0.42
   1   9  17    0.44    0.41
  -1  -9 -18    8.43    0.78
  -1  -9 -18    8.55    0.70
   1   9  18    9.51    0.69
  -1  -9 -18    7.25    0.60
   1   9  18   10.25    0.71
  -1  -9 -18    9.01    0.71
  -1  -9 -18   10.31    0.75
   1   9  19    3.93    0.48
  -1  -9 -19    4.34    0.63
  -1  -9 -19    3.69    0.44
   1   9  19    4.02    0.53
   1   9  19    3.61    0.50
  -1  -9 -19    3.66    0.50
  -1  -9 -19    4.86    0.55
   1   9  20    2.18    0.37
  -1  -9 -20    2.21    0.42
  -1  -9 -20    2.12    0.43
   1   9  20    2.07    0.42
   1   9  20    2.94    0.44
  -1  -9 -20    1.52    0.36
  -1  -9 -20    2.41    0.54
  -1  -9 -21   40.87    1.76
  -1  -9 -21   38.83    1.66
   1   9  21   42.81    1.71
   1   9  21   37.11    1.64
   1   9  21   40.32    1.64
  -1  -9 -21   40.23    1.77
  -1  -9 -21   33.64    1.60
  -1  -9 -21   37.40    1.66
  -1  -9 -22    1.03    0.30
  -1  -9 -22    0.40    0.39
   1   9  22    0.61    0.26
  -1  -9 -22    1.05    0.43
   1   9  22    0.06    0.28
   1   9  22    0.53    0.32
   1   9  23    0.34    0.27
  -1  -9 -23   -0.04    0.34
   1   9  23   -0.08    0.25
  -1  -9 -24    0.15    0.25
   1  10 -13    6.36    0.51
   1  10 -12    3.94    0.51
   1  10 -11    5.85    0.62
   1  10 -10    0.47    0.53
   1  10 -10    0.57    0.53
   1  10 -10   -0.19    0.54
   1  10 -10   -0.23    0.32
   1  10  -9   50.17    2.23
   1  10  -9   44.87    2.15
   1  10  -9   49.50    2.22
   1  10  -9   52.65    2.23
   1  10  -9   45.37    2.04
   1  10  -9   48.21    2.17
   1  10  -8   15.63    1.10
   1  10  -8   15.10    1.05
   1  10  -8   17.18    1.15
   1  10  -8   18.24    1.13
   1  10  -8   16.57    0.94
   1  10  -8   18.19    1.11
   1  10  -7   44.78    2.06
   1  10  -7   42.92    2.00
   1  10  -7   44.20    2.09
   1  10  -7   40.31    1.86
   1  10  -7   40.64    1.99
   1  10  -7   42.19    2.03
   1  10  -6    1.72    0.35
   1  10  -6    1.71    0.70
   1  10  -6    1.60    0.62
   1  10  -6    1.74    0.39
   1  10  -6    1.48    0.39
   1  10  -6    1.45    0.57
   1  10  -6    2.00    0.57
   1  10  -6    1.70    0.62
   1  10  -6    1.58    0.37
   1  10  -5   14.45    1.00
   1  10  -5   12.98    0.93
   1  10  -5   13.64    0.82
   1  10  -5   13.00    1.09
   1  10  -5   11.26    0.78
   1  10  -5   12.37    0.82
   1  10  -5   12.07    0.77
   1  10  -5   12.50    0.80
   1  10  -5   13.65    1.00
   1  10  -5   14.57    0.96
   1  10  -4  112.03    4.69
   1  10  -4  112.33    4.53
   1  10  -4  117.15    4.74
  -1 -10   4   96.22    5.50
   1  10  -4  117.38    4.65
   1  10  -4  123.05    4.79
   1  10  -4  111.12    4.64
   1  10  -4  119.04    5.89
   1  10  -4  116.69    4.58
   1  10  -4  115.43    4.72
   1  10  -4  119.86    4.57
   1  10  -4  116.40    4.57
  -1 -10   4  110.41    5.82
   1  10  -3  128.66    5.23
   1  10  -3  131.86    5.11
   1  10  -3  129.75    6.34
   1  10  -3  127.48    5.15
   1  10  -3  138.88    5.32
   1  10  -3  129.98    5.22
   1  10  -3  136.44    5.12
   1  10  -3  121.14    5.04
   1  10  -3  130.06    5.09
  -1 -10   3  118.15    6.08
   1  10  -2   43.84    1.94
   1  10  -2   44.66    2.98
   1  10  -2   41.51    1.96
   1  10  -2   46.35    2.15
   1  10  -2   42.99    2.02
   1  10  -2   41.19    1.86
   1  10  -2   43.14    1.93
   1  10  -2   45.09    1.95
   1  10  -2   40.88    1.97
  -1 -10   2   42.67    2.87
   1  10  -1    6.28    0.51
  -1 -10   1    7.02    0.57
   1  10  -1    7.09    0.65
   1  10  -1    8.10    0.65
  -1 -10   1    6.88    1.38
   1  10  -1    8.00    0.72
  -1 -10   1    6.63    1.27
   1  10  -1    7.81    0.68
   1  10  -1    6.04    0.56
   1  10  -1    7.99    0.89
   1  10  -1    6.22    1.26
   1  10  -1    7.18    0.66
   1  10  -1    5.75    0.90
  -1 -10   0    2.85    0.44
   1  10   0    3.78    0.45
   1  10   0    2.72    0.43
   1  10   0    2.93    0.51
   1  10   0    3.16    0.53
  -1 -10   0    1.80    1.00
   1  10   0    3.44    0.58
  -1 -10   0    1.21    1.02
   1  10   0    2.95    0.67
   1  10   0    3.52    1.08
  -1 -10   0    2.60    0.43
   1  10   0    2.88    0.53
   1  10   0    2.64    0.75
   1  10   0    3.12    0.49
   1  10   1   78.47    3.38
   1  10   1   86.90    3.45
  -1 -10  -1   81.41    3.44
  -1 -10  -1   82.99    3.45
   1  10   1   88.17    3.46
   1  10   1   91.81    3.55
  -1 -10  -1   84.57    4.47
  -1 -10  -1   81.17    4.52
   1  10   1   89.40    3.50
   1  10   1   94.77    4.66
   1  10   1   88.13    4.08
  -1 -10  -1   86.36    3.43
   1  10   1   89.76    3.52
   1  10   1   90.45    3.44
   1  10   1   93.07    4.22
   1  10   2    7.28    0.56
  -1 -10  -2    5.98    0.57
  -1 -10  -2    6.88    0.59
   1  10   2    6.45    0.58
   1  10   2    6.57    0.57
   1  10   2    7.40    0.52
   1  10   2    8.15    0.66
  -1 -10  -2    6.70    1.29
   1  10   2    6.99    0.66
  -1 -10  -2    6.02    1.25
  -1 -10  -2    7.09    0.57
   1  10   2    6.46    0.97
   1  10   2    6.72    0.97
   1  10   2    6.92    1.29
  -1 -10  -2    7.14    0.54
   1  10   3  109.86    4.23
   1  10   3  114.94    4.24
  -1 -10  -3  105.73    4.21
  -1 -10  -3  104.78    4.23
   1  10   3  111.28    4.24
  -1 -10  -3  102.20    4.22
   1  10   3  107.39    4.19
   1  10   3  106.25    4.27
  -1 -10  -3  108.82    5.30
   1  10   3  107.25    4.27
   1  10   3  106.21    4.26
   1  10   3  110.41    5.28
  -1 -10  -3  103.71    4.19
   1  10   4   17.82    0.97
  -1 -10  -4   18.76    0.98
  -1 -10  -4   18.43    0.99
   1  10   4   18.17    0.97
  -1 -10  -4   20.01    0.99
   1  10   4   17.54    1.01
   1  10   4   18.52    0.97
   1  10   4   18.77    0.95
   1  10   4   16.69    0.90
  -1 -10  -4   21.12    1.88
   1  10   4   16.62    0.99
  -1 -10  -4   20.74    1.84
   1  10   4   18.57    1.02
   1  10   4   17.94    1.03
   1  10   4   20.50    1.84
  -1 -10  -4   18.06    0.94
   1  10   5    4.48    0.51
  -1 -10  -5    4.04    0.50
   1  10   5    3.70    0.47
  -1 -10  -5    3.21    0.50
  -1 -10  -5    3.72    0.47
  -1 -10  -5    4.68    0.52
   1  10   5    3.92    0.49
   1  10   5    3.75    0.42
   1  10   5    4.11    0.54
   1  10   5    3.24    0.42
   1  10   5    3.55    0.50
  -1 -10  -5    3.32    1.01
  -1 -10  -5    2.98    1.04
   1  10   5    4.00    0.54
   1  10   5    4.14    0.52
  -1 -10  -5    4.27    0.44
   1  10   5    4.15    1.06
  -1 -10  -6    9.10    0.66
  -1 -10  -6    8.80    0.67
  -1 -10  -6   10.12    0.70
  -1 -10  -6    9.09    0.69
   1  10   6    9.81    1.33
   1  10   6    9.25    0.67
   1  10   6    9.39    0.73
   1  10   6    8.38    0.61
   1  10   6    9.04    0.64
  -1 -10  -6    9.80    1.38
  -1 -10  -6    9.29    1.28
   1  10   6    9.86    0.65
   1  10   6    8.73    0.66
  -1 -10  -6    7.15    0.55
   1  10   6    8.30    0.65
  -1 -10  -6    8.09    0.59
   1  10   7  128.93    5.07
   1  10   7  134.07    5.07
   1  10   7  131.26    5.05
   1  10   7  129.34    5.03
   1  10   7  127.19    5.05
  -1 -10  -7  126.07    5.97
   1  10   7  122.84    5.98
   1  10   7  134.35    5.05
  -1 -10  -7  126.92    5.02
  -1 -10  -7  126.55    5.08
   1  10   7  119.68    5.03
  -1 -10  -7  129.21    5.01
   1  10   7  128.28    5.06
  -1 -10  -7  135.19    5.07
  -1 -10  -7  135.05    5.08
  -1 -10  -8   23.56    1.89
   1  10   8   18.64    1.78
   1  10   8   23.40    1.12
  -1 -10  -8   20.82    1.09
  -1 -10  -8   20.26    1.09
   1  10   8   20.61    1.09
  -1 -10  -8   20.33    1.12
   1  10   8   20.80    1.10
  -1 -10  -8   19.44    1.04
   1  10   8   21.34    1.07
  -1 -10  -8   20.45    1.03
   1  10   8   20.34    1.07
  -1 -10  -9   35.43    1.58
   1  10   9   33.34    1.55
  -1 -10  -9   35.12    1.60
  -1 -10  -9   33.21    1.56
   1  10   9   32.90    1.56
   1  10   9   34.74    1.55
  -1 -10  -9   38.12    2.43
   1  10   9   36.42    2.45
   1  10   9   34.86    2.28
   1  10   9   32.92    1.54
  -1 -10  -9   31.70    1.56
  -1 -10  -9   35.53    1.55
   1  10   9   30.52    1.51
  -1 -10  -9   33.83    1.51
   1  10  10   12.03    0.83
   1  10  10   13.70    0.86
   1  10  10   13.51    0.85
  -1 -10 -10   14.88    0.85
   1  10  10   12.80    0.83
  -1 -10 -10   15.97    0.90
  -1 -10 -10   13.26    0.84
   1  10  10   12.59    0.81
  -1 -10 -10   13.08    0.80
   1  10  10   14.14    1.41
  -1 -10 -10   14.24    0.86
   1  10  10   12.67    0.79
  -1 -10 -10   13.20    0.81
  -1 -10 -10   12.07    1.39
   1  10  10   13.68    0.82
   1  10  11   29.04    1.45
   1  10  11   32.80    1.53
   1  10  11   30.45    1.50
  -1 -10 -11   32.58    1.53
  -1 -10 -11   32.87    1.52
  -1 -10 -11   31.87    1.49
   1  10  11   32.11    1.51
  -1 -10 -11   28.76    2.10
   1  10  11   34.67    2.23
  -1 -10 -11   32.06    1.46
  -1 -10 -11   30.94    1.49
   1  10  11   31.99    1.49
  -1 -10 -11   32.06    1.48
  -1 -10 -12  117.45    4.63
   1  10  12  120.82    4.66
   1  10  12  121.96    4.66
  -1 -10 -12  112.08    4.65
   1  10  12  119.38    4.64
   1  10  12  118.68    4.64
  -1 -10 -12  120.23    4.66
  -1 -10 -12  121.11    4.66
   1  10  12  116.89    4.65
  -1 -10 -12  119.88    4.64
  -1 -10 -12  106.92    4.55
  -1 -10 -12  113.85    4.61
   1  10  12  116.65    5.28
   1  10  12  125.79    5.52
  -1 -10 -12  117.90    4.64
  -1 -10 -13   59.29    2.51
  -1 -10 -13   63.48    2.51
   1  10  13   56.50    2.46
   1  10  13   61.59    2.53
  -1 -10 -13   56.08    2.48
   1  10  13   55.04    2.47
   1  10  13   60.51    2.48
   1  10  13   60.67    2.50
  -1 -10 -13   58.27    2.48
  -1 -10 -13   59.56    2.46
  -1 -10 -13   56.66    2.45
  -1 -10 -13   57.97    2.45
   1  10  13   50.52    3.05
   1  10  13   50.74    3.15
   1  10  13   62.32    3.31
  -1 -10 -13   51.58    3.43
  -1 -10 -14    9.98    0.74
   1  10  14    8.39    0.70
  -1 -10 -14    9.70    0.76
   1  10  14   10.39    0.75
   1  10  14    9.29    0.76
   1  10  14    9.67    0.73
  -1 -10 -14   10.42    0.74
  -1 -10 -14    9.93    0.78
   1  10  14   12.93    0.82
  -1 -10 -14   10.03    0.75
  -1 -10 -14    9.74    0.69
  -1 -10 -14    9.11    0.71
  -1 -10 -14    9.64    0.67
   1  10  14    8.28    1.17
   1  10  14    8.59    1.13
   1  10  14    9.74    1.24
  -1 -10 -14    6.67    1.35
   1  10  15   78.45    3.17
  -1 -10 -15   71.02    3.10
   1  10  15   78.21    3.14
  -1 -10 -15   73.05    3.12
  -1 -10 -15   75.93    3.15
  -1 -10 -15   75.94    3.10
  -1 -10 -15   76.03    3.10
   1  10  15   82.32    3.16
   1  10  15   79.93    3.18
  -1 -10 -15   80.67    3.20
  -1 -10 -15   79.11    3.14
   1  10  15   67.03    3.08
  -1 -10 -15   80.75    3.18
   1  10  16    0.12    0.46
  -1 -10 -16    0.47    0.30
   1  10  16    0.47    0.39
  -1 -10 -16    0.18    0.42
  -1 -10 -16    0.72    0.28
  -1 -10 -16    0.12    0.45
  -1 -10 -16    0.68    0.31
  -1 -10 -16    1.07    0.48
   1  10  16    0.34    0.44
   1  10  16    0.48    0.45
  -1 -10 -17   42.38    1.86
   1  10  17   39.67    1.82
   1  10  17   39.46    1.79
   1  10  17   43.86    1.87
  -1 -10 -17   39.18    1.75
  -1 -10 -17   39.87    1.88
   1  10  17   41.69    1.84
  -1 -10 -17   42.73    1.87
  -1 -10 -18    0.53    0.43
  -1 -10 -18    0.45    0.44
   1  10  18    0.89    0.45
   1  10  18    1.18    0.44
  -1 -10 -18    0.22    0.47
  -1 -10 -18    0.02    0.30
   1  10  18    1.45    0.45
   1  10  18    0.50    0.37
  -1 -10 -19   36.13    1.64
   1  10  19   37.20    1.58
  -1 -10 -19   37.38    1.61
   1  10  19   36.58    1.57
   1  10  19   35.93    1.59
  -1 -10 -20   11.55    0.78
   1  10  20   12.68    0.72
  -1 -10 -20   11.40    0.73
  -1 -10 -20   11.44    0.72
  -1 -10 -20   10.54    0.62
   1  10  20   10.89    0.67
   1  10  20   12.08    0.75
   1  10  20   11.54    0.73
  -1 -10 -21    9.05    0.65
  -1 -10 -21    8.33    0.56
   1  10  21    9.17    0.61
   1  10  21    9.51    0.56
  -1 -10 -21    9.57    0.70
   1  10  21    7.18    0.50
  -1 -10 -21    7.94    0.56
   1  10  21    8.10    0.57
  -1 -10 -22   26.38    1.20
   1  10  22   28.10    1.21
  -1 -10 -22   27.86    1.26
   1  10  22   28.87    1.19
  -1 -10 -22   27.80    1.28
   1  10  22   29.67    1.25
  -1 -10 -23    0.39    0.25
   1  10  23   -0.06    0.22
   1  10  23    0.53    0.25
   1  11 -12    6.46    0.44
   1  11 -12    6.49    0.47
   1  11 -11    5.04    0.47
   1  11 -11    4.37    0.47
   1  11 -10    7.27    0.60
   1  11 -10    7.69    0.64
   1  11  -9    1.82    0.53
   1  11  -9    2.08    0.51
   1  11  -9    1.45    0.49
   1  11  -9    1.45    0.49
   1  11  -8    1.35    0.57
   1  11  -8    0.90    0.49
   1  11  -8    1.62    0.55
   1  11  -8    1.69    0.54
   1  11  -7    0.31    0.61
   1  11  -7    1.36    0.55
   1  11  -7    0.33    0.55
   1  11  -7    0.96    0.51
   1  11  -6   76.81    3.19
   1  11  -6   72.32    3.20
   1  11  -6   80.22    3.30
   1  11  -6   74.30    3.22
   1  11  -5    9.30    0.82
   1  11  -5    7.38    0.59
   1  11  -5    7.75    0.59
   1  11  -5    7.86    0.89
   1  11  -5    7.07    0.76
   1  11  -5    6.76    0.54
   1  11  -5    8.65    0.76
   1  11  -5    7.26    0.62
  -1 -11   5    6.99    0.57
   1  11  -4    7.66    0.80
   1  11  -4    7.31    0.65
   1  11  -4    7.09    0.65
   1  11  -4    8.13    0.69
   1  11  -4    8.53    0.78
   1  11  -4    8.28    0.79
   1  11  -4    7.40    0.58
  -1 -11   4    7.03    0.60
   1  11  -4    8.49    0.93
   1  11  -3   57.04    2.60
   1  11  -3   55.41    2.37
   1  11  -3   59.24    2.40
   1  11  -3   54.68    2.33
  -1 -11   3   52.38    2.32
   1  11  -3   52.43    2.47
   1  11  -3   55.26    2.39
   1  11  -3   58.01    2.53
   1  11  -2    7.39    0.92
   1  11  -2    7.99    0.71
   1  11  -2    8.17    0.72
  -1 -11   2    7.58    0.61
   1  11  -2    7.53    0.75
   1  11  -2    6.92    0.61
   1  11  -2    7.81    0.72
   1  11  -2    7.02    0.78
   1  11  -1   21.67    1.21
  -1 -11   1   18.15    1.94
   1  11  -1   21.60    1.38
   1  11  -1   19.36    1.12
  -1 -11   1   20.24    2.06
   1  11  -1   20.23    1.06
   1  11  -1   20.66    1.16
   1  11  -1   21.73    2.06
  -1 -11   1   18.88    1.07
   1  11  -1   19.72    1.14
   1  11   0   23.11    1.24
  -1 -11   0   21.20    1.13
   1  11   0   23.31    1.12
  -1 -11   0   21.08    1.11
   1  11   0   21.75    1.27
  -1 -11   0   19.51    1.99
   1  11   0   24.35    1.26
   1  11   0   22.71    1.22
  -1 -11   0   20.31    2.11
   1  11   0   22.58    2.11
   1  11   0   22.37    1.15
   1  11   1    1.02    0.33
  -1 -11  -1    1.65    0.40
   1  11   1    0.85    0.54
  -1 -11  -1    0.91    0.95
   1  11   1    1.70    0.53
   1  11   1    1.33    0.60
   1  11   1   -0.16    1.02
  -1 -11  -1    0.92    0.41
   1  11   1    1.01    0.42
   1  11   1    0.44    0.39
  -1 -11  -1    0.81    1.00
  -1 -11  -1    0.88    0.41
   1  11   1    1.15    0.51
  -1 -11  -2    0.15    0.94
   1  11   2    0.14    0.48
   1  11   2   -0.10    0.61
   1  11   2    1.22    0.93
  -1 -11  -2    0.31    0.37
  -1 -11  -2   -0.32    0.97
  -1 -11  -2    0.06    0.39
   1  11   2    0.36    0.39
   1  11   2    0.08    0.39
   1  11   2    0.21    0.33
  -1 -11  -2    0.58    0.37
   1  11   2    0.20    0.28
  -1 -11  -3   48.60    2.22
   1  11   3   53.20    2.23
  -1 -11  -3   51.68    2.24
  -1 -11  -3   52.49    2.21
   1  11   3   54.68    2.22
   1  11   3   48.72    2.86
   1  11   3   50.03    2.16
   1  11   3   50.07    2.27
   1  11   3   54.94    2.29
   1  11   3   53.84    2.22
  -1 -11  -3   49.68    3.27
   1  11   3   52.52    2.28
   1  11   3   49.40    3.23
   1  11   3   47.39    2.85
   1  11   4   23.33    1.14
  -1 -11  -4   22.51    1.16
   1  11   4   23.51    1.17
  -1 -11  -4   22.26    1.15
  -1 -11  -4   21.68    1.13
  -1 -11  -4   22.33    1.20
   1  11   4   19.93    1.72
   1  11   4   20.73    1.97
   1  11   4   21.87    1.13
   1  11   4   21.64    1.20
   1  11   4   21.58    1.05
   1  11   4   21.53    1.09
  -1 -11  -4   19.15    1.94
  -1 -11  -4   21.24    2.01
  -1 -11  -4   21.56    1.09
   1  11   4   21.02    1.71
   1  11   4   20.22    1.17
   1  11   4   22.67    1.19
  -1 -11  -5    9.86    0.77
  -1 -11  -5    7.93    0.61
   1  11   5   10.64    0.72
   1  11   5    9.06    0.79
   1  11   5    9.21    0.65
   1  11   5    8.17    0.67
   1  11   5   10.40    0.63
  -1 -11  -5    8.22    1.40
  -1 -11  -5    9.56    0.71
  -1 -11  -5    9.03    0.73
   1  11   5   10.69    0.75
   1  11   5    9.47    0.76
   1  11   5    8.08    0.71
  -1 -11  -5    8.72    1.37
   1  11   5    7.71    1.18
   1  11   5   10.66    1.47
   1  11   6   12.44    0.85
   1  11   6   12.04    0.89
   1  11   6   13.05    0.82
   1  11   6   12.44    0.86
  -1 -11  -6   13.34    0.87
  -1 -11  -6   14.30    0.85
  -1 -11  -6   13.43    0.79
   1  11   6   12.28    0.77
  -1 -11  -6   12.03    1.55
   1  11   6   13.53    0.87
   1  11   6   14.40    0.90
   1  11   6   14.03    0.82
   1  11   6   10.33    1.36
   1  11   6   12.70    1.53
  -1 -11  -6   13.42    0.89
   1  11   7   67.36    2.80
   1  11   7   69.22    2.78
   1  11   7   71.03    2.76
  -1 -11  -7   68.13    2.76
  -1 -11  -7   67.27    2.78
  -1 -11  -7   63.05    2.70
   1  11   7   64.23    2.70
  -1 -11  -7   61.83    3.69
   1  11   7   64.99    2.76
   1  11   7   62.63    2.65
   1  11   7   64.76    2.77
   1  11   7   67.98    2.75
   1  11   7   66.92    3.56
   1  11   7   60.27    3.66
  -1 -11  -7   66.86    2.80
   1  11   8   59.89    2.51
   1  11   8   62.20    2.55
  -1 -11  -8   65.81    3.60
   1  11   8   54.04    2.44
   1  11   8   60.68    2.55
   1  11   8   59.88    2.57
   1  11   8   62.95    2.58
   1  11   8   62.81    2.54
  -1 -11  -8   62.07    2.51
  -1 -11  -8   60.51    2.57
  -1 -11  -8   63.41    2.56
   1  11   8   62.59    2.57
   1  11   8   54.58    2.52
  -1 -11  -8   57.63    2.47
  -1 -11  -8   62.18    2.59
  -1 -11  -9    0.76    0.48
  -1 -11  -9    0.31    0.44
  -1 -11  -9    1.17    0.39
  -1 -11  -9    0.53    0.83
  -1 -11  -9    0.46    0.42
   1  11   9    0.80    0.42
  -1 -11  -9    0.37    0.35
   1  11   9    1.05    0.46
  -1 -11  -9    1.03    0.46
   1  11   9    0.73    0.49
   1  11   9    0.91    0.42
  -1 -11  -9    2.07    0.50
   1  11   9    1.02    0.47
   1  11   9    0.37    0.72
   1  11   9    0.62    0.31
  -1 -11 -10    0.12    0.42
  -1 -11 -10    0.77    0.48
   1  11  10    0.32    0.43
   1  11  10    0.39    0.46
  -1 -11 -10    1.54    0.89
  -1 -11 -10    0.13    0.41
   1  11  10    1.14    0.42
  -1 -11 -10    0.13    0.35
   1  11  10    0.47    0.48
  -1 -11 -10    0.33    0.38
  -1 -11 -10    0.06    0.41
   1  11  10    0.08    0.41
   1  11  10    0.88    0.77
  -1 -11 -11   93.15    3.62
   1  11  11   89.76    3.61
  -1 -11 -11   95.55    3.64
  -1 -11 -11   86.54    3.57
   1  11  11   88.44    3.58
   1  11  11   91.85    3.63
   1  11  11   88.47    3.61
   1  11  11   90.68    3.59
  -1 -11 -11   83.67    4.42
  -1 -11 -11   84.44    3.54
   1  11  11   77.72    4.35
   1  11  11   87.46    3.58
  -1 -11 -11   89.87    3.60
  -1 -11 -11   88.08    3.61
   1  11  11   84.81    3.54
   1  11  12    1.32    0.48
  -1 -11 -12    1.33    0.50
  -1 -11 -12    1.01    0.42
  -1 -11 -12    0.82    0.43
  -1 -11 -12    0.71    0.41
  -1 -11 -12    0.88    0.40
   1  11  12    1.67    0.48
   1  11  12    1.05    0.46
  -1 -11 -12    0.67    0.49
   1  11  12    1.35    0.53
  -1 -11 -12    0.83    0.45
  -1 -11 -13    6.72    0.68
   1  11  13    7.99    0.69
  -1 -11 -13    7.69    0.63
  -1 -11 -13    7.28    0.69
  -1 -11 -13    7.85    0.70
   1  11  13    7.17    0.68
  -1 -11 -13    7.65    0.66
  -1 -11 -13    7.05    0.61
  -1 -11 -13    6.30    0.59
   1  11  13    7.47    0.73
   1  11  13    7.70    0.68
   1  11  14    5.45    0.63
  -1 -11 -14    4.95    0.57
   1  11  14    4.06    0.57
  -1 -11 -14    3.39    0.50
  -1 -11 -14    4.70    0.58
   1  11  14    4.76    0.56
   1  11  14    5.12    0.57
  -1 -11 -14    4.23    0.55
  -1 -11 -14    4.27    0.53
  -1 -11 -14    4.33    0.47
   1  11  14    4.78    0.62
  -1 -11 -14    4.75    0.63
   1  11  15  262.22    9.73
   1  11  15  251.38    9.70
  -1 -11 -15  246.84    9.69
  -1 -11 -15  250.88    9.68
  -1 -11 -15  259.19    9.73
   1  11  15  239.58    9.66
   1  11  15  278.69    9.72
  -1 -11 -15  259.10    9.70
  -1 -11 -15  248.67    9.66
  -1 -11 -15  240.98    9.64
  -1 -11 -15  270.39    9.75
   1  11  15  262.59    9.73
   1  11  16    4.78    0.61
  -1 -11 -16    3.82    0.47
   1  11  16    4.22    0.53
   1  11  16    4.60    0.58
  -1 -11 -16    4.18    0.55
  -1 -11 -16    4.25    0.60
  -1 -11 -16    5.05    0.58
   1  11  16    6.04    0.61
  -1 -11 -16    4.49    0.45
   1  11  16    4.99    0.52
  -1 -11 -16    4.69    0.56
  -1 -11 -16    4.46    0.53
   1  11  17   16.18    0.92
  -1 -11 -17   14.13    0.90
   1  11  17   15.44    0.91
  -1 -11 -17   15.25    0.90
  -1 -11 -17   15.17    0.93
  -1 -11 -17   15.92    0.94
   1  11  17   16.26    0.94
   1  11  17   16.47    0.96
   1  11  18    1.45    0.43
  -1 -11 -18    1.91    0.46
   1  11  18    1.06    0.38
  -1 -11 -18    1.80    0.42
  -1 -11 -18    1.65    0.44
   1  11  18    1.59    0.46
   1  11  18    1.38    0.43
  -1 -11 -19    3.21    0.49
   1  11  19    4.15    0.48
  -1 -11 -19    4.40    0.49
   1  11  19    2.74    0.40
   1  11  19    3.63    0.46
   1  11  19    4.19    0.47
  -1 -11 -20    0.87    0.35
   1  11  20    1.45    0.36
  -1 -11 -20   -0.13    0.36
   1  11  20    0.77    0.32
   1  11  20    0.63    0.36
   1  11  20    0.83    0.40
  -1 -11 -21    8.61    0.55
  -1 -11 -21    8.79    0.53
  -1 -11 -21    9.31    0.66
   1  11  21    9.26    0.53
  -1 -11 -21    8.23    0.55
   1  11  21    6.53    0.48
   1  11  21    8.84    0.54
   1  11  21    9.06    0.58
  -1 -11 -22    2.87    0.33
   1  11  22    2.85    0.33
   1  11  22    2.91    0.31
  -1 -11 -22    2.76    0.29
   1  11  22    2.97    0.29
  -1 -11 -22    3.86    0.42
   1  12 -10   35.75    1.51
   1  12 -10   36.92    1.53
   1  12  -9    1.84    0.37
   1  12  -9    1.68    0.39
   1  12  -8    0.30    0.39
   1  12  -8    0.35    0.45
   1  12  -8    0.51    0.43
   1  12  -7   -0.40    0.52
   1  12  -7    0.23    0.45
   1  12  -7    0.13    0.42
   1  12  -7    0.13    0.40
   1  12  -6   12.03    0.86
   1  12  -6   12.12    0.82
   1  12  -6   11.40    0.80
   1  12  -6   11.32    0.91
   1  12  -5   11.95    0.90
   1  12  -5   13.64    1.00
   1  12  -5   11.75    0.84
   1  12  -5   12.84    0.88
   1  12  -4    0.23    0.56
   1  12  -4    1.26    0.69
   1  12  -4    0.35    0.35
   1  12  -4    0.20    0.46
   1  12  -4   -0.07    0.34
   1  12  -4    0.24    0.52
   1  12  -3   14.39    0.89
   1  12  -3   14.40    0.94
   1  12  -3   13.40    0.96
   1  12  -3   17.19    1.17
  -1 -12   3   13.48    0.79
   1  12  -3   14.87    1.02
   1  12  -3   14.47    0.88
   1  12  -3   12.44    0.77
   1  12  -3   14.12    0.89
   1  12  -2   37.91    1.91
  -1 -12   2   36.04    1.61
   1  12  -2   37.72    1.80
   1  12  -2   36.70    1.68
   1  12  -2   36.21    1.67
   1  12  -2   33.12    1.59
   1  12  -2   34.99    1.67
   1  12  -1   14.28    1.15
   1  12  -1   13.32    0.79
   1  12  -1   13.05    0.89
   1  12  -1   11.16    0.96
   1  12  -1   12.36    0.88
  -1 -12   1   12.04    0.78
   1  12  -1   11.63    0.86
   1  12   0    3.89    0.62
   1  12   0    4.96    0.64
  -1 -12   0    3.67    0.46
   1  12   0    3.16    0.41
   1  12   0    4.44    0.51
  -1 -12   0    3.81    0.50
   1  12   0    4.26    0.62
   1  12   1    9.58    0.71
   1  12   1    9.38    0.79
   1  12   1   10.22    0.83
  -1 -12  -1    9.02    0.69
   1  12   1    9.29    0.67
  -1 -12  -1    9.41    0.68
  -1 -12  -2   42.99    1.92
  -1 -12  -2   43.51    1.93
   1  12   2   42.94    1.91
   1  12   2   44.24    1.92
  -1 -12  -2   42.42    1.99
   1  12   2   45.33    2.02
   1  12   2   42.20    1.87
   1  12   3    9.99    0.82
  -1 -12  -3    8.98    0.73
   1  12   3   10.99    0.75
  -1 -12  -3   10.83    0.73
  -1 -12  -3   10.65    0.81
   1  12   3   10.07    0.65
   1  12   3   10.08    0.83
   1  12   3   10.12    0.73
   1  12   3    9.60    0.69
   1  12   4    0.42    0.43
  -1 -12  -4   -0.24    0.45
   1  12   4    0.26    0.43
   1  12   4    0.24    0.54
  -1 -12  -4    0.51    0.38
  -1 -12  -4    0.03    0.47
   1  12   4    0.53    0.54
   1  12   4   -0.20    0.35
   1  12   4    0.37    0.42
   1  12   4   -0.41    0.54
   1  12   5    1.30    0.44
   1  12   5    0.97    0.39
   1  12   5    1.81    0.55
   1  12   5    1.16    0.48
  -1 -12  -5    1.12    0.49
   1  12   5    0.93    0.41
   1  12   5    2.39    0.95
   1  12   5    1.40    0.61
   1  12   5    0.94    0.30
   1  12   5    1.56    0.56
  -1 -12  -5    0.69    0.43
  -1 -12  -5    0.99    0.49
   1  12   6    8.17    0.60
   1  12   6    7.65    0.65
  -1 -12  -6    7.99    0.61
   1  12   6    7.77    0.75
  -1 -12  -6    9.12    0.73
   1  12   6    8.17    0.70
  -1 -12  -6    9.31    0.70
   1  12   6    8.04    0.74
   1  12   6    9.04    0.68
   1  12   6    8.35    0.70
   1  12   6    8.01    0.75
  -1 -12  -6    8.65    0.75
   1  12   7   34.25    1.56
   1  12   7   35.53    1.61
   1  12   7   32.75    1.63
   1  12   7   34.86    1.60
  -1 -12  -7   32.61    1.54
   1  12   7   31.27    1.62
  -1 -12  -7   36.58    1.66
  -1 -12  -7   34.26    1.61
   1  12   7   35.52    1.68
   1  12   7   37.06    1.65
  -1 -12  -7   33.70    1.66
   1  12   8    0.46    0.52
   1  12   8    0.33    0.37
   1  12   8   -0.15    0.44
   1  12   8   -0.03    0.46
   1  12   8   -0.16    0.50
  -1 -12  -8    0.05    0.35
   1  12   8   -0.24    0.26
  -1 -12  -8    0.14    0.46
  -1 -12  -8    0.26    0.46
   1  12   8    0.20    0.43
  -1 -12  -8    0.56    0.45
  -1 -12  -8    0.14    0.47
   1  12   8    0.16    0.46
   1  12   9   17.68    1.00
   1  12   9   16.40    1.00
  -1 -12  -9   17.17    1.03
  -1 -12  -9   16.66    0.95
  -1 -12  -9   18.81    1.04
  -1 -12  -9   19.28    1.08
   1  12   9   16.94    1.04
   1  12   9   16.22    1.00
  -1 -12  -9   18.16    1.07
   1  12   9   17.21    0.91
   1  12   9   16.31    1.00
   1  12   9   16.83    1.05
   1  12   9   19.58    1.10
  -1 -12  -9   19.40    1.07
   1  12   9   19.55    1.03
  -1 -12 -10    0.34    0.48
  -1 -12 -10    1.51    0.49
  -1 -12 -10    0.44    0.31
   1  12  10   -0.47    0.52
   1  12  10    1.12    0.46
   1  12  10    0.45    0.30
  -1 -12 -10    0.05    0.36
   1  12  10    0.62    0.34
  -1 -12 -10    0.50    0.46
   1  12  10    0.39    0.50
  -1 -12 -10    0.43    0.49
   1  12  10   -0.14    0.42
  -1 -12 -10    0.17    0.35
  -1 -12 -10    0.58    0.43
   1  12  10    1.12    0.46
   1  12  11    1.35    0.47
   1  12  11    1.04    0.48
   1  12  11    1.23    0.50
  -1 -12 -11    1.35    0.53
   1  12  11    1.68    0.55
   1  12  11    0.88    0.33
  -1 -12 -11    1.05    0.39
   1  12  11    1.41    0.39
  -1 -12 -11    1.16    0.47
   1  12  11    1.79    0.53
  -1 -12 -11    0.93    0.37
  -1 -12 -11    1.36    0.50
  -1 -12 -11    1.18    0.50
   1  12  11    1.38    0.42
  -1 -12 -11    1.88    0.48
  -1 -12 -12   13.60    0.90
  -1 -12 -12   13.21    0.79
   1  12  12   12.65    0.80
  -1 -12 -12   13.06    0.81
   1  12  12   12.98    0.80
  -1 -12 -12   14.92    0.88
   1  12  12   13.33    0.89
  -1 -12 -12   12.72    0.85
  -1 -12 -12   13.90    0.91
   1  12  12   13.40    0.91
   1  12  12   10.52    0.80
   1  12  12   14.17    0.90
  -1 -12 -12   13.09    0.90
   1  12  12   13.35    0.88
  -1 -12 -12   13.23    0.83
   1  12  12   12.81    0.85
  -1 -12 -13   71.25    3.06
  -1 -12 -13   76.84    3.11
  -1 -12 -13   76.86    3.13
   1  12  13   73.92    3.09
  -1 -12 -13   76.17    3.15
  -1 -12 -13   77.67    3.15
   1  12  13   78.55    3.15
  -1 -12 -13   75.93    3.17
   1  12  13   77.01    3.15
   1  12  13   80.91    3.19
   1  12  13   73.59    3.09
  -1 -12 -13   74.51    3.11
   1  12  13   79.05    3.14
  -1 -12 -14   16.12    0.93
  -1 -12 -14   17.83    1.01
   1  12  14   18.72    1.04
   1  12  14   17.29    1.05
   1  12  14   16.27    0.96
  -1 -12 -14   15.90    0.94
  -1 -12 -14   17.42    0.96
   1  12  14   16.81    0.97
   1  12  14   17.91    1.00
  -1 -12 -14   19.49    1.04
  -1 -12 -14   17.75    1.03
  -1 -12 -14   17.56    0.94
   1  12  14   18.63    1.02
  -1 -12 -15    6.64    0.63
   1  12  15    6.12    0.65
   1  12  15    5.91    0.61
  -1 -12 -15    5.22    0.56
   1  12  15    6.36    0.65
   1  12  15    6.03    0.59
  -1 -12 -15    5.97    0.56
  -1 -12 -15    6.01    0.52
   1  12  15    8.01    0.64
   1  12  15    7.42    0.64
  -1 -12 -15    6.13    0.54
   1  12  15    6.41    0.60
   1  12  16    4.12    0.56
   1  12  16    3.05    0.47
  -1 -12 -16    2.34    0.42
   1  12  16    3.52    0.50
  -1 -12 -16    2.62    0.45
  -1 -12 -16    3.07    0.44
  -1 -12 -16    2.50    0.48
   1  12  16    3.50    0.52
   1  12  16    2.36    0.50
   1  12  16    3.10    0.45
   1  12  16    3.35    0.50
   1  12  17   15.99    0.92
  -1 -12 -17   14.64    0.86
   1  12  17   16.44    0.91
   1  12  17   16.25    0.91
  -1 -12 -17   16.97    0.94
  -1 -12 -17   16.08    0.91
   1  12  17   15.66    0.91
   1  12  18   36.37    1.62
  -1 -12 -18   34.75    1.60
  -1 -12 -18   36.93    1.62
  -1 -12 -18   34.29    1.57
   1  12  18   35.60    1.59
   1  12  18   37.51    1.62
   1  12  18   38.80    1.61
   1  12  19   23.72    1.07
  -1 -12 -19   21.06    1.05
  -1 -12 -19   24.12    1.08
   1  12  19   18.28    1.00
   1  12  19   21.22    1.07
   1  12  19   24.08    1.09
   1  12  19   25.22    1.08
  -1 -12 -20    0.66    0.29
   1  12  20    0.16    0.29
   1  12  20    0.83    0.32
   1  12  20    0.83    0.32
   1  12  20    0.23    0.28
   1  12  21    7.56    0.46
  -1 -12 -21    7.88    0.55
   1  12  21    5.86    0.41
  -1 -12 -21    6.96    0.44
   1  12  21    7.30    0.45
   1  12  21    7.16    0.44
  -1 -12 -22    8.52    0.49
   1  13  -8    0.65    0.27
   1  13  -8    0.31    0.24
   1  13  -7    4.38    0.45
   1  13  -7    4.51    0.42
   1  13  -6    9.29    0.64
   1  13  -6    8.75    0.69
   1  13  -6    9.59    0.61
   1  13  -5    1.81    0.46
   1  13  -5    1.34    0.54
  -1 -13   5    0.75    0.32
   1  13  -5    0.59    0.40
   1  13  -4   30.45    1.46
   1  13  -4   32.79    1.50
   1  13  -4   33.78    1.58
  -1 -13   4   28.06    1.38
   1  13  -3    3.52    0.60
  -1 -13   3    3.42    0.47
   1  13  -3    3.81    0.45
   1  13  -3    4.51    0.71
   1  13  -3    3.00    0.54
   1  13  -2    4.89    0.61
   1  13  -2    4.29    0.54
  -1 -13   2    4.39    0.53
   1  13  -2    4.93    0.66
   1  13  -2    4.61    0.77
   1  13  -2    3.77    0.51
   1  13  -1   15.59    0.99
  -1 -13   1   14.50    0.87
   1  13  -1   12.23    0.75
   1  13  -1   16.46    1.14
   1  13  -1   14.18    0.89
  -1 -13   1   12.26    0.75
   1  13  -1   13.28    0.86
   1  13  -1   14.73    0.90
  -1 -13   0    6.95    0.58
   1  13   0    9.16    0.73
   1  13   0    8.29    0.72
  -1 -13   0    7.62    0.67
   1  13   0    8.71    0.80
   1  13   0    8.52    0.74
   1  13   0    8.23    0.60
   1  13   1    3.68    0.69
   1  13   1    5.10    0.63
  -1 -13  -1    3.28    0.45
   1  13   1    3.87    0.43
   1  13   1    3.56    0.47
   1  13   1    5.05    0.64
  -1 -13  -1    4.11    0.48
  -1 -13  -1    4.65    0.59
   1  13   1    4.25    0.63
   1  13   2   10.30    0.71
  -1 -13  -2   10.68    0.72
  -1 -13  -2   10.65    0.72
  -1 -13  -2   12.25    0.82
   1  13   2   10.99    0.72
   1  13   2   10.58    0.87
   1  13   3   31.51    1.48
  -1 -13  -3   29.75    1.46
  -1 -13  -3   31.55    1.48
   1  13   3   30.99    1.57
  -1 -13  -3   32.24    1.54
   1  13   3   29.13    1.42
   1  13   3   33.77    1.49
   1  13   4   13.48    0.77
   1  13   4   13.19    0.85
   1  13   4   14.92    0.88
  -1 -13  -4   11.98    0.83
  -1 -13  -4   13.82    0.85
   1  13   4   12.81    0.95
   1  13   4   13.72    0.95
   1  13   4   17.01    1.20
   1  13   4   12.89    0.99
   1  13   4   14.81    0.84
  -1 -13  -4   14.98    0.94
   1  13   5  133.14    5.02
   1  13   5  125.10    4.86
   1  13   5  122.64    4.94
  -1 -13  -5  128.80    5.01
   1  13   5  124.06    5.00
  -1 -13  -5  124.75    4.94
  -1 -13  -5  124.64    4.96
   1  13   5  129.58    4.97
   1  13   5  128.60    5.02
   1  13   5  127.19    4.95
   1  13   5  120.58    4.90
   1  13   6   29.85    1.44
   1  13   6   27.79    1.35
  -1 -13  -6   27.50    1.42
   1  13   6   27.96    1.42
  -1 -13  -6   27.16    1.36
  -1 -13  -6   27.69    1.39
   1  13   6   27.69    1.39
   1  13   6   28.88    1.33
   1  13   6   28.85    1.37
   1  13   6   29.01    1.46
   1  13   6   25.11    1.24
   1  13   7  104.61    4.19
  -1 -13  -7  102.77    4.21
  -1 -13  -7   98.45    4.13
   1  13   7  107.13    4.18
  -1 -13  -7  100.18    4.16
   1  13   7  101.12    4.17
   1  13   7  106.05    4.15
  -1 -13  -7  109.90    4.22
   1  13   7  107.58    4.14
   1  13   7  105.42    4.16
   1  13   7  107.86    4.21
   1  13   7   99.16    4.07
  -1 -13  -8    4.91    0.60
  -1 -13  -8    4.98    0.60
   1  13   8    4.66    0.56
   1  13   8    2.90    0.57
  -1 -13  -8    3.92    0.57
  -1 -13  -8    3.39    0.59
  -1 -13  -8    3.80    0.54
   1  13   8    3.51    0.64
   1  13   8    2.97    0.44
   1  13   8    3.69    0.53
   1  13   8    3.85    0.57
   1  13   8    4.45    0.58
   1  13   9   68.71    2.80
   1  13   9   64.80    2.79
   1  13   9   67.72    2.77
   1  13   9   61.58    2.75
   1  13   9   67.58    2.74
  -1 -13  -9   68.78    2.82
   1  13   9   62.29    2.76
  -1 -13  -9   59.48    2.68
  -1 -13  -9   72.03    2.84
  -1 -13  -9   62.74    2.78
   1  13   9   71.16    2.78
  -1 -13  -9   69.69    2.79
  -1 -13  -9   66.40    2.80
   1  13   9   70.08    2.81
   1  13  10   -0.09    0.48
   1  13  10   -0.18    0.45
  -1 -13 -10    0.10    0.28
   1  13  10   -0.05    0.39
   1  13  10    0.27    0.47
  -1 -13 -10    0.44    0.35
   1  13  10   -0.32    0.27
  -1 -13 -10    0.10    0.47
   1  13  10    0.53    0.51
  -1 -13 -10    0.57    0.50
   1  13  10    0.59    0.45
   1  13  10   -0.19    0.41
   1  13  10    0.14    0.42
  -1 -13 -10   -0.25    0.42
  -1 -13 -10    0.65    0.48
  -1 -13 -10    0.74    0.44
  -1 -13 -11    2.32    0.41
  -1 -13 -11    1.99    0.48
   1  13  11    1.25    0.33
  -1 -13 -11    0.54    0.49
  -1 -13 -11    1.32    0.45
   1  13  11    1.25    0.52
  -1 -13 -11    2.10    0.55
   1  13  11    1.70    0.49
   1  13  11    1.58    0.45
  -1 -13 -11    1.52    0.53
  -1 -13 -11    1.33    0.43
   1  13  11    0.84    0.43
   1  13  12    0.65    0.53
  -1 -13 -12    0.81    0.48
   1  13  12    0.91    0.49
   1  13  12    0.02    0.26
  -1 -13 -12   -0.02    0.34
  -1 -13 -12    0.06    0.39
   1  13  12    0.21    0.34
   1  13  12    0.38    0.47
   1  13  12    0.70    0.46
   1  13  12    0.60    0.40
  -1 -13 -12    0.19    0.49
  -1 -13 -12    0.95    0.43
  -1 -13 -12    0.28    0.39
   1  13  13    4.81    0.61
   1  13  13    5.08    0.60
  -1 -13 -13    3.43    0.56
  -1 -13 -13    3.98    0.42
   1  13  13    4.39    0.54
   1  13  13    3.90    0.42
  -1 -13 -13    3.05    0.43
  -1 -13 -13    3.55    0.48
   1  13  13    4.05    0.46
   1  13  13    4.45    0.56
  -1 -13 -13    3.36    0.54
  -1 -13 -13    3.37    0.50
  -1 -13 -13    4.81    0.59
  -1 -13 -13    3.33    0.43
   1  13  14    0.46    0.44
   1  13  14    0.76    0.45
  -1 -13 -14    0.73    0.43
   1  13  14   -0.26    0.48
  -1 -13 -14    0.30    0.34
   1  13  14    0.02    0.35
  -1 -13 -14    0.47    0.37
  -1 -13 -14   -0.04    0.31
   1  13  14    0.03    0.44
   1  13  14    0.45    0.34
  -1 -13 -14    0.05    0.40
   1  13  14    0.03    0.42
  -1 -13 -14    0.43    0.44
  -1 -13 -15    1.19    0.41
   1  13  15    1.66    0.43
   1  13  15    1.22    0.47
   1  13  15    1.05    0.37
  -1 -13 -15    0.92    0.35
  -1 -13 -15    1.57    0.33
   1  13  15    1.93    0.40
  -1 -13 -15    0.99    0.33
   1  13  15    1.80    0.46
   1  13  15    1.32    0.42
  -1 -13 -15    1.15    0.41
   1  13  16    0.54    0.36
  -1 -13 -16    0.04    0.30
   1  13  16    0.07    0.36
   1  13  16    0.13    0.36
   1  13  16   -0.27    0.40
   1  13  16    0.32    0.38
  -1 -13 -16   -0.50    0.34
  -1 -13 -16    0.45    0.38
   1  13  16    0.47    0.41
  -1 -13 -17   -0.11    0.28
   1  13  17    0.37    0.29
   1  13  17    0.62    0.38
  -1 -13 -17    0.22    0.34
   1  13  17    0.15    0.37
   1  13  17    0.10    0.37
   1  13  17    0.12    0.33
   1  13  17   -0.12    0.35
   1  13  18   35.80    1.40
   1  13  18   27.32    1.35
  -1 -13 -18   32.84    1.40
  -1 -13 -18   30.03    1.37
   1  13  18   31.14    1.37
   1  13  18   30.79    1.37
   1  13  18   32.85    1.39
   1  13  19    0.80    0.30
  -1 -13 -19    0.72    0.29
  -1 -13 -19    0.63    0.29
   1  13  19    1.06    0.31
   1  13  19    0.73    0.29
   1  13  19    0.93    0.27
   1  13  20    6.21    0.41
   1  13  20    7.43    0.42
   1  13  20    5.85    0.42
  -1 -13 -20    6.33    0.41
  -1 -13 -20    6.49    0.42
  -1 -13 -21   14.78    0.71
   1  14  -6    1.58    0.26
   1  14  -5   -0.01    0.24
   1  14  -5   -0.12    0.28
   1  14  -5    0.05    0.32
   1  14  -4    4.56    0.41
   1  14  -4    4.79    0.52
   1  14  -4    4.09    0.45
  -1 -14   4    3.51    0.32
   1  14  -3    8.07    0.58
   1  14  -3    8.03    0.71
   1  14  -3    9.60    0.65
  -1 -14   3    8.38    0.53
   1  14  -2    1.67    0.56
  -1 -14   2    1.25    0.33
   1  14  -2    0.29    0.43
   1  14  -2    1.02    0.39
   1  14  -1   -0.40    0.56
  -1 -14   1    0.46    0.34
   1  14  -1    0.28    0.39
   1  14  -1   -0.09    0.45
   1  14  -1    0.15    0.39
   1  14   0    0.12    0.47
   1  14   0    0.48    0.42
   1  14   0   -0.19    0.43
   1  14   0    0.75    0.43
  -1 -14   0    0.76    0.38
   1  14   1    9.65    0.70
  -1 -14  -1   10.09    0.68
   1  14   1   10.60    0.74
   1  14   1    9.90    0.77
  -1 -14  -1    8.39    0.61
   1  14   1    8.07    0.57
  -1 -14  -2    0.97    0.32
  -1 -14  -2    0.99    0.42
   1  14   2    1.24    0.36
   1  14   2    1.22    0.48
  -1 -14  -2    0.57    0.32
   1  14   2    1.22    0.54
   1  14   2    0.30    0.49
   1  14   2    1.11    0.68
   1  14   3    3.49    0.44
   1  14   3    3.74    0.57
   1  14   3    3.29    0.78
  -1 -14  -3    2.74    0.41
  -1 -14  -3    3.86    0.51
   1  14   3    3.01    0.42
  -1 -14  -3    2.86    0.41
   1  14   4   12.50    1.00
   1  14   4   12.01    0.82
   1  14   4   11.57    0.83
  -1 -14  -4   11.08    0.72
   1  14   4   10.85    0.72
  -1 -14  -4    8.59    0.66
  -1 -14  -4   10.84    0.76
   1  14   4   11.14    0.81
   1  14   4   11.50    0.71
   1  14   5    0.08    0.69
  -1 -14  -5    1.16    0.37
  -1 -14  -5    1.35    0.47
   1  14   5    1.00    0.40
   1  14   5    1.02    0.52
   1  14   5    0.30    0.33
  -1 -14  -5    0.96    0.41
   1  14   5    1.77    0.45
   1  14   5    0.78    0.54
   1  14   5    1.20    0.51
  -1 -14  -6    7.39    0.68
   1  14   6    5.92    0.52
   1  14   6    7.18    0.67
   1  14   6    8.41    0.88
   1  14   6    6.76    0.59
  -1 -14  -6    7.87    0.62
   1  14   6    6.77    0.63
  -1 -14  -6    5.94    0.55
  -1 -14  -6    6.72    0.65
   1  14   6    5.97    0.67
   1  14   6    7.31    0.71
   1  14   6    6.91    0.58
   1  14   7   -0.36    0.50
  -1 -14  -7    0.35    0.49
   1  14   7    0.35    0.35
   1  14   7    0.94    0.49
  -1 -14  -7    0.19    0.46
   1  14   7    0.40    0.48
  -1 -14  -7    0.49    0.44
  -1 -14  -7    0.60    0.44
   1  14   7    0.25    0.44
   1  14   7    0.03    0.40
  -1 -14  -7    1.01    0.46
  -1 -14  -7    0.20    0.35
   1  14   7    0.47    0.40
   1  14   7    0.35    0.28
  -1 -14  -8    1.79    0.49
  -1 -14  -8    1.45    0.45
   1  14   8    1.96    0.50
  -1 -14  -8    1.41    0.47
   1  14   8    2.28    0.51
   1  14   8    1.13    0.44
  -1 -14  -8    1.80    0.49
  -1 -14  -8    1.07    0.39
   1  14   8    2.27    0.55
  -1 -14  -8    1.61    0.52
   1  14   8    1.33    0.40
   1  14   8    1.15    0.47
   1  14   8    0.67    0.43
  -1 -14  -9   26.12    1.23
  -1 -14  -9   22.57    1.16
   1  14   9   24.72    1.20
  -1 -14  -9   23.19    1.21
  -1 -14  -9   23.17    1.22
   1  14   9   22.45    1.10
  -1 -14  -9   22.98    1.25
   1  14   9   23.68    1.17
  -1 -14  -9   22.34    1.18
   1  14   9   24.58    1.18
   1  14   9   22.33    1.20
   1  14   9   24.19    1.20
  -1 -14 -10    8.36    0.67
  -1 -14 -10    7.88    0.61
   1  14  10    8.05    0.67
  -1 -14 -10    7.26    0.63
   1  14  10    6.09    0.60
  -1 -14 -10    7.62    0.67
   1  14  10    6.79    0.55
   1  14  10    7.66    0.61
  -1 -14 -10    8.21    0.62
   1  14  10    7.83    0.62
   1  14  10    7.22    0.65
   1  14  10    7.39    0.67
  -1 -14 -11    5.43    0.58
   1  14  11    4.91    0.59
  -1 -14 -11    5.05    0.52
  -1 -14 -11    5.08    0.53
  -1 -14 -11    5.91    0.58
   1  14  11    3.68    0.51
   1  14  11    4.13    0.47
   1  14  11    4.73    0.54
  -1 -14 -11    5.03    0.52
   1  14  11    3.31    0.48
   1  14  11    5.78    0.55
   1  14  11    4.68    0.57
   1  14  12   39.22    1.71
  -1 -14 -12   42.10    1.79
  -1 -14 -12   40.66    1.77
  -1 -14 -12   39.69    1.73
  -1 -14 -12   40.44    1.75
   1  14  12   40.93    1.76
  -1 -14 -12   40.61    1.73
   1  14  12   34.89    1.68
  -1 -14 -12   37.38    1.69
  -1 -14 -13    4.16    0.51
  -1 -14 -13    4.66    0.49
  -1 -14 -13    4.21    0.46
   1  14  13    4.20    0.54
  -1 -14 -13    4.32    0.52
   1  14  13    4.70    0.51
  -1 -14 -13    3.03    0.36
   1  14  13    3.93    0.46
   1  14  13    3.99    0.51
  -1 -14 -14   10.12    0.67
  -1 -14 -14    8.93    0.62
  -1 -14 -14    8.50    0.58
   1  14  14    9.43    0.55
  -1 -14 -14    8.11    0.53
   1  14  14    9.11    0.67
  -1 -14 -14    9.08    0.64
   1  14  14    9.20    0.65
   1  14  14    9.63    0.64
  -1 -14 -15    0.20    0.33
  -1 -14 -15    0.79    0.38
   1  14  15    0.70    0.37
   1  14  15    0.63    0.30
  -1 -14 -15    0.36    0.25
   1  14  15    1.05    0.39
  -1 -14 -15    0.37    0.33
   1  14  15    0.25    0.35
   1  14  15    0.50    0.35
  -1 -14 -16    0.23    0.23
  -1 -14 -16   -0.17    0.30
   1  14  16    0.79    0.34
   1  14  16    0.32    0.35
   1  14  16    0.26    0.28
   1  14  16    0.03    0.30
  -1 -14 -17    0.82    0.29
   1  14  17    1.34    0.33
   1  14  17    1.31    0.32
   1  14  17    0.95    0.29
   1  14  17    1.12    0.31
   1  14  17    0.60    0.24
   1  14  18    0.82    0.25
   1  14  18    0.78    0.27
   1  14  18    0.63    0.27
   1  14  18    1.19    0.28
  -1 -14 -18    0.83    0.25
   1  14  19   31.76    1.36
  -1 -14 -19   33.95    1.37
  -1 -14 -19   30.59    1.35
   1  14  19   33.81    1.37
   1  15  -3   29.10    1.21
   1  15  -2    2.14    0.32
  -1 -15   2    1.74    0.28
   1  15  -2    2.38    0.39
   1  15  -1   18.60    0.87
   1  15  -1   16.72    0.92
   1  15  -1   15.78    0.81
  -1 -15   1   16.67    0.78
  -1 -15   1   18.39    0.84
  -1 -15   0    1.61    0.29
   1  15   0    1.29    0.33
   1  15   0    1.56    0.34
   1  15   0    2.21    0.40
  -1 -15   0    1.42    0.33
  -1 -15  -1    2.39    0.35
   1  15   1    2.44    0.44
   1  15   1    2.92    0.39
   1  15   1    2.95    0.41
  -1 -15  -1    2.04    0.39
  -1 -15  -2    6.99    0.52
   1  15   2    7.08    0.54
   1  15   2    7.58    0.61
  -1 -15  -2    6.61    0.47
  -1 -15  -2    7.89    0.58
   1  15   2    7.66    0.58
  -1 -15  -3    0.19    0.31
  -1 -15  -3    0.62    0.32
   1  15   3    0.86    0.55
  -1 -15  -3    0.33    0.37
   1  15   3    0.13    0.40
   1  15   4    0.35    0.42
   1  15   4    0.77    0.55
   1  15   4    0.63    0.40
  -1 -15  -4   -0.07    0.38
  -1 -15  -4    0.67    0.36
   1  15   4    0.20    0.28
  -1 -15  -4    0.57    0.28
  -1 -15  -4    0.84    0.34
  -1 -15  -4    1.04    0.41
   1  15   5   -0.36    0.56
   1  15   5    0.87    0.41
  -1 -15  -5    0.67    0.40
  -1 -15  -5    0.10    0.26
  -1 -15  -5    0.54    0.36
   1  15   5    0.09    0.29
   1  15   5   -0.11    0.33
  -1 -15  -5    0.02    0.30
   1  15   5    0.14    0.44
  -1 -15  -5    0.90    0.36
   1  15   5    0.26    0.43
   1  15   6    5.24    0.58
  -1 -15  -6    5.36    0.53
   1  15   6    6.49    0.57
   1  15   6    5.66    0.71
  -1 -15  -6    6.39    0.55
  -1 -15  -6    4.72    0.50
  -1 -15  -6    5.94    0.50
  -1 -15  -6    5.65    0.45
   1  15   6    6.21    0.50
   1  15   6    6.07    0.47
  -1 -15  -7    0.35    0.39
   1  15   7   -0.83    0.56
  -1 -15  -7    0.07    0.37
   1  15   7    0.62    0.40
  -1 -15  -7    0.47    0.37
  -1 -15  -7    0.09    0.29
   1  15   7   -0.16    0.33
  -1 -15  -7   -0.04    0.33
   1  15   7   -0.26    0.36
  -1 -15  -7    0.22    0.38
   1  15   7    0.10    0.42
   1  15   7   -0.17    0.29
  -1 -15  -8   10.93    0.71
  -1 -15  -8    9.14    0.60
   1  15   8   10.70    0.68
  -1 -15  -8   10.45    0.66
  -1 -15  -8    9.56    0.68
   1  15   8   10.28    0.68
   1  15   8   10.60    0.85
  -1 -15  -8   10.22    0.67
  -1 -15  -8   10.20    0.68
   1  15   8   10.29    0.71
   1  15   8    9.61    0.63
   1  15   8   10.43    0.65
  -1 -15  -9    0.82    0.38
   1  15   9    0.10    0.54
  -1 -15  -9    0.07    0.33
   1  15   9    0.02    0.36
  -1 -15  -9   -0.23    0.29
  -1 -15  -9    0.21    0.37
   1  15   9    0.30    0.33
   1  15   9    0.15    0.39
  -1 -15  -9    0.56    0.37
  -1 -15  -9    0.07    0.39
   1  15   9    0.78    0.40
   1  15   9    0.06    0.35
   1  15  10    0.42    0.37
  -1 -15 -10    0.46    0.39
  -1 -15 -10    0.75    0.36
   1  15  10    0.75    0.36
   1  15  10    0.18    0.52
  -1 -15 -10    0.35    0.32
  -1 -15 -10    0.48    0.30
  -1 -15 -10    1.43    0.39
   1  15  10   -0.08    0.35
  -1 -15 -10    0.76    0.35
   1  15  10    0.67    0.28
  -1 -15 -11    0.60    0.33
   1  15  11    1.28    0.51
   1  15  11    0.83    0.29
  -1 -15 -11    0.77    0.30
  -1 -15 -11    0.55    0.35
   1  15  11    0.64    0.34
   1  15  11    0.80    0.35
   1  15  11    0.79    0.39
  -1 -15 -11    1.01    0.36
   1  15  11    0.74    0.36
   1  15  12    5.93    0.43
   1  15  12    6.14    0.49
  -1 -15 -12    6.39    0.51
   1  15  12    5.54    0.51
  -1 -15 -12    4.97    0.45
   1  15  12    4.88    0.42
   1  15  12    4.06    0.42
  -1 -15 -12    6.63    0.53
  -1 -15 -12    6.02    0.47
   1  15  12    6.91    0.52
   1  15  13    5.37    0.45
  -1 -15 -13    4.20    0.44
  -1 -15 -13    3.53    0.38
   1  15  13    4.97    0.45
   1  15  13    4.50    0.39
  -1 -15 -13    4.83    0.45
  -1 -15 -13    3.83    0.38
   1  15  14   14.63    0.77
   1  15  14   15.87    0.80
  -1 -15 -14   14.28    0.77
   1  15  14   15.68    0.75
  -1 -15 -14   14.73    0.74
  -1 -15 -14   14.28    0.77
  -1 -15 -15    0.40    0.27
  -1 -15 -15    0.24    0.25
   1  15  15    0.40    0.27
   1  15  15    0.11    0.32
  -1 -15 -15   -0.26    0.26
   1  15  15    0.69    0.26
   1  15  15    0.20    0.30
   1  15  16    6.12    0.46
   1  15  16    5.46    0.41
   1  15  16    7.43    0.45
   1  15  16    8.94    0.45
  -1 -15 -16    7.31    0.45
  -1 -15 -16    7.49    0.43
   1  15  17    0.66    0.23
   1  16   2    0.71    0.24
  -1 -16  -2    0.33    0.23
  -1 -16  -2    0.36    0.24
   1  16   3    0.99    0.28
   1  16   3    0.66    0.36
   1  16   3    1.15    0.30
  -1 -16  -3    1.67    0.28
  -1 -16  -3    1.00    0.26
  -1 -16  -4    3.46    0.36
   1  16   4    4.18    0.39
   1  16   4    3.48    0.47
  -1 -16  -4    3.20    0.36
  -1 -16  -4    4.26    0.33
   1  16   5   -0.19    0.30
  -1 -16  -5    0.47    0.28
   1  16   5    0.10    0.30
  -1 -16  -5   -0.04    0.23
   1  16   5   -0.04    0.40
  -1 -16  -5    0.24    0.23
   1  16   6   12.61    0.76
  -1 -16  -6   12.48    0.65
  -1 -16  -6   12.38    0.64
   1  16   6   11.90    0.68
   1  16   6   12.72    0.68
  -1 -16  -6   10.96    0.62
   1  16   7    0.16    0.31
   1  16   7    0.07    0.24
   1  16   7    0.20    0.41
  -1 -16  -7    0.21    0.25
  -1 -16  -7    0.02    0.25
   1  16   7    0.02    0.32
  -1 -16  -7   -0.10    0.26
  -1 -16  -7    0.02    0.28
   1  16   8    0.59    0.31
   1  16   8    0.32    0.33
   1  16   8    0.07    0.39
  -1 -16  -8    0.86    0.26
  -1 -16  -8    0.14    0.26
   1  16   8    0.69    0.24
  -1 -16  -8    0.62    0.29
  -1 -16  -8    0.96    0.30
   1  16   8    0.81    0.28
  -1 -16  -9   14.32    0.72
   1  16   9   12.80    0.79
   1  16   9   15.11    0.68
  -1 -16  -9   15.12    0.71
  -1 -16  -9   12.52    0.63
   1  16   9   13.71    0.70
  -1 -16  -9   14.88    0.73
   1  16   9   12.46    0.69
   1  16  10    0.35    0.24
  -1 -16 -10    0.59    0.29
  -1 -16 -10    0.20    0.25
  -1 -16 -10    0.35    0.19
   1  16  10    0.28    0.24
   1  16  10   -0.22    0.37
   1  16  10    0.10    0.26
  -1 -16 -10   -0.22    0.25
   1  16  11   15.51    0.86
   1  16  11   19.13    0.80
  -1 -16 -11   18.02    0.82
  -1 -16 -11   15.16    0.75
  -1 -16 -11   17.39    0.83
  -1 -16 -11   18.07    0.80
   1  16  11   16.64    0.80
   1  16  12    1.24    0.26
  -1 -16 -12    0.70    0.24
   1  16  12    0.76    0.25
  -1 -16 -12    1.16    0.23
   1  16  12    0.78    0.33
   1  16  12    1.00    0.28
   1  16  13   15.30    0.76
   1  16  13   17.06    0.76
  -1 -16 -13   18.14    0.78
   1  16  13   16.85    0.77
  -1 -16 -13   16.47    0.77
   1  16  14    5.70    0.36
  -2  15   9    0.24    0.24
  -2  15   8    5.89    0.42
   2 -15  -8    5.44    0.38
  -2  15   7   10.80    0.62
   2 -15  -7   12.49    0.59
  -2  15   6    0.48    0.25
  -2  15   5    0.23    0.24
  -2  15   4    6.92    0.43
   2 -14 -14    0.39    0.22
   2 -14 -14    0.34    0.22
  -2  14  14    0.38    0.22
  -2  14  14    0.30    0.21
   2 -14 -13    7.20    0.44
  -2  14  13    4.48    0.37
   2 -14 -13    6.55    0.43
   2 -14 -13    6.46    0.44
  -2  14  13    5.38    0.42
  -2  14  13    6.13    0.40
   2 -14 -12    8.42    0.51
  -2  14  12    6.14    0.46
   2 -14 -12    8.14    0.50
   2 -14 -12    8.04    0.50
  -2  14  12    7.62    0.47
  -2  14  12    6.69    0.48
  -2  14  11    2.63    0.37
   2 -14 -11    2.99    0.36
  -2  14  11    2.59    0.36
  -2  14  11    2.30    0.31
   2 -14 -11    2.80    0.37
   2 -14 -11    2.81    0.37
   2 -14 -11    2.67    0.32
   2 -14 -10    0.25    0.28
   2 -14 -10    0.04    0.29
   2 -14 -10    0.44    0.31
  -2  14  10    0.36    0.32
   2 -14 -10    0.35    0.30
   2 -14  -9    0.49    0.33
   2 -14  -9    1.01    0.33
   2 -14  -9    0.60    0.32
  -2  14   9    0.90    0.35
   2 -14  -9    1.17    0.35
   2 -14  -9    0.65    0.32
  -2  14   9    1.41    0.36
   2 -14  -8    0.73    0.34
   2 -14  -8    0.78    0.35
   2 -14  -8    0.82    0.33
  -2  14   8    0.83    0.34
   2 -14  -8    0.62    0.30
   2 -14  -7    0.55    0.35
   2 -14  -7    0.15    0.28
   2 -14  -7    0.04    0.34
   2 -14  -7   -0.04    0.31
  -2  14   7   -0.16    0.31
   2 -14  -6    7.83    0.58
   2 -14  -6    9.21    0.60
   2 -14  -6    6.99    0.49
  -2  14   6    8.70    0.56
  -2  14   6    7.44    0.53
   2 -14  -6    8.87    0.56
   2 -14  -5    0.34    0.36
   2 -14  -5    0.70    0.31
   2 -14  -5    0.78    0.36
  -2  14   5    0.15    0.28
  -2  14   5    0.50    0.33
  -2  14   5    0.08    0.37
   2 -14  -5    0.63    0.24
  -2  14   5    0.63    0.32
  -2  14   5    0.66    0.42
   2 -14  -4   -0.57    0.34
  -2  14   4    0.10    0.35
  -2  14   4    0.43    0.29
   2 -14  -4    0.55    0.28
  -2  14   4    0.45    0.41
   2 -14  -4   -0.01    0.23
  -2  14   4   -0.33    0.31
  -2  14   3    7.76    0.57
   2 -14  -3   10.13    0.59
   2 -14  -3    8.96    0.53
  -2  14   3    7.77    0.61
  -2  14   3    9.44    0.65
  -2  14   2    0.28    0.38
  -2  14   2    0.53    0.30
   2 -14  -2    0.46    0.30
   2 -14  -2    0.54    0.32
  -2  14   2   -0.16    0.36
   2 -14  -2   -0.17    0.24
  -2  14   1    5.75    0.49
  -2  14   1    6.33    0.51
  -2  14   1    5.11    0.44
   2 -14  -1    6.51    0.44
  -2  14   0   10.62    0.65
   2 -14   0   10.83    0.58
  -2  14   0    9.88    0.58
   2 -14   1    3.37    0.33
  -2  14  -1    4.15    0.37
  -2  14  -2   11.21    0.58
  -2  13  17    9.68    0.51
  -2  13  17   10.65    0.53
  -2  13  17   10.61    0.50
  -2  13  16    1.73    0.25
   2 -13 -16    1.63    0.28
   2 -13 -16    1.87    0.24
  -2  13  16    1.99    0.25
  -2  13  16    0.85    0.24
  -2  13  16    1.41    0.26
   2 -13 -16    1.03    0.27
  -2  13  16    0.87    0.27
  -2  13  15    3.43    0.37
   2 -13 -15    3.80    0.38
  -2  13  15    4.05    0.33
   2 -13 -15    3.12    0.36
  -2  13  15    2.96    0.32
   2 -13 -15    3.51    0.35
  -2  13  15    2.85    0.35
   2 -13 -15    3.64    0.37
   2 -13 -15    2.94    0.32
   2 -13 -14   22.01    1.00
   2 -13 -14   21.45    0.94
  -2  13  14   21.71    0.94
  -2  13  14   21.79    0.93
   2 -13 -14   19.82    0.98
  -2  13  14   18.98    0.96
  -2  13  13    9.71    0.55
   2 -13 -13    9.63    0.63
   2 -13 -13   11.17    0.65
   2 -13 -13    8.41    0.56
  -2  13  13    7.59    0.58
  -2  13  13    9.84    0.63
  -2  13  13    9.84    0.61
   2 -13 -12    1.40    0.36
   2 -13 -12    2.77    0.43
   2 -13 -12    2.55    0.43
   2 -13 -12    1.96    0.33
  -2  13  12    2.21    0.32
  -2  13  12    2.36    0.43
   2 -13 -12    2.54    0.44
  -2  13  12    2.07    0.40
  -2  13  12    2.23    0.42
   2 -13 -11    1.52    0.42
   2 -13 -11    1.60    0.34
  -2  13  11    1.72    0.42
  -2  13  11    2.11    0.44
   2 -13 -11    1.54    0.43
  -2  13  11    1.90    0.38
   2 -13 -11    1.97    0.39
   2 -13 -10    2.10    0.44
  -2  13  10    0.99    0.45
   2 -13 -10    1.62    0.34
  -2  13  10    1.20    0.37
  -2  13  10    2.01    0.44
   2 -13 -10    1.63    0.44
   2 -13 -10    1.68    0.42
   2 -13  -9    7.78    0.65
   2 -13  -9    8.73    0.65
   2 -13  -9    9.66    0.71
   2 -13  -9    7.95    0.55
  -2  13   9    6.64    0.64
  -2  13   9    9.07    0.60
   2 -13  -9    8.85    0.66
  -2  13   9    8.89    0.66
   2 -13  -8    5.67    0.56
   2 -13  -8    5.67    0.60
   2 -13  -8    4.85    0.45
  -2  13   8    5.84    0.59
   2 -13  -8    5.83    0.57
  -2  13   8    5.14    0.61
  -2  13   8    6.02    0.49
   2 -13  -8    4.99    0.57
  -2  13   8    6.02    0.59
   2 -13  -7    3.23    0.53
   2 -13  -7    2.44    0.46
  -2  13   7    2.18    0.52
  -2  13   7    3.46    0.49
  -2  13   7    1.39    0.48
   2 -13  -7    2.64    0.47
   2 -13  -7    2.82    0.52
   2 -13  -6    5.43    0.59
   2 -13  -6    3.41    0.47
  -2  13   6    3.68    0.56
  -2  13   6    4.56    0.54
  -2  13   6    3.57    0.51
  -2  13   6    4.44    0.58
   2 -13  -6    4.90    0.57
   2 -13  -6    4.96    0.54
   2 -13  -5    0.29    0.42
  -2  13   5   -0.12    0.39
  -2  13   5   -0.10    0.40
   2 -13  -5   -0.31    0.33
  -2  13   5    0.25    0.46
   2 -13  -5   -0.24    0.39
  -2  13   5    0.12    0.48
  -2  13   4    3.25    0.55
   2 -13  -4    2.48    0.49
  -2  13   4    2.50    0.44
  -2  13   4    2.38    0.46
   2 -13  -4    2.74    0.38
  -2  13   4    2.64    0.57
   2 -13  -4    3.12    0.46
   2 -13  -3    1.24    0.43
  -2  13   3    0.99    0.38
  -2  13   3    1.30    0.38
   2 -13  -3    0.41    0.37
  -2  13   3    0.96    0.52
  -2  13   3    1.48    0.51
   2 -13  -2   11.32    0.74
  -2  13   2   11.47    0.82
  -2  13   2   10.04    0.65
   2 -13  -2    9.44    0.66
  -2  13   2   11.22    0.80
  -2  13   2   11.31    0.83
  -2  13   1   25.26    1.35
  -2  13   1   30.11    1.37
  -2  13   1   26.81    1.35
   2 -13  -1   25.13    1.21
   2 -13  -1   26.52    1.27
  -2  13   0    7.15    0.66
  -2  13   0    6.45    0.61
  -2  13   0    6.12    0.62
   2 -13   0    6.08    0.53
   2 -13   0    4.69    0.44
   2 -13   1    0.42    0.25
  -2  13  -1    1.12    0.45
  -2  13  -1    0.90    0.48
   2 -13   1    0.99    0.34
  -2  13  -1    1.13    0.43
  -2  13  -2   65.15    2.65
  -2  13  -2   64.86    2.63
   2 -13   2   61.57    2.55
  -2  13  -2   65.76    2.63
  -2  13  -3   18.50    0.97
  -2  13  -3   18.96    0.94
   2 -13   3   16.25    0.84
  -2  13  -3   20.07    0.94
  -2  13  -4    9.03    0.63
  -2  13  -4    9.47    0.58
  -2  13  -4    8.56    0.58
  -2  13  -5   20.51    0.88
  -2  13  -5   17.54    0.86
  -2  12  19   11.13    0.57
  -2  12  19   12.34    0.57
  -2  12  18   17.68    0.82
   2 -12 -18   18.09    0.82
  -2  12  18   18.29    0.84
   2 -12 -18   18.19    0.82
   2 -12 -18   15.35    0.79
   2 -12 -17    6.27    0.47
   2 -12 -17    7.07    0.46
  -2  12  17    5.81    0.46
  -2  12  17    6.47    0.48
   2 -12 -17    6.60    0.47
  -2  12  17    7.35    0.48
   2 -12 -16    3.80    0.43
  -2  12  16    3.63    0.40
   2 -12 -16    4.28    0.43
   2 -12 -16    4.14    0.41
   2 -12 -16    2.69    0.31
  -2  12  16    3.02    0.40
   2 -12 -16    4.45    0.44
   2 -12 -16    3.59    0.39
  -2  12  16    5.02    0.44
  -2  12  16    3.03    0.38
  -2  12  16    4.18    0.40
  -2  12  15   18.08    0.91
   2 -12 -15   20.46    0.96
   2 -12 -15   17.16    0.91
  -2  12  15   18.56    0.92
   2 -12 -15   20.44    0.96
   2 -12 -15   16.67    0.84
   2 -12 -15   17.25    0.91
  -2  12  15   18.05    0.94
   2 -12 -15   18.16    0.94
  -2  12  15   15.61    0.89
  -2  12  15   19.52    0.91
  -2  12  14   16.57    0.88
   2 -12 -14   17.44    0.92
  -2  12  14   14.01    0.81
  -2  12  14   16.58    0.85
   2 -12 -14   16.01    0.88
   2 -12 -14   16.86    0.91
   2 -12 -14   13.52    0.76
   2 -12 -14   15.60    0.85
  -2  12  14   14.94    0.88
  -2  12  14   15.34    0.84
   2 -12 -14   15.38    0.82
  -2  12  14   17.90    0.85
  -2  12  13    6.99    0.64
   2 -12 -13    7.68    0.60
   2 -12 -13    9.07    0.67
  -2  12  13    7.48    0.57
   2 -12 -13    7.66    0.66
   2 -12 -13    7.52    0.59
  -2  12  13    7.36    0.59
  -2  12  13    9.75    0.61
  -2  12  13    7.21    0.56
   2 -12 -12    0.12    0.46
  -2  12  12    0.28    0.42
  -2  12  12    0.04    0.34
   2 -12 -12    0.32    0.38
  -2  12  12    0.65    0.35
   2 -12 -12    0.30    0.47
   2 -12 -12    0.42    0.36
  -2  12  12    0.85    0.46
  -2  12  12    0.47    0.36
  -2  12  11   42.19    1.78
   2 -12 -11   39.25    1.81
  -2  12  11   37.72    1.69
  -2  12  11   39.84    1.70
   2 -12 -11   37.62    1.73
  -2  12  11   39.35    1.77
   2 -12 -11   38.61    1.78
  -2  12  11   40.37    1.79
   2 -12 -11   41.74    1.83
  -2  12  11   38.87    1.70
  -2  12  10    5.88    0.59
   2 -12 -10    6.44    0.67
  -2  12  10    6.15    0.63
   2 -12 -10    6.39    0.63
  -2  12  10    5.91    0.48
  -2  12  10    5.62    0.50
   2 -12 -10    6.57    0.57
  -2  12  10    6.47    0.65
   2 -12 -10    6.92    0.66
  -2  12  10    5.94    0.50
   2 -12  -9    1.10    0.49
  -2  12   9    1.10    0.30
   2 -12  -9    1.15    0.50
   2 -12  -9    1.95    0.55
   2 -12  -9    1.24    0.39
  -2  12   9    1.47    0.36
  -2  12   9    2.18    0.54
   2 -12  -9    1.65    0.53
  -2  12   9    1.10    0.45
  -2  12   9    1.35    0.43
  -2  12   9    1.40    0.52
  -2  12   8    9.97    0.68
   2 -12  -8    9.91    0.77
  -2  12   8    9.59    0.77
   2 -12  -8    8.43    0.76
   2 -12  -8    8.02    0.75
   2 -12  -8   10.43    0.81
   2 -12  -8   10.02    0.66
  -2  12   8    8.60    0.71
  -2  12   8    8.82    0.60
  -2  12   7    1.25    0.51
  -2  12   7    1.21    0.41
   2 -12  -7    0.87    0.46
   2 -12  -7    0.91    0.36
  -2  12   7    1.26    0.30
  -2  12   7    0.90    0.53
  -2  12   7    0.81    0.52
   2 -12  -7    1.25    0.53
   2 -12  -7    1.47    0.52
   2 -12  -7    1.10    0.51
  -2  12   7    1.19    0.51
  -2  12   6   13.72    0.99
   2 -12  -6   15.68    1.00
   2 -12  -6   13.81    0.83
  -2  12   6   16.36    0.96
  -2  12   6   14.47    0.96
   2 -12  -6   15.73    0.93
   2 -12  -6   14.88    0.96
  -2  12   6   14.53    0.83
   2 -12  -5   21.24    1.12
  -2  12   5   16.30    1.13
   2 -12  -5   19.73    1.15
  -2  12   5   21.29    1.10
  -2  12   5   17.14    1.17
   2 -12  -5   18.07    1.02
  -2  12   5   17.58    0.94
  -2  12   5   19.84    1.08
  -2  12   5   19.78    1.11
   2 -12  -5   18.10    0.97
   2 -12  -4    0.03    0.49
  -2  12   4    0.06    0.47
  -2  12   4    0.77    0.46
   2 -12  -4    0.46    0.39
  -2  12   4    0.41    0.57
  -2  12   4    0.25    0.55
   2 -12  -4    0.47    0.46
  -2  12   4    1.37    0.62
   2 -12  -3    3.51    0.57
  -2  12   3    2.47    0.48
   2 -12  -3    1.38    0.40
  -2  12   3    2.68    0.65
   2 -12  -3    2.75    0.51
  -2  12   3    2.86    0.66
  -2  12   3    2.54    0.51
  -2  12   3    2.97    0.63
   2 -12  -2   16.64    0.95
  -2  12   2   15.65    0.93
  -2  12   2   17.58    1.11
  -2  12   2   14.06    0.89
  -2  12   2   16.07    1.02
  -2  12   2   18.57    1.15
   2 -12  -1   83.43    3.35
  -2  12   1   81.68    3.31
  -2  12   1   82.28    3.48
  -2  12   1   84.35    3.50
  -2  12   1   81.39    3.29
  -2  12   0    1.44    0.59
  -2  12   0    0.67    0.55
   2 -12   0    0.75    0.37
  -2  12   0    0.27    0.61
  -2  12   0    0.81    0.35
  -2  12  -1    1.66    0.60
  -2  12  -1    1.09    0.56
  -2  12  -1    1.86    0.63
   2 -12   1    0.75    0.37
  -2  12  -2    6.64    0.72
  -2  12  -2    8.01    0.73
  -2  12  -2    6.01    0.74
   2 -12   2    6.18    0.51
  -2  12  -3    0.13    0.51
  -2  12  -3    0.18    0.48
  -2  12  -3    1.01    0.58
  -2  12  -4    8.69    0.71
  -2  12  -4    7.78    0.67
  -2  12  -4    7.77    0.74
  -2  12  -4    7.13    0.62
  -2  12  -5    1.32    0.52
  -2  12  -5    1.26    0.47
  -2  12  -5    2.26    0.46
  -2  12  -6    1.07    0.47
[truncated: 1,673,541 more chars]
