# Supplementary material for: Azetidinylideneketenimines as a Multimodal Synthetic Platform: Coordination Chemistry and Cycloaddition‐Triggered Transformations
Source: Angew Chem Int Ed Engl. 2026 Mar 30;65(20):e1569919. doi: 10.1002/anie.1569919 (PMC13159403; doi:10.1002/anie.1569919)
Supplement: Supplementary file 2 — Supporting File 2: anie72019‐sup‐0002‐Data.zip. [file ANIE-65-e1569919-s001.zip › Cpd_2_CCDC2523255_si040b_2.cif]

 
data_si040b
 
_audit_creation_method            'SHELXL-2018/3'
_shelx_SHELXL_version_number      '2018/3'
_chemical_name_systematic         ?
_chemical_name_common             ?
_chemical_melting_point           ?
_chemical_formula_moiety          'C66 H92 N8'
_chemical_formula_sum
 'C66 H92 N8' 
_chemical_formula_weight          997.47

loop_
 _atom_type_symbol
 _atom_type_description
 _atom_type_scat_dispersion_real
 _atom_type_scat_dispersion_imag
 _atom_type_scat_source
 'C'  'C'   0.0033   0.0016
 'International Tables Vol C Tables 4.2.6.8 and 6.1.1.4'
 'H'  'H'   0.0000   0.0000
 'International Tables Vol C Tables 4.2.6.8 and 6.1.1.4'
 'N'  'N'   0.0061   0.0033
 'International Tables Vol C Tables 4.2.6.8 and 6.1.1.4'
 
_space_group_crystal_system       monoclinic
_space_group_IT_number            14
_space_group_name_H-M_alt         'P 21/c'
_space_group_name_Hall            '-P 2ybc'
 
_shelx_space_group_comment
;
The symmetry employed for this shelxl refinement is uniquely defined
by the following loop, which should always be used as a source of
symmetry information in preference to the above space-group names.
They are only intended as comments.
;
 
loop_
 _space_group_symop_operation_xyz
 'x, y, z'
 '-x, y+1/2, -z+1/2'
 '-x, -y, -z'
 'x, -y-1/2, z-1/2'
 
_cell_length_a                    15.6356(3)
_cell_length_b                    18.1248(3)
_cell_length_c                    22.3597(3)
_cell_angle_alpha                 90
_cell_angle_beta                  104.852(2)
_cell_angle_gamma                 90
_cell_volume                      6124.86(18)
_cell_formula_units_Z             4
_cell_measurement_temperature     100(2)
_cell_measurement_reflns_used   44332
_cell_measurement_theta_min     3.0650
_cell_measurement_theta_max     32.2400
 
_exptl_crystal_description        block
_exptl_crystal_colour             yellow
_exptl_crystal_density_meas       ?
_exptl_crystal_density_method     ?
_exptl_crystal_density_diffrn     1.082          
_exptl_crystal_F_000              2176
_exptl_transmission_factor_min    ?
_exptl_transmission_factor_max    ?
_exptl_crystal_size_max           0.300
_exptl_crystal_size_mid           0.200
_exptl_crystal_size_min           0.100
_exptl_absorpt_coefficient_mu     0.064
_shelx_estimated_absorpt_T_min    0.981
_shelx_estimated_absorpt_T_max    0.994
_exptl_absorpt_correction_type    multi-scan
_exptl_absorpt_correction_T_min   0.59686
_exptl_absorpt_correction_T_max   1.00000
_exptl_absorpt_process_details    
;
CrysAlisPro 1.171.40.61a (Rigaku Oxford Diffraction, 2019)
Empirical absorption correction using spherical harmonics,
 implemented in SCALE3 ABSPACK scaling algorithm.
;
_oxdiff_exptl_absorpt_empirical_full_min           0.453
_oxdiff_exptl_absorpt_empirical_full_max           1.443
_oxdiff_exptl_absorpt_empirical_details
;
Empirical correction (ABSPACK) includes:
- Absorption correction using spherical harmonics
- Frame scaling
;
_exptl_absorpt_special_details    ?
_diffrn_ambient_temperature       100(2)
_diffrn_radiation_wavelength      0.71073
_diffrn_radiation_type            MoK\a
_diffrn_source                    'Rotating-anode X-ray tube'
_diffrn_measurement_device_type   'XtaLAB AFC10 (RCD3): fixed-chi single'
_diffrn_measurement_method        ?
_diffrn_detector_area_resol_mean  ?
_diffrn_reflns_number             74852
_diffrn_reflns_av_unetI/netI      0.0268
_diffrn_reflns_av_R_equivalents   0.0410
_diffrn_reflns_limit_h_min        -20
_diffrn_reflns_limit_h_max        19
_diffrn_reflns_limit_k_min        -23
_diffrn_reflns_limit_k_max        23
_diffrn_reflns_limit_l_min        -28
_diffrn_reflns_limit_l_max        29
_diffrn_reflns_theta_min          2.849
_diffrn_reflns_theta_max          27.499
_diffrn_reflns_theta_full         25.242
_diffrn_measured_fraction_theta_max   0.998
_diffrn_measured_fraction_theta_full  0.998
_diffrn_reflns_Laue_measured_fraction_max    0.998
_diffrn_reflns_Laue_measured_fraction_full   0.998
_diffrn_reflns_point_group_measured_fraction_max   0.998
_diffrn_reflns_point_group_measured_fraction_full  0.998
_reflns_number_total              14041
_reflns_number_gt                 12732
_reflns_threshold_expression      'I > 2\s(I)'
_reflns_Friedel_coverage          0.000
_reflns_Friedel_fraction_max      .
_reflns_Friedel_fraction_full     .
 
_reflns_special_details
;
 Reflections were merged by SHELXL according to the crystal
 class for the calculation of statistics and refinement.
 
 _reflns_Friedel_fraction is defined as the number of unique
 Friedel pairs measured divided by the number that would be
 possible theoretically, ignoring centric projections and
 systematic absences.
;
 
_computing_data_collection        'CrysAlisPro 1.171.40.61a (Rigaku OD, 2019)'
_computing_cell_refinement        'CrysAlisPro 1.171.40.61a (Rigaku OD, 2019)'
_computing_data_reduction         'CrysAlisPro 1.171.40.61a (Rigaku OD, 2019)'
_computing_structure_solution     'SHELXT 2018/2 (Sheldrick, 2018)'
_computing_structure_refinement 'SHELXL-2018/3 (Sheldrick, 2018)'
_computing_molecular_graphics     ?
_computing_publication_material   ?
_refine_special_details           ?
_refine_ls_structure_factor_coef  Fsqd
_refine_ls_matrix_type            full
_refine_ls_weighting_scheme       calc
_refine_ls_weighting_details
'w=1/[\s^2^(Fo^2^)+(0.0557P)^2^+1.8367P] where P=(Fo^2^+2Fc^2^)/3'
_atom_sites_solution_primary      ?
_atom_sites_solution_secondary    ?
_atom_sites_solution_hydrogens    geom
_refine_ls_hydrogen_treatment     constr
_refine_ls_extinction_method      none
_refine_ls_extinction_coef        .
_refine_ls_number_reflns          14041
_refine_ls_number_parameters      691
_refine_ls_number_restraints      0
_refine_ls_R_factor_all           0.0431
_refine_ls_R_factor_gt            0.0394
_refine_ls_wR_factor_ref          0.1076
_refine_ls_wR_factor_gt           0.1041
_refine_ls_goodness_of_fit_ref    1.022
_refine_ls_restrained_S_all       1.022
_refine_ls_shift/su_max           0.001
_refine_ls_shift/su_mean          0.000
 
loop_
 _atom_site_label
 _atom_site_type_symbol
 _atom_site_fract_x
 _atom_site_fract_y
 _atom_site_fract_z
 _atom_site_U_iso_or_equiv
 _atom_site_adp_type
 _atom_site_occupancy
 _atom_site_site_symmetry_order  
 _atom_site_calc_flag
 _atom_site_refinement_flags_posn
 _atom_site_refinement_flags_adp
 _atom_site_refinement_flags_occupancy
 _atom_site_disorder_assembly
 _atom_site_disorder_group
N1 N 0.05438(5) 0.52890(4) 0.36996(3) 0.01626(15) Uani 1 1 d . . . . .
N5 N 0.42192(5) 0.57849(4) 0.65305(3) 0.01668(15) Uani 1 1 d . . . . .
N6 N 0.57677(5) 0.55673(4) 0.84537(3) 0.01565(15) Uani 1 1 d . . . . .
N8 N 0.58734(5) 0.73345(4) 0.89386(3) 0.01396(14) Uani 1 1 d . . . . .
N7 N 0.45815(5) 0.78015(4) 0.75699(3) 0.01587(15) Uani 1 1 d . . . . .
N4 N -0.09060(5) 0.39896(4) 0.11514(3) 0.01549(15) Uani 1 1 d . . . . .
N3 N 0.04224(5) 0.34142(4) 0.24802(3) 0.01700(15) Uani 1 1 d . . . . .
N2 N -0.09879(5) 0.56490(4) 0.17961(4) 0.01754(15) Uani 1 1 d . . . . .
C6 C 0.13111(6) 0.56916(5) 0.40153(4) 0.01514(17) Uani 1 1 d . . . . .
C36 C 0.44803(6) 0.60669(5) 0.70424(4) 0.01600(17) Uani 1 1 d . . . . .
C3 C 0.03233(6) 0.50544(5) 0.31680(4) 0.01580(17) Uani 1 1 d . . . . .
C14 C 0.09698(6) 0.33327(5) 0.30896(4) 0.01598(17) Uani 1 1 d . . . . .
C39 C 0.34237(6) 0.54150(5) 0.62299(4) 0.01535(17) Uani 1 1 d . . . . .
C1 C 0.00074(6) 0.40202(5) 0.23217(4) 0.01466(16) Uani 1 1 d . . . . .
C37 C 0.55214(6) 0.69579(5) 0.83715(4) 0.01424(16) Uani 1 1 d . . . . .
C4 C -0.05800(6) 0.42977(5) 0.17510(4) 0.01466(16) Uani 1 1 d . . . . .
C2 C -0.00414(6) 0.47675(5) 0.26212(4) 0.01539(17) Uani 1 1 d . . . . .
C7 C 0.21210(6) 0.56693(5) 0.38487(4) 0.01726(17) Uani 1 1 d . . . . .
C55 C 0.66774(6) 0.77798(5) 0.89407(4) 0.01675(17) Uani 1 1 d . . . . .
H65 H 0.680302 0.809485 0.932039 0.020 Uiso 1 1 calc R U . . .
C40 C 0.34638(6) 0.50374(5) 0.56872(4) 0.01632(17) Uani 1 1 d . . . . .
C34 C 0.49426(6) 0.71911(5) 0.77813(4) 0.01422(16) Uani 1 1 d . . . . .
C38 C 0.54709(6) 0.62119(5) 0.81871(4) 0.01402(16) Uani 1 1 d . . . . .
C35 C 0.49048(6) 0.63995(5) 0.75559(4) 0.01507(16) Uani 1 1 d . . . . .
C11 C 0.12184(6) 0.60948(5) 0.45331(4) 0.01700(17) Uani 1 1 d . . . . .
C5 C -0.06126(6) 0.50036(5) 0.20051(4) 0.01496(17) Uani 1 1 d . . . . .
C19 C 0.06070(6) 0.32571(5) 0.36029(4) 0.01759(17) Uani 1 1 d . . . . .
C44 C 0.26446(6) 0.54244(5) 0.64363(4) 0.01787(17) Uani 1 1 d . . . . .
C48 C 0.44049(6) 0.78340(5) 0.64431(4) 0.01828(18) Uani 1 1 d . . . . .
C47 C 0.40374(6) 0.78496(5) 0.69576(4) 0.01561(17) Uani 1 1 d . . . . .
C56 C 0.51798(6) 0.77450(5) 0.91543(4) 0.01671(17) Uani 1 1 d . . . . .
H66 H 0.500048 0.819208 0.888981 0.020 Uiso 1 1 calc R U . . .
C18 C 0.11830(7) 0.31396(5) 0.41863(4) 0.02087(19) Uani 1 1 d . . . . .
H12 H 0.094810 0.309509 0.453658 0.025 Uiso 1 1 calc R U . . .
C25 C -0.17094(6) 0.35233(5) 0.10969(4) 0.01853(18) Uani 1 1 d . . . . .
H22 H -0.190504 0.335269 0.065757 0.022 Uiso 1 1 calc R U . . .
C8 C 0.28335(6) 0.60615(5) 0.42147(4) 0.02002(18) Uani 1 1 d . . . . .
H1 H 0.338625 0.605433 0.411147 0.024 Uiso 1 1 calc R U . . .
C43 C 0.19087(6) 0.50446(5) 0.60848(4) 0.02054(19) Uani 1 1 d . . . . .
H49 H 0.137597 0.504242 0.621486 0.025 Uiso 1 1 calc R U . . .
C61 C 0.62484(6) 0.55647(5) 0.91181(4) 0.01834(18) Uani 1 1 d . . . . .
H79 H 0.631400 0.608917 0.926137 0.022 Uiso 1 1 calc R U . . .
C9 C 0.27508(6) 0.64626(5) 0.47275(4) 0.02102(19) Uani 1 1 d . . . . .
H2 H 0.324465 0.672482 0.497063 0.025 Uiso 1 1 calc R U . . .
C62 C 0.56167(6) 0.48460(5) 0.81280(4) 0.01781(17) Uani 1 1 d . . . . .
H80 H 0.592812 0.446882 0.843325 0.021 Uiso 1 1 calc R U . . .
C52 C 0.31264(6) 0.79868(5) 0.68784(4) 0.01914(18) Uani 1 1 d . . . . .
C15 C 0.18903(6) 0.32691(5) 0.31624(4) 0.01857(18) Uani 1 1 d . . . . .
C10 C 0.19483(6) 0.64801(5) 0.48839(4) 0.01926(18) Uani 1 1 d . . . . .
H3 H 0.189500 0.675707 0.523327 0.023 Uiso 1 1 calc R U . . .
C24 C -0.01814(6) 0.36312(5) 0.09343(4) 0.02058(19) Uani 1 1 d . . . . .
H21 H 0.008273 0.322750 0.122876 0.025 Uiso 1 1 calc R U . . .
C12 C 0.22437(7) 0.52223(6) 0.33075(5) 0.0232(2) Uani 1 1 d . . . . .
H4 H 0.200720 0.472449 0.332617 0.035 Uiso 1 1 calc R U . . .
H5 H 0.287525 0.519151 0.332457 0.035 Uiso 1 1 calc R U . . .
H6 H 0.192826 0.546054 0.292032 0.035 Uiso 1 1 calc R U . . .
C21 C -0.03769(6) 0.32893(6) 0.35354(5) 0.02223(19) Uani 1 1 d . . . . .
H16 H -0.054721 0.379501 0.360880 0.033 Uiso 1 1 calc R U . . .
H17 H -0.053185 0.295725 0.383737 0.033 Uiso 1 1 calc R U . . .
H18 H -0.069119 0.313643 0.311630 0.033 Uiso 1 1 calc R U . . .
C41 C 0.27130(6) 0.46678(5) 0.53504(4) 0.01884(18) Uani 1 1 d . . . . .
H47 H 0.272989 0.441247 0.498249 0.023 Uiso 1 1 calc R U . . .
C49 C 0.38472(7) 0.79675(5) 0.58561(4) 0.0237(2) Uani 1 1 d . . . . .
H56 H 0.408670 0.796466 0.550624 0.028 Uiso 1 1 calc R U . . .
C16 C 0.24389(6) 0.31515(5) 0.37529(5) 0.02250(19) Uani 1 1 d . . . . .
H10 H 0.306029 0.311513 0.380750 0.027 Uiso 1 1 calc R U . . .
C53 C 0.53721(7) 0.76752(6) 0.65141(5) 0.0234(2) Uani 1 1 d . . . . .
H59 H 0.572187 0.789564 0.689973 0.035 Uiso 1 1 calc R U . . .
H60 H 0.555592 0.788636 0.616315 0.035 Uiso 1 1 calc R U . . .
H61 H 0.546742 0.714045 0.652557 0.035 Uiso 1 1 calc R U . . .
C22 C -0.14596(6) 0.57066(5) 0.11305(4) 0.02114(19) Uani 1 1 d . . . . .
H19 H -0.152863 0.519477 0.095773 0.025 Uiso 1 1 calc R U . . .
C57 C 0.65737(7) 0.82993(6) 0.83862(4) 0.0233(2) Uani 1 1 d . . . . .
H67 H 0.653462 0.800852 0.801061 0.035 Uiso 1 1 calc R U . . .
H68 H 0.708654 0.862910 0.845602 0.035 Uiso 1 1 calc R U . . .
H69 H 0.603361 0.859268 0.833718 0.035 Uiso 1 1 calc R U . . .
C42 C 0.19408(6) 0.46693(5) 0.55477(5) 0.02113(19) Uani 1 1 d . . . . .
H48 H 0.143304 0.441383 0.531584 0.025 Uiso 1 1 calc R U . . .
C45 C 0.43001(6) 0.50375(6) 0.54711(4) 0.02263(19) Uani 1 1 d . . . . .
H50 H 0.450932 0.554545 0.545821 0.034 Uiso 1 1 calc R U . . .
H51 H 0.418089 0.482043 0.505644 0.034 Uiso 1 1 calc R U . . .
H52 H 0.475442 0.474652 0.575790 0.034 Uiso 1 1 calc R U . . .
C66 C 0.46416(7) 0.46212(5) 0.79446(5) 0.0234(2) Uani 1 1 d . . . . .
H90 H 0.440251 0.464208 0.830876 0.035 Uiso 1 1 calc R U . . .
H91 H 0.458735 0.411738 0.777997 0.035 Uiso 1 1 calc R U . . .
H92 H 0.430996 0.496000 0.762739 0.035 Uiso 1 1 calc R U . . .
C65 C 0.60510(7) 0.48173(6) 0.75879(5) 0.0236(2) Uani 1 1 d . . . . .
H87 H 0.579957 0.520452 0.728846 0.035 Uiso 1 1 calc R U . . .
H88 H 0.594154 0.433408 0.738604 0.035 Uiso 1 1 calc R U . . .
H89 H 0.668981 0.489489 0.774331 0.035 Uiso 1 1 calc R U . . .
C13 C 0.03514(7) 0.61059(6) 0.47085(5) 0.0243(2) Uani 1 1 d . . . . .
H7 H -0.009827 0.634929 0.438140 0.036 Uiso 1 1 calc R U . . .
H8 H 0.042245 0.637674 0.509754 0.036 Uiso 1 1 calc R U . . .
H9 H 0.016542 0.559880 0.476093 0.036 Uiso 1 1 calc R U . . .
C17 C 0.20886(7) 0.30868(5) 0.42643(4) 0.0233(2) Uani 1 1 d . . . . .
H11 H 0.246908 0.300673 0.466436 0.028 Uiso 1 1 calc R U . . .
C58 C 0.74694(6) 0.72686(6) 0.90013(5) 0.0253(2) Uani 1 1 d . . . . .
H70 H 0.757033 0.699113 0.938935 0.038 Uiso 1 1 calc R U . . .
H71 H 0.799600 0.756195 0.900155 0.038 Uiso 1 1 calc R U . . .
H72 H 0.735103 0.692394 0.865196 0.038 Uiso 1 1 calc R U . . .
C60 C 0.43759(6) 0.72508(6) 0.91009(5) 0.0236(2) Uani 1 1 d . . . . .
H76 H 0.411861 0.712658 0.866528 0.035 Uiso 1 1 calc R U . . .
H77 H 0.393525 0.751062 0.926486 0.035 Uiso 1 1 calc R U . . .
H78 H 0.455662 0.679721 0.933820 0.035 Uiso 1 1 calc R U . . .
C20 C 0.22664(7) 0.33466(6) 0.26072(5) 0.0254(2) Uani 1 1 d . . . . .
H13 H 0.196911 0.299911 0.228491 0.038 Uiso 1 1 calc R U . . .
H14 H 0.290187 0.323954 0.272920 0.038 Uiso 1 1 calc R U . . .
H15 H 0.217224 0.385163 0.244719 0.038 Uiso 1 1 calc R U . . .
C59 C 0.55312(7) 0.79837(6) 0.98293(5) 0.0255(2) Uani 1 1 d . . . . .
H73 H 0.578630 0.755640 1.008093 0.038 Uiso 1 1 calc R U . . .
H74 H 0.504477 0.818536 0.998135 0.038 Uiso 1 1 calc R U . . .
H75 H 0.598760 0.836208 0.985774 0.038 Uiso 1 1 calc R U . . .
C46 C 0.25840(7) 0.58398(6) 0.70091(5) 0.0259(2) Uani 1 1 d . . . . .
H53 H 0.302499 0.564624 0.736856 0.039 Uiso 1 1 calc R U . . .
H54 H 0.199083 0.577803 0.707255 0.039 Uiso 1 1 calc R U . . .
H55 H 0.269697 0.636496 0.695808 0.039 Uiso 1 1 calc R U . . .
C23 C -0.08338(7) 0.63432(5) 0.21597(4) 0.02169(19) Uani 1 1 d . . . . .
H20 H -0.114763 0.673923 0.187544 0.026 Uiso 1 1 calc R U . . .
C54 C 0.27464(7) 0.79871(6) 0.74339(5) 0.0254(2) Uani 1 1 d . . . . .
H62 H 0.277732 0.748775 0.760621 0.038 Uiso 1 1 calc R U . . .
H63 H 0.212783 0.814836 0.730872 0.038 Uiso 1 1 calc R U . . .
H64 H 0.308706 0.832540 0.774767 0.038 Uiso 1 1 calc R U . . .
C51 C 0.25947(7) 0.81081(6) 0.62836(5) 0.0252(2) Uani 1 1 d . . . . .
H58 H 0.197951 0.819497 0.622494 0.030 Uiso 1 1 calc R U . . .
C50 C 0.29527(7) 0.81038(6) 0.57740(5) 0.0274(2) Uani 1 1 d . . . . .
H57 H 0.258488 0.819395 0.537134 0.033 Uiso 1 1 calc R U . . .
C32 C 0.01419(7) 0.65659(6) 0.23456(5) 0.0275(2) Uani 1 1 d . . . . .
H41 H 0.047342 0.621981 0.265630 0.041 Uiso 1 1 calc R U . . .
H42 H 0.019794 0.706544 0.251910 0.041 Uiso 1 1 calc R U . . .
H43 H 0.037957 0.655535 0.198050 0.041 Uiso 1 1 calc R U . . .
C64 C 0.57168(8) 0.51598(6) 0.95029(5) 0.0276(2) Uani 1 1 d . . . . .
H84 H 0.512532 0.537829 0.942683 0.041 Uiso 1 1 calc R U . . .
H85 H 0.601991 0.520388 0.994304 0.041 Uiso 1 1 calc R U . . .
H86 H 0.566430 0.463755 0.938560 0.041 Uiso 1 1 calc R U . . .
C29 C -0.15467(7) 0.28331(6) 0.15044(5) 0.0256(2) Uani 1 1 d . . . . .
H32 H -0.106002 0.254735 0.141782 0.038 Uiso 1 1 calc R U . . .
H33 H -0.208421 0.253076 0.141549 0.038 Uiso 1 1 calc R U . . .
H34 H -0.139178 0.297913 0.194100 0.038 Uiso 1 1 calc R U . . .
C63 C 0.71779(7) 0.52430(6) 0.92136(5) 0.0272(2) Uani 1 1 d . . . . .
H81 H 0.713497 0.471904 0.910152 0.041 Uiso 1 1 calc R U . . .
H82 H 0.750288 0.529624 0.964862 0.041 Uiso 1 1 calc R U . . .
H83 H 0.749163 0.550747 0.895170 0.041 Uiso 1 1 calc R U . . .
C31 C -0.09144(8) 0.61432(6) 0.07742(5) 0.0301(2) Uani 1 1 d . . . . .
H38 H -0.083071 0.664853 0.093458 0.045 Uiso 1 1 calc R U . . .
H39 H -0.122647 0.615444 0.033421 0.045 Uiso 1 1 calc R U . . .
H40 H -0.033648 0.590671 0.082549 0.045 Uiso 1 1 calc R U . . .
C28 C -0.24586(7) 0.39880(6) 0.12216(6) 0.0301(2) Uani 1 1 d . . . . .
H29 H -0.226751 0.420671 0.163526 0.045 Uiso 1 1 calc R U . . .
H30 H -0.297696 0.367462 0.119781 0.045 Uiso 1 1 calc R U . . .
H31 H -0.261252 0.438123 0.091171 0.045 Uiso 1 1 calc R U . . .
C27 C 0.05314(7) 0.42002(7) 0.09250(5) 0.0307(2) Uani 1 1 d . . . . .
H26 H 0.027882 0.459659 0.063530 0.046 Uiso 1 1 calc R U . . .
H27 H 0.101622 0.396370 0.079292 0.046 Uiso 1 1 calc R U . . .
H28 H 0.075782 0.440662 0.134061 0.046 Uiso 1 1 calc R U . . .
C30 C -0.23891(7) 0.60246(6) 0.10494(5) 0.0307(2) Uani 1 1 d . . . . .
H35 H -0.271417 0.572362 0.128151 0.046 Uiso 1 1 calc R U . . .
H36 H -0.270334 0.602151 0.060973 0.046 Uiso 1 1 calc R U . . .
H37 H -0.234497 0.653227 0.120516 0.046 Uiso 1 1 calc R U . . .
C26 C -0.05248(8) 0.33032(6) 0.02863(5) 0.0301(2) Uani 1 1 d . . . . .
H23 H -0.091544 0.288542 0.030379 0.045 Uiso 1 1 calc R U . . .
H24 H -0.002399 0.313370 0.013388 0.045 Uiso 1 1 calc R U . . .
H25 H -0.085473 0.368057 0.000625 0.045 Uiso 1 1 calc R U . . .
C33 C -0.12613(8) 0.63254(6) 0.27016(5) 0.0314(2) Uani 1 1 d . . . . .
H44 H -0.189720 0.623265 0.254639 0.047 Uiso 1 1 calc R U . . .
H45 H -0.116896 0.680075 0.291757 0.047 Uiso 1 1 calc R U . . .
H46 H -0.099213 0.593155 0.298870 0.047 Uiso 1 1 calc R U . . .
 
loop_
 _atom_site_aniso_label
 _atom_site_aniso_U_11
 _atom_site_aniso_U_22
 _atom_site_aniso_U_33
 _atom_site_aniso_U_23
 _atom_site_aniso_U_13
 _atom_site_aniso_U_12
N1 0.0182(4) 0.0140(3) 0.0155(3) -0.0016(3) 0.0023(3) -0.0011(3)
N5 0.0179(4) 0.0146(3) 0.0161(3) -0.0026(3) 0.0019(3) 0.0001(3)
N6 0.0186(4) 0.0127(3) 0.0146(3) -0.0002(3) 0.0023(3) 0.0000(3)
N8 0.0143(3) 0.0144(3) 0.0129(3) -0.0030(3) 0.0031(3) -0.0020(3)
N7 0.0181(4) 0.0149(3) 0.0138(3) -0.0011(3) 0.0024(3) 0.0007(3)
N4 0.0162(3) 0.0162(3) 0.0130(3) -0.0023(3) 0.0018(3) -0.0039(3)
N3 0.0193(4) 0.0147(3) 0.0149(3) -0.0016(3) 0.0007(3) 0.0000(3)
N2 0.0203(4) 0.0131(3) 0.0170(4) -0.0003(3) 0.0008(3) -0.0002(3)
C6 0.0176(4) 0.0130(4) 0.0132(4) -0.0001(3) 0.0009(3) -0.0018(3)
C36 0.0174(4) 0.0127(4) 0.0177(4) 0.0006(3) 0.0042(3) 0.0015(3)
C3 0.0168(4) 0.0123(4) 0.0178(4) 0.0010(3) 0.0036(3) 0.0004(3)
C14 0.0193(4) 0.0109(4) 0.0157(4) -0.0027(3) 0.0007(3) 0.0008(3)
C39 0.0167(4) 0.0137(4) 0.0141(4) -0.0005(3) 0.0012(3) -0.0001(3)
C1 0.0154(4) 0.0138(4) 0.0141(4) -0.0023(3) 0.0025(3) -0.0031(3)
C37 0.0155(4) 0.0134(4) 0.0132(4) -0.0007(3) 0.0026(3) -0.0008(3)
C4 0.0156(4) 0.0135(4) 0.0137(4) -0.0003(3) 0.0015(3) -0.0019(3)
C2 0.0170(4) 0.0121(4) 0.0157(4) -0.0009(3) 0.0017(3) -0.0008(3)
C7 0.0210(4) 0.0142(4) 0.0168(4) 0.0003(3) 0.0052(3) -0.0008(3)
C55 0.0165(4) 0.0182(4) 0.0147(4) -0.0024(3) 0.0025(3) -0.0045(3)
C40 0.0191(4) 0.0143(4) 0.0150(4) -0.0007(3) 0.0035(3) 0.0000(3)
C34 0.0146(4) 0.0143(4) 0.0139(4) -0.0030(3) 0.0039(3) -0.0016(3)
C38 0.0133(4) 0.0148(4) 0.0137(4) -0.0008(3) 0.0031(3) -0.0006(3)
C35 0.0160(4) 0.0132(4) 0.0152(4) -0.0009(3) 0.0024(3) 0.0006(3)
C11 0.0196(4) 0.0158(4) 0.0148(4) -0.0006(3) 0.0030(3) 0.0003(3)
C5 0.0145(4) 0.0153(4) 0.0144(4) 0.0000(3) 0.0025(3) -0.0023(3)
C19 0.0200(4) 0.0136(4) 0.0178(4) -0.0034(3) 0.0022(3) 0.0011(3)
C44 0.0194(4) 0.0172(4) 0.0169(4) 0.0010(3) 0.0045(3) 0.0030(3)
C48 0.0231(4) 0.0137(4) 0.0171(4) -0.0026(3) 0.0035(3) 0.0000(3)
C47 0.0188(4) 0.0105(4) 0.0158(4) -0.0012(3) 0.0012(3) 0.0000(3)
C56 0.0172(4) 0.0166(4) 0.0163(4) -0.0025(3) 0.0044(3) 0.0003(3)
C18 0.0271(5) 0.0184(4) 0.0157(4) -0.0026(3) 0.0030(4) 0.0006(4)
C25 0.0192(4) 0.0192(4) 0.0152(4) -0.0014(3) 0.0007(3) -0.0077(3)
C8 0.0184(4) 0.0189(4) 0.0226(4) 0.0006(3) 0.0051(3) -0.0027(3)
C43 0.0172(4) 0.0196(4) 0.0248(5) 0.0028(4) 0.0055(3) 0.0013(3)
C61 0.0214(4) 0.0167(4) 0.0149(4) 0.0013(3) 0.0010(3) -0.0007(3)
C9 0.0221(4) 0.0175(4) 0.0202(4) -0.0010(3) -0.0005(3) -0.0050(3)
C62 0.0222(4) 0.0115(4) 0.0189(4) -0.0007(3) 0.0038(3) 0.0006(3)
C52 0.0185(4) 0.0143(4) 0.0231(4) -0.0012(3) 0.0027(3) -0.0004(3)
C15 0.0196(4) 0.0149(4) 0.0200(4) -0.0028(3) 0.0029(3) 0.0003(3)
C10 0.0249(5) 0.0163(4) 0.0148(4) -0.0030(3) 0.0018(3) -0.0013(3)
C24 0.0218(4) 0.0218(4) 0.0186(4) -0.0033(3) 0.0061(3) -0.0012(4)
C12 0.0251(5) 0.0232(5) 0.0241(5) -0.0066(4) 0.0115(4) -0.0032(4)
C21 0.0211(4) 0.0245(5) 0.0215(4) -0.0025(4) 0.0063(4) 0.0023(4)
C41 0.0227(4) 0.0153(4) 0.0164(4) -0.0025(3) 0.0012(3) -0.0007(3)
C49 0.0350(5) 0.0195(4) 0.0146(4) -0.0025(3) 0.0029(4) -0.0011(4)
C16 0.0178(4) 0.0206(4) 0.0253(5) -0.0027(4) -0.0013(4) 0.0017(3)
C53 0.0252(5) 0.0256(5) 0.0216(4) -0.0021(4) 0.0101(4) 0.0027(4)
C22 0.0249(5) 0.0176(4) 0.0171(4) 0.0021(3) -0.0017(3) 0.0008(4)
C57 0.0259(5) 0.0234(5) 0.0193(4) 0.0018(4) 0.0036(4) -0.0092(4)
C42 0.0188(4) 0.0165(4) 0.0246(5) -0.0003(3) -0.0007(4) -0.0030(3)
C45 0.0230(5) 0.0262(5) 0.0204(4) -0.0070(4) 0.0087(4) -0.0025(4)
C66 0.0256(5) 0.0169(4) 0.0259(5) -0.0005(4) 0.0031(4) -0.0051(4)
C65 0.0291(5) 0.0195(4) 0.0233(5) -0.0013(4) 0.0088(4) 0.0059(4)
C13 0.0236(5) 0.0291(5) 0.0217(5) -0.0078(4) 0.0087(4) -0.0015(4)
C17 0.0249(5) 0.0213(5) 0.0183(4) -0.0018(3) -0.0044(4) 0.0018(4)
C58 0.0168(4) 0.0301(5) 0.0290(5) 0.0009(4) 0.0061(4) -0.0006(4)
C60 0.0197(4) 0.0278(5) 0.0255(5) -0.0067(4) 0.0096(4) -0.0050(4)
C20 0.0230(5) 0.0285(5) 0.0257(5) -0.0030(4) 0.0080(4) -0.0003(4)
C59 0.0239(5) 0.0328(5) 0.0206(5) -0.0110(4) 0.0074(4) -0.0022(4)
C46 0.0222(5) 0.0344(5) 0.0220(5) -0.0064(4) 0.0075(4) 0.0047(4)
C23 0.0279(5) 0.0126(4) 0.0220(4) -0.0017(3) 0.0018(4) 0.0023(3)
C54 0.0209(5) 0.0258(5) 0.0311(5) -0.0013(4) 0.0094(4) 0.0005(4)
C51 0.0198(4) 0.0207(5) 0.0295(5) -0.0006(4) -0.0035(4) 0.0005(4)
C50 0.0325(5) 0.0230(5) 0.0187(4) 0.0000(4) -0.0078(4) 0.0001(4)
C32 0.0321(5) 0.0158(4) 0.0295(5) 0.0004(4) -0.0016(4) -0.0053(4)
C64 0.0361(6) 0.0275(5) 0.0204(5) 0.0035(4) 0.0093(4) -0.0041(4)
C29 0.0311(5) 0.0211(5) 0.0223(5) 0.0018(4) 0.0029(4) -0.0101(4)
C63 0.0217(5) 0.0246(5) 0.0303(5) 0.0012(4) -0.0025(4) 0.0025(4)
C31 0.0439(6) 0.0230(5) 0.0233(5) 0.0049(4) 0.0084(4) -0.0008(4)
C28 0.0188(5) 0.0298(5) 0.0415(6) -0.0024(5) 0.0074(4) -0.0066(4)
C27 0.0245(5) 0.0389(6) 0.0320(5) -0.0118(5) 0.0133(4) -0.0106(4)
C30 0.0265(5) 0.0256(5) 0.0329(6) 0.0006(4) -0.0053(4) 0.0045(4)
C26 0.0353(6) 0.0332(6) 0.0242(5) -0.0119(4) 0.0118(4) -0.0084(5)
C33 0.0388(6) 0.0283(5) 0.0278(5) -0.0030(4) 0.0096(4) 0.0115(5)
 
_geom_special_details
;
 All esds (except the esd in the dihedral angle between two l.s. planes)
 are estimated using the full covariance matrix.  The cell esds are taken
 into account individually in the estimation of esds in distances, angles
 and torsion angles; correlations between esds in cell parameters are only
 used when they are defined by crystal symmetry.  An approximate (isotropic)
 treatment of cell esds is used for estimating esds involving l.s. planes.
;
 
loop_
 _geom_bond_atom_site_label_1
 _geom_bond_atom_site_label_2
 _geom_bond_distance
 _geom_bond_site_symmetry_2
 _geom_bond_publ_flag
N1 C3 1.2259(12) . ?
N1 C6 1.4268(11) . ?
N5 C36 1.2240(12) . ?
N5 C39 1.4213(11) . ?
N6 C38 1.3393(11) . ?
N6 C61 1.4830(11) . ?
N6 C62 1.4857(11) . ?
N8 C37 1.4210(11) . ?
N8 C55 1.4929(11) . ?
N8 C56 1.4935(11) . ?
N7 C34 1.2766(11) . ?
N7 C47 1.4171(11) . ?
N4 C4 1.4210(11) . ?
N4 C24 1.4909(12) . ?
N4 C25 1.4928(11) . ?
N3 C1 1.2787(12) . ?
N3 C14 1.4187(11) . ?
N2 C5 1.3381(11) . ?
N2 C23 1.4838(11) . ?
N2 C22 1.4856(11) . ?
C6 C11 1.4076(12) . ?
C6 C7 1.4093(12) . ?
C36 C35 1.3158(12) . ?
C3 C2 1.3163(12) . ?
C14 C15 1.4112(13) . ?
C14 C19 1.4113(13) . ?
C39 C40 1.4085(12) . ?
C39 C44 1.4091(12) . ?
C1 C4 1.4574(12) . ?
C1 C2 1.5215(12) . ?
C37 C38 1.4099(12) . ?
C37 C34 1.4583(11) . ?
C4 C5 1.4062(12) . ?
C2 C5 1.4993(12) . ?
C7 C8 1.3959(13) . ?
C7 C12 1.5088(12) . ?
C55 C58 1.5247(13) . ?
C55 C57 1.5320(13) . ?
C40 C41 1.3931(13) . ?
C40 C45 1.5058(13) . ?
C34 C35 1.5168(12) . ?
C38 C35 1.5003(11) . ?
C11 C10 1.3952(12) . ?
C11 C13 1.5049(13) . ?
C19 C18 1.3985(13) . ?
C19 C21 1.5080(13) . ?
C44 C43 1.3970(13) . ?
C44 C46 1.5094(13) . ?
C48 C49 1.3982(13) . ?
C48 C47 1.4119(13) . ?
C48 C53 1.5074(13) . ?
C47 C52 1.4117(13) . ?
C56 C60 1.5230(13) . ?
C56 C59 1.5302(12) . ?
C18 C17 1.3848(14) . ?
C25 C28 1.5253(14) . ?
C25 C29 1.5302(13) . ?
C8 C9 1.3914(13) . ?
C43 C42 1.3923(14) . ?
C61 C64 1.5286(13) . ?
C61 C63 1.5294(13) . ?
C9 C10 1.3867(14) . ?
C62 C66 1.5291(13) . ?
C62 C65 1.5305(13) . ?
C52 C51 1.3935(13) . ?
C52 C54 1.5079(14) . ?
C15 C16 1.3943(13) . ?
C15 C20 1.5102(13) . ?
C24 C27 1.5225(14) . ?
C24 C26 1.5305(13) . ?
C41 C42 1.3877(14) . ?
C49 C50 1.3853(16) . ?
C16 C17 1.3936(15) . ?
C22 C31 1.5282(14) . ?
C22 C30 1.5304(14) . ?
C23 C33 1.5269(15) . ?
C23 C32 1.5290(14) . ?
C51 C50 1.3925(16) . ?
 
loop_
 _geom_angle_atom_site_label_1
 _geom_angle_atom_site_label_2
 _geom_angle_atom_site_label_3
 _geom_angle
 _geom_angle_site_symmetry_1
 _geom_angle_site_symmetry_3
 _geom_angle_publ_flag
C3 N1 C6 130.47(8) . . ?
C36 N5 C39 132.91(8) . . ?
C38 N6 C61 118.52(7) . . ?
C38 N6 C62 123.78(7) . . ?
C61 N6 C62 117.66(7) . . ?
C37 N8 C55 113.31(7) . . ?
C37 N8 C56 112.35(7) . . ?
C55 N8 C56 114.22(7) . . ?
C34 N7 C47 120.66(7) . . ?
C4 N4 C24 111.08(7) . . ?
C4 N4 C25 112.97(7) . . ?
C24 N4 C25 114.87(7) . . ?
C1 N3 C14 119.60(7) . . ?
C5 N2 C23 123.70(7) . . ?
C5 N2 C22 118.16(7) . . ?
C23 N2 C22 117.29(7) . . ?
C11 C6 C7 121.41(8) . . ?
C11 C6 N1 114.94(8) . . ?
C7 C6 N1 123.58(8) . . ?
N5 C36 C35 168.49(10) . . ?
N1 C3 C2 170.02(9) . . ?
C15 C14 C19 120.59(8) . . ?
C15 C14 N3 117.75(8) . . ?
C19 C14 N3 121.46(8) . . ?
C40 C39 C44 121.42(8) . . ?
C40 C39 N5 114.19(8) . . ?
C44 C39 N5 124.38(8) . . ?
N3 C1 C4 134.45(8) . . ?
N3 C1 C2 136.20(8) . . ?
C4 C1 C2 89.23(7) . . ?
C38 C37 N8 134.54(8) . . ?
C38 C37 C34 92.18(7) . . ?
N8 C37 C34 132.61(8) . . ?
C5 C4 N4 134.22(8) . . ?
C5 C4 C1 92.31(7) . . ?
N4 C4 C1 133.13(8) . . ?
C3 C2 C5 139.00(8) . . ?
C3 C2 C1 134.57(8) . . ?
C5 C2 C1 86.28(6) . . ?
C8 C7 C6 117.82(8) . . ?
C8 C7 C12 119.81(8) . . ?
C6 C7 C12 122.34(8) . . ?
N8 C55 C58 109.61(7) . . ?
N8 C55 C57 114.55(7) . . ?
C58 C55 C57 111.14(8) . . ?
C41 C40 C39 118.82(8) . . ?
C41 C40 C45 120.48(8) . . ?
C39 C40 C45 120.70(8) . . ?
N7 C34 C37 134.36(8) . . ?
N7 C34 C35 136.13(8) . . ?
C37 C34 C35 89.37(7) . . ?
N6 C38 C37 136.00(8) . . ?
N6 C38 C35 132.07(8) . . ?
C37 C38 C35 91.89(7) . . ?
C36 C35 C38 139.55(8) . . ?
C36 C35 C34 133.74(8) . . ?
C38 C35 C34 86.47(6) . . ?
C10 C11 C6 118.72(8) . . ?
C10 C11 C13 120.56(8) . . ?
C6 C11 C13 120.72(8) . . ?
N2 C5 C4 135.43(8) . . ?
N2 C5 C2 132.47(8) . . ?
C4 C5 C2 92.10(7) . . ?
C18 C19 C14 118.45(9) . . ?
C18 C19 C21 119.72(8) . . ?
C14 C19 C21 121.82(8) . . ?
C43 C44 C39 117.79(8) . . ?
C43 C44 C46 120.09(9) . . ?
C39 C44 C46 122.11(8) . . ?
C49 C48 C47 118.38(9) . . ?
C49 C48 C53 119.96(9) . . ?
C47 C48 C53 121.66(8) . . ?
C52 C47 C48 120.63(8) . . ?
C52 C47 N7 117.94(8) . . ?
C48 C47 N7 121.13(8) . . ?
N8 C56 C60 109.56(7) . . ?
N8 C56 C59 110.64(7) . . ?
C60 C56 C59 108.91(8) . . ?
C17 C18 C19 121.42(9) . . ?
N4 C25 C28 110.00(8) . . ?
N4 C25 C29 113.97(8) . . ?
C28 C25 C29 111.15(8) . . ?
C9 C8 C7 121.36(9) . . ?
C42 C43 C44 121.29(9) . . ?
N6 C61 C64 110.88(8) . . ?
N6 C61 C63 111.13(8) . . ?
C64 C61 C63 111.89(8) . . ?
C10 C9 C8 120.07(8) . . ?
N6 C62 C66 112.85(8) . . ?
N6 C62 C65 111.70(8) . . ?
C66 C62 C65 113.13(8) . . ?
C51 C52 C47 118.92(9) . . ?
C51 C52 C54 121.43(9) . . ?
C47 C52 C54 119.65(8) . . ?
C16 C15 C14 118.91(9) . . ?
C16 C15 C20 121.20(9) . . ?
C14 C15 C20 119.87(8) . . ?
C9 C10 C11 120.62(8) . . ?
N4 C24 C27 109.23(8) . . ?
N4 C24 C26 111.46(8) . . ?
C27 C24 C26 109.30(8) . . ?
C42 C41 C40 120.56(8) . . ?
C50 C49 C48 121.39(9) . . ?
C17 C16 C15 120.94(9) . . ?
N2 C22 C31 111.01(8) . . ?
N2 C22 C30 110.95(8) . . ?
C31 C22 C30 112.51(9) . . ?
C41 C42 C43 120.13(9) . . ?
C18 C17 C16 119.67(9) . . ?
N2 C23 C33 111.98(8) . . ?
N2 C23 C32 112.55(8) . . ?
C33 C23 C32 113.52(9) . . ?
C50 C51 C52 120.90(9) . . ?
C49 C50 C51 119.77(9) . . ?
 
_refine_diff_density_max    0.361
_refine_diff_density_min   -0.230
_refine_diff_density_rms    0.041

_shelx_res_file
;
TITL si040b_a.res in P2(1)/c
    si040b.res
    created by SHELXL-2018/3 at 11:28:52 on 19-Jul-2022
REM  Yadorkari-X generated
CELL 0.71073 15.6356 18.1248 22.3597 90.0000 104.8520 90.0000
ZERR 4.0 0.0003 0.0003 0.0003 0.0000 0.0020 0.0000
LATT 1
SYMM -X, 1/2+Y, 1/2-Z
REM  SPGR P21/c monoclinic
SFAC C H N
UNIT 264 368 32
SIZE 0.30 0.20 0.10
TEMP -173.0
L.S. 15
FMAP 2
PLAN -19
ACTA
LIST 4
MERG 2
OMIT -10.000000 55.000000
OMIT    0    1    3
OMIT    1    2    2
OMIT   -2    1    2
OMIT  -13   17   14
OMIT   -1    1    3
OMIT  -13    1   11
OMIT    4    0   16

WGHT    0.055700    1.836700
FVAR       0.27208
N1    3    0.054379    0.528903    0.369963    11.00000    0.01821    0.01396 =
         0.01552   -0.00163    0.00233   -0.00106
N5    3    0.421924    0.578492    0.653052    11.00000    0.01793    0.01462 =
         0.01611   -0.00262    0.00189    0.00013
N6    3    0.576775    0.556730    0.845367    11.00000    0.01857    0.01267 =
         0.01462   -0.00024    0.00225    0.00001
N8    3    0.587345    0.733447    0.893863    11.00000    0.01434    0.01442 =
         0.01289   -0.00299    0.00310   -0.00204
N7    3    0.458147    0.780155    0.756989    11.00000    0.01806    0.01489 =
         0.01377   -0.00107    0.00244    0.00065
N4    3   -0.090599    0.398961    0.115135    11.00000    0.01616    0.01624 =
         0.01300   -0.00233    0.00180   -0.00389
N3    3    0.042239    0.341418    0.248023    11.00000    0.01935    0.01474 =
         0.01490   -0.00156    0.00074    0.00002
N2    3   -0.098791    0.564901    0.179605    11.00000    0.02034    0.01313 =
         0.01696   -0.00026    0.00078   -0.00024
C6    1    0.131106    0.569155    0.401534    11.00000    0.01764    0.01295 =
         0.01318   -0.00013    0.00093   -0.00184
C36   1    0.448035    0.606686    0.704238    11.00000    0.01745    0.01274 =
         0.01766    0.00062    0.00424    0.00147
C3    1    0.032326    0.505437    0.316795    11.00000    0.01677    0.01233 =
         0.01784    0.00096    0.00361    0.00036
C14   1    0.096976    0.333266    0.308955    11.00000    0.01932    0.01085 =
         0.01567   -0.00270    0.00067    0.00075
C39   1    0.342369    0.541496    0.622991    11.00000    0.01667    0.01372 =
         0.01412   -0.00055    0.00118   -0.00009
C1    1    0.000744    0.402017    0.232172    11.00000    0.01538    0.01380 =
         0.01411   -0.00233    0.00250   -0.00308
C37   1    0.552140    0.695791    0.837148    11.00000    0.01546    0.01344 =
         0.01323   -0.00071    0.00260   -0.00080
C4    1   -0.057997    0.429771    0.175104    11.00000    0.01558    0.01345 =
         0.01370   -0.00034    0.00147   -0.00185
C2    1   -0.004142    0.476746    0.262121    11.00000    0.01701    0.01209 =
         0.01572   -0.00089    0.00175   -0.00084
C7    1    0.212105    0.566927    0.384873    11.00000    0.02100    0.01418 =
         0.01680    0.00033    0.00520   -0.00081
C55   1    0.667741    0.777984    0.894066    11.00000    0.01651    0.01823 =
         0.01468   -0.00238    0.00247   -0.00454
AFIX  13
H65   2    0.680302    0.809485    0.932039    11.00000   -1.20000
AFIX   0
C40   1    0.346380    0.503739    0.568720    11.00000    0.01915    0.01435 =
         0.01501   -0.00067    0.00352    0.00004
C34   1    0.494264    0.719108    0.778129    11.00000    0.01457    0.01429 =
         0.01391   -0.00298    0.00385   -0.00160
C38   1    0.547087    0.621188    0.818710    11.00000    0.01332    0.01484 =
         0.01371   -0.00076    0.00312   -0.00059
C35   1    0.490476    0.639950    0.755585    11.00000    0.01602    0.01315 =
         0.01517   -0.00089    0.00241    0.00057
C11   1    0.121841    0.609475    0.453309    11.00000    0.01963    0.01582 =
         0.01479   -0.00064    0.00304    0.00032
C5    1   -0.061259    0.500365    0.200510    11.00000    0.01453    0.01525 =
         0.01441    0.00004    0.00247   -0.00232
C19   1    0.060701    0.325715    0.360291    11.00000    0.02000    0.01356 =
         0.01776   -0.00342    0.00220    0.00108
C44   1    0.264456    0.542441    0.643632    11.00000    0.01939    0.01717 =
         0.01694    0.00102    0.00449    0.00300
C48   1    0.440488    0.783404    0.644311    11.00000    0.02313    0.01374 =
         0.01708   -0.00257    0.00353    0.00002
C47   1    0.403741    0.784956    0.695764    11.00000    0.01877    0.01054 =
         0.01576   -0.00122    0.00122   -0.00001
C56   1    0.517983    0.774499    0.915429    11.00000    0.01725    0.01663 =
         0.01628   -0.00249    0.00437    0.00027
AFIX  13
H66   2    0.500048    0.819208    0.888981    11.00000   -1.20000
AFIX   0
C18   1    0.118305    0.313962    0.418627    11.00000    0.02714    0.01836 =
         0.01574   -0.00260    0.00299    0.00060
AFIX  43
H12   2    0.094810    0.309509    0.453658    11.00000   -1.20000
AFIX   0
C25   1   -0.170939    0.352334    0.109686    11.00000    0.01917    0.01918 =
         0.01521   -0.00139    0.00072   -0.00770
AFIX  13
H22   2   -0.190504    0.335269    0.065757    11.00000   -1.20000
AFIX   0
C8    1    0.283352    0.606146    0.421465    11.00000    0.01845    0.01889 =
         0.02264    0.00055    0.00515   -0.00268
AFIX  43
H1    2    0.338625    0.605433    0.411147    11.00000   -1.20000
AFIX   0
C43   1    0.190870    0.504463    0.608483    11.00000    0.01724    0.01963 =
         0.02480    0.00280    0.00549    0.00132
AFIX  43
H49   2    0.137597    0.504242    0.621486    11.00000   -1.20000
AFIX   0
C61   1    0.624839    0.556469    0.911807    11.00000    0.02142    0.01673 =
         0.01486    0.00132    0.00098   -0.00074
AFIX  13
H79   2    0.631400    0.608917    0.926137    11.00000   -1.20000
AFIX   0
C9    1    0.275080    0.646262    0.472745    11.00000    0.02213    0.01745 =
         0.02025   -0.00098   -0.00048   -0.00501
AFIX  43
H2    2    0.324465    0.672482    0.497063    11.00000   -1.20000
AFIX   0
C62   1    0.561669    0.484598    0.812796    11.00000    0.02219    0.01147 =
         0.01894   -0.00073    0.00376    0.00057
AFIX  13
H80   2    0.592812    0.446882    0.843325    11.00000   -1.20000
AFIX   0
C52   1    0.312641    0.798676    0.687843    11.00000    0.01850    0.01435 =
         0.02314   -0.00121    0.00274   -0.00041
C15   1    0.189032    0.326906    0.316236    11.00000    0.01962    0.01493 =
         0.01996   -0.00276    0.00291    0.00032
C10   1    0.194831    0.648011    0.488392    11.00000    0.02486    0.01629 =
         0.01482   -0.00304    0.00181   -0.00130
AFIX  43
H3    2    0.189500    0.675707    0.523327    11.00000   -1.20000
AFIX   0
C24   1   -0.018137    0.363121    0.093433    11.00000    0.02181    0.02183 =
         0.01863   -0.00327    0.00615   -0.00117
AFIX  13
H21   2    0.008273    0.322750    0.122876    11.00000   -1.20000
AFIX   0
C12   1    0.224368    0.522229    0.330753    11.00000    0.02514    0.02316 =
         0.02409   -0.00657    0.01148   -0.00323
AFIX 137
H4    2    0.200720    0.472449    0.332617    11.00000   -1.50000
H5    2    0.287525    0.519151    0.332457    11.00000   -1.50000
H6    2    0.192826    0.546054    0.292032    11.00000   -1.50000
AFIX   0
C21   1   -0.037694    0.328927    0.353544    11.00000    0.02113    0.02445 =
         0.02152   -0.00247    0.00626    0.00233
AFIX 137
H16   2   -0.054721    0.379501    0.360880    11.00000   -1.50000
H17   2   -0.053185    0.295725    0.383737    11.00000   -1.50000
H18   2   -0.069119    0.313643    0.311630    11.00000   -1.50000
AFIX   0
C41   1    0.271304    0.466775    0.535037    11.00000    0.02271    0.01531 =
         0.01642   -0.00246    0.00121   -0.00069
AFIX  43
H47   2    0.272989    0.441247    0.498249    11.00000   -1.20000
AFIX   0
C49   1    0.384718    0.796750    0.585611    11.00000    0.03499    0.01953 =
         0.01456   -0.00246    0.00286   -0.00106
AFIX  43
H56   2    0.408670    0.796466    0.550624    11.00000   -1.20000
AFIX   0
C16   1    0.243887    0.315155    0.375292    11.00000    0.01778    0.02065 =
         0.02531   -0.00266   -0.00135    0.00169
AFIX  43
H10   2    0.306029    0.311513    0.380750    11.00000   -1.20000
AFIX   0
C53   1    0.537212    0.767523    0.651410    11.00000    0.02519    0.02557 =
         0.02158   -0.00215    0.01014    0.00268
AFIX 137
H59   2    0.572187    0.789564    0.689973    11.00000   -1.50000
H60   2    0.555592    0.788636    0.616315    11.00000   -1.50000
H61   2    0.546742    0.714045    0.652557    11.00000   -1.50000
AFIX   0
C22   1   -0.145962    0.570658    0.113047    11.00000    0.02485    0.01759 =
         0.01707    0.00206   -0.00173    0.00080
AFIX  13
H19   2   -0.152863    0.519477    0.095773    11.00000   -1.20000
AFIX   0
C57   1    0.657371    0.829933    0.838617    11.00000    0.02594    0.02341 =
         0.01935    0.00181    0.00360   -0.00923
AFIX 137
H67   2    0.653462    0.800852    0.801061    11.00000   -1.50000
H68   2    0.708654    0.862910    0.845602    11.00000   -1.50000
H69   2    0.603361    0.859268    0.833718    11.00000   -1.50000
AFIX   0
C42   1    0.194079    0.466932    0.554770    11.00000    0.01877    0.01654 =
         0.02463   -0.00030   -0.00071   -0.00303
AFIX  43
H48   2    0.143304    0.441383    0.531584    11.00000   -1.20000
AFIX   0
C45   1    0.430011    0.503745    0.547107    11.00000    0.02298    0.02618 =
         0.02043   -0.00695    0.00867   -0.00246
AFIX 137
H50   2    0.450932    0.554545    0.545821    11.00000   -1.50000
H51   2    0.418089    0.482043    0.505644    11.00000   -1.50000
H52   2    0.475442    0.474652    0.575790    11.00000   -1.50000
AFIX   0
C66   1    0.464159    0.462118    0.794456    11.00000    0.02561    0.01691 =
         0.02588   -0.00054    0.00309   -0.00505
AFIX 137
H90   2    0.440251    0.464208    0.830876    11.00000   -1.50000
H91   2    0.458735    0.411738    0.777997    11.00000   -1.50000
H92   2    0.430996    0.496000    0.762739    11.00000   -1.50000
AFIX   0
C65   1    0.605095    0.481729    0.758788    11.00000    0.02914    0.01951 =
         0.02332   -0.00127    0.00881    0.00588
AFIX 137
H87   2    0.579957    0.520452    0.728846    11.00000   -1.50000
H88   2    0.594154    0.433408    0.738604    11.00000   -1.50000
H89   2    0.668981    0.489489    0.774331    11.00000   -1.50000
AFIX   0
C13   1    0.035140    0.610587    0.470854    11.00000    0.02359    0.02907 =
         0.02175   -0.00781    0.00872   -0.00154
AFIX 137
H7    2   -0.009827    0.634929    0.438140    11.00000   -1.50000
H8    2    0.042245    0.637674    0.509754    11.00000   -1.50000
H9    2    0.016542    0.559880    0.476093    11.00000   -1.50000
AFIX   0
C17   1    0.208856    0.308676    0.426426    11.00000    0.02495    0.02133 =
         0.01830   -0.00177   -0.00437    0.00175
AFIX  43
H11   2    0.246908    0.300673    0.466436    11.00000   -1.20000
AFIX   0
C58   1    0.746943    0.726855    0.900129    11.00000    0.01679    0.03009 =
         0.02904    0.00089    0.00613   -0.00061
AFIX 137
H70   2    0.757033    0.699113    0.938935    11.00000   -1.50000
H71   2    0.799600    0.756195    0.900155    11.00000   -1.50000
H72   2    0.735103    0.692394    0.865196    11.00000   -1.50000
AFIX   0
C60   1    0.437592    0.725080    0.910090    11.00000    0.01971    0.02782 =
         0.02551   -0.00669    0.00961   -0.00501
AFIX 137
H76   2    0.411861    0.712658    0.866528    11.00000   -1.50000
H77   2    0.393525    0.751062    0.926486    11.00000   -1.50000
H78   2    0.455662    0.679721    0.933820    11.00000   -1.50000
AFIX   0
C20   1    0.226639    0.334664    0.260719    11.00000    0.02302    0.02851 =
         0.02574   -0.00304    0.00800   -0.00027
AFIX 137
H13   2    0.196911    0.299911    0.228491    11.00000   -1.50000
H14   2    0.290187    0.323954    0.272920    11.00000   -1.50000
H15   2    0.217224    0.385163    0.244719    11.00000   -1.50000
AFIX   0
C59   1    0.553121    0.798366    0.982925    11.00000    0.02386    0.03282 =
         0.02060   -0.01103    0.00738   -0.00215
AFIX 137
H73   2    0.578630    0.755640    1.008093    11.00000   -1.50000
H74   2    0.504477    0.818536    0.998135    11.00000   -1.50000
H75   2    0.598760    0.836208    0.985774    11.00000   -1.50000
AFIX   0
C46   1    0.258403    0.583984    0.700910    11.00000    0.02223    0.03444 =
         0.02205   -0.00642    0.00753    0.00470
AFIX 137
H53   2    0.302499    0.564624    0.736856    11.00000   -1.50000
H54   2    0.199083    0.577803    0.707255    11.00000   -1.50000
H55   2    0.269697    0.636496    0.695808    11.00000   -1.50000
AFIX   0
C23   1   -0.083379    0.634321    0.215965    11.00000    0.02794    0.01258 =
         0.02204   -0.00170    0.00184    0.00234
AFIX  13
H20   2   -0.114763    0.673923    0.187544    11.00000   -1.20000
AFIX   0
C54   1    0.274639    0.798710    0.743387    11.00000    0.02088    0.02579 =
         0.03107   -0.00133    0.00945    0.00046
AFIX 137
H62   2    0.277732    0.748775    0.760621    11.00000   -1.50000
H63   2    0.212783    0.814836    0.730872    11.00000   -1.50000
H64   2    0.308706    0.832540    0.774767    11.00000   -1.50000
AFIX   0
C51   1    0.259469    0.810810    0.628359    11.00000    0.01985    0.02074 =
         0.02949   -0.00065   -0.00347    0.00055
AFIX  43
H58   2    0.197951    0.819497    0.622494    11.00000   -1.20000
AFIX   0
C50   1    0.295272    0.810377    0.577395    11.00000    0.03247    0.02303 =
         0.01871   -0.00002   -0.00783    0.00009
AFIX  43
H57   2    0.258488    0.819395    0.537134    11.00000   -1.20000
AFIX   0
C32   1    0.014186    0.656595    0.234558    11.00000    0.03206    0.01576 =
         0.02949    0.00039   -0.00162   -0.00531
AFIX 137
H41   2    0.047342    0.621981    0.265630    11.00000   -1.50000
H42   2    0.019794    0.706544    0.251910    11.00000   -1.50000
H43   2    0.037957    0.655535    0.198050    11.00000   -1.50000
AFIX   0
C64   1    0.571678    0.515977    0.950292    11.00000    0.03606    0.02748 =
         0.02043    0.00347    0.00926   -0.00408
AFIX 137
H84   2    0.512532    0.537829    0.942683    11.00000   -1.50000
H85   2    0.601991    0.520388    0.994304    11.00000   -1.50000
H86   2    0.566430    0.463755    0.938560    11.00000   -1.50000
AFIX   0
C29   1   -0.154673    0.283310    0.150443    11.00000    0.03109    0.02111 =
         0.02233    0.00178    0.00294   -0.01013
AFIX 137
H32   2   -0.106002    0.254735    0.141782    11.00000   -1.50000
H33   2   -0.208421    0.253076    0.141549    11.00000   -1.50000
H34   2   -0.139178    0.297913    0.194100    11.00000   -1.50000
AFIX   0
C63   1    0.717794    0.524297    0.921355    11.00000    0.02170    0.02455 =
         0.03026    0.00118   -0.00248    0.00250
AFIX 137
H81   2    0.713497    0.471904    0.910152    11.00000   -1.50000
H82   2    0.750288    0.529624    0.964862    11.00000   -1.50000
H83   2    0.749163    0.550747    0.895170    11.00000   -1.50000
AFIX   0
C31   1   -0.091442    0.614323    0.077424    11.00000    0.04393    0.02302 =
         0.02330    0.00491    0.00843   -0.00080
AFIX 137
H38   2   -0.083071    0.664853    0.093458    11.00000   -1.50000
H39   2   -0.122647    0.615444    0.033421    11.00000   -1.50000
H40   2   -0.033648    0.590671    0.082549    11.00000   -1.50000
AFIX   0
C28   1   -0.245855    0.398800    0.122155    11.00000    0.01875    0.02976 =
         0.04154   -0.00243    0.00737   -0.00656
AFIX 137
H29   2   -0.226751    0.420671    0.163526    11.00000   -1.50000
H30   2   -0.297696    0.367462    0.119781    11.00000   -1.50000
H31   2   -0.261252    0.438123    0.091171    11.00000   -1.50000
AFIX   0
C27   1    0.053136    0.420021    0.092495    11.00000    0.02451    0.03893 =
         0.03198   -0.01178    0.01332   -0.01058
AFIX 137
H26   2    0.027882    0.459659    0.063530    11.00000   -1.50000
H27   2    0.101622    0.396370    0.079292    11.00000   -1.50000
H28   2    0.075782    0.440662    0.134061    11.00000   -1.50000
AFIX   0
C30   1   -0.238910    0.602459    0.104943    11.00000    0.02648    0.02564 =
         0.03291    0.00062   -0.00532    0.00454
AFIX 137
H35   2   -0.271417    0.572362    0.128151    11.00000   -1.50000
H36   2   -0.270334    0.602151    0.060973    11.00000   -1.50000
H37   2   -0.234497    0.653227    0.120516    11.00000   -1.50000
AFIX   0
C26   1   -0.052476    0.330323    0.028629    11.00000    0.03534    0.03316 =
         0.02417   -0.01192    0.01176   -0.00838
AFIX 137
H23   2   -0.091544    0.288542    0.030379    11.00000   -1.50000
H24   2   -0.002399    0.313370    0.013388    11.00000   -1.50000
H25   2   -0.085473    0.368057    0.000625    11.00000   -1.50000
AFIX   0
C33   1   -0.126131    0.632545    0.270161    11.00000    0.03880    0.02834 =
         0.02778   -0.00297    0.00957    0.01145
AFIX 137
H44   2   -0.189720    0.623265    0.254639    11.00000   -1.50000
H45   2   -0.116896    0.680075    0.291757    11.00000   -1.50000
H46   2   -0.099213    0.593155    0.298870    11.00000   -1.50000

AFIX   0
HKLF 4 1 1 0 0 0 1 0 0 0 1


REM  si040b_a.res in P2(1)/c
REM wR2 = 0.1076, GooF = S = 1.022, Restrained GooF = 1.022 for all data
REM R1 = 0.0394 for 12732 Fo > 4sig(Fo) and 0.0431 for all 14041 data
REM 691 parameters refined using 0 restraints

END

WGHT      0.0557      1.8367

REM Highest difference peak  0.361,  deepest hole -0.230,  1-sigma level  0.041
Q1    1  -0.0277  0.4079  0.1986  11.00000  0.05    0.36
Q2    1   0.1273  0.5864  0.4295  11.00000  0.05    0.36
Q3    1   0.5201  0.6213  0.7838  11.00000  0.05    0.35
Q4    1   0.5251  0.7170  0.8105  11.00000  0.05    0.33
Q5    1   0.0105  0.4371  0.2532  11.00000  0.05    0.33
Q6    1   0.0898  0.3262  0.3887  11.00000  0.05    0.32
Q7    1   0.3445  0.5306  0.5914  11.00000  0.05    0.32
Q8    1  -0.0321  0.4993  0.2343  11.00000  0.05    0.32
Q9    1  -0.0737  0.4669  0.1806  11.00000  0.05    0.32
Q10   1   0.3010  0.5467  0.6284  11.00000  0.05    0.31
Q11   1   0.4883  0.6827  0.7576  11.00000  0.05    0.31
Q12   1   0.3896  0.5026  0.5613  11.00000  0.05    0.31
Q13   1   0.1604  0.6266  0.4712  11.00000  0.05    0.30
Q14   1   0.0813  0.3338  0.3363  11.00000  0.05    0.30
Q15   1   0.3581  0.7958  0.6925  11.00000  0.05    0.30
Q16   1   0.1435  0.3266  0.3110  11.00000  0.05    0.30
Q17   1   0.4230  0.7862  0.6696  11.00000  0.05    0.30
Q18   1   0.5485  0.6559  0.8374  11.00000  0.05    0.30
Q19   1   0.0804  0.6124  0.4595  11.00000  0.05    0.29
;
_shelx_res_checksum   95587

_shelx_hkl_file
;
   0   0   3    0.19    0.07
   0   0  -4 2784.95  116.56
   0   0   4 2912.54  116.57
   0   0  -5    0.11    0.10
   0   0   5    0.02    0.11
   0   0   5    0.28    0.06
   0   0   5    0.24    0.13
   0   0  -6 2068.78   90.83
   0   0   6 2330.17   90.83
   0   0   6 2365.97   90.85
   0   0   6 2183.91   90.82
   0   0   7    0.11    0.13
   0   0  -7    0.30    0.12
   0   0   7    0.29    0.17
   0   0   7    0.22    0.08
   0   0   8  247.22   10.13
   0   0  -8  246.60   10.12
   0   0   8  224.81   10.14
   0   0   8  251.40   10.11
   0   0   9   -0.02    0.15
   0   0  -9    0.08    0.13
   0   0   9    0.14    0.09
   0   0   9    0.02    0.19
   0   0  10   26.07    1.16
   0   0  10   24.33    1.11
   0   0 -10   27.07    1.11
   0   0  10   24.49    1.14
   0   0  10   25.93    1.09
   0   0  11    1.24    0.28
   0   0 -11    0.31    0.16
   0   0  11    0.06    0.18
   0   0  11    1.38    0.26
   0   0  11    0.08    0.12
   0   0  12  306.70   13.18
   0   0  12  302.00   13.16
   0   0  12  340.41   13.11
   0   0  12  301.27   13.14
   0   0 -12  315.26   13.13
   0   0  13    0.11    0.14
   0   0  13    1.56    0.29
   0   0  13    2.31    0.34
   0   0  13    0.16    0.22
   0   0 -13    0.53    0.19
   0   0  14  415.64   17.19
   0   0  14  438.54   17.26
   0   0  14  401.07   17.23
   0   0  14  425.64   17.28
   0   0  15    0.23    0.26
   0   0  15   -0.04    0.14
   0   0  15    0.61    0.32
   0   0  15    0.13    0.34
   0   0  16    5.57    0.40
   0   0  16    4.92    0.30
   0   0  16    5.47    0.45
   0   0  16    5.56    0.48
   0   0  17    0.36    0.32
   0   0  17    0.48    0.35
   0   0  17   -0.14    0.19
   0   0  18  230.53   10.18
   0   0  18  263.17   10.22
   0   0  19    0.99    0.44
   0   0  19    0.39    0.39
   0   0 -19   -0.39    0.50
   0   0  20   24.56    1.16
   0   0 -20   21.98    1.23
   0   0  20   22.22    1.18
   0   0  21    0.31    0.45
   0   0  21   -0.39    0.46
   0   0 -21    0.28    0.55
   0   0  22    7.68    0.62
   0   0 -22    8.31    0.75
   0   0  22    7.95    0.65
   0   0 -23    0.12    0.58
   0   0  23    0.55    0.48
   0   0 -24    2.33    0.65
   0   0  24    3.96    0.57
   0   0 -25    0.22    0.63
   0   0  25    1.29    0.59
   0   0 -26   77.35    3.79
   0   0  26   92.57    3.77
   0   0 -27    0.26    0.63
   0   0  27   -0.02    0.58
   0   0  28    0.68    0.61
   0  -1   3    1.08    0.11
   0  -1   4 2356.54   89.45
   0  -1   4 2292.59   89.44
   0   1  -4 2185.82   89.44
   0  -1   5  206.26    9.31
   0   1  -5  230.48    9.31
   0   1   5  237.44    9.30
   0  -1   5  219.75    9.30
   0   1   5  226.77    9.32
   0   1  -5  228.84    9.30
   0  -1   6   11.04    0.62
   0  -1   6   14.54    0.60
   0   1   6   14.72    0.58
   0   1  -6   17.08    0.60
   0   1  -6   13.61    0.56
   0   1   6   15.49    0.61
   0  -1   6   10.71    0.56
   0  -1   7  674.36   24.29
   0  -1   7  705.75   24.26
   0   1  -7  657.39   24.25
   0   1   7  582.29   24.24
   0   1   7  594.42   24.26
   0  -1   7  696.32   24.27
   0  -1   7  498.09   24.22
   0  -1  -7  570.32   24.26
   0  -1   8    5.35    0.38
   0  -1   8    7.50    0.33
   0   1   8    6.48    0.30
   0   1  -8    6.71    0.32
   0  -1   8    4.80    0.27
   0  -1   8    6.43    0.35
   0   1   8    5.90    0.34
   0  -1  -8    6.55    0.36
   0  -1   9  118.82    4.17
   0  -1   9   89.18    4.12
   0   1  -9  102.17    4.12
   0   1   9  120.53    4.11
   0  -1   9  111.35    4.14
   0  -1   9   82.01    4.09
   0   1   9  120.38    4.15
   0  -1  10  245.35    9.07
   0  -1  10  250.78    9.03
   0   1  10  230.08    9.01
   0   1 -10  204.55    9.01
   0   1  10  213.71    9.04
   0  -1  10  218.38    9.04
   0  -1  10  200.73    8.99
   0  -1  11  568.80   20.88
   0  -1  11  536.41   20.84
   0   1  11  473.23   20.82
   0   1 -11  493.36   20.83
   0  -1  11  507.80   20.81
   0   1  11  509.83   20.85
   0  -1  11  483.98   20.85
   0  -1  12  260.54   11.84
   0  -1  12  296.46   11.81
   0   1  12  290.11   11.80
   0   1 -12  260.77   11.79
   0  -1  12  300.71   11.83
   0   1  12  295.31   11.83
   0  -1  12  287.31   11.78
   0   1  12  290.93   11.77
   0  -1  13   10.88    0.60
   0  -1  13   10.18    0.49
   0   1  13   10.84    0.57
   0  -1  13   10.19    0.56
   0   1  13    9.99    0.47
   0  -1  13   11.88    0.56
   0   1  13   10.66    0.52
   0   1 -13    9.61    0.51
   0  -1  14  672.35   26.17
   0   1  14  626.79   26.15
   0  -1  14  591.79   26.14
   0   1  14  658.40   26.08
   0   1  14  574.31   26.15
   0  -1  14  588.93   26.12
   0   1  14  694.78   26.12
   0   1 -14  619.50   26.11
   0   1 -15   47.96    2.26
   0  -1  15   55.13    2.24
   0  -1  15   55.25    2.21
   0   1  15   50.64    2.12
   0   1  15   52.46    2.21
   0   1  15   46.27    2.22
   0  -1  15   52.40    2.18
   0   1  15   50.85    2.16
   0   1 -15   46.99    2.15
   0  -1  16  469.19   17.97
   0   1 -16  438.39   17.98
   0  -1  16  444.46   17.93
   0   1  16  397.02   17.93
   0   1  16  440.71   17.86
   0   1  16  471.51   17.96
   0   1  16  435.91   17.90
   0   1 -16  401.60   17.88
   0   1  17    3.97    0.47
   0  -1  17    4.20    0.49
   0   1  17    3.64    0.44
   0   1  17    4.06    0.37
   0   1 -17    4.72    0.54
   0  -1  17    4.25    0.42
   0   1  17    4.06    0.27
   0  -1  18   32.19    1.46
   0   1  18   30.01    1.44
   0   1  18   29.18    1.36
   0   1 -18   31.11    1.49
   0   1  18   29.46    1.30
   0   1  18   35.15    1.44
   0  -1  18   30.45    1.42
   0   1  19    1.29    0.44
   0  -1  19    1.72    0.46
   0   1  19    0.01    0.42
   0   1 -19    0.81    0.52
   0   1  19    0.01    0.20
   0  -1  19    0.16    0.41
   0   1  20  130.21    5.00
   0  -1  20  115.87    4.99
   0   1  20  116.27    4.97
   0   1 -20  119.22    5.04
   0  -1  20  109.35    4.95
   0   1  20  116.10    4.86
   0  -1  21    1.06    0.46
   0   1  21    1.12    0.46
   0   1 -21    0.94    0.52
   0  -1  21    1.67    0.41
   0  -1  22   -0.03    0.46
   0   1  22    0.51    0.49
   0   1 -22    0.27    0.54
   0  -1 -22   -0.32    0.57
   0  -1  22    0.50    0.46
   0  -1  23    2.21    0.52
   0   1  23    2.79    0.54
   0  -1  23    2.42    0.50
   0   1 -23    2.60    0.59
   0  -1 -23    1.29    0.58
   0  -1  24   13.10    0.81
   0   1 -24   12.93    0.92
   0  -1 -24   14.15    0.96
   0  -1  24   12.93    0.87
   0   1  24   11.59    0.84
   0   1 -25    0.81    0.60
   0  -1 -25    0.79    0.60
   0   1  25    0.09    0.53
   0  -1  25    0.30    0.51
   0   1 -26    0.57    0.67
   0  -1 -26    0.33    0.62
   0  -1  26    0.46    0.53
   0   1  26    0.28    0.54
   0   1 -27    0.66    0.68
   0  -1 -27    0.68    0.66
   0  -1  27    0.34    0.59
   0   1  27    0.43    0.58
   0  -1  28   22.59    1.19
   0   1  28   24.92    1.22
   0  -2   2   49.98    0.36
   0  -2   2    0.12    0.10
   0  -2   3   30.91    1.32
   0  -2   4    0.16    0.17
   0  -2   5 1338.27   48.64
   0  -2   5 1313.82   48.66
   0  -2   6   73.09    3.15
   0  -2   6   77.96    3.13
   0   2  -6   69.49    3.10
   0  -2   7  241.64    9.30
   0  -2   7  255.32    9.27
   0   2   7  224.40    9.24
   0   2  -7  237.25    9.27
   0   2   7  208.84    9.27
   0   2  -7  209.32    9.24
   0  -2   8  815.16   31.31
   0  -2   8  828.54   31.28
   0   2   8  774.72   31.25
   0   2  -8  751.37   31.27
   0   2  -8  707.18   31.24
   0   2   8  778.82   31.29
   0  -2   9    3.09    0.32
   0  -2   9    4.47    0.29
   0   2   9    2.84    0.20
   0   2  -9    3.27    0.25
   0   2   9    3.53    0.28
   0   2  -9    2.63    0.17
   0  -2  -9    2.79    0.27
   0  -2  10   15.21    0.72
   0  -2  10   17.29    0.68
   0   2  10   13.26    0.62
   0   2 -10   13.09    0.65
   0  -2 -10   13.78    0.69
   0  -2  10   13.26    0.68
   0   2  10   13.01    0.67
   0  -2  11  131.21    5.00
   0  -2  11  115.58    4.95
   0   2  11  117.71    4.92
   0   2 -11  123.47    4.94
   0   2  11  108.05    4.96
   0  -2 -11  126.39    4.98
   0  -2  11  113.95    4.96
   0  -2  12  348.01   13.92
   0  -2  12  334.35   13.88
   0   2  12  346.04   13.86
   0   2 -12  342.34   13.87
   0   2  12  361.81   13.91
   0  -2  12  323.40   13.89
   0  -2  13    1.05    0.33
   0   2 -13    0.84    0.35
   0   2  13    0.54    0.28
   0   2  13    0.10    0.18
   0   2 -13    0.64    0.23
   0  -2  13    0.29    0.26
   0  -2  14   54.89    2.15
   0   2 -14   46.34    2.15
   0   2 -14   45.91    2.07
   0   2  14   48.40    2.06
   0  -2  14   54.33    2.12
   0   2  14   44.09    2.11
   0  -2  15   24.13    1.02
   0   2 -15   20.96    1.03
   0   2  15   18.44    0.89
   0   2 -15   18.51    0.90
   0  -2  15   19.78    0.96
   0   2  15   20.15    0.85
   0   2  15   18.51    0.96
   0   2 -16   87.94    3.62
   0  -2  16   76.89    3.58
   0   2  16   88.96    3.51
   0   2  16   76.59    3.55
   0   2 -16   80.23    3.51
   0   2  16   86.32    3.47
   0  -2  16   80.98    3.55
   0   2 -17   12.54    0.74
   0  -2  17    9.79    0.69
   0  -2  17    9.85    0.64
   0   2  17   11.13    0.51
   0   2  17   11.02    0.58
   0   2 -17   10.84    0.57
   0   2 -18  121.19    5.38
   0  -2  18  138.64    5.37
   0  -2  18  119.55    5.32
   0   2  18  130.10    5.24
   0   2  18  120.49    5.35
   0   2  18  133.52    5.28
   0   2 -18  117.46    5.27
   0  -2  19   54.34    2.53
   0   2 -19   51.21    2.56
   0  -2  19   59.31    2.51
   0   2  19   58.12    2.40
   0   2  19   63.95    2.55
   0   2  19   60.82    2.45
   0   2 -19   52.26    2.43
   0   2  20    2.42    0.24
   0  -2  20    3.28    0.46
   0   2  20    2.64    0.49
   0  -2  20    3.46    0.52
   0   2 -20    2.79    0.55
   0   2  21   10.48    0.54
   0  -2  21   12.32    0.73
   0   2  21   12.55    0.77
   0  -2  21   13.03    0.79
   0   2 -21   11.85    0.82
   0   2  22    1.82    0.25
   0  -2  22    2.36    0.47
   0   2 -22    2.82    0.57
   0   2  22    2.49    0.51
   0  -2  22    2.35    0.52
   0  -2  23   -0.02    0.50
   0   2  23   -0.31    0.50
   0  -2  23   -0.14    0.45
   0   2 -23    0.68    0.58
   0  -2  24   20.53    1.03
   0  -2 -24   16.83    1.15
   0   2 -24   18.44    1.12
   0   2  24   17.95    1.07
   0  -2  24   17.62    1.05
   0  -2  25    1.32    0.50
   0  -2 -25    0.48    0.61
   0   2 -25    0.81    0.61
   0  -2  25    0.60    0.55
   0   2  25    0.04    0.53
   0  -2  26    0.52    0.48
   0   2  26    0.75    0.58
   0  -2  26    0.11    0.53
   0   2 -26    0.20    0.64
   0  -2 -26    1.29    0.68
   0   2  27    1.13    0.60
   0  -2  27    0.38    0.58
   0  -2  27    0.22    0.28
   0  -2 -27   -0.15    0.64
   0   2 -27    1.08    0.67
   0  -2  28    1.47    0.59
   0   2  28    2.23    0.62
   0  -2  28    1.07    0.28
   0  -3   0   -0.10    0.14
   0  -3   1  273.67   11.29
   0  -3  -2  493.57   20.87
   0  -3   2  555.70   20.89
   0  -3   2  489.68   20.88
   0  -3  -3  380.87   15.63
   0  -3   3  360.37   15.64
   0  -3   3  393.47   15.64
   0  -3   4  697.28   32.51
   0  -3  -4  773.81   32.49
   0  -3   5 1223.87   51.10
   0   3   5 1247.84   51.07
   0  -3   6    1.26    0.25
   0   3   6    1.31    0.13
   0   3  -6    1.12    0.20
   0  -3   7    0.83    0.26
   0   3  -7    0.64    0.21
   0   3  -7    0.59    0.10
   0   3  -8  236.27   10.87
   0  -3   8  279.13   10.88
   0   3  -8  263.42   10.85
   0   3  -8  265.78   10.81
   0  -3   9   63.96    2.93
   0   3  -9   67.27    2.94
   0   3   9   72.62    2.86
   0   3  -9   70.86    2.90
   0   3  -9   66.40    2.86
   0   3 -10   33.22    1.31
   0  -3  10   26.52    1.30
   0   3 -10   29.35    1.25
   0   3  10   28.65    1.21
   0   3 -10   26.53    1.20
   0  -3 -10   30.45    1.28
   0  -3  11  127.64    5.04
   0   3 -11  122.41    5.03
   0   3 -11  114.70    4.98
   0   3  11  126.65    4.95
   0   3 -11  115.34    4.94
   0  -3 -11  112.19    5.00
   0   3 -12   -0.06    0.33
   0  -3  12    0.11    0.32
   0   3  12    0.01    0.15
   0   3 -12   -0.11    0.25
   0  -3 -12    0.22    0.28
   0   3 -13   31.01    1.51
   0  -3  13   30.39    1.49
   0   3 -13   32.11    1.44
   0   3  13   34.13    1.40
   0  -3  13   33.94    1.46
   0  -3 -13   32.18    1.48
   0   3 -14    0.12    0.36
   0  -3  14   -0.28    0.35
   0   3 -14   -0.01    0.26
   0   3  14    0.09    0.19
   0  -3 -14   -0.34    0.32
   0  -3  14   -0.12    0.29
   0  -3  15   83.55    3.48
   0   3 -15   82.84    3.49
   0   3  15   81.83    3.38
   0   3 -15   85.95    3.42
   0  -3  16    6.51    0.52
   0   3 -16    5.93    0.55
   0   3  16    6.17    0.37
   0   3 -16    5.67    0.41
   0  -3  16    5.89    0.46
   0   3 -17   88.21    3.51
   0  -3  17   72.74    3.46
   0   3  17   75.52    3.37
   0   3 -17   82.18    3.40
   0   3  17   81.18    3.35
   0  -3  17   86.24    3.44
   0  -3  18   64.88    2.62
   0   3 -18   53.32    2.62
   0   3  18   58.71    2.51
   0   3 -18   55.78    2.52
   0   3  18   61.71    2.47
   0  -3  18   55.64    2.57
   0  -3  19    4.84    0.56
   0   3 -19    5.09    0.62
   0   3  19    5.60    0.41
   0   3 -19    5.38    0.43
   0   3  19    6.23    0.33
   0  -3  19    5.30    0.49
   0  -3  20   91.76    3.80
   0   3 -20   83.48    3.82
   0  -3  20   92.97    3.75
   0   3  20   86.62    3.64
   0   3  20   92.27    3.69
   0   3 -20   80.57    3.69
   0   3  21    2.54    0.24
   0  -3  21    2.90    0.44
   0  -3  21    2.21    0.53
   0   3 -21    2.99    0.57
   0   3 -21    2.72    0.34
   0  -3  22   31.11    1.35
   0   3  22   26.96    1.19
   0  -3  22   30.98    1.41
   0   3 -22   30.38    1.45
   0   3  23    2.98    0.27
   0  -3  23    4.49    0.53
   0   3 -23    3.33    0.61
   0  -3  23    3.23    0.57
   0   3  23    3.16    0.58
   0  -3  24    1.81    0.49
   0   3 -24    2.20    0.62
   0  -3  24    2.04    0.57
   0   3  24    2.09    0.57
   0  -3  25    3.46    0.55
   0   3 -25    3.55    0.64
   0  -3  25    4.19    0.61
   0  -3  25    2.96    0.34
   0   3  25    4.14    0.64
   0  -3  26    6.25    0.63
   0   3 -26    6.53    0.78
   0  -3  26    6.51    0.68
   0   3  26    7.08    0.70
   0  -3  26    6.45    0.44
   0  -3  27    2.77    0.55
   0  -3  27    3.74    0.67
   0   3  27    3.96    0.65
   0  -3  27    2.91    0.33
   0   3 -27    3.75    0.73
   0  -3 -27    3.22    0.73
   0   3  28   12.15    0.91
   0  -3  28   10.49    0.84
   0  -3  28   10.70    0.59
   0  -4   0  264.51   10.93
   0  -4   1    0.61    0.17
   0   4   1    0.32    0.13
   0  -4   2   10.29    0.50
   0  -4  -3  268.04   11.64
   0  -4   3  274.52   11.67
   0  -4  -4  769.08   29.84
   0  -4   4  743.57   29.87
   0   4  -4  689.64   29.87
   0  -4   4  674.61   29.85
   0   4  -5   12.55    0.61
   0  -4  -5   11.81    0.60
   0  -4   5   14.19    0.59
   0   4   5   12.90    0.56
   0  -4  -5   11.91    0.56
   0  -4   5   13.17    0.63
   0   4  -6    1.29    0.26
   0  -4  -6    1.48    0.23
   0   4   6    1.63    0.15
   0  -4   6    1.80    0.26
   0  -4   7    3.92    0.33
   0  -4  -7    3.43    0.30
   0   4  -7    3.80    0.32
   0   4   7    3.64    0.21
   0   4  -7    3.32    0.29
   0  -4   8  194.59    8.74
   0  -4  -8  234.70    8.74
   0   4  -8  199.66    8.69
   0   4  -8  228.67    8.75
   0   4   8  219.20    8.68
   0   4  -8  193.07    8.72
   0  -4   9    6.33    0.46
   0   4  -9    6.04    0.32
   0   4  -9    6.77    0.44
   0   4   9    6.65    0.32
   0   4  -9    6.87    0.41
   0   4 -10   47.89    2.00
   0  -4  10   41.02    1.99
   0   4 -10   50.70    1.97
   0   4  10   45.01    1.91
   0   4 -10   44.94    1.91
   0   4 -11   81.92    3.20
   0  -4  11   72.45    3.19
   0   4  11   75.16    3.10
   0   4 -11   70.98    3.14
   0   4 -11   70.67    3.10
   0  -4 -11   84.10    3.18
   0   4 -12    0.08    0.32
   0  -4  12   -0.19    0.36
   0   4 -12   -0.27    0.27
   0   4  12    0.37    0.14
   0  -4 -12    0.37    0.30
   0   4 -12    0.45    0.13
   0  -4  13    0.91    0.36
   0   4 -13    1.16    0.37
   0   4  13    0.71    0.16
   0   4 -13    0.28    0.26
   0  -4 -13    0.91    0.30
   0   4 -13    0.86    0.16
   0   4 -14    9.98    0.65
   0  -4  14   10.38    0.66
   0   4 -14   11.56    0.58
   0   4  14    9.97    0.50
   0  -4 -14    9.61    0.62
   0  -4  15  182.70    7.66
   0   4 -15  193.22    7.68
   0   4  15  181.24    7.57
   0   4 -15  178.41    7.61
   0  -4  15  179.17    7.62
   0  -4 -15  188.56    7.65
   0   4 -16   11.05    0.71
   0  -4  16   10.32    0.71
   0   4  16   10.97    0.54
   0   4 -16   10.52    0.60
   0  -4  16   10.59    0.64
   0  -4 -16   11.15    0.68
   0   4 -17   12.04    0.76
   0  -4  17   11.53    0.74
   0   4 -17   10.81    0.64
   0   4  17   11.03    0.57
   0  -4  17   12.20    0.67
   0   4 -18    0.38    0.47
   0  -4  18    0.15    0.45
   0   4 -18    0.02    0.33
   0   4  18   -0.08    0.24
   0  -4  18    0.25    0.35
   0  -4  19    4.12    0.53
   0   4 -19    4.37    0.58
   0   4  19    4.01    0.35
   0   4 -19    4.14    0.40
   0  -4  19    4.11    0.46
   0   4  19    4.81    0.28
   0   4 -20   62.94    2.91
   0  -4  20   61.16    2.89
   0   4  20   68.85    2.78
   0   4 -20   64.47    2.80
   0   4  20   66.39    2.74
   0  -4  20   63.04    2.84
   0  -4  21    8.65    0.67
   0   4 -21    7.07    0.70
   0   4  21    8.06    0.49
   0   4 -21    8.05    0.52
   0   4  21    7.53    0.41
   0  -4  21    8.75    0.61
   0  -4  22   10.97    0.72
   0   4  22   11.27    0.55
   0  -4  22   12.16    0.81
   0   4 -22   10.51    0.84
   0   4 -22   11.52    0.65
   0  -4  23   -0.48    0.55
   0   4 -23   -0.35    0.58
   0  -4  23   -0.12    0.45
   0   4  23   -0.15    0.21
   0  -4  24    2.92    0.60
   0  -4  24    2.01    0.31
   0   4 -24    2.49    0.62
   0   4  24    1.26    0.21
   0  -4  24    3.13    0.47
   0   4  25    6.97    0.73
   0  -4  25    7.10    0.47
   0  -4  25    7.78    0.70
   0   4 -25    6.74    0.78
   0   4  25    6.62    0.41
   0  -4  25    8.12    0.66
   0   4  26    1.02    0.61
   0  -4  26    0.65    0.31
   0  -4  26    0.78    0.58
   0   4  26    0.60    0.28
   0  -4  26    0.87    0.52
   0   4 -26    0.77    0.64
   0  -4  27   79.41    3.34
   0   4  27   73.58    3.21
   0   4 -27   76.83    3.44
   0   4  27   82.80    3.42
   0  -4  27   82.85    3.40
   0  -4  27   72.44    3.22
   0  -4  28    0.86    0.30
   0  -4  28    1.02    0.65
   0   4  28    0.07    0.11
   0  -4  28    0.59    0.56
   0  -5   0   -0.06    0.20
   0  -5   1  208.87    8.78
   0   5   1  212.65    8.77
   0   5  -1  214.63    8.78
   0   5   2  820.07   34.97
   0  -5   2  839.13   34.98
   0   5  -2  900.65   34.99
   0  -5  -3    5.02    0.28
   0  -5   3    4.80    0.30
   0   5  -3    4.91    0.34
   0  -5   3    5.12    0.34
   0  -5  -4  581.22   21.42
   0  -5   4  503.05   21.43
   0   5  -4  548.64   21.44
   0  -5  -5  837.03   33.99
   0  -5  -5  803.10   34.01
   0  -5   5  797.00   34.01
   0   5  -5  832.82   34.02
   0  -5   5  861.60   34.03
   0  -5   6   88.37    3.67
   0  -5  -6   87.31    3.68
   0   5   6   90.19    3.65
   0  -5  -6   84.82    3.65
   0  -5   6   88.75    3.70
   0   5  -6   88.66    3.70
   0  -5   7  153.83    6.62
   0  -5  -7  177.97    6.65
   0   5   7  162.03    6.61
   0  -5   7  140.78    6.65
   0   5  -7  164.57    6.66
   0  -5  -8  472.60   20.83
   0   5  -8  469.46   20.84
   0   5   8  569.56   20.80
   0   5  -8  530.78   20.84
   0  -5   8  430.59   20.84
   0  -5   9   43.01    1.89
   0  -5  -9   44.53    1.87
   0   5  -9   41.93    1.82
   0   5  -9   44.16    1.89
   0   5   9   43.61    1.81
   0   5  -9   40.97    1.86
   0  -5  10  101.75    4.02
   0  -5 -10   94.79    3.99
   0   5 -10   86.73    3.92
   0   5 -10   98.91    4.01
   0   5  10   99.95    3.93
   0   5 -10   93.53    3.98
   0  -5  11   28.72    1.37
   0  -5 -11   27.93    1.35
   0   5 -11   29.39    1.27
   0   5 -11   30.07    1.36
   0   5  11   29.44    1.27
   0   5 -11   32.55    1.34
   0  -5 -12   10.15    0.58
   0  -5  12    8.51    0.59
   0  -5 -12   10.17    0.57
   0   5 -12    8.99    0.45
   0   5 -12    9.96    0.59
   0   5  12    8.79    0.44
   0   5  12    9.29    0.43
   0   5 -12    8.31    0.52
   0   5 -13    3.62    0.42
   0  -5 -13    4.17    0.41
   0  -5  13    3.82    0.46
   0   5  13    3.84    0.25
   0   5 -13    3.94    0.37
   0   5  13    4.06    0.25
   0   5 -13    3.65    0.25
   0  -5 -13    3.47    0.40
   0  -5 -14    3.51    0.43
   0   5 -14    3.84    0.46
   0  -5  14    4.06    0.47
   0  -5 -14    4.42    0.42
   0   5 -14    4.19    0.26
   0   5  14    4.22    0.27
   0   5  14    3.89    0.26
   0   5 -14    4.58    0.39
   0  -5  15   29.65    1.36
   0  -5 -15   29.09    1.32
   0   5 -15   26.74    1.20
   0   5 -15   28.71    1.35
   0   5  15   27.70    1.21
   0   5  15   27.96    1.20
   0   5 -15   27.48    1.28
   0   5 -16    0.58    0.42
   0  -5  16    0.07    0.43
   0   5  16    0.23    0.20
   0   5 -16    0.37    0.33
   0   5  16    0.64    0.20
   0  -5  16    0.68    0.37
   0  -5 -16    0.01    0.39
   0   5 -17  462.37   19.46
   0  -5  17  492.66   19.45
   0   5  17  450.35   19.34
   0   5 -17  448.28   19.38
   0   5  17  483.15   19.34
   0  -5  17  473.68   19.41
   0  -5 -17  490.89   19.44
   0  -5  18   17.80    0.98
   0   5 -18   18.04    1.01
   0   5  18   17.07    0.80
   0   5  18   17.31    0.80
   0   5 -18   15.81    0.89
   0  -5  18   17.74    0.91
   0  -5  19   46.22    2.12
   0   5 -19   45.67    2.14
   0  -5  19   46.72    2.07
   0   5  19   47.43    1.99
   0   5  19   45.54    1.98
   0   5 -19   46.42    2.04
   0  -5  20   26.14    1.41
   0  -5  20   27.81    1.36
   0   5 -20   29.69    1.46
   0   5  20   28.49    1.26
   0   5  20   30.14    1.27
   0   5 -20   27.91    1.32
   0  -5  21   32.62    1.62
   0  -5  21   34.03    1.50
   0   5  21   34.06    1.44
   0  -5  21   35.78    1.58
   0   5 -21   33.72    1.66
   0   5  21   32.45    1.46
   0   5  21   33.54    1.48
   0   5 -21   33.50    1.53
   0  -5  22   15.59    0.94
   0  -5  22   16.12    0.78
   0  -5  22   14.89    0.87
   0   5  22   15.58    0.70
   0   5 -22   14.56    0.97
   0   5  22   15.14    0.73
   0   5 -22   14.85    0.82
   0  -5  23    9.19    0.72
   0   5 -23    8.24    0.75
   0  -5  23    8.33    0.52
   0   5  23    8.13    0.42
   0  -5  23    7.45    0.60
   0   5  23    7.64    0.45
   0   5 -23    7.51    0.57
   0  -5  24   39.11    1.92
   0  -5  24   39.07    1.77
   0   5  24   40.16    1.72
   0  -5  24   42.85    1.88
   0   5 -24   44.86    1.98
   0   5  24   39.32    1.74
   0   5 -24   40.78    1.80
   0   5  25   21.30    1.01
   0  -5  25   26.08    1.21
   0   5 -25   24.98    1.31
   0   5  25   22.98    1.04
   0  -5  25   23.55    1.08
   0  -5  25   25.45    1.28
   0   5  26   -0.24    0.25
   0  -5  26    0.10    0.50
   0   5 -26    0.62    0.63
   0  -5  26    0.08    0.58
   0  -5  26    0.41    0.31
   0   5  26    0.20    0.24
   0   5 -27    7.01    0.81
   0   5  27    5.72    0.36
   0  -5  27    6.43    0.64
   0  -5  27    7.95    0.72
   0  -5  27    5.33    0.44
   0  -5  28    1.19    0.55
   0  -5  28    1.49    0.61
   0  -5  28    1.37    0.33
   0  -5  29   11.29    0.85
   0  -6   0 1558.26   64.16
   0  -6   1  319.95   13.41
   0   6   1  320.02   13.40
   0   6  -1  341.14   13.42
   0  -6  -1  318.08   13.42
   0  -6   2   82.02    3.33
   0   6   2   74.58    3.31
   0   6  -2   82.18    3.33
   0  -6  -3  616.65   27.18
   0   6   3  646.59   27.19
   0  -6   3  729.39   27.21
   0   6  -3  679.49   27.21
   0  -6   3  659.89   27.21
   0  -6  -4 1677.81   73.52
   0  -6   4 1962.61   73.55
   0   6  -4 1849.06   73.56
   0  -6   4 1733.95   73.55
   0  -6  -5   44.28    1.97
   0  -6   5   49.04    2.00
   0   6  -5   49.36    2.02
   0  -6   5   46.32    2.01
   0  -6  -6   40.33    1.76
   0  -6  -6   43.87    1.80
   0  -6   6   47.45    1.80
   0  -6   6   40.60    1.81
   0   6  -6   36.76    1.81
   0  -6  -7   43.32    1.68
   0  -6   7   35.13    1.65
   0  -6   7   35.91    1.68
   0   6  -7   40.53    1.69
   0  -6   8   22.37    1.09
   0  -6  -8   23.71    1.10
   0   6  -8   22.22    1.11
   0   6   8   25.42    1.05
   0  -6   8   28.02    1.15
   0   6  -8   24.51    1.13
   0  -6  -9   37.73    1.69
   0  -6   9   36.39    1.67
   0   6  -9   39.50    1.72
   0   6   9   39.29    1.63
   0   6  -9   40.89    1.70
   0  -6   9   37.20    1.72
   0  -6  10  392.51   17.17
   0  -6  10  383.04   17.13
   0  -6 -10  404.95   17.16
   0   6 -10  410.06   17.12
   0   6 -10  403.91   17.17
   0   6  10  429.77   17.11
   0  -6  11  116.23    4.56
   0  -6  11  118.09    4.50
   0  -6 -11  125.73    4.54
   0   6 -11  110.57    4.54
   0   6  11  128.21    4.47
   0   6 -11  105.03    4.52
   0  -6  12    1.38    0.38
   0  -6 -12    2.03    0.35
   0   6 -12    1.62    0.21
   0   6 -12    1.21    0.35
   0   6  12    1.66    0.18
   0   6 -12    1.62    0.31
   0  -6 -13   70.53    2.88
   0  -6  13   69.42    2.91
   0  -6 -13   71.63    2.88
   0   6 -13   66.55    2.79
   0   6 -13   65.54    2.88
   0   6  13   66.46    2.78
   0   6  13   67.65    2.77
   0  -6  14   -0.55    0.42
   0  -6 -14    0.10    0.36
   0   6 -14    0.25    0.20
   0  -6 -14    0.53    0.35
   0   6 -14    0.17    0.38
   0   6  14    0.25    0.17
   0   6 -14   -0.29    0.32
   0   6  14    0.30    0.16
   0  -6  15  500.72   20.70
   0  -6 -15  545.96   20.70
   0  -6 -15  565.36   20.69
   0   6 -15  487.90   20.59
   0   6 -15  510.34   20.70
   0   6  15  488.01   20.59
   0   6  15  495.71   20.58
   0   6 -15  471.52   20.65
   0  -6  16  315.65   13.58
   0  -6 -16  357.38   13.59
   0   6 -16  313.94   13.47
   0  -6 -16  361.35   13.57
   0   6 -16  323.04   13.58
   0   6  16  322.72   13.47
   0   6  16  326.47   13.47
   0   6 -16  325.27   13.54
   0  -6 -17  145.33    6.12
   0  -6  17  132.97    6.11
   0  -6  17  162.94    6.04
   0  -6 -17  136.46    6.09
   0   6 -17  136.70    6.10
   0   6  17  139.18    5.98
   0   6  17  142.43    5.98
   0   6 -17  157.04    6.06
   0  -6 -18  105.17    4.80
   0  -6  18  116.56    4.81
   0  -6  18  111.45    4.70
   0  -6 -18  115.41    4.79
   0  -6  18  114.84    4.75
   0   6 -18  110.09    4.80
   0   6  18  109.21    4.66
   0   6  18  114.17    4.67
   0   6 -18  111.95    4.74
   0  -6 -19   33.39    1.69
   0  -6  19   37.95    1.68
   0  -6  19   36.26    1.55
   0  -6 -19   34.66    1.66
   0  -6  19   36.09    1.61
   0   6 -19   34.19    1.67
   0   6  19   32.78    1.50
   0   6  19   36.32    1.51
   0   6 -19   33.40    1.60
   0  -6  20   36.78    1.64
   0  -6  20   32.57    1.50
   0  -6  20   34.71    1.56
   0   6 -20   32.84    1.63
   0   6  20   35.10    1.46
   0   6  20   32.39    1.45
   0   6 -20   31.93    1.53
   0  -6  21   37.11    1.84
   0  -6  21   34.51    1.71
   0  -6  21   41.63    1.78
   0   6 -21   37.02    1.85
   0   6  21   42.14    1.68
   0   6  21   38.80    1.67
   0   6 -21   38.73    1.75
   0  -6  22   -0.39    0.50
   0  -6  22    0.20    0.31
   0   6  22    0.98    0.21
   0  -6  22   -0.13    0.44
   0   6 -22    0.11    0.55
   0   6  22    0.35    0.22
   0   6 -22    0.31    0.38
   0  -6  23   -0.30    0.51
   0  -6  23    0.49    0.31
   0  -6  23   -0.09    0.44
   0   6  23    0.30    0.20
   0   6 -23   -0.32    0.53
   0   6  23   -0.02    0.22
   0   6 -23    0.33    0.41
   0  -6  24    3.87    0.63
   0  -6  24    2.77    0.35
   0   6  24    2.98    0.26
   0  -6  24    2.74    0.53
   0   6 -24    3.04    0.61
   0   6  24    2.82    0.27
   0   6 -24    3.54    0.47
   0  -6  25    8.57    0.75
   0  -6  25    7.15    0.51
   0   6  25    7.54    0.41
   0  -6  25    7.47    0.64
   0   6 -25    7.89    0.76
   0   6  25    7.10    0.41
   0   6 -25    7.47    0.59
   0  -6  26    1.24    0.51
   0   6  26    1.40    0.24
   0   6 -26    2.06    0.64
   0   6  26    1.79    0.25
   0  -6  26    1.63    0.62
   0  -6  26    1.59    0.34
   0   6  27   10.78    0.32
   0  -6  27   12.70    0.67
   0   6 -27   12.17    0.81
   0  -6  27   13.98    0.80
   0  -6  27   11.85    0.46
   0  -6  28    0.91    0.54
   0  -6  28    0.36    0.33
   0  -6  29    0.27    0.53
   0  -6  30    1.64    0.59
   0  -7   0   -0.15    0.25
   0  -7   1  791.86   33.79
   0   7   1  797.87   33.78
   0  -7  -1  852.08   33.80
   0   7  -1  845.10   33.80
   0  -7   2 1103.79   48.35
   0   7   2 1213.94   48.34
   0   7  -2 1203.47   48.35
   0  -7   3  751.13   31.19
   0   7   3  737.61   31.18
   0  -7   3  803.94   31.21
   0   7  -3  742.36   31.20
   0  -7  -4   19.55    0.91
   0   7   4   20.68    0.93
   0  -7   4   23.93    0.96
   0   7  -4   20.43    0.97
   0  -7   4   18.97    0.97
   0  -7  -5   41.06    1.64
   0  -7   5   40.40    1.67
   0   7  -5   34.37    1.67
   0  -7   5   35.47    1.67
   0  -7  -6  102.98    4.09
   0  -7   6  101.33    4.13
   0  -7   6   91.60    4.13
   0   7  -6   92.66    4.14
   0  -7  -7  138.38    5.96
   0  -7  -7  157.92    6.01
   0  -7   7  148.61    6.00
   0  -7   7  147.96    6.02
   0   7  -7  130.59    6.01
   0  -7   8  760.04   33.07
   0  -7  -8  799.16   33.08
   0  -7   8  817.80   33.10
   0   7  -8  852.46   33.10
   0  -7  -9  250.49    9.90
   0  -7   9  237.19    9.88
   0   7  -9  220.84    9.89
   0  -7   9  238.61    9.92
   0   7  -9  247.03    9.92
   0  -7  10   62.06    2.57
   0  -7 -10   63.97    2.60
   0   7 -10   61.27    2.61
   0   7  10   58.99    2.53
   0   7 -10   58.57    2.59
   0  -7  10   57.18    2.61
   0  -7  11   10.43    0.66
   0  -7  11    9.89    0.58
   0  -7 -11   11.97    0.63
   0   7 -11   10.32    0.54
   0   7 -11   10.99    0.65
   0   7  11   11.51    0.52
   0   7 -11   10.92    0.63
   0  -7  12    0.38    0.36
   0  -7  12    0.17    0.24
   0  -7 -12    0.48    0.35
   0   7 -12    0.08    0.16
   0   7 -12    0.24    0.35
   0   7  12    0.07    0.16
   0   7 -12   -0.03    0.33
   0  -7 -13   18.62    0.93
   0  -7  13   19.15    0.96
   0  -7  13   18.31    0.85
   0   7 -13   17.43    0.81
   0   7 -13   17.76    0.93
   0   7  13   17.41    0.79
   0   7 -13   16.84    0.89
   0  -7  14    2.48    0.48
   0  -7 -14    4.16    0.47
   0  -7  14    4.89    0.37
   0  -7 -14    4.71    0.46
   0   7 -14    4.77    0.33
   0   7 -14    4.93    0.50
   0   7  14    4.20    0.29
   0   7  14    4.38    0.27
   0   7 -14    5.75    0.45
   0  -7  15   28.08    1.34
   0  -7 -15   24.70    1.30
   0  -7  15   29.04    1.24
   0  -7 -15   30.24    1.32
   0   7 -15   26.19    1.19
   0   7 -15   26.57    1.31
   0   7  15   27.59    1.18
   0   7 -15   28.96    1.29
   0   7  15   25.48    1.16
   0  -7  16   21.91    1.14
   0  -7 -16   20.99    1.11
   0  -7  16   21.23    1.01
   0   7 -16   20.92    0.96
   0  -7 -16   20.98    1.10
   0   7 -16   20.59    1.11
   0   7  16   25.94    0.99
   0   7  16   20.01    0.94
   0   7 -16   19.05    1.06
   0  -7  17    1.46    0.54
   0  -7 -17    1.89    0.49
   0  -7  17    2.02    0.33
   0   7 -17    2.33    0.28
   0  -7 -17    2.07    0.46
   0   7 -17    1.81    0.49
   0   7  17    1.57    0.25
   0   7 -17    0.85    0.41
   0   7  17    1.35    0.23
   0  -7 -18  250.65    9.73
   0  -7  18  230.07    9.72
   0  -7  18  211.50    9.61
   0  -7 -18  250.68    9.71
   0   7 -18  234.10    9.72
   0   7  18  230.27    9.58
   0   7 -18  247.48    9.66
   0   7  18  227.37    9.57
   0  -7 -19    4.36    0.61
   0  -7  19    4.74    0.59
   0  -7  19    5.25    0.43
   0  -7  19    4.39    0.50
   0  -7 -19    5.12    0.60
   0   7 -19    4.07    0.58
   0   7  19    4.89    0.33
   0   7  19    4.80    0.33
   0   7 -19    4.99    0.52
   0  -7 -20  279.50   12.07
   0  -7  20  282.19   12.04
   0  -7  20  299.48   11.96
   0  -7 -20  288.22   12.04
   0  -7  20  296.91   12.00
   0   7 -20  264.41   12.04
   0   7  20  290.74   11.91
   0   7  20  284.21   11.91
   0   7 -20  294.43   11.99
   0  -7  21    2.44    0.55
   0  -7 -21    2.11    0.61
   0  -7  21    2.60    0.38
   0  -7  21    2.68    0.45
   0   7 -21    2.77    0.58
   0   7  21    2.88    0.27
   0   7  21    2.37    0.28
   0   7 -21    3.12    0.48
   0  -7 -22   16.45    1.13
   0  -7  22   18.83    1.07
   0  -7  22   18.24    0.91
   0  -7  22   16.89    0.98
   0   7 -22   15.20    1.06
   0   7  22   19.00    0.85
   0   7  22   21.03    0.87
   0   7 -22   16.49    0.96
   0  -7 -23    5.75    0.78
   0  -7  23    6.88    0.69
   0  -7  23    6.42    0.50
   0   7  23    6.93    0.38
   0  -7  23    6.14    0.57
   0   7 -23    6.15    0.70
   0   7  23    6.81    0.40
   0   7 -23    7.19    0.56
   0  -7 -24    2.11    0.69
   0  -7  24    4.21    0.60
   0  -7  24    3.22    0.39
   0  -7  24    3.90    0.52
   0   7  24    3.49    0.27
   0   7 -24    3.25    0.62
   0   7  24    2.80    0.26
   0   7 -24    2.99    0.48
   0  -7 -25   15.27    1.13
   0  -7  25   17.72    1.03
   0  -7  25   17.60    0.85
   0   7  25   17.33    0.75
   0  -7  25   17.69    0.95
   0   7 -25   17.21    1.08
   0   7  25   13.92    0.73
   0   7 -25   17.21    0.90
   0  -7  26    3.93    0.43
   0  -7  26    4.96    0.70
   0  -7  26    4.92    0.56
   0   7  26    4.13    0.30
   0   7 -26    3.78    0.71
   0   7  26    3.19    0.24
   0   7 -26    3.56    0.52
   0   7  27   24.46    1.15
   0  -7  27   26.39    1.34
   0   7 -27   28.05    1.46
   0  -7  27   30.12    1.25
   0  -7  27   27.29    1.46
   0  -7  28   19.13    0.99
   0  -7  28   22.20    1.11
   0  -7  29   14.93    0.95
   0  -7  30   21.98    1.21
   0  -8   0  335.98   13.91
   0  -8   1   18.18    0.87
   0   8   1   20.73    0.86
   0  -8  -1   17.13    0.87
   0   8  -1   15.80    0.86
   0  -8   2    7.47    0.48
   0   8   2    7.60    0.46
   0  -8  -2    8.07    0.49
   0   8  -2    8.66    0.50
   0  -8   3  154.71    6.21
   0  -8   3  150.68    6.20
   0   8   3  147.43    6.20
   0   8  -3  142.03    6.21
   0  -8  -4  846.79   35.39
   0   8  -4  844.57   35.43
   0  -8   4  893.09   35.43
   0  -8   4  860.90   35.41
   0   8   4  857.04   35.40
   0  -8  -5  175.65    7.44
   0   8  -5  170.17    7.48
   0  -8   5  169.77    7.48
   0   8   5  171.32    7.46
   0  -8  -6  416.75   17.52
   0  -8   6  423.55   17.56
   0   8  -6  452.30   17.57
   0   8   6  417.11   17.54
   0  -8   6  424.74   17.55
   0  -8  -7  246.96   10.32
   0   8  -7  234.81   10.37
   0  -8   7  245.36   10.37
   0  -8   7  259.71   10.36
   0  -8  -7  260.75   10.36
   0   8  -8   15.16    0.78
   0  -8   8   14.82    0.73
   0  -8  -8   14.94    0.74
   0  -8  -8   13.92    0.66
   0  -8   8   13.13    0.76
   0   8  -9   14.77    0.78
   0  -8   9   14.82    0.74
   0  -8  -9   15.10    0.76
   0   8  -9   14.03    0.76
   0  -8   9   15.31    0.80
   0   8 -10   21.48    1.05
   0  -8 -10   22.15    1.03
   0  -8  10   23.49    1.02
   0   8 -10   21.16    1.04
   0  -8  10   19.29    1.05
   0  -8 -11  158.69    6.74
   0  -8  11  175.75    6.74
   0   8 -11  158.72    6.77
   0  -8  11  160.72    6.77
   0   8 -11  150.23    6.74
   0  -8  12   58.86    2.47
   0  -8 -12   53.49    2.49
   0   8 -12   56.92    2.44
   0   8 -12   58.28    2.52
   0  -8  12   53.00    2.52
   0   8 -12   63.70    2.51
   0  -8  13   54.01    2.37
   0  -8 -13   61.00    2.43
   0   8 -13   56.62    2.44
   0  -8  13   60.63    2.46
   0   8 -13   60.01    2.42
   0  -8  14   32.02    1.50
   0  -8 -14   30.29    1.47
   0  -8  14   31.87    1.41
   0   8 -14   30.78    1.37
   0   8 -14   31.89    1.49
   0   8  14   30.02    1.35
   0   8 -14   34.93    1.46
   0  -8 -15   46.70    1.89
   0  -8  15   35.83    1.88
   0  -8  15   40.71    1.81
   0  -8 -15   41.13    1.87
   0   8 -15   40.37    1.77
   0   8 -15   40.98    1.89
   0   8  15   40.15    1.75
   0   8 -15   44.57    1.86
   0   8  15   41.02    1.74
   0  -8  16   -0.35    0.51
   0  -8 -16   -0.10    0.45
   0  -8  16    0.13    0.34
   0  -8 -16   -0.15    0.44
   0   8 -16   -0.05    0.25
   0   8 -16    0.23    0.44
   0   8  16   -0.21    0.19
   0   8  16    0.10    0.18
   0   8 -16   -0.63    0.48
   0  -8 -17  195.70    8.14
   0  -8  17  207.44    8.17
   0  -8  17  190.24    8.07
   0  -8 -17  192.05    8.13
   0   8 -17  198.04    8.03
   0   8 -17  194.05    8.16
   0   8  17  188.55    8.01
   0   8 -17  186.66    8.10
   0   8  17  195.34    8.01
   0  -8  18   43.52    2.16
   0  -8 -18   50.73    2.16
   0  -8  18   45.43    2.05
   0  -8 -18   48.54    2.13
   0   8 -18   47.64    2.00
   0   8 -18   48.93    2.17
   0   8  18   44.88    1.98
   0   8  18   47.70    1.98
   0   8 -18   45.90    2.10
   0  -8  19  164.17    7.41
   0  -8 -19  175.33    7.42
   0  -8  19  187.52    7.33
   0  -8 -19  192.20    7.41
   0   8 -19  176.71    7.42
   0   8  19  170.72    7.26
   0   8 -19  168.96    7.35
   0   8  19  174.90    7.26
   0  -8 -20   26.97    1.45
   0  -8  20   25.78    1.43
   0  -8  20   28.81    1.32
   0  -8 -20   29.72    1.45
   0  -8  20   29.81    1.37
   0   8 -20   29.13    1.47
   0   8  20   26.21    1.22
   0   8 -20   30.26    1.37
   0   8  20   29.92    1.24
   0  -8 -21    5.37    0.70
   0  -8  21    6.60    0.68
   0  -8  21    5.40    0.46
   0  -8  21    6.16    0.56
   0  -8 -21    4.99    0.63
   0   8 -21    4.71    0.66
   0   8  21    4.83    0.32
   0   8  21    5.35    0.34
   0   8 -21    5.70    0.54
   0  -8 -22    1.08    0.61
   0  -8  22    0.85    0.55
   0  -8  22    1.35    0.36
   0  -8  22    1.86    0.44
   0   8 -22    1.26    0.59
   0   8  22    1.54    0.25
   0   8  22    1.37    0.21
   0   8 -22    1.67    0.46
   0  -8  23    0.20    0.36
   0  -8  23    0.20    0.45
   0   8 -23    0.33    0.61
   0  -8 -23   -0.18    0.66
   0  -8  23    0.73    0.54
   0   8 -23    0.45    0.41
   0  -8  24   11.25    0.68
   0  -8  24   11.87    0.77
   0   8 -24   11.71    0.89
   0  -8  24   12.95    0.88
   0  -8 -24   11.63    0.94
   0   8 -24   11.49    0.74
   0  -8  25    6.34    0.54
   0   8  25    7.18    0.40
   0  -8  25    7.09    0.61
   0   8 -25    6.63    0.79
   0  -8 -25    6.32    0.82
   0  -8  25    7.76    0.71
   0   8 -25    6.60    0.59
   0  -8  26    1.97    0.40
   0   8  26    1.52    0.31
   0  -8  26    1.90    0.51
   0   8  26    1.95    0.25
   0   8 -26    1.81    0.65
   0  -8 -26    1.45    0.74
   0  -8  26    3.33    0.63
   0   8 -26    1.87    0.50
   0   8  27    0.04    0.10
   0  -8  27    0.73    0.37
   0   8 -27    0.14    0.50
   0   8  27    0.45    0.24
   0  -8  27    0.81    0.48
   0  -8  28   10.21    0.75
   0  -8  29   58.52    2.63
   0  -8  30    4.61    0.62
   0  -9   0   -0.21    0.31
   0  -9   1  154.88    6.40
   0   9   1  150.52    6.39
   0  -9  -1  154.29    6.41
   0  -9   2  803.85   32.37
   0   9   2  797.26   32.35
   0   9  -2  783.59   32.37
   0  -9  -2  751.15   32.37
   0  -9   3  709.45   29.73
   0   9   3  726.01   29.71
   0  -9   3  732.59   29.72
   0   9  -3  710.69   29.73
   0  -9  -4  281.79   11.89
   0   9   4  298.73   11.92
   0  -9   4  294.86   11.92
   0  -9   4  262.72   11.92
   0   9  -4  303.78   11.94
   0  -9  -5    0.23    0.22
   0  -9   5    0.16    0.27
   0   9   5    0.50    0.25
   0   9  -5    0.09    0.31
   0  -9   5   -0.01    0.32
   0  -9  -6    0.28    0.21
   0   9   6    0.20    0.24
   0  -9   6    0.13    0.29
   0  -9   6    0.25    0.32
   0   9  -6    0.56    0.33
   0  -9  -7  102.44    4.45
   0  -9   7  102.44    4.49
   0   9   7  109.48    4.48
   0   9  -7  113.02    4.52
   0  -9   7  110.63    4.51
   0  -9  -8    4.96    0.32
   0  -9  -8    5.29    0.42
   0  -9   8    4.85    0.41
   0   9  -8    4.66    0.44
   0  -9   8    7.24    0.48
   0  -9  -9  143.50    5.34
   0  -9   9  130.86    5.36
   0   9  -9  128.88    5.35
   0  -9 -10   51.95    2.28
   0  -9  10   58.02    2.28
   0  -9  10   53.49    2.32
   0   9 -10   54.83    2.32
   0  -9 -11   10.75    0.62
   0  -9  11    9.59    0.59
   0   9 -11   11.29    0.66
   0   9 -11    9.58    0.63
   0  -9  11   10.35    0.65
   0  -9 -12   21.15    1.07
   0  -9  12   21.39    1.04
   0   9 -12   21.43    1.01
   0   9 -12   23.17    1.11
   0  -9  12   21.58    1.12
   0   9 -12   22.71    1.08
   0  -9 -13    0.50    0.36
   0  -9  13    0.37    0.32
   0   9 -13    0.22    0.28
   0   9 -13    0.59    0.40
   0  -9  13    1.10    0.44
   0   9 -13    0.34    0.38
   0  -9 -14   22.50    1.04
   0  -9  14   18.48    0.96
   0   9 -14   18.58    0.91
   0   9 -14   22.44    1.07
   0  -9  14   22.96    1.09
   0   9 -14   17.62    1.00
   0  -9  15   39.39    1.80
   0   9 -15   39.89    1.76
   0  -9 -15   40.12    1.84
   0   9 -15   44.48    1.91
   0  -9 -15   42.38    1.86
   0  -9  15   40.54    1.89
   0   9 -15   39.15    1.83
   0  -9  16   21.52    1.14
   0   9 -16   25.27    1.10
   0  -9 -16   25.52    1.22
   0   9 -16   23.47    1.24
   0  -9 -16   22.88    1.22
   0  -9  16   25.04    1.27
   0   9  16   24.36    1.05
   0   9 -16   24.48    1.19
   0  -9  17   12.92    0.75
   0   9 -17   14.01    0.68
   0  -9 -17   13.53    0.84
   0   9 -17   12.14    0.84
   0  -9 -17   15.28    0.85
   0  -9  17   12.48    0.87
   0   9  17   13.76    0.63
   0   9 -17   12.15    0.81
   0  -9  18   10.49    0.65
   0   9 -18   12.58    0.60
   0  -9 -18   11.99    0.77
   0   9 -18   10.38    0.79
   0  -9 -18    9.92    0.78
   0  -9  18   11.55    0.82
   0   9  18   11.17    0.54
   0   9 -18    9.70    0.72
   0  -9  19   -0.20    0.33
   0   9 -19    0.67    0.27
   0  -9 -19    0.20    0.49
   0   9 -19    0.51    0.50
   0  -9 -19   -0.02    0.53
   0  -9  19   -0.62    0.57
   0   9 -19   -0.33    0.45
   0   9  19   -0.38    0.23
   0  -9  20   36.97    1.85
   0  -9 -20   42.54    1.96
   0   9 -20   39.88    1.98
   0  -9 -20   44.37    2.00
   0  -9  20   42.05    1.99
   0   9  20   43.40    1.77
   0   9 -20   40.39    1.90
   0  -9 -21   61.33    2.75
   0  -9  21   57.18    2.73
   0  -9  21   57.40    2.62
   0  -9 -21   64.84    2.74
   0  -9  21   57.00    2.66
   0   9 -21   53.61    2.71
   0   9  21   62.71    2.53
   0   9 -21   62.57    2.67
   0  -9  22    2.34    0.59
   0  -9 -22    2.82    0.63
   0  -9  22    2.87    0.43
   0  -9  22    2.21    0.49
   0  -9 -22    2.20    0.62
   0   9 -22    2.22    0.62
   0   9  22    2.42    0.26
   0   9 -22    2.42    0.53
   0  -9  23   18.64    0.93
   0  -9  23   18.13    0.98
   0   9 -23   16.10    1.10
   0  -9  23   17.99    1.09
   0  -9 -23   18.47    1.15
   0   9 -23   17.19    0.99
   0  -9  24    0.27    0.38
   0  -9  24    0.10    0.46
   0   9 -24    0.34    0.59
   0  -9 -24   -0.28    0.66
   0  -9  24    0.63    0.55
   0   9 -24   -0.12    0.49
   0  -9  25    6.19    0.55
   0   9  25    8.00    0.49
   0  -9  25    7.20    0.62
   0   9 -25    6.49    0.76
   0  -9 -25    6.13    0.82
   0  -9  25    7.81    0.75
   0   9 -25    7.15    0.65
   0   9  26   -0.08    0.31
   0  -9  26    0.30    0.40
   0   9  26    0.49    0.24
   0  -9  26    0.24    0.46
   0   9 -26    0.77    0.70
   0  -9  26    0.44    0.64
   0   9 -26    0.29    0.53
   0  -9  27   18.15    0.95
   0   9 -27   16.74    1.02
   0  -9  27   17.51    1.00
   0   9 -28    5.14    0.60
   0  -9  28    5.59    0.62
   0  -9  29   28.46    1.43
   0  -9  30    2.66    0.57
   0 -10   0  521.47   21.57
   0 -10   1  610.28   25.39
   0  10   1  617.65   25.38
   0 -10  -1  615.35   25.40
   0 -10   2    8.92    0.57
   0  10   2    8.91    0.54
   0  10  -2    8.91    0.56
   0 -10  -2    9.19    0.58
   0 -10   3   50.46    2.32
   0  10   3   57.16    2.32
   0 -10   3   52.61    2.30
   0  10  -3   50.84    2.32
   0 -10  -3   55.99    2.34
   0 -10   4   28.41    1.30
   0 -10   4   28.40    1.28
   0  10   4   27.95    1.27
   0 -10  -4   27.16    1.25
   0  10  -4   28.08    1.30
   0 -10  -5    5.39    0.37
   0  10  -5    4.96    0.46
   0 -10   5    5.03    0.44
   0  10   5    5.23    0.41
   0 -10   5    5.27    0.44
   0 -10  -6  100.34    3.99
   0  10  -6   98.48    4.04
   0 -10   6   88.71    4.02
   0  10   6   91.52    4.00
   0 -10   6   93.73    4.02
   0 -10  -7  317.82   13.92
   0  10  -7  345.78   13.99
   0 -10   7  345.94   13.98
   0  10   7  326.76   13.95
   0 -10   7  367.57   13.97
   0 -10  -8  357.80   14.98
   0  10  -8  362.87   15.05
   0 -10   8  376.52   15.05
   0 -10  -8  378.22   15.03
   0  10   8  343.43   15.01
   0 -10   8  367.17   15.03
   0  10  -9   55.11    2.32
   0 -10  -9   58.64    2.29
   0  10   9   45.96    2.25
   0 -10   9   59.75    2.30
   0 -10  -9   48.67    2.22
   0 -10   9   52.95    2.32
   0  10 -10   38.58    1.63
   0 -10  10   32.82    1.58
   0 -10 -10   38.41    1.60
   0  10  10   32.28    1.56
   0 -10  10   35.89    1.63
   0  10 -11   77.60    3.33
   0 -10  11   73.63    3.28
   0 -10 -11   84.38    3.31
   0  10 -11   77.38    3.31
   0 -10  11   71.12    3.32
   0 -10 -12   18.61    0.88
   0 -10  12   15.12    0.85
   0  10 -12   16.96    0.92
   0 -10  12   16.65    0.91
   0  10 -12   15.56    0.89
   0 -10 -13    4.12    0.45
   0 -10  13    3.54    0.42
   0  10 -13    3.50    0.36
   0  10 -13    3.85    0.50
   0 -10  13    3.94    0.52
   0  10 -13    4.26    0.48
   0 -10 -14   14.98    0.80
   0 -10  14   15.12    0.75
   0  10 -14   11.69    0.67
   0  10 -14   14.19    0.83
   0 -10  14   15.20    0.84
   0  10 -14   12.36    0.78
   0 -10 -15   29.55    1.40
   0 -10  15   32.35    1.35
   0  10 -15   26.63    1.29
   0  10 -15   27.42    1.42
   0 -10  15   31.72    1.45
   0  10 -15   26.71    1.37
   0 -10  16   64.34    2.60
   0 -10 -16   57.98    2.64
   0  10 -16   59.05    2.55
   0  10 -16   58.83    2.68
   0 -10  16   58.93    2.68
   0 -10 -16   56.97    2.65
   0  10 -16   60.27    2.63
   0 -10  17  103.14    4.77
   0 -10 -17  121.66    4.83
   0  10 -17  117.99    4.73
   0  10 -17  105.81    4.85
   0 -10  17  117.66    4.87
   0 -10 -17  116.60    4.83
   0  10 -17  117.28    4.82
   0  10  17  110.03    4.69
   0 -10  18   11.63    0.68
   0  10 -18   11.59    0.61
   0 -10 -18   12.53    0.79
   0  10 -18   11.28    0.82
   0 -10  18   10.50    0.85
   0 -10 -18   11.81    0.79
   0  10  18   10.96    0.54
   0  10 -18    9.83    0.75
   0 -10  19   95.56    4.27
   0 -10 -19  106.34    4.36
   0  10 -19  102.14    4.23
   0  10 -19  102.52    4.38
   0 -10 -19   98.82    4.35
   0 -10  19   98.06    4.37
   0  10  19   97.94    4.19
   0  10 -19  112.95    4.33
   0 -10  20   23.54    1.18
   0 -10 -20   22.54    1.26
   0  10 -20   25.23    1.11
   0  10 -20   23.99    1.31
   0 -10  20   22.16    1.32
   0 -10 -20   26.45    1.30
   0  10  20   24.08    1.06
   0  10 -20   24.68    1.23
   0 -10  21    6.82    0.77
   0 -10 -21    6.84    0.71
   0 -10  21    7.02    0.56
   0 -10 -21    7.85    0.71
   0  10 -21    7.67    0.77
   0  10  21    7.26    0.40
   0  10 -21    7.32    0.64
   0 -10  22    0.69    0.61
   0 -10 -22    0.77    0.58
   0 -10  22    0.54    0.39
   0  10  22    0.79    0.33
   0 -10 -22    0.56    0.61
   0 -10  22    0.36    0.44
   0  10 -22    0.77    0.58
   0  10  22    0.69    0.21
   0  10 -22    0.83    0.48
   0  10  23    5.21    0.42
   0 -10  23    5.38    0.50
   0 -10  23    4.93    0.55
   0 -10 -23    4.50    0.67
   0  10 -23    3.69    0.68
   0 -10  23    5.39    0.72
   0 -10 -23    5.79    0.76
   0  10 -23    5.24    0.60
   0  10  24    5.17    0.45
   0 -10  24    6.06    0.53
   0 -10  24    5.84    0.59
   0  10 -24    6.18    0.75
   0 -10 -24    5.70    0.77
   0 -10  24    6.10    0.72
   0  10 -24    5.62    0.63
   0  10  25    0.09    0.33
   0 -10  25   -0.05    0.41
   0 -10  25    0.54    0.50
   0  10 -25    0.55    0.66
   0 -10  25    1.34    0.63
   0 -10 -25   -0.02    0.71
   0  10 -25   -0.39    0.54
   0  10  26   45.17    2.00
   0 -10  26   49.22    2.07
   0 -10  26   48.77    2.10
   0  10  26   43.23    1.94
   0  10 -26   45.71    2.23
   0 -10  26   52.00    2.22
   0  10 -26   46.11    2.10
   0 -10  27    1.55    0.51
   0  10 -27    1.50    0.57
   0 -10  27    0.76    0.42
   0 -10  28    6.18    0.63
   0  10 -28    6.02    0.67
   0 -10  29    0.52    0.51
   0 -11   0    0.01    0.35
   0  11   0    0.08    0.29
   0 -11   1  128.90    5.54
   0  11   1  132.59    5.53
   0 -11  -1  133.33    5.55
   0 -11   2   -0.07    0.34
   0  11   2    0.27    0.29
   0 -11  -2    0.09    0.35
   0 -11   3  442.22   17.77
   0  11   3  440.92   17.75
   0 -11   3  410.31   17.75
   0  11  -3  418.54   17.76
   0 -11  -3  435.50   17.78
   0 -11   4   44.62    1.94
   0 -11   4   43.85    1.91
   0  11   4   43.66    1.91
   0 -11  -4   42.46    1.88
   0  11  -4   42.47    1.93
   0 -11  -5    0.81    0.26
   0 -11   5    0.60    0.37
   0  11  -5    0.61    0.36
   0 -11   5    1.18    0.35
   0  11   5    0.66    0.30
   0  11  -6   32.40    1.66
   0 -11  -6   41.41    1.64
   0 -11   6   35.17    1.67
   0  11  -6   36.18    1.69
   0 -11   6   39.54    1.67
   0  11   6   36.20    1.65
   0 -11  -7   45.49    2.03
   0  11  -7   45.29    2.10
   0 -11   7   46.13    2.09
   0  11   7   49.68    2.07
   0 -11   7   49.84    2.09
   0 -11  -8  268.27   12.21
   0  11  -8  292.20   12.28
   0 -11   8  292.48   12.28
   0 -11   8  333.05   12.28
   0  11   8  306.64   12.25
   0 -11  -8  301.49   12.26
   0 -11  -9   51.91    2.25
   0 -11   9   53.51    2.35
   0  11  -9   50.58    2.34
   0 -11  -9   53.45    2.31
   0  11   9   49.29    2.29
   0 -11   9   60.27    2.33
   0  11 -10    8.27    0.62
   0 -11 -10    8.88    0.56
   0  11  10    7.89    0.51
   0 -11  10    7.23    0.54
   0 -11  10    8.71    0.62
   0  11 -11   77.82    3.39
   0  11  11   75.51    3.33
   0 -11 -11   84.90    3.37
   0 -11  11   76.89    3.35
   0  11 -11   72.01    3.37
   0 -11  11   84.65    3.41
   0 -11  12   63.10    2.67
   0 -11 -12   57.45    2.66
   0  11  12   62.97    2.64
   0 -11  12   64.15    2.72
   0  11 -12   64.49    2.70
   0  11 -12   55.11    2.69
   0 -11  13   41.99    1.76
   0  11  13   36.21    1.72
   0 -11 -13   39.81    1.77
   0  11 -13   38.13    1.80
   0 -11  13   36.13    1.81
   0  11 -13   40.80    1.79
   0 -11  14   17.73    0.99
   0  11  14   18.47    0.96
   0 -11 -14   20.15    1.03
   0  11 -14   20.02    0.95
   0  11 -14   20.74    1.09
   0 -11  14   21.44    1.10
   0  11 -14   20.99    1.05
   0 -11 -15    3.84    0.49
   0  11  15    4.27    0.40
   0 -11  15    3.89    0.44
   0  11 -15    2.46    0.30
   0  11 -15    2.86    0.53
   0 -11  15    4.45    0.56
   0  11 -15    4.27    0.52
   0  11  16   40.40    1.72
   0 -11  16   36.15    1.74
   0 -11 -16   36.57    1.80
   0  11 -16   38.85    1.70
   0  11 -16   36.66    1.82
   0 -11  16   39.54    1.86
   0  11 -16   41.04    1.80
   0 -11  17   82.40    4.04
   0  11  17   99.49    4.04
   0  11 -17   97.57    4.01
   0 -11 -17   91.80    4.10
   0  11 -17   93.22    4.13
   0 -11  17  100.03    4.16
   0 -11 -17   95.54    4.11
   0  11 -17  104.77    4.11
   0  11  17   94.91    3.96
   0  11  18    5.21    0.45
   0 -11  18    5.90    0.53
   0 -11 -18    5.74    0.61
   0  11 -18    6.21    0.45
   0  11 -18    5.09    0.65
   0 -11 -18    5.86    0.59
   0 -11  18    5.08    0.69
   0  11  18    5.35    0.33
   0  11 -18    4.96    0.61
   0  11  19   39.07    1.78
   0 -11  19   41.90    1.83
   0  11 -19   40.91    1.76
   0 -11 -19   43.08    1.90
   0  11 -19   39.43    1.92
   0 -11 -19   39.53    1.91
   0 -11  19   33.55    1.91
   0  11  19   39.59    1.70
   0  11 -19   43.89    1.88
   0  11  20    0.03    0.33
   0 -11  20   -0.44    0.43
   0 -11 -20   -0.29    0.53
   0  11 -20    0.32    0.32
   0  11 -20    0.10    0.55
   0 -11  20    0.04    0.62
   0 -11 -20    0.11    0.54
   0  11  20   -0.21    0.21
   0  11 -20   -0.54    0.51
   0 -11  21   14.02    0.84
   0  11  21   14.89    0.80
   0 -11 -21   13.59    0.95
   0  11 -21   17.00    0.79
   0  11 -21   14.17    0.99
   0 -11 -21   15.92    0.99
   0 -11  21   12.99    1.01
   0  11 -21   15.23    0.92
   0  11  21   15.35    0.69
   0 -11 -22    5.76    0.71
   0 -11  22    5.26    0.74
   0  11  22    4.99    0.46
   0 -11  22    5.50    0.52
   0 -11 -22    5.01    0.66
   0 -11  22    5.44    0.57
   0  11 -22    5.38    0.74
   0  11  22    5.24    0.30
   0  11 -22    6.14    0.65
   0  11  23    4.22    0.44
   0 -11  23    4.55    0.51
   0 -11 -23    4.41    0.72
   0 -11  23    4.04    0.57
   0  11 -23    5.12    0.70
   0 -11  23    5.32    0.71
   0 -11 -23    4.62    0.71
   0  11 -23    4.71    0.62
   0  11  24   15.54    0.82
   0 -11  24   15.91    0.89
   0 -11  24   14.35    0.89
   0  11 -24   14.73    1.07
   0 -11 -24   14.68    1.07
   0 -11  24   16.92    1.06
   0  11 -24   16.06    0.96
   0 -11  25   19.29    1.02
   0  11  25   18.97    0.96
   0 -11  25   18.98    1.04
   0  11 -25   18.80    1.21
   0 -11  25   19.28    1.16
   0  11 -25   18.42    1.06
   0 -11  26    2.04    0.46
   0 -11  26    3.09    0.66
   0  11 -26    2.35    0.53
   0 -11  26    2.65    0.53
   0 -11  27   29.71    1.49
   0  11 -27   32.79    1.50
   0 -11  27   28.88    1.44
   0 -11  28   17.45    1.01
   0 -11  29    0.63    0.54
   0 -12   0    7.70    0.57
   0  12   0    7.30    0.54
   0 -12  -1    1.70    0.40
   0 -12   1    1.35    0.40
   0  12   1    1.54    0.38
   0 -12   2   16.10    0.87
   0  12   2   16.11    0.83
   0 -12  -2   16.40    0.88
   0 -12   3   17.93    0.95
   0  12   3   19.37    0.92
   0 -12  -3   17.89    0.96
   0  12  -3   17.83    0.94
   0 -12   4    8.04    0.56
   0 -12   4    8.16    0.55
   0  12   4    8.06    0.53
   0 -12  -4    7.94    0.50
   0 -12  -4    8.59    0.60
   0  12  -4    7.56    0.57
   0 -12   5    1.38    0.38
   0 -12   5    1.78    0.35
   0  12   5    1.86    0.34
   0 -12  -5    1.61    0.29
   0  12  -5    1.38    0.38
   0 -12   6   23.63    1.13
   0 -12   6   24.43    1.11
   0  12   6   22.63    1.09
   0 -12  -6   23.09    1.07
   0  12  -6   21.30    1.11
   0  12  -6   21.14    1.13
   0 -12  -7    1.74    0.29
   0 -12   7    1.39    0.42
   0  12  -7    1.64    0.43
   0 -12   7    1.85    0.37
   0  12   7    1.63    0.34
   0 -12  -8    0.33    0.24
   0  12  -8    0.44    0.38
   0 -12   8    0.35    0.39
   0 -12   8    0.03    0.35
   0  12   8    0.17    0.35
   0 -12  -9   20.30    0.96
   0  12  -9   19.26    1.08
   0 -12   9   21.13    1.08
   0  12   9   21.91    1.04
   0 -12   9   21.78    1.05
   0 -12  -9   21.31    1.03
   0  12 -10    9.21    0.64
   0 -12  10    8.64    0.60
   0 -12 -10    8.87    0.58
   0  12  10    8.78    0.58
   0 -12 -10    8.41    0.49
   0 -12  10    8.72    0.64
   0 -12  11   44.46    1.90
   0 -12 -11   45.59    1.85
   0  12  11   38.92    1.82
   0 -12  11   38.56    1.84
   0  12 -11   37.34    1.87
   0 -12  12    0.14    0.39
   0 -12 -12    0.06    0.39
   0  12  12   -0.16    0.37
   0 -12  12    0.32    0.47
   0  12 -12    0.15    0.45
   0  12 -12    0.47    0.46
   0 -12 -13   53.62    2.34
   0  12  13   48.44    2.29
   0 -12  13   57.07    2.33
   0  12 -13   49.87    2.37
   0 -12  13   50.91    2.38
   0  12 -13   56.38    2.37
   0 -12  14   55.32    2.68
   0  12  14   60.74    2.66
   0  12 -14   62.39    2.64
   0  12 -14   62.48    2.75
   0 -12  14   62.36    2.75
   0  12 -14   57.93    2.71
   0 -12  15   -0.11    0.42
   0 -12 -15   -0.32    0.44
   0  12  15    0.13    0.36
   0  12 -15   -0.14    0.33
   0  12 -15   -0.20    0.52
   0 -12  15    0.63    0.50
   0  12 -15    0.22    0.46
   0 -12 -16   18.46    1.03
   0 -12  16   21.46    1.01
   0  12  16   17.79    0.95
   0  12 -16   17.72    0.91
   0  12 -16   17.72    1.07
   0 -12  16   20.68    1.12
   0  12 -16   19.57    1.03
   0 -12 -17    3.80    0.56
   0  12  17    3.37    0.41
   0 -12  17    3.15    0.49
   0  12 -17    3.37    0.42
   0  12 -17    3.91    0.60
   0 -12  17    3.93    0.66
   0  12 -17    3.95    0.53
   0  12  18   16.24    0.84
   0 -12  18   14.93    0.87
   0 -12 -18   16.44    0.96
   0  12 -18   15.98    0.81
   0  12 -18   15.55    0.99
   0 -12 -18   16.72    0.96
   0 -12  18   12.75    1.00
   0  12 -18   16.09    0.96
   0  12  18   16.17    0.72
   0  12  19   51.24    2.25
   0 -12  19   47.66    2.27
   0 -12 -19   51.13    2.35
   0  12 -19   54.08    2.22
   0  12 -19   51.78    2.39
   0 -12 -19   52.03    2.35
   0 -12  19   53.04    2.40
   0  12  19   50.39    2.16
   0  12 -19   50.80    2.33
   0  12  20   15.85    0.84
   0 -12  20   14.53    0.89
   0  12 -20   17.68    0.82
   0 -12 -20   15.09    0.97
   0  12 -20   16.25    1.05
   0 -12 -20   16.38    0.98
   0 -12  20   15.26    1.07
   0  12  20   15.22    0.72
   0  12 -20   17.01    0.97
   0 -12  21    1.33    0.46
   0  12  21    0.98    0.37
   0 -12 -21    1.33    0.56
   0  12 -21    2.46    0.38
   0  12 -21    1.42    0.64
   0 -12  21    0.94    0.62
   0 -12 -21    1.91    0.57
   0  12 -21    0.53    0.52
   0  12  21    1.46    0.21
   0 -12 -22   16.47    1.05
   0 -12  22   17.80    1.08
   0  12  22   15.70    0.84
   0 -12  22   15.84    0.92
   0  12 -22   19.43    0.83
   0 -12 -22   15.86    1.02
   0  12 -22   14.74    1.04
   0  12  22   14.83    0.68
   0  12 -22   16.01    0.97
   0  12  23   -0.11    0.37
   0 -12  23   -0.01    0.46
   0 -12  23    0.01    0.48
   0 -12 -23    0.32    0.60
   0  12 -23    0.70    0.61
   0 -12  23    0.51    0.61
   0 -12 -23    0.39    0.65
   0  12 -23    0.11    0.57
   0 -12  24   33.15    1.54
   0  12  24   31.01    1.48
   0 -12  24   32.23    1.57
   0 -12 -24   32.34    1.67
   0  12 -24   28.92    1.68
   0 -12  24   32.11    1.67
   0  12 -24   36.94    1.61
   0  12  25   21.08    1.00
   0 -12  25   20.00    1.07
   0 -12  25   20.64    1.21
   0  12 -25   19.61    1.11
   0 -12  25   18.59    1.07
   0 -12  26    4.54    0.60
   0  12 -26    4.63    0.63
   0 -12  26    3.97    0.53
   0 -12  27   15.33    0.93
   0 -12  28    4.44    0.59
   0 -13   0   -0.37    0.39
   0  13   0    0.03    0.36
   0 -13  -1   14.99    0.84
   0 -13   1   14.77    0.84
   0  13   1   14.95    0.80
   0 -13   2   71.84    3.06
   0  13   2   68.69    3.03
   0 -13  -2   70.58    3.06
   0 -13   3    1.09    0.39
   0  13   3    1.21    0.38
   0 -13  -3    1.19    0.32
   0 -13  -3    1.31    0.40
   0 -13   4   27.68    1.30
   0  13   4   28.02    1.27
   0 -13  -4   27.08    1.24
   0 -13  -4   25.22    1.31
   0  13  -4   25.72    1.30
   0 -13   5    6.36    0.56
   0  13   5    7.50    0.51
   0 -13   5    6.81    0.51
   0 -13  -5    6.73    0.46
   0  13  -5    6.73    0.56
   0  13  -5    6.89    0.56
   0 -13  -5    6.47    0.57
   0 -13   6    3.42    0.47
   0 -13   6    3.27    0.43
   0  13   6    3.88    0.42
   0  13  -6    3.06    0.48
   0 -13  -6    3.94    0.39
   0  13  -6    3.66    0.47
   0 -13  -7    4.31    0.37
   0  13  -7    4.59    0.50
   0 -13   7    4.24    0.50
   0  13  -7    4.42    0.49
   0  13   7    3.80    0.43
   0 -13   7    3.71    0.43
   0 -13  -8   74.80    3.19
   0  13  -8   73.76    3.27
   0 -13   8   80.35    3.28
   0 -13   8   72.81    3.24
   0  13   8   75.26    3.24
   0 -13  -9   12.10    0.65
   0  13  -9   12.91    0.80
   0 -13   9   13.39    0.80
   0  13   9   11.91    0.73
   0 -13  -9   12.81    0.72
   0 -13   9   13.20    0.76
   0  13 -10    2.42    0.49
   0 -13  10    2.93    0.45
   0  13  10    2.77    0.42
   0 -13 -10    3.85    0.44
   0 -13 -10    2.92    0.33
   0 -13  10    3.03    0.54
   0  13 -11   93.25    4.08
   0  13  11   88.56    4.03
   0 -13  11  104.43    4.06
   0 -13 -11   89.00    4.03
   0 -13  11  100.43    4.09
   0  13 -12    0.39    0.49
   0 -13 -12    0.17    0.40
   0 -13  12    0.32    0.40
   0  13  12    0.12    0.42
   0 -13 -12    0.85    0.42
   0 -13  12    0.68    0.50
   0 -13  13   11.73    0.74
   0  13  13   11.14    0.70
   0 -13 -13   10.71    0.72
   0  13 -13   10.53    0.76
   0 -13  13   11.64    0.78
   0  13 -13   10.85    0.76
   0 -13 -14  113.30    4.55
   0  13  14  103.33    4.51
   0 -13  14  100.49    4.53
   0  13 -14  104.97    4.49
   0  13 -14  104.48    4.58
   0 -13  14  104.76    4.59
   0  13 -14  114.71    4.57
   0  13  15    2.30    0.40
   0 -13 -15    1.76    0.47
   0 -13  15    2.00    0.47
   0  13 -15    1.54    0.37
   0  13 -15    2.79    0.56
   0 -13  15    2.16    0.57
   0  13 -15    3.59    0.53
   0 -13  16    0.09    0.47
   0  13  16    0.12    0.38
   0 -13 -16    0.95    0.48
   0  13 -16   -0.48    0.34
   0  13 -16    0.52    0.52
   0 -13  16   -0.02    0.55
   0  13 -16    0.24    0.48
   0 -13 -17    4.48    0.58
   0  13  17    3.45    0.46
   0 -13  17    3.18    0.49
   0  13 -17    3.33    0.43
   0  13 -17    3.33    0.58
   0 -13  17    2.93    0.62
   0  13 -17    3.34    0.54
   0 -13  18    0.23    0.46
   0  13  18   -0.47    0.40
   0 -13 -18    0.75    0.53
   0  13 -18   -0.04    0.34
   0  13 -18    0.15    0.55
   0 -13  18   -0.20    0.61
   0  13 -18   -0.39    0.50
   0  13  18    0.11    0.20
   0 -13  19   -0.43    0.44
   0  13  19    0.08    0.38
   0 -13 -19   -0.63    0.53
   0  13 -19    0.38    0.38
   0  13 -19   -0.22    0.58
   0 -13 -19    0.52    0.52
   0 -13  19    0.43    0.67
   0  13 -19    0.06    0.55
   0  13  19    0.40    0.21
   0  13  20   23.99    1.15
   0 -13  20   24.60    1.20
   0 -13 -20   24.10    1.25
   0  13 -20   24.39    1.11
   0  13 -20   25.04    1.32
   0 -13 -20   26.82    1.28
   0 -13  20   21.43    1.31
   0  13  20   21.38    1.01
   0  13 -20   24.08    1.24
   0  13  21    3.27    0.46
   0 -13  21    2.23    0.50
   0 -13 -21    2.99    0.62
   0  13 -21    3.75    0.45
   0  13 -21    3.49    0.70
   0 -13 -21    4.14    0.64
   0 -13  21    3.67    0.74
   0  13 -21    3.58    0.63
   0  13  21    2.62    0.23
   0 -13  22  112.13    5.07
   0  13  22  123.96    5.05
   0 -13 -22  122.31    5.15
   0  13 -22  127.03    5.01
   0  13 -22  117.19    5.19
   0 -13 -22  112.92    5.15
   0 -13  22  114.57    5.19
   0  13 -22  114.03    5.10
   0 -13  23    4.35    0.58
   0  13  23    5.16    0.49
   0 -13 -23    5.29    0.71
   0  13 -23    5.38    0.47
   0  13 -23    5.52    0.79
   0 -13 -23    5.82    0.73
   0 -13  23    4.96    0.77
   0  13 -23    4.90    0.66
   0  13  24    0.95    0.39
   0 -13  24    0.92    0.49
   0 -13  24    0.74    0.49
   0  13 -24    1.01    0.71
   0 -13  24    2.40    0.70
   0  13 -24    1.21    0.64
   0 -13  25    5.78    0.62
   0  13 -25    6.83    0.70
   0  13  25    6.46    0.50
   0 -13  25    5.71    0.60
   0 -13  26    0.65    0.50
   0 -13  26   -0.16    0.49
   0 -13  27    2.68    0.57
   0 -14   0   41.19    1.86
   0  14   0   39.30    1.82
   0 -14   1   41.56    1.92
   0 -14  -1   42.75    1.93
   0  14   1   41.81    1.89
   0 -14  -2  106.52    4.69
   0 -14   2  108.86    4.69
   0  14   2  113.43    4.67
   0 -14   3    3.66    0.49
   0  14   3    3.06    0.43
   0 -14  -3    2.63    0.37
   0 -14  -3    2.61    0.50
   0 -14   4   28.11    1.37
   0  14   4   27.82    1.33
   0 -14  -4   27.68    1.30
   0 -14  -4   30.30    1.40
   0  14  -4   27.02    1.36
   0 -14   5  174.10    7.15
   0  14   5  176.81    7.12
   0 -14  -5  166.91    7.08
   0  14  -5  167.09    7.13
   0  14  -5  164.59    7.14
   0 -14  -5  167.71    7.15
   0 -14   6    4.40    0.53
   0  14   6    4.33    0.46
   0  14  -6    3.84    0.51
   0 -14  -6    4.63    0.44
   0  14  -6    4.06    0.54
   0 -14  -6    3.53    0.53
   0 -14   7   58.31    2.51
   0 -14   7   57.96    2.47
   0  14   7   56.25    2.47
   0 -14  -7   54.88    2.42
   0  14  -7   53.50    2.49
   0  14  -7   55.86    2.51
   0  14  -8    4.94    0.56
   0 -14  -8    6.00    0.43
   0  14   8    5.71    0.52
   0 -14   8    5.81    0.52
   0  14  -8    5.92    0.59
   0 -14   8    5.33    0.57
   0 -14  -9    0.34    0.30
   0  14   9    0.24    0.40
   0 -14  -9    0.47    0.38
   0 -14   9    0.39    0.40
   0 -14   9    0.81    0.46
   0  14  -9    0.14    0.45
   0 -14 -10   83.04    3.66
   0  14  10   86.18    3.72
   0 -14  10   86.42    3.73
   0 -14 -10   88.07    3.72
   0  14 -10   88.59    3.77
   0 -14  10   92.17    3.78
   0 -14 -11   65.74    2.92
   0 -14  11   74.50    2.94
   0  14  11   63.15    2.91
   0  14 -11   67.05    2.97
   0 -14 -11   64.73    2.85
   0 -14  11   70.98    2.99
   0 -14 -12  126.76    5.38
   0  14 -12  125.98    5.41
   0 -14 -12  123.59    5.36
   0 -14  12  119.83    5.36
   0  14  12  130.67    5.36
   0 -14  12  134.51    5.43
   0 -14  13    1.68    0.53
   0  14 -13    1.76    0.51
   0 -14  13    1.64    0.46
   0  14  13    1.66    0.44
   0 -14 -13    2.01    0.46
   0 -14 -13    1.21    0.47
   0  14 -13    1.26    0.53
   0 -14 -14   68.60    2.79
   0 -14  14   62.51    2.78
   0  14  14   60.87    2.76
   0  14 -14   63.45    2.84
   0 -14  14   64.39    2.85
   0  14 -14   60.20    2.81
   0  14  15   13.64    0.79
   0 -14 -15   12.86    0.82
   0 -14  15   13.76    0.82
   0  14 -15   12.84    0.75
   0  14 -15   14.59    0.92
   0 -14  15   14.26    0.90
   0  14 -15   12.95    0.86
   0 -14  16   18.08    0.97
   0  14  16   17.88    0.94
   0 -14 -16   19.47    1.01
   0  14 -16   15.22    0.85
   0  14 -16   17.73    1.04
   0 -14  16   16.31    1.07
   0  14 -16   20.08    1.03
   0 -14 -17    0.02    0.47
   0 -14  17    0.05    0.44
   0  14  17    0.23    0.38
   0  14 -17   -0.13    0.39
   0  14 -17    0.33    0.60
   0 -14  17    0.30    0.63
   0  14 -17   -0.19    0.54
   0  14  18   22.08    1.08
   0 -14  18   18.87    1.09
   0  14 -18   21.78    1.04
   0  14 -18   22.92    1.24
   0 -14 -18   19.82    1.16
   0 -14  18   21.49    1.24
   0  14 -18   19.39    1.14
   0 -14  19    4.89    0.56
   0  14  19    4.76    0.50
   0  14 -19    4.63    0.47
   0  14 -19    5.46    0.69
   0 -14  19    3.78    0.73
   0 -14 -19    5.84    0.63
   0  14 -19    4.34    0.66
   0  14  19    5.13    0.32
   0 -14  20   97.72    4.28
   0  14  20   99.58    4.25
   0  14 -20  108.04    4.22
   0 -14 -20  107.76    4.35
   0  14 -20   96.93    4.37
   0 -14  20   98.14    4.38
   0 -14 -20   97.66    4.33
   0  14  20   96.44    4.14
   0  14 -20  101.11    4.32
   0  14  21    3.28    0.47
   0 -14  21    3.05    0.54
   0  14 -21    4.26    0.46
   0 -14 -21    3.24    0.62
   0  14 -21    3.67    0.69
   0 -14 -21    3.53    0.61
   0 -14  21    2.43    0.71
   0  14  21    2.80    0.24
   0  14 -21    3.96    0.65
   0 -14  22    2.99    0.52
   0  14  22    3.36    0.46
   0  14 -22    4.28    0.45
   0 -14 -22    2.98    0.63
   0  14 -22    3.45    0.69
   0 -14 -22    4.43    0.69
   0 -14  22    4.00    0.79
   0  14 -22    2.88    0.59
   0 -14  23    8.86    0.71
   0  14  23    8.80    0.64
   0  14 -23   10.83    0.62
   0  14 -23    8.20    0.88
   0 -14  23    8.75    0.91
   0  14 -23    9.24    0.81
   0 -14  24   47.33    2.20
   0  14  24   49.74    2.17
   0 -14  24   49.22    2.23
   0  14 -24   49.65    2.26
   0 -14  24   47.40    2.34
   0 -14  25    7.14    0.66
   0 -14  26    9.78    0.74
   0 -15   0    0.02    0.45
   0  15   0    0.47    0.43
   0 -15   1   12.41    0.75
   0 -15  -1   10.40    0.75
   0  15   1   10.99    0.73
   0 -15  -2  104.48    4.67
   0 -15   2  110.91    4.67
   0  15   2  110.87    4.64
   0 -15   3  234.56    9.23
   0  15   3  222.29    9.19
   0 -15  -3  218.50    9.17
   0 -15  -3  204.87    9.22
   0 -15   4  100.31    4.27
   0  15   4  100.77    4.24
   0 -15  -4   98.84    4.21
   0  15  -4   99.88    4.26
   0 -15  -4   96.14    4.28
   0 -15   5  151.27    6.55
   0  15   5  155.87    6.52
   0 -15  -5  155.21    6.49
   0  15  -5  167.36    6.55
   0  15  -5  151.50    6.55
   0 -15  -5  146.95    6.55
   0 -15   6   52.56    2.34
   0  15   6   51.31    2.30
   0 -15  -6   56.22    2.29
   0  15  -6   48.96    2.33
   0 -15  -6   50.46    2.35
   0  15  -6   50.36    2.33
   0 -15   7   -0.54    0.50
   0  15   7    0.01    0.40
   0 -15  -7   -0.11    0.34
   0  15  -7    0.22    0.48
   0 -15  -7   -0.26    0.48
   0  15  -7    0.23    0.48
   0 -15   8   32.34    1.47
   0  15   8   30.62    1.42
   0 -15  -8   28.59    1.35
   0  15  -8   27.60    1.44
   0  15  -8   29.29    1.46
   0 -15   9  147.03    5.97
   0 -15  -9  145.35    5.93
   0 -15   9  136.15    5.93
   0  15   9  143.37    5.93
   0 -15  -9  136.52    5.87
   0  15  -9  135.80    5.97
   0 -15 -10    1.99    0.44
   0  15  10    1.58    0.47
   0 -15  10    2.16    0.46
   0 -15 -10    1.74    0.34
   0 -15  10    2.80    0.54
   0  15 -10    1.77    0.52
   0 -15 -11    3.62    0.51
   0 -15  11    3.59    0.50
   0  15  11    3.38    0.52
   0 -15 -11    3.16    0.38
   0 -15  11    3.74    0.59
   0  15 -11    3.66    0.58
   0  15  12    3.80    0.53
   0 -15 -12    3.99    0.50
   0 -15  12    4.21    0.50
   0 -15 -12    4.72    0.55
   0 -15  12    4.19    0.60
   0  15 -12    4.59    0.61
   0 -15  13    0.18    0.46
   0  15  13    0.73    0.42
   0 -15 -13    0.50    0.43
   0  15 -13    0.02    0.53
   0 -15 -13    0.27    0.45
   0 -15  13    0.62    0.53
   0 -15 -14    8.47    0.63
   0 -15  14    7.63    0.63
   0  15  14    7.01    0.62
   0 -15 -14    8.02    0.66
   0  15 -14    7.52    0.69
   0 -15  14    7.79    0.74
   0  15 -14    7.52    0.69
   0  15  15   16.00    0.88
   0 -15 -15   16.08    0.92
   0 -15  15   14.59    0.89
   0  15 -15   15.12    0.84
   0  15 -15   15.05    0.96
   0 -15  15   16.56    1.00
   0  15 -15   13.88    0.94
   0 -15 -16   16.31    0.95
   0 -15  16   16.21    0.94
   0  15  16   16.74    0.92
   0  15 -16   14.54    0.85
   0  15 -16   16.84    1.05
   0 -15  16   18.65    1.09
   0  15 -16   17.20    0.99
   0 -15 -17   11.93    0.86
   0  15  17   13.39    0.80
   0 -15  17   13.48    0.82
   0  15 -17   11.73    0.73
   0  15 -17   13.48    0.92
   0 -15  17   13.62    0.97
   0  15 -17   16.24    0.90
   0 -15  18   20.92    1.14
   0  15  18   24.05    1.12
   0  15 -18   21.86    1.09
   0  15 -18   19.90    1.23
   0 -15  18   21.36    1.29
   0 -15 -18   21.49    1.20
   0  15 -18   23.28    1.22
   0 -15  19   51.94    2.44
   0  15  19   52.32    2.42
   0  15 -19   55.66    2.39
   0  15 -19   51.93    2.54
   0 -15 -19   58.15    2.49
   0 -15  19   50.72    2.56
   0  15  19   54.81    2.30
   0  15 -19   59.12    2.51
   0 -15  20    3.77    0.56
   0  15  20    4.86    0.51
   0  15 -20    4.49    0.48
   0  15 -20    4.73    0.77
   0 -15  20    2.86    0.73
   0 -15 -20    4.76    0.65
   0  15 -20    4.72    0.65
   0  15  20    3.95    0.29
   0 -15  21   28.21    1.28
   0  15  21   30.44    1.25
   0  15 -21   29.84    1.19
   0 -15 -21   28.27    1.37
   0  15 -21   27.60    1.42
   0 -15  21   28.18    1.46
   0 -15 -21   29.93    1.36
   0  15 -21   26.94    1.36
   0  15  21   21.05    1.05
   0  15  22   26.99    1.29
   0 -15  22   22.31    1.31
   0  15 -22   29.42    1.26
   0  15 -22   24.15    1.46
   0 -15  22   25.62    1.49
   0  15 -22   25.96    1.38
   0  15 -23   55.51    2.32
   0  15 -23   47.66    2.52
   0 -15  23   55.50    2.54
   0  15  23   51.74    2.36
   0 -15  24   25.46    1.39
   0  15 -24   29.30    1.30
   0  15  24   27.16    1.32
   0 -15  25   14.61    0.93
   0 -16   0   45.97    2.15
   0  16   0   47.66    2.12
   0 -16  -1  169.10    7.24
   0 -16   1  170.71    7.24
   0  16   1  173.79    7.21
   0 -16  -2   34.77    1.60
   0 -16  -2   33.66    1.67
   0 -16   2   34.23    1.66
   0  16   2   35.64    1.63
   0 -16  -3   32.82    1.51
   0 -16  -3   31.15    1.58
   0 -16   3   31.17    1.57
   0  16   3   33.72    1.54
   0 -16   4   97.69    4.15
   0  16   4   97.09    4.12
   0 -16  -4   92.48    4.09
   0  16  -4   99.85    4.14
   0 -16  -4   93.68    4.16
   0 -16   5   60.60    2.58
   0  16   5   57.14    2.53
   0 -16  -5   56.95    2.50
   0  16  -5   54.52    2.55
   0 -16  -5   56.96    2.58
   0 -16   6   23.75    1.27
   0  16   6   24.44    1.22
   0  16  -6   24.79    1.27
   0  16  -6   22.83    1.27
   0 -16  -6   21.88    1.27
   0 -16   7    9.53    0.76
   0  16   7   10.62    0.71
   0  16  -7   11.50    0.77
   0 -16  -7   10.53    0.65
   0  16  -7    9.53    0.73
   0 -16  -7   10.28    0.79
   0 -16   8  174.71    7.20
   0  16   8  174.58    7.16
   0 -16  -8  167.13    7.11
   0  16  -8  164.13    7.18
   0 -16  -8  171.36    7.21
   0  16  -8  170.43    7.20
   0 -16   9    6.58    0.65
   0 -16  -9    7.52    0.59
   0  16   9    6.06    0.57
   0 -16  -9    6.15    0.49
   0  16  -9    5.17    0.65
   0  16  -9    6.18    0.65
   0 -16  10   23.62    1.23
   0  16  10   23.70    1.18
   0 -16 -10   22.47    1.16
   0 -16 -10   22.24    1.09
   0  16 -10   22.03    1.21
   0  16 -11  154.55    6.97
   0 -16 -11  166.44    6.93
   0  16  11  166.94    6.93
   0 -16 -11  161.79    6.87
   0 -16  11  175.76    7.00
   0  16 -12   10.63    0.81
   0 -16 -12   10.89    0.74
   0 -16  12   10.78    0.74
   0  16  12   11.07    0.74
   0 -16 -12    9.76    0.75
   0 -16  12   11.62    0.84
   0  16 -13    5.64    0.64
   0  16  13    5.86    0.56
   0 -16 -13    5.50    0.57
   0 -16  13    6.65    0.60
   0 -16 -13    6.51    0.61
   0 -16  13    6.38    0.71
   0 -16  14    0.86    0.59
   0 -16 -14    0.98    0.48
   0  16  14    0.46    0.46
   0 -16  14    1.05    0.47
   0  16 -14    1.14    0.57
   0 -16 -14    0.79    0.49
   0  16 -14    0.35    0.55
   0  16  15   19.39    1.00
   0 -16 -15   18.01    1.02
   0 -16  15   16.12    1.01
   0 -16 -15   19.53    1.05
   0  16 -15   17.98    0.95
   0  16 -15   17.96    1.10
   0 -16  15   18.16    1.13
   0  16 -15   17.86    1.07
   0  16  16    4.57    0.55
   0 -16 -16    3.54    0.58
   0 -16  16    4.32    0.58
   0 -16 -16    3.48    0.60
   0  16 -16    3.83    0.49
   0  16 -16    4.75    0.65
   0 -16  16    3.97    0.67
   0  16 -16    3.63    0.61
   0 -16  17   82.57    3.95
   0  16  17  100.79    3.95
   0 -16 -17   92.76    3.99
   0  16 -17   81.07    3.87
   0  16 -17   95.27    4.05
   0 -16  17  102.23    4.07
   0  16 -17  105.06    4.03
   0  16  18   15.62    0.88
   0 -16 -18   13.70    0.95
   0 -16  18   14.23    0.87
   0  16 -18   13.74    0.80
   0  16 -18   12.86    1.01
   0 -16  18   15.90    1.03
   0  16 -18   16.44    0.97
   0 -16 -19    2.18    0.56
   0 -16  19    0.66    0.51
   0  16  19    0.83    0.44
   0  16 -19    0.82    0.41
   0  16 -19    0.38    0.67
   0 -16  19    1.11    0.70
   0  16 -19    0.43    0.63
   0  16  20   65.80    2.56
   0  16 -20   61.71    2.51
   0  16 -20   55.93    2.67
   0 -16  20   56.70    2.70
   0 -16 -20   62.97    2.63
   0  16  20   53.54    2.40
   0  16 -20   58.41    2.64
   0  16  21    9.36    0.68
   0  16 -21    8.59    0.62
   0  16 -21    8.44    0.89
   0 -16  21    8.05    0.90
   0  16 -21    9.82    0.80
   0  16 -22    4.86    0.51
   0  16 -22    4.05    0.77
   0 -16  22    4.38    0.81
   0  16  22    4.96    0.54
   0  16 -23   51.22    2.16
   0  16  23   45.80    2.18
   0  16 -24    6.81    0.59
   0 -17   0    0.40    0.49
   0 -17  -1    2.17    0.54
   0 -17   1    2.96    0.58
   0  17   1    3.33    0.52
   0 -17  -2   34.32    1.59
   0 -17   2   32.21    1.64
   0 -17  -2   33.17    1.64
   0  17   2   35.25    1.61
   0  17  -3   34.20    1.64
   0 -17  -3   32.75    1.59
   0 -17  -3   33.06    1.67
   0 -17   3   35.40    1.67
   0  17   3   35.60    1.63
   0 -17  -4  122.93    5.24
   0  17  -4  130.03    5.29
   0 -17  -4  114.62    5.30
   0 -17   4  123.67    5.30
   0  17   4  127.15    5.27
   0 -17   5   16.72    1.00
   0  17   5   17.24    0.96
   0 -17  -5   17.45    0.90
   0  17  -5   16.92    1.00
   0 -17  -5   15.88    1.00
   0 -17   6   -0.10    0.51
   0  17   6    0.22    0.47
   0 -17  -6    0.24    0.53
   0  17  -6    0.02    0.52
   0 -17  -6    0.11    0.53
   0 -17   7   74.27    3.32
   0  17   7   79.64    3.28
   0  17  -7   78.02    3.31
   0 -17  -7   74.86    3.23
   0 -17  -7   73.07    3.33
   0  17  -7   70.29    3.30
   0 -17   8   32.89    1.66
   0  17   8   34.62    1.62
   0 -17  -8   34.51    1.56
   0  17  -8   33.60    1.65
   0  17  -8   31.68    1.64
   0 -17  -8   36.47    1.70
   0 -17   9    5.55    0.65
   0  17   9    4.55    0.57
   0 -17  -9    5.57    0.55
   0 -17  -9    5.29    0.47
   0  17  -9    4.60    0.61
   0  17  -9    4.39    0.63
   0 -17  -9    5.79    0.65
   0 -17  10   11.59    0.85
   0 -17 -10   11.37    0.68
   0  17 -10   12.46    0.85
   0  17 -10   12.42    0.84
   0  17  10   12.77    0.78
   0 -17 -10   11.36    0.75
   0 -17  11    0.11    0.53
   0  17  11   -0.04    0.49
   0 -17 -11    0.42    0.48
   0 -17 -11   -0.12    0.35
   0  17 -11    0.29    0.53
   0 -17 -12    9.01    0.69
   0  17  12    8.88    0.67
   0 -17 -12    8.45    0.70
   0 -17  12    9.08    0.77
   0  17 -12    7.26    0.73
   0 -17 -13    0.19    0.45
   0  17  13   -0.24    0.45
   0  17 -13   -0.07    0.56
   0 -17 -13   -0.29    0.52
   0 -17  13   -0.02    0.61
   0 -17 -14   15.14    0.90
   0  17 -14   14.18    0.94
   0 -17 -14   14.59    0.87
   0  17  14   12.61    0.84
   0 -17  14   14.11    0.95
   0 -17  15    0.43    0.65
   0 -17 -15    1.15    0.53
   0  17  15    0.48    0.50
   0  17 -15   -0.27    0.48
   0  17 -15    0.24    0.57
   0 -17 -15    0.70    0.52
   0  17 -15    0.25    0.58
   0  17  16    1.91    0.49
   0 -17 -16    2.33    0.54
   0  17 -16    1.51    0.44
   0 -17 -16    2.65    0.56
   0  17 -16    2.71    0.64
   0 -17  16    2.84    0.69
   0  17 -16    1.76    0.60
   0 -17 -17    6.41    0.68
   0  17  17    7.40    0.60
   0  17 -17    4.59    0.46
   0 -17 -17    7.20    0.70
   0  17 -17    6.35    0.77
   0 -17  17    7.07    0.82
   0  17 -17    6.66    0.71
   0  17  18   12.59    0.79
   0 -17 -18   11.40    0.87
   0  17 -18   11.18    0.71
   0  17 -18   11.69    0.95
   0 -17  18   13.22    1.00
   0  17 -18   11.87    0.87
   0 -17 -19    1.11    0.57
   0  17  19    1.54    0.48
   0  17 -19    0.86    0.45
   0  17 -19    1.98    0.72
   0 -17  19    0.63    0.72
   0  17 -19    0.68    0.63
   0  17  20    0.93    0.49
   0  17 -20    0.22    0.46
   0  17 -20    0.67    0.71
   0 -17  20   -0.96    0.72
   0  17 -20   -0.72    0.66
   0  17 -21   16.48    0.91
   0  17 -21   15.56    1.14
   0 -17  21   19.66    1.22
   0  17  21   16.46    0.94
   0  17 -22   23.34    1.12
   0 -17  22   21.63    1.36
   0  17  22   21.89    1.16
   0  17 -23    1.44    0.48
   0  17  23    0.72    0.45
   0  17 -24   20.73    1.05
   0 -18   0  101.06    4.39
   0 -18  -1    1.35    0.45
   0 -18   1    1.55    0.53
   0 -18  -1    1.66    0.57
   0  18  -2    9.75    0.75
   0 -18  -2    9.79    0.70
   0 -18   2    8.97    0.76
   0 -18  -2    9.38    0.77
   0  18   2   11.20    0.73
   0 -18  -3   27.69    1.37
   0  18  -3   28.25    1.41
   0 -18  -3   28.18    1.46
   0 -18   3   26.51    1.43
   0  18   3   29.65    1.41
   0  18  -4   27.80    1.42
   0 -18  -4   29.08    1.36
   0 -18   4   27.22    1.43
   0 -18  -4   25.96    1.43
   0  18   4   28.02    1.38
   0 -18   5   48.15    2.32
   0  18   5   51.47    2.28
   0  18  -5   52.48    2.31
   0 -18  -5   49.74    2.24
   0 -18  -5   48.86    2.32
   0 -18   6    1.20    0.58
   0  18   6    1.53    0.49
   0 -18  -6    1.96    0.53
   0  18  -6    1.50    0.55
   0 -18  -6    1.30    0.56
   0 -18   7   80.37    3.38
   0  18   7   75.88    3.33
   0  18  -7   73.60    3.35
   0 -18  -7   76.58    3.29
   0 -18  -7   74.39    3.38
   0 -18   8   15.06    0.96
   0  18   8   14.44    0.88
   0  18  -8   15.55    0.92
   0 -18  -8   14.13    0.80
   0 -18  -8   12.61    0.95
   0  18  -8   15.64    0.96
   0 -18   9    8.06    0.75
   0  18   9    7.33    0.65
   0 -18  -9    8.06    0.63
   0 -18  -9    7.36    0.55
   0  18  -9    6.74    0.70
   0  18  -9    7.72    0.70
   0 -18  -9    6.74    0.74
   0 -18  10    3.90    0.65
   0 -18 -10    4.46    0.46
   0 -18 -10    4.35    0.69
   0  18 -10    5.18    0.64
   0  18 -10    3.93    0.64
   0  18  10    4.47    0.57
   0 -18 -10    4.45    0.53
   0 -18  11    1.26    0.63
   0 -18 -11    1.35    0.39
   0  18 -11    1.02    0.55
   0  18 -11    1.24    0.59
   0 -18 -11    1.62    0.50
   0  18  11    1.97    0.50
   0 -18  12   -0.48    0.60
   0  18  12    0.18    0.51
   0 -18 -12   -0.32    0.48
   0 -18 -12   -0.41    0.52
   0  18 -12    0.29    0.58
   0 -18 -13    3.06    0.52
   0  18  13    3.14    0.53
   0 -18 -13    3.50    0.58
   0 -18  13    3.48    0.65
   0  18 -13    2.52    0.62
   0 -18 -14    7.03    0.65
   0  18  14    5.69    0.63
   0  18 -14    5.58    0.69
   0 -18 -14    5.96    0.63
   0 -18  14    7.49    0.77
   0  18  15   17.67    0.99
   0 -18 -15   17.73    0.99
   0  18 -15   16.23    0.94
   0 -18 -15   16.53    1.01
   0  18 -15   15.66    1.07
   0 -18  15   18.56    1.13
   0  18 -15   15.84    1.07
   0  18  16    2.43    0.53
   0 -18 -16    3.02    0.60
   0 -18 -16    1.97    0.59
   0  18 -16    2.23    0.50
   0  18 -16    2.69    0.70
   0 -18  16    2.61    0.70
   0  18 -16    2.95    0.65
   0  18  17   10.12    0.68
   0 -18 -17    8.54    0.77
   0 -18 -17    8.84    0.74
   0  18 -17    6.15    0.55
   0  18 -17    9.40    0.83
   0 -18  17    8.05    0.86
   0  18 -17    8.26    0.80
   0  18  18    6.16    0.62
   0 -18 -18    6.23    0.69
   0  18 -18    5.32    0.56
   0  18 -18    6.59    0.85
   0 -18  18    6.37    0.89
   0  18 -18    7.66    0.78
   0  18 -19   24.05    1.22
   0  18 -19   23.22    1.43
   0  18  19   25.92    1.26
   0 -18  19   23.99    1.44
   0  18 -20   49.57    2.21
   0  18 -20   46.81    2.37
   0 -18  20   49.63    2.40
   0  18  20   51.20    2.25
   0  18 -21    1.75    0.48
   0 -18  21    2.09    0.80
   0  18  21    2.86    0.51
   0  18 -22    1.23    0.43
   0  18  22    1.28    0.48
   0  19   0    1.41    0.52
   0 -19   0    0.32    0.57
   0 -19  -1    0.24    0.45
   0  19  -1    0.80    0.56
   0 -19   1    0.61    0.57
   0 -19  -1   -0.22    0.56
   0  19  -2   18.76    1.07
   0 -19  -2   18.38    1.00
   0 -19   2   17.62    1.07
   0 -19  -2   16.80    1.07
   0 -19  -3   61.76    2.78
   0  19  -3   62.16    2.83
   0 -19   3   61.40    2.84
   0 -19  -3   63.07    2.86
   0  19   3   66.57    2.82
   0 -19  -4   16.02    0.93
   0  19  -4   16.78    1.02
   0 -19  -4   17.01    1.05
   0 -19   4   17.50    1.03
   0  19   4   16.42    0.97
   0  19  -5    0.48    0.57
   0 -19  -5   -0.77    0.49
   0 -19   5   -0.36    0.62
   0 -19  -5   -0.16    0.60
   0  19   5    1.16    0.52
   0 -19  -6    5.88    0.56
   0  19  -6    4.96    0.68
   0 -19  -6    4.45    0.71
   0 -19   6    5.38    0.69
   0  19   6    7.00    0.65
   0 -19   7   11.97    0.88
   0  19   7   12.65    0.82
   0 -19  -7   12.19    0.76
   0  19  -7   11.88    0.88
   0 -19  -7   11.14    0.90
   0 -19   8   52.40    2.37
   0  19   8   52.48    2.32
   0 -19  -8   49.60    2.25
   0  19  -8   50.68    2.35
   0 -19  -8   49.81    2.39
   0 -19   9    4.14    0.67
   0 -19  -9    4.47    0.61
   0  19   9    3.47    0.60
   0 -19  -9    4.35    0.49
   0  19  -9    4.40    0.64
   0 -19  -9    3.69    0.69
   0  19  -9    3.98    0.64
   0 -19  10   18.29    1.12
   0 -19 -10   17.87    1.04
   0  19  10   18.52    1.06
   0  19 -10   19.34    1.11
   0 -19 -10   19.28    0.96
   0 -19 -10   16.53    1.12
   0  19 -10   18.58    1.10
   0 -19  11   28.11    1.47
   0  19 -11   28.84    1.44
   0 -19 -11   27.24    1.28
   0 -19 -11   23.69    1.41
   0  19 -11   26.41    1.41
   0 -19 -11   25.62    1.36
   0  19  11   27.87    1.37
   0 -19  12    0.10    0.60
   0  19  12    0.32    0.53
   0 -19 -12    0.25    0.49
   0 -19 -12    0.12    0.52
   0  19 -12    0.44    0.63
   0 -19 -12    0.29    0.62
   0 -19 -13   18.49    1.08
   0 -19  13   18.68    1.16
   0  19 -13   17.85    1.12
   0  19  13   20.36    1.07
   0 -19 -13   17.54    1.06
   0 -19  14    5.36    0.75
   0 -19 -14    3.72    0.60
   0  19  14    4.90    0.63
   0 -19 -14    4.80    0.62
   0  19 -14    4.72    0.73
   0  19  15   -0.17    0.55
   0 -19 -15    0.35    0.55
   0  19 -15   -0.30    0.51
   0  19 -15   -0.08    0.63
   0 -19 -15   -0.02    0.56
   0 -19  15    0.13    0.64
   0 -19 -16    0.39    0.53
   0  19  16    0.62    0.57
   0 -19 -16    0.35    0.55
   0  19 -16   -0.72    0.48
   0  19 -16    0.02    0.67
   0 -19  16   -0.16    0.65
   0  19 -16    0.37    0.63
   0  19 -17    0.38    0.42
   0  19 -17    0.71    0.70
   0 -19 -17    0.90    0.58
   0  19  17    0.77    0.51
   0 -19  17    0.50    0.64
   0  19 -18   21.64    1.20
   0  19 -18   24.69    1.41
   0  19  18   26.61    1.27
   0 -19  18   24.54    1.45
   0  19 -19    7.12    0.63
   0  19 -19    7.52    0.88
   0 -19  19    8.57    0.92
   0  19  19    8.74    0.69
   0  19 -20   -0.19    0.47
   0  19  20    0.36    0.51
   0  19  21    1.96    0.53
   0  20   0   27.92    1.39
   0 -20   0   25.42    1.35
   0 -20   0   25.96    1.41
   0  20   1   17.88    1.04
   0 -20  -1   18.60    1.05
   0  20  -1   17.30    1.06
   0 -20   1   17.94    1.09
   0 -20  -1   17.37    1.10
   0  20  -2   32.23    1.57
   0 -20  -2   30.74    1.53
   0 -20  -2   30.75    1.59
   0 -20   2   30.95    1.60
   0  20  -3   42.67    1.95
   0 -20  -3   41.66    1.90
   0 -20  -3   37.21    1.95
   0 -20   3   40.90    1.96
   0 -20  -4   36.82    1.70
   0  20  -4   38.89    1.78
   0 -20   4   33.89    1.77
   0 -20  -4   34.42    1.79
   0 -20  -5   11.09    0.76
   0  20  -5   10.68    0.82
   0 -20   5    8.68    0.81
   0 -20  -5    8.75    0.83
   0  20   5   10.71    0.78
   0  20  -6    3.52    0.65
   0 -20  -6    4.39    0.58
   0 -20   6    4.20    0.66
   0 -20  -6    4.48    0.67
   0  20   6    5.41    0.64
   0 -20   7   48.99    2.34
   0  20   7   53.20    2.31
   0 -20  -7   50.56    2.25
   0  20  -7   50.40    2.33
   0 -20  -7   46.27    2.36
   0 -20   8    0.96    0.63
   0  20   8    1.39    0.57
   0 -20  -8    1.12    0.47
   0 -20  -8    1.04    0.63
   0  20  -8    0.13    0.63
   0 -20   9   14.39    1.01
   0  20  -9   15.76    0.98
   0 -20  -9   14.04    0.84
   0 -20  -9   15.31    1.04
   0  20   9   14.70    0.94
   0 -20  -9   15.53    0.93
   0 -20  10    5.47    0.71
   0 -20 -10    6.31    0.55
   0  20 -10    6.96    0.72
   0 -20 -10    6.04    0.78
   0  20 -10    5.44    0.75
   0 -20 -10    6.23    0.63
   0  20  10    6.69    0.66
   0 -20  11    0.44    0.66
   0 -20 -11    0.58    0.43
   0 -20 -11   -0.22    0.63
   0  20 -11    0.24    0.64
   0  20 -11   -0.16    0.59
   0  20  11    0.34    0.55
   0 -20 -11    0.05    0.54
   0 -20  12    8.25    0.80
   0 -20 -12    8.10    0.70
   0  20  12    6.96    0.70
   0 -20 -12    6.86    0.70
   0 -20 -12    6.55    0.80
   0  20 -12    7.14    0.76
   0  20 -12    7.28    0.76
   0 -20 -13   55.23    2.65
   0 -20  13   59.46    2.72
   0 -20 -13   58.59    2.72
   0  20 -13   56.75    2.70
   0  20  13   60.56    2.64
   0 -20 -13   59.58    2.63
   0 -20  14    2.50    0.74
   0  20  14    2.44    0.57
   0 -20 -14    2.48    0.61
   0 -20 -14    2.28    0.58
   0 -20 -14    1.75    0.64
   0  20 -14    1.48    0.73
   0  20 -15   18.33    1.07
   0 -20 -15   18.72    1.13
   0  20  15   21.54    1.15
   0 -20  15   20.74    1.24
   0  20 -15   20.13    1.24
   0 -20  16   12.83    1.02
   0  20  16   15.01    0.91
   0 -20 -16   11.80    0.86
   0  20 -16   12.50    0.80
   0  20  16   11.52    0.67
   0  20 -16   11.79    0.95
   0  20 -17    2.35    0.46
   0  20 -17    3.17    0.77
   0  20  17    2.93    0.58
   0 -20  17    3.50    0.80
   0  20  18    1.78    0.56
   0 -20  18    0.97    0.77
   0  20  19    1.95    0.58
   0  20  20    1.16    0.59
   0 -21   0    0.12    0.56
   0  21   0    1.00    0.61
   0 -21   0   -0.40    0.64
   0 -21   1    0.46    0.51
   0  21   1    0.65    0.57
   0 -21  -1    1.32    0.55
   0  21  -1    1.23    0.59
   0 -21  -1    0.81    0.58
   0 -21   1    1.17    0.59
   0  21  -2    6.14    0.72
   0 -21  -2    5.63    0.63
   0  21   2    5.80    0.67
   0 -21   2    4.20    0.72
   0 -21  -2    4.77    0.72
   0  21  -3   39.57    1.95
   0  21   3   42.11    1.94
   0 -21  -3   40.79    1.91
   0 -21  -3   40.58    2.00
   0 -21   3   39.57    1.96
   0 -21  -4   14.09    0.88
   0  21   4   14.96    0.92
   0  21  -4   13.53    0.94
   0 -21  -4   11.95    1.00
   0 -21   4   14.14    1.00
   0  21  -5   11.75    0.89
   0 -21  -5   14.81    0.98
   0 -21   5   10.68    0.91
   0 -21  -5   11.13    0.91
   0  21  -6   22.88    1.23
   0 -21  -6   21.62    1.16
   0 -21  -6   19.75    1.25
   0 -21   6   20.76    1.22
   0 -21   7    6.32    0.74
   0 -21  -7    5.13    0.72
   0  21   7    5.15    0.69
   0 -21  -7    4.97    0.59
   0  21  -7    5.26    0.70
   0 -21   8  113.67    4.76
   0  21   8  111.53    4.71
   0  21  -8  106.21    4.73
   0 -21  -8  108.87    4.65
   0 -21  -8  104.34    4.75
   0 -21   9   48.78    2.21
   0  21   9   48.29    2.16
   0 -21  -9   44.57    2.12
   0 -21  -9   45.91    2.08
   0  21  -9   47.28    2.20
   0 -21  -9   40.97    2.19
   0 -21  10   13.52    1.02
   0 -21 -10   14.53    0.85
   0  21 -10   12.75    0.96
   0 -21 -10   13.70    1.04
   0 -21 -10   13.46    0.92
   0  21  10   14.91    0.96
   0 -21  11   12.68    0.95
   0 -21 -11   12.94    0.79
   0  21 -11   12.86    0.94
   0 -21 -11   11.45    0.95
   0  21  11   13.04    0.88
   0 -21 -11   12.51    0.88
   0 -21  12   10.02    0.91
   0 -21 -12    9.12    0.81
   0 -21 -12    8.09    0.87
   0  21 -12    8.59    0.87
   0  21 -12   10.03    0.87
   0 -21 -12    9.58    0.77
   0  21  12   10.52    0.82
   0 -21  13    1.47    0.74
   0  21  13    0.59    0.46
   0  21 -13    0.15    0.68
   0  21 -13   -0.25    0.65
   0 -21 -13    0.30    0.67
   0  21  13    0.32    0.54
   0 -21 -13    0.57    0.57
   0 -21  14    3.90    0.79
   0  21  14    4.45    0.50
   0  21 -14    3.41    0.74
   0 -21 -14    3.97    0.73
   0  21  14    5.47    0.66
   0 -21 -14    5.12    0.67
   0 -21  15   45.21    2.12
   0  21  15   41.08    1.88
   0  21 -15   39.25    2.09
   0 -21 -15   40.61    2.09
   0  21  15   45.34    2.00
   0  21  16   42.20    1.96
   0  21 -16   38.13    2.04
   0 -21  16   42.25    2.08
   0  21  17    1.11    0.65
   0 -21  17    0.38    0.76
   0  21  18    3.33    0.64
   0  21  19   44.32    2.07
   0  21  20   36.32    1.75
   0 -22   0    2.40    0.68
   0  22   0    1.49    0.65
   0 -22   0    1.40    0.61
   0 -22   1   -0.04    0.67
   0 -22  -1    0.86    0.64
   0  22  -1    0.32    0.60
   0 -22   1   -0.21    0.53
   0  22   1    0.62    0.58
   0 -22  -1   -0.14    0.53
   0 -22  -2    3.03    0.68
   0 -22   2    3.80    0.67
   0  22  -2    4.66    0.67
   0 -22  -2    4.54    0.64
   0  22   2    3.71    0.64
   0 -22   2    3.03    0.61
   0 -22   3   18.84    1.18
   0 -22  -3   18.05    1.19
   0 -22  -3   17.95    1.07
   0  22  -3   18.61    1.13
   0  22   3   20.94    1.12
   0 -22  -4   33.29    1.75
   0 -22   4   32.99    1.75
   0  22  -4   33.75    1.72
   0  22   4   33.80    1.67
   0 -22  -4   37.49    1.74
   0 -22   5    8.67    0.85
   0 -22  -5    7.59    0.81
   0  22  -5    9.10    0.81
   0  22   5    8.54    0.75
   0 -22  -5    9.34    0.79
   0 -22  -6   15.22    0.93
   0  22   6   15.65    0.95
   0  22  -6   14.11    1.00
   0 -22   6   14.59    1.02
   0 -22  -6   14.29    1.07
   0  22  -7   71.82    3.26
   0  22   7   73.92    3.20
   0 -22  -7   72.98    3.18
   0 -22  -7   69.62    3.29
   0 -22   7   74.12    3.29
   0 -22   8    6.48    0.82
   0 -22  -8    6.65    0.82
   0 -22  -8    6.52    0.72
   0 -22  -8    7.65    0.66
   0  22   8    7.81    0.69
   0  22  -8    7.59    0.78
   0 -22  -9   -0.76    0.72
   0 -22   9    0.04    0.67
   0 -22  -9    0.52    0.59
   0 -22  -9    0.69    0.50
   0  22   9    1.02    0.52
   0  22  -9    0.18    0.66
   0 -22  10   13.04    1.00
   0 -22 -10   12.61    0.81
   0  22  10   12.66    0.82
   0 -22 -10   11.83    0.95
   0  22 -10   12.19    0.99
   0  22  10   13.67    0.89
   0 -22 -10   12.17    0.89
   0 -22  11   -0.29    0.71
   0 -22 -11    0.57    0.49
   0  22  11    0.59    0.47
   0 -22 -11    0.02    0.69
   0 -22 -11   -0.09    0.57
   0  22  11    0.21    0.59
   0 -22  12   28.73    1.53
   0  22  12   28.89    1.37
   0 -22 -12   24.60    1.55
   0  22  12   28.43    1.46
   0 -22 -12   27.64    1.46
   0 -22  13   13.23    1.00
   0  22  13   12.68    0.78
   0  22 -13   11.22    1.00
   0 -22 -13   10.08    0.98
   0  22  13   13.38    0.92
   0 -22  14   69.22    3.02
   0  22  14   63.45    2.83
   0  22 -14   62.21    3.00
   0  22  14   67.64    2.95
   0  22  15    9.13    0.81
   0 -22  15    8.67    0.91
   0  22  16   22.14    1.24
   0 -23   0    1.02    0.70
   0 -23   0    0.85    0.60
   0  23   0    0.70    0.63
   0 -23  -1   14.03    1.06
   0 -23   1   14.59    1.08
   0  23  -1   15.91    1.04
   0 -23   1   15.42    0.99
   0  23   1   15.77    0.99
   0 -23  -1   15.31    0.98
   0 -23   2   13.85    1.06
   0 -23  -2   12.94    1.03
   0  23  -2   13.78    0.97
   0 -23  -2   15.07    0.99
   0 -23   2   14.72    0.98
   0  23   2   13.96    0.95
   0 -23  -3   78.78    3.75
   0 -23   3   83.41    3.76
   0  23   3   86.59    3.70
   0 -23  -3   86.18    3.71
   0 -23   3   82.22    3.71
   0  23  -3   86.66    3.73
   0 -23   4    4.35    0.78
   0 -23  -4    2.79    0.72
   0  23  -4    2.73    0.68
   0  23   4    3.38    0.67
   0 -23  -4    3.63    0.81
   0 -23   5   29.58    1.60
   0 -23  -5   28.01    1.58
   0  23   5   30.45    1.52
   0  23  -5   29.21    1.57
   0 -23  -5   31.65    1.53
   0 -23   6    3.25    0.75
   0 -23  -6    1.69    0.73
   0  23  -6    3.81    0.73
   0  23   6    3.36    0.62
   0 -23  -6    2.90    0.65
   0  23   7   13.68    0.87
   0  23  -7   11.97    0.95
   0 -23  -7   12.77    0.84
   0 -23   7   12.89    0.99
   0 -23  -7   10.62    1.01
   0  23  -8   48.33    2.29
   0 -23  -8   48.68    2.19
   0  23   8   49.04    2.20
   0 -23  -8   42.15    2.30
   0 -23   8   48.77    2.29
   0 -23  -8   48.84    2.24
   0 -23  -9   16.90    1.00
   0  23   9   18.86    1.00
   0 -23   9   15.40    1.14
   0 -23  -9   16.12    1.13
   0 -23  -9   17.60    1.09
   0 -23 -10    3.75    0.78
   0 -23 -10    3.40    0.64
   0  23  10    4.30    0.58
   0 -23 -10    3.88    0.61
   0 -23  10    4.05    0.80
   0 -23 -11    5.94    0.62
   0  23  11    5.59    0.60
   0 -23  11    3.71    0.81
   0 -23 -11    4.42    0.81
   0  23  12    1.10    0.48
   0 -23  12    0.48    0.75
   0 -23  13    0.21    0.73
   0  24   0   67.47    3.12
   0 -24   0   68.69    3.13
   0 -24   0   74.00    3.21
   0  24   1    9.80    0.84
   0 -24  -1   11.23    0.90
   0 -24   1    9.47    0.84
   0  24  -1   11.03    0.89
   0 -24   1   10.45    0.94
   0 -24  -1   10.91    0.93
   0 -24   2   35.46    1.76
   0 -24  -2   35.95    1.78
   0  24  -2   35.37    1.78
   0  24   2   35.04    1.75
   0 -24  -2   33.95    1.79
   0 -24   2   35.46    1.82
   0  24  -3   95.65    4.30
   0 -24   3   95.05    4.31
   0 -24  -3  111.90    4.38
   0  24   3   99.60    4.29
   0 -24  -3   94.33    4.35
   0 -24   3   96.41    4.36
   0 -24  -4   20.14    1.18
   0  24   4   18.27    1.14
   0  24  -4   18.94    1.19
   0 -24   4   17.62    1.21
   0 -24  -4   17.87    1.19
   0 -24  -5   13.78    0.92
   0  24   5   13.68    0.94
   0 -24  -5   12.99    1.00
   0 -24   5   12.39    1.02
   0 -24  -6   80.03    3.51
   0  24   6   81.50    3.51
   0 -24  -6   73.93    3.59
   0 -24   6   83.59    3.61
   0 -24  -7    3.33    0.60
   0  24   7    4.27    0.64
   0 -24  -7    4.21    0.76
   0 -24   7    3.57    0.76
   0  24   8   30.54    1.51
   0 -24  -8   31.65    1.52
   0 -24  -8   27.67    1.62
   0 -24   8   30.89    1.64
   0  24   9   13.92    0.90
   0 -24  -9   14.40    0.91
   0 -24   9   13.22    1.03
   0  24  10    6.76    0.64
   0 -24 -10    6.26    0.67
   0 -24  10    6.97    0.83
   0 -24 -11    7.80    0.70
   0  24  11    7.60    0.67
   0 -24  11    7.85    0.92
   0  25   0    0.93    0.66
   0 -25   0    0.27    0.72
   0 -25  -1   15.98    1.12
   0 -25   1   15.82    1.12
   0  25   1   16.83    1.06
   0 -25   2   50.74    2.45
   0 -25  -2   48.96    2.43
   0  25   2   50.46    2.37
   0 -25  -2   53.19    2.41
   0 -25   3    4.81    0.79
   0 -25  -3    4.48    0.78
   0  25   3    4.15    0.71
   0 -25  -3    4.28    0.83
   0 -25  -4    6.55    0.81
   0 -25   4    7.05    0.84
   0  25   4    6.88    0.79
   0 -25  -4    7.55    0.78
   0 -25   5    2.27    0.77
   0 -25  -5    2.65    0.72
   0  25   5    2.90    0.66
   0 -25  -5    3.20    0.71
   0 -25   6    0.27    0.72
   0 -25  -6    0.66    0.64
   0  25   6    0.08    0.58
   0 -25   7    1.82    0.76
   0  25   7    1.54    0.60
   0 -25  -7    1.92    0.69
   0  25   8    1.42    0.56
   0 -25  -8    1.70    0.64
   0  25   9    1.27    0.53
   0 -25  -9    1.02    0.59
   0  26   5   -0.02    0.61
   0  26   6    3.62    0.66
   0  26   7    2.30    0.60
   1   0 -28    4.08    0.72
  -1   0  28    3.28    0.63
   1   0 -27    0.14    0.63
  -1   0  27   -0.27    0.56
   1   0 -26    1.04    0.63
  -1   0  26    1.33    0.57
  -1   0  25    0.26    0.50
  -1   0  25    0.38    0.50
   1   0 -25    0.24    0.60
  -1   0  24   34.14    1.69
  -1   0  24   36.61    1.72
  -1   0  23    0.17    0.44
  -1   0  23    0.44    0.48
  -1   0  22  182.19    8.02
  -1   0  22  202.63    8.07
  -1   0  21    0.77    0.44
  -1   0  21    1.26    0.49
  -1   0  20  258.38   10.48
  -1   0  20  250.99   10.43
  -1   0  20  231.95   10.51
  -1   0  20  272.61   10.55
  -1   0  19   -0.03    0.35
  -1   0  19    0.46    0.41
  -1   0  19   -0.27    0.23
  -1   0  18  114.61    4.95
  -1   0  18  116.10    4.90
  -1   0  18  110.75    5.00
  -1   0  17   -0.02    0.30
  -1   0  17   -0.16    0.36
  -1   0  17   -0.23    0.22
  -1   0  16  120.87    5.19
  -1   0  16  126.71    5.12
  -1   0  16  119.26    5.16
  -1   0  15    0.09    0.29
  -1   0  15    0.06    0.17
  -1   0  15   -0.16    0.25
  -1   0  14  160.45    6.35
  -1   0  14  161.85    6.42
  -1   0  13    0.21    0.14
  -1   0  13    0.05    0.27
  -1   0  13   -0.01    0.22
  -1   0  12  890.28   36.55
  -1   0  12  860.14   36.50
  -1   0  12  935.37   36.53
  -1   0  11   -0.05    0.12
  -1   0  11   -0.10    0.24
  -1   0  11   -0.18    0.20
  -1   0  10    5.64    0.37
  -1   0  10    5.41    0.27
  -1   0  10    5.07    0.31
  -1   0   9    0.02    0.10
  -1   0   9   -0.01    0.20
  -1   0   9    0.03    0.17
  -1   0   8  260.39   10.29
  -1   0   8  246.14   10.27
   1   0  -8  244.39   10.26
  -1   0   7    0.14    0.19
   1   0  -7    0.06    0.12
  -1   0   7    0.02    0.12
  -1   0   6   22.34    0.99
  -1   0   6   23.75    0.97
   1   0  -6   21.82    0.96
  -1   0   5   -0.04    0.11
  -1   0   4   31.54    1.32
  -1   0   3   -0.01    0.04
   1   0   3    0.13    0.10
  -1   0  -4    1.97    0.13
  -1   0  -4    2.14    0.15
   1   0   4    2.03    0.14
   1   0   4    1.57    0.18
  -1   0  -5    1.07    0.15
   1   0   5    1.26    0.14
   1   0   5    2.04    0.19
  -1   0  -6  517.33   20.36
   1   0   6  472.04   20.35
   1   0   6  439.23   20.36
  -1   0  -6  528.18   20.34
  -1   0  -7   -0.05    0.18
   1   0   7    0.18    0.07
   1   0   7    0.19    0.16
   1   0   7    0.47    0.19
  -1   0  -7    0.05    0.12
   1   0   8  271.46   11.63
   1   0   8  291.44   11.67
  -1   0  -8  281.52   11.65
   1   0   9   -0.07    0.08
   1   0   9    0.17    0.19
   1   0   9   -0.20    0.23
  -1   0  -9    0.03    0.14
   1   0  10  212.00    9.33
   1   0  10  231.46    9.38
   1   0  10  234.07    9.40
   1   0  11    0.05    0.23
   1   0  11   -0.11    0.10
   1   0  11    0.14    0.29
  -1   0 -11    0.24    0.14
   1   0  12    3.26    0.31
   1   0  12    3.01    0.19
   1   0  12    4.01    0.35
  -1   0 -12    2.84    0.39
  -1   0 -12    3.49    0.23
   1   0  13    0.34    0.27
   1   0  13   -0.16    0.14
   1   0  13    0.67    0.31
  -1   0 -13    0.16    0.35
  -1   0 -13    0.08    0.17
   1   0  14  192.69    7.43
  -1   0 -14  186.12    7.49
   1   0  14  197.93    7.46
  -1   0 -15   -0.42    0.41
   1   0  15    0.01    0.33
   1   0  15    0.28    0.30
  -1   0 -15    0.41    0.19
   1   0  16    6.88    0.52
  -1   0 -16    8.54    0.62
   1   0  16    8.69    0.56
   1   0  17    0.08    0.39
   1   0  17    0.17    0.36
  -1   0 -17   -0.45    0.47
  -1   0 -18   87.46    3.58
   1   0  18   88.77    3.53
   1   0  19    0.32    0.43
  -1   0 -19    0.33    0.51
   1   0  19    0.15    0.41
  -1   0 -20   39.72    1.80
   1   0  20   34.82    1.71
  -1   0 -21    0.02    0.52
   1   0  21    0.15    0.44
  -1   0 -22    0.44    0.54
   1   0  22    0.39    0.47
  -1   0 -23   -0.31    0.55
   1   0  23    0.57    0.49
  -1   0 -24   16.74    1.10
   1   0  24   17.21    1.01
  -1   0 -25   -0.09    0.61
   1   0  25    0.16    0.52
  -1   0 -26   12.19    0.90
   1   0  26   13.43    0.82
  -1   0 -27    0.88    0.65
   1   0  27    0.34    0.21
   1   0  27    0.81    0.57
   1   0  28   44.25    2.12
   1  -1 -28    8.79    0.88
   1   1 -28    6.84    0.84
  -1  -1  28    8.29    0.77
  -1   1  28    7.02    0.74
   1   1 -27   12.30    1.01
  -1   1  27   13.97    0.94
  -1  -1  27   14.15    0.94
  -1   1  26    0.68    0.56
  -1  -1  26    0.99    0.54
  -1  -1  26    0.64    0.54
   1   1 -26    1.34    0.64
  -1  -1  25   45.20    2.11
   1   1 -25   49.23    2.21
  -1  -1  25   48.23    2.15
  -1   1  25   41.61    2.12
  -1   1  24    0.37    0.52
  -1  -1  24    0.58    0.52
   1   1 -24    0.10    0.56
  -1  -1  24    0.48    0.50
  -1   1  23    1.16    0.50
  -1  -1  23    0.82    0.49
  -1   1  23    0.82    0.46
  -1  -1  23    1.06    0.45
   1   1 -23    0.60    0.58
  -1  -1  22    1.13    0.44
  -1   1  22   -0.16    0.26
  -1   1  22    1.15    0.49
  -1  -1  22    0.55    0.48
  -1   1  22    0.63    0.46
   1   1 -22    0.46    0.55
  -1   1  21  252.37   10.38
  -1   1  21  248.88   10.43
  -1   1  21  235.60   10.32
  -1  -1  21  274.20   10.44
  -1  -1  21  273.65   10.47
  -1   1  20    1.60    0.46
  -1   1  20    1.41    0.37
  -1  -1  20    1.59    0.46
  -1   1  20    0.54    0.23
  -1  -1  20    2.04    0.49
  -1   1  19    5.17    0.43
  -1  -1  19    5.86    0.49
  -1   1  19    4.80    0.50
  -1  -1  19    5.13    0.51
  -1   1  19    4.80    0.34
  -1  -1  19    6.03    0.56
  -1   1  18  204.39    9.15
  -1  -1  18  231.22    9.17
  -1  -1  18  204.21    9.21
  -1  -1  18  230.83    9.20
  -1   1  18  221.15    9.20
  -1   1  18  226.71    9.12
  -1   1  17   49.94    2.36
  -1  -1  17   58.62    2.39
  -1  -1  17   57.42    2.44
  -1  -1  17   54.78    2.41
  -1  -1  17   55.45    2.33
  -1   1  17   53.93    2.41
  -1   1  17   56.47    2.32
  -1  -1  16   34.90    1.53
  -1  -1  16   32.85    1.47
  -1   1  16   34.35    1.45
  -1  -1  16   31.37    1.41
  -1   1  16   34.04    1.40
  -1  -1  16   31.60    1.49
  -1   1  16   30.76    1.49
  -1  -1  15   22.15    1.03
  -1  -1  15   20.21    0.95
  -1   1  15   20.61    0.94
  -1   1  15   23.80    0.90
  -1  -1  15   22.05    1.00
  -1  -1  15   17.00    0.88
  -1   1  15   22.05    1.00
  -1  -1  14   31.55    1.39
  -1  -1  14   27.16    1.32
  -1   1  14   29.50    1.31
   1   1 -14   30.15    1.31
  -1   1  14   32.07    1.28
  -1  -1  14   31.02    1.37
  -1  -1  14   29.03    1.28
  -1   1  14   29.00    1.36
  -1  -1  13  185.64    8.53
  -1   1  13  202.59    8.53
   1   1 -13  200.12    8.52
  -1  -1  13  226.88    8.57
  -1  -1  13  210.80    8.51
  -1   1  13  214.00    8.50
  -1   1  13  196.63    8.56
  -1  -1  12   26.62    1.24
  -1   1  12   26.61    1.23
   1   1 -12   30.77    1.23
  -1  -1  12   29.94    1.21
  -1  -1  12   27.41    1.27
  -1   1  12   25.90    1.26
   1   1 -11  104.07    4.38
  -1   1  11  103.67    4.38
  -1  -1  11   99.49    4.39
  -1  -1  11  108.65    4.36
  -1   1  11  101.95    4.41
  -1  -1  11  112.38    4.42
   1   1 -10   30.02    1.33
  -1   1  10   30.56    1.33
  -1  -1  10   27.09    1.35
  -1  -1  10   31.19    1.38
  -1   1  10   34.41    1.37
  -1  -1  10   33.39    1.32
  -1  -1   9   11.43    0.56
   1   1  -9   12.18    0.55
  -1   1   9   12.52    0.55
  -1   1   9   10.42    0.57
  -1  -1   9   11.70    0.53
  -1   1   8  563.71   21.52
  -1  -1   8  480.66   21.52
   1   1  -8  523.19   21.52
  -1   1   8  543.20   21.54
  -1  -1   8  509.89   21.51
  -1   1   7   27.88    1.14
   1   1  -7   26.16    1.15
  -1  -1   7   23.77    1.15
  -1  -1   7   27.97    1.13
  -1   1   7   28.45    1.17
  -1   1   6  144.62    5.58
  -1  -1   6  142.48    5.59
  -1  -1   6  133.03    5.57
  -1  -1   5   14.30    0.64
  -1  -1   5   14.43    0.61
  -1  -1   4   66.93    3.08
  -1  -1   4   78.77    3.07
   1  -1  -3    1.96    0.10
  -1  -1   3    0.84    0.07
   1  -1   3  262.44   10.82
   1  -1   4   60.92    2.45
   1  -1   4   57.24    2.44
   1  -1   5  560.90   25.51
  -1   1  -5  615.50   25.49
  -1  -1  -5  593.21   25.51
   1  -1   5  673.67   25.51
  -1   1  -5  587.92   25.51
  -1  -1  -5  643.11   25.49
   1  -1   6  167.23    5.80
  -1   1  -6  136.82    5.75
   1  -1   6  134.29    5.77
  -1  -1  -6  156.72    5.78
   1   1   6  114.07    5.78
  -1   1  -6  159.12    5.78
  -1  -1  -6  134.88    5.75
   1  -1   7    6.76    0.40
  -1  -1  -7    7.09    0.39
   1   1   7    7.75    0.39
   1  -1   7    6.63    0.37
   1   1   7    7.92    0.41
   1   1   7    6.81    0.34
  -1  -1  -7    7.69    0.33
  -1   1  -7    8.51    0.38
   1  -1   8   57.38    2.37
   1   1   8   51.82    2.35
  -1  -1  -8   55.83    2.35
   1  -1   8   55.10    2.35
   1   1   8   56.48    2.36
   1   1   8   59.30    2.32
  -1  -1  -8   54.89    2.31
   1  -1   9  252.68    8.92
  -1   1  -9  194.10    8.92
   1   1   9  210.56    8.85
   1   1   9  233.60    8.90
   1  -1   9  221.06    8.89
  -1  -1  -9  211.95    8.90
   1   1   9  202.97    8.90
   1   1   9  215.90    8.87
  -1  -1  -9  214.15    8.86
  -1   1  -9  210.43    8.88
  -1   1 -10  189.04    7.70
   1  -1  10  186.04    7.67
   1  -1  10  196.60    7.66
   1   1  10  174.21    7.65
   1   1  10  189.08    7.61
  -1  -1 -10  176.12    7.66
   1   1  10  191.78    7.67
   1   1  10  197.70    7.63
  -1  -1 -10  177.53    7.62
  -1   1 -10  167.97    7.63
   1  -1  11  358.72   17.30
  -1   1 -11  434.76   17.34
   1  -1  11  376.50   17.28
   1   1  11  450.64   17.30
   1   1  11  432.52   17.24
   1   1  11  389.10   17.30
   1   1  11  427.04   17.27
  -1   1 -11  439.46   17.27
   1  -1  12   66.03    3.17
  -1   1 -12   73.75    3.21
   1  -1  12   76.65    3.16
   1   1  12   74.71    3.10
   1   1  12   69.47    3.16
   1   1  12   78.57    3.18
   1   1  12   79.83    3.13
  -1   1 -12   75.22    3.13
   1   1  13  191.52    7.89
   1  -1  13  179.88    7.87
   1   1  13  193.83    7.82
   1   1  13  171.01    7.89
   1  -1  13  194.97    7.91
  -1   1 -13  201.25    7.94
  -1   1 -13  188.83    7.85
   1  -1  14  214.19    8.46
   1   1  14  223.51    8.47
   1   1  14  200.90    8.39
   1   1  14  228.35    8.49
   1  -1  14  207.56    8.49
  -1   1 -14  192.87    8.50
  -1   1 -14  184.05    8.42
   1   1  15   49.09    2.01
   1  -1  15   43.30    1.99
   1   1  15   43.77    1.91
   1  -1  15   46.86    2.03
   1   1  15   47.90    2.02
  -1  -1 -15   46.63    2.07
  -1   1 -15   50.99    2.08
  -1   1 -15   45.73    1.94
   1  -1  16    0.35    0.31
   1   1  16   -0.23    0.15
   1   1  16    0.55    0.37
   1  -1  16   -0.05    0.36
  -1  -1 -16   -0.01    0.42
  -1   1 -16   -0.04    0.40
  -1   1 -16    0.16    0.22
   1  -1  17   62.00    2.88
   1   1  17   67.86    2.80
  -1   1 -17   65.68    2.95
  -1  -1 -17   74.79    2.99
  -1   1 -17   66.49    2.83
   1   1  17   72.80    2.92
   1  -1  17   62.64    2.91
  -1  -1 -18    2.31    0.54
  -1   1 -18    3.31    0.53
   1  -1  18    1.98    0.44
   1   1  18    2.29    0.45
   1  -1  18    2.38    0.40
  -1   1 -18    2.94    0.30
   1  -1  19   57.87    2.45
  -1  -1 -19   56.61    2.54
  -1   1 -19   55.34    2.52
   1  -1  19   50.08    2.46
   1   1  19   59.47    2.49
   1   1  20    0.23    0.43
   1  -1  20    0.04    0.43
  -1   1 -20   -0.20    0.51
  -1  -1 -20   -0.04    0.54
   1  -1  20    0.21    0.40
   1  -1  21    0.73    0.46
   1   1  21    0.57    0.48
  -1   1 -21    0.51    0.50
  -1  -1 -21    0.25    0.54
   1  -1  21    0.99    0.42
  -1   1 -22    7.66    0.72
  -1  -1 -22    7.96    0.74
   1  -1  22    7.99    0.65
   1   1  22    8.51    0.66
  -1  -1 -23    3.21    0.64
  -1   1 -23    2.90    0.62
   1  -1  23    3.48    0.53
   1   1  23    4.33    0.57
  -1  -1 -24   22.80    1.16
  -1   1 -24   18.97    1.11
   1  -1  24   14.65    0.78
   1  -1  24   22.85    1.05
   1   1  24   17.75    1.03
  -1  -1 -25   11.02    0.88
  -1   1 -25   10.12    0.86
   1   1  25   10.90    0.80
   1  -1  25    8.71    0.50
   1  -1  25   12.16    0.82
  -1   1 -26    0.75    0.64
  -1  -1 -26    0.71    0.63
   1   1  26    1.88    0.57
   1  -1  26    1.39    0.56
   1   1  26    0.84    0.22
   1  -1  26    1.01    0.24
  -1  -1 -27    5.27    0.78
  -1   1 -27    4.94    0.72
   1  -1  27    5.45    0.67
   1   1  27    5.39    0.67
   1  -1  27    4.57    0.31
   1   1  27    3.48    0.28
   1  -1  28    1.01    0.61
   1   1  28    0.77    0.60
  -1   2  28    2.67    0.67
  -1  -2  28    3.55    0.64
   1   2 -28    2.74    0.69
  -1  -2  28    2.75    0.58
  -1  -2  27    0.59    0.57
  -1   2  27   -0.84    0.61
   1   2 -27    0.12    0.65
  -1  -2  27    0.28    0.50
  -1   2  26    3.73    0.64
  -1  -2  26    4.86    0.64
   1   2 -26    2.95    0.69
  -1  -2  26    3.97    0.56
  -1  -2  25   -0.18    0.53
  -1  -2  25    0.48    0.48
   1   2 -25    0.52    0.59
  -1   2  24   17.50    0.85
  -1  -2  24   20.64    1.02
  -1  -2  24   18.41    1.07
   1   2 -24   17.48    1.12
  -1  -2  23    0.39    0.43
  -1   2  23    0.01    0.22
  -1  -2  23    0.77    0.51
   1   2 -23    0.70    0.56
  -1   2  22    2.95    0.28
  -1  -2  22    3.30    0.47
  -1  -2  22    3.75    0.55
  -1   2  22    2.70    0.41
   1   2 -22    3.45    0.59
  -1  -2  21    5.04    0.52
  -1   2  21    4.43    0.33
  -1  -2  21    4.44    0.58
  -1   2  21    5.17    0.46
   1   2 -21    4.64    0.62
  -1   2  20   54.50    2.54
   1   2 -20   59.35    2.67
  -1  -2  20   63.57    2.65
  -1   2  20   58.64    2.50
  -1   2  20   61.86    2.63
  -1  -2  20   63.94    2.62
  -1   2  19  159.20    6.96
  -1  -2  19  159.94    7.04
   1   2 -19  159.01    7.07
  -1   2  19  150.58    7.02
  -1   2  19  175.59    6.93
  -1  -2  18    4.02    0.52
  -1   2  18    3.58    0.46
  -1  -2  18    5.07    0.47
  -1   2  18    2.77    0.35
  -1  -2  18    4.14    0.46
  -1   2  18    3.66    0.28
  -1  -2  17  319.75   12.99
  -1  -2  17  298.69   12.93
   1   2 -17  297.26   12.91
  -1   2  17  306.75   12.91
  -1   2  17  322.07   12.88
  -1  -2  17  308.24   12.96
  -1   2  17  333.35   12.97
  -1  -2  16   44.33    1.99
  -1  -2  16   43.12    1.94
   1   2 -16   44.42    1.91
  -1   2  16   46.09    1.91
  -1  -2  16   46.81    1.96
  -1   2  16   40.57    1.95
  -1   2  16   44.03    1.87
  -1  -2  15    1.93    0.40
  -1  -2  15    2.89    0.32
  -1   2  15    2.74    0.37
   1   2 -15    2.27    0.28
  -1   2  15    2.68    0.26
  -1  -2  15    2.10    0.35
  -1  -2  14  120.30    5.24
  -1  -2  14  111.18    5.19
   1   2 -14  122.80    5.17
  -1   2  14  136.14    5.17
  -1  -2  14  130.30    5.22
  -1   2  14  121.63    5.21
  -1  -2  13   62.13    2.63
  -1   2  13   62.80    2.56
   1   2 -13   63.40    2.57
  -1  -2  13   64.89    2.55
  -1  -2  13   61.55    2.61
  -1   2  13   57.11    2.59
  -1  -2  12   99.64    4.77
  -1  -2  12  121.34    4.74
  -1   2  12  112.88    4.71
   1   2 -12  121.15    4.73
  -1   2  12  105.19    4.75
  -1  -2  12  113.72    4.71
  -1  -2  11   48.91    2.10
  -1  -2  11   52.26    2.05
  -1   2  11   49.36    2.02
   1   2 -11   47.42    2.04
  -1  -2  11   45.14    2.01
  -1   2  11   46.19    2.06
  -1  -2  10  630.61   23.48
  -1   2  10  580.10   23.45
   1   2 -10  545.41   23.47
  -1  -2  10  561.97   23.45
  -1   2  10  608.67   23.49
  -1  -2   9    1.30    0.22
   1   2  -9    1.54    0.20
  -1   2   9    1.29    0.16
  -1  -2   9    1.39    0.15
  -1   2   9    1.26    0.24
   1  -2  -8  577.91   23.35
  -1  -2   8  543.82   23.33
  -1   2   8  605.17   23.31
   1   2  -8  663.72   23.33
  -1  -2   8  570.96   23.31
   1   2  -8  529.45   23.30
  -1   2   8  503.74   23.33
   1   2  -7  100.27    4.21
  -1  -2   7  103.61    4.22
   1   2  -7   87.49    4.23
   1  -2  -7   99.26    4.25
   1   2  -6   96.34    4.20
  -1  -2   6   99.14    4.20
   1  -2  -6  100.12    4.23
  -1  -2   5   63.89    2.54
   1   2  -5   58.17    2.53
   1  -2  -5   68.43    2.56
  -1  -2   5   56.57    2.55
   1  -2  -4    9.00    0.42
   1  -2  -3    0.10    0.09
  -1   2   3    0.06    0.09
  -1   2   2   79.25    3.28
   1  -2   2    9.41    0.42
   1  -2   3  545.43   21.90
   1  -2   3  494.92   21.89
  -1   2  -3  564.52   21.89
   1  -2   4 1628.58   67.82
  -1   2  -4 1585.81   67.82
   1  -2   4 1694.71   67.80
   1  -2   5   53.66    2.14
  -1   2  -5   53.49    2.17
   1  -2   5   57.68    2.17
  -1   2  -6  480.63   20.67
  -1   2  -6  477.92   20.69
   1  -2   6  531.74   20.69
  -1   2  -6  483.10   20.65
  -1   2  -7  206.31    7.46
  -1   2  -7  192.37    7.48
   1  -2   7  186.53    7.48
  -1  -2  -7  199.53    7.47
  -1   2  -8    8.35    0.46
   1  -2   8    8.02    0.44
   1   2   8    6.89    0.35
  -1   2  -8    9.47    0.42
  -1  -2  -8    8.51    0.42
   1  -2   8    6.95    0.39
  -1   2  -8    7.39    0.34
  -1   2  -9   18.52    0.80
   1  -2   9   16.62    0.77
  -1  -2  -9   14.58    0.75
  -1   2  -9   15.31    0.68
   1  -2   9   15.80    0.73
   1   2   9   16.31    0.69
  -1   2  -9   15.91    0.73
  -1   2 -10  264.19    9.88
   1  -2  10  249.86    9.86
  -1  -2 -10  250.06    9.84
   1  -2  10  223.58    9.82
   1   2  10  200.83    9.83
   1   2  10  234.20    9.79
  -1   2 -10  257.09    9.82
   1  -2  11   41.16    1.63
  -1   2 -11   37.27    1.64
  -1  -2 -11   36.51    1.61
   1  -2  11   35.19    1.59
   1   2  11   36.01    1.61
   1   2  11   37.14    1.55
  -1   2 -11   34.61    1.58
  -1   2 -12  716.52   27.70
   1  -2  12  634.88   27.67
   1  -2  12  712.61   27.66
  -1  -2 -12  661.60   27.67
   1   2  12  591.98   27.66
   1   2  12  678.07   27.62
  -1   2 -12  691.43   27.64
   1  -2  13   43.66    2.01
  -1   2 -13   45.70    2.04
   1   2  13   47.16    1.91
  -1  -2 -13   45.49    2.01
   1  -2  13   46.06    1.98
   1   2  13   45.00    2.01
   1   2  13   48.23    1.94
  -1   2 -13   40.88    1.95
   1  -2  14   63.21    2.91
  -1   2 -14   64.21    2.94
   1   2  14   69.17    2.81
   1  -2  14   70.22    2.89
   1   2  14   68.69    2.91
   1   2  14   68.70    2.85
  -1   2 -14   64.80    2.86
   1   2  15    3.70    0.21
   1  -2  15    4.38    0.37
   1   2  15    2.52    0.41
  -1   2 -15    3.21    0.46
   1  -2  15    3.29    0.42
  -1   2 -15    3.62    0.31
   1   2  16   78.20    3.30
   1  -2  16   84.83    3.39
   1   2  16   85.91    3.42
  -1   2 -16   74.15    3.44
   1  -2  16   88.11    3.43
  -1   2 -16   74.44    3.34
   1  -2  17    0.06    0.35
   1   2  17   -0.14    0.15
   1   2  17    0.11    0.38
   1  -2  17   -0.01    0.39
  -1   2 -17    0.02    0.43
  -1   2 -17   -0.11    0.25
   1  -2  18    1.63    0.39
   1   2  18    1.08    0.15
   1  -2  18    1.51    0.43
   1   2  18    1.10    0.41
  -1   2 -18    1.67    0.47
  -1  -2 -18    0.73    0.49
  -1   2 -18    1.81    0.30
   1  -2  19    6.10    0.50
   1   2  19    5.30    0.31
  -1   2 -19    5.43    0.60
  -1  -2 -19    4.14    0.63
  -1   2 -19    6.04    0.40
   1  -2  19    5.24    0.55
   1   2  19    6.71    0.57
  -1  -2 -20    0.86    0.57
  -1   2 -20    2.83    0.52
   1  -2  20    2.17    0.40
  -1   2 -20    2.83    0.33
   1  -2  20    2.43    0.50
   1   2  20    3.35    0.50
   1  -2  21   -0.15    0.45
   1   2  21    0.12    0.46
  -1  -2 -21   -0.49    0.56
  -1   2 -21    0.37    0.52
   1  -2  21    0.04    0.39
   1  -2  22    1.43    0.47
   1   2  22    1.54    0.52
  -1   2 -22    0.94    0.55
  -1  -2 -22    1.47    0.60
   1  -2  22    0.77    0.44
   1   2  23    7.01    0.64
   1  -2  23    5.53    0.62
   1  -2  23    5.03    0.36
  -1  -2 -23    4.57    0.69
  -1   2 -23    5.90    0.67
   1  -2  23    5.78    0.57
  -1   2 -24    0.61    0.59
  -1  -2 -24    0.99    0.63
   1   2  24    0.98    0.57
   1  -2  24    0.98    0.25
   1  -2  24    0.57    0.50
  -1   2 -25   22.55    1.25
  -1  -2 -25   20.91    1.25
   1  -2  25   22.63    1.17
   1   2  25   24.46    1.21
   1  -2  25   19.54    0.95
  -1  -2 -26    5.45    0.75
  -1   2 -26    4.63    0.72
   1  -2  26    5.34    0.68
   1   2  26    4.56    0.66
   1  -2  26    4.06    0.33
  -1   2 -27    2.22    0.73
  -1  -2 -27    1.86    0.71
   1   2  27    1.13    0.20
   1   2  27    2.36    0.61
   1  -2  27    2.54    0.59
   1  -2  27    1.90    0.27
   1  -2  28   14.25    0.97
  -1  -3  29    9.04    0.77
  -1  -3  29    7.55    0.50
  -1  -3  28   15.70    0.90
  -1  -3  28   15.67    0.95
  -1  -3  27   26.75    1.36
  -1  -3  27   26.64    1.41
   1   3 -27   26.49    1.46
  -1  -3  26    9.73    0.76
  -1  -3  26   10.50    0.82
   1   3 -26    9.27    0.85
  -1  -3  25   -0.10    0.51
  -1   3  25   -0.42    0.27
  -1  -3  25    0.31    0.51
   1   3 -25   -0.53    0.61
  -1   3  24    2.81    0.26
  -1  -3  24    4.02    0.53
  -1  -3  24    3.58    0.58
   1   3 -24    3.93    0.64
  -1  -3  23    6.76    0.59
  -1   3  23    6.86    0.42
  -1  -3  23    7.88    0.69
  -1   3  23    7.72    0.53
   1   3 -23    7.76    0.72
  -1   3  22   34.11    1.57
   1   3 -22   34.66    1.73
  -1  -3  22   32.18    1.67
  -1   3  22   35.90    1.52
  -1  -3  22   37.91    1.66
  -1   3  21   31.20    1.48
   1   3 -21   33.83    1.64
  -1  -3  21   36.30    1.61
  -1  -3  21   32.73    1.55
  -1   3  21   33.53    1.43
  -1  -3  20    5.15    0.58
   1   3 -20    5.55    0.61
  -1   3  20    5.13    0.42
   1   3 -20    6.39    0.45
  -1   3  20    5.80    0.35
  -1  -3  20    5.71    0.54
  -1  -3  19    8.86    0.68
   1   3 -19    8.13    0.70
  -1   3  19    7.98    0.52
   1   3 -19    9.16    0.53
  -1   3  19    8.85    0.45
  -1  -3  19    8.73    0.62
  -1  -3  18   22.84    1.15
   1   3 -18   24.50    1.19
   1   3 -18   21.23    1.04
  -1   3  18   23.47    1.03
  -1   3  18   22.12    0.98
  -1  -3  18   20.72    1.10
   1   3 -17  359.31   15.71
  -1  -3  17  391.38   15.71
  -1   3  17  374.86   15.62
   1   3 -17  383.48   15.63
  -1  -3  17  378.88   15.67
  -1  -3  16   52.72    2.35
   1   3 -16   54.59    2.36
  -1  -3  16   52.55    2.30
  -1   3  16   54.31    2.32
   1   3 -16   49.55    2.26
  -1   3  16   52.42    2.25
  -1  -3  16   56.73    2.32
   1   3 -15  240.53   10.46
  -1  -3  15  256.36   10.46
  -1  -3  15  255.21   10.41
  -1   3  15  265.32   10.38
   1   3 -15  233.64   10.39
  -1  -3  15  248.71   10.43
  -1   3  15  251.87   10.43
  -1  -3  14    0.47    0.35
  -1  -3  14    1.27    0.32
  -1   3  14    1.30    0.33
   1   3 -14    1.19    0.26
  -1   3  14    0.92    0.20
  -1  -3  13    8.76    0.57
   1  -3 -13    8.10    0.55
  -1  -3  13    6.83    0.48
   1   3 -13    7.72    0.45
  -1   3  13    7.67    0.41
  -1   3  13    7.48    0.49
   1  -3 -12    4.79    0.42
  -1  -3  12    3.84    0.42
  -1  -3  12    4.69    0.37
  -1   3  12    5.19    0.29
   1   3 -12    4.99    0.36
  -1   3  12    5.32    0.38
   1  -3 -12    4.66    0.40
  -1  -3  11   -0.26    0.32
   1  -3 -11    0.33    0.29
  -1  -3  11    0.23    0.25
  -1   3  11    0.16    0.24
   1   3 -11   -0.05    0.21
  -1   3  11    0.02    0.15
   1  -3 -10  727.21   33.25
  -1  -3  10  875.71   33.28
   1   3 -10  774.20   33.23
  -1   3  10  818.60   33.20
   1   3 -10  763.32   33.19
  -1   3  10  792.31   33.24
  -1  -3   9  583.18   23.42
   1  -3  -9  603.33   23.40
  -1  -3   9  636.95   23.39
   1   3  -9  603.69   23.38
  -1   3   9  508.40   23.38
   1   3  -9  533.16   23.35
  -1  -3   8   79.31    3.21
   1  -3  -8   76.56    3.18
   1   3  -8   72.11    3.13
  -1  -3   8   73.60    3.17
   1   3  -8   81.96    3.17
  -1  -3   7    0.92    0.25
   1   3  -7    1.15    0.13
   1  -3  -7    1.07    0.22
  -1  -3   7    1.39    0.22
   1   3  -7    1.25    0.20
   1   3  -6   27.86    1.19
  -1  -3   6   27.66    1.23
  -1   3   6   29.54    1.20
  -1  -3   6   25.05    1.24
   1  -3  -6   30.30    1.23
   1  -3  -5  692.70   27.19
  -1  -3   5  610.25   27.18
  -1   3   5  673.89   27.17
   1  -3  -4   64.75    2.57
  -1   3   4   58.87    2.56
   1  -3  -3  670.19   26.44
   1  -3  -3  601.35   26.43
  -1   3   3  661.25   26.44
  -1   3   2 1323.30   54.46
   1   3  -1  746.82   30.75
   1   3   0  252.97   10.03
  -1   3   0  234.15   10.03
   1   3   1  473.42   19.07
  -1   3  -1  427.43   19.07
   1  -3   1  491.97   19.07
   1  -3   2  387.24   15.37
   1   3   2  355.53   15.37
  -1   3  -2  370.04   15.37
   1  -3   2  383.05   15.37
  -1   3  -3   38.34    1.59
   1   3   3   33.74    1.58
   1  -3   3   35.48    1.59
  -1  -3  -3   38.51    1.57
   1  -3   3   42.40    1.61
  -1   3  -3   41.74    1.61
   1  -3   4 1360.67   54.15
   1  -3   4 1302.57   54.16
  -1   3  -4 1271.09   54.16
  -1   3  -5  402.22   15.92
   1  -3   5  378.21   15.92
   1  -3   5  380.46   15.90
   1  -3   6    0.61    0.14
  -1   3  -6    0.78    0.22
   1  -3   6   -0.01    0.22
  -1   3  -6    0.28    0.22
  -1  -3  -7   23.24    1.21
   1  -3   7   31.66    1.20
  -1   3  -7   30.97    1.22
   1  -3   7   27.74    1.24
  -1   3  -7   24.16    1.23
  -1   3  -8 1033.95   38.77
   1  -3   8  945.07   38.76
  -1   3  -8  916.29   38.73
   1   3   8  972.16   38.69
  -1  -3  -8  931.75   38.74
  -1   3  -8  889.52   38.70
  -1   3  -9  216.63    8.96
   1  -3   9  219.38    8.96
   1   3   9  212.93    8.88
  -1   3  -9  230.11    8.93
  -1   3  -9  215.14    8.89
  -1  -3  -9  204.96    8.93
  -1   3 -10   28.54    1.28
   1  -3  10   28.74    1.27
   1   3  10   28.09    1.18
  -1   3 -10   27.85    1.23
  -1   3 -10   26.59    1.17
  -1  -3 -10   30.06    1.25
  -1   3 -11    9.28    0.55
   1  -3  11    8.89    0.52
   1   3  11    8.25    0.40
  -1   3 -11    9.21    0.47
  -1   3 -11    8.16    0.39
   1  -3  11    8.39    0.48
  -1  -3 -11    8.01    0.49
  -1   3 -12  240.63   10.26
   1  -3  12  247.97   10.25
   1   3  12  246.48   10.17
  -1   3 -12  280.84   10.22
   1  -3  12  257.98   10.22
  -1  -3 -12  240.97   10.23
  -1   3 -12  234.21   10.16
  -1   3 -13    7.86    0.53
   1  -3  13    7.59    0.50
   1  -3  13    7.00    0.45
  -1  -3 -13    6.86    0.48
   1   3  13    7.19    0.36
  -1   3 -13    6.66    0.44
  -1   3 -14   56.08    2.46
   1  -3  14   59.93    2.45
   1  -3  14   55.53    2.41
  -1  -3 -14   59.18    2.44
   1   3  14   48.97    2.43
   1   3  14   55.28    2.35
  -1   3 -14   58.05    2.40
  -1   3 -15    8.03    0.61
   1  -3  15   10.14    0.61
  -1  -3 -15    8.19    0.57
   1  -3  15    7.77    0.54
   1   3  15    9.14    0.59
   1   3  15    9.48    0.46
  -1   3 -15    8.97    0.51
   1  -3  16   64.45    3.04
  -1   3 -16   71.82    3.09
   1  -3  16   70.38    3.02
   1   3  16   71.20    2.93
   1   3  16   79.30    3.07
   1   3  16   71.86    2.96
  -1   3 -16   65.00    2.99
   1  -3  17  102.90    4.13
   1   3  17   99.01    4.04
   1   3  17   88.69    4.15
  -1   3 -17  101.14    4.20
   1  -3  17   92.88    4.16
  -1   3 -17   94.87    4.09
   1   3  18   45.75    1.90
   1  -3  18   42.92    1.99
   1   3  18   50.92    2.07
   1  -3  18   48.38    2.06
  -1   3 -18   45.72    2.08
  -1   3 -18   41.37    1.95
   1   3  19   11.44    0.51
   1  -3  19   10.62    0.66
   1   3  19   10.12    0.73
   1  -3  19   10.03    0.72
  -1   3 -19   10.40    0.77
  -1   3 -19   10.87    0.60
   1  -3  20    4.20    0.47
   1   3  20    3.13    0.23
   1  -3  20    3.57    0.51
   1   3  20    3.14    0.53
  -1   3 -20    3.47    0.56
  -1   3 -20    3.92    0.37
   1  -3  21    4.30    0.49
   1   3  21    4.14    0.28
   1   3  21    4.37    0.57
   1  -3  21    5.31    0.57
   1  -3  21    4.75    0.33
  -1   3 -21    5.26    0.61
  -1  -3 -21    2.60    0.65
  -1   3 -21    4.88    0.41
   1  -3  22   23.22    1.18
  -1   3 -22   24.30    1.30
  -1  -3 -22   26.29    1.35
  -1   3 -22   24.27    1.11
   1   3  22   22.41    1.23
   1  -3  22   25.49    1.26
   1  -3  22   22.77    1.07
   1   3  23    5.09    0.61
   1  -3  23    4.02    0.60
   1  -3  23    4.11    0.33
  -1  -3 -23    4.85    0.67
  -1   3 -23    4.94    0.65
   1  -3  23    4.92    0.54
   1  -3  24    3.25    0.58
   1  -3  24    2.23    0.30
   1   3  24    3.74    0.59
  -1   3 -24    3.33    0.66
  -1  -3 -24    2.26    0.68
   1  -3  24    2.91    0.51
   1   3  25    4.23    0.64
   1  -3  25    3.91    0.34
   1  -3  25    4.30    0.61
  -1  -3 -25    4.27    0.71
  -1   3 -25    4.52    0.69
   1  -3  25    4.85    0.58
  -1  -3 -26   14.93    1.06
  -1   3 -26   13.64    0.97
   1  -3  26   15.00    0.94
   1  -3  26   12.25    0.66
   1   3  26   13.62    0.93
  -1  -3 -27   37.15    1.92
  -1   3 -27   39.39    1.93
   1   3  27   40.04    1.88
   1  -3  27   41.02    1.85
   1  -3  27   35.94    1.62
   1  -3  28   25.32    0.91
   1   3  28    0.08    0.09
  -1  -4  30   59.32    2.68
  -1  -4  29    2.91    0.37
  -1  -4  29    3.37    0.63
  -1  -4  28   16.79    0.99
  -1   4  28   15.88    0.78
  -1  -4  28   13.97    0.79
  -1  -4  28   17.50    1.04
  -1  -4  27   16.79    0.93
   1   4 -27   15.43    1.05
  -1   4  27   15.14    0.77
  -1  -4  27   17.55    1.02
  -1  -4  27   13.14    0.77
  -1  -4  26   56.99    2.33
   1   4 -26   52.72    2.41
  -1  -4  26   56.85    2.39
  -1   4  25   10.85    0.55
  -1  -4  25   11.38    0.75
   1   4 -25   10.31    0.86
  -1  -4  25   10.87    0.83
  -1  -4  24   -0.25    0.48
  -1   4  24    0.14    0.23
  -1  -4  24    0.63    0.54
  -1   4  24    0.43    0.34
   1   4 -24   -0.27    0.58
  -1   4  23    5.31    0.43
   1   4 -23    4.91    0.68
  -1  -4  23    7.05    0.64
  -1   4  23    5.12    0.35
  -1  -4  23    5.23    0.54
  -1   4  22    0.23    0.31
   1   4 -22    0.43    0.53
  -1  -4  22    0.33    0.50
  -1   4  22    0.72    0.21
  -1  -4  22    0.29    0.43
   1   4 -21   16.59    1.03
  -1  -4  21   19.42    1.01
  -1   4  21   15.51    0.83
   1   4 -21   16.06    0.87
  -1   4  21   17.86    0.78
  -1  -4  21   18.84    0.96
  -1  -4  20    5.81    0.60
   1   4 -20    5.27    0.62
  -1   4  20    4.79    0.41
   1   4 -20    5.15    0.45
  -1   4  20    6.35    0.35
  -1  -4  20    6.24    0.54
  -1  -4  19  405.72   16.37
   1  -4 -19  364.18   16.38
   1   4 -19  420.37   16.40
  -1   4  19  377.33   16.27
   1   4 -19  392.35   16.29
  -1  -4  19  421.61   16.34
   1   4 -18    6.34    0.63
  -1  -4  18    5.34    0.59
   1  -4 -18    5.79    0.62
   1   4 -18    5.48    0.46
  -1   4  18    6.62    0.41
  -1  -4  18    6.54    0.53
   1  -4 -17   65.77    2.78
  -1  -4  17   64.38    2.76
   1   4 -17   61.23    2.76
   1   4 -17   57.61    2.67
  -1   4  17   63.34    2.64
  -1  -4  17   64.12    2.72
  -1  -4  16    5.48    0.56
   1  -4 -16    6.94    0.60
   1   4 -16    6.64    0.59
   1   4 -16    7.40    0.45
  -1   4  16    6.23    0.39
  -1  -4  16    5.89    0.51
   1   4 -15   94.72    3.92
   1  -4 -15   87.11    3.90
  -1   4  15   92.71    3.80
   1   4 -15   95.67    3.84
   1  -4 -14    1.58    0.38
   1   4 -14    1.17    0.38
  -1  -4  14    0.85    0.41
  -1   4  14    1.87    0.22
   1   4 -14    1.37    0.30
   1  -4 -14    1.49    0.35
   1   4 -13   20.35    1.13
   1  -4 -13   22.85    1.12
  -1  -4  13   23.25    1.15
  -1  -4  13   25.21    1.10
  -1   4  13   24.45    1.03
   1   4 -13   23.55    1.08
   1  -4 -13   23.13    1.12
  -1  -4  12   94.53    3.66
   1   4 -12   91.23    3.65
   1  -4 -12   93.70    3.64
  -1  -4  12   81.45    3.60
   1   4 -12   78.44    3.59
  -1   4  12   88.98    3.55
   1   4 -12   80.60    3.54
  -1  -4  11   30.21    1.48
   1  -4 -11   37.64    1.47
  -1  -4  11   31.36    1.44
   1   4 -11   30.52    1.43
   1   4 -11   32.84    1.38
   1  -4 -10  138.96    5.32
  -1  -4  10  131.29    5.34
  -1  -4  10  150.57    5.32
   1   4 -10  117.08    5.29
   1   4 -10  117.53    5.25
  -1  -4   9  238.74   10.51
   1  -4  -9  252.47   10.49
   1   4  -9  245.90   10.45
  -1  -4   9  231.14   10.48
  -1   4   9  265.21   10.46
  -1  -4   8  522.00   20.67
   1   4  -8  467.53   20.60
   1  -4  -8  545.26   20.65
  -1   4   8  517.09   20.61
  -1  -4   8  442.90   20.63
   1   4  -8  547.54   20.64
   1  -4  -7    7.57    0.39
  -1   4   7    6.66    0.34
  -1  -4   7    8.01    0.42
  -1  -4   7    5.90    0.43
   1   4  -7    6.13    0.33
   1  -4  -6 1006.13   39.70
   1   4  -6  905.90   39.68
  -1   4   6  950.12   39.68
  -1  -4   6 1050.13   39.71
  -1  -4   6  953.96   39.72
  -1   4   5 1601.68   65.46
  -1  -4   5 1478.35   65.48
   1  -4  -5 1665.66   65.47
   1  -4  -4 2172.28   88.86
  -1   4   4 2173.33   88.86
  -1  -4   4 2057.26   88.88
   1  -4  -4 2205.40   88.86
   1  -4  -3  167.09    6.62
  -1   4   3  164.39    6.62
  -1  -4   3  144.94    6.64
   1   4  -2 1407.07   57.58
  -1  -4   2 1388.66   57.59
   1   4  -1 9895.65  407.05
   1   4   0 7618.73  321.16
   1  -4   0 7998.73  321.16
   1   4   1  712.71   29.24
   1  -4   1  733.08   29.25
  -1   4  -1  685.68   29.25
   1  -4   2 4100.57  167.43
   1   4   2 4212.67  167.43
  -1   4  -2 4048.83  167.43
   1  -4   2 3905.00  167.43
   1  -4   3 9532.67  397.41
   1   4   3 9382.88  397.40
  -1   4  -3 9734.54  397.41
   1  -4   3 9745.59  397.41
  -1   4  -3 9999.00  397.42
   1   4   4 3398.77  140.50
  -1  -4  -4 3411.64  140.49
   1  -4   4 3068.41  140.52
  -1   4  -4 3343.52  140.52
   1  -4   5   42.98    2.00
  -1  -4  -5   48.88    1.98
   1  -4   5   47.38    2.03
  -1   4  -5   50.24    2.03
   1  -4   6 1180.53   48.52
   1  -4   6 1164.41   48.55
  -1   4  -6 1189.68   48.55
   1  -4   7  629.56   23.96
  -1   4  -7  628.67   23.99
  -1   4  -7  552.63   23.97
   1  -4   7  504.58   23.98
  -1  -4  -8   57.95    2.24
   1  -4   8   48.78    2.20
   1   4   8   51.94    2.17
  -1   4  -8   53.28    2.23
  -1   4  -8   50.66    2.25
   1  -4   8   54.17    2.25
   1  -4   9   18.12    1.00
  -1   4  -9   23.28    1.02
  -1   4  -9   21.80    0.93
  -1  -4  -9   21.60    0.98
   1  -4   9   22.34    0.95
  -1   4  -9   24.72    0.99
   1   4   9   20.92    0.91
   1   4   9   20.94    0.90
   1  -4  10  103.74    4.74
  -1   4 -10  121.96    4.76
  -1  -4 -10  127.06    4.74
  -1   4 -10  109.29    4.67
   1  -4  10  105.11    4.69
   1   4  10  113.46    4.67
   1   4  10  110.71    4.66
  -1   4 -10  129.31    4.73
  -1   4 -11   86.02    3.68
   1  -4  11   77.96    3.67
   1   4  11   86.54    3.59
  -1   4 -11   89.29    3.65
   1   4  11   87.17    3.59
  -1   4 -11   84.10    3.59
  -1  -4 -11   96.21    3.67
   1  -4  12  262.27   10.58
  -1   4 -12  262.56   10.58
  -1   4 -12  276.42   10.55
   1   4  12  254.51   10.48
  -1  -4 -12  243.85   10.55
  -1   4 -12  244.83   10.49
   1  -4  13    0.15    0.34
  -1   4 -13    0.14    0.34
   1   4  13    0.25    0.14
  -1   4 -13    0.13    0.26
  -1   4 -13    0.50    0.15
   1  -4  13    0.34    0.26
  -1  -4 -13   -0.16    0.32
   1  -4  14   29.01    1.46
  -1   4 -14   28.93    1.47
   1   4  14   32.29    1.35
  -1   4 -14   34.72    1.43
  -1  -4 -14   32.60    1.45
   1  -4  14   30.33    1.41
  -1   4 -15   -0.08    0.40
   1  -4  15    0.10    0.36
   1   4  15    0.01    0.17
  -1   4 -15   -0.35    0.33
  -1  -4 -15    0.05    0.35
   1  -4  15    0.10    0.28
  -1   4 -16  183.43    7.88
   1  -4  16  185.96    7.86
   1  -4  16  175.94    7.82
  -1  -4 -16  187.33    7.86
   1   4  16  189.19    7.77
  -1   4 -16  199.72    7.82
  -1   4 -17  143.72    5.96
   1  -4  17  151.70    5.95
  -1  -4 -17  130.11    5.92
   1  -4  17  137.08    5.89
   1  -4  17  147.59    5.85
   1   4  17  137.19    5.83
  -1   4 -17  138.46    5.88
   1   4  18   10.88    0.49
   1  -4  18   10.82    0.65
   1   4  18   10.64    0.71
   1  -4  18   11.00    0.57
   1  -4  18    9.02    0.69
  -1   4 -18   10.55    0.74
  -1   4 -18   10.92    0.62
   1   4  19   11.79    0.52
   1  -4  19   10.34    0.66
   1   4  19    8.66    0.71
   1  -4  19   11.46    0.59
   1  -4  19   13.17    0.76
  -1   4 -19    9.83    0.77
  -1   4 -19   11.36    0.64
   1  -4  20   15.50    0.81
   1   4  20   14.55    0.65
   1  -4  20   14.48    0.70
   1   4  20   15.98    0.88
   1  -4  20   12.65    0.85
  -1   4 -20   13.98    0.92
  -1   4 -20   13.57    0.75
   1   4  21    2.73    0.23
   1  -4  21    3.09    0.44
   1   4  21    2.64    0.52
   1  -4  21    3.38    0.31
   1  -4  21    2.13    0.53
  -1   4 -21    3.53    0.60
  -1   4 -21    2.41    0.38
   1  -4  22   40.95    1.63
  -1   4 -22   39.09    1.72
  -1   4 -22   37.26    1.56
   1   4  22   38.52    1.69
   1  -4  22   37.62    1.52
   1  -4  22   36.34    1.68
  -1   4 -23    5.35    0.67
   1   4  23    4.58    0.61
   1  -4  23    4.97    0.38
   1  -4  23    5.06    0.63
   1  -4  23    4.97    0.51
  -1   4 -23    4.79    0.45
   1  -4  24   27.37    1.24
   1   4  24   29.65    1.44
   1  -4  24   28.30    1.42
   1   4  24   26.69    1.21
  -1   4 -24   27.58    1.50
  -1  -4 -24   27.59    1.51
   1  -4  24   28.47    1.35
   1  -4  25   71.25    3.28
   1  -4  25   76.36    3.13
   1   4  25   81.85    3.32
   1   4  25   71.72    3.11
  -1   4 -25   69.72    3.33
  -1  -4 -25   68.17    3.36
   1  -4  25   79.16    3.25
   1  -4  26   -0.11    0.57
   1  -4  26    0.31    0.28
   1   4  26   -0.08    0.59
  -1  -4 -26    0.20    0.69
  -1   4 -26    0.23    0.65
   1   4  26    0.36    0.23
   1  -4  26    0.42    0.48
   1  -4  27    3.49    0.66
   1  -4  27    2.28    0.30
   1   4  27    0.02    0.06
   1   4  27    0.48    0.13
  -1   4 -27    3.05    0.69
  -1  -5  30    0.20    0.61
  -1  -5  29   10.22    0.80
  -1  -5  28    4.08    0.62
  -1   5  28    2.16    0.26
  -1  -5  28    3.61    0.66
  -1  -5  28    3.18    0.39
  -1   5  27    0.81    0.22
  -1  -5  27    1.39    0.53
   1   5 -27    0.86    0.64
  -1   5  27    1.05    0.30
  -1  -5  27    1.30    0.34
  -1  -5  27    1.63    0.60
  -1   5  26   -0.08    0.25
  -1  -5  26    0.09    0.52
   1   5 -26    0.31    0.58
  -1   5  26    0.45    0.27
  -1  -5  26    0.02    0.58
  -1  -5  26    0.91    0.34
  -1  -5  25    0.68    0.56
  -1   5  25    0.06    0.25
  -1  -5  25    0.51    0.47
   1   5 -25    0.02    0.55
  -1   5  25    0.13    0.27
   1  -5 -25   -0.05    0.64
  -1   5  24    2.64    0.26
  -1  -5  24    2.53    0.49
   1   5 -24    3.28    0.62
  -1   5  24    2.55    0.32
  -1   5  24    2.42    0.36
   1  -5 -24    2.82    0.68
  -1  -5  24    2.99    0.60
  -1  -5  23   18.19    1.09
   1  -5 -23   19.71    1.18
  -1  -5  23   19.02    1.05
  -1   5  23   19.95    0.87
   1   5 -23   17.29    1.13
  -1   5  23   20.06    0.93
  -1   5  23   18.70    0.91
   1   5 -23   19.15    0.97
   1   5 -22    6.99    0.68
   1  -5 -22    6.06    0.73
  -1  -5  22    7.80    0.66
  -1  -5  22    6.69    0.61
  -1   5  22    7.05    0.39
  -1   5  22    6.65    0.46
  -1   5  22    6.43    0.44
   1   5 -22    7.32    0.53
  -1  -5  21   77.12    3.39
   1  -5 -21   83.21    3.46
  -1  -5  21   73.38    3.34
   1   5 -21   81.47    3.42
  -1   5  21   78.64    3.27
  -1   5  21   77.68    3.26
   1   5 -21   72.38    3.30
  -1  -5  20   13.43    0.81
   1   5 -20   15.30    0.91
   1  -5 -20   15.07    0.94
  -1  -5  20   12.43    0.87
  -1   5  20   13.87    0.71
   1   5 -20   14.57    0.76
  -1  -5  19   22.97    1.12
   1   5 -19   20.97    1.18
  -1   5  19   22.71    1.02
   1   5 -19   20.24    1.07
   1  -5 -19   22.20    1.23
  -1  -5  19   26.09    1.22
  -1  -5  18    1.69    0.45
  -1   5  18    1.28    0.28
   1   5 -18    1.04    0.38
   1  -5 -18    1.30    0.56
  -1  -5  18    1.40    0.50
   1   5 -18    1.35    0.49
   1   5 -17  115.05    4.75
  -1  -5  17  109.94    4.74
   1  -5 -17  101.77    4.74
  -1   5  17  114.39    4.62
   1   5 -17  108.15    4.67
   1  -5 -16  227.36    9.29
   1   5 -16  215.21    9.30
   1  -5 -16  222.74    9.31
  -1  -5  16  212.95    9.30
  -1   5  16  219.80    9.20
   1   5 -16  233.51    9.25
   1  -5 -15   78.05    3.66
  -1  -5  15   87.61    3.69
   1  -5 -15   88.98    3.66
   1   5 -15   87.10    3.68
  -1   5  15   85.47    3.57
   1   5 -15   80.80    3.61
  -1   5  15   87.52    3.57
  -1  -5  14    9.24    0.63
   1  -5 -14    9.09    0.60
   1   5 -14    8.82    0.45
   1  -5 -14    8.98    0.58
   1   5 -14    8.57    0.61
  -1   5  14    9.14    0.47
  -1   5  14    8.95    0.45
   1   5 -14    8.98    0.54
   1  -5 -13   10.00    0.62
  -1  -5  13    9.34    0.67
   1   5 -13   10.00    0.51
   1   5 -13   10.89    0.66
  -1   5  13   10.93    0.52
  -1   5  13   10.87    0.51
   1   5 -13   12.12    0.60
   1  -5 -12   37.37    1.63
  -1  -5  12   36.13    1.66
   1   5 -12   33.44    1.54
   1   5 -12   34.63    1.64
  -1   5  12   37.13    1.56
   1  -5 -11   47.27    1.98
  -1  -5  11   45.87    2.01
  -1   5  11   38.53    1.95
   1   5 -11   45.28    1.91
   1   5 -11   47.89    2.00
  -1   5  11   45.89    1.91
   1   5 -11   46.11    1.96
  -1  -5  10  159.41    6.63
   1  -5 -10  159.72    6.60
  -1   5  10  150.01    6.59
   1   5 -10  159.22    6.55
   1   5 -10  164.84    6.62
  -1   5  10  165.32    6.55
   1   5 -10  145.50    6.58
  -1  -5   9  100.64    4.07
   1  -5  -9  108.37    4.04
  -1   5   9   98.01    4.03
   1   5  -9   85.84    3.98
   1   5  -9  101.00    4.06
  -1   5   9  101.17    4.00
   1   5  -9   89.77    4.03
   1  -5  -8  327.08   13.66
   1   5  -8  326.47   13.63
   1   5  -8  316.07   13.68
  -1  -5   8  331.42   13.68
  -1   5   8  342.15   13.63
   1  -5  -7    4.63    0.32
  -1   5   7    4.74    0.28
  -1  -5   7    4.14    0.39
  -1   5   6   23.72    1.05
   1  -5  -6   26.98    1.07
   1  -5  -5    3.60    0.25
  -1   5   5    3.56    0.24
  -1  -5   5    3.45    0.33
   1  -5  -5    4.02    0.28
  -1  -5   4 1746.28   76.71
  -1   5   4 1931.60   76.69
   1  -5  -4 1875.69   76.68
  -1  -5   3 2129.52   95.66
   1  -5  -3 2476.11   95.65
  -1  -5   2  777.64   33.35
   1   5  -2  799.20   33.34
   1  -5  -2  842.93   33.33
  -1  -5   1  543.13   23.15
   1  -5  -1  576.37   23.14
   1   5   0   46.97    2.04
  -1  -5   0   48.09    2.06
   1  -5   0   49.58    2.04
   1  -5   1 5522.17  222.08
   1   5   1 5329.92  222.08
  -1   5  -1 5351.51  222.08
   1  -5   2 4770.39  200.86
   1   5   2 4690.63  200.86
  -1   5  -2 5084.15  200.87
   1  -5   2 5042.65  200.87
   1   5   3 3526.10  153.37
  -1   5  -3 3403.48  153.38
  -1   5  -3 3883.23  153.39
   1  -5   3 3646.84  153.38
  -1  -5  -4  804.20   31.44
   1  -5   4  727.31   31.46
  -1   5  -4  728.29   31.45
   1   5   4  739.56   31.45
  -1   5  -4  777.23   31.47
   1  -5   4  789.29   31.47
   1   5   5  208.19    9.26
  -1  -5  -5  219.52    9.24
   1  -5   5  221.79    9.29
  -1   5  -5  229.81    9.29
   1  -5   6   22.19    0.91
  -1  -5  -6   20.08    0.86
   1  -5   6   17.81    0.93
  -1   5  -6   20.94    0.93
  -1   5  -7  450.58   21.12
   1  -5   7  518.42   21.14
  -1   5  -7  489.11   21.13
   1  -5   8  148.46    6.01
  -1   5  -8  160.92    6.05
   1   5   8  144.51    5.97
  -1   5  -8  139.21    6.03
   1  -5   8  130.21    6.04
   1  -5   9   16.14    0.64
  -1  -5  -9   14.08    0.69
  -1   5  -9   11.98    0.68
  -1   5  -9   11.46    0.66
   1   5   9   12.93    0.58
   1  -5   9   12.58    0.70
   1  -5  10   70.05    3.39
   1  -5  10   80.49    3.35
  -1  -5 -10   84.78    3.39
  -1   5 -10   77.39    3.33
  -1   5 -10   78.16    3.40
  -1   5 -10   79.08    3.38
   1   5  10   92.10    3.32
   1   5  10   75.43    3.31
   1  -5  11   25.73    1.40
   1  -5  11   29.15    1.34
  -1   5 -11   28.44    1.31
  -1  -5 -11   32.47    1.39
  -1   5 -11   33.22    1.42
   1   5  11   31.92    1.30
  -1   5 -11   32.62    1.38
   1   5  11   31.58    1.29
   1  -5  12  148.04    6.05
  -1   5 -12  159.10    6.06
  -1  -5 -12  137.03    6.02
  -1   5 -12  141.22    5.96
   1  -5  12  131.95    5.98
   1   5  12  140.06    5.94
  -1   5 -12  170.65    6.03
   1   5  12  145.30    5.94
   1  -5  13   60.44    2.93
  -1   5 -13   66.78    2.95
  -1  -5 -13   73.54    2.93
  -1   5 -13   66.17    2.84
   1  -5  13   72.02    2.87
   1   5  13   65.21    2.83
  -1   5 -13   78.15    2.92
   1   5  13   67.95    2.83
  -1   5 -14  171.58    7.05
   1  -5  14  183.29    7.05
   1  -5  14  161.25    6.99
  -1  -5 -14  185.79    7.03
  -1   5 -14  166.81    6.93
   1  -5  14  162.26    6.96
   1   5  14  162.40    6.93
   1   5  14  166.07    6.93
  -1   5 -14  176.15    7.00
   1  -5  15   12.39    0.79
  -1   5 -15   13.53    0.82
  -1  -5 -15   13.44    0.77
   1  -5  15   14.38    0.74
  -1   5 -15   14.20    0.64
   1  -5  15   14.75    0.69
   1   5  15   14.52    0.63
   1   5  15   13.68    0.63
  -1   5 -15   12.85    0.74
   1  -5  16    0.47    0.41
  -1   5 -16    0.69    0.43
   1  -5  16    1.16    0.33
  -1  -5 -16    0.34    0.39
   1  -5  16    0.74    0.26
   1   5  16    0.47    0.18
   1   5  16    0.64    0.17
  -1   5 -16    0.54    0.37
  -1   5 -17  143.92    5.88
   1  -5  17  122.41    5.83
   1  -5  17  136.22    5.80
  -1  -5 -17  133.77    5.84
   1  -5  17  140.05    5.76
   1   5  17  135.45    5.72
   1   5  17  145.15    5.73
  -1   5 -17  140.46    5.80
  -1   5 -18   26.49    1.35
   1  -5  18   28.08    1.32
  -1  -5 -18   26.86    1.31
   1  -5  18   27.36    1.24
   1  -5  18   26.60    1.19
   1   5  18   26.04    1.14
  -1   5 -18   24.99    1.23
  -1   5 -19    2.79    0.54
   1  -5  19    3.26    0.50
   1  -5  19    4.07    0.42
   1  -5  19    3.40    0.33
   1   5  19    3.40    0.25
  -1   5 -19    3.33    0.44
   1  -5  20    2.19    0.50
  -1   5 -20    0.77    0.55
   1   5  20    1.52    0.19
   1  -5  20    1.32    0.37
   1  -5  20    1.22    0.28
   1   5  20    1.33    0.20
  -1   5 -20    1.55    0.37
  -1   5 -21    0.30    0.52
   1  -5  21    1.75    0.51
   1  -5  21    0.97    0.37
   1   5  21    0.92    0.18
   1  -5  21    0.61    0.29
   1   5  21    0.94    0.19
  -1   5 -21    1.21    0.38
  -1   5 -22    0.43    0.54
   1   5  22    0.21    0.18
   1  -5  22    0.45    0.42
   1  -5  22    0.18    0.27
   1  -5  22    0.79    0.52
   1   5  22    0.36    0.19
  -1   5 -22    0.36    0.39
  -1   5 -23    5.21    0.66
   1   5  23    5.06    0.32
   1  -5  23    6.88    0.56
   1  -5  23    6.09    0.67
   1  -5  23    6.31    0.42
   1   5  23    5.93    0.34
  -1   5 -23    6.40    0.50
  -1   5 -24    2.05    0.61
   1  -5  24    1.92    0.44
   1   5  24    1.31    0.21
   1   5  24    1.75    0.22
  -1   5 -24    2.51    0.42
   1  -5  24    1.82    0.32
   1  -5  24    1.68    0.58
   1  -5  25    1.25    0.31
   1  -5  25    0.45    0.57
  -1   5 -25    1.20    0.63
   1   5  25    1.49    0.21
   1  -5  25    1.93    0.49
   1  -5  26    1.62    0.32
   1   5  26    1.52    0.22
   1  -5  26    2.22    0.60
   1   5  26    1.62    0.21
   1  -5  26    1.75    0.48
  -1   5 -26    1.81    0.68
   1  -5  27   45.07    0.92
  -1   5 -27   41.90    1.13
   1  -5  27   43.68    0.63
   1  -5  27   42.74    1.04
  -1  -6  30    1.25    0.66
  -1  -6  29   18.64    1.08
  -1  -6  28   16.12    0.72
  -1   6  28   13.27    0.33
  -1  -6  28   20.59    0.91
  -1  -6  28   17.69    0.54
  -1  -6  27    0.10    0.65
  -1  -6  27    0.36    0.35
  -1   6  27   -0.16    0.26
  -1  -6  27    0.26    0.54
   1   6 -27    0.79    0.68
  -1   6  27    0.22    0.26
   1  -6 -27    0.16    0.67
  -1  -6  26    1.44    0.37
  -1  -6  26    1.57    0.58
  -1   6  26    1.48    0.26
  -1  -6  26    1.29    0.54
   1   6 -26    1.72    0.64
  -1   6  26    1.73    0.29
   1  -6 -26    1.69    0.69
  -1  -6  25    0.29    0.35
  -1  -6  25    0.13    0.47
  -1   6  25    0.27    0.24
   1   6 -25    0.06    0.58
  -1   6  25    0.09    0.25
  -1  -6  25    0.92    0.55
   1  -6 -25   -0.39    0.68
  -1  -6  24   25.82    1.26
   1  -6 -24   23.73    1.34
  -1  -6  24   21.98    1.08
  -1   6  24   22.66    1.01
  -1  -6  24   21.40    1.18
   1   6 -24   20.32    1.25
  -1   6  24   24.24    1.06
  -1   6  24   22.66    1.04
   1   6 -24   21.79    1.11
   1  -6 -23    1.00    0.62
  -1  -6  23    2.39    0.55
  -1  -6  23    1.35    0.48
  -1   6  23    2.15    0.25
   1   6 -23    1.37    0.59
  -1   6  23    1.67    0.28
  -1   6  23    1.09    0.30
   1   6 -23    2.20    0.41
   1  -6 -22   21.09    1.24
  -1  -6  22   22.78    1.18
  -1  -6  22   21.05    1.13
   1   6 -22   19.93    1.18
  -1   6  22   21.61    0.99
  -1   6  22   21.75    1.00
   1   6 -22   21.44    1.07
  -1  -6  21    5.29    0.61
   1  -6 -21    4.83    0.70
  -1  -6  21    5.81    0.55
   1   6 -21    5.98    0.64
  -1   6  21    5.18    0.39
   1   6 -21    5.68    0.51
  -1   6  21    6.41    0.41
  -1  -6  20   80.93    3.96
   1  -6 -20   94.36    4.01
  -1  -6  20   91.95    3.92
   1   6 -20   94.76    3.99
  -1   6  20   89.47    3.84
  -1   6  20   96.63    3.84
   1   6 -20   88.79    3.89
  -1  -6  19  223.18   10.18
   1  -6 -19  235.12   10.21
  -1  -6  19  248.75   10.15
   1   6 -19  256.19   10.21
  -1   6  19  240.11   10.07
  -1   6  19  239.83   10.07
   1   6 -19  260.41   10.13
  -1  -6  18   87.21    3.84
   1  -6 -18   99.14    3.87
  -1   6  18   79.07    3.79
   1  -6 -18   91.65    3.82
   1   6 -18   85.27    3.83
  -1   6  18   87.11    3.70
  -1   6  18   87.63    3.70
   1   6 -18   92.76    3.76
   1  -6 -17   55.79    2.26
  -1  -6  17   46.98    2.25
  -1   6  17   47.42    2.21
   1  -6 -17   50.64    2.23
   1   6 -17   48.46    2.24
  -1   6  17   48.83    2.11
   1   6 -17   47.41    2.17
  -1   6  17   50.10    2.10
   1  -6 -16  153.60    5.85
  -1  -6  16  137.40    5.85
  -1   6  16  136.43    5.81
   1  -6 -16  132.93    5.81
   1   6 -16  130.29    5.71
   1   6 -16  134.52    5.84
  -1   6  16  136.17    5.73
  -1   6  16  140.94    5.72
   1   6 -16  147.98    5.79
   1  -6 -15   69.25    3.02
  -1  -6  15   74.15    3.06
  -1   6  15   65.10    3.00
   1  -6 -15   75.35    3.02
   1   6 -15   70.82    2.91
   1   6 -15   69.70    3.03
  -1   6  15   68.87    2.92
   1   6 -15   62.72    2.97
  -1   6  15   69.89    2.91
   1  -6 -14   33.98    1.64
  -1  -6  14   32.72    1.67
  -1   6  14   30.00    1.61
   1   6 -14   37.01    1.54
   1   6 -14   37.70    1.66
  -1   6  14   37.06    1.55
  -1   6  14   37.11    1.54
   1   6 -14   37.00    1.62
   1  -6 -13   16.57    0.83
  -1  -6  13   15.65    0.87
  -1   6  13   12.92    0.80
   1   6 -13   15.57    0.72
   1   6 -13   17.65    0.85
  -1   6  13   15.70    0.72
   1   6 -13   17.24    0.82
  -1  -6  12   23.50    1.23
   1  -6 -12   28.43    1.21
   1   6 -12   25.72    1.12
   1   6 -12   27.28    1.23
  -1   6  12   25.26    1.12
   1   6 -12   24.28    1.18
  -1  -6  11    0.12    0.35
   1  -6 -11    0.38    0.30
   1   6 -11    0.23    0.19
   1   6 -11    0.52    0.34
  -1   6  11    0.38    0.18
   1   6 -11    0.14    0.30
  -1  -6  10    0.13    0.33
   1  -6 -10    0.08    0.28
   1   6 -10    0.06    0.15
   1   6 -10    0.13    0.31
  -1   6  10    0.17    0.17
   1   6 -10   -0.11    0.29
  -1  -6   9  106.04    4.86
   1  -6  -9  111.09    4.84
   1   6  -9  117.94    4.81
   1   6  -9  124.52    4.87
  -1   6   9  131.68    4.82
   1   6  -9   97.71    4.83
   1   6  -8  136.71    5.81
   1  -6  -8  147.99    5.78
  -1   6   8  138.59    5.75
  -1  -6   8  128.57    5.80
  -1   6   7   26.37    1.16
  -1  -6   7   27.49    1.23
   1   6  -7   27.41    1.23
   1  -6  -7   26.27    1.19
  -1   6   6   55.22    2.39
   1  -6  -6   56.95    2.39
   1   6  -6   52.86    2.43
  -1  -6   6   56.73    2.44
   1  -6  -6   61.41    2.41
   1  -6  -5 1415.01   59.80
  -1  -6   5 1440.23   59.83
   1   6  -5 1444.91   59.83
  -1  -6   5 1468.62   59.81
   1  -6  -5 1501.09   59.81
   1  -6  -4  220.00    9.06
  -1  -6   4  202.84    9.08
   1   6  -4  214.14    9.09
  -1  -6   4  235.04    9.07
  -1  -6   3   21.07    0.99
   1   6  -3   20.34    0.97
   1  -6  -3   22.53    0.95
  -1  -6   2  149.97    6.30
   1  -6  -2  152.11    6.28
  -1  -6   1 2083.06   88.34
   1  -6  -1 2199.52   88.33
   1  -6   0  700.80   29.07
   1   6   0  693.79   29.07
  -1  -6   0  727.70   29.09
   1  -6   1   38.39    1.73
   1   6   1   40.51    1.73
  -1  -6  -1   43.03    1.77
  -1   6  -1   41.02    1.74
   1  -6   2 1346.08   55.68
  -1   6  -2 1400.72   55.69
   1   6   2 1318.18   55.68
  -1   6  -3 1734.61   71.18
   1  -6   3 1892.75   71.18
   1   6   3 1693.87   71.16
   1  -6   3 1941.42   71.18
  -1  -6  -4  637.97   27.64
   1  -6   4  678.18   27.67
  -1   6  -4  689.22   27.68
   1   6   4  640.96   27.66
  -1   6  -4  658.72   27.67
   1  -6   5   70.27    3.20
  -1   6  -5   70.18    3.20
   1  -6   5   66.33    3.19
   1   6   5   71.77    3.18
  -1   6  -6  126.84    5.13
  -1  -6  -6  125.11    5.12
   1  -6   6  120.24    5.11
  -1  -6  -6  129.12    5.07
   1  -6   6  131.25    5.13
  -1   6  -7  814.73   34.61
  -1  -6  -7  789.39   34.60
   1  -6   7  728.79   34.61
  -1   6  -8  107.14    4.56
   1  -6   8  110.40    4.53
  -1  -6  -8  112.66    4.55
  -1   6  -8   99.58    4.54
   1  -6   8  112.10    4.56
  -1   6  -9   72.78    2.95
   1  -6   9   73.96    2.91
   1  -6   9   70.35    2.95
   1  -6  10    4.29    0.43
   1  -6  10    5.10    0.35
  -1   6 -10    4.59    0.41
  -1  -6 -10    4.22    0.38
  -1   6 -10    4.92    0.40
   1  -6  11   24.90    1.27
   1  -6  11   28.41    1.21
  -1  -6 -11   29.51    1.26
  -1   6 -11   27.44    1.19
  -1   6 -11   28.16    1.27
   1   6  11   26.14    1.15
  -1   6 -11   29.65    1.26
   1   6  11   26.76    1.15
   1  -6  12   57.71    2.82
   1  -6  12   67.53    2.77
  -1  -6 -12   65.79    2.81
  -1   6 -12   59.61    2.73
  -1   6 -12   69.80    2.84
   1   6  12   67.11    2.72
  -1   6 -12   76.41    2.82
   1   6  12   64.92    2.71
   1  -6  13    0.12    0.37
   1  -6  13    0.64    0.25
  -1   6 -13    0.53    0.20
  -1  -6 -13    0.62    0.33
  -1   6 -13    1.51    0.37
   1   6  13    0.49    0.14
   1   6  13    0.67    0.13
  -1   6 -13    0.71    0.33
   1  -6  14  109.12    5.01
   1  -6  14  106.57    4.94
  -1  -6 -14  110.79    4.99
  -1   6 -14  114.36    4.92
  -1   6 -14  119.08    5.02
   1   6  14  112.02    4.90
  -1   6 -14  113.18    4.98
   1  -6  15    1.53    0.45
  -1   6 -15    2.43    0.42
   1  -6  15    2.14    0.31
  -1   6 -15    1.76    0.22
  -1  -6 -15    2.01    0.41
   1   6  15    1.96    0.18
   1   6  15    1.92    0.18
  -1   6 -15    1.37    0.36
   1  -6  16   21.46    1.05
   1  -6  16   17.72    0.90
   1  -6  16   17.48    0.94
  -1   6 -16   20.02    0.87
  -1  -6 -16   19.42    1.00
  -1   6 -16   19.09    1.03
   1   6  16   19.58    0.85
   1   6  16   19.65    0.84
  -1   6 -16   17.75    0.97
   1  -6  17  342.36   14.05
   1  -6  17  336.24   13.97
   1  -6  17  320.51   13.99
  -1  -6 -17  325.63   14.03
  -1   6 -17  347.23   14.06
   1   6  17  331.65   13.92
   1   6  17  342.73   13.92
  -1   6 -17  362.85   14.01
   1  -6  18  196.57    7.87
   1  -6  18  194.29    7.78
  -1  -6 -18  194.43    7.86
   1  -6  18  181.31    7.81
  -1   6 -18  193.75    7.89
   1   6  18  180.08    7.73
   1   6  18  190.15    7.74
  -1   6 -18  180.28    7.81
   1  -6  19    0.40    0.45
  -1   6 -19   -0.23    0.48
   1  -6  19    0.03    0.29
   1  -6  19    0.48    0.38
  -1  -6 -19   -0.21    0.49
   1   6  19    0.07    0.16
  -1   6 -19   -0.45    0.41
   1  -6  20   14.18    0.88
   1  -6  20   14.06    0.74
   1  -6  20   15.42    0.82
  -1   6 -20   14.05    0.93
   1   6  20   14.70    0.67
  -1   6 -20   16.71    0.83
   1  -6  21    1.21    0.49
  -1   6 -21    0.64    0.53
   1  -6  21    1.70    0.31
   1  -6  21    1.04    0.40
   1   6  21    1.74    0.19
   1   6  21    1.02    0.19
  -1   6 -21    1.26    0.42
   1  -6  22    4.79    0.59
   1  -6  22    3.83    0.39
   1  -6  22    4.17    0.49
   1   6  22    3.93    0.26
  -1   6 -22    3.98    0.63
   1   6  22    3.83    0.26
  -1   6 -22    3.75    0.46
   1  -6  23    2.31    0.34
   1  -6  23    3.03    0.59
   1   6  23    2.83    0.24
   1  -6  23    2.56    0.45
  -1   6 -23    3.10    0.61
   1   6  23    3.03    0.27
  -1   6 -23    2.99    0.47
   1  -6  24    3.97    0.65
   1  -6  24    3.77    0.38
   1   6  24    3.37    0.26
   1  -6  24    4.62    0.52
  -1   6 -24    4.07    0.64
   1   6  24    3.20    0.24
  -1   6 -24    4.48    0.49
   1  -6  25   10.83    0.79
   1   6  25   10.59    0.45
   1  -6  25    9.60    0.53
   1  -6  25   10.16    0.65
   1   6  25    8.62    0.42
   1   6  25    6.05    0.37
  -1   6 -25    9.42    0.62
  -1   6 -25   10.28    0.81
   1  -6  26    2.68    0.66
   1   6  26    3.49    0.27
   1  -6  26    3.61    0.38
   1  -6  26    4.25    0.53
  -1   6 -26    3.31    0.47
  -1   6 -26    4.17    0.70
  -1   6 -27    6.30    0.75
   1  -6  27    7.51    0.39
   1  -6  27    8.80    0.73
   1  -6  27    7.49    0.58
   1  -6  28    2.40    0.56
  -1  -7  30    7.74    0.78
  -1  -7  29    0.48    0.61
  -1  -7  28    1.49    0.57
  -1  -7  28    0.74    0.39
  -1  -7  27    0.80    0.53
  -1   7  27    1.13    0.27
   1   7 -27    0.37    0.63
  -1   7  27    0.27    0.19
  -1  -7  27    0.73    0.38
  -1  -7  26   26.93    1.37
  -1  -7  26   30.29    1.47
  -1   7  26   31.25    1.30
   1   7 -26   28.25    1.56
  -1   7  26   30.31    1.31
   1  -7 -26   28.24    1.63
  -1  -7  26   27.47    1.52
  -1  -7  25   10.36    0.82
   1  -7 -25    8.21    0.91
  -1  -7  25    9.44    0.61
  -1   7  25    9.72    0.50
  -1  -7  25    9.70    0.72
   1   7 -25    9.69    0.86
  -1   7  25   10.18    0.56
  -1   7  25    8.86    0.52
   1   7 -25    9.50    0.66
  -1  -7  24    0.80    0.55
   1  -7 -24   -0.37    0.70
  -1  -7  24    0.74    0.36
  -1   7  24    1.00    0.22
  -1  -7  24    0.35    0.51
   1   7 -24    0.71    0.56
  -1   7  24    0.78    0.25
  -1   7  24    0.42    0.30
   1   7 -24    0.84    0.44
   1  -7 -23   13.23    0.97
  -1  -7  23   11.07    0.86
  -1  -7  23   12.91    0.69
  -1  -7  23   11.45    0.78
   1   7 -23   12.07    0.89
  -1   7  23   12.19    0.61
  -1   7  23   11.31    0.62
   1   7 -23   11.78    0.75
  -1  -7  22   32.92    1.56
   1  -7 -22   33.63    1.61
  -1  -7  22   30.37    1.41
  -1  -7  22   28.84    1.46
   1   7 -22   30.82    1.56
  -1   7  22   29.63    1.36
   1   7 -22   32.35    1.45
  -1   7  22   30.73    1.37
  -1  -7  21   16.65    0.98
   1  -7 -21   15.63    1.02
  -1  -7  21   15.58    0.82
  -1  -7  21   16.15    0.92
   1   7 -21   15.46    0.97
  -1   7  21   13.65    0.74
   1   7 -21   16.85    0.86
  -1   7  21   16.92    0.76
   1  -7 -20   -0.13    0.59
  -1  -7  20   -0.02    0.53
  -1  -7  20    0.07    0.46
   1   7 -20    0.02    0.52
  -1   7  20    0.15    0.23
   1   7 -20    0.15    0.43
  -1   7  20    0.27    0.26
  -1  -7  19  146.68    6.05
   1  -7 -19  161.13    6.07
   1  -7 -19  152.73    6.03
   1   7 -19  133.17    6.02
  -1   7  19  134.79    5.89
   1   7 -19  136.90    5.96
  -1   7  19  142.80    5.89
  -1  -7  18   64.50    3.01
   1  -7 -18   68.52    3.01
   1  -7 -18   65.05    2.98
   1   7 -18   68.42    3.00
  -1   7  18   66.69    2.86
  -1   7  18   66.37    2.85
   1   7 -18   76.35    2.95
   1  -7 -17  149.07    6.11
  -1  -7  17  147.81    6.12
   1  -7 -17  151.21    6.09
   1   7 -17  140.26    5.97
   1   7 -17  142.83    6.10
  -1   7  17  141.02    5.98
   1   7 -17  140.91    6.04
  -1   7  17  145.98    5.97
  -1  -7  16   -0.22    0.50
   1  -7 -16    0.11    0.42
   1  -7 -16    0.44    0.42
   1   7 -16    0.83    0.24
   1   7 -16    0.33    0.45
  -1   7  16    0.14    0.22
  -1   7  16    0.00    0.22
   1   7 -16    0.19    0.38
  -1  -7  15    8.86    0.70
   1  -7 -15    8.70    0.65
   1   7 -15    9.95    0.49
   1   7 -15    9.02    0.67
  -1   7  15    9.40    0.49
  -1   7  15    9.67    0.48
   1   7 -15    9.45    0.61
   1  -7 -14  116.92    4.56
  -1  -7  14  105.96    4.58
   1   7 -14  106.18    4.47
   1   7 -14  111.31    4.58
  -1   7  14  107.75    4.47
   1   7 -14   98.18    4.53
  -1  -7  13   35.20    1.86
   1  -7 -13   44.52    1.85
   1   7 -13   39.91    1.76
   1   7 -13   40.66    1.86
  -1   7  13   42.33    1.76
   1   7 -13   42.68    1.83
  -1  -7  12  104.38    4.73
   1  -7 -12  114.85    4.72
   1   7 -12  108.42    4.65
   1   7 -12  105.37    4.72
   1   7 -12   93.50    4.69
  -1  -7  11    0.50    0.36
   1  -7 -11    0.30    0.30
   1   7 -11    0.34    0.17
   1   7 -11    0.64    0.35
  -1   7  11    0.44    0.20
   1   7 -11    0.87    0.32
  -1  -7  10    3.54    0.40
   1  -7 -10    3.04    0.35
   1   7 -10    3.58    0.29
   1   7 -10    4.31    0.42
  -1   7  10    3.62    0.27
   1   7 -10    2.96    0.37
   1   7  -9  212.59    9.49
   1  -7  -9  239.74    9.47
  -1   7   9  224.70    9.43
  -1  -7   9  236.72    9.50
  -1   7   8    9.99    0.51
  -1  -7   8    9.27    0.60
   1   7  -8   11.00    0.61
   1  -7  -8    9.89    0.56
  -1  -7   8   11.32    0.56
   1  -7  -7  101.47    4.13
   1   7  -7   88.81    4.18
  -1  -7   7   93.91    4.18
  -1  -7   7   95.46    4.16
   1  -7  -6   11.69    0.60
  -1  -7   6   12.15    0.67
   1   7  -6   13.27    0.68
  -1  -7   6   12.81    0.64
   1  -7  -6   14.63    0.64
   1  -7  -5  452.67   19.12
   1   7  -5  440.18   19.16
  -1  -7   5  487.38   19.17
  -1  -7   5  479.03   19.14
   1   7  -4   10.99    0.57
   1  -7  -4   11.35    0.54
  -1  -7   4   10.05    0.58
   1   7  -4    9.79    0.59
  -1  -7   4   10.96    0.56
   1  -7  -3  222.77    9.22
   1   7  -3  208.48    9.23
   1   7  -3  238.97    9.25
  -1  -7   3  225.35    9.25
  -1  -7   2  280.90   11.76
  -1   7   2  268.61   11.74
   1   7  -2  302.67   11.77
   1  -7  -2  287.87   11.74
  -1  -7   1    3.16    0.34
   1  -7  -1    3.11    0.29
   1   7  -1    2.71    0.31
   1  -7   0  170.74    7.35
   1   7   0  175.42    7.34
  -1  -7   0  186.54    7.37
   1  -7   1  137.63    5.85
   1   7   1  141.79    5.85
  -1   7  -1  140.25    5.85
  -1  -7  -1  142.74    5.88
   1  -7   2   20.28    0.97
   1   7   2   21.47    0.96
  -1   7  -2   21.83    0.97
   1   7   3  379.07   15.96
   1  -7   3  425.59   15.97
   1  -7   3  361.19   15.96
  -1   7  -3  381.52   15.97
  -1  -7  -4  205.64    8.69
   1   7   4  213.07    8.72
   1  -7   4  206.98    8.72
  -1   7  -4  213.35    8.72
   1  -7   4  214.02    8.73
  -1   7  -4  211.74    8.73
  -1  -7  -5   14.91    0.67
   1   7   5   15.58    0.71
   1  -7   5   16.74    0.73
   1  -7   5   13.29    0.72
  -1   7  -5   13.26    0.72
   1  -7   6    1.05    0.27
   1   7   6    1.19    0.21
  -1  -7  -6    0.92    0.16
   1  -7   6    0.92    0.26
  -1   7  -6    0.66    0.27
  -1  -7  -7  946.23   39.79
   1   7   7  981.04   39.76
   1  -7   7  948.94   39.78
  -1  -7  -7  979.43   39.74
   1  -7   7  936.36   39.79
  -1   7  -7  977.97   39.79
   1  -7   8  754.70   28.53
   1   7   8  615.12   28.50
  -1  -7  -8  707.32   28.53
  -1   7  -8  722.73   28.54
   1  -7   8  705.95   28.54
  -1   7  -8  690.61   28.54
  -1  -7  -9   24.40    1.14
   1  -7   9   23.16    1.12
  -1   7  -9   29.32    1.18
   1  -7   9   23.20    1.16
  -1   7  -9   24.66    1.16
   1  -7  10   78.61    3.58
  -1  -7 -10   90.24    3.62
  -1   7 -10   84.07    3.62
  -1   7 -10   93.52    3.62
   1  -7  10   81.56    3.63
   1  -7  11    9.32    0.50
  -1  -7 -11    7.80    0.54
  -1  -7 -11    8.49    0.55
  -1   7 -11    9.84    0.58
  -1   7 -11    9.93    0.57
   1  -7  11    8.32    0.59
  -1  -7 -12   55.88    2.39
   1  -7  12   52.27    2.34
  -1   7 -12   53.34    2.31
  -1  -7 -12   55.24    2.38
  -1   7 -12   55.41    2.40
  -1   7 -12   59.74    2.38
   1  -7  12   52.41    2.40
   1  -7  13    1.88    0.28
  -1  -7 -13    1.32    0.40
  -1  -7 -13    2.81    0.38
  -1   7 -13    1.73    0.23
  -1   7 -13    2.00    0.41
   1  -7  13    1.42    0.42
   1   7  13    2.13    0.16
  -1   7 -13    1.79    0.39
   1  -7  14   29.26    1.26
  -1  -7 -14   29.15    1.32
  -1   7 -14   27.40    1.22
  -1   7 -14   27.72    1.34
   1  -7  14   25.54    1.33
  -1  -7 -14   24.14    1.33
   1   7  14   27.69    1.18
  -1   7 -14   29.67    1.31
   1  -7  15    5.79    0.58
   1  -7  15    6.59    0.45
  -1  -7 -15    5.60    0.53
  -1   7 -15    6.54    0.39
  -1   7 -15    6.44    0.54
   1   7  15    6.23    0.32
  -1   7 -15    5.96    0.50
   1   7  15    6.43    0.33
   1  -7  16    5.78    0.57
   1  -7  16    5.38    0.42
  -1  -7 -16    5.88    0.55
  -1   7 -16    5.05    0.33
  -1   7 -16    5.11    0.55
   1   7  16    4.20    0.27
   1   7  16    5.05    0.28
  -1   7 -16    5.15    0.48
   1  -7  17  345.91   12.62
   1  -7  17  295.66   12.51
  -1   7 -17  312.04   12.48
  -1  -7 -17  305.03   12.58
   1  -7  17  312.33   12.55
  -1   7 -17  300.00   12.60
   1   7  17  282.59   12.45
   1   7  17  307.46   12.46
  -1   7 -17  304.86   12.56
   1  -7  18    7.75    0.64
   1  -7  18    7.33    0.50
  -1   7 -18    8.26    0.43
   1  -7  18    7.02    0.54
  -1  -7 -18    6.87    0.60
  -1   7 -18    7.02    0.66
   1   7  18    6.65    0.36
   1   7  18    7.89    0.38
  -1   7 -18    6.09    0.58
   1  -7  19   70.07    2.83
   1  -7  19   57.81    2.70
   1  -7  19   69.61    2.75
  -1  -7 -19   70.30    2.82
  -1   7 -19   64.90    2.84
   1   7  19   59.77    2.63
  -1   7 -19   69.86    2.77
   1  -7  20    0.81    0.51
   1  -7  20    0.59    0.31
   1  -7  20    0.41    0.38
  -1  -7 -20   -0.10    0.50
  -1   7 -20    0.53    0.53
   1   7  20    0.54    0.15
  -1   7 -20    0.37    0.41
   1  -7  21   11.02    0.63
   1  -7  21   11.02    0.70
  -1   7 -21    9.56    0.82
   1  -7  21   11.75    0.79
  -1   7 -21   11.77    0.72
   1  -7  22   47.33    2.17
   1  -7  22   51.95    2.23
   1   7  22   49.83    2.10
  -1   7 -22   50.77    2.33
   1  -7  22   55.44    2.32
  -1   7 -22   48.68    2.22
   1  -7  23    0.81    0.34
   1   7  23    0.96    0.20
   1  -7  23    1.02    0.44
  -1   7 -23    1.15    0.60
   1  -7  23    1.42    0.56
  -1   7 -23    0.78    0.44
   1   7  24   79.34    3.37
   1  -7  24   86.77    3.42
   1  -7  24   81.08    3.47
   1   7  24   77.37    3.34
  -1   7 -24   79.25    3.56
   1  -7  24   81.06    3.53
  -1   7 -24   81.92    3.45
   1  -7  25    0.40    0.46
   1   7  25   -0.07    0.21
  -1   7 -25    1.08    0.60
   1  -7  25   -0.15    0.57
   1  -7  25    0.17    0.34
   1   7  25   -0.18    0.25
  -1   7 -25    0.02    0.45
   1   7  26    2.29    0.23
   1  -7  26    3.68    0.54
   1  -7  26    3.06    0.38
   1  -7  26    4.08    0.66
  -1   7 -26    3.08    0.51
  -1   7 -26    3.22    0.68
   1  -7  27    1.05    0.64
   1  -7  27    0.54    0.34
  -1   7 -27    0.41    0.48
   1  -7  27    0.39    0.48
   1  -7  28   24.94    1.28
   1  -7  29    8.90    0.73
  -1  -8  30   24.62    1.33
  -1  -8  29    6.89    0.74
  -1  -8  28   63.86    2.88
  -1  -8  28   70.88    2.97
  -1  -8  27   24.88    0.64
  -1  -8  27   29.02    0.86
  -1   8  27   27.23    0.44
  -1  -8  27   29.20    0.97
   1  -8 -26    8.68    0.95
  -1  -8  26   12.01    0.86
  -1  -8  26    9.57    0.62
  -1  -8  26    9.43    0.72
  -1   8  26    9.56    0.49
   1   8 -26    9.25    0.88
  -1   8  26    7.94    0.47
   1   8 -26    8.78    0.68
  -1  -8  25    1.57    0.60
   1  -8 -25    1.17    0.70
  -1  -8  25    1.93    0.43
  -1   8  25    2.23    0.25
  -1  -8  25    1.91    0.53
   1   8 -25    1.73    0.62
  -1   8  25    1.50    0.26
  -1   8  25    1.68    0.31
   1   8 -25    1.83    0.50
  -1  -8  24    7.17    0.76
   1  -8 -24    8.68    0.84
  -1  -8  24    8.84    0.59
  -1  -8  24    8.61    0.70
   1   8 -24    8.52    0.79
  -1   8  24    8.85    0.49
  -1   8  24    7.55    0.46
   1   8 -24    9.28    0.66
  -1  -8  23   36.82    1.76
   1  -8 -23   35.77    1.82
  -1  -8  23   32.80    1.61
  -1  -8  23   32.64    1.67
   1   8 -23   35.58    1.79
  -1   8  23   34.80    1.55
  -1   8  23   38.89    1.56
   1   8 -23   36.88    1.66
   1  -8 -22    5.44    0.73
  -1  -8  22    5.72    0.68
  -1  -8  22    6.03    0.49
  -1  -8  22    5.57    0.61
   1   8 -22    6.04    0.71
  -1   8  22    5.14    0.39
  -1   8  22    5.92    0.40
   1   8 -22    5.38    0.54
  -1  -8  21   49.25    2.24
   1  -8 -21   49.99    2.27
  -1  -8  21   44.82    2.11
  -1  -8  21   43.29    2.17
   1   8 -21   45.13    2.24
  -1   8  21   51.21    2.06
  -1   8  21   48.64    2.05
   1   8 -21   47.34    2.14
  -1  -8  20   -0.52    0.56
   1  -8 -20    0.43    0.56
  -1  -8  20    0.58    0.37
   1  -8 -20   -0.05    0.53
   1   8 -20   -0.02    0.52
  -1   8  20    0.49    0.27
  -1   8  20    0.07    0.27
   1   8 -20   -0.02    0.46
   1  -8 -19    0.33    0.53
  -1  -8  19   -0.27    0.53
  -1  -8  19    0.64    0.37
   1  -8 -19    0.49    0.49
   1   8 -19    0.16    0.53
  -1   8  19    0.30    0.27
   1   8 -19   -0.18    0.42
  -1   8  19   -0.08    0.26
  -1  -8  18   59.76    2.77
   1  -8 -18   66.50    2.75
  -1  -8  18   58.56    2.65
   1   8 -18   58.84    2.60
   1  -8 -18   64.55    2.73
   1   8 -18   55.89    2.74
  -1   8  18   65.14    2.62
  -1   8  18   61.97    2.59
   1   8 -18   60.92    2.68
  -1  -8  17    0.10    0.55
   1  -8 -17    1.59    0.48
  -1  -8  17    1.94    0.38
   1   8 -17    1.89    0.30
   1  -8 -17    1.04    0.47
   1   8 -17    1.80    0.50
  -1   8  17    1.06    0.26
   1   8 -17    0.96    0.44
  -1   8  17    0.83    0.24
   1  -8 -16  371.79   14.86
  -1  -8  16  334.83   14.87
  -1  -8  16  341.66   14.79
   1   8 -16  360.70   14.76
   1   8 -16  362.37   14.87
  -1   8  16  368.62   14.76
  -1   8  16  361.81   14.74
   1   8 -16  338.21   14.82
   1  -8 -15   52.02    2.21
  -1  -8  15   48.35    2.24
  -1  -8  15   48.71    2.15
   1   8 -15   48.18    2.10
   1   8 -15   47.26    2.21
  -1   8  15   48.67    2.10
   1   8 -15   52.50    2.19
   1  -8 -14    8.99    0.58
  -1  -8  14    9.08    0.65
  -1  -8  14    8.24    0.51
   1   8 -14    7.80    0.45
   1   8 -14    8.20    0.62
  -1   8  14    7.56    0.43
   1   8 -14    7.06    0.56
  -1  -8  13   -0.13    0.42
  -1  -8  13   -0.03    0.29
   1  -8 -13   -0.07    0.35
   1   8 -13    0.08    0.23
   1   8 -13    0.45    0.39
  -1   8  13   -0.01    0.20
   1   8 -13    0.02    0.33
  -1  -8  12   27.54    1.26
   1  -8 -12   29.78    1.22
  -1  -8  12   29.62    1.19
   1   8 -12   29.03    1.26
  -1   8  12   26.02    1.13
   1   8 -12   27.20    1.21
  -1  -8  11   19.23    1.08
  -1  -8  11   22.95    1.03
   1  -8 -11   23.55    1.05
   1   8 -11   21.51    0.99
   1   8 -11   22.90    1.09
  -1   8  11   21.90    0.97
   1   8 -11   19.48    1.04
   1   8 -10    1.48    0.36
  -1  -8  10    1.63    0.30
   1  -8 -10    1.82    0.32
  -1   8  10    1.49    0.23
  -1  -8  10    1.21    0.38
   1   8  -9   47.82    2.08
  -1  -8   9   47.18    2.03
   1  -8  -9   49.03    2.04
  -1  -8   9   42.40    2.06
   1  -8  -8   23.72    1.15
  -1  -8   8   27.58    1.24
   1   8  -8   27.70    1.24
   1  -8  -8   28.59    1.20
  -1  -8   8   25.81    1.19
   1  -8  -7   34.80    1.50
  -1  -8   7   35.28    1.57
   1   8  -7   32.90    1.57
  -1  -8   7   35.81    1.54
   1  -8  -7   34.59    1.53
   1  -8  -6    1.82    0.23
  -1  -8   6    1.92    0.35
   1   8  -6    2.00    0.35
  -1  -8   6    2.80    0.30
   1   8  -5    0.10    0.30
   1  -8  -5    0.72    0.23
  -1  -8   5    0.66    0.32
   1   8  -5    0.29    0.29
  -1  -8   5    0.29    0.28
   1   8  -4   41.50    1.76
   1  -8  -4   40.73    1.72
   1   8  -4   41.26    1.77
  -1  -8   4   40.18    1.77
  -1  -8   4   36.26    1.73
  -1  -8   3   10.39    0.59
  -1   8   3    9.77    0.54
   1   8  -3   10.73    0.57
   1  -8  -3   10.62    0.53
   1   8  -3   10.29    0.59
  -1  -8   2    5.14    0.42
  -1   8   2    5.21    0.39
   1   8  -2    5.75    0.41
   1  -8  -2    5.72    0.40
  -1  -8   1   12.49    0.67
   1  -8  -1   12.63    0.65
   1  -8   0   11.45    0.62
   1   8   0   12.47    0.61
  -1  -8   0   12.53    0.65
   1  -8   1    0.87    0.27
   1   8   1    0.98    0.25
  -1   8  -1    1.00    0.25
  -1  -8  -1    1.08    0.30
   1  -8   2    1.29    0.27
   1   8   2    0.76    0.23
  -1   8  -2    0.82    0.25
  -1  -8  -2    0.79    0.33
   1   8   3   87.97    3.88
  -1   8  -3   94.19    3.90
   1  -8   3   96.18    3.90
   1  -8   4    0.64    0.25
  -1   8  -4    0.76    0.26
   1   8   4    0.48    0.23
  -1   8  -4    0.09    0.26
   1  -8   4    0.49    0.27
  -1  -8  -5    0.42    0.18
   1   8   5    0.15    0.24
   1  -8   5    0.26    0.25
   1  -8   5    0.76    0.27
  -1   8  -5   -0.04    0.26
  -1  -8  -6   29.83    1.28
   1  -8   6   29.60    1.33
   1   8   6   30.29    1.32
   1  -8   6   30.15    1.34
  -1   8  -6   27.82    1.34
   1   8   7  546.16   22.93
   1  -8   7  620.16   22.95
  -1  -8  -7  556.97   22.90
   1  -8   7  520.33   22.95
  -1   8  -7  535.77   22.95
   1   8   8  236.02   10.68
  -1  -8  -8  281.93   10.72
  -1  -8  -8  256.49   10.66
  -1   8  -8  227.75   10.72
   1  -8   8  254.78   10.73
  -1   8  -8  252.53   10.73
   1  -8   9    7.85    0.48
   1   8   9    7.03    0.44
  -1  -8  -9    7.07    0.50
  -1   8  -9    8.21    0.52
   1  -8   9    7.63    0.51
  -1   8  -9    8.48    0.52
  -1  -8 -10    3.36    0.37
   1   8  10    3.60    0.30
   1  -8  10    2.99    0.35
  -1   8 -10    3.69    0.41
   1  -8  10    3.66    0.40
  -1   8 -10    4.88    0.42
  -1  -8 -11   18.20    0.94
   1  -8  11   20.97    0.91
  -1   8 -11   17.25    0.95
  -1   8 -11   18.37    0.94
   1  -8  11   18.70    0.96
  -1  -8 -12   42.50    2.06
  -1  -8 -12   48.41    2.07
  -1   8 -12   45.51    2.08
  -1   8 -12   41.41    2.05
   1  -8  12   47.54    2.09
   1  -8  13   47.89    2.03
  -1  -8 -13   41.57    2.05
  -1   8 -13   44.74    1.99
  -1  -8 -13   51.54    2.08
  -1   8 -13   46.66    2.08
   1  -8  13   46.04    2.09
  -1   8 -13   48.53    2.07
  -1  -8 -14  196.04    7.33
   1  -8  14  186.61    7.27
  -1   8 -14  164.06    7.22
  -1  -8 -14  188.34    7.31
  -1   8 -14  173.26    7.33
   1  -8  14  178.25    7.33
  -1   8 -14  164.58    7.29
   1   8  14  170.50    7.19
   1  -8  15   59.24    2.68
  -1   8 -15   63.66    2.65
  -1  -8 -15   66.99    2.74
  -1   8 -15   63.74    2.76
  -1  -8 -15   63.99    2.75
   1  -8  15   62.24    2.77
   1   8  15   61.02    2.60
  -1   8 -15   65.41    2.73
   1  -8  16    0.65    0.31
  -1  -8 -16    1.14    0.45
  -1   8 -16    0.62    0.26
  -1   8 -16    0.95    0.45
  -1  -8 -16    1.12    0.49
   1  -8  16   -0.05    0.47
  -1   8 -16    0.46    0.42
   1   8  16    0.40    0.16
   1  -8  17   32.79    1.53
  -1   8 -17   35.67    1.48
  -1  -8 -17   39.60    1.64
  -1   8 -17   33.61    1.63
   1  -8  17   33.27    1.64
  -1  -8 -17   32.19    1.63
   1   8  17   34.18    1.44
  -1   8 -17   29.92    1.57
  -1  -8 -18   11.34    0.80
   1  -8  18   10.56    0.80
   1  -8  18   11.82    0.67
  -1   8 -18   13.13    0.60
  -1  -8 -18   10.77    0.76
   1  -8  18   10.56    0.68
  -1   8 -18   10.93    0.78
   1   8  18   11.97    0.54
  -1   8 -18   10.26    0.75
   1  -8  19   44.06    1.87
  -1  -8 -19   41.25    1.95
   1  -8  19   42.48    1.89
  -1   8 -19   44.23    1.81
  -1   8 -19   44.61    1.99
  -1  -8 -19   36.90    1.96
   1  -8  19   42.53    1.98
  -1   8 -19   37.07    1.90
   1  -8  20    2.18    0.38
   1  -8  20    2.69    0.42
  -1  -8 -20    1.95    0.54
  -1   8 -20    1.60    0.56
   1  -8  20    2.11    0.55
  -1   8 -20    2.64    0.48
   1   8  21    1.78    0.29
   1  -8  21    2.09    0.36
  -1  -8 -21    1.96    0.54
   1  -8  21    2.24    0.41
  -1   8 -21    1.71    0.59
   1  -8  21    2.71    0.54
  -1   8 -21    2.15    0.49
   1  -8  22   47.30    2.06
   1   8  22   47.28    2.02
   1  -8  22   46.13    2.11
  -1   8 -22   48.17    2.23
   1  -8  22   42.33    2.18
  -1   8 -22   50.02    2.12
   1  -8  23    0.40    0.34
   1   8  23    0.19    0.27
   1  -8  23    0.29    0.41
   1   8  23    0.53    0.19
  -1   8 -23   -0.24    0.59
   1  -8  23    0.48    0.54
  -1   8 -23    0.23    0.46
   1   8  24    8.71    0.51
   1  -8  24    8.83    0.59
   1   8  24    9.31    0.45
   1  -8  24    9.57    0.67
  -1   8 -24    8.59    0.80
   1  -8  24    9.60    0.79
  -1   8 -24    8.55    0.68
   1  -8  25   12.45    0.70
   1   8  25   12.03    0.63
   1  -8  25   12.76    0.78
   1   8  25   12.03    0.58
  -1   8 -25   12.47    0.95
   1  -8  25   13.35    0.89
  -1   8 -25   12.33    0.77
   1  -8  26   91.13    0.97
   1  -8  26   90.39    1.19
   1   8  26   81.07    0.60
  -1   8 -26   91.12    1.56
   1  -8  26   93.79    1.46
  -1   8 -26   92.78    1.16
   1  -8  27   30.82    1.51
   1  -8  27   31.31    1.42
   1  -8  27   34.84    1.65
  -1   8 -27   30.10    1.51
  -1   8 -28   46.65    2.16
   1  -8  28   49.67    2.19
   1  -8  29    7.79    0.70
  -1  -9  30    3.19    0.62
  -1  -9  29    1.44    0.59
  -1  -9  28    1.03    0.43
  -1  -9  28    0.56    0.57
  -1  -9  27   25.28    1.28
  -1   9  27   26.83    1.17
  -1  -9  27   27.93    1.35
  -1  -9  27   25.27    1.42
   1   9 -27   26.15    1.33
  -1  -9  26    1.90    0.43
  -1  -9  26    2.37    0.54
  -1   9  26    2.58    0.28
   1   9 -26    1.76    0.66
  -1  -9  26    3.45    0.71
   1   9 -26    2.06    0.55
  -1  -9  25   80.75    3.53
   1  -9 -25   78.15    3.59
  -1  -9  25   79.75    3.41
  -1  -9  25   75.05    3.46
   1   9 -25   76.40    3.54
  -1   9  25   81.73    3.34
   1   9 -25   78.01    3.44
   1  -9 -24   -0.33    0.67
  -1  -9  24    0.83    0.63
  -1  -9  24    0.70    0.41
  -1  -9  24   -0.20    0.50
   1   9 -24    0.28    0.62
  -1   9  24    0.05    0.26
   1   9 -24    0.77    0.46
  -1  -9  23    5.59    0.72
   1  -9 -23    5.10    0.75
  -1  -9  23    5.33    0.52
  -1  -9  23    5.28    0.59
   1   9 -23    5.88    0.71
  -1   9  23    4.96    0.36
  -1   9  23    5.81    0.39
   1   9 -23    6.85    0.60
  -1  -9  22   12.19    0.93
   1  -9 -22   13.31    0.95
  -1  -9  22   13.40    0.77
  -1  -9  22   13.59    0.84
   1   9 -22   14.76    0.93
  -1   9  22   12.39    0.64
  -1   9  22   13.37    0.66
   1   9 -22   13.71    0.82
  -1  -9  21    5.57    0.73
   1  -9 -21    7.23    0.72
  -1  -9  21    5.64    0.52
   1  -9 -21    6.78    0.70
   1   9 -21    5.16    0.67
  -1   9  21    6.26    0.39
  -1   9  21    5.66    0.40
   1   9 -21    7.16    0.60
   1  -9 -20    3.44    0.61
  -1  -9  20    2.89    0.64
  -1  -9  20    3.14    0.45
   1  -9 -20    2.76    0.57
   1   9 -20    3.75    0.61
  -1   9  20    3.04    0.29
   1   9 -20    2.63    0.51
  -1   9  20    2.98    0.31
   1  -9 -19    3.17    0.59
  -1  -9  19    2.14    0.60
  -1  -9  19    3.66    0.44
   1  -9 -19    3.04    0.55
   1   9 -19    3.98    0.33
   1   9 -19    2.40    0.58
  -1   9  19    2.75    0.29
  -1   9  19    3.01    0.29
   1   9 -19    2.72    0.50
   1  -9 -18   34.24    1.80
  -1  -9  18   39.26    1.86
  -1  -9  18   38.11    1.73
   1   9 -18   41.16    1.67
   1  -9 -18   38.63    1.79
   1   9 -18   38.42    1.84
  -1   9  18   36.83    1.65
  -1   9  18   37.66    1.64
   1   9 -18   38.88    1.76
  -1  -9  17  112.30    4.66
   1  -9 -17  100.33    4.61
  -1  -9  17  101.41    4.55
   1   9 -17  109.07    4.50
   1   9 -17  113.32    4.65
  -1   9  17  101.62    4.49
   1   9 -17  122.26    4.60
  -1   9  17  109.22    4.49
  -1  -9  16   50.44    2.21
   1  -9 -16   51.09    2.16
  -1  -9  16   50.92    2.10
   1   9 -16   47.82    2.05
   1   9 -16   47.89    2.19
  -1   9  16   44.52    2.03
   1   9 -16   45.22    2.13
  -1  -9  15   77.45    3.34
   1  -9 -15   75.31    3.30
  -1  -9  15   77.34    3.25
   1   9 -15   76.70    3.21
   1   9 -15   76.32    3.33
  -1   9  15   73.13    3.20
   1   9 -15   78.47    3.29
  -1  -9  14   25.62    1.32
   1  -9 -14   29.62    1.30
  -1  -9  14   28.10    1.24
   1   9 -14   26.16    1.19
   1   9 -14   26.15    1.31
  -1   9  14   24.59    1.17
   1   9 -14   27.57    1.27
  -1  -9  13   82.10    3.52
   1  -9 -13   96.35    3.57
   1   9 -13   73.66    3.47
   1   9 -13   83.43    3.58
  -1  -9  13   89.27    3.60
   1   9 -13   86.87    3.55
   1  -9 -12   11.12    0.65
  -1  -9  12   12.23    0.62
   1   9 -12   10.03    0.57
   1   9 -12    8.57    0.67
  -1  -9  12   11.01    0.70
   1   9 -12   10.34    0.65
   1  -9 -11   53.71    2.34
  -1  -9  11   57.53    2.34
   1   9 -11   54.29    2.30
   1   9 -11   55.07    2.39
  -1  -9  11   50.78    2.38
   1   9 -11   49.91    2.35
   1   9 -10    0.05    0.35
  -1  -9  10    0.35    0.29
   1  -9 -10    0.38    0.30
   1  -9 -10    0.02    0.32
  -1  -9  10    0.36    0.39
   1  -9  -9   20.91    1.00
   1   9  -9   19.08    1.02
  -1  -9   9   19.79    1.04
   1  -9  -9   21.99    0.99
  -1  -9   9   21.31    0.99
   1  -9  -8  233.00   10.22
  -1  -9   8  240.84   10.28
   1   9  -8  257.11   10.29
   1  -9  -8  256.59   10.25
  -1  -9   8  255.11   10.25
   1  -9  -7   78.22    3.32
   1   9  -7   74.41    3.37
  -1  -9   7   81.05    3.38
  -1  -9   7   75.09    3.35
   1  -9  -7   85.34    3.35
   1  -9  -6   24.45    1.14
  -1  -9   6   25.99    1.21
   1   9  -6   25.25    1.21
  -1  -9   6   27.30    1.19
   1   9  -5  120.11    5.27
  -1  -9   5  111.57    5.27
   1   9  -5  119.18    5.28
  -1  -9   5  124.80    5.26
  -1  -9   4   68.01    2.76
  -1  -9   4   59.52    2.72
  -1   9   4   62.92    2.71
   1  -9  -4   66.28    2.70
   1   9  -4   64.69    2.73
   1   9  -4   60.39    2.74
  -1  -9   3   22.87    1.11
  -1   9   3   22.93    1.08
   1   9  -3   22.93    1.09
   1  -9  -3   24.21    1.06
   1   9  -3   23.75    1.12
  -1  -9   2   53.72    2.45
  -1   9   2   58.54    2.44
   1   9  -2   61.00    2.46
   1  -9  -2   53.67    2.43
  -1  -9   1   79.42    3.41
   1  -9  -1   80.33    3.39
  -1  -9   0   38.12    1.75
   1  -9   0   39.36    1.74
   1   9   0   40.36    1.72
   1  -9   1   51.88    2.23
   1   9   1   51.38    2.21
  -1  -9  -1   51.10    2.25
   1  -9   2   13.86    0.69
   1   9   2   12.59    0.66
  -1   9  -2   13.34    0.68
  -1  -9  -2   12.76    0.72
   1  -9   3  106.00    4.64
   1   9   3  113.40    4.63
  -1   9  -3  111.04    4.64
  -1   9  -4   14.31    0.75
   1  -9   4   15.61    0.76
  -1   9  -4   15.87    0.74
   1   9   4   14.28    0.72
   1  -9   4   13.38    0.72
  -1  -9  -5  114.57    4.95
   1  -9   5  122.31    5.00
  -1   9  -5  124.42    5.00
   1   9   5  125.70    4.98
   1  -9   5  111.25    4.98
  -1  -9  -6  214.60    8.35
   1  -9   6  199.26    8.39
  -1   9  -6  193.47    8.39
   1  -9   6  189.13    8.37
   1   9   6  203.93    8.37
  -1  -9  -7  333.36   14.40
  -1   9  -7  339.53   14.46
   1  -9   7  368.66   14.47
   1  -9   7  377.41   14.45
   1   9   7  344.15   14.43
  -1   9  -8   -0.04    0.33
  -1  -9  -8    0.11    0.30
   1   9   8    0.04    0.26
   1  -9   8    0.47    0.30
  -1  -9  -8   -0.14    0.17
   1  -9   8    0.06    0.32
  -1   9  -9    4.37    0.44
   1   9   9    4.44    0.36
  -1  -9  -9    4.84    0.42
   1  -9   9    4.57    0.41
  -1   9  -9    5.07    0.45
   1  -9   9    4.49    0.43
  -1   9 -10    0.82    0.34
   1   9  10    0.91    0.26
   1  -9  10    0.90    0.30
  -1  -9 -10    0.81    0.32
  -1   9 -10    1.06    0.35
   1  -9  10    1.53    0.37
  -1   9 -11   34.00    1.55
   1  -9  11   38.58    1.52
   1   9  11   33.50    1.48
  -1  -9 -11   32.09    1.53
  -1   9 -11   30.79    1.53
   1  -9  11   31.15    1.55
   1   9  12    1.55    0.28
   1  -9  12    1.79    0.32
  -1  -9 -12    1.49    0.37
  -1   9 -12    1.50    0.40
   1  -9  12    1.76    0.42
  -1   9 -12    1.82    0.40
   1   9  13   54.69    2.49
   1  -9  13   55.47    2.52
  -1  -9 -13   66.29    2.58
  -1  -9 -13   61.52    2.57
  -1   9 -13   59.07    2.50
  -1   9 -13   59.04    2.59
   1  -9  13   58.68    2.59
  -1   9 -13   57.48    2.56
  -1  -9 -14   11.85    0.72
   1  -9  14   13.37    0.66
   1   9  14    9.66    0.59
  -1  -9 -14   11.50    0.71
  -1   9 -14   10.51    0.57
  -1   9 -14   11.59    0.74
   1  -9  14   10.88    0.75
  -1   9 -14   12.15    0.72
   1   9  15  136.70    5.56
   1  -9  15  141.60    5.60
  -1  -9 -15  126.90    5.63
  -1  -9 -15  136.16    5.63
  -1   9 -15  138.29    5.55
  -1   9 -15  140.52    5.66
   1  -9  15  115.51    5.64
   1   9  15  131.11    5.50
  -1   9 -15  127.64    5.61
  -1  -9 -16    7.83    0.60
   1  -9  16    6.13    0.48
   1   9  16    6.05    0.41
  -1  -9 -16    6.56    0.57
  -1   9 -16    5.95    0.41
  -1   9 -16    5.43    0.57
   1  -9  16    5.52    0.63
  -1   9 -16    6.93    0.55
   1   9  16    5.63    0.31
   1   9  17   32.16    1.54
   1  -9  17   33.47    1.58
  -1  -9 -17   38.48    1.67
  -1   9 -17   36.82    1.54
  -1   9 -17   34.15    1.67
   1  -9  17   35.55    1.69
  -1  -9 -17   37.51    1.68
  -1   9 -17   37.49    1.64
   1   9  17   34.60    1.48
   1  -9  18   -0.15    0.34
   1   9  18    0.18    0.28
  -1   9 -18    0.65    0.29
  -1  -9 -18   -0.36    0.47
  -1   9 -18   -0.08    0.50
   1  -9  18   -0.39    0.55
  -1  -9 -18    0.66    0.49
   1   9  18    0.10    0.16
  -1   9 -18   -0.63    0.47
   1  -9  19   31.67    1.69
  -1  -9 -19   34.62    1.69
   1  -9  19   34.00    1.58
   1   9  19   34.57    1.55
   1  -9  19   30.97    1.60
  -1  -9 -19   35.30    1.68
  -1   9 -19   36.74    1.53
  -1   9 -19   31.78    1.69
   1   9  19   36.35    1.47
  -1   9 -19   34.14    1.64
   1  -9  20   68.69    2.92
   1   9  20   64.46    2.88
  -1  -9 -20   73.01    3.02
  -1   9 -20   67.14    2.86
   1  -9  20   64.56    2.94
  -1   9 -20   63.57    3.03
   1  -9  20   69.17    3.03
  -1  -9 -20   72.57    3.04
  -1   9 -20   72.11    2.97
   1  -9  21   10.77    0.64
   1   9  21    9.39    0.57
  -1  -9 -21    9.69    0.80
   1  -9  21   11.20    0.68
  -1   9 -21   10.05    0.80
  -1  -9 -21   10.24    0.82
   1  -9  21   11.21    0.82
  -1   9 -21   10.78    0.73
   1   9  22    0.96    0.30
   1  -9  22    0.64    0.37
  -1  -9 -22   -0.15    0.59
   1  -9  22    0.57    0.41
  -1   9 -22    0.28    0.56
   1  -9  22    1.06    0.54
  -1  -9 -22    0.71    0.61
  -1   9 -22    1.04    0.48
   1  -9  23   10.86    0.66
   1   9  23   11.56    0.60
   1  -9  23   11.58    0.72
  -1   9 -23    9.24    0.83
   1  -9  23    9.70    0.81
  -1  -9 -23    9.45    0.89
  -1   9 -23   10.95    0.74
   1   9  24   14.91    0.74
   1  -9  24   13.93    0.80
   1  -9  24   14.71    0.85
  -1   9 -24   13.45    1.01
   1  -9  24   16.09    0.99
  -1  -9 -24   14.68    1.08
  -1   9 -24   15.66    0.89
   1  -9  25   15.52    0.82
   1   9  25   14.27    0.76
   1   9  25   15.93    0.71
   1  -9  25   16.35    0.89
  -1   9 -25   15.04    1.06
  -1  -9 -25   12.99    1.10
   1  -9  25   16.27    1.01
  -1   9 -25   17.05    0.94
   1  -9  26   10.01    0.48
   1  -9  26   11.65    0.61
  -1   9 -26    9.82    0.79
   1  -9  26   10.19    0.75
  -1   9 -26   11.01    0.63
  -1   9 -27    7.63    0.69
   1  -9  27    7.89    0.65
   1  -9  28    0.46    0.48
  -1   9 -28   -0.13    0.56
   1  -9  29    0.96    0.51
  -1 -10  29    6.22    0.67
  -1 -10  28    4.74    0.61
   1  10 -28    5.37    0.63
  -1 -10  28    3.46    0.51
  -1 -10  27   28.66    1.28
  -1 -10  27   23.47    1.19
  -1  10  27   20.93    1.09
   1  10 -27   27.80    1.27
  -1 -10  26   13.49    0.79
  -1 -10  26   13.43    0.87
   1  10 -26   12.25    1.00
  -1 -10  26   13.38    0.95
   1  10 -26   11.75    0.86
  -1 -10  25   22.75    1.31
   1 -10 -25   21.86    1.41
  -1 -10  25   23.81    1.18
  -1 -10  25   23.36    1.22
   1  10 -25   21.44    1.37
  -1  10  25   24.21    1.05
   1  10 -25   23.00    1.21
  -1 -10  24    1.58    0.43
  -1 -10  24    1.18    0.53
   1  10 -24    1.52    0.70
  -1 -10  24    1.48    0.66
   1 -10 -24    1.31    0.67
  -1  10  24    1.13    0.26
   1  10 -24    1.21    0.48
  -1 -10  23   41.33    1.99
  -1 -10  23   44.67    2.05
   1  10 -23   43.83    2.16
   1 -10 -23   43.37    2.15
  -1 -10  23   42.77    2.13
   1  10 -23   44.99    2.04
  -1  10  23   46.09    1.90
  -1 -10  22    7.72    0.60
   1 -10 -22    7.13    0.75
   1  10 -22    8.12    0.77
  -1 -10  22    6.53    0.79
   1 -10 -22    7.85    0.76
  -1  10  22    7.39    0.43
   1  10 -22    6.95    0.63
  -1 -10  21  192.49    8.66
   1 -10 -21  215.77    8.76
   1  10 -21  206.66    8.78
  -1 -10  21  197.95    8.77
   1 -10 -21  214.09    8.78
   1  10 -21  205.74    8.70
  -1  10  21  214.18    8.60
  -1 -10  20    0.63    0.42
   1  10 -20    1.00    0.33
   1 -10 -20    0.20    0.51
   1  10 -20   -0.08    0.57
   1 -10 -20    1.54    0.56
  -1 -10  20   -0.30    0.60
   1  10 -20   -0.08    0.48
  -1  10  20   -0.21    0.25
  -1 -10  19   11.30    0.69
   1 -10 -19   10.13    0.78
   1  10 -19   11.61    0.61
   1  10 -19   10.84    0.85
   1 -10 -19   12.49    0.81
  -1 -10  19   10.11    0.85
  -1  10  19   10.77    0.55
   1  10 -19   10.19    0.73
  -1 -10  18   26.52    1.29
   1  10 -18   27.13    1.23
   1  10 -18   26.62    1.42
   1 -10 -18   27.63    1.37
  -1 -10  18   26.07    1.42
  -1  10  18   27.72    1.19
   1  10 -18   25.98    1.34
  -1 -10  17   11.64    0.68
   1  10 -17   11.20    0.60
   1  10 -17    9.95    0.77
   1 -10 -17   10.97    0.76
  -1 -10  17   11.20    0.81
   1  10 -17   10.03    0.73
  -1 -10  16   10.94    0.67
   1  10 -16   11.52    0.62
   1  10 -16   11.84    0.79
   1 -10 -16   11.85    0.75
  -1 -10  16   10.05    0.80
   1  10 -16   11.52    0.74
  -1 -10  15    5.50    0.47
   1 -10 -15    5.50    0.57
   1  10 -15    5.26    0.42
   1  10 -15    5.49    0.59
  -1 -10  15    5.45    0.62
   1  10 -15    6.35    0.53
   1 -10 -14   -0.28    0.41
  -1 -10  14   -0.28    0.35
   1  10 -14   -0.51    0.29
   1  10 -14   -0.46    0.45
  -1 -10  14   -0.18    0.46
   1  10 -14   -0.37    0.43
  -1 -10  13    3.02    0.39
   1 -10 -13    2.93    0.41
   1  10 -13    1.91    0.30
   1  10 -13    2.71    0.47
  -1 -10  13    3.30    0.49
   1  10 -13    1.75    0.43
  -1 -10  12   21.94    1.04
   1 -10 -12   20.89    1.04
   1  10 -12   20.61    1.00
   1  10 -12   21.34    1.10
  -1 -10  12   20.57    1.10
   1  10 -12   22.48    1.09
   1 -10 -11   51.79    2.29
   1  10 -11   52.86    2.32
   1 -10 -11   53.06    2.28
  -1 -10  11   51.81    2.27
  -1 -10  11   50.60    2.32
   1 -10 -10    6.33    0.50
   1  10 -10    6.96    0.55
  -1 -10  10    7.25    0.48
   1 -10 -10    6.69    0.48
  -1 -10  10    6.68    0.56
   1 -10  -9   26.47    1.25
  -1 -10   9   27.01    1.33
   1  10  -9   28.04    1.34
  -1 -10   9   28.26    1.30
   1 -10  -9   31.71    1.30
   1 -10  -8    0.14    0.23
   1  10  -8    0.21    0.35
  -1 -10   8    0.11    0.36
   1 -10  -8   -0.11    0.27
  -1 -10   8   -0.42    0.31
   1 -10  -7   11.76    0.62
   1  10  -7   12.74    0.71
  -1 -10   7   12.25    0.71
  -1 -10   7   12.33    0.66
   1  10  -6  132.41    5.05
   1 -10  -6  117.62    5.00
  -1 -10   6  115.12    5.05
   1  10  -6  114.86    5.05
  -1  10   6  109.59    5.01
  -1 -10   6  131.25    5.04
   1  10  -5   36.53    1.75
   1 -10  -5   42.55    1.73
  -1 -10   5   40.75    1.78
   1  10  -5   37.91    1.77
  -1  10   5   37.78    1.73
  -1 -10   5   40.53    1.74
  -1 -10   4  278.65   12.07
  -1  10   4  286.53   12.05
   1 -10  -4  289.22   12.03
   1  10  -4  304.64   12.06
   1  10  -4  293.27   12.08
  -1 -10   3   17.51    0.92
  -1  10   3   18.54    0.91
   1  10  -3   18.62    0.90
   1 -10  -3   18.44    0.87
   1  10  -3   17.82    0.93
   1 -10  -3   18.79    0.92
  -1 -10   2   17.07    0.87
  -1  10   2   17.13    0.84
   1  10  -2   15.90    0.87
   1 -10  -2   17.76    0.86
  -1 -10   1  151.20    6.01
   1  10  -1  139.96    5.98
   1 -10  -1  139.57    5.99
   1 -10   0  106.72    4.29
  -1 -10   0   96.25    4.30
   1  10   0  101.26    4.27
   1 -10   1   16.15    0.83
   1  10   1   16.82    0.83
  -1 -10  -1   17.37    0.88
   1 -10   2   29.96    1.35
   1  10   2   29.52    1.33
  -1  10  -2   28.07    1.34
  -1 -10  -2   30.65    1.38
   1 -10   3   74.12    3.01
   1  10   3   66.92    2.99
  -1 -10  -3   72.44    3.04
  -1  10  -3   68.78    3.00
  -1  10  -4    2.26    0.32
   1  10   4    2.32    0.32
   1 -10   4    1.99    0.34
  -1  10  -4    2.03    0.35
  -1 -10  -5   88.27    3.74
   1  10   5   89.80    3.77
   1 -10   5   97.48    3.78
  -1  10  -5   85.75    3.79
   1 -10   5   84.71    3.78
  -1 -10  -6  135.48    5.92
   1  10   6  145.42    5.95
   1 -10   6  157.57    5.97
   1 -10   6  138.28    5.97
  -1  10  -6  139.69    5.98
  -1 -10  -7   70.10    3.01
   1  10   7   66.27    3.04
   1 -10   7   73.86    3.08
  -1  10  -7   67.63    3.07
  -1 -10  -8   34.43    1.50
   1 -10   8   35.83    1.57
  -1 -10  -8   35.37    1.57
   1  10   8   32.73    1.54
   1 -10   8   35.33    1.59
  -1  10  -8   35.61    1.58
   1  10   9   26.40    1.18
  -1 -10  -9   25.48    1.20
   1 -10   9   25.02    1.20
  -1 -10  -9   24.63    1.12
   1 -10   9   27.08    1.23
  -1  10  -9   25.99    1.22
   1 -10  10   -0.01    0.34
  -1 -10 -10    0.09    0.33
   1  10  10    0.19    0.29
  -1  10 -10    0.29    0.38
   1 -10  10    0.39    0.36
  -1  10 -10    0.12    0.37
   1  10  11    6.68    0.47
   1 -10  11    6.60    0.50
  -1 -10 -11    6.69    0.51
  -1  10 -11    6.85    0.55
   1 -10  11    7.27    0.55
  -1  10 -11    7.01    0.55
   1  10  12  114.43    5.05
  -1 -10 -12  130.52    5.10
   1 -10  12  121.98    5.07
  -1  10 -12  118.32    5.09
   1 -10  12  125.13    5.12
  -1  10 -12  114.61    5.10
  -1 -10 -13   87.56    3.42
   1  10  13   74.96    3.35
   1 -10  13   72.91    3.37
  -1  10 -13   76.68    3.42
  -1  10 -13   83.94    3.42
   1 -10  13   83.01    3.44
  -1 -10 -14   -0.68    0.44
   1  10  14   -0.30    0.30
   1 -10  14   -0.15    0.37
  -1  10 -14   -0.71    0.35
  -1 -10 -14   -0.51    0.44
  -1  10 -14   -0.12    0.46
   1 -10  14    0.06    0.44
  -1  10 -14   -0.53    0.44
   1  10  15   32.71    1.43
  -1 -10 -15   34.48    1.52
   1 -10  15   34.00    1.46
  -1 -10 -15   33.12    1.51
  -1  10 -15   31.52    1.53
   1 -10  15   33.16    1.56
  -1  10 -15   37.09    1.52
   1  10  15   33.31    1.34
   1 -10  16   19.60    0.93
   1  10  16   17.75    0.88
  -1 -10 -16   19.59    0.99
  -1  10 -16   17.61    0.86
  -1  10 -16   18.43    1.02
  -1 -10 -16   20.20    1.02
   1 -10  16   15.91    1.03
  -1  10 -16   18.44    0.98
   1  10  16   17.33    0.78
   1 -10  17    1.71    0.39
  -1 -10 -17    1.67    0.51
   1  10  17    1.69    0.32
  -1 -10 -17    2.17    0.48
  -1  10 -17    1.78    0.32
  -1  10 -17    1.35    0.55
   1 -10  17    1.77    0.55
   1  10  17    1.37    0.17
  -1  10 -17    1.39    0.48
   1  10  18   13.55    0.72
   1 -10  18   14.11    0.78
  -1 -10 -18   15.86    0.88
  -1  10 -18   14.47    0.70
  -1  10 -18   13.19    0.89
   1 -10  18   14.44    0.93
  -1 -10 -18   14.68    0.87
  -1  10 -18   13.86    0.84
   1  10  18   13.09    0.61
   1 -10  19  154.54    6.63
   1  10  19  151.74    6.60
  -1  10 -19  163.60    6.58
  -1 -10 -19  161.66    6.70
  -1  10 -19  155.77    6.72
   1 -10  19  166.55    6.73
  -1 -10 -19  161.19    6.72
  -1  10 -19  151.86    6.67
   1 -10  20    1.77    0.41
   1  10  20    1.43    0.34
  -1 -10 -20    1.26    0.54
  -1  10 -20    2.34    0.33
   1 -10  20    1.22    0.42
  -1  10 -20    1.79    0.59
  -1 -10 -20    2.73    0.57
   1 -10  20    2.64    0.59
  -1  10 -20    1.33    0.50
   1  10  21   28.09    1.25
   1 -10  21   27.47    1.30
  -1  10 -21   27.82    1.22
   1 -10  21   25.45    1.30
  -1 -10 -21   26.50    1.41
  -1  10 -21   26.95    1.43
  -1 -10 -21   27.94    1.43
   1 -10  21   28.40    1.42
  -1  10 -21   24.39    1.33
   1  10  22   59.70    2.47
   1 -10  22   59.27    2.50
  -1 -10 -22   58.16    2.62
   1 -10  22   51.85    2.51
  -1  10 -22   56.97    2.65
  -1 -10 -22   60.79    2.65
   1 -10  22   56.43    2.61
  -1  10 -22   55.13    2.54
   1  10  23   19.55    0.92
   1 -10  23   18.64    0.97
  -1 -10 -23   17.61    1.12
   1 -10  23   19.65    1.01
  -1  10 -23   18.07    1.17
   1 -10  23   20.35    1.13
  -1 -10 -23   20.29    1.20
  -1  10 -23   17.49    1.06
   1 -10  24    0.16    0.39
   1  10  24    0.40    0.31
   1 -10  24    0.58    0.47
  -1  10 -24    0.24    0.65
   1 -10  24    0.69    0.61
  -1 -10 -24    0.42    0.64
  -1  10 -24    0.70    0.54
   1 -10  25    6.74    0.52
   1  10  25    5.31    0.41
   1  10  25    6.52    0.36
   1 -10  25    6.56    0.58
  -1  10 -25    6.50    0.83
   1 -10  25    6.49    0.72
  -1  10 -25    6.05    0.66
   1 -10  26   35.84    1.68
   1 -10  26   41.24    1.88
  -1  10 -26   39.82    1.77
   1 -10  26   34.90    1.73
  -1  10 -27    9.83    0.75
   1 -10  27    9.25    0.71
  -1  10 -28    4.51    0.63
   1 -10  28    4.78    0.59
  -1 -11  29    9.77    0.79
  -1 -11  28   -0.06    0.54
  -1 -11  27    0.28    0.47
   1  11 -27    0.36    0.54
  -1 -11  27    0.32    0.51
  -1  11  26    2.18    0.39
  -1 -11  26    1.73    0.48
  -1 -11  26    2.36    0.55
  -1 -11  26    3.14    0.71
   1  11 -26    2.47    0.55
  -1 -11  25    8.85    0.84
  -1  11  25    6.40    0.53
  -1 -11  25    6.93    0.62
  -1 -11  25    6.96    0.68
   1  11 -25    6.52    0.80
  -1  11  25    7.64    0.41
   1  11 -25    8.20    0.69
  -1 -11  24    0.04    0.44
  -1 -11  24    0.02    0.49
   1  11 -24    0.63    0.67
   1 -11 -24    0.07    0.70
  -1 -11  24    0.52    0.67
   1  11 -24    0.17    0.53
  -1  11  24   -0.17    0.25
  -1 -11  23   14.13    0.87
   1 -11 -23   15.78    1.04
   1  11 -23   14.59    1.07
  -1 -11  23   15.11    1.07
   1 -11 -23   14.85    1.04
  -1  11  23   16.20    0.74
   1  11 -23   17.11    0.95
  -1 -11  22   38.67    1.70
   1 -11 -22   35.89    1.79
   1  11 -22   32.17    1.81
  -1 -11  22   33.56    1.84
   1 -11 -22   38.71    1.85
  -1  11  22   36.34    1.58
   1  11 -22   39.27    1.76
  -1 -11  21   91.70    3.94
   1  11 -21   95.36    3.88
   1 -11 -21   91.25    4.02
   1  11 -21   91.28    4.05
   1 -11 -21   93.47    4.04
  -1 -11  21   95.86    4.07
  -1  11  21   88.01    3.84
   1  11 -21   95.07    3.98
  -1 -11  20   25.04    1.27
   1  11 -20   27.56    1.20
   1 -11 -20   24.13    1.35
   1  11 -20   25.54    1.39
  -1 -11  20   23.88    1.41
   1 -11 -20   28.65    1.40
  -1  11  20   25.44    1.16
   1  11 -20   29.05    1.34
  -1 -11  19   38.96    1.72
   1  11 -19   38.69    1.65
   1  11 -19   35.61    1.81
  -1 -11  19   33.67    1.83
   1 -11 -19   37.90    1.78
  -1  11  19   36.70    1.61
   1  11 -19   37.52    1.75
  -1 -11  18   30.59    1.57
   1  11 -18   35.30    1.53
   1  11 -18   33.46    1.70
  -1 -11  18   36.02    1.73
   1 -11 -18   34.52    1.65
   1  11 -18   36.65    1.65
  -1  11  18   34.08    1.48
  -1 -11  17    4.36    0.51
   1  11 -17    4.19    0.41
   1  11 -17    4.70    0.60
   1 -11 -17    3.95    0.54
  -1 -11  17    4.23    0.62
   1  11 -17    3.76    0.56
  -1 -11  16   76.20    3.14
   1  11 -16   72.14    3.08
   1  11 -16   73.18    3.21
  -1 -11  16   69.26    3.22
   1 -11 -16   74.71    3.18
   1  11 -16   68.52    3.16
   1 -11 -15    1.61    0.45
  -1 -11  15    1.60    0.40
   1  11 -15    1.45    0.33
   1  11 -15    2.79    0.55
  -1 -11  15    1.82    0.52
   1  11 -15    1.82    0.47
  -1 -11  14  177.01    6.80
   1 -11 -14  178.26    6.82
   1  11 -14  158.09    6.84
  -1 -11  14  162.22    6.85
   1  11 -14  180.06    6.83
   1 -11 -13   10.17    0.67
  -1 -11  13   10.30    0.66
   1  11 -13   10.12    0.61
   1  11 -13   11.53    0.73
  -1 -11  13   11.81    0.76
   1  11 -13   11.22    0.72
   1 -11 -12   17.87    0.90
  -1 -11  12   17.80    0.89
   1 -11 -12   17.42    0.91
   1  11 -12   17.90    0.96
  -1 -11  12   17.57    0.96
   1  11 -12   13.81    0.90
   1 -11 -11  165.85    7.34
   1  11 -11  171.23    7.38
   1 -11 -11  174.31    7.34
  -1 -11  11  167.76    7.38
   1  11 -10    1.53    0.40
  -1 -11  10    2.09    0.39
   1 -11 -10    2.10    0.36
   1 -11 -10    1.55    0.36
  -1 -11  10    1.21    0.43
   1 -11  -9   37.50    1.67
  -1 -11   9   37.09    1.76
   1  11  -9   39.14    1.77
   1 -11  -9   42.25    1.72
  -1 -11   9   36.08    1.72
   1 -11  -8    0.43    0.25
   1  11  -8    0.20    0.38
  -1 -11   8    0.21    0.38
  -1 -11   8   -0.04    0.32
  -1  11   8   -0.12    0.31
   1 -11  -8    0.31    0.32
   1 -11  -7   12.28    0.65
   1  11  -7   12.27    0.73
  -1 -11   7   12.63    0.75
   1  11  -7   13.13    0.75
  -1 -11   7   13.71    0.72
  -1  11   7   13.16    0.68
   1 -11  -6   30.79    1.35
   1  11  -6   27.95    1.39
  -1 -11   6   29.94    1.42
   1  11  -6   30.32    1.42
  -1  11   6   31.48    1.38
  -1 -11   6   29.42    1.37
  -1 -11   5   23.52    1.23
  -1  11   5   25.65    1.20
  -1 -11   5   29.18    1.23
   1  11  -5   25.24    1.22
   1 -11  -5   25.92    1.18
   1  11  -5   25.40    1.25
  -1 -11   4  370.31   14.99
  -1  11   4  375.59   14.96
   1 -11  -4  344.56   14.93
   1  11  -4  375.69   14.97
   1  11  -4  375.66   14.99
   1 -11  -4  333.17   14.96
  -1 -11   3    2.49    0.40
  -1  11   3    2.33    0.34
   1 -11  -3    2.75    0.32
   1  11  -3    3.17    0.37
   1  11  -3    2.98    0.40
   1 -11  -3    2.00    0.37
  -1 -11   2   62.46    2.69
  -1  11   2   63.41    2.66
   1 -11  -2   59.32    2.67
   1 -11  -1  184.57    7.73
  -1 -11   1  185.25    7.74
  -1 -11   0  115.84    4.84
   1 -11   0  115.45    4.82
   1  11   0  111.46    4.80
   1 -11   1    3.34    0.43
  -1 -11  -1    4.46    0.46
   1  11   1    4.93    0.41
   1 -11   2  889.82   36.57
   1  11   2  863.64   36.56
  -1 -11  -2  914.54   36.60
   1 -11   3   28.66    1.32
   1  11   3   28.10    1.28
  -1 -11  -3   30.20    1.35
  -1  11  -3   25.80    1.30
   1 -11   4   63.62    2.76
  -1  11  -4   65.30    2.75
   1  11   4   62.88    2.74
  -1  11  -4   63.21    2.76
   1 -11   5   11.93    0.68
   1  11   5   12.35    0.65
  -1 -11  -5   11.72    0.61
  -1  11  -5   12.04    0.68
  -1 -11  -6    1.06    0.24
   1 -11   6    1.38    0.32
   1  11   6    1.22    0.32
  -1  11  -6    1.29    0.36
   1 -11   6    1.79    0.36
  -1 -11  -7    2.52    0.28
   1 -11   7    2.34    0.36
   1  11   7    2.48    0.34
   1 -11   7    3.03    0.39
  -1  11  -7    2.74    0.39
   1 -11   8    1.39    0.34
   1  11   8    1.29    0.32
  -1 -11  -8    1.72    0.24
   1 -11   8    2.14    0.41
  -1  11  -8    1.53    0.39
   1 -11   9    6.38    0.49
   1  11   9    5.85    0.45
  -1 -11  -9    5.81    0.48
  -1 -11  -9    6.73    0.38
   1 -11   9    7.21    0.56
  -1  11  -9    6.29    0.53
   1  11  10   48.47    2.20
  -1 -11 -10   55.33    2.24
   1 -11  10   50.14    2.22
  -1  11 -10   48.05    2.24
   1 -11  10   53.70    2.26
  -1  11 -10   48.41    2.24
  -1 -11 -11    1.11    0.37
   1 -11  11    1.12    0.37
   1  11  11    0.57    0.34
  -1  11 -11    0.92    0.40
   1 -11  11    1.17    0.42
  -1  11 -11    1.04    0.42
   1  11  12   16.28    0.84
   1 -11  12   16.33    0.87
  -1 -11 -12   16.68    0.89
  -1  11 -12   18.17    0.92
   1 -11  12   15.60    0.93
  -1  11 -12   15.74    0.91
  -1 -11 -13   35.23    1.57
   1  11  13   30.33    1.52
   1 -11  13   36.18    1.56
  -1  11 -13   31.98    1.60
  -1  11 -13   35.50    1.59
   1 -11  13   33.81    1.61
  -1 -11 -14   43.37    1.97
   1 -11  14   45.42    1.95
   1  11  14   43.48    1.91
  -1  11 -14   41.38    1.90
  -1  11 -14   40.84    2.00
   1 -11  14   41.51    2.00
  -1  11 -14   47.78    1.99
   1  11  15   -0.61    0.35
  -1 -11 -15   -0.49    0.45
   1 -11  15   -0.34    0.41
  -1  11 -15   -0.59    0.34
  -1 -11 -15    0.07    0.42
  -1  11 -15    0.05    0.43
   1 -11  15    0.15    0.52
  -1  11 -15    0.19    0.45
   1 -11  16   25.65    1.24
   1  11  16   27.55    1.21
  -1 -11 -16   24.89    1.29
  -1 -11 -16   24.82    1.28
  -1  11 -16   23.71    1.17
  -1  11 -16   22.86    1.29
   1 -11  16   25.09    1.33
  -1  11 -16   25.27    1.28
   1  11  16   26.27    1.09
   1 -11  17   37.30    1.64
   1  11  17   37.73    1.60
  -1  11 -17   35.55    1.58
  -1 -11 -17   36.63    1.68
  -1  11 -17   37.26    1.72
  -1 -11 -17   33.16    1.69
   1 -11  17   33.33    1.72
   1  11  17   34.64    1.49
  -1  11 -17   35.53    1.67
   1  11  18   23.13    1.02
   1 -11  18   21.56    1.06
  -1 -11 -18   21.07    1.13
  -1  11 -18   23.65    0.99
  -1  11 -18   21.45    1.17
   1 -11  18   19.90    1.17
  -1 -11 -18   20.29    1.12
  -1  11 -18   21.96    1.10
   1  11  18   19.20    0.88
   1  11  19   31.69    1.48
   1 -11  19   32.23    1.52
  -1 -11 -19   30.19    1.58
  -1  11 -19   34.17    1.45
  -1  11 -19   31.15    1.62
  -1 -11 -19   34.98    1.61
   1 -11  19   33.02    1.63
  -1  11 -19   31.41    1.57
   1 -11  20   55.39    2.41
   1  11  20   54.43    2.37
  -1  11 -20   59.46    2.35
  -1 -11 -20   51.79    2.47
  -1  11 -20   50.02    2.50
  -1 -11 -20   51.70    2.48
   1 -11  20   56.09    2.52
  -1  11 -20   51.37    2.45
   1  11  21   73.73    3.25
   1 -11  21   76.05    3.29
  -1 -11 -21   73.17    3.36
   1 -11  21   71.24    3.30
  -1  11 -21   81.69    3.24
  -1  11 -21   77.20    3.42
   1 -11  21   82.22    3.41
  -1 -11 -21   75.85    3.39
  -1  11 -21   75.07    3.34
   1  11  22    0.13    0.32
   1 -11  22    0.09    0.41
   1 -11  22   -0.18    0.43
  -1 -11 -22   -0.35    0.58
  -1  11 -22    0.78    0.61
  -1 -11 -22    0.43    0.59
   1 -11  22   -0.38    0.58
  -1  11 -22   -0.03    0.50
   1  11  23   27.33    1.26
   1 -11  23   26.48    1.29
   1 -11  23   26.57    1.32
  -1 -11 -23   28.84    1.47
  -1  11 -23   26.43    1.50
   1 -11  23   27.63    1.44
  -1 -11 -23   25.92    1.46
  -1  11 -23   28.09    1.37
   1  11  24   27.49    1.21
   1 -11  24   23.90    1.24
   1 -11  24   24.86    1.29
  -1 -11 -24   24.32    1.41
  -1  11 -24   27.80    1.49
  -1 -11 -24   25.46    1.47
   1 -11  24   25.53    1.41
  -1  11 -24   28.52    1.35
   1 -11  25    2.91    0.43
   1 -11  25    2.35    0.49
  -1  11 -25    2.14    0.77
   1 -11  25    3.65    0.69
  -1  11 -25    2.09    0.55
   1 -11  26    3.68    0.66
  -1  11 -26    3.02    0.59
   1 -11  26    2.12    0.50
  -1  11 -27    8.97    0.77
   1 -11  27    9.37    0.69
   1 -11  28   13.72    0.84
  -1 -12  29    1.98    0.56
  -1 -12  28   -0.23    0.54
  -1 -12  27    4.64    0.64
  -1 -12  27    4.00    0.59
  -1 -12  26   -0.06    0.53
  -1  12  26    0.74    0.40
  -1 -12  26    0.09    0.48
   1  12 -26    0.86    0.55
  -1 -12  25   21.43    1.16
  -1  12  25   22.42    1.10
  -1 -12  25   20.75    1.17
   1  12 -25   21.69    1.30
  -1 -12  25   24.18    1.32
   1  12 -25   22.58    1.19
  -1 -12  24    8.19    0.83
   1 -12 -24    7.27    0.82
  -1  12  24    7.01    0.55
  -1 -12  24    6.32    0.61
  -1 -12  24    6.64    0.69
   1  12 -24    7.29    0.81
  -1  12  24    7.12    0.40
   1  12 -24    7.44    0.72
  -1  12  23    6.38    0.53
  -1 -12  23    6.23    0.60
   1 -12 -23    5.97    0.74
   1  12 -23    6.56    0.78
   1 -12 -23    7.53    0.82
  -1 -12  23    8.24    0.82
   1  12 -23    8.50    0.69
  -1  12  23    6.80    0.41
  -1 -12  22    3.87    0.53
  -1  12  22    3.61    0.45
   1  12 -22    3.94    0.40
   1 -12 -22    4.34    0.65
   1  12 -22    3.97    0.70
  -1 -12  22    3.05    0.71
   1 -12 -22    3.63    0.67
  -1  12  22    3.46    0.31
   1  12 -22    4.06    0.63
  -1 -12  21   14.78    0.82
  -1  12  21   12.47    0.73
   1 -12 -21   12.09    0.87
   1  12 -21   14.44    0.72
   1  12 -21   12.61    0.94
   1 -12 -21   13.82    0.92
  -1 -12  21   12.69    0.98
  -1  12  21   12.23    0.63
   1  12 -21   11.95    0.84
  -1 -12  20   80.37    3.27
   1  12 -20   77.86    3.19
   1  12 -20   70.88    3.35
  -1 -12  20   77.54    3.38
   1 -12 -20   71.30    3.31
  -1  12  20   72.68    3.14
   1  12 -20   75.00    3.29
  -1 -12  19    2.81    0.50
   1  12 -19    3.42    0.39
   1  12 -19    2.65    0.67
  -1 -12  19    1.78    0.66
   1 -12 -19    3.73    0.61
   1  12 -19    2.80    0.55
  -1  12  19    2.98    0.29
  -1 -12  18  235.27    9.69
   1  12 -18  237.94    9.64
   1  12 -18  223.85    9.76
  -1 -12  18  251.98    9.80
   1 -12 -18  223.04    9.72
   1  12 -18  218.57    9.71
  -1 -12  17    3.38    0.50
   1 -12 -17    4.80    0.58
   1  12 -17    3.16    0.42
   1  12 -17    3.75    0.62
  -1 -12  17    2.96    0.62
   1  12 -17    3.21    0.54
   1 -12 -16   36.89    1.68
  -1 -12  16   36.36    1.63
   1  12 -16   33.35    1.57
   1  12 -16   34.33    1.70
  -1 -12  16   37.42    1.74
   1  12 -16   34.21    1.66
   1 -12 -15    5.83    0.56
  -1 -12  15    5.77    0.52
   1  12 -15    4.71    0.40
   1  12 -15    5.81    0.62
  -1 -12  15    5.94    0.64
   1  12 -15    5.18    0.57
   1 -12 -14   19.75    1.02
  -1 -12  14   18.37    1.01
   1  12 -14   17.54    0.94
   1  12 -14   19.84    1.08
  -1 -12  14   21.51    1.12
   1  12 -14   22.01    1.06
  -1 -12  13    2.48    0.44
   1 -12 -13    2.29    0.42
   1  12 -13    1.23    0.37
   1 -12 -13    1.70    0.42
   1  12 -13    1.97    0.49
  -1 -12  13    2.16    0.53
   1  12 -13    1.65    0.46
   1  12 -12    4.33    0.53
  -1 -12  12    4.62    0.49
   1 -12 -12    4.41    0.46
   1 -12 -12    4.83    0.51
  -1 -12  12    4.56    0.55
   1  12 -11    3.08    0.48
   1 -12 -11    3.47    0.41
  -1  12  11    2.03    0.38
  -1 -12  11    3.19    0.43
   1 -12 -11    3.65    0.45
  -1 -12  11    3.35    0.52
   1 -12 -10   29.93    1.38
   1  12 -10   31.41    1.49
  -1 -12  10   32.16    1.49
  -1 -12  10   28.53    1.44
  -1  12  10   30.17    1.42
   1 -12 -10   34.96    1.44
   1 -12  -9   50.87    2.30
  -1 -12   9   51.37    2.39
   1  12  -9   55.01    2.40
  -1  12   9   51.09    2.33
  -1 -12   9   60.57    2.37
   1 -12  -9   55.12    2.34
   1 -12  -8    3.16    0.32
  -1 -12   8    2.57    0.45
   1  12  -8    3.36    0.47
  -1  12   8    2.92    0.38
  -1 -12   8    2.82    0.39
   1 -12  -8    2.82    0.36
   1 -12  -7   73.72    3.19
   1  12  -7   69.45    3.24
   1  12  -7   81.14    3.28
  -1 -12   7   78.31    3.27
  -1 -12   7   75.70    3.24
  -1  12   7   75.81    3.23
  -1 -12   6    6.90    0.59
  -1 -12   6    8.35    0.57
  -1  12   6    8.67    0.56
   1  12  -6    7.08    0.55
   1 -12  -6    8.86    0.50
   1  12  -6    7.86    0.59
  -1 -12   5    0.73    0.36
  -1  12   5    0.50    0.36
  -1 -12   5    0.44    0.35
   1  12  -5    0.65    0.36
   1 -12  -5    0.83    0.28
   1  12  -5    0.75    0.40
  -1 -12   4    6.00    0.53
  -1  12   4    6.32    0.49
   1  12  -4    5.74    0.49
   1 -12  -4    6.20    0.43
   1  12  -4    6.36    0.52
   1 -12  -4    5.54    0.51
  -1 -12   3   82.44    3.56
  -1  12   3   84.66    3.54
   1 -12  -3   84.48    3.52
   1  12  -3   81.43    3.53
   1  12  -3   78.90    3.55
   1 -12  -3   83.83    3.55
  -1 -12   2  794.21   31.32
  -1  12   2  749.27   31.29
   1 -12  -2  735.57   31.30
  -1 -12   1  466.69   18.42
   1 -12  -1  444.33   18.41
  -1  12   1  426.78   18.39
  -1 -12   0  723.13   29.97
   1 -12   0  715.44   29.95
   1  12   0  735.64   29.94
   1 -12   1    1.71    0.37
  -1 -12  -1    1.51    0.42
   1  12   1    2.18    0.36
   1 -12   2   28.49    1.36
   1  12   2   29.24    1.34
  -1 -12  -2   29.97    1.40
   1 -12   3    5.18    0.47
   1  12   3    6.02    0.45
  -1  12  -3    4.51    0.46
  -1 -12  -3    4.38    0.50
   1 -12   4   19.55    0.99
   1  12   4   19.59    0.97
  -1  12  -4   21.90    0.99
  -1 -12  -4   17.92    1.02
  -1  12  -4   19.47    0.99
   1 -12   5   32.05    1.50
   1  12   5   33.34    1.47
  -1 -12  -5   31.49    1.44
  -1  12  -5   33.18    1.51
   1 -12   6   11.26    0.69
   1  12   6   12.00    0.66
  -1 -12  -6   11.36    0.61
  -1  12  -6   11.48    0.68
  -1 -12  -7  262.68   10.78
   1 -12   7  250.71   10.83
  -1  12  -7  255.03   10.83
   1  12   7  252.64   10.81
   1 -12   7  277.67   10.82
  -1 -12  -8    0.33    0.23
  -1  12  -8    0.43    0.39
   1 -12   8    0.51    0.39
   1  12   8    0.44    0.33
   1 -12   8    0.41    0.34
  -1  12  -9   63.67    2.70
   1  12   9   63.09    2.66
  -1 -12  -9   61.00    2.68
   1 -12   9   55.27    2.66
  -1 -12  -9   62.79    2.61
   1 -12   9   62.59    2.70
  -1  12 -10  152.96    6.48
  -1 -12 -10  159.98    6.46
   1 -12  10  163.86    6.46
   1  12  10  144.02    6.44
  -1 -12 -10  148.61    6.39
   1 -12  10  161.41    6.49
  -1  12 -11   12.37    0.78
   1  12  11   12.16    0.69
   1 -12  11   12.02    0.73
  -1 -12 -11   13.06    0.75
  -1  12 -11   13.21    0.78
   1 -12  11   12.37    0.80
  -1  12 -12   64.45    2.91
   1 -12  12   64.77    2.87
  -1 -12 -12   71.13    2.89
   1  12  12   63.79    2.84
  -1  12 -12   65.74    2.90
   1 -12  12   67.02    2.91
  -1  12 -13   65.47    3.10
   1  12  13   69.36    3.04
   1 -12  13   73.81    3.07
  -1 -12 -13   77.99    3.10
  -1  12 -13   65.54    3.09
   1 -12  13   73.08    3.12
   1  12  14   60.72    2.67
  -1 -12 -14   66.74    2.73
   1 -12  14   61.51    2.70
  -1  12 -14   56.58    2.74
   1 -12  14   64.70    2.77
  -1  12 -14   61.08    2.74
   1  12  15   -0.30    0.36
  -1 -12 -15   -0.33    0.43
   1 -12  15   -0.02    0.41
  -1  12 -15   -0.39    0.40
  -1  12 -15   -0.07    0.49
   1 -12  15   -0.36    0.53
  -1  12 -15   -0.24    0.49
   1  12  16    5.06    0.45
  -1 -12 -16    4.30    0.56
   1 -12  16    4.78    0.51
  -1  12 -16    3.04    0.35
  -1 -12 -16    4.35    0.54
  -1  12 -16    4.93    0.61
   1 -12  16    5.32    0.63
  -1  12 -16    4.99    0.58
   1 -12  17    4.15    0.50
  -1 -12 -17    4.83    0.57
   1  12  17    3.96    0.44
  -1  12 -17    4.46    0.43
  -1 -12 -17    4.30    0.57
  -1  12 -17    4.90    0.62
   1 -12  17    3.56    0.66
  -1  12 -17    4.84    0.60
   1  12  17    4.63    0.26
   1  12  18   16.45    0.80
   1 -12  18   14.99    0.83
  -1 -12 -18   15.93    0.90
  -1  12 -18   14.62    0.77
  -1  12 -18   15.98    0.99
  -1 -12 -18   15.39    0.92
   1 -12  18   15.47    0.98
  -1  12 -18   15.98    0.91
   1  12  18   13.72    0.64
   1 -12  19   99.81    4.42
   1  12  19  106.47    4.41
  -1 -12 -19  101.53    4.49
  -1  12 -19  109.65    4.38
  -1  12 -19   99.47    4.51
   1 -12  19  102.56    4.52
  -1 -12 -19  110.31    4.51
  -1  12 -19   97.29    4.47
   1 -12  20   30.46    1.56
   1  12  20   33.78    1.54
  -1  12 -20   35.72    1.52
  -1 -12 -20   33.05    1.66
  -1  12 -20   31.91    1.68
  -1 -12 -20   33.97    1.66
   1 -12  20   34.70    1.71
  -1  12 -20   36.15    1.65
   1 -12  21    0.14    0.41
   1  12  21   -0.09    0.38
  -1 -12 -21   -0.04    0.56
  -1  12 -21    1.10    0.37
  -1  12 -21   -0.06    0.57
   1 -12  21   -0.14    0.65
  -1 -12 -21    1.09    0.56
  -1  12 -21    0.05    0.53
   1  12  22    6.02    0.49
   1 -12  22    4.84    0.52
   1 -12  22    5.06    0.56
  -1 -12 -22    6.45    0.70
  -1  12 -22    6.94    0.47
  -1  12 -22    4.66    0.71
  -1 -12 -22    5.94    0.70
   1 -12  22    6.40    0.75
  -1  12 -22    5.66    0.63
   1 -12  23   16.57    0.90
   1  12  23   16.25    0.84
  -1 -12 -23   16.08    1.04
   1 -12  23   15.10    0.91
  -1  12 -23   16.27    1.08
  -1 -12 -23   18.42    1.10
   1 -12  23   17.82    1.08
  -1  12 -23   15.49    0.98
   1  12  24    2.82    0.37
   1 -12  24    1.80    0.48
   1 -12  24    2.68    0.66
  -1  12 -24    1.90    0.56
   1 -12  25   43.83    1.08
  -1  12 -25   42.27    0.95
   1 -12  25   40.54    0.87
  -1  12 -26    2.28    0.54
   1 -12  26    2.70    0.50
   1 -12  27    3.21    0.52
  -1 -13  28   -0.21    0.54
  -1 -13  27   34.36    1.68
  -1 -13  27   36.09    1.71
  -1 -13  26   -0.10    0.53
  -1 -13  26    0.45    0.60
  -1 -13  25   28.64    1.42
  -1  13  25   30.55    1.37
  -1 -13  25   26.46    1.43
  -1 -13  25   27.90    1.56
   1  13 -25   27.52    1.45
  -1 -13  24    0.64    0.49
  -1  13  24    0.33    0.42
   1  13 -24    0.53    0.67
  -1 -13  24    0.81    0.67
   1  13 -24    1.02    0.55
  -1  13  23   55.03    2.32
  -1 -13  23   54.28    2.36
   1 -13 -23   49.86    2.43
   1  13 -23   55.27    2.52
   1 -13 -23   53.65    2.48
  -1 -13  23   57.07    2.51
  -1  13  23   49.34    2.21
   1  13 -23   56.25    2.42
  -1  13  22   24.95    1.24
  -1 -13  22   24.96    1.28
   1 -13 -22   27.29    1.40
   1  13 -22   29.07    1.22
   1  13 -22   24.31    1.44
   1 -13 -22   26.91    1.40
  -1 -13  22   24.15    1.46
  -1  13  22   24.52    1.14
   1  13 -22   27.55    1.35
  -1 -13  21    6.63    0.62
  -1  13  21    6.64    0.55
   1  13 -21    7.74    0.53
   1 -13 -21    6.52    0.70
   1  13 -21    6.70    0.77
  -1 -13  21    6.31    0.82
   1 -13 -21    7.39    0.70
   1  13 -21    6.21    0.69
  -1  13  21    6.55    0.40
  -1  13  20    0.77    0.39
  -1 -13  20    0.70    0.46
   1  13 -20    0.94    0.35
   1  13 -20    0.99    0.62
  -1 -13  20    0.75    0.65
   1 -13 -20    0.99    0.55
   1  13 -20    1.17    0.54
  -1  13  20    0.96    0.25
  -1  13  19   23.64    1.21
  -1 -13  19   24.46    1.25
   1  13 -19   25.87    1.18
   1  13 -19   26.01    1.37
  -1 -13  19   25.03    1.39
   1 -13 -19   27.57    1.32
   1  13 -19   23.22    1.30
  -1  13  18   67.33    3.02
  -1 -13  18   74.92    3.07
   1  13 -18   71.26    3.00
   1  13 -18   64.83    3.13
  -1 -13  18   69.85    3.17
   1 -13 -18   66.89    3.08
   1  13 -18   73.36    3.10
  -1 -13  17    2.79    0.49
  -1  13  17    2.67    0.41
   1 -13 -17    4.23    0.56
   1  13 -17    3.34    0.42
   1  13 -17    3.11    0.63
  -1 -13  17    2.87    0.64
   1  13 -17    2.64    0.57
   1 -13 -16   38.20    1.70
  -1 -13  16   37.21    1.67
  -1  13  16   34.81    1.64
   1  13 -16   34.24    1.60
   1  13 -16   34.63    1.74
  -1 -13  16   33.82    1.75
   1  13 -16   37.98    1.70
  -1 -13  15   13.30    0.80
  -1  13  15   12.83    0.75
   1 -13 -15   14.63    0.83
   1  13 -15   11.89    0.69
   1  13 -15   14.66    0.91
  -1 -13  15   14.20    0.91
   1  13 -15   14.30    0.86
   1 -13 -14   15.05    0.88
  -1 -13  14   17.38    0.89
  -1  13  14   16.27    0.85
   1 -13 -14   14.95    0.90
   1  13 -14   14.46    0.82
   1  13 -14   15.57    0.96
  -1 -13  14   14.85    0.96
   1  13 -14   17.11    0.92
   1 -13 -13   24.45    1.23
   1  13 -13   24.55    1.18
   1 -13 -13   24.33    1.21
  -1  13  13   22.23    1.18
  -1 -13  13   26.30    1.22
  -1 -13  13   24.63    1.29
   1  13 -13   26.92    1.29
  -1  13  12   -0.89    0.41
   1 -13 -12    0.34    0.41
  -1 -13  12   -0.13    0.42
   1  13 -12   -0.08    0.48
   1 -13 -12    0.03    0.40
  -1 -13  12   -0.13    0.48
   1 -13 -11   39.61    1.81
   1  13 -11   40.25    1.85
  -1 -13  11   40.27    1.86
  -1  13  11   39.59    1.78
  -1 -13  11   36.72    1.79
   1 -13 -11   40.78    1.79
   1 -13 -10   38.69    1.76
  -1 -13  10   42.56    1.88
   1  13 -10   39.67    1.87
  -1  13  10   41.64    1.82
   1 -13 -10   42.86    1.82
  -1 -13  10   36.38    1.82
   1 -13  -9    0.79    0.29
   1  13  -9    0.36    0.45
  -1  13   9    0.19    0.36
  -1 -13   9    0.36    0.39
   1 -13  -9    0.67    0.35
  -1 -13   8    5.52    0.53
   1  13  -8    4.73    0.53
  -1 -13   8    5.15    0.51
  -1  13   8    5.31    0.48
   1 -13  -8    4.30    0.44
   1 -13  -8    4.64    0.38
   1  13  -8    5.87    0.52
  -1 -13   7   20.08    1.05
  -1  13   7   19.83    1.01
  -1 -13   7   21.83    1.05
   1 -13  -7   19.04    0.96
   1  13  -7   21.42    1.04
   1  13  -7   18.61    1.04
  -1 -13   6   47.17    2.15
  -1 -13   6   47.02    2.11
  -1  13   6   45.51    2.11
   1 -13  -6   48.15    2.08
   1  13  -6   52.79    2.14
   1  13  -6   45.04    2.14
  -1 -13   5   29.85    1.45
  -1  13   5   30.64    1.42
  -1 -13   5   28.82    1.42
   1  13  -5   31.60    1.44
   1 -13  -5   30.03    1.39
   1 -13  -5   31.25    1.46
   1  13  -5   31.22    1.46
  -1 -13   4   14.41    0.82
  -1  13   4   14.41    0.78
   1 -13  -4   13.80    0.74
   1  13  -4   13.71    0.79
   1  13  -4   12.97    0.80
   1 -13  -4   14.12    0.80
  -1 -13   3  120.04    5.12
  -1  13   3  125.25    5.10
   1 -13  -3  121.45    5.07
   1  13  -3  116.49    5.09
   1 -13  -3  118.71    5.11
   1 -13  -2    0.69    0.32
   1 -13  -2    0.87    0.40
  -1 -13   2    0.90    0.45
  -1  13   2    0.89    0.37
  -1 -13   1   -0.15    0.39
   1 -13  -1    0.06    0.38
  -1  13   1    0.58    0.37
  -1 -13   0   40.40    1.84
   1  13   0   44.01    1.81
   1 -13   1  300.81   12.80
  -1 -13  -1  309.65   12.83
   1  13   1  313.24   12.79
  -1 -13  -2    0.61    0.42
   1 -13   2    0.47    0.37
   1  13   2    0.87    0.35
   1 -13   3   15.29    0.83
   1  13   3   14.59    0.78
  -1 -13  -3   13.66    0.85
   1 -13   4    9.33    0.62
   1  13   4    9.99    0.59
  -1 -13  -4    8.44    0.53
  -1  13  -4    8.91    0.62
  -1 -13  -4    9.76    0.68
   1 -13   5    0.27    0.40
   1  13   5    1.33    0.35
  -1 -13  -5    0.72    0.28
  -1 -13  -5    0.08    0.43
  -1  13  -5   -0.21    0.36
   1 -13   6   48.26    2.10
   1  13   6   46.65    2.07
  -1 -13  -6   45.22    2.03
  -1  13  -6   48.34    2.11
   1 -13   7   24.56    1.23
   1  13   7   24.40    1.19
  -1 -13  -7   26.48    1.16
  -1  13  -7   24.18    1.22
  -1 -13  -8    7.97    0.49
  -1  13  -8    8.39    0.62
   1 -13   8    9.37    0.64
   1  13   8    8.93    0.59
  -1 -13  -9  281.13   12.35
   1 -13   9  301.44   12.44
  -1  13  -9  295.71   12.44
   1  13   9  301.07   12.40
  -1 -13  -9  326.47   12.43
   1 -13   9  302.65   12.42
  -1  13 -10   33.05    1.52
   1 -13  10   28.99    1.48
  -1 -13 -10   31.46    1.48
   1  13  10   32.85    1.48
  -1 -13 -10   31.04    1.40
   1 -13  10   34.91    1.54
  -1  13 -11   75.75    3.53
  -1 -13 -11   84.89    3.51
   1 -13  11   76.05    3.49
   1  13  11   82.10    3.49
  -1  13 -11   84.19    3.53
   1 -13  11   86.89    3.55
  -1  13 -12   14.08    0.86
   1  13  12   15.41    0.80
  -1 -13 -12   15.15    0.83
   1 -13  12   11.65    0.80
  -1  13 -12   15.13    0.88
   1 -13  12   14.19    0.88
  -1 -13 -13    1.61    0.45
   1  13  13    0.94    0.38
   1 -13  13    1.09    0.42
   1 -13  13    1.40    0.51
  -1  13 -13    0.99    0.49
  -1  13 -13    1.15    0.50
   1  13  14    0.14    0.36
   1 -13  14    0.08    0.41
  -1 -13 -14   -0.03    0.43
  -1  13 -14    0.13    0.47
   1 -13  14   -0.46    0.51
  -1  13 -14    0.09    0.50
   1  13  15    4.55    0.44
  -1 -13 -15    4.10    0.53
   1 -13  15    4.73    0.48
  -1  13 -15    3.42    0.46
  -1  13 -15    4.49    0.57
   1 -13  15    4.28    0.63
  -1  13 -15    4.39    0.56
  -1 -13 -16    7.89    0.65
   1  13  16    8.15    0.54
   1 -13  16    7.97    0.59
  -1  13 -16    5.71    0.49
  -1  13 -16    7.35    0.69
   1 -13  16    7.43    0.69
  -1  13 -16    7.81    0.67
  -1 -13 -17   11.61    0.79
   1 -13  17   11.40    0.73
   1  13  17   11.65    0.69
  -1  13 -17   10.83    0.65
  -1 -13 -17   11.36    0.78
  -1  13 -17   11.63    0.84
   1 -13  17   11.33    0.86
   1  13  17   11.56    0.53
  -1  13 -17   11.76    0.81
  -1 -13 -18    0.70    0.53
   1 -13  18   -0.20    0.43
   1  13  18    0.03    0.37
  -1 -13 -18    0.39    0.52
  -1  13 -18    0.02    0.38
  -1  13 -18    0.23    0.57
   1 -13  18   -0.14    0.61
  -1  13 -18    0.59    0.54
   1  13  18    0.44    0.16
   1  13  19   -0.28    0.37
   1 -13  19   -0.08    0.43
  -1 -13 -19    0.42    0.54
  -1  13 -19   -0.21    0.36
  -1  13 -19    0.57    0.56
   1 -13  19   -0.75    0.62
  -1 -13 -19    1.07    0.53
  -1  13 -19    0.47    0.53
   1 -13  20   38.45    1.81
   1  13  20   39.84    1.79
  -1 -13 -20   40.77    1.92
  -1  13 -20   40.95    1.76
  -1  13 -20   39.98    1.97
   1 -13  20   40.16    1.96
  -1 -13 -20   35.05    1.89
  -1  13 -20   42.48    1.90
   1  13  21    8.66    0.57
   1 -13  21    7.67    0.65
  -1 -13 -21    8.77    0.79
  -1  13 -21    9.75    0.58
  -1  13 -21    7.63    0.84
  -1 -13 -21    9.23    0.76
   1 -13  21   10.02    0.82
  -1  13 -21    7.17    0.72
   1  13  22   16.05    0.81
   1 -13  22   12.74    0.86
  -1 -13 -22   14.74    0.96
  -1  13 -22   15.74    0.79
  -1  13 -22   12.95    1.02
   1 -13  22   14.94    1.01
  -1 -13 -22   13.10    0.98
  -1  13 -22   14.37    0.95
   1  13  23    5.51    0.49
   1 -13  23    5.50    0.58
  -1  13 -23    6.88    0.49
  -1  13 -23    4.36    0.75
   1 -13  23    6.11    0.76
  -1  13 -23    6.41    0.70
   1  13  24    9.28    0.57
   1 -13  24    8.77    0.67
  -1  13 -24    8.75    0.93
   1 -13  24    8.99    0.85
  -1  13 -24    9.27    0.79
  -1  13 -25   10.10    0.85
   1 -13  25   11.11    0.75
   1 -13  26    2.43    0.51
  -1 -14  27    1.84    0.56
  -1 -14  26    8.70    0.71
  -1 -14  26    8.53    0.75
  -1 -14  25   17.99    1.05
  -1  14  25   18.72    0.97
  -1 -14  25   18.28    1.07
  -1 -14  24   -0.01    0.52
  -1  14  24    0.47    0.44
  -1 -14  24    0.67    0.71
   1  14 -24    0.34    0.61
  -1  14  23    5.79    0.55
  -1 -14  23    5.27    0.64
   1  14 -23    6.36    0.51
   1  14 -23    6.67    0.82
  -1 -14  23    6.26    0.79
   1 -14 -23    6.91    0.78
  -1  14  23    5.17    0.34
   1  14 -23    5.79    0.67
  -1 -14  22    2.33    0.56
  -1  14  22    3.12    0.49
   1  14 -22    3.62    0.45
   1 -14 -22    1.50    0.61
   1  14 -22    2.33    0.69
  -1 -14  22    2.24    0.79
   1 -14 -22    3.72    0.64
   1  14 -22    3.54    0.63
  -1  14  22    2.48    0.27
  -1 -14  21   15.17    0.89
  -1  14  21   13.09    0.83
   1  14 -21   15.47    0.81
   1  14 -21   11.88    1.01
  -1 -14  21   15.73    1.08
   1 -14 -21   16.36    0.98
   1  14 -21   15.75    0.95
  -1  14  21   14.55    0.70
  -1  14  20   17.41    0.95
  -1 -14  20   18.66    1.00
   1  14 -20   18.84    0.91
   1  14 -20   16.36    1.11
   1 -14 -20   17.85    1.05
  -1 -14  20   15.72    1.17
  -1  14  20   17.35    0.82
   1  14 -20   18.75    1.06
  -1 -14  19    2.55    0.54
  -1  14  19    2.12    0.45
   1  14 -19    2.63    0.41
   1  14 -19    1.10    0.64
  -1 -14  19    2.22    0.68
   1 -14 -19    3.25    0.56
   1  14 -19    1.54    0.57
  -1  14  18   91.21    3.83
  -1 -14  18   85.21    3.84
   1  14 -18   92.76    3.79
   1  14 -18   85.17    3.92
  -1 -14  18   92.50    3.96
   1 -14 -18   92.20    3.89
   1  14 -18   82.78    3.88
  -1 -14  17    4.18    0.56
   1 -14 -17    5.17    0.57
  -1  14  17    3.48    0.48
   1  14 -17    3.86    0.46
   1  14 -17    4.89    0.64
  -1 -14  17    3.87    0.66
   1  14 -17    3.72    0.60
  -1 -14  16   -0.42    0.49
  -1  14  16   -0.17    0.39
   1 -14 -16    0.29    0.48
   1  14 -16   -0.01    0.38
   1 -14 -16    0.25    0.50
   1  14 -16    0.42    0.60
  -1 -14  16    0.36    0.58
   1  14 -16    0.67    0.50
  -1 -14  15   23.59    1.20
   1 -14 -15   25.17    1.21
  -1  14  15   23.44    1.17
   1  14 -15   20.52    1.10
   1 -14 -15   24.70    1.22
   1  14 -15   25.34    1.28
  -1 -14  15   23.05    1.29
   1  14 -15   23.54    1.22
  -1 -14  14   27.41    1.41
  -1  14  14   30.47    1.41
   1 -14 -14   29.59    1.41
   1 -14 -14   30.76    1.44
   1  14 -14   28.97    1.37
   1  14 -14   30.71    1.49
  -1 -14  14   33.91    1.52
   1 -14 -13   13.77    0.83
   1  14 -13   13.37    0.89
  -1  14  13   12.48    0.78
  -1 -14  13   14.02    0.83
   1 -14 -13   13.78    0.81
  -1 -14  13   14.16    0.89
   1  14 -12    3.24    0.56
   1 -14 -12    3.75    0.47
  -1 -14  12    2.93    0.50
  -1  14  12    3.15    0.47
   1 -14 -12    4.12    0.51
  -1 -14  12    3.58    0.57
   1 -14 -11   92.51    3.92
   1 -14 -11   93.84    3.98
  -1 -14  11  101.13    4.04
   1  14 -11   85.42    4.02
  -1  14  11   90.75    3.97
   1 -14 -11   90.69    3.96
  -1 -14  11   95.85    3.99
   1 -14 -10   96.17    4.26
   1  14 -10  100.49    4.36
  -1 -14  10  102.13    4.35
   1 -14 -10  101.80    4.30
  -1  14  10  105.30    4.32
  -1 -14  10  103.40    4.33
   1 -14  -9   27.41    1.29
   1  14  -9   27.35    1.37
   1  14  -9   28.22    1.40
  -1 -14   9   27.29    1.39
  -1  14   9   29.78    1.37
   1 -14  -9   28.85    1.33
  -1 -14   9   28.18    1.36
  -1 -14   8  203.87    7.96
  -1  14   8  187.61    7.91
  -1 -14   8  194.48    7.92
   1  14  -8  181.00    7.92
   1 -14  -8  183.15    7.87
   1  14  -8  188.60    7.95
  -1 -14   7   12.88    0.81
  -1  14   7   12.91    0.76
  -1 -14   7   13.35    0.77
   1  14  -7   13.16    0.79
   1 -14  -7   12.71    0.71
   1  14  -7   13.06    0.82
  -1 -14   6   28.30    1.45
  -1 -14   6   28.14    1.40
  -1  14   6   30.79    1.41
   1  14  -6   27.39    1.41
   1 -14  -6   32.04    1.39
   1 -14  -6   29.06    1.43
   1  14  -6   31.73    1.46
  -1 -14   5    1.71    0.44
  -1  14   5    1.45    0.41
  -1 -14   5    0.92    0.41
   1  14  -5    1.80    0.45
   1 -14  -5    2.00    0.36
   1  14  -5    1.58    0.44
   1 -14  -5    1.86    0.44
  -1 -14   4    1.42    0.45
  -1  14   4    1.60    0.42
   1 -14  -4    1.33    0.35
   1  14  -4    1.06    0.43
   1 -14  -4    0.82    0.42
  -1 -14   3  175.52    7.30
  -1  14   3  177.74    7.28
   1  14  -3  171.02    7.27
   1 -14  -3  172.23    7.26
   1 -14  -3  170.40    7.30
   1 -14  -2    0.71    0.35
  -1 -14   2    0.72    0.43
   1 -14  -2    1.04    0.43
  -1  14   2    0.96    0.41
  -1 -14   1  106.85    4.37
   1 -14  -1   97.74    4.34
  -1  14   1  100.86    4.33
  -1 -14   0  112.95    4.84
   1 -14   0  113.55    4.82
  -1 -14  -1  468.73   18.97
   1 -14   1  438.54   18.94
   1  14   1  464.61   18.93
   1 -14   2   53.73    2.56
   1  14   2   58.57    2.55
  -1 -14  -2   63.06    2.61
   1 -14   3   31.19    1.50
   1  14   3   31.42    1.48
  -1 -14  -3   33.13    1.55
   1 -14   4    5.47    0.52
   1  14   4    5.23    0.48
  -1 -14  -4    4.25    0.41
  -1  14  -4    4.45    0.48
  -1 -14  -4    4.17    0.56
   1 -14   5   38.42    1.74
   1  14   5   40.80    1.72
  -1 -14  -5   36.39    1.67
  -1  14  -5   36.01    1.73
  -1 -14  -5   35.94    1.77
   1 -14   6   14.16    0.84
   1  14   6   14.95    0.81
  -1 -14  -6   14.69    0.75
  -1 -14  -6   13.68    0.88
  -1  14  -6   14.84    0.84
   1 -14   7   23.40    1.20
   1  14   7   22.96    1.15
  -1  14  -7   23.92    1.22
  -1 -14  -7   24.87    1.12
  -1  14  -7   22.66    1.20
  -1 -14  -8    1.79    0.31
   1 -14   8    1.57    0.46
  -1  14  -8    0.84    0.46
   1  14   8    1.72    0.40
  -1 -14  -9   40.04    1.76
  -1  14  -9   39.42    1.86
   1 -14   9   41.01    1.87
   1  14   9   41.55    1.83
  -1 -14  -9   39.54    1.84
  -1  14 -10  408.21   18.07
   1  14  10  440.75   18.04
  -1 -14 -10  463.69   18.06
  -1 -14 -10  413.28   17.98
   1 -14  10  479.00   18.10
  -1  14 -11   12.92    0.85
  -1 -14 -11   12.74    0.79
   1  14  11   13.94    0.76
  -1 -14 -11   12.56    0.67
   1 -14  11   13.67    0.86
  -1  14 -12    1.63    0.50
   1 -14  12    1.45    0.42
  -1 -14 -12    1.34    0.44
   1  14  12    1.25    0.40
   1 -14  12    0.79    0.49
  -1  14 -12    1.49    0.49
  -1  14 -13   61.37    2.82
   1 -14  13   62.45    2.77
   1  14  13   66.51    2.77
  -1 -14 -13   58.98    2.77
  -1  14 -13   65.12    2.82
   1 -14  13   65.57    2.83
   1 -14  14    2.65    0.46
  -1 -14 -14    3.37    0.50
   1  14  14    3.39    0.45
  -1  14 -14    3.32    0.56
   1 -14  14    2.90    0.60
  -1  14 -14    3.52    0.56
  -1 -14 -15    0.81    0.45
   1 -14  15    0.83    0.44
   1  14  15    1.06    0.39
  -1  14 -15    0.02    0.44
  -1  14 -15    1.12    0.52
   1 -14  15    1.99    0.57
  -1  14 -15    0.63    0.53
   1 -14  16    2.62    0.48
   1  14  16    3.18    0.44
  -1 -14 -16    3.53    0.55
  -1  14 -16    2.37    0.40
  -1  14 -16    3.61    0.61
   1 -14  16    3.62    0.64
  -1  14 -16    2.60    0.57
   1 -14  17   -0.09    0.42
  -1 -14 -17   -0.39    0.50
   1  14  17   -0.09    0.38
  -1  14 -17   -0.47    0.36
  -1  14 -17    0.06    0.55
   1 -14  17    0.04    0.61
  -1  14 -17   -0.11    0.52
   1 -14  18   33.25    1.43
   1  14  18   32.28    1.39
  -1 -14 -18   29.84    1.49
  -1 -14 -18   29.28    1.47
  -1  14 -18   31.68    1.35
  -1  14 -18   31.79    1.55
   1 -14  18   29.82    1.54
  -1  14 -18   30.77    1.47
   1  14  18   26.98    1.24
   1  14  19   33.14    1.50
  -1 -14 -19   33.26    1.59
  -1  14 -19   32.83    1.48
  -1  14 -19   29.01    1.64
   1 -14  19   29.15    1.63
  -1 -14 -19   29.97    1.58
  -1  14 -19   36.58    1.62
   1  14  20    9.73    0.64
  -1 -14 -20    8.83    0.78
  -1  14 -20   10.11    0.63
  -1  14 -20    9.83    0.86
  -1 -14 -20    9.40    0.77
   1 -14  20    9.02    0.88
  -1  14 -20    9.89    0.79
   1  14  21    0.53    0.38
  -1  14 -21    0.31    0.38
  -1 -14 -21    0.82    0.58
  -1  14 -21    0.70    0.62
  -1 -14 -21    0.60    0.55
   1 -14  21    0.87    0.68
  -1  14 -21   -0.30    0.57
   1  14  22    8.53    0.61
  -1  14 -22    9.24    0.59
  -1  14 -22    7.81    0.82
   1 -14  22    8.33    0.84
  -1  14 -22    7.72    0.79
   1  14  23    0.91    0.39
  -1  14 -23    1.89    0.41
   1 -14  23    0.62    0.50
  -1  14 -23    0.56    0.70
   1 -14  23    0.64    0.65
  -1  14 -23    0.86    0.59
   1 -14  24    6.18    0.75
  -1  14 -24    6.94    0.67
   1 -14  24    7.27    0.60
   1 -14  25    5.06    0.58
  -1 -15  26    7.30    0.69
  -1 -15  26    8.36    0.74
  -1 -15  25   29.16    1.46
  -1  15  24    0.66    0.45
  -1 -15  24    0.47    0.51
  -1 -15  23    1.36    0.56
  -1  15  23    2.35    0.48
   1  15 -23    2.58    0.42
  -1 -15  23    1.84    0.72
   1  15 -23    2.09    0.61
  -1 -15  22    0.44    0.51
  -1  15  22    0.78    0.45
   1  15 -22    0.69    0.41
   1  15 -22    0.49    0.68
  -1 -15  22    0.29    0.73
   1 -15 -22    0.95    0.61
   1  15 -22    0.05    0.60
  -1  15  22    0.29    0.24
  -1  15  21    6.87    0.59
  -1 -15  21    6.25    0.64
   1  15 -21    6.98    0.53
   1  15 -21    6.22    0.82
   1 -15 -21    6.60    0.74
  -1 -15  21    6.01    0.86
  -1  15  21    6.12    0.39
   1  15 -21    7.00    0.72
  -1 -15  20    6.05    0.63
  -1  15  20    6.54    0.58
   1  15 -20    6.67    0.52
   1  15 -20    6.07    0.77
  -1 -15  20    5.73    0.80
   1 -15 -20    8.07    0.74
   1  15 -20    6.03    0.70
  -1  15  20    6.61    0.41
  -1 -15  19    2.25    0.56
  -1  15  19    2.38    0.48
   1  15 -19    2.43    0.42
   1  15 -19    1.83    0.66
  -1 -15  19    2.01    0.69
   1 -15 -19    3.15    0.59
   1  15 -19    2.61    0.60
  -1  15  18    5.21    0.57
   1 -15 -18    5.55    0.65
  -1 -15  18    5.42    0.59
   1  15 -18    4.68    0.50
   1  15 -18    3.71    0.70
  -1 -15  18    5.49    0.77
   1  15 -18    4.48    0.64
  -1 -15  17   15.77    0.90
   1 -15 -17   14.03    0.89
  -1  15  17   14.41    0.85
   1 -15 -17   13.26    0.89
   1  15 -17   13.72    0.79
   1  15 -17   13.90    0.99
  -1 -15  17   14.45    1.02
   1  15 -17   14.28    0.92
   1 -15 -16   32.09    1.49
  -1 -15  16   31.65    1.48
  -1  15  16   32.90    1.45
   1 -15 -16   32.31    1.48
   1  15 -16   29.37    1.52
  -1 -15  16   32.37    1.57
   1  15 -16   33.04    1.50
  -1  15  15   43.96    2.00
   1 -15 -15   42.27    2.01
  -1 -15  15   48.61    2.03
   1 -15 -15   42.46    2.03
   1  15 -15   40.26    1.94
   1  15 -15   44.30    2.09
  -1 -15  15   46.28    2.10
   1  15 -15   45.08    2.04
   1  15 -14   -1.01    0.46
   1 -15 -14    0.17    0.48
   1  15 -14    0.65    0.56
  -1  15  14   -0.15    0.47
  -1 -15  14   -0.54    0.49
   1 -15 -14    0.31    0.47
  -1 -15  14    0.50    0.57
   1 -15 -13   25.68    1.31
   1  15 -13   26.41    1.37
   1 -15 -13   25.73    1.30
  -1 -15  13   25.85    1.32
  -1  15  13   26.08    1.30
  -1 -15  13   27.94    1.40
   1 -15 -12   49.67    2.21
   1  15 -12   45.46    2.25
  -1  15  12   47.19    2.19
  -1 -15  12   49.86    2.21
   1 -15 -12   49.60    2.19
  -1 -15  12   50.45    2.28
   1  15 -11    0.23    0.52
   1 -15 -11    0.57    0.41
  -1  15  11   -0.08    0.44
  -1 -15  11    0.37    0.43
   1 -15 -11    0.06    0.34
   1 -15 -11    0.48    0.45
  -1 -15  11    0.51    0.54
   1 -15 -10   89.50    3.88
   1  15 -10   87.36    3.95
  -1 -15  10   94.29    3.98
   1  15 -10   89.73    3.97
  -1 -15  10   88.56    3.94
   1 -15 -10   96.24    3.92
  -1  15  10   95.05    3.94
   1  15  -9    1.10    0.50
  -1 -15   9    0.76    0.51
  -1 -15   9    0.44    0.44
  -1  15   9    0.68    0.44
   1 -15  -9    0.42    0.39
   1 -15  -9    0.57    0.34
   1  15  -9    0.52    0.49
  -1 -15   8   15.80    0.98
  -1  15   8   16.44    0.91
  -1 -15   8   15.53    0.91
   1  15  -8   17.21    0.95
   1 -15  -8   17.14    0.85
   1  15  -8   16.28    0.96
  -1 -15   7    1.33    0.49
  -1 -15   7    1.21    0.42
  -1  15   7    1.14    0.44
   1 -15  -7    0.89    0.33
   1 -15  -7    1.75    0.47
   1  15  -7    1.00    0.48
   1  15  -7    1.09    0.45
  -1 -15   6    0.59    0.51
  -1 -15   6    1.08    0.41
  -1  15   6    0.65    0.42
   1 -15  -6    0.80    0.37
   1  15  -6    0.78    0.45
   1  15  -6    0.81    0.46
   1 -15  -6    0.42    0.46
  -1 -15   5    1.16    0.47
  -1  15   5    1.02    0.41
   1 -15  -5    1.37    0.36
   1  15  -5    1.25    0.46
   1 -15  -5    1.48    0.46
   1  15  -5    1.41    0.46
  -1 -15   4   48.84    2.18
  -1  15   4   47.32    2.13
   1  15  -4   47.01    2.14
   1 -15  -4   47.32    2.10
   1 -15  -4   47.14    2.17
   1 -15  -3   35.95    1.63
   1  15  -3   36.31    1.66
  -1 -15   3   34.39    1.69
   1 -15  -3   33.45    1.67
  -1  15   3   38.00    1.67
   1 -15  -2   52.83    2.34
   1  15  -2   52.82    2.37
   1 -15  -2   51.68    2.38
  -1 -15   2   55.03    2.40
  -1  15   2   53.70    2.36
   1  15  -1   22.40    1.10
  -1 -15   1   22.01    1.15
   1 -15  -1   20.11    1.11
  -1  15   1   22.39    1.11
  -1 -15   0  150.56    6.60
   1 -15   0  161.07    6.59
  -1 -15  -1    8.58    0.71
   1 -15   1    8.73    0.66
  -1 -15  -2  243.26   10.79
   1 -15   2  261.41   10.77
   1  15   2  266.68   10.76
   1 -15   3  124.99    5.29
   1  15   3  125.27    5.27
  -1 -15  -3  122.24    5.31
   1 -15   4   72.17    3.02
   1  15   4   70.01    2.99
  -1 -15  -4   66.25    2.96
  -1 -15  -4   67.29    3.05
   1 -15   5   44.16    1.94
   1  15   5   42.28    1.89
  -1 -15  -5   40.53    1.85
  -1  15  -5   40.01    1.92
  -1 -15  -5   42.90    1.97
   1 -15   6  164.15    6.80
   1  15   6  166.14    6.78
  -1 -15  -6  157.52    6.74
  -1 -15  -6  165.36    6.84
  -1  15  -6  154.42    6.79
   1 -15   7   15.87    0.91
   1  15   7   15.30    0.86
  -1 -15  -7   16.48    0.83
  -1  15  -7   14.70    0.93
  -1 -15  -7   15.07    0.95
  -1  15  -7   15.22    0.91
   1 -15   8   82.93    3.46
   1  15   8   81.10    3.43
  -1 -15  -8   77.50    3.37
  -1  15  -8   76.81    3.45
   1 -15   9   49.24    2.05
   1  15   9   46.04    1.99
  -1 -15  -9   40.83    1.98
  -1 -15  -9   43.05    1.92
  -1  15  -9   42.09    2.03
  -1  15 -10  162.51    6.87
  -1 -15 -10  165.79    6.85
   1  15  10  162.69    6.83
  -1 -15 -10  158.03    6.77
   1 -15  10  167.82    6.89
  -1  15 -11   20.37    1.16
   1  15  11   21.98    1.09
  -1 -15 -11   19.50    1.10
  -1 -15 -11   21.32    1.00
   1 -15  11   23.22    1.17
   1 -15  12   10.70    0.78
  -1 -15 -12   10.80    0.72
   1  15  12   10.98    0.68
  -1  15 -12    9.66    0.77
  -1 -15 -13    7.78    0.63
   1  15  13    9.68    0.63
   1 -15  13    8.72    0.71
  -1  15 -13    7.73    0.70
  -1  15 -13    8.24    0.72
   1  15  14    6.02    0.53
  -1 -15 -14    5.29    0.56
   1 -15  14    5.69    0.67
  -1  15 -14    5.82    0.65
  -1  15 -14    4.54    0.61
   1  15  15   15.44    0.83
  -1 -15 -15   13.52    0.88
  -1  15 -15   14.43    0.93
   1 -15  15   15.47    0.96
  -1  15 -15   13.91    0.93
   1  15  16   37.18    1.66
  -1 -15 -16   35.02    1.70
  -1  15 -16   34.12    1.62
  -1  15 -16   35.84    1.75
   1 -15  16   39.62    1.80
  -1  15 -16   33.55    1.73
   1  15  17   11.43    0.67
  -1 -15 -17   10.54    0.78
  -1  15 -17    7.92    0.59
  -1  15 -17   11.23    0.82
   1 -15  17   11.76    0.88
  -1  15 -17    9.87    0.79
   1 -15  18    1.49    0.66
  -1 -15 -18    1.54    0.56
   1  15  18    2.72    0.46
  -1  15 -18    2.04    0.41
  -1  15 -18    2.20    0.61
   1  15  18    2.34    0.25
  -1  15 -18    2.38    0.59
   1  15  18    2.62    0.21
   1  15  19   36.73    1.60
  -1  15 -19   33.83    1.57
  -1 -15 -19   34.65    1.69
  -1  15 -19   31.66    1.73
  -1 -15 -19   36.95    1.70
   1 -15  19   31.55    1.73
  -1  15 -19   33.11    1.67
   1  15  20    6.63    0.56
  -1 -15 -20    6.94    0.73
  -1  15 -20    6.53    0.53
  -1  15 -20    6.89    0.78
  -1 -15 -20    7.43    0.73
   1 -15  20    5.88    0.82
  -1  15 -20    5.92    0.75
   1  15  21    1.46    0.45
  -1  15 -21    1.87    0.44
  -1  15 -21    0.89    0.71
   1 -15  21    0.28    0.68
  -1 -15 -21    2.37    0.64
  -1  15 -21    0.83    0.60
   1  15  22   27.08    1.26
  -1  15 -22   27.56    1.23
  -1  15 -22   23.59    1.45
   1 -15  22   26.00    1.46
  -1  15 -22   21.74    1.37
  -1  15 -23   22.25    1.03
   1 -15  23   17.74    1.08
  -1  15 -23   20.54    1.30
   1  15  23   20.13    1.03
   1 -15  23   21.79    1.28
  -1  15 -24   10.22    0.61
   1 -15  24    7.24    0.66
  -1 -16  25    3.16    0.61
   1  16 -24    2.38    0.46
  -1  16  24    1.96    0.47
   1  16 -23    2.15    0.46
  -1  16  23    2.15    0.48
  -1 -16  23    0.70    0.55
   1  16 -22    6.81    0.59
   1  16 -22    7.00    0.83
  -1 -16  22    7.41    0.89
  -1 -16  22    7.86    0.68
  -1  16  22    8.39    0.64
  -1 -16  21    2.22    0.53
  -1  16  21    3.22    0.50
   1  16 -21    3.26    0.45
   1  16 -21    2.95    0.73
   1 -16 -21    3.52    0.62
  -1 -16  21    1.63    0.75
  -1  16  21    3.10    0.30
   1  16 -21    1.82    0.63
  -1 -16  20    2.04    0.54
  -1  16  20    2.72    0.51
   1  16 -20    2.67    0.44
   1  16 -20    2.23    0.67
   1 -16 -20    3.25    0.60
  -1 -16  20    2.94    0.79
   1  16 -20    2.18    0.65
  -1  16  19    9.61    0.69
  -1 -16  19    9.34    0.76
   1  16 -19   10.90    0.68
   1  16 -19   11.14    0.92
   1 -16 -19   10.95    0.79
  -1 -16  19    9.82    0.93
   1  16 -19    8.42    0.81
  -1  16  18    0.25    0.47
   1 -16 -18    0.23    0.55
  -1 -16  18   -0.12    0.48
   1 -16 -18    1.05    0.54
   1  16 -18    0.32    0.41
   1  16 -18    0.47    0.66
  -1 -16  18    1.27    0.65
   1  16 -18    0.02    0.60
  -1  16  17   -0.33    0.50
   1 -16 -17    0.69    0.52
  -1 -16  17    0.64    0.49
   1 -16 -17   -0.53    0.52
   1  16 -17    0.03    0.40
   1  16 -17    0.64    0.63
  -1 -16  17    0.68    0.62
   1  16 -17   -0.09    0.57
  -1  16  16    6.76    0.63
   1 -16 -16    8.51    0.69
  -1 -16  16    7.78    0.66
   1  16 -16    5.75    0.51
   1 -16 -16    7.86    0.69
   1  16 -16    7.45    0.74
  -1 -16  16    8.70    0.81
   1  16 -16    8.39    0.73
  -1  16  15   -0.76    0.47
  -1 -16  15   -0.24    0.49
   1 -16 -15    0.39    0.47
   1  16 -15   -0.71    0.45
   1 -16 -15    0.45    0.53
   1  16 -15    0.69    0.56
  -1 -16  15   -0.27    0.61
   1  16 -15   -0.08    0.54
   1 -16 -14   37.42    1.74
   1  16 -14   35.26    1.67
   1  16 -14   34.78    1.78
  -1 -16  14   36.16    1.72
  -1  16  14   36.24    1.71
   1 -16 -14   38.48    1.72
  -1 -16  14   37.57    1.81
   1 -16 -13   68.68    3.05
   1  16 -13   64.14    3.08
  -1 -16  13   67.23    3.05
   1 -16 -13   71.04    3.04
  -1  16  13   70.91    3.04
  -1 -16  13   73.40    3.12
   1 -16 -12   18.14    1.02
   1  16 -12   18.29    1.07
  -1  16  12   17.66    0.99
   1 -16 -12   18.76    1.00
  -1 -16  12   17.16    1.01
  -1 -16  12   19.13    1.12
  -1 -16  11   38.34    1.74
  -1 -16  11   34.50    1.67
  -1  16  11   34.18    1.66
   1 -16 -11   38.89    1.66
   1 -16 -11   33.37    1.59
   1  16 -11   33.15    1.71
  -1 -16  10  158.76    6.04
  -1 -16  10  129.96    5.97
   1 -16 -10  147.18    5.96
  -1  16  10  138.61    5.97
   1  16 -10  142.09    6.00
   1 -16 -10  139.66    5.92
   1  16 -10  135.65    6.01
  -1 -16   9   49.76    2.27
  -1  16   9   48.80    2.22
   1 -16  -9   49.77    2.20
  -1 -16   9   44.34    2.21
   1  16  -9   53.02    2.25
   1 -16  -9   48.97    2.16
   1  16  -9   49.86    2.28
  -1 -16   8   15.53    0.94
  -1  16   8   15.41    0.86
  -1 -16   8   14.11    0.85
   1 -16  -8   14.77    0.80
   1  16  -8   13.93    0.89
   1  16  -8   15.02    0.93
   1 -16  -8   14.46    0.91
  -1 -16   7   35.49    1.78
  -1 -16   7   39.13    1.76
  -1  16   7   38.63    1.76
   1  16  -7   40.90    1.77
   1 -16  -7   37.44    1.69
   1  16  -7   37.05    1.80
   1 -16  -7   34.01    1.77
  -1 -16   6    5.80    0.61
  -1  16   6    5.21    0.56
   1 -16  -6    5.09    0.51
   1  16  -6    4.45    0.55
   1  16  -6    4.60    0.57
   1 -16  -6    4.84    0.58
  -1 -16   5    0.35    0.49
  -1  16   5    0.96    0.45
   1  16  -5    0.54    0.45
   1 -16  -5    0.36    0.37
   1 -16  -5    0.59    0.48
  -1 -16   4   16.13    0.96
  -1  16   4   15.53    0.89
   1 -16  -4   15.70    0.86
   1  16  -4   16.47    0.92
   1 -16  -4   16.02    0.93
   1 -16  -3   12.06    0.76
   1  16  -3   13.54    0.83
  -1 -16   3   13.76    0.84
   1 -16  -3   12.18    0.82
  -1  16   3   13.00    0.80
   1  16  -2   13.28    0.81
   1 -16  -2   13.04    0.80
  -1 -16   2   13.86    0.86
   1 -16  -2   13.41    0.84
  -1  16   2   14.81    0.84
   1 -16  -1   12.91    0.76
   1  16  -1   13.60    0.79
   1 -16  -1   11.72    0.79
  -1 -16   1   12.74    0.82
  -1  16   1   12.74    0.78
   1  16   0   30.76    1.44
  -1 -16   0   30.58    1.50
   1 -16   0   28.76    1.46
   1 -16   1    8.13    0.62
  -1 -16  -1    6.38    0.64
  -1 -16  -2    0.23    0.50
   1 -16   2    1.79    0.50
  -1 -16  -3   13.05    0.77
   1 -16   3   12.73    0.85
  -1 -16  -3   14.73    0.88
   1  16   3   14.26    0.82
  -1 -16  -4    1.37    0.40
   1 -16   4    1.08    0.47
  -1 -16  -4    1.78    0.53
   1  16   4    1.70    0.45
   1 -16   5  105.31    4.36
   1  16   5  103.47    4.32
  -1 -16  -5   98.73    4.28
  -1 -16  -5   96.82    4.38
   1 -16   6    1.57    0.51
   1  16   6    2.62    0.46
  -1 -16  -6    1.36    0.38
  -1  16  -6    2.02    0.54
  -1 -16  -6    1.31    0.55
  -1  16  -6    0.91    0.50
   1 -16   7    4.62    0.56
   1  16   7    4.73    0.54
  -1  16  -7    6.09    0.64
  -1 -16  -7    4.69    0.48
  -1 -16  -7    4.59    0.64
  -1  16  -7    4.30    0.58
   1 -16   8   72.99    3.16
   1  16   8   70.07    3.12
  -1  16  -8   81.81    3.21
  -1 -16  -8   70.04    3.07
  -1  16  -8   69.13    3.16
  -1 -16  -8   70.31    3.19
   1 -16   9   81.76    3.37
  -1 -16  -9   76.32    3.26
  -1  16  -9   72.43    3.35
  -1 -16  -9   73.49    3.32
   1  16   9   79.10    3.33
   1 -16  10   88.51    3.73
  -1 -16 -10   83.25    3.69
   1  16  10   90.98    3.69
  -1 -16 -10   82.25    3.61
  -1  16 -10   83.84    3.72
  -1  16 -11   24.08    1.29
   1  16  11   24.03    1.24
  -1 -16 -11   26.64    1.26
  -1 -16 -11   24.10    1.16
   1 -16  11   27.18    1.33
  -1  16 -12   -0.31    0.50
  -1 -16 -12    0.25    0.46
   1  16  12    0.30    0.44
   1 -16  12    0.90    0.55
   1 -16  13    6.30    0.70
  -1  16 -13    6.94    0.67
  -1 -16 -13    6.87    0.61
   1  16  13    6.90    0.60
  -1 -16 -13    6.74    0.62
  -1  16 -13    6.12    0.67
  -1 -16 -14    4.47    0.57
   1  16  14    4.93    0.51
   1 -16  14    4.58    0.62
  -1  16 -14    4.47    0.64
  -1  16 -14    4.16    0.61
   1  16  15    4.51    0.51
  -1 -16 -15    4.40    0.60
  -1  16 -15    4.25    0.64
   1 -16  15    4.16    0.70
  -1  16 -15    4.41    0.63
  -1 -16 -16   10.20    0.78
   1  16  16   11.93    0.72
  -1  16 -16    9.72    0.71
  -1  16 -16   11.72    0.84
   1 -16  16   11.67    0.90
  -1  16 -16   11.09    0.84
   1 -16  17   12.08    0.94
  -1 -16 -17   11.27    0.83
   1  16  17   12.35    0.73
  -1  16 -17    9.59    0.68
  -1  16 -17   11.93    0.90
   1  16  17   12.18    0.59
  -1  16 -17   11.20    0.84
   1 -16  18   31.58    1.57
   1  16  18   30.02    1.39
  -1 -16 -18   27.53    1.48
  -1  16 -18   28.34    1.36
  -1  16 -18   27.09    1.52
   1  16  18   29.00    1.25
  -1  16 -18   29.69    1.49
  -1 -16 -19    3.48    0.61
   1  16  19    4.42    0.49
  -1 -16 -19    3.04    0.60
  -1  16 -19    2.73    0.46
  -1  16 -19    2.81    0.70
   1 -16  19    2.98    0.73
  -1  16 -19    3.27    0.63
   1  16  19    1.32    0.12
   1  16  20    2.03    0.46
  -1  16 -20    1.73    0.43
  -1  16 -20    1.30    0.65
   1 -16  20    0.88    0.71
  -1 -16 -20    2.57    0.59
  -1  16 -20    1.00    0.62
   1  16  21   36.17    1.58
  -1  16 -21   33.26    1.55
  -1  16 -21   31.23    1.75
   1 -16  21   32.37    1.76
  -1  16 -21   34.05    1.71
  -1  16 -22    3.78    0.48
  -1  16 -22    2.25    0.76
   1  16  22    4.33    0.48
   1 -16  22    2.20    0.77
  -1  16 -23    4.60    0.52
  -1  16 -24    4.82    0.50
   1  17 -24    3.15    0.48
   1  17 -23   20.64    1.05
  -1  17  23   21.17    1.13
   1  17 -22    2.25    0.44
  -1  17  22    1.35    0.50
  -1 -17  22    1.89    0.57
   1  17 -21   12.27    0.72
   1  17 -21   11.34    0.99
  -1 -17  21   10.76    1.04
  -1  17  21   10.63    0.77
  -1 -17  21   11.58    0.80
  -1  17  20    1.58    0.51
  -1 -17  20    3.26    0.56
   1  17 -20    2.77    0.48
   1  17 -20    1.87    0.70
   1 -17 -20    3.16    0.61
  -1 -17  20    3.08    0.74
   1  17 -20    2.00    0.64
  -1 -17  19   20.25    1.25
  -1  17  19   24.99    1.25
   1 -17 -19   24.81    1.32
   1  17 -19   24.51    1.19
   1  17 -19   22.86    1.39
   1 -17 -19   23.94    1.29
  -1 -17  19   25.23    1.45
   1  17 -19   27.77    1.35
  -1 -17  18    4.07    0.58
  -1  17  18    4.29    0.56
   1 -17 -18    4.47    0.65
   1  17 -18    4.26    0.53
   1 -17 -18    5.49    0.64
   1  17 -18    5.83    0.77
  -1 -17  18    3.82    0.79
   1  17 -18    5.04    0.68
   1 -17 -17    2.65    0.60
  -1 -17  17    2.43    0.52
  -1  17  17    1.95    0.54
   1  17 -17    2.43    0.44
   1 -17 -17    1.91    0.56
   1  17 -17    2.98    0.70
  -1 -17  17    2.76    0.73
   1  17 -17    3.13    0.61
  -1  17  16    2.61    0.53
  -1 -17  16    2.78    0.55
   1 -17 -16    3.42    0.60
   1  17 -16    1.79    0.41
   1 -17 -16    3.46    0.58
   1  17 -16    2.96    0.65
  -1 -17  16    2.56    0.70
   1  17 -16    2.44    0.61
   1  17 -15    9.19    0.69
   1 -17 -15   11.13    0.77
   1  17 -15    9.61    0.82
   1 -17 -15    9.26    0.72
  -1 -17  15   10.71    0.75
  -1  17  15    9.39    0.75
  -1 -17  15   10.50    0.88
   1 -17 -14    1.28    0.51
  -1 -17  14    0.69    0.48
  -1  17  14    0.29    0.51
   1  17 -14   -0.41    0.53
   1  17 -14    1.42    0.60
   1 -17 -14    1.02    0.51
  -1 -17  14    1.41    0.62
   1 -17 -13   12.59    0.83
   1  17 -13   12.43    0.90
  -1 -17  13   14.23    0.96
  -1  17  13   14.32    0.83
  -1 -17  13   10.14    0.80
   1 -17 -13   13.69    0.83
   1 -17 -12   32.48    1.56
  -1 -17  12   36.65    1.66
   1  17 -12   32.41    1.63
  -1 -17  12   30.09    1.55
   1 -17 -12   31.40    1.53
  -1  17  12   31.75    1.56
  -1 -17  11    7.58    0.72
   1 -17 -11    6.83    0.62
  -1 -17  11    7.44    0.63
  -1  17  11    7.30    0.66
   1 -17 -11    6.56    0.55
   1  17 -11    6.96    0.74
   1  17 -11    8.52    0.73
  -1 -17  10   25.23    1.28
   1 -17 -10   21.66    1.19
  -1 -17  10   23.89    1.22
  -1  17  10   25.31    1.23
   1 -17 -10   22.92    1.13
   1  17 -10   23.36    1.25
   1  17 -10   23.04    1.28
  -1 -17   9    0.87    0.54
  -1  17   9    1.07    0.48
   1 -17  -9    1.27    0.44
   1 -17  -9    1.16    0.39
   1  17  -9    1.58    0.54
   1  17  -9    1.32    0.53
   1 -17  -9    1.40    0.53
  -1 -17   8   45.58    2.06
  -1  17   8   42.66    1.99
   1 -17  -8   44.40    1.94
   1  17  -8   42.89    2.01
   1  17  -8   41.48    2.04
   1 -17  -8   41.98    2.04
  -1 -17   7   99.80    4.26
  -1  17   7  100.12    4.22
   1 -17  -7   96.43    4.18
   1  17  -7  103.66    4.24
   1 -17  -7   91.89    4.25
   1  17  -7   97.27    4.26
  -1 -17   6   12.44    0.91
  -1  17   6   13.88    0.82
   1  17  -6   11.95    0.83
   1 -17  -6   13.67    0.77
   1 -17  -6   11.94    0.85
   1 -17  -5    2.06    0.44
   1  17  -5    1.38    0.48
   1 -17  -5    2.18    0.54
  -1 -17   5    1.12    0.51
  -1  17   5    2.01    0.49
   1 -17  -4    3.44    0.49
   1  17  -4    3.97    0.56
   1 -17  -4    3.84    0.58
  -1 -17   4    3.44    0.60
  -1  17   4    3.91    0.52
   1 -17  -3   47.35    2.13
   1  17  -3   46.48    2.15
  -1 -17   3   44.84    2.18
   1 -17  -3   46.72    2.18
  -1  17   3   51.07    2.17
   1  17  -2    1.79    0.49
   1 -17  -2    1.94    0.46
   1 -17  -2    1.54    0.52
  -1 -17   2    2.09    0.53
  -1  17   2    1.30    0.46
   1  17  -1    4.14    0.53
   1 -17  -1    3.54    0.49
  -1 -17   1    3.49    0.59
   1 -17  -1    3.98    0.55
  -1  17   1    4.03    0.54
   1  17   0    2.92    0.52
  -1 -17   0    1.81    0.54
   1 -17   0    2.90    0.51
   1  17   1   15.80    0.89
  -1 -17  -1   15.12    0.95
   1 -17   1   14.55    0.91
  -1 -17  -2   23.19    1.22
   1 -17   2   21.33    1.18
  -1 -17  -3    0.19    0.39
  -1 -17  -3   -0.26    0.52
   1 -17   3   -0.13    0.52
  -1 -17  -4    0.35    0.41
  -1 -17  -4    0.17    0.54
   1 -17   4   -0.02    0.50
   1  17   4    0.32    0.47
   1 -17   5   47.44    2.12
   1  17   5   46.78    2.09
  -1 -17  -5   44.62    2.04
  -1  17  -5   47.07    2.13
  -1 -17  -5   42.86    2.15
   1 -17   6    0.24    0.47
   1  17   6    0.89    0.48
  -1  17  -6    0.58    0.54
  -1 -17  -6    0.71    0.40
  -1 -17  -6    0.65    0.56
   1 -17   7   11.64    0.82
   1  17   7   12.45    0.78
  -1 -17  -7   12.94    0.72
  -1  17  -7   12.70    0.87
  -1  17  -7   11.00    0.81
  -1 -17  -7   12.64    0.88
   1 -17   8   21.04    1.16
   1  17   8   21.36    1.10
  -1 -17  -8   20.25    1.03
  -1  17  -8   23.26    1.19
  -1  17  -8   19.97    1.14
  -1 -17  -8   21.21    1.21
   1 -17   9    5.06    0.64
  -1 -17  -9    5.42    0.58
   1  17   9    6.72    0.59
  -1 -17  -9    6.10    0.48
  -1  17  -9    5.81    0.66
  -1  17  -9    5.14    0.62
  -1 -17  -9    5.80    0.73
   1 -17  10  117.02    4.74
  -1 -17 -10  105.81    4.62
  -1  17 -10  112.03    4.74
   1  17  10  110.16    4.68
  -1 -17 -10  107.75    4.69
   1 -17  11   29.70    1.41
  -1 -17 -11   26.67    1.24
  -1  17 -11   25.31    1.37
   1  17  11   26.91    1.31
  -1 -17 -11   24.71    1.33
   1  17  12    9.74    0.71
  -1 -17 -12   10.11    0.73
   1 -17  12    9.49    0.80
  -1  17 -12    9.02    0.77
  -1 -17 -13    9.38    0.69
   1  17  13    8.77    0.65
  -1  17 -13    7.87    0.75
  -1 -17 -13    7.74    0.71
   1 -17  13    7.74    0.76
  -1 -17 -14  194.40    8.69
   1  17  14  216.92    8.69
  -1 -17 -14  207.19    8.71
   1 -17  14  212.15    8.75
  -1  17 -14  215.85    8.75
  -1  17 -14  196.92    8.74
  -1 -17 -15   68.87    3.31
   1  17  15   77.93    3.29
  -1  17 -15   71.36    3.36
   1 -17  15   79.20    3.39
  -1  17 -15   81.50    3.38
   1 -17  16    2.32    0.68
   1  17  16    2.09    0.46
  -1 -17 -16    1.80    0.54
  -1  17 -16    1.37    0.45
  -1  17 -16    1.99    0.65
   1  17  16    2.09    0.34
  -1  17 -16    1.51    0.61
   1 -17  17   34.59    1.78
  -1 -17 -17   35.07    1.70
   1  17  17   35.51    1.63
  -1  17 -17   30.72    1.57
  -1  17 -17   32.91    1.74
   1  17  17   35.78    1.51
  -1  17 -17   37.37    1.73
   1 -17  18    0.79    0.67
  -1 -17 -18    0.55    0.55
   1  17  18    1.31    0.48
  -1  17 -18    0.35    0.45
  -1  17 -18    1.87    0.62
   1  17  18    0.79    0.17
  -1  17 -18    1.31    0.62
   1  17  19    0.72    0.48
  -1 -17 -19    0.21    0.58
  -1  17 -19   -0.04    0.48
  -1  17 -19    0.17    0.63
   1 -17  19   -0.16    0.73
   1  17  19    0.02    0.04
   1  17  19    0.02    0.06
  -1  17 -19    0.66    0.59
  -1  17 -20  106.14    4.58
  -1  17 -20   99.07    4.71
   1 -17  20  115.16    4.76
   1  17  20  112.10    4.61
  -1  17 -21   13.83    0.82
  -1  17 -21   13.13    1.03
   1  17  21   16.22    0.86
   1 -17  21   13.34    1.06
  -1  17 -22    3.74    0.48
   1  17  22    4.00    0.51
   1 -17  22    2.95    0.75
  -1  17 -23    1.39    0.46
  -1  17 -24   40.23    1.81
  -1  18  23    5.05    0.58
  -1  18  22   22.28    1.19
   1  18 -21   21.28    1.06
  -1  18  21   19.65    1.11
   1  18 -20   51.41    2.26
   1  18 -20   48.84    2.44
  -1 -18  20   49.40    2.44
  -1  18  20   51.01    2.30
   1  18 -19   44.67    2.10
   1  18 -19   47.00    2.29
   1 -18 -19   50.86    2.21
  -1 -18  19   45.68    2.31
  -1  18  19   47.44    2.15
   1 -18 -18   41.40    1.95
  -1 -18  18   39.51    1.92
  -1  18  18   41.80    1.91
   1 -18 -18   41.64    1.97
   1  18 -18   39.95    1.86
   1  18 -18   39.79    2.03
  -1 -18  18   42.07    2.06
   1  18 -18   41.95    1.99
  -1  18  17    0.67    0.52
  -1 -18  17    0.16    0.54
   1 -18 -17    0.49    0.55
   1  18 -17   -0.07    0.46
   1 -18 -17    0.41    0.53
   1  18 -17    0.40    0.70
  -1 -18  17    0.44    0.69
   1  18 -17    0.43    0.62
   1 -18 -16   15.08    0.95
  -1  18  16   17.07    0.95
  -1 -18  16   14.19    0.94
   1  18 -16   13.69    0.83
   1 -18 -16   15.24    0.95
   1  18 -16   14.87    1.02
  -1 -18  16   17.28    1.09
   1  18 -16   14.07    0.97
   1 -18 -15   65.24    2.91
   1  18 -15   65.22    2.85
   1  18 -15   65.52    2.97
  -1 -18  15   62.45    2.98
   1 -18 -15   67.94    2.90
  -1 -18  15   60.47    2.89
  -1  18  15   68.56    2.90
  -1  18  14   13.29    0.84
   1 -18 -14   12.90    0.83
  -1 -18  14   13.38    0.85
   1 -18 -14   13.37    0.86
   1  18 -14   12.17    0.80
  -1 -18  14   14.25    1.01
   1  18 -14   11.25    0.92
   1  18 -13    4.59    0.67
   1 -18 -13    4.49    0.62
  -1 -18  13    5.68    0.71
  -1  18  13    5.55    0.60
   1 -18 -13    4.66    0.58
  -1 -18  12    0.02    0.62
  -1  18  12    0.32    0.48
   1 -18 -12    0.48    0.49
   1 -18 -12    0.45    0.52
   1  18 -12    0.66    0.60
   1  18 -12    0.02    0.57
  -1 -18  11   44.74    1.99
   1 -18 -11   42.78    1.91
  -1  18  11   41.32    1.92
   1 -18 -11   40.73    1.84
   1  18 -11   41.79    1.95
   1  18 -11   37.30    1.95
   1 -18 -11   37.45    1.94
  -1 -18  10   11.41    0.84
   1 -18 -10   10.94    0.75
  -1  18  10   10.45    0.78
   1 -18 -10   10.55    0.66
   1  18 -10   10.51    0.81
   1  18 -10   10.49    0.81
   1 -18 -10   10.38    0.82
  -1 -18   9    3.29    0.61
   1 -18  -9    3.04    0.52
  -1  18   9    3.77    0.54
   1 -18  -9    2.84    0.45
   1  18  -9    3.83    0.62
   1  18  -9    3.31    0.60
   1 -18  -9    3.24    0.59
  -1 -18   8    4.56    0.65
  -1  18   8    4.88    0.59
   1 -18  -8    4.72    0.50
   1  18  -8    4.86    0.64
   1  18  -8    4.58    0.62
   1 -18  -8    5.06    0.67
  -1 -18   7   14.65    0.98
  -1  18   7   14.99    0.92
   1 -18  -7   15.10    0.84
   1  18  -7   14.77    0.93
   1 -18  -7   15.89    0.98
   1 -18  -6    6.76    0.71
  -1 -18   6    6.20    0.73
  -1  18   6    7.21    0.64
   1 -18  -6    7.67    0.59
   1  18  -6    7.70    0.68
   1  18  -5    3.27    0.55
   1 -18  -5    3.88    0.59
  -1 -18   5    3.10    0.58
   1 -18  -5    2.38    0.55
  -1  18   5    3.85    0.56
   1 -18  -4   33.33    1.60
   1  18  -4   35.96    1.65
   1 -18  -4   33.53    1.67
  -1 -18   4   33.52    1.68
  -1  18   4   34.45    1.64
   1 -18  -3    0.29    0.44
   1  18  -3    0.21    0.51
  -1 -18   3    0.28    0.56
   1 -18  -3    0.63    0.56
  -1  18   3    1.12    0.47
   1  18  -2    6.26    0.62
   1 -18  -2    6.15    0.60
   1 -18  -2    6.05    0.63
  -1 -18   2    6.47    0.69
  -1  18   2    8.17    0.66
   1 -18  -1   51.07    2.33
   1  18  -1   51.64    2.34
  -1 -18   1   52.01    2.38
   1 -18  -1   49.13    2.36
  -1  18   1   54.92    2.36
   1  18   0    2.58    0.54
   1 -18   0    2.74    0.50
  -1 -18   0    2.92    0.57
   1 -18   0    3.32    0.53
  -1  18   0    3.03    0.55
   1  18   1    2.79    0.52
  -1 -18  -1    2.74    0.57
   1 -18   1    3.75    0.58
  -1 -18  -2    1.73    0.44
   1  18   2    2.50    0.53
  -1 -18  -2    1.45    0.58
   1 -18   2    1.68    0.57
  -1 -18  -3   22.34    1.14
   1  18   3   22.51    1.15
   1 -18   3   21.55    1.20
  -1 -18  -3   22.77    1.24
  -1 -18  -4    9.70    0.65
   1 -18   4    8.08    0.72
  -1 -18  -4    9.36    0.80
   1 -18   5   25.60    1.37
   1  18   5   28.13    1.35
  -1  18  -5   26.70    1.39
  -1 -18  -5   26.71    1.29
  -1 -18  -5   25.92    1.40
   1 -18   6  239.71   10.19
   1  18   6  237.91   10.16
  -1  18  -6  253.96   10.21
  -1 -18  -6  243.49   10.14
  -1 -18  -6  240.73   10.23
   1 -18   7    0.05    0.52
   1  18   7    1.27    0.52
  -1 -18  -7    0.23    0.41
  -1  18  -7    0.39    0.56
  -1 -18  -7    0.69    0.60
   1 -18   8    0.41    0.55
   1  18   8    1.38    0.50
  -1 -18  -8    0.74    0.38
  -1  18  -8    1.00    0.60
  -1 -18  -8    1.68    0.63
  -1  18  -8    1.24    0.56
   1 -18   9   11.53    0.85
  -1 -18  -9   12.11    0.82
   1  18   9   13.88    0.82
  -1 -18  -9   12.95    0.71
  -1  18  -9   12.44    0.88
  -1  18  -9   12.95    0.86
  -1 -18  -9   11.37    0.91
   1 -18  10   23.68    1.22
  -1 -18 -10   22.26    1.06
  -1  18 -10   19.47    1.20
  -1  18 -10   20.05    1.21
  -1 -18 -10   22.61    1.26
   1  18  10   22.38    1.15
  -1 -18 -10   21.49    1.16
   1 -18  11    5.16    0.66
  -1 -18 -11    5.67    0.49
  -1 -18 -11    5.28    0.69
  -1  18 -11    5.17    0.66
   1  18  11    5.89    0.60
  -1 -18 -11    5.23    0.60
  -1 -18 -12    9.26    0.71
   1  18  12    9.83    0.70
   1 -18  12    8.39    0.78
  -1  18 -12    8.69    0.81
  -1 -18 -13   46.46    2.14
   1  18  13   46.90    2.11
  -1 -18 -13   43.25    2.11
   1 -18  13   48.98    2.19
  -1  18 -13   44.50    2.16
   1 -18  14   61.71    2.68
  -1 -18 -14   59.73    2.62
   1  18  14   57.50    2.59
  -1 -18 -14   58.60    2.62
   1  18  14   58.82    2.50
  -1  18 -14   52.72    2.64
  -1  18 -14   55.41    2.65
   1 -18  15    1.12    0.64
  -1 -18 -15    0.61    0.50
   1  18  15    1.25    0.50
  -1  18 -15    0.53    0.67
   1  18  15    0.30    0.34
  -1 -18 -15    1.03    0.54
  -1  18 -15    0.37    0.63
   1 -18  16   24.64    1.39
   1  18  16   25.98    1.25
  -1 -18 -16   23.77    1.29
  -1  18 -16   22.45    1.22
  -1  18 -16   22.94    1.34
   1  18  16   25.32    1.12
  -1  18 -16   22.94    1.35
   1 -18  17   30.13    1.42
   1  18  17   31.41    1.25
  -1 -18 -17   29.12    1.30
  -1  18 -17   26.50    1.19
  -1  18 -17   27.86    1.39
  -1  18 -17   26.93    1.35
   1  18  18    2.30    0.52
  -1  18 -18    1.07    0.39
  -1  18 -18    0.81    0.67
   1 -18  18    1.53    0.68
  -1  18 -18    2.22    0.62
   1  18  18    0.03    0.07
  -1  18 -19   35.25    1.68
  -1  18 -19   32.59    1.85
   1 -18  19   35.66    1.88
   1  18  19   39.81    1.72
  -1  18 -20   55.37    2.44
  -1  18 -20   52.21    2.60
   1  18  20   57.39    2.47
   1 -18  20   54.39    2.62
  -1  18 -21   10.89    0.74
   1  18  21   12.10    0.77
   1 -18  21   10.01    1.00
  -1  18 -22   14.17    0.82
  -1  19  22    5.94    0.64
  -1  19  21    0.34    0.51
  -1  19  20   14.37    0.91
   1  19 -20   13.86    0.83
   1  19 -19   71.17    3.10
  -1 -19  19   72.90    3.30
  -1  19  19   70.53    3.14
   1  19 -18    1.67    0.49
   1  19 -18    2.85    0.72
  -1 -19  18    1.35    0.70
   1 -19 -18    2.15    0.66
  -1  19  18    2.25    0.60
  -1  19  17   36.42    1.56
   1 -19 -17   31.68    1.58
   1  19 -17   30.93    1.65
  -1 -19  17   34.05    1.69
   1  19 -17   31.93    1.60
   1  19 -16    7.42    0.63
   1 -19 -16    8.91    0.75
   1  19 -16    9.23    0.86
   1 -19 -16    8.14    0.74
  -1  19  16    8.86    0.74
  -1 -19  16    9.53    0.90
   1 -19 -15    8.11    0.76
   1  19 -15    6.79    0.68
   1  19 -15    9.43    0.86
  -1  19  15    9.26    0.75
   1 -19 -15    9.28    0.72
  -1 -19  15    9.82    0.88
  -1 -19  14    1.97    0.67
   1  19 -14    0.83    0.50
   1 -19 -14    2.14    0.55
   1  19 -14    1.81    0.68
   1 -19 -14    2.18    0.57
  -1  19  14    2.20    0.53
  -1 -19  13    5.79    0.78
   1 -19 -13    6.56    0.67
   1  19 -13    6.29    0.71
   1  19 -13    6.77    0.77
  -1  19  13    7.02    0.67
   1 -19 -13    6.05    0.62
  -1 -19  12    0.79    0.66
  -1  19  12    0.74    0.52
   1 -19 -12    0.49    0.51
   1 -19 -12    0.83    0.56
   1  19 -12    0.63    0.59
   1  19 -12   -0.30    0.58
   1 -19 -12    0.16    0.61
  -1 -19  11   60.63    2.57
   1 -19 -11   53.75    2.46
  -1  19  11   54.41    2.49
   1 -19 -11   54.36    2.41
   1 -19 -11   55.46    2.49
   1  19 -11   53.40    2.54
   1  19 -11   57.60    2.53
   1 -19 -11   50.13    2.52
  -1 -19  10   21.18    1.19
   1 -19 -10   19.07    1.09
  -1  19  10   21.27    1.13
   1 -19 -10   20.44    1.03
   1  19 -10   18.43    1.15
   1  19 -10   19.80    1.19
   1 -19 -10   19.66    1.16
  -1 -19   9   47.97    2.29
  -1  19   9   49.61    2.23
   1 -19  -9   49.77    2.21
   1 -19  -9   46.94    2.16
   1  19  -9   50.54    2.26
   1 -19  -9   47.04    2.26
   1  19  -9   46.94    2.27
  -1 -19   8   32.04    1.56
  -1  19   8   29.97    1.48
   1 -19  -8   28.92    1.43
   1  19  -8   29.13    1.51
   1 -19  -8   29.64    1.54
   1 -19  -7    7.83    0.76
  -1 -19   7    9.20    0.81
  -1  19   7    9.93    0.73
   1 -19  -7    9.23    0.66
   1  19  -7    8.29    0.73
   1 -19  -6    1.14    0.52
  -1 -19   6    2.28    0.64
  -1  19   6    1.31    0.51
   1 -19  -6    1.44    0.49
   1  19  -6    1.02    0.54
   1  19  -5   18.42    1.13
  -1 -19   5   21.07    1.21
   1 -19  -5   19.16    1.18
  -1  19   5   19.64    1.13
   1  19  -4   10.82    0.80
   1 -19  -4   10.87    0.76
   1 -19  -4   11.21    0.84
  -1 -19   4   10.40    0.85
  -1  19   4   12.20    0.80
   1  19  -3  110.13    4.63
   1 -19  -3  105.73    4.60
  -1 -19   3  107.03    4.67
   1 -19  -3  103.29    4.65
  -1  19   3  110.81    4.63
   1  19  -2   35.28    1.71
   1 -19  -2   35.73    1.69
  -1 -19   2   33.84    1.75
   1 -19  -2   34.95    1.74
  -1  19   2   37.39    1.72
   1 -19  -1    0.11    0.51
   1  19  -1    0.46    0.53
  -1 -19   1   -0.50    0.57
   1 -19  -1    0.21    0.55
  -1  19   1    0.77    0.53
   1 -19   0   56.48    2.63
  -1 -19   0   56.64    2.65
   1  19   0   60.44    2.60
   1 -19   0   57.79    2.61
  -1 -19  -1   16.05    1.06
   1 -19   1   17.82    1.03
   1  19   1   16.95    1.01
   1 -19   1   16.85    0.99
  -1 -19  -2  104.99    4.73
   1 -19   2  116.03    4.73
  -1 -19  -2  105.65    4.65
   1  19   2  110.64    4.67
  -1 -19  -3   81.43    3.67
   1 -19   3   82.76    3.62
  -1 -19  -3   82.82    3.58
   1  19   3   83.00    3.59
   1 -19   4   15.63    1.00
  -1 -19  -4   14.74    1.02
  -1  19  -4   16.46    1.00
  -1 -19  -4   14.89    0.87
   1  19   4   15.73    0.92
  -1 -19  -5   45.32    2.22
   1 -19   5   47.44    2.18
  -1 -19  -5   45.91    2.11
  -1  19  -5   46.64    2.18
   1  19   5   47.73    2.12
   1 -19   6   25.99    1.42
   1  19   6   27.26    1.34
  -1 -19  -6   30.51    1.40
  -1  19  -6   28.50    1.44
  -1 -19  -6   24.63    1.47
   1 -19   7   99.34    4.37
   1  19   7  103.26    4.34
  -1 -19  -7   99.24    4.29
   1  19   7   99.67    4.29
  -1  19  -7  103.87    4.38
  -1 -19  -7   97.90    4.40
   1 -19   8  148.32    6.20
   1  19   8  151.96    6.17
  -1  19  -8  138.89    6.20
   1  19   8  145.06    6.12
  -1 -19  -8  146.05    6.11
  -1 -19  -8  138.40    6.22
   1 -19   9    7.89    0.77
   1  19   9   11.36    0.77
  -1 -19  -9   10.74    0.77
   1  19   9   10.34    0.68
  -1 -19  -9   10.10    0.65
  -1  19  -9   11.04    0.83
  -1  19  -9   10.38    0.82
  -1 -19  -9    9.96    0.86
   1 -19  10   16.50    1.05
  -1 -19 -10   16.77    0.88
  -1  19 -10   17.17    1.04
   1  19  10   17.78    0.90
  -1 -19 -10   15.54    1.08
  -1  19 -10   13.97    1.01
  -1 -19 -10   17.44    1.00
   1  19  10   16.76    0.98
   1 -19  11    9.04    0.84
   1  19  11   10.76    0.64
  -1 -19 -11    9.77    0.63
  -1 -19 -11    8.64    0.83
  -1  19 -11    9.79    0.82
  -1 -19 -11    9.69    0.76
   1  19  11    9.34    0.75
   1 -19  12    3.71    0.69
   1  19  12    4.31    0.47
  -1 -19 -12    3.35    0.67
  -1  19 -12    3.71    0.68
   1  19  12    3.95    0.57
  -1 -19 -12    4.28    0.60
   1 -19  13    0.12    0.61
  -1 -19 -13   -0.12    0.54
   1  19  13   -0.17    0.38
  -1  19 -13    0.82    0.60
   1  19  13    0.47    0.52
  -1 -19 -13    0.95    0.54
   1 -19  14    5.82    0.75
  -1 -19 -14    5.11    0.64
   1  19  14    4.95    0.62
  -1 -19 -14    4.49    0.62
   1  19  14    4.66    0.46
  -1  19 -14    5.11    0.74
   1 -19  15    1.02    0.69
  -1 -19 -15    2.08    0.54
   1  19  15    1.94    0.52
  -1  19 -15    1.50    0.69
   1  19  15    1.59    0.38
  -1 -19 -15    1.77    0.57
  -1  19 -15    1.49    0.65
   1 -19  16   10.55    0.93
  -1 -19 -16   11.19    0.80
   1  19  16   11.73    0.77
  -1  19 -16    9.76    0.75
  -1  19 -16    9.71    0.85
   1  19  16    8.72    0.54
  -1  19 -16   12.48    0.86
   1  19  17   68.04    1.09
  -1  19 -17   63.91    1.33
   1 -19  17   69.12    1.40
  -1  19 -18   11.33    0.77
  -1  19 -18   13.13    1.06
   1 -19  18   13.87    1.05
  -1  19 -19    5.61    0.58
  -1  19 -19    5.85    0.86
   1 -19  19    6.03    0.84
  -1  19 -20    1.11    0.49
   1 -19  20    0.19    0.81
   1  19  20    2.35    0.53
  -1  20  21   72.31    3.19
  -1  20  20    1.62    0.57
  -1  20  19    0.49    0.56
  -1 -20  18   20.77    1.36
  -1  20  18   21.90    1.21
   1  20 -17    4.37    0.49
   1  20 -17    5.97    0.79
  -1 -20  17    4.45    0.81
  -1  20  17    6.38    0.65
   1  20 -16   -0.52    0.47
  -1  20  16    0.94    0.56
   1 -20 -16   -0.09    0.53
  -1 -20  16   -0.14    0.69
   1  20 -16    0.70    0.71
   1  20 -15    8.17    0.70
  -1  20  15    9.70    0.78
   1 -20 -15    8.81    0.73
  -1 -20  15   10.54    0.89
   1  20 -15    8.83    0.83
   1  20 -14   16.21    0.97
   1 -20 -14   16.99    1.00
  -1 -20  14   18.15    1.13
   1 -20 -14   13.97    1.05
   1  20 -14   15.04    1.07
   1 -20 -14   15.23    0.98
  -1  20  14   16.38    0.98
  -1 -20  13    2.15    0.73
   1 -20 -13    2.69    0.63
   1  20 -13    3.31    0.66
   1 -20 -13    2.45    0.68
   1  20 -13    2.13    0.65
  -1  20  13    2.82    0.58
   1 -20 -13    3.08    0.55
  -1 -20  12    1.59    0.69
   1 -20 -12    1.54    0.57
   1  20 -12    1.64    0.65
   1  20 -12    1.99    0.62
   1 -20 -12    1.95    0.63
  -1  20  12    1.40    0.58
   1 -20 -12    0.88    0.56
  -1 -20  11    5.51    0.72
   1 -20 -11    5.33    0.61
  -1  20  11    5.77    0.67
   1 -20 -11    5.45    0.68
   1 -20 -11    5.72    0.55
   1  20 -11    5.87    0.72
   1  20 -11    5.43    0.75
   1 -20 -11    5.57    0.72
  -1 -20  10    0.23    0.66
   1 -20 -10   -0.30    0.49
  -1  20  10    0.27    0.54
   1 -20 -10    0.16    0.46
   1  20 -10    0.94    0.59
   1 -20 -10    0.31    0.59
   1  20 -10   -0.02    0.62
  -1 -20   9   98.37    3.97
   1 -20  -9   89.82    3.88
  -1  20   9   92.62    3.91
   1 -20  -9   87.70    3.84
   1 -20  -9   82.47    3.93
   1  20  -9   87.21    3.93
  -1 -20   8    5.20    0.74
   1 -20  -8    4.84    0.70
  -1  20   8    5.85    0.65
   1 -20  -8    5.01    0.63
   1 -20  -8    4.53    0.57
   1  20  -8    4.36    0.66
   1 -20  -7    0.61    0.58
  -1 -20   7    0.42    0.65
  -1  20   7    0.73    0.54
   1 -20  -7    0.81    0.47
   1  20  -7    0.35    0.56
   1  20  -6   28.49    1.46
   1 -20  -6   26.35    1.38
   1 -20  -6   26.58    1.48
  -1 -20   6   28.79    1.49
  -1  20   6   30.74    1.45
   1  20  -5   22.99    1.34
   1 -20  -5   29.23    1.38
  -1 -20   5   25.64    1.43
   1 -20  -5   27.06    1.43
  -1  20   5   27.17    1.37
  -1 -20   4    2.98    0.69
   1 -20  -4    3.89    0.65
  -1  20   4    4.23    0.65
   1 -20  -4    4.60    0.62
   1  20  -4    3.92    0.62
   1  20  -3  141.88    6.05
   1 -20  -3  144.99    6.05
  -1 -20   3  139.87    6.11
   1 -20  -3  137.90    6.09
  -1  20   3  145.95    6.07
   1 -20  -2    4.13    0.59
   1  20  -2    3.71    0.62
   1 -20  -2    3.99    0.63
  -1 -20   2    3.84    0.65
  -1  20   2    4.44    0.63
  -1 -20   1   10.57    0.88
   1 -20  -1   10.36    0.86
   1 -20  -1   10.99    0.79
   1  20  -1   12.44    0.82
  -1 -20   0    0.73    0.59
   1 -20   0    1.49    0.60
   1 -20   0    0.78    0.52
   1  20   0    1.16    0.58
  -1 -20  -1   85.93    3.85
   1 -20   1   82.50    3.81
   1 -20   1   87.26    3.80
   1  20   1   89.46    3.79
  -1 -20  -1   88.73    3.78
  -1 -20  -2   29.83    1.53
   1 -20   2   27.80    1.49
   1  20   2   29.20    1.46
  -1 -20  -2   28.34    1.44
  -1  20  -2   30.03    1.49
  -1 -20  -3    8.45    0.79
   1 -20   3    7.22    0.73
   1  20   3    8.99    0.71
  -1 -20  -3    8.34    0.69
  -1  20  -3    9.63    0.79
  -1 -20  -4   84.54    3.82
   1 -20   4   93.50    3.81
  -1 -20  -4   86.19    3.73
  -1  20  -4   84.45    3.78
   1  20   4   83.50    3.73
  -1 -20  -5  140.92    6.00
   1 -20   5  140.52    5.96
  -1  20  -5  146.98    5.97
   1  20   5  135.46    5.89
  -1 -20  -5  135.17    5.89
   1 -20   6    4.98    0.70
  -1 -20  -6    5.45    0.74
  -1  20  -6    5.03    0.70
   1  20   6    4.94    0.56
  -1 -20  -6    5.44    0.66
   1 -20   7   85.42    3.71
  -1 -20  -7   79.69    3.74
   1  20   7   83.16    3.62
  -1 -20  -7   82.51    3.62
  -1  20  -7   90.06    3.73
   1 -20   8    0.82    0.64
   1  20   8    0.73    0.46
  -1 -20  -8    1.00    0.46
  -1  20  -8    0.88    0.63
  -1 -20  -8    1.20    0.68
   1 -20   9   24.40    1.36
  -1 -20  -9   23.49    1.31
  -1  20  -9   26.53    1.37
   1  20   9   26.60    1.25
  -1 -20  -9   24.71    1.21
  -1 -20  -9   23.18    1.38
   1 -20  10   31.27    1.58
  -1  20 -10   29.32    1.58
   1  20  10   32.44    1.45
  -1 -20 -10   29.41    1.43
  -1  20 -10   29.92    1.57
  -1 -20 -10   28.53    1.61
   1  20  10   33.46    1.54
  -1 -20 -10   30.39    1.52
   1 -20  11    1.56    0.67
   1  20  11    2.52    0.45
  -1 -20 -11    2.63    0.45
  -1  20 -11    2.20    0.62
  -1 -20 -11    1.48    0.64
  -1  20 -11    1.87    0.62
  -1 -20 -11    2.51    0.55
   1  20  11    2.19    0.56
   1 -20  12    8.04    0.81
   1  20  12    8.18    0.59
  -1  20 -12    6.65    0.77
  -1 -20 -12    6.91    0.81
   1  20  12    8.40    0.73
  -1 -20 -12    8.51    0.75
   1 -20  13    1.87    0.68
  -1 -20 -13    1.96    0.56
   1  20  13    2.00    0.42
  -1  20 -13    1.66    0.67
  -1 -20 -13    1.03    0.66
   1  20  13    1.88    0.57
  -1 -20 -13    1.84    0.55
   1 -20  14    2.63    0.69
   1  20  14    2.79    0.41
  -1  20 -14    2.55    0.73
  -1 -20 -14    2.42    0.69
  -1 -20 -14    3.59    0.64
   1  20  14    3.49    0.60
   1 -20  15   26.98    1.48
  -1 -20 -15   29.13    1.41
   1  20  15   29.41    1.39
   1  20  15   25.27    1.22
  -1  20 -15   25.64    1.47
   1  20  16    1.40    0.55
   1 -20  16    1.49    0.69
  -1  20 -16    0.77    0.73
  -1  20 -16    0.31    0.55
   1  20  17   53.70    2.31
  -1  20 -17   46.18    2.24
   1 -20  17   53.35    2.42
  -1  20 -17   51.54    2.41
   1 -20  18    1.36    0.76
  -1  20 -18    0.82    0.73
  -1  21  19    0.98    0.58
  -1  21  18   13.43    0.94
  -1  21  17    0.30    0.55
  -1 -21  17   -0.22    0.75
  -1  21  16    0.31    0.58
   1  21 -16    0.41    0.73
  -1 -21  16    0.85    0.69
  -1  21  15  104.66    4.47
   1 -21 -15  102.13    4.46
  -1 -21  15  112.64    4.58
   1 -21 -15   97.57    4.53
   1  21 -15   99.81    4.55
   1  21 -14   40.99    2.00
   1 -21 -14   42.08    2.02
  -1  21  14   42.63    2.04
  -1 -21  14   49.54    2.16
   1  21 -14   43.27    2.12
   1 -21 -14   41.43    2.10
   1 -21 -13    9.74    0.82
  -1 -21  13   10.65    0.91
   1  21 -13   10.45    0.92
   1  21 -13   10.50    0.88
   1 -21 -13    9.60    0.89
  -1  21  13   10.76    0.80
   1 -21 -13   10.59    0.80
  -1 -21  12    4.67    0.76
   1 -21 -12    4.52    0.61
  -1  21  12    5.55    0.70
   1 -21 -12    4.76    0.69
   1 -21 -12    5.34    0.71
   1  21 -12    4.77    0.70
   1  21 -12    5.00    0.76
   1 -21 -11   68.36    2.94
  -1  21  11   62.67    2.94
   1 -21 -11   66.04    2.95
  -1 -21  11   67.71    3.03
   1 -21 -11   64.97    2.89
   1  21 -11   69.46    2.99
   1 -21 -11   62.31    2.99
  -1 -21  10   16.71    1.09
   1 -21 -10   16.47    0.96
  -1  21  10   14.84    0.98
   1 -21 -10   15.25    0.90
   1 -21 -10   13.57    1.01
   1  21 -10   15.71    1.04
  -1 -21   9   40.09    1.89
   1 -21  -9   36.92    1.79
  -1  21   9   38.64    1.83
   1 -21  -9   37.06    1.76
   1  21  -9   38.92    1.87
   1 -21  -9   34.33    1.85
  -1 -21   8   42.19    2.04
  -1  21   8   42.93    1.99
   1 -21  -8   41.13    1.95
   1 -21  -8   41.43    1.92
   1 -21  -8   39.30    2.00
   1  21  -8   42.79    2.02
  -1 -21   7    1.48    0.64
   1 -21  -7    2.40    0.67
  -1  21   7    1.50    0.59
   1 -21  -7    1.82    0.52
   1  21  -7    1.71    0.63
  -1 -21   6   -0.21    0.65
   1 -21  -6    0.68    0.58
  -1  21   6    0.81    0.58
   1 -21  -6    0.25    0.53
   1  21  -6    0.16    0.61
   1 -21  -5    7.36    0.78
  -1 -21   5    8.94    0.82
  -1  21   5    9.83    0.77
   1 -21  -5    8.08    0.71
   1  21  -5    7.97    0.74
   1 -21  -4    1.64    0.61
  -1 -21   4    1.17    0.65
  -1  21   4    3.15    0.60
   1  21  -4    1.82    0.59
   1 -21  -4    2.88    0.69
  -1 -21   3    0.50    0.62
   1 -21  -3    0.02    0.53
   1  21  -3    0.77    0.59
   1 -21  -3    1.51    0.55
  -1 -21   2   11.76    0.96
   1 -21  -2   13.11    0.92
   1  21  -2   11.43    0.84
   1 -21  -2   11.93    0.84
  -1 -21   1    6.45    0.75
   1 -21  -1    6.90    0.71
   1  21  -1    7.34    0.72
   1 -21  -1    6.97    0.68
  -1 -21   0  105.27    4.75
   1 -21   0  107.10    4.73
   1 -21   0  110.09    4.71
   1  21   0  113.26    4.70
  -1 -21   0  108.68    4.69
  -1 -21  -1   35.47    1.89
   1 -21   1   39.46    1.88
  -1 -21  -1   38.03    1.82
  -1  21  -1   36.26    1.84
   1 -21   1   39.59    1.85
   1  21   1   39.87    1.82
   1 -21   2    1.25    0.60
  -1 -21  -2    1.05    0.67
  -1 -21  -2    0.46    0.54
  -1  21  -2    0.60    0.60
   1  21   2    0.85    0.52
   1 -21   2    0.45    0.54
  -1 -21  -3   21.95    1.31
   1 -21   3   21.93    1.26
  -1  21  -3   23.91    1.29
  -1 -21  -3   23.11    1.20
   1  21   3   22.76    1.20
  -1 -21  -4   -0.04    0.61
   1 -21   4   -0.25    0.60
   1  21   4    0.47    0.55
  -1  21  -4   -0.67    0.62
  -1 -21  -4    0.68    0.49
   1 -21   5    6.91    0.73
  -1 -21  -5    6.81    0.82
   1  21   5    6.93    0.66
  -1  21  -5    6.05    0.75
  -1 -21  -5    6.81    0.66
   1 -21   6   55.30    2.57
  -1 -21  -6   54.17    2.61
   1  21   6   54.96    2.50
  -1  21  -6   57.82    2.59
  -1 -21  -6   56.64    2.51
   1 -21   7   61.77    2.81
  -1 -21  -7   60.26    2.83
   1  21   7   62.88    2.72
  -1  21  -7   64.49    2.81
  -1 -21  -7   58.22    2.70
   1 -21   8   15.42    1.09
  -1  21  -8   17.64    1.10
   1  21   8   17.12    0.95
  -1 -21  -8   17.43    0.95
  -1 -21  -8   16.47    1.11
   1 -21   9    7.26    0.77
   1  21   9    7.27    0.62
  -1 -21  -9    8.10    0.62
  -1 -21  -9    8.09    0.85
  -1  21  -9    7.41    0.77
  -1 -21  -9    7.29    0.72
   1 -21  10    5.35    0.75
   1  21  10    5.59    0.53
  -1 -21 -10    5.23    0.56
  -1 -21 -10    4.25    0.74
  -1  21 -10    4.20    0.71
  -1 -21 -10    4.12    0.61
   1 -21  11   11.41    0.90
   1  21  11   10.13    0.67
  -1 -21 -11    9.47    0.68
  -1 -21 -11    8.72    0.91
  -1  21 -11    9.74    0.85
  -1 -21 -11    9.78    0.80
   1 -21  12   36.10    1.77
   1  21  12   35.48    1.57
  -1  21 -12   32.09    1.73
  -1 -21 -12   30.68    1.75
  -1  21 -12   34.70    1.75
  -1 -21 -12   32.40    1.66
   1 -21  13   31.87    1.69
   1  21  13   32.62    1.47
  -1 -21 -13   28.11    1.66
  -1  21 -13   29.56    1.66
  -1 -21 -13   34.14    1.60
  -1  21 -14    9.05    0.91
  -1 -21 -14    7.72    0.89
   1  21  14   10.02    0.60
   1 -21  15    1.61    0.70
  -1  21 -15    2.19    0.75
   1 -21  16    6.85    0.84
  -1  21 -16    6.79    0.82
   1 -21  17    0.21    0.73
  -1 -22  15   13.52    1.10
  -1  22  15   13.13    0.97
  -1 -22  14   13.92    1.09
   1  22 -14   13.88    1.06
   1 -22 -14   12.52    0.99
  -1  22  14   14.50    0.98
  -1 -22  13    3.22    0.80
   1  22 -13    3.22    0.78
   1 -22 -13    3.20    0.72
  -1  22  13    3.01    0.65
   1 -22 -13    3.55    0.59
  -1 -22  12    0.26    0.75
   1 -22 -12    0.56    0.66
  -1  22  12    1.24    0.60
   1 -22 -12    0.15    0.57
  -1 -22  11   -0.57    0.75
  -1  22  11    0.13    0.59
   1 -22 -11    0.31    0.56
   1 -22 -11   -0.24    0.56
   1 -22 -11    0.17    0.51
   1 -22 -11   -0.34    0.74
   1  22 -11    0.45    0.64
  -1 -22  10   41.06    1.98
  -1  22  10   41.57    1.93
   1 -22 -10   39.39    1.87
   1 -22 -10   37.32    1.82
   1  22 -10   40.46    1.94
   1 -22 -10   38.20    1.96
   1 -22  -9   10.25    0.93
  -1 -22   9   11.99    0.94
   1 -22  -9   12.46    0.85
  -1  22   9   13.56    0.91
   1 -22  -9   12.20    0.82
   1  22  -9   11.77    0.93
   1 -22  -8   28.58    1.58
  -1 -22   8   30.01    1.59
   1 -22  -8   29.33    1.49
  -1  22   8   32.11    1.54
   1 -22  -8   29.75    1.46
   1  22  -8   27.20    1.54
  -1 -22   7   28.38    1.55
   1 -22  -7   27.00    1.50
  -1  22   7   27.57    1.48
   1 -22  -7   28.99    1.43
   1  22  -7   29.08    1.50
  -1 -22   6   -0.11    0.66
   1 -22  -6    0.25    0.62
  -1  22   6    0.56    0.57
   1 -22  -6    0.59    0.54
   1  22  -6   -0.21    0.64
  -1 -22   5    7.20    0.83
   1 -22  -5    6.02    0.76
  -1  22   5    9.93    0.79
   1  22  -5    7.95    0.75
   1 -22  -5    7.71    0.71
  -1 -22   4   10.44    0.94
   1 -22  -4    9.53    0.87
   1  22  -4    9.48    0.80
   1 -22  -4   11.39    0.90
   1 -22  -3    5.34    0.73
  -1 -22   3    4.44    0.72
   1  22  -3    4.95    0.67
   1 -22  -3    6.29    0.71
   1 -22  -2   31.43    1.57
   1  22  -2   33.24    1.59
   1 -22  -2   29.92    1.60
  -1 -22   2   30.39    1.63
   1  22  -1   91.63    4.18
   1 -22  -1   98.70    4.20
  -1 -22   1   95.12    4.19
  -1  22   1   98.22    4.20
  -1 -22   1   97.79    4.25
   1 -22  -1   97.47    4.23
   1 -22   0   39.86    1.90
   1  22   0   36.77    1.86
  -1  22   0   41.94    1.93
  -1 -22   0   38.88    1.88
   1 -22   0   40.71    1.94
  -1 -22   0   37.67    1.94
  -1 -22  -1    0.65    0.58
   1  22   1    1.14    0.57
   1 -22   1    0.92    0.59
  -1  22  -1    0.69    0.61
  -1 -22  -1   -0.22    0.64
   1 -22   1    0.77    0.61
   1 -22   2   42.43    1.94
  -1 -22  -2   38.78    1.90
   1  22   2   40.06    1.90
  -1  22  -2   41.50    1.97
   1 -22   2   39.11    1.96
  -1 -22  -2   38.56    1.98
   1  22   3    3.75    0.59
  -1 -22  -3    3.23    0.58
   1 -22   3    2.85    0.66
  -1  22  -3    2.91    0.72
   1 -22   3    2.78    0.69
  -1 -22  -3    2.45    0.71
  -1 -22  -4    8.52    0.73
  -1  22  -4    7.00    0.79
   1  22   4    7.48    0.71
   1 -22   4    7.48    0.74
   1 -22   4    7.13    0.77
  -1 -22  -4    6.43    0.80
   1  22   5   37.53    1.86
  -1  22  -5   38.18    1.94
  -1 -22  -5   35.40    1.97
   1 -22   5   38.60    1.93
  -1 -22  -6  119.59    4.99
  -1  22  -6  120.09    5.06
   1  22   6  115.84    4.98
   1 -22   6  121.28    5.06
  -1 -22  -6  104.66    5.08
   1  22   7   31.22    1.52
  -1 -22  -7   31.44    1.52
  -1  22  -7   32.86    1.66
   1 -22   7   30.76    1.62
  -1 -22  -7   30.44    1.67
  -1  22  -8   18.94    1.17
   1  22   8   18.28    1.01
  -1 -22  -8   17.40    1.00
  -1 -22  -8   17.55    1.19
   1 -22   8   18.70    1.15
   1 -22   9   22.18    1.28
  -1 -22  -9   22.11    1.24
  -1  22  -9   19.76    1.26
  -1 -22  -9   22.58    1.14
   1  22   9   22.31    1.13
  -1 -22  -9   19.99    1.28
   1 -22  10   11.68    0.96
  -1 -22 -10   11.13    0.98
   1  22  10   11.70    0.74
  -1 -22 -10   12.37    0.75
  -1  22 -10   10.30    0.91
  -1 -22 -10   10.34    0.83
   1 -22  11    7.09    0.83
   1  22  11    7.82    0.62
  -1 -22 -11    8.54    0.65
  -1 -22 -11    7.57    0.88
  -1 -22 -11    8.27    0.79
   1 -22  12   22.29    1.31
  -1 -22 -12   18.98    1.32
   1  22  12   23.01    1.11
   1 -22  13    3.83    0.73
   1  22  13    2.82    0.41
   1 -22  14   35.85    1.80
  -1  22 -14   32.29    1.75
   1 -22  15   30.65    1.60
  -1  22 -15   27.78    1.59
   1 -22  16    5.95    0.83
  -1 -23  13    3.21    0.79
  -1 -23  12   -0.29    0.77
   1 -23 -12   -0.98    0.70
   1 -23 -11    0.62    0.66
   1 -23 -11    0.15    0.59
  -1  23  11    1.05    0.62
   1 -23 -11    0.10    0.53
  -1 -23  11    0.49    0.72
   1 -23 -10    0.82    0.55
  -1 -23  10   -0.21    0.71
   1 -23 -10    0.27    0.70
  -1  23  10    0.91    0.59
   1 -23 -10    0.02    0.53
   1 -23  -9    6.66    0.65
   1 -23  -9    5.45    0.81
  -1 -23   9    6.42    0.81
   1 -23  -9    5.74    0.69
  -1  23   9    5.97    0.73
  -1 -23   8   -0.04    0.71
   1 -23  -8   -0.40    0.71
  -1  23   8    0.95    0.61
   1 -23  -8    1.08    0.58
   1  23  -8    0.26    0.64
   1 -23  -8    0.92    0.56
  -1 -23   7    1.15    0.66
   1 -23  -7    1.32    0.67
   1  23  -7    1.57    0.66
   1 -23  -7    1.71    0.62
  -1 -23   6    9.63    0.87
   1 -23  -6    8.60    0.89
   1  23  -6   10.09    0.89
   1 -23  -6    9.88    0.78
   1 -23  -5   51.05    2.50
  -1 -23   5   56.90    2.56
   1  23  -5   51.53    2.48
   1 -23  -5   55.30    2.46
  -1 -23   4   -0.43    0.74
   1 -23  -4    0.04    0.66
   1  23  -4   -0.15    0.65
  -1  23   4    0.53    0.64
   1 -23  -4    0.32    0.61
   1 -23  -3    5.49    0.77
  -1 -23   3    6.07    0.82
   1  23  -3    5.86    0.71
   1 -23  -3    6.32    0.81
  -1  23   3    6.08    0.74
  -1 -23   2    1.54    0.72
   1 -23  -2    1.43    0.65
   1  23  -2    1.86    0.63
   1 -23  -2    1.95    0.60
  -1 -23   2    1.06    0.62
  -1  23   2    3.14    0.69
   1 -23  -1   11.73    0.92
  -1 -23   1   10.75    0.94
   1  23  -1   10.10    0.88
   1 -23  -1   11.45    0.86
  -1 -23   1   11.48    0.88
  -1  23   1   10.96    0.88
  -1 -23   0    2.02    0.71
   1 -23   0    2.30    0.73
   1  23   0    2.81    0.67
  -1  23   0    3.84    0.73
   1 -23   0    2.32    0.61
  -1 -23   0    2.71    0.62
  -1 -23  -1  109.76    4.96
   1 -23   1  112.33    4.94
   1 -23   1  109.44    4.92
   1  23   1  112.44    4.90
  -1 -23  -1  115.66    4.90
  -1  23  -1  122.22    4.94
  -1 -23  -2   29.61    1.66
   1 -23   2   30.89    1.61
   1 -23   2   31.91    1.59
   1  23   2   30.16    1.56
  -1  23  -2   31.29    1.63
  -1 -23  -2   30.88    1.57
   1 -23   3  106.73    4.73
  -1 -23  -3  105.11    4.74
   1  23   3  105.07    4.65
  -1 -23  -3  109.19    4.68
  -1  23  -3  111.80    4.72
   1 -23   3  111.46    4.71
   1 -23   4   62.42    2.92
  -1 -23  -4   60.49    2.95
   1 -23   4   63.20    2.90
  -1  23  -4   65.15    2.92
  -1 -23  -4   67.24    2.88
   1  23   4   63.77    2.85
  -1 -23  -5    1.73    0.75
   1 -23   5    1.39    0.72
  -1 -23  -5    3.26    0.66
   1  23   5    1.57    0.54
   1 -23   5    1.51    0.65
  -1  23  -5    1.72    0.72
  -1 -23  -6    5.09    0.80
   1 -23   6    4.10    0.72
  -1  23  -6    4.33    0.75
  -1 -23  -6    5.17    0.65
   1  23   6    3.84    0.60
  -1 -23  -7    2.50    0.75
   1 -23   7    1.53    0.71
   1  23   7    2.41    0.55
  -1 -23  -7    2.82    0.54
  -1  23  -7    1.06    0.70
  -1 -23  -8    2.27    0.55
   1  23   8    1.88    0.51
  -1 -23  -8    1.51    0.70
   1 -23   8    1.69    0.71
  -1 -23  -8    2.27    0.67
   1 -23   9    0.42    0.65
  -1 -23  -9    0.36    0.73
  -1 -23  -9   -0.17    0.62
  -1 -23  -9    0.80    0.55
   1  23   9    0.65    0.46
   1 -23  10    6.50    0.81
  -1 -23 -10    6.21    0.62
   1  23  10    5.43    0.57
  -1 -23 -10    3.97    0.74
   1 -23  11   12.46    0.99
  -1 -23 -11   11.90    0.78
   1  23  11   11.90    0.75
   1 -23  12   11.29    0.97
   1 -23  13    1.32    0.72
   1 -23  14    1.90    0.79
  -1  24  12   10.18    0.77
   1 -24 -11    5.58    0.66
  -1  24  11    5.26    0.62
  -1  24  10    5.31    0.65
   1 -24 -10    5.63    0.65
   1 -24 -10    5.62    0.81
  -1 -24  10    6.57    0.83
  -1  24   9   16.00    0.99
   1 -24  -9   15.73    0.99
  -1 -24   9   17.10    1.12
   1 -24  -9   14.74    1.09
   1 -24  -8    0.23    0.60
  -1  24   8    1.00    0.63
  -1 -24   8    0.83    0.71
   1 -24  -8    0.11    0.73
   1 -24  -8   -0.09    0.59
   1 -24  -7    2.67    0.59
  -1  24   7    2.47    0.64
   1 -24  -7    2.16    0.72
  -1 -24   7    3.15    0.74
   1 -24  -7    2.74    0.63
   1 -24  -6   12.06    0.87
  -1  24   6   11.15    0.86
   1 -24  -6   10.56    0.94
  -1 -24   6   12.14    0.98
  -1  24   5   40.90    1.96
   1 -24  -5   41.59    1.94
   1  24  -5   38.49    1.97
  -1 -24   5   40.36    2.02
   1 -24  -5   39.27    1.98
   1  24  -4   13.58    1.00
  -1  24   4   13.20    0.99
   1 -24  -4   15.09    0.99
   1 -24  -4   12.95    1.02
  -1 -24   4   15.20    1.06
  -1  24   3    0.86    0.66
  -1 -24   3    0.59    0.59
   1 -24  -3    1.19    0.72
   1  24  -3    0.87    0.67
   1 -24  -3    1.42    0.66
  -1 -24   3    0.71    0.70
  -1  24   2   30.25    1.58
   1  24  -2   29.70    1.57
  -1 -24   2   29.92    1.58
   1 -24  -2   34.20    1.64
  -1 -24   2   30.01    1.64
   1 -24  -2   27.82    1.59
  -1  24   1   35.23    1.80
  -1 -24   1   35.46    1.77
   1 -24  -1   36.37    1.76
   1  24  -1   34.96    1.75
  -1 -24   1   35.88    1.85
   1 -24  -1   33.77    1.81
  -1 -24   0    1.30    0.60
   1 -24   0    0.75    0.68
  -1  24   0    1.01    0.73
   1  24   0    0.53    0.63
   1 -24   0   -0.02    0.71
  -1 -24   0    1.14    0.68
  -1  24  -1    6.09    0.77
  -1 -24  -1    6.79    0.78
   1 -24   1    5.88    0.80
   1  24   1    7.09    0.76
  -1 -24  -1    5.34    0.85
   1 -24   1    6.32    0.83
   1 -24   2  102.92    4.59
  -1  24  -2  105.94    4.60
  -1 -24  -2  108.58    4.57
   1  24   2  104.21    4.56
  -1 -24  -2  101.10    4.62
   1 -24   2  108.14    4.62
  -1  24  -3   93.86    4.18
  -1 -24  -3  100.92    4.17
   1  24   3   91.58    4.13
  -1 -24  -3   94.66    4.23
   1 -24   3   94.44    4.19
  -1 -24  -4    6.83    0.86
  -1  24  -4    5.29    0.81
   1  24   4    5.29    0.68
   1 -24   4    5.50    0.79
  -1 -24  -4    5.42    0.82
  -1 -24  -5   12.15    0.89
   1  24   5   10.98    0.82
   1 -24   5   11.59    0.99
  -1 -24  -5   10.97    0.99
  -1 -24  -6    3.13    0.62
   1  24   6    3.04    0.59
   1 -24   6    3.85    0.79
  -1 -24  -6    4.10    0.78
  -1 -24  -7   17.38    1.01
   1  24   7   16.12    0.97
   1 -24   7   16.47    1.10
  -1 -24  -7   15.20    1.16
  -1 -24  -8    8.40    0.75
   1  24   8    8.21    0.68
   1 -24   8    7.20    0.83
   1 -24   9    0.61    0.71
   1  24   9   -0.01    0.49
  -1 -24  -9    0.11    0.54
   1 -24  10    2.21    0.76
   1  24  10    1.54    0.49
  -1 -24 -10    1.61    0.54
   1 -24  11    0.40    0.76
   1 -24  12    0.36    0.72
  -1  25  10   12.05    0.86
  -1  25   9    2.75    0.63
   1 -25  -9    2.24    0.63
  -1  25   8   31.02    1.52
   1 -25  -8   28.91    1.54
   1 -25  -7    2.67    0.64
  -1  25   7    2.78    0.68
   1 -25  -7    3.02    0.76
   1 -25  -6    1.69    0.68
  -1  25   6    2.05    0.63
   1 -25  -6    1.54    0.70
  -1  25   5    0.74    0.66
   1 -25  -5    0.31    0.59
  -1 -25   5    0.07    0.71
   1 -25  -5    0.49    0.66
   1 -25  -4    2.70    0.66
  -1  25   4    2.37    0.66
  -1 -25   4    3.36    0.79
   1 -25  -4    1.51    0.71
  -1  25   3    9.03    0.88
  -1 -25   3    9.04    0.93
   1 -25  -3    9.78    0.90
  -1  25   2    0.93    0.75
  -1 -25   2    0.70    0.68
   1 -25  -2    0.79    0.71
  -1  25   1    1.01    0.71
   1  25  -1    0.65    0.62
   1 -25  -1    0.42    0.68
  -1 -25   1    0.66    0.76
   1  25   0    1.37    0.60
  -1 -25   0    1.45    0.69
   1 -25   0    0.69    0.68
  -1 -25  -1   11.06    0.92
   1  25   1   10.21    0.88
  -1 -25  -1   12.08    1.01
   1 -25   1   10.89    0.96
  -1 -25  -2    6.41    0.78
   1  25   2    5.67    0.76
   1 -25   2    6.10    0.87
  -1 -25  -2    5.92    0.85
   1  25   3   24.75    1.44
   1 -25   3   27.04    1.52
   1  25   4   17.87    1.08
  -1 -25  -4   19.37    1.17
   1 -25   4   17.77    1.20
  -1 -25  -5    0.23    0.64
   1  25   5    0.49    0.57
   1 -25   5    0.71    0.70
  -1 -25  -6    8.92    0.78
   1  25   6    8.39    0.72
   1 -25   6    8.32    0.87
  -1 -25  -7    9.58    0.82
   1  25   7    9.93    0.76
   1 -25   7    9.06    0.90
  -1 -25  -8    4.92    0.66
   1  25   8    4.45    0.59
   1 -25   8    5.15    0.76
   1 -25   9   -0.11    0.69
  -1  26   8   -0.07    0.58
   1 -26  -1    1.09    0.76
   1 -26   0    2.05    0.70
   1 -26   1    1.20    0.78
   1 -26   2   10.50    0.95
   1  26   3    8.32    0.81
   1 -26   3    6.70    0.87
   1  26   4   19.12    1.14
   1  26   5    0.93    0.59
   1  26   6    0.85    0.60
  -1 -26  -6    0.25    0.61
  -2   0  28  146.39    6.26
  -2   0  27    1.53    0.56
  -2   0  27    1.11    0.58
  -2   0  26   20.17    1.10
  -2   0  26   17.35    1.11
  -2   0  25    0.06    0.52
  -2   0  24   11.24    0.76
  -2   0  23   -0.03    0.47
  -2   0  23    0.10    0.39
  -2   0  22   45.67    1.93
  -2   0  22   46.80    1.99
  -2   0  22   40.37    1.86
  -2   0  21   -0.06    0.36
  -2   0  21    0.11    0.44
  -2   0  21   -0.33    0.26
  -2   0  20   92.34    3.89
  -2   0  20   87.87    3.84
  -2   0  19   -0.22    0.33
  -2   0  19   -0.17    0.25
  -2   0  19    0.17    0.41
  -2   0  18  100.45    4.41
  -2   0  18  107.82    4.37
  -2   0  18  103.49    4.45
  -2   0  17   -0.01    0.30
  -2   0  17    0.03    0.22
  -2   0  17    0.20    0.35
  -2   0  16   62.05    2.92
  -2   0  16   70.06    2.96
  -2   0  16   72.13    2.88
  -2   0  15    0.06    0.26
  -2   0  15    0.08    0.18
  -2   0  15   -0.34    0.32
  -2   0  14   20.93    0.97
  -2   0  14   20.17    1.01
  -2   0  14   21.75    0.93
  -2   0  13    0.02    0.24
  -2   0  13    0.41    0.16
  -2   0  13    0.01    0.27
  -2   0  12   60.81    2.37
  -2   0  12   54.47    2.33
  -2   0  12   52.57    2.39
  -2   0  11   -0.18    0.19
  -2   0  11   -0.05    0.12
  -2   0  11   -0.28    0.28
  -2   0  10    1.50    0.20
  -2   0  10    1.15    0.24
  -2   0   9    0.00    0.16
  -2   0   9   -0.08    0.21
   2   0  -8  204.39    8.24
  -2   0   8  195.14    8.20
   2   0  -7    0.34    0.23
  -2   0   7    0.10    0.14
   2   0  -6   29.46    1.37
  -2   0   6   32.67    1.34
   2   0  -5   -0.11    0.18
  -2   0   5    0.17    0.11
   2   0  -4 2415.99   99.41
   2   0  -3    0.29    0.10
  -2   0  -2 6347.15  260.77
   2   0   2 6329.32  260.77
   2   0   3   -0.05    0.12
  -2   0  -4 1403.18   58.97
   2   0   4 1506.58   58.98
  -2   0  -4 1401.41   58.98
  -2   0  -5    2.67    0.16
  -2   0  -5    1.82    0.19
  -2   0  -6  341.22   14.62
   2   0   6  377.02   14.64
  -2   0  -6  329.93   14.61
  -2   0  -7   -0.12    0.16
   2   0   7   -0.05    0.18
  -2   0  -7   -0.05    0.21
  -2   0  -7    0.03    0.13
   2   0   8    3.77    0.27
  -2   0  -8    3.47    0.27
   2   0   8    4.25    0.30
  -2   0  -8    4.32    0.33
  -2   0  -8    4.35    0.24
  -2   0  -9   -0.22    0.27
  -2   0  -9    0.07    0.20
   2   0   9   -0.13    0.22
   2   0   9    0.09    0.18
  -2   0  -9   -0.13    0.15
   2   0  10  757.11   33.72
  -2   0 -10  802.19   33.76
  -2   0 -10  882.68   33.70
   2   0  10  788.86   33.74
  -2   0 -11    0.17    0.29
   2   0  11    0.68    0.29
   2   0  11    0.20    0.23
  -2   0 -11   -0.09    0.16
   2   0  12 1006.13   38.16
  -2   0 -12  885.73   38.19
  -2   0 -12  904.30   38.11
   2   0  12  918.44   38.17
  -2   0 -13   -0.40    0.37
   2   0  13    0.27    0.26
  -2   0 -13   -0.14    0.16
   2   0  13   -0.01    0.30
  -2   0 -14    0.88    0.38
  -2   0 -14    1.12    0.19
   2   0  14    0.93    0.32
  -2   0 -15   -0.23    0.42
  -2   0 -15    0.06    0.18
   2   0  15    0.18    0.33
  -2   0 -16   46.44    2.05
  -2   0 -16   43.93    1.90
   2   0  16   46.11    2.00
  -2   0 -17   -0.53    0.47
   2   0  17    0.49    0.37
  -2   0 -18   51.23    2.21
   2   0  18   45.33    2.13
  -2   0 -19    0.35    0.49
   2   0  19    0.72    0.44
  -2   0 -20   63.64    2.83
   2   0  20   62.00    2.77
  -2   0 -21    0.54    0.57
   2   0  21    1.15    0.50
   2   0  21    0.29    0.17
  -2   0 -22   96.51    3.36
   2   0  22   84.48    3.27
  -2   0 -23    0.10    0.58
   2   0  23    0.02    0.17
   2   0  23    0.66    0.50
  -2   0 -24   42.29    1.87
   2   0  24   38.67    1.78
   2   0  24   35.72    1.54
  -2   0 -25    0.56    0.63
   2   0  25    0.24    0.57
  -2   0 -26   23.88    1.39
   2   0  26   24.16    1.34
  -2   0 -27    0.55    0.67
   2   0  27    0.71    0.62
  -2  -1  28    6.34    0.70
   2   1 -28    5.49    0.79
  -2  -1  28    5.11    0.72
  -2  -1  27    2.89    0.62
  -2  -1  27    2.32    0.63
  -2  -1  26   10.51    0.76
  -2  -1  26    9.36    0.80
  -2   1  25   31.25    1.55
  -2  -1  25   32.07    1.54
  -2  -1  25   30.85    1.58
  -2   1  24   16.91    0.85
  -2   1  24   14.72    0.75
  -2  -1  24   15.08    0.91
  -2   1  24   15.92    0.93
  -2  -1  24   15.76    0.96
  -2   1  23    2.94    0.54
  -2   1  23    3.21    0.45
  -2   1  23    2.33    0.28
  -2  -1  23    3.43    0.51
  -2  -1  23    4.22    0.58
  -2  -1  22  133.65    5.54
  -2   1  22  135.29    5.52
  -2  -1  22  141.44    5.58
  -2   1  22  123.65    5.46
  -2   1  22  144.19    5.59
  -2  -1  22  121.72    5.58
  -2  -1  21    0.10    0.37
  -2   1  21    0.47    0.44
  -2   1  21   -0.08    0.37
  -2  -1  21    0.17    0.44
  -2   1  21   -0.23    0.26
  -2   1  20    8.58    0.53
  -2  -1  20    7.69    0.56
  -2   1  20    8.00    0.44
  -2   1  20    6.94    0.60
  -2  -1  20    6.40    0.46
  -2  -1  20    8.16    0.60
  -2  -1  19    1.99    0.41
  -2   1  19    0.91    0.35
  -2   1  19    1.27    0.42
  -2  -1  19    0.69    0.28
  -2   1  19    1.35    0.26
  -2  -1  19    1.55    0.42
  -2  -1  18  789.99   35.29
  -2   1  18  980.40   35.30
  -2  -1  18  956.65   35.34
  -2   1  18  839.39   35.32
  -2  -1  18  765.09   35.24
  -2   1  18  907.19   35.25
  -2  -1  17   17.82    0.82
  -2   1  17   15.21    0.79
  -2   1  17   16.87    0.85
  -2  -1  17   15.34    0.85
  -2  -1  17   15.16    0.74
  -2   1  17   16.10    0.73
  -2   1  16  360.12   13.41
  -2  -1  16  283.20   13.40
  -2   1  16  327.38   13.36
  -2  -1  16  326.35   13.37
  -2   1  16  312.82   13.43
  -2  -1  16  329.69   13.44
  -2  -1  15    8.58    0.49
  -2   1  15    7.09    0.45
  -2  -1  15    6.46    0.51
  -2  -1  15    7.68    0.42
  -2   1  15    8.29    0.40
  -2   1  15    7.92    0.51
  -2  -1  14    8.05    0.40
  -2   1  14    8.04    0.49
  -2  -1  14    7.27    0.49
  -2  -1  14    7.11    0.46
  -2   1  14    6.91    0.44
   2  -1 -14    6.64    0.54
  -2  -1  13   72.87    2.99
  -2   1  13   73.47    3.05
  -2  -1  13   68.15    3.05
  -2  -1  13   71.15    3.03
  -2   1  13   73.04    3.02
   2  -1 -13   67.89    3.08
  -2   1  12    0.24    0.26
  -2  -1  12   -0.01    0.29
  -2  -1  12    0.14    0.16
  -2   1  12   -0.13    0.21
  -2  -1  12   -0.10    0.22
   2  -1 -12    0.33    0.31
  -2   1  11   36.36    1.69
  -2  -1  11   38.57    1.63
  -2  -1  11   41.77    1.67
   2   1 -11   37.62    1.65
  -2   1  11   38.42    1.66
   2  -1 -11   40.01    1.73
  -2  -1  10    0.62    0.14
  -2   1  10    0.50    0.24
   2   1 -10    0.48    0.17
  -2  -1  10    0.32    0.20
  -2   1  10    0.50    0.17
   2  -1 -10   -0.25    0.31
  -2  -1   9   64.30    2.44
  -2   1   9   54.95    2.48
  -2  -1   9   60.64    2.47
  -2   1   9   54.60    2.45
   2   1  -9   57.41    2.46
   2  -1  -9   55.75    2.50
  -2  -1   8   12.25    0.55
   2   1  -8   11.73    0.57
  -2  -1   8   11.31    0.57
  -2   1   8   13.34    0.56
   2  -1  -8   13.39    0.63
  -2  -1   7  124.99    4.89
   2   1  -7  107.87    4.90
  -2  -1   7  113.77    4.91
   2  -1  -7  129.20    4.94
  -2  -1   6 2231.96   94.12
  -2  -1   6 2388.76   94.14
   2  -1  -6 2282.26   94.16
  -2  -1   5  473.07   19.10
  -2  -1   5  443.21   19.11
   2  -1  -5  472.92   19.12
   2   1  -4   52.57    2.27
   2  -1  -4   55.49    2.27
   2   1  -3  280.40    8.84
   2  -1  -3  181.18    8.81
   2   1  -2  151.12    6.25
   2   1  -1   56.26    2.33
  -2  -1  -1 1632.19   40.44
   2  -1   1  322.48   40.44
   2  -1   2  369.00   15.14
  -2   1  -2  366.47   15.14
  -2   1  -3  528.65   21.78
  -2   1  -3  545.81   21.78
   2  -1   3  487.73   21.79
  -2   1  -3  546.27   21.80
   2  -1   4  787.83   31.94
   2   1   4  790.51   31.96
   2  -1   4  761.85   31.95
  -2   1  -4  755.36   31.96
   2  -1   5  611.34   27.49
  -2  -1  -5  695.06   27.51
   2   1   5  644.29   27.52
  -2  -1  -5  700.51   27.48
  -2   1  -5  634.36   27.52
   2  -1   5  689.47   27.51
  -2   1  -6  210.24    9.31
   2  -1   6  241.08    9.33
  -2  -1  -6  268.79    9.35
   2   1   6  192.79    9.34
   2  -1   6  247.05    9.35
  -2   1  -6  251.96    9.37
  -2  -1  -6  233.23    9.31
   2  -1   7  373.50   16.41
  -2   1  -7  444.80   16.44
   2  -1   7  418.33   16.40
  -2   1  -7  379.69   16.37
  -2  -1  -7  467.62   16.42
   2   1   7  359.81   16.41
  -2   1  -7  403.68   16.40
  -2  -1  -7  408.21   16.38
   2  -1   8 1193.63   47.05
  -2  -1  -8 1228.58   47.07
  -2   1  -8 1136.25   47.06
  -2  -1  -8 1079.20   47.04
   2  -1   8 1193.71   47.03
   2   1   8 1033.17   47.04
   2  -1   8 1130.95   47.00
  -2   1  -8 1169.70   47.03
  -2  -1  -8 1144.96   47.01
  -2  -1  -9  295.17   11.32
   2  -1   9  282.61   11.31
   2   1   9  309.42   11.34
  -2  -1  -9  278.00   11.33
   2  -1   9  261.87   11.32
  -2   1  -9  250.92   11.34
  -2  -1  -9  250.92   11.27
  -2   1  -9  295.93   11.30
   2   1  10    6.96    0.32
  -2  -1 -10    8.73    0.45
   2  -1  10    9.00    0.42
   2  -1  10    6.99    0.45
   2   1  10    8.11    0.46
  -2  -1 -10    8.25    0.48
  -2   1 -10    7.68    0.49
  -2  -1 -10    7.89    0.35
  -2   1 -10    7.67    0.40
   2  -1  11   25.33    1.06
   2   1  11   22.48    0.99
  -2  -1 -11   25.25    1.09
   2   1  11   25.47    1.09
   2  -1  11   25.14    1.10
  -2   1 -11   22.70    1.12
  -2  -1 -11   26.89    1.13
  -2   1 -11   23.83    1.04
  -2  -1 -11   23.45    1.01
  -2  -1 -12  119.52    5.23
   2  -1  12  114.10    5.21
   2   1  12  126.87    5.16
   2  -1  12  149.48    5.26
   2   1  12  137.76    5.25
  -2   1 -12  113.05    5.26
  -2  -1 -12  140.48    5.28
  -2  -1 -12  124.98    5.17
  -2   1 -12  113.17    5.19
   2  -1  13   82.98    3.30
   2   1  13   85.82    3.33
   2  -1  13   85.45    3.34
  -2  -1 -13   77.98    3.35
  -2   1 -13   73.93    3.35
  -2   1 -13   76.84    3.27
  -2  -1 -13   73.43    3.24
   2  -1  14  191.08    7.68
   2  -1  14  172.29    7.70
   2   1  14  171.60    7.70
  -2   1 -14  195.98    7.74
  -2  -1 -14  185.35    7.74
  -2   1 -14  188.96    7.65
   2  -1  15   59.05    2.69
  -2  -1 -15   66.96    2.78
  -2   1 -15   64.73    2.77
  -2   1 -15   61.11    2.65
   2   1  15   60.32    2.72
   2  -1  15   71.23    2.74
  -2   1 -16    4.59    0.50
  -2  -1 -16    3.08    0.51
   2  -1  16    3.29    0.38
  -2   1 -16    3.82    0.29
   2   1  16    3.84    0.43
   2  -1  16    3.37    0.42
  -2   1 -17   -0.63    0.47
  -2  -1 -17   -0.81    0.50
   2  -1  17    0.44    0.37
   2   1  17    0.29    0.37
   2  -1  17   -0.26    0.34
  -2   1 -17    0.14    0.23
   2  -1  18   16.05    0.87
  -2   1 -18   15.94    0.96
  -2  -1 -18   15.29    0.98
  -2   1 -18   16.92    0.78
   2  -1  18   18.12    0.91
   2   1  18   17.23    0.91
  -2  -1 -19   14.73    0.94
  -2   1 -19   15.41    0.92
  -2   1 -19   14.49    0.70
   2  -1  19   13.71    0.66
   2  -1  19   15.45    0.86
   2   1  19   17.21    0.87
  -2   1 -20  113.49    4.43
  -2  -1 -20  113.46    4.43
   2  -1  20  107.98    4.37
   2   1  20   94.73    4.35
   2  -1  20   97.62    4.22
  -2  -1 -21    2.08    0.57
  -2   1 -21    2.17    0.59
   2   1  21    2.09    0.48
   2  -1  21    2.29    0.22
   2  -1  21    2.05    0.50
  -2  -1 -22    0.96    0.59
  -2   1 -22    0.89    0.57
   2  -1  22    0.46    0.19
   2   1  22    0.50    0.47
   2  -1  22    0.71    0.50
  -2  -1 -23    1.01    0.58
  -2   1 -23    0.95    0.58
   2  -1  23    0.77    0.20
   2   1  23    1.35    0.53
   2   1  23    0.66    0.16
   2  -1  23    0.67    0.51
  -2   1 -24    8.32    0.76
  -2  -1 -24    7.79    0.76
   2  -1  24    8.56    0.37
   2  -1  24    9.85    0.71
   2   1  24   10.51    0.72
  -2   1 -25    7.09    0.78
  -2  -1 -25    7.91    0.79
   2  -1  25    6.80    0.72
   2  -1  25    7.33    0.37
   2   1  25    7.41    0.72
  -2   1 -26   45.10    2.25
  -2  -1 -26   49.81    2.31
   2  -1  26   48.30    2.23
   2   1  26   45.79    2.22
  -2  -1 -27    0.32    0.66
  -2   1 -27   -0.73    0.69
   2   1  27    0.59    0.62
   2  -1  27    0.10    0.60
  -2  -2  29   -0.39    0.62
  -2  -2  28    2.15    0.60
   2   2 -28    2.66    0.69
  -2  -2  28    2.36    0.64
  -2  -2  27    1.38    0.58
  -2  -2  27    0.63    0.58
   2   2 -27    0.41    0.67
  -2  -2  26   13.86    0.90
  -2   2  26   14.93    0.72
  -2  -2  26   12.71    0.94
   2   2 -26   13.73    0.98
  -2   2  25    8.65    0.54
  -2  -2  25   11.49    0.76
  -2  -2  25   10.74    0.80
  -2   2  25   11.98    0.67
   2   2 -25   10.12    0.86
  -2   2  24    2.96    0.42
  -2   2  24    1.95    0.27
  -2  -2  24    3.53    0.52
  -2  -2  24    2.88    0.58
  -2   2  23    8.86    0.71
  -2   2  23   11.20    0.63
  -2  -2  23    9.84    0.77
  -2   2  23    9.85    0.53
  -2  -2  23    8.90    0.70
  -2   2  22   42.24    1.73
  -2  -2  22   42.20    1.84
  -2   2  22   33.85    1.79
  -2  -2  22   35.85    1.77
  -2   2  22   37.95    1.66
  -2  -2  21    3.36    0.53
  -2  -2  21    3.93    0.49
  -2   2  21    2.99    0.51
  -2   2  21    2.60    0.39
  -2   2  21    2.98    0.30
  -2  -2  21    2.84    0.49
  -2  -2  20    1.28    0.47
  -2  -2  20    1.34    0.43
  -2   2  20    1.23    0.45
  -2   2  20    0.51    0.33
  -2  -2  20    1.72    0.43
  -2   2  20    1.27    0.25
  -2  -2  19   19.78    1.10
   2  -2 -19   21.45    1.15
  -2  -2  19   22.52    1.04
  -2   2  19   20.28    1.01
  -2  -2  19   22.79    1.08
  -2   2  19   19.48    1.07
  -2   2  19   21.28    0.94
   2  -2 -18   21.44    1.10
  -2  -2  18   16.46    1.02
  -2  -2  18   21.48    0.99
  -2   2  18   19.72    0.95
  -2   2  18   20.78    0.89
  -2  -2  18   18.51    1.01
  -2   2  18   18.85    1.02
   2  -2 -17    9.82    0.67
  -2  -2  17    9.17    0.55
  -2   2  17    7.76    0.50
  -2   2  17    9.01    0.59
  -2   2  17    8.72    0.44
  -2  -2  17    8.01    0.48
  -2  -2  17    9.13    0.59
   2  -2 -16  353.01   15.63
  -2  -2  16  394.74   15.58
  -2   2  16  367.85   15.56
  -2  -2  16  378.82   15.54
  -2   2  16  381.44   15.60
  -2  -2  16  375.57   15.60
  -2  -2  15    1.42    0.36
  -2  -2  15    2.08    0.24
  -2   2  15    2.33    0.36
  -2  -2  15    1.99    0.33
   2   2 -15    2.30    0.26
  -2   2  15    2.23    0.28
   2  -2 -15    2.03    0.42
  -2  -2  14    2.58    0.22
  -2  -2  14    2.41    0.35
  -2   2  14    2.75    0.35
  -2  -2  14    2.40    0.32
  -2   2  14    2.97    0.28
   2   2 -14    3.09    0.27
   2  -2 -14    3.00    0.40
  -2  -2  13  237.31   10.42
  -2   2  13  264.76   10.49
   2   2 -13  247.84   10.45
  -2  -2  13  234.63   10.46
   2  -2 -13  258.30   10.52
  -2   2  12    2.88    0.33
  -2  -2  12    2.70    0.22
  -2   2  12    3.06    0.25
   2   2 -12    3.40    0.27
  -2  -2  12    2.60    0.30
   2  -2 -12    3.20    0.38
  -2   2  11  143.06    5.97
  -2  -2  11  141.17    5.93
  -2   2  11  139.16    5.93
  -2  -2  11  162.14    5.97
   2   2 -11  140.17    5.94
   2  -2 -11  136.36    5.99
  -2  -2  10    3.35    0.23
  -2  -2  10    2.35    0.29
   2   2 -10    3.09    0.26
  -2   2  10    4.87    0.25
   2  -2 -10    4.01    0.35
  -2  -2   9   29.88    1.23
   2   2  -9   27.90    1.24
  -2  -2   9   28.30    1.25
   2  -2  -9   28.12    1.28
  -2  -2   8  376.63   14.19
   2   2  -8  358.28   14.18
   2  -2  -8  348.19   14.21
  -2  -2   7    0.17    0.12
   2   2  -7    0.96    0.11
  -2  -2   7   -0.14    0.19
   2  -2  -7    0.67    0.20
  -2  -2   6    0.40    0.12
   2  -2  -6   -0.07    0.18
  -2  -2   6    0.24    0.17
  -2  -2   5   33.66    1.42
  -2   2   5   31.28    1.43
   2  -2  -5   37.18    1.44
   2  -2  -4  184.80    7.95
  -2   2   4  192.85    7.95
   2  -2  -4  199.46    7.95
   2  -2  -3   15.86    0.70
  -2   2   3   15.85    0.69
  -2   2   3   16.24    0.71
   2  -2  -3   16.57    0.69
  -2   2   2  629.45   22.93
   2   2  -2  623.93   22.95
   2   2  -1  436.87   15.79
  -2   2   1  454.45   15.78
   2   2   0   22.08    0.93
   2  -2   1  714.14   29.36
  -2  -2  -1  712.68   29.34
  -2  -2  -2   90.43    3.84
  -2   2  -2   96.86    3.85
  -2  -2  -3  965.95   40.78
  -2   2  -3  994.44   40.79
  -2   2  -3 1068.32   40.80
   2  -2   3  970.33   40.79
  -2   2  -4   96.91    3.79
  -2   2  -4   91.28    3.81
   2  -2   4   83.39    3.80
   2  -2   5    8.19    0.36
   2  -2   5    6.84    0.35
   2  -2   5    7.97    0.39
  -2   2  -5    8.51    0.42
   2  -2   6   44.90    1.80
  -2  -2  -6   44.87    1.82
   2  -2   6   42.04    1.79
   2   2   6   44.12    1.83
   2  -2   6   36.72    1.81
  -2   2  -6   44.92    1.84
   2  -2   7   10.22    0.49
  -2   2  -7   10.13    0.46
  -2  -2  -7   12.28    0.52
   2   2   7   10.37    0.54
   2  -2   7   10.40    0.47
  -2   2  -7   10.63    0.52
   2  -2   7    9.72    0.52
  -2   2  -7   12.09    0.55
   2  -2   8   51.00    2.11
  -2   2  -8   45.41    2.07
  -2  -2  -8   49.44    2.13
   2  -2   8   53.46    2.09
   2   2   8   50.01    2.14
  -2   2  -8   57.28    2.13
   2  -2   8   52.73    2.14
  -2   2  -8   50.95    2.15
  -2   2  -9   72.38    3.10
  -2  -2  -9   84.79    3.17
   2  -2   9   79.68    3.14
   2   2   9   68.26    3.17
   2  -2   9   79.87    3.12
  -2   2  -9   68.98    3.14
   2  -2   9   71.31    3.16
  -2   2  -9   79.38    3.19
  -2  -2 -10   34.25    1.52
  -2   2 -10   33.44    1.45
   2  -2  10   33.25    1.49
   2  -2  10   37.42    1.47
   2   2  10   38.71    1.55
   2  -2  10   33.91    1.53
  -2   2 -10   34.72    1.55
  -2   2 -10   34.71    1.50
  -2  -2 -11   11.52    0.65
   2   2  11   12.89    0.55
   2  -2  11   13.79    0.63
   2   2  11   11.53    0.67
   2  -2  11   14.13    0.59
   2  -2  11   15.76    0.69
  -2  -2 -11   12.92    0.69
  -2   2 -11   11.97    0.69
  -2   2 -11   11.12    0.62
  -2  -2 -12  144.57    5.75
   2  -2  12  133.04    5.72
   2   2  12  140.24    5.67
   2  -2  12  127.38    5.69
   2   2  12  140.54    5.76
  -2  -2 -12  140.96    5.78
   2  -2  12  145.79    5.76
  -2   2 -12  135.91    5.78
  -2   2 -12  134.80    5.71
   2   2  13  139.18    5.82
   2  -2  13  126.77    5.88
  -2  -2 -13  134.77    5.91
   2  -2  13  149.18    5.85
   2   2  13  149.35    5.92
  -2  -2 -13  132.52    5.93
  -2   2 -13  144.77    5.95
   2  -2  13  154.35    5.93
  -2   2 -13  143.73    5.88
   2  -2  14   67.97    2.77
   2   2  14   62.62    2.69
  -2  -2 -14   62.48    2.79
   2   2  14   67.18    2.81
   2  -2  14   70.14    2.72
  -2   2 -14   64.23    2.83
  -2  -2 -14   65.73    2.83
   2  -2  14   63.70    2.80
  -2   2 -14   63.40    2.75
   2   2  15    0.29    0.09
   2  -2  15    0.59    0.26
   2  -2  15    0.65    0.36
   2  -2  15    0.73    0.17
   2   2  15    0.58    0.36
  -2   2 -15    0.81    0.41
  -2  -2 -15    0.39    0.42
  -2   2 -15    0.27    0.25
   2   2  16   18.03    0.82
   2  -2  16   17.02    0.92
   2  -2  16   19.80    0.84
   2   2  16   21.22    0.99
   2  -2  16   23.15    1.00
  -2   2 -16   19.79    1.02
  -2  -2 -16   19.88    1.02
  -2   2 -16   19.02    0.89
   2  -2  17   22.93    1.03
   2  -2  17   22.06    0.94
   2  -2  17   21.44    1.08
   2   2  17   20.39    1.08
  -2  -2 -17   18.70    1.12
  -2   2 -17   20.43    1.12
  -2   2 -17   21.07    0.98
   2  -2  18   11.03    0.64
  -2   2 -18   10.37    0.75
  -2  -2 -18    9.92    0.77
  -2   2 -18   10.30    0.56
   2  -2  18   10.45    0.51
   2  -2  18   10.00    0.68
   2   2  18   11.49    0.70
  -2  -2 -19    0.05    0.52
  -2   2 -19    0.32    0.49
   2  -2  19    0.41    0.19
   2   2  19    0.07    0.45
   2  -2  19    0.92    0.44
   2  -2  19    0.45    0.34
  -2   2 -19    0.34    0.27
   2  -2  20   15.76    0.80
  -2   2 -20   16.12    0.91
  -2  -2 -20   12.82    0.92
  -2   2 -20   13.70    0.70
   2  -2  20   12.98    0.65
   2   2  20   16.72    0.88
   2  -2  20   12.44    0.82
  -2  -2 -21   10.11    0.83
  -2   2 -21   10.48    0.78
  -2   2 -21   10.15    0.56
   2  -2  21    9.56    0.50
   2  -2  21    8.81    0.70
   2   2  21   11.23    0.74
  -2  -2 -22    0.40    0.57
  -2   2 -22    0.06    0.56
   2  -2  22    0.30    0.20
   2  -2  22   -0.15    0.49
   2   2  22    0.13    0.46
  -2   2 -23   18.02    1.07
  -2  -2 -23   17.55    1.07
   2   2  23   16.72    1.00
   2  -2  23   16.51    0.76
   2  -2  23   16.27    0.99
  -2   2 -24    0.98    0.62
  -2  -2 -24    1.22    0.61
   2  -2  24    1.09    0.22
   2  -2  24    0.44    0.51
   2   2  24    1.41    0.53
  -2  -2 -25    2.46    0.71
  -2   2 -25    1.99    0.66
   2   2  25    1.37    0.59
   2  -2  25    1.34    0.55
   2  -2  25    1.57    0.22
  -2   2 -26   11.75    0.94
  -2  -2 -26   12.22    0.96
   2  -2  26   12.00    0.86
   2   2  26   10.02    0.85
  -2   2 -27    9.31    0.91
   2   2  27   10.00    0.86
   2  -2  27    9.59    0.83
  -2  -3  30    0.43    0.60
  -2  -3  29    0.45    0.57
  -2  -3  28   27.96    1.46
  -2  -3  28   26.48    1.42
   2   3 -28   27.92    1.51
  -2  -3  27    1.94    0.55
  -2   3  27    0.81    0.31
  -2  -3  27    2.09    0.60
   2   3 -27    1.46    0.68
  -2  -3  26   39.36    1.77
  -2  -3  26   43.18    1.84
  -2   3  26   41.21    1.69
   2   3 -26   41.40    1.88
  -2   3  25   23.82    1.08
  -2  -3  25   23.62    1.25
  -2  -3  25   22.36    1.29
  -2   3  25   25.48    1.17
   2   3 -25   23.24    1.33
   2  -3 -25   23.01    1.34
  -2   3  24   48.65    2.17
   2  -3 -24   45.77    2.34
   2   3 -24   46.62    2.31
  -2  -3  24   52.99    2.31
  -2  -3  24   52.38    2.26
  -2   3  24   49.61    2.11
  -2   3  23   25.25    1.18
  -2  -3  23   27.81    1.33
   2  -3 -23   25.57    1.38
   2   3 -23   25.27    1.37
  -2   3  23   25.21    1.12
  -2  -3  23   22.66    1.25
  -2   3  22  180.94    7.70
  -2  -3  22  170.70    7.78
   2  -3 -22  194.90    7.85
   2   3 -22  179.72    7.83
  -2  -3  22  176.84    7.76
  -2   3  22  193.26    7.66
  -2  -3  21   16.38    0.96
   2  -3 -21   15.34    1.01
  -2   3  21   16.63    0.83
  -2  -3  21   15.09    0.90
  -2   3  21   15.88    0.75
  -2  -3  20    5.62    0.59
   2  -3 -20    6.43    0.68
  -2   3  20    5.82    0.58
  -2  -3  20    6.86    0.54
  -2   3  20    5.69    0.45
  -2   3  20    6.78    0.38
  -2  -3  20    5.07    0.57
   2  -3 -19  177.66    7.48
  -2  -3  19  190.69    7.46
  -2  -3  19  188.88    7.40
  -2   3  19  170.76    7.35
  -2   3  19  166.50    7.31
  -2  -3  19  182.06    7.42
  -2   3  19  188.56    7.43
  -2  -3  18  142.54    5.76
   2  -3 -18  152.92    5.80
  -2  -3  18  128.12    5.69
  -2   3  18  134.87    5.66
   2   3 -18  130.92    5.66
  -2  -3  18  132.56    5.71
  -2   3  18  138.86    5.72
  -2  -3  17   63.98    2.68
   2  -3 -17   60.40    2.69
  -2  -3  17   66.32    2.63
  -2   3  17   59.03    2.58
   2   3 -17   61.76    2.59
  -2  -3  17   55.25    2.63
  -2   3  17   57.61    2.63
   2  -3 -16    0.48    0.46
  -2  -3  16    0.81    0.42
  -2   3  16    1.62    0.36
  -2  -3  16    1.17    0.35
   2   3 -16    0.93    0.28
  -2   3  16    1.15    0.26
  -2  -3  16    1.07    0.40
  -2  -3  15  215.46    8.96
   2  -3 -15  217.84    8.96
  -2  -3  15  225.79    8.91
   2   3 -15  194.00    8.88
  -2   3  15  216.56    8.87
  -2   3  15  224.15    8.92
   2  -3 -14   25.52    1.22
  -2  -3  14   22.73    1.20
  -2  -3  14   23.26    1.15
   2   3 -14   26.25    1.13
  -2   3  14   25.17    1.11
  -2   3  14   27.57    1.18
   2  -3 -13  390.01   15.65
   2   3 -13  375.28   15.59
  -2   3  13  388.19   15.58
  -2   3  13  415.96   15.63
   2  -3 -12   11.11    0.61
  -2   3  12   10.29    0.56
  -2  -3  12    9.81    0.49
  -2  -3  12    8.97    0.53
  -2   3  12    9.47    0.49
   2   3 -12    9.39    0.51
   2  -3 -11   12.45    0.66
  -2  -3  11   12.37    0.57
  -2   3  11   10.03    0.61
  -2  -3  11   13.12    0.62
   2   3 -11   11.54    0.59
  -2  -3  10   19.21    0.78
   2   3 -10   15.87    0.75
  -2   3  10   16.53    0.82
   2  -3 -10   17.73    0.85
  -2  -3  10   18.85    0.82
   2   3 -10   17.24    0.80
   2   3  -9   39.17    1.79
  -2  -3   9   46.63    1.81
  -2   3   9   43.53    1.84
   2  -3  -9   45.83    1.86
   2   3  -9   49.24    1.84
  -2  -3   9   37.24    1.83
   2   3  -8   14.97    0.67
  -2  -3   8   15.42    0.69
  -2   3   8   14.89    0.71
   2  -3  -8   14.66    0.72
  -2  -3   8   16.83    0.73
  -2  -3   7   28.68    1.17
   2   3  -7   26.31    1.16
  -2   3   7   28.47    1.19
   2  -3  -7   31.30    1.21
  -2   3   6  495.02   19.63
   2  -3  -6  545.14   19.64
   2  -3  -5  185.76    8.07
  -2   3   5  195.01    8.07
  -2   3   5  195.53    8.07
   2  -3  -5  204.09    8.07
  -2   3   4  117.43    5.14
   2  -3  -4  127.25    5.14
  -2   3   4  127.15    5.14
   2  -3  -4  123.49    5.14
  -2   3   3    2.32    0.19
   2  -3  -3    2.27    0.15
   2  -3  -3    2.03    0.17
   2  -3  -2  132.23    5.61
   2   3  -2  130.33    5.62
   2   3  -1    7.26    0.35
   2   3   0    1.44    0.13
  -2  -3   0    1.52    0.13
  -2   3   0    1.52    0.12
  -2  -3  -1   25.22    1.09
  -2  -3  -1   26.94    1.10
  -2   3  -1   26.15    1.09
  -2  -3  -2   97.33    3.97
   2  -3   2   96.33    3.97
  -2   3  -2   93.58    3.97
   2   3   3  476.29   19.54
  -2   3  -3  441.41   19.54
  -2  -3  -3  487.62   19.53
   2  -3   3  456.54   19.54
  -2   3  -3  512.35   19.55
   2  -3   4  197.07    7.83
  -2   3  -4  180.41    7.82
  -2   3  -4  184.21    7.81
   2   3   4  193.63    7.80
  -2   3  -5    0.42    0.19
   2  -3   5    0.47    0.18
   2  -3   5    0.36    0.12
   2   3   5    0.41    0.10
  -2   3  -6  145.36    6.34
   2  -3   6  150.26    6.34
   2   3   6  145.69    6.30
   2  -3   7  276.08   11.25
  -2  -3  -7  260.28   11.27
   2  -3   7  262.30   11.28
  -2   3  -7  293.22   11.29
   2  -3   8  250.98   10.60
  -2  -3  -8  265.88   10.63
   2  -3   8  261.22   10.60
  -2   3  -8  229.04   10.62
  -2   3  -8  260.43   10.64
   2  -3   8  281.56   10.64
  -2  -3  -9   95.93    3.92
   2  -3   9  101.64    3.90
   2   3   9  110.42    3.95
  -2   3  -9   99.48    3.92
   2  -3   9  105.20    3.94
  -2   3  -9  101.20    3.95
  -2  -3 -10    2.28    0.29
  -2   3 -10    2.11    0.15
   2  -3  10    2.20    0.24
   2  -3  10    2.00    0.20
   2   3  10    1.63    0.29
   2  -3  10    2.92    0.30
  -2   3 -10    2.39    0.33
  -2   3 -10    2.15    0.27
   2  -3  11   51.96    2.19
  -2  -3 -11   50.97    2.21
  -2   3 -11   49.84    2.14
   2  -3  11   47.27    2.16
   2   3  11   46.97    2.22
  -2   3 -11   55.13    2.25
   2  -3  11   55.79    2.23
   2  -3  12    0.15    0.24
  -2  -3 -12    0.35    0.28
  -2   3 -12    0.42    0.11
   2  -3  12    0.66    0.17
   2   3  12    0.26    0.30
  -2   3 -12    0.40    0.32
   2  -3  12    0.60    0.28
  -2   3 -12    0.16    0.25
  -2  -3 -13   17.91    0.83
   2  -3  13   17.24    0.79
   2  -3  13   16.38    0.74
   2   3  13   14.36    0.83
   2  -3  13   17.02    0.83
  -2   3 -13   17.15    0.87
  -2   3 -13   15.01    0.77
   2  -3  14    0.42    0.26
  -2  -3 -14   -0.09    0.31
   2   3  14    0.24    0.10
   2  -3  14    0.16    0.18
   2   3  14    0.01    0.33
  -2   3 -14    0.26    0.37
   2  -3  14    0.41    0.32
  -2   3 -14   -0.34    0.27
   2  -3  15   39.96    1.69
   2   3  15   38.78    1.61
  -2  -3 -15   38.21    1.74
   2   3  15   46.06    1.76
   2  -3  15   34.37    1.64
  -2   3 -15   39.12    1.77
   2  -3  15   43.01    1.75
  -2  -3 -15   36.45    1.76
  -2   3 -15   37.53    1.68
  -2  -3 -16   22.80    1.11
   2   3  16   22.21    0.94
   2  -3  16   20.94    1.04
   2   3  16   26.16    1.12
   2  -3  16   21.90    0.98
   2  -3  16   21.50    1.09
  -2   3 -16   21.22    1.12
  -2  -3 -16   22.18    1.15
  -2   3 -16   21.84    1.03
   2   3  17    2.29    0.17
   2  -3  17    2.18    0.35
   2  -3  17    2.46    0.24
   2  -3  17    2.01    0.41
   2   3  17    2.02    0.44
  -2  -3 -17    2.31    0.51
  -2   3 -17    2.06    0.48
  -2   3 -17    2.60    0.32
   2  -3  18    2.78    0.38
   2   3  18    2.94    0.19
   2   3  18    2.65    0.48
   2  -3  18    3.06    0.45
   2  -3  18    3.14    0.26
  -2   3 -18    2.89    0.50
  -2  -3 -18    2.19    0.53
  -2   3 -18    3.42    0.37
   2  -3  19   29.09    1.26
  -2  -3 -19   28.26    1.38
  -2   3 -19   25.81    1.36
  -2   3 -19   26.16    1.21
   2  -3  19   25.32    1.17
   2  -3  19   28.19    1.32
   2   3  19   25.81    1.31
  -2  -3 -20    1.76    0.56
  -2   3 -20    3.09    0.57
   2  -3  20    2.56    0.49
   2  -3  20    2.40    0.26
   2   3  20    3.39    0.53
   2  -3  20    2.78    0.40
  -2   3 -20    2.78    0.35
   2  -3  21   20.54    1.07
   2  -3  21   20.31    0.96
   2  -3  21   22.30    1.14
   2   3  21   23.93    1.16
  -2  -3 -21   20.98    1.22
  -2   3 -21   21.74    1.17
  -2   3 -21   21.48    1.01
   2  -3  22    8.34    0.61
  -2  -3 -22    7.63    0.76
  -2   3 -22    6.86    0.72
  -2   3 -22    7.17    0.50
   2   3  22    8.26    0.68
   2  -3  22    6.83    0.42
   2  -3  22    7.75    0.66
  -2   3 -23    2.29    0.63
  -2  -3 -23    1.63    0.66
   2   3  23    2.27    0.57
   2  -3  23    2.14    0.55
   2  -3  23    2.19    0.26
  -2  -3 -24    1.72    0.66
  -2   3 -24    1.91    0.63
   2   3  24    1.37    0.57
   2  -3  24    2.09    0.26
   2  -3  24    2.45    0.57
  -2  -3 -25    4.05    0.71
  -2   3 -25    3.47    0.69
   2   3  25    3.86    0.64
   2  -3  25    4.02    0.61
   2  -3  25    3.63    0.29
   2   3  26   16.90    1.02
   2  -3  26   18.00    1.01
  -2  -3 -26   16.74    1.10
  -2   3 -26   17.43    1.09
   2   3  26   14.06    0.70
   2  -3  27   15.06    0.77
  -2   3 -27   16.66    0.92
  -2  -4  30    2.92    0.68
  -2   4  29   20.50    0.99
  -2  -4  29   19.41    1.14
  -2  -4  28    9.13    0.75
  -2   4  28    8.42    0.52
   2   4 -28    8.92    0.86
  -2   4  28    9.25    0.56
  -2  -4  28    8.45    0.81
  -2  -4  27    0.26    0.56
  -2   4  27    0.28    0.26
   2   4 -27    1.53    0.66
  -2  -4  27    0.74    0.60
   2  -4 -27    0.78    0.70
  -2  -4  26    5.09    0.69
  -2   4  26    6.73    0.49
   2   4 -26    6.76    0.72
   2  -4 -26    7.00    0.78
  -2   4  26    4.69    0.39
  -2  -4  26    5.11    0.59
  -2  -4  25    1.07    0.57
  -2  -4  25   -0.30    0.52
  -2   4  25    0.30    0.25
   2   4 -25    0.28    0.56
   2  -4 -25    0.14    0.65
  -2   4  25    0.37    0.34
  -2  -4  24    2.83    0.52
  -2   4  24    2.55    0.29
  -2   4  24    2.22    0.39
   2   4 -24    3.13    0.60
   2  -4 -24    1.87    0.63
  -2  -4  24    3.63    0.57
  -2  -4  23   13.27    0.82
  -2   4  23   12.91    0.63
   2   4 -23   12.82    0.91
  -2   4  23   13.35    0.71
  -2  -4  23   12.48    0.86
   2  -4 -23   13.07    0.95
  -2  -4  22    6.94    0.63
  -2   4  22    7.28    0.42
  -2   4  22    7.10    0.51
   2   4 -22    7.42    0.70
  -2  -4  22    7.07    0.67
   2  -4 -22    7.66    0.75
  -2   4  21    0.56    0.23
  -2  -4  21   -0.04    0.46
  -2   4  21   -0.37    0.33
   2  -4 -21    0.43    0.58
  -2  -4  21   -0.12    0.51
   2   4 -21    0.29    0.54
  -2  -4  20   55.19    2.23
  -2   4  20   49.81    2.13
   2   4 -20   46.56    2.14
   2  -4 -20   47.38    2.29
  -2  -4  20   50.64    2.26
   2   4 -20   46.63    2.26
  -2  -4  19   75.00    3.44
   2  -4 -19   82.65    3.52
  -2  -4  19   88.76    3.50
   2   4 -19   76.39    3.49
   2   4 -19   70.49    3.38
  -2   4  19   87.60    3.38
  -2  -4  18   10.37    0.74
   2  -4 -18   10.00    0.76
  -2  -4  18   11.42    0.70
  -2  -4  18   10.41    0.67
  -2   4  18   11.12    0.59
   2   4 -18   10.55    0.62
  -2   4  18   10.87    0.69
  -2  -4  17  245.95    9.47
   2  -4 -17  241.07    9.48
  -2  -4  17  210.01    9.40
   2   4 -17  239.26    9.39
  -2   4  17  232.58    9.36
  -2  -4  16   14.11    0.85
   2  -4 -16   15.02    0.87
  -2  -4  16   14.04    0.79
   2   4 -16   14.64    0.75
  -2   4  16   16.32    0.72
  -2   4  16   13.23    0.79
  -2  -4  15    0.07    0.44
   2  -4 -15    0.53    0.40
  -2   4  15    0.71    0.34
  -2   4  15    0.85    0.36
  -2  -4  15    0.76    0.33
  -2   4  15    0.76    0.23
   2   4 -15    0.94    0.28
  -2  -4  14   28.63    1.35
   2  -4 -14   28.31    1.34
  -2   4  14   31.31    1.31
  -2   4  14   28.93    1.30
  -2  -4  14   26.55    1.28
   2   4 -14   25.56    1.26
  -2   4  14   28.62    1.23
   2  -4 -13  252.99    8.94
  -2  -4  13  191.71    8.92
  -2   4  13  208.96    8.89
  -2   4  13  218.33    8.90
  -2  -4  13  182.62    8.87
  -2   4  13  225.88    8.85
   2   4 -13  218.51    8.88
  -2  -4  12    0.55    0.36
   2  -4 -12    0.73    0.31
   2   4 -12    0.68    0.15
  -2   4  12    0.46    0.28
  -2  -4  12    0.47    0.26
   2   4 -12    0.56    0.26
  -2  -4  11   48.57    2.21
   2  -4 -11   51.35    2.19
   2   4 -11   49.41    2.11
  -2   4  11   53.80    2.17
  -2  -4  11   46.25    2.16
   2   4 -11   53.68    2.16
  -2  -4  10   55.70    2.64
   2  -4 -10   59.66    2.61
   2   4 -10   61.30    2.56
  -2   4  10   65.76    2.61
  -2  -4  10   63.54    2.61
   2   4 -10   59.18    2.60
   2  -4  -9  105.58    3.99
   2   4  -9   86.48    3.93
  -2   4   9  102.35    3.97
  -2  -4   9  108.25    3.98
   2   4  -9   84.99    3.96
   2  -4  -8    1.90    0.24
   2   4  -8    0.93    0.15
  -2   4   8    1.78    0.22
  -2   4   8    1.06    0.19
  -2  -4   8    0.88    0.25
   2   4  -7   16.30    0.74
  -2   4   7   15.81    0.77
  -2   4   7   17.22    0.76
  -2  -4   7   19.21    0.79
   2  -4  -7   16.85    0.78
  -2   4   6   25.24    1.14
   2  -4  -6   28.43    1.15
  -2   4   6   26.50    1.15
   2  -4  -6   25.24    1.16
  -2   4   5  185.08    7.93
   2  -4  -5  201.10    7.93
   2  -4  -5  188.92    7.94
   2  -4  -4    0.98    0.16
   2  -4  -4    0.79    0.18
   2  -4  -4    0.87    0.17
  -2   4   4    0.66    0.17
   2  -4  -3   49.39    1.90
  -2   4   3   46.46    1.92
   2  -4  -3   45.30    1.91
   2   4  -2   37.68    1.63
  -2   4   2   39.32    1.64
   2   4  -1    2.79    0.21
  -2  -4   1    3.07    0.23
   2  -4   0   42.33    1.79
   2   4   0   42.84    1.79
   2   4   1   31.31    1.26
  -2  -4  -1   29.24    1.27
   2  -4   1   29.09    1.26
  -2   4  -1   29.32    1.26
   2   4   2   17.68    0.77
  -2   4  -2   16.95    0.80
  -2  -4  -2   19.15    0.79
   2  -4   2   17.49    0.79
  -2   4  -2   18.97    0.79
   2   4   3   99.30    3.99
  -2   4  -3  105.91    4.00
  -2  -4  -3   87.92    3.98
   2  -4   3   95.28    3.99
  -2   4  -3   94.99    4.00
   2   4   4    0.33    0.13
  -2   4  -4    0.32    0.16
   2  -4   4    0.18    0.18
  -2   4  -4    0.09    0.18
  -2   4  -5   29.78    1.11
   2   4   5   22.00    1.09
   2  -4   5   27.87    1.11
   2  -4   5   24.43    1.12
  -2   4  -5   25.90    1.12
   2  -4   6  103.62    4.52
  -2   4  -6  105.87    4.52
   2   4   6  105.57    4.48
   2  -4   6  116.66    4.50
   2  -4   7   84.49    3.68
  -2   4  -7   88.80    3.69
   2  -4   7   95.84    3.66
   2   4   7   83.35    3.64
   2   4   8    3.38    0.21
   2  -4   8    3.54    0.25
  -2   4  -8    3.70    0.32
  -2  -4  -8    3.41    0.31
  -2   4  -8    3.55    0.32
   2  -4   8    3.47    0.32
  -2  -4  -9   10.45    0.51
   2  -4   9    7.79    0.43
  -2   4  -9    8.84    0.49
  -2   4  -9    8.97    0.52
   2  -4   9    7.80    0.50
  -2  -4 -10    9.18    0.49
   2  -4  10    7.51    0.42
  -2   4 -10    7.16    0.37
   2  -4  10    7.51    0.41
  -2   4 -10    7.66    0.45
  -2   4 -10    8.20    0.50
   2  -4  10    9.31    0.51
  -2   4 -11   14.22    0.63
   2  -4  11   13.54    0.68
  -2  -4 -11   14.80    0.73
   2  -4  11   14.21    0.66
  -2   4 -11   16.99    0.72
  -2   4 -11   13.03    0.75
   2  -4  11   13.36    0.74
   2  -4  12  123.17    5.49
  -2   4 -12  140.22    5.52
  -2   4 -12  132.37    5.41
  -2  -4 -12  128.75    5.48
   2  -4  12  128.01    5.45
   2   4  12  115.98    5.48
   2  -4  12  132.09    5.43
   2   4  12  134.85    5.40
  -2   4 -12  125.23    5.47
   2  -4  13   12.38    0.76
  -2   4 -13   14.74    0.80
  -2   4 -13   15.26    0.65
   2  -4  13   13.28    0.72
  -2  -4 -13   15.58    0.77
   2  -4  13   14.96    0.68
   2   4  13   13.13    0.77
   2   4  13   14.25    0.63
  -2   4 -13   16.69    0.75
  -2   4 -14    8.05    0.38
   2  -4  14    8.23    0.49
  -2  -4 -14    7.08    0.53
   2  -4  14    7.61    0.43
   2   4  14    7.56    0.56
  -2   4 -14    8.25    0.57
   2  -4  14    8.16    0.54
  -2   4 -14    9.51    0.51
   2  -4  15   85.55    3.73
   2  -4  15   89.45    3.70
   2   4  15   83.60    3.78
  -2   4 -15   90.62    3.81
   2  -4  15   82.80    3.77
  -2   4 -15   86.79    3.74
   2   4  16   42.56    1.81
   2  -4  16   46.02    1.90
  -2  -4 -16   44.18    1.95
   2  -4  16   45.48    1.86
   2   4  16   44.87    1.96
  -2   4 -16   38.74    1.97
   2  -4  16   45.44    1.96
  -2   4 -16   40.74    1.90
   2  -4  17    3.66    0.41
  -2  -4 -17    3.60    0.47
   2   4  17    4.35    0.23
   2   4  17    4.75    0.51
   2  -4  17    4.55    0.32
   2  -4  17    3.23    0.46
  -2   4 -17    3.99    0.53
  -2   4 -17    3.52    0.39
   2   4  18    3.51    0.20
   2  -4  18    3.04    0.40
   2  -4  18    3.09    0.29
   2   4  18    3.04    0.49
   2  -4  18    3.66    0.48
  -2  -4 -18    2.24    0.55
  -2   4 -18    2.76    0.52
  -2   4 -18    3.03    0.39
   2  -4  19    0.26    0.33
   2   4  19   -0.20    0.14
   2   4  19   -0.06    0.46
   2  -4  19    0.02    0.23
   2  -4  19   -0.34    0.49
  -2   4 -19    0.13    0.49
  -2  -4 -19   -0.23    0.53
  -2   4 -19   -0.05    0.35
   2  -4  20   20.00    1.04
   2   4  20   19.79    0.90
   2  -4  20   22.03    0.96
   2   4  20   26.39    1.16
   2  -4  20   23.13    1.12
  -2   4 -20   21.84    1.17
  -2  -4 -20   21.22    1.17
  -2   4 -20   21.61    1.02
  -2   4 -21    8.63    0.76
  -2  -4 -21    8.58    0.79
   2  -4  21    9.32    0.62
   2  -4  21    9.66    0.70
   2  -4  21    9.14    0.49
   2   4  21    7.98    0.70
   2   4  21    8.66    0.44
  -2   4 -21    9.30    0.55
  -2  -4 -22   17.36    1.06
  -2   4 -22   15.82    1.01
   2  -4  22   14.70    0.88
   2   4  22   15.82    0.73
  -2   4 -22   16.30    0.83
   2   4  22   17.78    1.00
   2  -4  22   17.06    0.77
   2  -4  22   16.76    0.98
  -2  -4 -23    0.07    0.62
  -2   4 -23    0.46    0.57
   2   4  23    0.51    0.19
   2  -4  23    0.78    0.43
  -2   4 -23    0.53    0.36
   2   4  23    0.56    0.16
   2  -4  23    0.34    0.51
   2  -4  23    0.80    0.26
  -2   4 -24    1.15    0.61
   2   4  24    1.04    0.19
  -2   4 -24    1.23    0.37
   2  -4  24    1.11    0.55
   2  -4  24    1.17    0.26
   2  -4  25   44.87    1.73
   2  -4  25   42.72    1.50
  -2   4 -25   41.34    1.79
  -2  -4 -25   43.36    1.84
   2  -4  26    8.78    0.70
  -2   4 -26    7.53    0.77
  -2  -4 -26    8.87    0.81
  -2   4 -27   55.30    2.71
   2  -4  27   60.34    2.66
  -2  -5  30    0.10    0.58
  -2   5  29   25.85    0.73
  -2  -5  29   22.47    0.81
  -2   5  28   19.53    0.96
  -2  -5  28   23.73    1.18
  -2   5  28   22.57    1.01
  -2  -5  28   21.70    1.26
  -2   5  28   18.92    1.21
  -2   5  27    0.02    0.59
  -2  -5  27   -0.08    0.60
  -2   5  27   -0.11    0.28
  -2  -5  27    0.06    0.57
   2   5 -27    0.09    0.64
  -2   5  27    0.13    0.33
   2  -5 -27    0.08    0.65
  -2   5  26    0.50    0.57
  -2  -5  26    0.73    0.52
  -2   5  26    0.50    0.26
   2   5 -26    1.47    0.63
  -2   5  26    0.62    0.37
  -2   5  26    0.81    0.33
   2  -5 -26    0.32    0.65
  -2  -5  26    0.94    0.60
  -2   5  25    1.42    0.57
  -2  -5  25    0.47    0.46
  -2   5  25    1.38    0.27
   2   5 -25    1.38    0.60
  -2   5  25    0.82    0.36
  -2   5  25    1.06    0.33
  -2  -5  25    2.10    0.59
   2  -5 -25    1.17    0.68
  -2   5  24   26.16    1.29
  -2  -5  24   23.69    1.26
  -2   5  24   24.98    1.09
   2   5 -24   23.80    1.32
  -2   5  24   23.38    1.14
  -2   5  24   25.09    1.15
  -2  -5  24   24.04    1.31
   2  -5 -24   25.07    1.38
  -2  -5  23   27.16    1.45
   2  -5 -23   29.69    1.52
  -2   5  23   31.56    1.45
  -2  -5  23   28.13    1.40
  -2   5  23   28.02    1.24
   2   5 -23   26.72    1.46
  -2   5  23   28.33    1.30
  -2   5  23   28.89    1.31
  -2   5  22    0.86    0.50
  -2  -5  22    0.89    0.47
   2   5 -22    1.42    0.54
  -2  -5  22   -0.07    0.50
   2  -5 -22    0.40    0.63
  -2   5  22    0.73    0.32
   2   5 -22    0.88    0.38
  -2   5  21  232.93   10.33
  -2  -5  21  256.83   10.32
   2   5 -21  241.76   10.36
   2  -5 -21  258.67   10.40
  -2  -5  21  264.65   10.37
   2   5 -21  240.94   10.27
  -2   5  21  243.49   10.24
  -2   5  20   14.83    0.90
  -2  -5  20   13.65    0.86
   2   5 -20   14.65    0.92
   2  -5 -20   14.80    0.97
  -2  -5  20   15.91    0.94
   2   5 -20   14.05    0.78
  -2   5  20   14.43    0.74
  -2   5  19  642.30   29.68
  -2  -5  19  711.03   29.68
   2   5 -19  752.75   29.73
  -2  -5  19  789.01   29.74
   2  -5 -19  726.58   29.74
  -2   5  19  749.29   29.62
   2   5 -19  679.92   29.64
   2   5 -18   10.74    0.74
  -2   5  18   10.54    0.71
  -2  -5  18   10.27    0.75
   2  -5 -18    9.94    0.77
  -2   5  18    9.14    0.54
   2   5 -18   10.06    0.60
   2   5 -17    1.37    0.47
  -2   5  17    0.98    0.43
  -2  -5  17    0.41    0.50
   2  -5 -17    1.51    0.51
  -2   5  17    1.24    0.28
   2   5 -17    0.98    0.35
   2  -5 -16   10.85    0.72
  -2  -5  16   12.06    0.74
   2   5 -16    9.74    0.69
  -2   5  16    9.71    0.65
  -2  -5  16   11.58    0.65
   2   5 -16    9.07    0.60
  -2   5  16   10.47    0.54
  -2  -5  15    2.35    0.50
   2  -5 -15    3.22    0.46
  -2   5  15    3.10    0.40
   2   5 -15    2.35    0.44
  -2  -5  15    3.99    0.41
  -2   5  15    3.44    0.28
   2   5 -15    2.84    0.35
  -2  -5  14   35.30    1.65
   2  -5 -14   36.40    1.62
   2   5 -14   33.64    1.50
  -2   5  14   34.80    1.59
  -2   5  14   35.65    1.53
  -2  -5  14   29.71    1.57
   2   5 -14   40.65    1.58
  -2   5  14   36.65    1.52
  -2  -5  13   99.05    4.29
   2  -5 -13   97.38    4.26
   2   5 -13   98.49    4.18
  -2   5  13  101.76    4.25
  -2   5  13   98.14    4.20
  -2  -5  13  101.18    4.25
   2   5 -13  109.43    4.24
  -2  -5  12   12.83    0.74
   2  -5 -12   12.64    0.70
   2   5 -12   12.19    0.60
  -2   5  12   13.92    0.70
  -2  -5  12   15.59    0.71
  -2   5  12   12.11    0.63
   2   5 -12   14.40    0.68
   2  -5 -11   81.08    3.71
  -2  -5  11   85.11    3.75
   2   5 -11   80.69    3.65
  -2   5  11   80.74    3.69
  -2  -5  11  102.10    3.72
  -2   5  11   90.08    3.67
   2   5 -11  103.99    3.71
  -2  -5  10  150.72    6.43
   2  -5 -10  155.27    6.40
   2   5 -10  154.21    6.36
  -2   5  10  141.66    6.39
  -2   5  10  159.51    6.37
  -2  -5  10  161.02    6.41
   2   5 -10  149.26    6.39
  -2   5   9  153.07    6.68
  -2  -5   9  156.51    6.69
  -2   5   9  158.43    6.66
   2  -5  -9  183.21    6.70
  -2  -5   9  157.09    6.72
   2   5  -9  159.50    6.65
   2  -5  -8    1.61    0.26
  -2   5   8    0.98    0.23
   2   5  -8    0.54    0.17
  -2  -5   8    0.88    0.25
  -2   5   8    0.78    0.18
  -2  -5   8    0.88    0.32
   2   5  -7   24.96    1.22
   2  -5  -7   32.59    1.28
  -2  -5   7   27.90    1.30
  -2   5   7   30.24    1.25
   2  -5  -7   30.99    1.26
   2  -5  -6  430.59   17.71
  -2  -5   6  405.11   17.73
  -2   5   6  431.61   17.70
   2  -5  -6  440.98   17.70
  -2   5   5    5.98    0.34
   2  -5  -5    5.77    0.32
   2  -5  -5    5.60    0.32
   2  -5  -5    4.96    0.34
   2  -5  -4   41.46    1.65
   2   5  -4   36.80    1.67
  -2   5   4   37.95    1.66
   2  -5  -4   38.68    1.66
   2   5  -3  116.83    4.58
  -2   5   3  106.85    4.58
   2  -5  -3  106.74    4.58
   2   5  -2  159.04    6.59
   2   5  -1    1.27    0.19
   2  -5  -1    1.43    0.17
   2   5   0  138.41    5.70
   2  -5   0  136.93    5.71
   2  -5   1   61.43    2.63
  -2  -5  -1   66.18    2.64
   2   5   1   61.71    2.63
  -2   5  -1   63.28    2.63
   2   5   2   25.34    1.07
  -2   5  -2   22.97    1.09
  -2  -5  -2   26.46    1.09
   2   5   2   23.34    1.08
  -2   5  -2   26.05    1.09
   2  -5   2   25.32    1.08
   2   5   3  195.89    8.08
  -2  -5  -3  192.11    8.09
  -2   5  -3  181.17    8.10
   2   5   3  193.24    8.09
   2  -5   3  216.29    8.10
  -2   5  -3  197.48    8.10
   2   5   4    0.47    0.16
  -2   5  -4    0.57    0.18
   2  -5   4    0.45    0.19
  -2   5  -4    0.77    0.20
  -2   5  -5   47.02    2.16
   2  -5   5   45.30    2.16
   2   5   5   53.31    2.15
  -2  -5  -5   57.30    2.13
   2  -5   5   49.95    2.18
  -2   5  -5   47.38    2.17
   2  -5   6   13.65    0.60
   2   5   6   12.09    0.58
   2  -5   6   12.12    0.62
  -2   5  -6   13.00    0.63
   2   5   7  207.42    8.49
   2  -5   7  196.84    8.50
   2  -5   7  216.07    8.54
  -2   5  -7  204.12    8.53
   2  -5   8    1.24    0.28
  -2   5  -8    2.01    0.28
   2   5   8    1.36    0.17
   2  -5   8    1.59    0.22
   2   5   9    0.77    0.15
   2  -5   9    0.66    0.19
  -2   5  -9    0.87    0.27
   2  -5   9    0.48    0.27
  -2  -5  -9    0.50    0.27
  -2   5  -9    1.01    0.29
   2  -5  10    0.30    0.20
  -2   5 -10    0.52    0.29
  -2  -5 -10    0.15    0.28
  -2   5 -10    0.12    0.30
   2  -5  10    0.42    0.30
  -2  -5 -11   38.67    1.58
  -2   5 -11   32.22    1.50
   2  -5  11   35.29    1.52
  -2   5 -11   43.24    1.59
  -2   5 -11   37.29    1.60
   2  -5  11   31.38    1.58
  -2   5 -12   46.88    2.09
   2  -5  12   46.93    2.13
  -2  -5 -12   54.34    2.18
   2  -5  12   50.30    2.12
  -2   5 -12   49.74    2.16
   2  -5  12   52.43    2.19
  -2   5 -12   54.66    2.20
  -2   5 -13  112.13    4.44
  -2  -5 -13   99.22    4.51
   2  -5  13  101.00    4.48
   2  -5  13  108.45    4.47
  -2   5 -13  113.58    4.55
   2  -5  13   96.57    4.52
  -2   5 -13  110.53    4.51
   2  -5  14    3.00    0.42
  -2   5 -14    4.27    0.47
  -2   5 -14    4.10    0.26
  -2  -5 -14    4.90    0.42
   2  -5  14    3.87    0.33
   2  -5  14    4.24    0.31
   2   5  14    3.97    0.21
  -2   5 -14    4.11    0.39
  -2   5 -15    1.19    0.42
   2  -5  15    1.00    0.39
  -2  -5 -15    1.14    0.37
   2  -5  15    0.60    0.29
  -2   5 -15    1.23    0.19
   2  -5  15    1.10    0.25
   2   5  15    1.03    0.12
  -2   5 -15    1.06    0.34
   2  -5  16  178.32    6.84
  -2   5 -16  160.05    6.84
  -2  -5 -16  154.41    6.81
   2  -5  16  168.40    6.78
   2  -5  16  171.18    6.75
   2   5  16  156.10    6.70
  -2   5 -16  168.49    6.79
   2  -5  17   50.60    2.06
  -2   5 -17   48.04    2.09
   2  -5  17   44.69    1.99
  -2  -5 -17   46.65    2.05
   2  -5  17   48.56    1.95
   2   5  17   42.69    1.89
  -2   5 -17   48.13    2.01
  -2   5 -18    8.28    0.68
   2  -5  18    8.56    0.64
  -2  -5 -18    8.80    0.64
   2  -5  18    7.30    0.55
   2   5  18    8.92    0.39
   2  -5  18    8.45    0.48
   2   5  18    7.96    0.39
  -2   5 -18    7.53    0.56
   2  -5  19    0.70    0.47
  -2   5 -19   -0.15    0.53
   2   5  19    0.72    0.14
   2  -5  19    0.58    0.34
  -2  -5 -19   -0.32    0.48
   2  -5  19    0.26    0.24
   2   5  19    0.42    0.14
  -2   5 -19    0.18    0.37
  -2   5 -20    2.41    0.56
   2   5  20    2.33    0.18
   2  -5  20    2.54    0.38
   2  -5  20    2.51    0.29
   2  -5  20    2.82    0.55
   2   5  20    2.28    0.18
  -2   5 -20    2.37    0.41
  -2   5 -21    0.13    0.53
  -2  -5 -21    0.72    0.57
   2  -5  21    0.32    0.37
   2   5  21    0.08    0.14
   2   5  21    0.37    0.14
  -2   5 -21    0.36    0.37
   2   5  21    0.11    0.18
   2  -5  21    0.22    0.25
   2  -5  21   -0.17    0.51
  -2   5 -22    4.93    0.67
  -2  -5 -22    5.16    0.72
   2  -5  22    6.00    0.49
   2   5  22    3.95    0.24
  -2   5 -22    5.32    0.47
   2  -5  22    4.47    0.37
   2   5  22    5.19    0.29
   2  -5  22    4.78    0.60
  -2   5 -23    2.42    0.63
  -2  -5 -23    1.20    0.64
   2  -5  23    2.33    0.55
   2  -5  23    2.46    0.30
   2   5  23    2.16    0.21
   2  -5  23    2.83    0.46
   2   5  23    1.34    0.17
  -2   5 -23    1.77    0.41
   2  -5  24   16.69    0.81
  -2  -5 -24   16.94    1.03
  -2   5 -24   14.82    0.98
  -2   5 -24   17.74    0.77
   2  -5  24   16.41    0.67
   2  -5  24   16.62    0.92
  -2   5 -25   -0.06    0.61
  -2  -5 -25   -0.54    0.70
   2  -5  25    0.18    0.43
  -2   5 -25   -0.13    0.39
   2  -5  25   -0.05    0.57
   2  -5  25   -0.11    0.25
  -2  -5 -26    0.68    0.69
  -2   5 -26    0.49    0.65
   2  -5  26    0.51    0.58
  -2   5 -27   14.23    1.04
   2  -5  27   13.84    0.95
  -2  -6  30    5.87    0.68
  -2  -6  29   10.02    0.66
  -2  -6  29   11.08    0.85
  -2   6  28    0.32    0.30
  -2  -6  28    0.45    0.58
  -2   6  28    0.60    0.28
  -2  -6  28    0.21    0.65
  -2  -6  28    0.53    0.42
  -2  -6  27    0.39    0.38
  -2   6  27    0.20    0.28
  -2  -6  27    0.19    0.54
   2   6 -27    0.18    0.66
  -2   6  27    0.37    0.37
  -2   6  27    0.21    0.30
  -2  -6  27    0.72    0.57
   2  -6 -27    0.10    0.69
  -2   6  26   53.22    2.32
  -2  -6  26   46.28    2.26
  -2   6  26   48.32    2.11
   2   6 -26   45.80    2.33
  -2   6  26   53.05    2.17
  -2   6  26   48.48    2.15
   2  -6 -26   51.05    2.41
  -2  -6  26   53.10    2.33
   2  -6 -25    1.64    0.67
  -2  -6  25    1.31    0.60
  -2   6  25    1.38    0.57
  -2   6  25    1.60    0.27
  -2  -6  25    1.54    0.50
   2   6 -25    1.75    0.58
  -2   6  25    1.24    0.33
  -2   6  25    1.19    0.34
  -2  -6  24    2.42    0.56
   2  -6 -24    1.62    0.67
  -2   6  24    2.26    0.55
  -2  -6  24    2.03    0.50
  -2   6  24    2.60    0.27
   2   6 -24    1.54    0.63
  -2   6  24    1.72    0.31
  -2   6  24    1.26    0.34
   2  -6 -23   -0.64    0.64
  -2  -6  23   -0.02    0.54
  -2   6  23   -0.26    0.52
  -2  -6  23   -0.04    0.45
   2   6 -23    0.95    0.54
  -2   6  23    0.31    0.28
  -2   6  23    0.19    0.32
   2   6 -23    0.82    0.40
   2  -6 -22    4.80    0.69
  -2  -6  22    4.17    0.61
  -2   6  22    5.01    0.59
  -2  -6  22    4.68    0.57
   2   6 -22    4.16    0.60
  -2   6  22    4.45    0.39
   2   6 -22    4.47    0.49
  -2   6  22    5.33    0.40
   2  -6 -21   38.28    1.81
  -2  -6  21   34.86    1.76
  -2   6  21   37.70    1.74
  -2  -6  21   37.43    1.73
   2   6 -21   36.54    1.78
  -2   6  21   36.53    1.62
  -2   6  21   35.87    1.61
   2   6 -21   36.49    1.67
  -2  -6  20  232.82   10.67
   2  -6 -20  273.32   10.72
  -2   6  20  227.54   10.63
  -2  -6  20  246.12   10.64
   2   6 -20  252.69   10.68
  -2   6  20  256.76   10.57
   2   6 -20  262.36   10.61
  -2   6  20  271.38   10.57
  -2  -6  19  149.63    6.92
   2  -6 -19  172.28    6.95
   2   6 -19  160.12    6.92
  -2   6  19  176.30    6.91
  -2   6  19  163.97    6.81
  -2   6  19  162.69    6.80
   2   6 -19  161.01    6.85
   2  -6 -18  125.79    4.89
  -2  -6  18  115.38    4.88
  -2   6  18  103.54    4.81
   2   6 -18  103.19    4.85
  -2   6  18  113.05    4.75
  -2   6  18  116.45    4.74
   2   6 -18  115.81    4.79
  -2  -6  17  331.06   14.30
   2  -6 -17  363.86   14.30
  -2   6  17  325.68   14.25
   2  -6 -17  331.57   14.27
   2   6 -17  355.73   14.30
  -2   6  17  339.18   14.19
   2   6 -17  334.35   14.23
  -2   6  17  357.69   14.18
   2  -6 -16    7.48    0.61
  -2  -6  16    6.91    0.66
  -2   6  16    6.22    0.54
   2   6 -16    6.84    0.60
  -2   6  16    7.10    0.43
   2   6 -16    7.50    0.52
  -2   6  16    7.37    0.42
  -2  -6  15   24.21    1.33
   2  -6 -15   27.47    1.30
  -2   6  15   24.89    1.27
   2   6 -15   27.09    1.18
   2   6 -15   25.64    1.31
  -2   6  15   26.37    1.20
   2   6 -15   29.37    1.26
  -2   6  15   27.79    1.18
  -2  -6  14   11.92    0.76
   2  -6 -14   13.71    0.74
  -2   6  14   12.14    0.70
   2   6 -14   12.55    0.60
   2   6 -14   12.95    0.75
  -2   6  14   12.28    0.62
   2   6 -14   13.18    0.69
   2  -6 -13   40.79    1.72
  -2  -6  13   41.01    1.77
  -2   6  13   40.00    1.71
   2   6 -13   36.49    1.63
   2   6 -13   37.30    1.74
  -2   6  13   36.06    1.65
   2   6 -13   40.71    1.70
   2  -6 -12   24.64    1.10
  -2  -6  12   23.87    1.14
  -2   6  12   23.58    1.08
   2   6 -12   23.15    1.01
   2   6 -12   22.51    1.12
  -2   6  12   23.00    1.02
   2   6 -12   19.60    1.07
   2  -6 -11  162.44    6.78
  -2  -6  11  154.87    6.81
   2   6 -11  159.27    6.73
  -2   6  11  167.62    6.78
  -2  -6  11  183.59    6.79
  -2   6  11  158.25    6.74
   2   6 -11  155.57    6.77
  -2  -6  10  208.84    8.25
   2  -6 -10  201.63    8.22
   2   6 -10  193.51    8.17
  -2   6  10  198.19    8.18
  -2  -6  10  189.35    8.21
   2   6 -10  198.38    8.21
   2  -6  -9  179.88    7.11
   2   6  -9  157.74    7.06
   2  -6  -9  168.80    7.11
  -2  -6   9  160.69    7.11
  -2   6   9  183.83    7.08
  -2  -6   9  183.24    7.15
   2   6  -8    6.51    0.38
   2  -6  -8    7.31    0.43
  -2  -6   8    7.43    0.49
  -2  -6   8    7.12    0.47
  -2   6   8    7.27    0.40
   2  -6  -8    7.08    0.43
   2   6  -7  212.34    8.85
   2  -6  -7  212.24    8.87
  -2  -6   7  205.58    8.90
  -2   6   7  228.36    8.87
   2  -6  -7  209.22    8.86
   2  -6  -6  833.62   35.32
   2  -6  -6  869.97   35.31
  -2   6   6  839.25   35.31
  -2  -6   6  813.80   35.35
   2  -6  -6  912.87   35.31
  -2   6   5   18.38    0.85
   2  -6  -5   18.41    0.85
  -2  -6   5   18.50    0.91
   2  -6  -5   19.35    0.84
  -2  -6   4   18.18    0.84
   2   6  -4   16.10    0.81
   2  -6  -4   17.91    0.80
  -2   6   4   17.42    0.80
  -2  -6   3   81.35    3.56
   2   6  -3   74.01    3.52
   2  -6  -2  130.88    5.33
   2   6  -2  144.36    5.33
   2  -6  -1  115.29    4.75
   2   6  -1  112.94    4.75
   2   6   0   43.92    1.89
   2  -6   0   45.31    1.89
   2  -6   1  152.21    6.12
  -2  -6  -1  148.82    6.12
   2   6   1  146.46    6.11
  -2   6  -1  142.70    6.12
   2   6   2   91.14    3.87
   2   6   2   92.60    3.89
  -2   6  -2   96.13    3.90
  -2  -6  -2   98.73    3.89
   2  -6   2   87.35    3.88
  -2   6  -2   94.12    3.89
  -2   6  -3  236.66   10.39
   2   6   3  256.70   10.38
   2  -6   3  246.61   10.38
  -2   6  -3  264.53   10.39
  -2   6  -4  116.17    4.76
   2   6   4  111.48    4.75
   2  -6   4  114.90    4.76
  -2   6  -4  114.83    4.77
  -2   6  -5   22.96    1.12
   2   6   5   28.72    1.11
  -2  -6  -5   24.97    1.08
   2  -6   5   24.79    1.13
  -2   6  -5   25.95    1.13
   2  -6   6  421.39   17.07
   2   6   6  445.57   17.06
  -2  -6  -6  394.62   17.03
   2  -6   6  406.09   17.08
  -2   6  -6  431.21   17.08
   2  -6   7   15.68    0.72
   2   6   7   15.42    0.70
   2  -6   7   14.09    0.74
  -2   6  -7   15.23    0.74
   2  -6   8   30.82    1.37
   2   6   8   33.96    1.35
   2  -6   8   28.71    1.40
  -2   6  -8   29.97    1.39
   2  -6   9  359.93   13.89
   2   6   9  333.59   13.86
  -2   6  -9  335.16   13.91
  -2   6  -9  320.01   13.90
   2  -6   9  325.36   13.91
   2   6  10   65.72    2.95
   2  -6  10   68.37    2.97
  -2  -6 -10   60.83    3.00
  -2   6 -10   74.85    3.03
  -2   6 -10   82.60    3.02
   2  -6  10   82.28    3.04
   2   6  11   89.21    4.05
   2  -6  11  108.72    4.08
  -2  -6 -11  110.07    4.13
  -2   6 -11  101.21    4.13
  -2   6 -11   87.98    4.10
   2  -6  11   94.97    4.12
   2   6  12  151.25    6.99
   2  -6  12  199.29    7.03
  -2   6 -12  162.46    6.99
  -2  -6 -12  178.81    7.07
  -2   6 -12  166.21    7.08
  -2   6 -12  175.11    7.06
   2  -6  12  174.06    7.08
   2  -6  13  182.89    7.31
  -2  -6 -13  191.00    7.36
  -2   6 -13  172.23    7.28
  -2   6 -13  175.44    7.37
  -2   6 -13  183.34    7.35
   2  -6  14   17.81    0.94
  -2  -6 -14   21.84    1.02
   2  -6  14   21.61    0.97
  -2   6 -14   20.89    0.91
  -2   6 -14   20.89    1.05
   2  -6  14   17.68    1.02
  -2   6 -14   22.58    1.01
   2  -6  15   35.25    1.64
  -2  -6 -15   41.94    1.73
  -2   6 -15   38.37    1.60
   2  -6  15   34.83    1.66
  -2   6 -15   40.74    1.76
   2  -6  15   34.10    1.72
  -2   6 -15   40.69    1.70
   2  -6  16  207.09    9.45
  -2   6 -16  240.83    9.43
   2  -6  16  230.04    9.48
  -2  -6 -16  227.82    9.52
  -2   6 -16  221.43    9.54
   2  -6  16  209.76    9.52
  -2   6 -16  249.23    9.51
   2  -6  17   80.24    3.28
   2  -6  17   71.59    3.30
  -2  -6 -17   83.60    3.37
  -2   6 -17   73.87    3.39
   2  -6  17   83.44    3.37
  -2   6 -17   74.27    3.33
   2  -6  18   10.89    0.60
   2   6  18   10.84    0.55
  -2  -6 -18   13.13    0.77
   2  -6  18   12.43    0.66
  -2   6 -18   11.30    0.79
   2  -6  18   11.88    0.76
  -2   6 -18   10.51    0.69
   2  -6  19    0.13    0.28
   2   6  19   -0.04    0.20
  -2   6 -19   -0.67    0.50
   2  -6  19    0.60    0.45
  -2   6 -19    0.18    0.39
  -2  -6 -19   -0.74    0.49
   2  -6  19    0.47    0.36
   2  -6  20    6.80    0.45
   2   6  20    6.15    0.38
  -2   6 -20    6.91    0.69
   2  -6  20    5.78    0.60
  -2   6 -20    7.39    0.55
   2  -6  20    6.27    0.51
   2   6  20    7.27    0.34
  -2  -6 -20    5.95    0.63
   2  -6  21    0.06    0.46
   2  -6  21    0.02    0.28
   2   6  21   -0.22    0.21
  -2   6 -21    0.06    0.52
  -2   6 -21    0.49    0.42
   2  -6  21    0.32    0.38
   2   6  21    0.24    0.15
   2  -6  22    1.67    0.54
   2   6  22    2.00    0.24
   2  -6  22    2.05    0.32
   2  -6  22    2.12    0.42
   2   6  22    1.93    0.18
  -2   6 -22    2.15    0.61
  -2   6 -22    2.14    0.45
   2   6  23   25.75    1.17
   2  -6  23   31.54    1.34
  -2   6 -23   28.93    1.47
   2  -6  23   29.56    1.25
   2   6  23   27.27    1.18
   2  -6  23   30.87    1.42
  -2   6 -23   27.84    1.30
  -2  -6 -24    0.19    0.67
   2  -6  24    0.21    0.28
   2   6  24    0.11    0.17
   2  -6  24   -0.31    0.53
  -2   6 -24    0.43    0.61
   2  -6  24    0.09    0.43
  -2   6 -24   -0.05    0.42
   2  -6  25   21.19    1.27
   2  -6  25   26.60    1.21
  -2   6 -25   23.99    1.36
  -2  -6 -25   22.54    1.39
  -2   6 -25   23.67    1.17
   2  -6  26    3.41    0.65
   2  -6  26    2.60    0.51
  -2   6 -26    2.45    0.47
  -2   6 -26    3.33    0.68
   2  -6  27    4.84    0.71
  -2  -7  30    8.64    0.81
  -2  -7  29   14.35    0.83
  -2  -7  29   15.60    0.96
  -2   7  28    1.90    0.29
  -2  -7  28    2.06    0.56
  -2  -7  28    1.31    0.42
  -2  -7  27   25.31    1.30
  -2  -7  27   28.59    1.41
  -2   7  27   28.20    1.22
   2   7 -27   28.48    1.50
  -2   7  27   29.05    1.27
  -2   7  27   25.58    1.24
   2  -7 -27   26.71    1.55
  -2  -7  27   29.98    1.48
  -2  -7  26    0.36    0.40
  -2   7  26    0.91    0.26
  -2  -7  26    0.48    0.51
   2   7 -26    0.05    0.61
  -2   7  26    0.43    0.34
  -2   7  26    0.37    0.29
  -2  -7  26    1.06    0.61
   2  -7 -26    0.53    0.67
  -2  -7  25   10.18    0.83
   2  -7 -25    8.85    0.87
  -2  -7  25    8.86    0.60
  -2   7  25    8.82    0.48
  -2  -7  25    8.68    0.72
   2   7 -25    9.10    0.83
  -2   7  25    9.00    0.56
  -2   7  25    9.20    0.53
   2   7 -25    9.55    0.66
  -2  -7  24    5.18    0.70
   2  -7 -24    5.17    0.76
  -2  -7  24    6.25    0.62
   2   7 -24    5.05    0.69
  -2   7  24    6.05    0.43
  -2   7  24    6.24    0.46
   2   7 -24    6.99    0.56
   2  -7 -23   28.14    1.53
  -2  -7  23   28.74    1.47
  -2  -7  23   31.00    1.43
   2   7 -23   26.52    1.48
  -2   7  23   27.48    1.28
   2   7 -23   27.90    1.36
  -2   7  23   29.19    1.29
  -2  -7  22   71.62    3.43
   2  -7 -22   75.88    3.47
  -2  -7  22   75.68    3.39
   2   7 -22   78.35    3.45
  -2   7  22   76.59    3.29
  -2   7  22   81.32    3.29
   2   7 -22   79.96    3.35
   2  -7 -21    3.07    0.63
  -2  -7  21    3.89    0.62
  -2  -7  21    3.74    0.55
   2   7 -21    3.55    0.60
  -2   7  21    3.42    0.36
  -2   7  21    3.33    0.36
   2   7 -21    3.63    0.47
   2  -7 -20    8.39    0.75
  -2  -7  20    8.99    0.77
   2   7 -20    7.90    0.73
  -2   7  20    9.74    0.69
  -2   7  20    8.18    0.49
  -2   7  20    7.44    0.49
   2   7 -20    9.66    0.61
   2  -7 -19   48.84    2.31
  -2  -7  19   46.01    2.30
  -2   7  19   50.14    2.26
   2   7 -19   49.05    2.29
  -2   7  19   50.00    2.15
   2   7 -19   52.02    2.21
  -2   7  19   50.24    2.14
   2  -7 -18   57.27    2.32
  -2  -7  18   50.48    2.32
  -2   7  18   47.71    2.26
   2  -7 -18   51.36    2.28
   2   7 -18   51.04    2.31
  -2   7  18   50.48    2.16
  -2   7  18   47.96    2.14
   2   7 -18   50.61    2.23
  -2  -7  17   69.72    3.10
   2  -7 -17   72.79    3.08
   2   7 -17   65.90    2.93
   2   7 -17   72.92    3.08
  -2   7  17   65.73    2.95
  -2   7  17   70.72    2.94
   2   7 -17   79.24    3.03
   2  -7 -16   13.81    0.85
  -2  -7  16   13.52    0.91
   2   7 -16   14.99    0.70
   2   7 -16   15.27    0.88
  -2   7  16   14.34    0.72
  -2   7  16   14.78    0.70
   2   7 -16   15.64    0.81
  -2  -7  15  108.76    4.56
   2  -7 -15  112.50    4.52
   2   7 -15  103.05    4.42
   2   7 -15  109.16    4.54
  -2   7  15  100.02    4.43
   2   7 -15  112.94    4.49
  -2  -7  14   21.56    1.09
   2  -7 -14   21.07    1.03
   2   7 -14   20.35    0.93
   2   7 -14   20.45    1.06
  -2   7  14   19.18    0.93
   2   7 -14   22.18    1.02
   2  -7 -13   40.83    1.67
  -2  -7  13   39.22    1.71
   2   7 -13   36.09    1.58
   2   7 -13   36.68    1.69
  -2   7  13   35.37    1.59
   2   7 -13   34.56    1.64
  -2  -7  12    1.57    0.41
   2  -7 -12    1.73    0.34
   2   7 -12    1.49    0.24
   2   7 -12    1.64    0.41
  -2   7  12    1.92    0.24
   2   7 -12    1.37    0.34
  -2  -7  11   97.41    4.19
   2  -7 -11   99.12    4.16
   2   7 -11   92.81    4.10
   2   7 -11   96.86    4.19
  -2   7  11  100.92    4.12
   2   7 -11  105.16    4.16
   2  -7 -10    1.72    0.30
   2  -7 -10    1.06    0.31
   2   7 -10    1.04    0.20
   2   7 -10    1.56    0.35
  -2   7  10    2.18    0.27
  -2  -7  10    1.67    0.37
   2  -7  -9   42.00    1.67
   2   7  -9   34.56    1.63
   2  -7  -9   39.23    1.68
   2   7  -9   34.29    1.70
  -2   7   9   40.45    1.64
  -2  -7   9   37.68    1.71
   2   7  -8   48.84    2.06
   2  -7  -8   49.89    2.09
  -2  -7   8   45.36    2.11
   2   7  -8   49.10    2.13
[truncated: 2,222,482 more chars]
