# Supplementary material for: Azetidinylideneketenimines as a Multimodal Synthetic Platform: Coordination Chemistry and Cycloaddition‐Triggered Transformations
Source: Angew Chem Int Ed Engl. 2026 Mar 30;65(20):e1569919. doi: 10.1002/anie.1569919 (PMC13159403; doi:10.1002/anie.1569919)
Supplement: Supplementary file 2 — Supporting File 2: anie72019‐sup‐0002‐Data.zip. [file ANIE-65-e1569919-s001.zip › Cpd_3_CCDC2523256_si049b_2.cif]

 
data_si049b
 
_audit_creation_method            'SHELXL-2018/3'
_shelx_SHELXL_version_number      '2018/3'
_chemical_name_systematic         ?
_chemical_name_common             ?
_chemical_melting_point           ?
_chemical_formula_moiety          'C39 H65 N5'
_chemical_formula_sum
 'C39 H65 N5' 
_chemical_formula_weight          603.96

loop_
 _atom_type_symbol
 _atom_type_description
 _atom_type_scat_dispersion_real
 _atom_type_scat_dispersion_imag
 _atom_type_scat_source
 'C'  'C'   0.0033   0.0016
 'International Tables Vol C Tables 4.2.6.8 and 6.1.1.4'
 'H'  'H'   0.0000   0.0000
 'International Tables Vol C Tables 4.2.6.8 and 6.1.1.4'
 'N'  'N'   0.0061   0.0033
 'International Tables Vol C Tables 4.2.6.8 and 6.1.1.4'
 
_space_group_crystal_system       triclinic
_space_group_IT_number            2
_space_group_name_H-M_alt         'P -1'
_space_group_name_Hall            '-P 1'
 
_shelx_space_group_comment
;
The symmetry employed for this shelxl refinement is uniquely defined
by the following loop, which should always be used as a source of
symmetry information in preference to the above space-group names.
They are only intended as comments.
;
 
loop_
 _space_group_symop_operation_xyz
 'x, y, z'
 '-x, -y, -z'
 
_cell_length_a                    11.4591(3)
_cell_length_b                    12.3744(3)
_cell_length_c                    13.9601(4)
_cell_angle_alpha                 85.587(2)
_cell_angle_beta                  79.321(2)
_cell_angle_gamma                 82.005(2)
_cell_volume                      1923.68(9)
_cell_formula_units_Z             2
_cell_measurement_temperature     123(2)
_cell_measurement_reflns_used     24911
_cell_measurement_theta_min       2.9550
_cell_measurement_theta_max       32.0770
 
_exptl_crystal_description        block
_exptl_crystal_colour             colorless
_exptl_crystal_density_meas       ?
_exptl_crystal_density_method     ?
_exptl_crystal_density_diffrn     1.043          
_exptl_crystal_F_000              668
_exptl_transmission_factor_min    ?
_exptl_transmission_factor_max    ?
_exptl_crystal_size_max           0.300
_exptl_crystal_size_mid           0.100
_exptl_crystal_size_min           0.100
_exptl_absorpt_coefficient_mu     0.061
_shelx_estimated_absorpt_T_min    0.982
_shelx_estimated_absorpt_T_max    0.994
_exptl_absorpt_correction_type    multi-scan
_exptl_absorpt_correction_T_min   0.59686
_exptl_absorpt_correction_T_max   1.00000
_exptl_absorpt_process_details    
;
CrysAlisPro 1.171.40.61a (Rigaku Oxford Diffraction, 2019)
Empirical absorption correction using spherical harmonics,
 implemented in SCALE3 ABSPACK scaling algorithm.
;
_oxdiff_exptl_absorpt_empirical_full_min           0.453
_oxdiff_exptl_absorpt_empirical_full_max           1.443
_oxdiff_exptl_absorpt_empirical_details
;
Empirical correction (ABSPACK) includes:
- Absorption correction using spherical harmonics
- Frame scaling
;
_exptl_absorpt_special_details    ?
_diffrn_ambient_temperature       123(2)
_diffrn_radiation_wavelength      0.71073
_diffrn_radiation_type            MoK\a
_diffrn_source                    'Rotating-anode X-ray tube'
_diffrn_measurement_device_type   'XtaLAB AFC10 (RCD3): fixed-chi single'
_diffrn_measurement_method        ?
_diffrn_detector_area_resol_mean  ?
_diffrn_reflns_number             43277
_diffrn_reflns_av_unetI/netI      0.0254
_diffrn_reflns_av_R_equivalents   0.0325
_diffrn_reflns_limit_h_min        -14
_diffrn_reflns_limit_h_max        14
_diffrn_reflns_limit_k_min        -16
_diffrn_reflns_limit_k_max        16
_diffrn_reflns_limit_l_min        -18
_diffrn_reflns_limit_l_max        18
_diffrn_reflns_theta_min          2.895
_diffrn_reflns_theta_max          27.500
_diffrn_reflns_theta_full         25.242
_diffrn_measured_fraction_theta_max   0.998
_diffrn_measured_fraction_theta_full  0.997
_diffrn_reflns_Laue_measured_fraction_max    0.998
_diffrn_reflns_Laue_measured_fraction_full   0.997
_diffrn_reflns_point_group_measured_fraction_max   0.998
_diffrn_reflns_point_group_measured_fraction_full  0.997
_reflns_number_total              8812
_reflns_number_gt                 7843
_reflns_threshold_expression      'I > 2\s(I)'
_reflns_Friedel_coverage          0.000
_reflns_Friedel_fraction_max      .
_reflns_Friedel_fraction_full     .
 
_reflns_special_details
;
 Reflections were merged by SHELXL according to the crystal
 class for the calculation of statistics and refinement.
 
 _reflns_Friedel_fraction is defined as the number of unique
 Friedel pairs measured divided by the number that would be
 possible theoretically, ignoring centric projections and
 systematic absences.
;
 
_computing_data_collection        'CrysAlisPro 1.171.40.61a (Rigaku OD, 2019)'
_computing_cell_refinement        'CrysAlisPro 1.171.40.61a (Rigaku OD, 2019)'
_computing_data_reduction         'CrysAlisPro 1.171.40.61a (Rigaku OD, 2019)'
_computing_structure_solution     'SHELXT 2018/2 (Sheldrick, 2018)'
_computing_structure_refinement 'SHELXL-2018/3 (Sheldrick, 2018)'
_computing_molecular_graphics     ?
_computing_publication_material   ?
_refine_special_details           ?
_refine_ls_structure_factor_coef  Fsqd
_refine_ls_matrix_type            full
_refine_ls_weighting_scheme       calc
_refine_ls_weighting_details
'w=1/[\s^2^(Fo^2^)+(0.0749P)^2^+0.4758P] where P=(Fo^2^+2Fc^2^)/3'
_atom_sites_solution_primary      ?
_atom_sites_solution_secondary    ?
_atom_sites_solution_hydrogens    geom
_refine_ls_hydrogen_treatment     mixed
_refine_ls_extinction_method      none
_refine_ls_extinction_coef        .
_refine_ls_number_reflns          8812
_refine_ls_number_parameters      481
_refine_ls_number_restraints      21
_refine_ls_R_factor_all           0.0544
_refine_ls_R_factor_gt            0.0496
_refine_ls_wR_factor_ref          0.1394
_refine_ls_wR_factor_gt           0.1344
_refine_ls_goodness_of_fit_ref    1.044
_refine_ls_restrained_S_all       1.044
_refine_ls_shift/su_max           0.012
_refine_ls_shift/su_mean          0.000
 
loop_
 _atom_site_label
 _atom_site_type_symbol
 _atom_site_fract_x
 _atom_site_fract_y
 _atom_site_fract_z
 _atom_site_U_iso_or_equiv
 _atom_site_adp_type
 _atom_site_occupancy
 _atom_site_site_symmetry_order  
 _atom_site_calc_flag
 _atom_site_refinement_flags_posn
 _atom_site_refinement_flags_adp
 _atom_site_refinement_flags_occupancy
 _atom_site_disorder_assembly
 _atom_site_disorder_group
N1 N 0.80491(8) 0.57977(7) 0.85184(6) 0.02715(19) Uani 1 1 d . . . . .
N2 N 0.86339(8) 0.75769(7) 0.99307(6) 0.02415(18) Uani 1 1 d . . . . .
N3 N 0.81017(8) 0.95847(8) 0.82538(7) 0.0291(2) Uani 1 1 d . . . . .
N4 N 0.70068(8) 0.77867(8) 0.51117(6) 0.0294(2) Uani 1 1 d . . . . .
N5 N 0.43595(9) 0.75697(9) 0.66775(8) 0.0356(2) Uani 1 1 d . . . . .
C1 C 0.79999(8) 0.85128(8) 0.83350(7) 0.0240(2) Uani 1 1 d . . . . .
C2 C 0.82258(8) 0.76545(8) 0.90227(7) 0.02287(19) Uani 1 1 d . . . . .
C3 C 0.79663(8) 0.68378(9) 0.84195(7) 0.0242(2) Uani 1 1 d . . . . .
C10 C 0.78867(9) 0.51429(8) 0.77780(7) 0.0261(2) Uani 1 1 d . . . . .
C4 C 0.76277(8) 0.77571(9) 0.76827(7) 0.0252(2) Uani 1 1 d . . . . .
C5 C 0.71668(9) 0.78287(9) 0.68813(7) 0.0278(2) Uani 1 1 d . . . . .
C11 C 0.87036(10) 0.50707(9) 0.68888(8) 0.0314(2) Uani 1 1 d . . . . .
C6 C 0.66129(9) 0.78875(8) 0.61321(7) 0.0255(2) Uani 1 1 d . . . . .
C12 C 0.95959(10) 0.66343(9) 0.99745(8) 0.0303(2) Uani 1 1 d . . . . .
H3 H 0.927523 0.594901 0.987135 0.036 Uiso 1 1 calc R U . . .
C7 C 0.52981(10) 0.79691(9) 0.59912(8) 0.0289(2) Uani 1 1 d . . . . .
H1 H 0.502838 0.875056 0.581430 0.035 Uiso 1 1 calc R U . . .
C13 C 0.70012(10) 0.44421(9) 0.80087(8) 0.0319(2) Uani 1 1 d . . . . .
C14 C 0.97761(11) 0.56805(10) 0.67060(9) 0.0378(3) Uani 1 1 d . . . . .
H4 H 0.951581 0.646420 0.661469 0.057 Uiso 1 1 calc R U . . .
H5 H 1.032137 0.542351 0.611786 0.057 Uiso 1 1 calc R U . . .
H6 H 1.019084 0.555141 0.726623 0.057 Uiso 1 1 calc R U . . .
C15 C 0.87117(11) 1.00310(9) 0.89537(9) 0.0340(2) Uani 1 1 d . . . . .
H7 H 0.880257 0.945115 0.948411 0.041 Uiso 1 1 calc R U . . .
C16 C 0.76359(11) 0.75984(10) 1.07885(8) 0.0341(2) Uani 1 1 d . . . . .
H8 H 0.800287 0.759408 1.138549 0.041 Uiso 1 1 calc R U . . .
C8 C 0.82166(11) 0.73050(10) 0.46890(8) 0.0356(3) Uani 1 1 d . . . . .
H2 H 0.839450 0.656541 0.501102 0.043 Uiso 1 1 calc R U . . .
C9 C 0.58628(11) 0.73848(11) 0.50085(8) 0.0372(3) Uani 1 1 d . . . . .
C17 C 1.06470(10) 0.67989(11) 0.91621(9) 0.0394(3) Uani 1 1 d . . . . .
H9 H 1.038020 0.685341 0.853054 0.059 Uiso 1 1 calc R U . . .
H10 H 1.127497 0.617684 0.917928 0.059 Uiso 1 1 calc R U . . .
H11 H 1.096421 0.747262 0.925216 0.059 Uiso 1 1 calc R U . . .
C18 C 0.68617(13) 0.37494(10) 0.73030(10) 0.0426(3) Uani 1 1 d . . . . .
H12 H 0.624428 0.329187 0.744280 0.051 Uiso 1 1 calc R U . . .
C19 C 0.62630(12) 0.44055(12) 0.90187(10) 0.0442(3) Uani 1 1 d . . . . .
H13 H 0.679122 0.419250 0.949716 0.066 Uiso 1 1 calc R U . . .
H14 H 0.569733 0.387103 0.906020 0.066 Uiso 1 1 calc R U . . .
H15 H 0.581982 0.512905 0.915638 0.066 Uiso 1 1 calc R U . . .
C20 C 0.91152(12) 0.80293(12) 0.48584(11) 0.0468(3) Uani 1 1 d . . . . .
H16 H 0.892496 0.876282 0.456461 0.070 Uiso 1 1 calc R U . . .
H17 H 0.992248 0.771951 0.455866 0.070 Uiso 1 1 calc R U . . .
H18 H 0.907891 0.807373 0.556138 0.070 Uiso 1 1 calc R U . . .
C21 C 1.00125(14) 0.65142(11) 1.09627(10) 0.0439(3) Uani 1 1 d . . . . .
H19 H 1.019953 0.722052 1.112338 0.066 Uiso 1 1 calc R U . . .
H20 H 1.072952 0.597501 1.092870 0.066 Uiso 1 1 calc R U . . .
H21 H 0.937503 0.627007 1.146819 0.066 Uiso 1 1 calc R U . . .
C22 C 0.85348(13) 0.43580(11) 0.62112(9) 0.0441(3) Uani 1 1 d . . . . .
H22 H 0.906848 0.431028 0.560351 0.053 Uiso 1 1 calc R U . . .
C23C C 0.46496(15) 0.68140(17) 0.74973(12) 0.0373(4) Uani 0.870(6) 1 d . . P A 3
H23 H 0.550495 0.649138 0.731248 0.045 Uiso 1 1 calc R U . A 3
C24 C 0.32025(11) 0.82709(12) 0.68646(11) 0.0455(3) Uani 1 1 d . . . . .
H24 H 0.270138 0.792345 0.743765 0.055 Uiso 1 1 calc R U . . .
C25 C 0.58981(16) 0.61571(13) 0.51393(12) 0.0554(4) Uani 1 1 d . . . . .
H25 H 0.637071 0.581874 0.455464 0.083 Uiso 1 1 calc R U . . .
H26 H 0.508104 0.596556 0.524032 0.083 Uiso 1 1 calc R U . . .
H27 H 0.626562 0.589112 0.570773 0.083 Uiso 1 1 calc R U . . .
C26 C 0.67857(13) 0.86504(13) 1.07592(11) 0.0521(4) Uani 1 1 d . . . . .
H28 H 0.723026 0.927573 1.074034 0.078 Uiso 1 1 calc R U . . .
H29 H 0.616030 0.866444 1.134304 0.078 Uiso 1 1 calc R U . . .
H30 H 0.641720 0.869100 1.017547 0.078 Uiso 1 1 calc R U . . .
C27 C 0.76127(15) 0.37227(12) 0.64033(11) 0.0502(3) Uani 1 1 d . . . . .
H31 H 0.749295 0.326863 0.592064 0.060 Uiso 1 1 calc R U . . .
C28 C 0.69612(15) 0.66049(14) 1.08999(10) 0.0550(4) Uani 1 1 d . . . . .
H32 H 0.654371 0.660694 1.034721 0.082 Uiso 1 1 calc R U . . .
H33 H 0.637686 0.663227 1.150941 0.082 Uiso 1 1 calc R U . . .
H34 H 0.752921 0.593671 1.091483 0.082 Uiso 1 1 calc R U . . .
C29 C 0.79710(16) 1.10375(11) 0.94399(13) 0.0543(4) Uani 1 1 d . . . . .
H35 H 0.796619 1.166079 0.896241 0.081 Uiso 1 1 calc R U . . .
H36 H 0.832553 1.121045 0.998781 0.081 Uiso 1 1 calc R U . . .
H37 H 0.714813 1.088398 0.968015 0.081 Uiso 1 1 calc R U . . .
C30 C 0.99630(13) 1.02581(14) 0.84832(12) 0.0539(4) Uani 1 1 d . . . . .
H38 H 1.041610 0.959345 0.819710 0.081 Uiso 1 1 calc R U . . .
H39 H 1.036937 1.048666 0.897824 0.081 Uiso 1 1 calc R U . . .
H40 H 0.991198 1.084084 0.797034 0.081 Uiso 1 1 calc R U . . .
C31 C 0.53387(15) 0.78578(17) 0.41170(10) 0.0611(5) Uani 1 1 d . . . . .
H41 H 0.534351 0.865153 0.406079 0.092 Uiso 1 1 calc R U . . .
H42 H 0.451418 0.769281 0.418692 0.092 Uiso 1 1 calc R U . . .
H43 H 0.582134 0.753339 0.352948 0.092 Uiso 1 1 calc R U . . .
C32 C 0.83096(16) 0.71945(15) 0.35889(10) 0.0588(4) Uani 1 1 d . . . . .
H44 H 0.776302 0.669110 0.348167 0.088 Uiso 1 1 calc R U . . .
H45 H 0.913249 0.690953 0.330615 0.088 Uiso 1 1 calc R U . . .
H46 H 0.809258 0.791250 0.327653 0.088 Uiso 1 1 calc R U . . .
C33A C 0.7696(3) 1.0427(3) 0.7516(3) 0.0355(6) Uani 0.664(6) 1 d . . P B 1
H47 H 0.787688 1.114823 0.768776 0.043 Uiso 0.664(6) 1 calc R U P B 1
C33C C 0.45348(16) 0.7358(2) 0.84718(12) 0.0534(7) Uani 0.870(6) 1 d . . P A 3
H48 H 0.501389 0.796762 0.837503 0.080 Uiso 0.870(6) 1 calc R U P A 3
H49 H 0.482406 0.682091 0.895549 0.080 Uiso 0.870(6) 1 calc R U P A 3
H50 H 0.369337 0.763228 0.870504 0.080 Uiso 0.870(6) 1 calc R U P A 3
C34A C 0.6342(5) 1.0505(5) 0.7594(5) 0.0646(18) Uani 0.664(6) 1 d . . P B 1
H51 H 0.614253 0.985417 0.733388 0.051(12) Uiso 0.57(7) 1 calc R . P C 1
H52 H 0.605526 1.115827 0.721925 0.052(12) Uiso 0.57(7) 1 calc R . P C 1
H53 H 0.595819 1.055280 0.828080 0.062(15) Uiso 0.57(7) 1 calc R . P C 1
H54 H 0.608029 0.979451 0.782446 0.10(2) Uiso 0.43(7) 1 calc R . P C 2
H55 H 0.612673 1.071440 0.695213 0.11(2) Uiso 0.43(7) 1 calc R . P C 2
H56 H 0.594894 1.105634 0.805735 0.17(5) Uiso 0.43(7) 1 calc R . P C 2
C34C C 0.38933(17) 0.58709(18) 0.76209(19) 0.0583(6) Uani 0.870(6) 1 d . . P A 3
H57 H 0.304248 0.616102 0.775957 0.087 Uiso 0.870(6) 1 calc R U P A 3
H58 H 0.409327 0.537193 0.816344 0.087 Uiso 0.870(6) 1 calc R U P A 3
H59 H 0.405958 0.547524 0.701885 0.087 Uiso 0.870(6) 1 calc R U P A 3
C35 C 0.32819(17) 0.94295(17) 0.7128(2) 0.0900(8) Uani 1 1 d . . . . .
H60 H 0.378448 0.939991 0.762888 0.135 Uiso 1 1 calc R U . . .
H61 H 0.247754 0.978841 0.738032 0.135 Uiso 1 1 calc R U . . .
H62 H 0.363454 0.984426 0.654556 0.135 Uiso 1 1 calc R U . . .
C36A C 0.8370(3) 1.0216(2) 0.64897(16) 0.0517(8) Uani 0.664(6) 1 d . . P B 1
H63 H 0.923255 1.009747 0.649393 0.078 Uiso 0.664(6) 1 calc R U P B 1
H64 H 0.818572 1.084793 0.605066 0.078 Uiso 0.664(6) 1 calc R U P B 1
H65 H 0.812631 0.956545 0.626269 0.078 Uiso 0.664(6) 1 calc R U P B 1
C37 C 0.25509(17) 0.8295(2) 0.60062(16) 0.0910(8) Uani 1 1 d . . . . .
H66 H 0.299905 0.865740 0.543358 0.136 Uiso 1 1 calc R U . . .
H67 H 0.174757 0.869782 0.617165 0.136 Uiso 1 1 calc R U . . .
H68 H 0.248640 0.754581 0.586035 0.136 Uiso 1 1 calc R U . . .
C38B C 0.8361(5) 1.0833(5) 0.6777(4) 0.0507(16) Uani 0.336(6) 1 d . . P B 2
H69 H 0.850233 1.141214 0.716585 0.076 Uiso 0.336(6) 1 calc R U P B 2
H70 H 0.798355 1.116027 0.622959 0.076 Uiso 0.336(6) 1 calc R U P B 2
H71 H 0.912573 1.040216 0.652434 0.076 Uiso 0.336(6) 1 calc R U P B 2
C39B C 0.7542(7) 1.0095(6) 0.7412(5) 0.0407(14) Uani 0.336(6) 1 d . . P B 2
H72 H 0.743922 0.949478 0.700599 0.049 Uiso 0.336(6) 1 calc R U P B 2
C38D C 0.440(2) 0.6464(15) 0.7317(18) 0.079(5) Uani 0.130(6) 1 d . U P A 4
C39D C 0.4379(16) 0.6696(16) 0.8248(15) 0.082(6) Uani 0.130(6) 1 d . U P A 4
H73 H 0.499840 0.716125 0.826874 0.123 Uiso 0.130(6) 1 calc R U P A 4
H74 H 0.452969 0.601565 0.863860 0.123 Uiso 0.130(6) 1 calc R U P A 4
H75 H 0.359165 0.707996 0.851321 0.123 Uiso 0.130(6) 1 calc R U P A 4
C40D C 0.351(2) 0.5747(13) 0.7045(19) 0.088(6) Uani 0.130(6) 1 d . U P A 4
H76 H 0.389466 0.498944 0.699135 0.132 Uiso 0.130(6) 1 calc R U P A 4
H77 H 0.328513 0.602298 0.641986 0.132 Uiso 0.130(6) 1 calc R U P A 4
H78 H 0.279454 0.577499 0.755419 0.132 Uiso 0.130(6) 1 calc R U P A 4
C40B C 0.6306(9) 1.0682(9) 0.7798(10) 0.055(3) Uani 0.336(6) 1 d . . P B 2
 
loop_
 _atom_site_aniso_label
 _atom_site_aniso_U_11
 _atom_site_aniso_U_22
 _atom_site_aniso_U_33
 _atom_site_aniso_U_23
 _atom_site_aniso_U_13
 _atom_site_aniso_U_12
N1 0.0295(4) 0.0338(5) 0.0195(4) -0.0070(3) -0.0033(3) -0.0069(3)
N2 0.0273(4) 0.0297(4) 0.0167(4) -0.0040(3) -0.0051(3) -0.0049(3)
N3 0.0275(4) 0.0322(5) 0.0296(5) 0.0012(3) -0.0127(4) -0.0014(3)
N4 0.0334(5) 0.0387(5) 0.0183(4) -0.0002(3) -0.0058(3) -0.0112(4)
N5 0.0278(5) 0.0412(5) 0.0368(5) 0.0055(4) -0.0050(4) -0.0058(4)
C1 0.0180(4) 0.0341(5) 0.0207(4) -0.0065(4) -0.0046(3) -0.0013(4)
C2 0.0209(4) 0.0300(5) 0.0188(4) -0.0058(4) -0.0030(3) -0.0050(3)
C3 0.0203(4) 0.0353(5) 0.0175(4) -0.0069(4) -0.0014(3) -0.0052(4)
C10 0.0298(5) 0.0275(5) 0.0215(5) -0.0064(4) -0.0062(4) -0.0004(4)
C4 0.0199(4) 0.0352(5) 0.0208(4) -0.0083(4) -0.0029(3) -0.0015(4)
C5 0.0247(5) 0.0353(5) 0.0233(5) -0.0082(4) -0.0040(4) -0.0007(4)
C11 0.0371(6) 0.0314(5) 0.0240(5) -0.0066(4) -0.0029(4) 0.0015(4)
C6 0.0282(5) 0.0281(5) 0.0217(5) -0.0027(4) -0.0058(4) -0.0057(4)
C12 0.0367(6) 0.0288(5) 0.0288(5) -0.0046(4) -0.0141(4) -0.0027(4)
C7 0.0315(5) 0.0318(5) 0.0264(5) 0.0022(4) -0.0111(4) -0.0085(4)
C13 0.0343(5) 0.0320(5) 0.0309(5) -0.0076(4) -0.0070(4) -0.0044(4)
C14 0.0368(6) 0.0423(6) 0.0294(5) -0.0052(5) 0.0060(4) -0.0024(5)
C15 0.0365(6) 0.0311(5) 0.0389(6) 0.0011(4) -0.0173(5) -0.0073(4)
C16 0.0407(6) 0.0437(6) 0.0185(5) -0.0075(4) 0.0012(4) -0.0133(5)
C8 0.0406(6) 0.0412(6) 0.0223(5) 0.0003(4) 0.0007(4) -0.0053(5)
C9 0.0431(6) 0.0531(7) 0.0217(5) -0.0005(5) -0.0106(4) -0.0224(5)
C17 0.0287(5) 0.0509(7) 0.0401(6) -0.0121(5) -0.0106(5) 0.0014(5)
C18 0.0487(7) 0.0352(6) 0.0490(7) -0.0146(5) -0.0133(6) -0.0098(5)
C19 0.0422(7) 0.0537(8) 0.0386(7) -0.0058(5) 0.0004(5) -0.0212(6)
C20 0.0346(6) 0.0505(7) 0.0517(8) 0.0079(6) 0.0017(5) -0.0113(5)
C21 0.0610(8) 0.0390(6) 0.0378(7) -0.0016(5) -0.0282(6) -0.0022(6)
C22 0.0582(8) 0.0428(7) 0.0290(6) -0.0171(5) -0.0006(5) 0.0005(6)
C23C 0.0306(7) 0.0454(10) 0.0332(9) 0.0132(7) -0.0007(6) -0.0107(6)
C24 0.0290(6) 0.0557(8) 0.0520(8) -0.0005(6) -0.0096(5) -0.0040(5)
C25 0.0700(10) 0.0507(8) 0.0502(8) -0.0192(6) -0.0011(7) -0.0280(7)
C26 0.0452(7) 0.0634(9) 0.0400(7) -0.0161(6) 0.0115(6) 0.0016(6)
C27 0.0672(9) 0.0436(7) 0.0441(7) -0.0256(6) -0.0129(6) -0.0054(6)
C28 0.0630(9) 0.0651(9) 0.0367(7) -0.0119(6) 0.0159(6) -0.0357(8)
C29 0.0708(10) 0.0316(6) 0.0672(10) -0.0121(6) -0.0276(8) -0.0039(6)
C30 0.0396(7) 0.0680(9) 0.0615(9) 0.0136(7) -0.0240(6) -0.0221(6)
C31 0.0560(9) 0.1096(14) 0.0271(6) 0.0070(7) -0.0205(6) -0.0316(9)
C32 0.0658(10) 0.0804(11) 0.0237(6) -0.0045(6) 0.0049(6) -0.0022(8)
C33A 0.0488(14) 0.0224(14) 0.0426(12) -0.0004(11) -0.0292(10) -0.0026(11)
C33C 0.0419(9) 0.0864(18) 0.0278(8) 0.0060(8) -0.0007(6) -0.0069(9)
C34A 0.063(2) 0.0372(17) 0.106(4) -0.0236(18) -0.061(2) 0.0203(14)
C34C 0.0464(10) 0.0593(11) 0.0674(14) 0.0231(10) -0.0035(9) -0.0233(8)
C35 0.0479(9) 0.0629(11) 0.149(2) -0.0353(13) 0.0131(11) 0.0022(8)
C36A 0.0914(18) 0.0364(14) 0.0362(11) 0.0104(10) -0.0249(11) -0.0273(11)
C37 0.0438(9) 0.155(2) 0.0756(13) 0.0030(13) -0.0307(9) 0.0062(11)
C38B 0.070(3) 0.041(3) 0.043(2) 0.012(2) -0.020(2) -0.008(2)
C39B 0.057(3) 0.028(3) 0.047(3) 0.006(2) -0.036(2) -0.011(2)
C38D 0.073(8) 0.049(7) 0.103(10) 0.001(7) 0.018(8) -0.017(6)
C39D 0.071(8) 0.059(8) 0.090(10) 0.009(7) 0.035(7) 0.008(7)
C40D 0.086(9) 0.054(7) 0.113(12) -0.006(7) 0.031(9) -0.033(6)
C40B 0.034(3) 0.047(5) 0.083(6) 0.028(5) -0.024(3) -0.004(3)
 
_geom_special_details
;
 All esds (except the esd in the dihedral angle between two l.s. planes)
 are estimated using the full covariance matrix.  The cell esds are taken
 into account individually in the estimation of esds in distances, angles
 and torsion angles; correlations between esds in cell parameters are only
 used when they are defined by crystal symmetry.  An approximate (isotropic)
 treatment of cell esds is used for estimating esds involving l.s. planes.
;
 
loop_
 _geom_bond_atom_site_label_1
 _geom_bond_atom_site_label_2
 _geom_bond_distance
 _geom_bond_site_symmetry_2
 _geom_bond_publ_flag
N1 C3 1.2760(14) . ?
N1 C10 1.4147(12) . ?
N2 C2 1.4224(12) . ?
N2 C16 1.4937(13) . ?
N2 C12 1.4952(14) . ?
N3 C1 1.3420(14) . ?
N3 C15 1.4804(14) . ?
N3 C33A 1.497(3) . ?
N3 C39B 1.498(6) . ?
N4 C6 1.4220(13) . ?
N4 C8 1.4650(15) . ?
N4 C9 1.4997(14) . ?
N5 C7 1.4184(14) . ?
N5 C24 1.4715(16) . ?
N5 C23C 1.4780(19) . ?
N5 C38D 1.574(19) . ?
C1 C2 1.4054(14) . ?
C1 C4 1.5072(13) . ?
C2 C3 1.4582(13) . ?
C3 C4 1.5322(14) . ?
C10 C13 1.4022(15) . ?
C10 C11 1.4101(15) . ?
C4 C5 1.3149(14) . ?
C5 C6 1.3128(14) . ?
C11 C22 1.3978(16) . ?
C11 C14 1.5023(17) . ?
C6 C7 1.5438(14) . ?
C12 C17 1.5182(17) . ?
C12 C21 1.5315(15) . ?
C12 H3 1.0000 . ?
C7 C9 1.5865(16) . ?
C7 H1 1.0000 . ?
C13 C18 1.3990(16) . ?
C13 C19 1.5048(17) . ?
C14 H4 0.9800 . ?
C14 H5 0.9800 . ?
C14 H6 0.9800 . ?
C15 C30 1.5169(19) . ?
C15 C29 1.5346(19) . ?
C15 H7 1.0000 . ?
C16 C26 1.516(2) . ?
C16 C28 1.5245(17) . ?
C16 H8 1.0000 . ?
C8 C20 1.5163(19) . ?
C8 C32 1.5350(17) . ?
C8 H2 1.0000 . ?
C9 C25 1.512(2) . ?
C9 C31 1.5230(17) . ?
C17 H9 0.9800 . ?
C17 H10 0.9800 . ?
C17 H11 0.9800 . ?
C18 C27 1.385(2) . ?
C18 H12 0.9500 . ?
C19 H13 0.9800 . ?
C19 H14 0.9800 . ?
C19 H15 0.9800 . ?
C20 H16 0.9800 . ?
C20 H17 0.9800 . ?
C20 H18 0.9800 . ?
C21 H19 0.9800 . ?
C21 H20 0.9800 . ?
C21 H21 0.9800 . ?
C22 C27 1.378(2) . ?
C22 H22 0.9500 . ?
C23C C34C 1.529(2) . ?
C23C C33C 1.540(3) . ?
C23C H23 1.0000 . ?
C24 C37 1.521(2) . ?
C24 C35 1.526(2) . ?
C24 H24 1.0000 . ?
C25 H25 0.9800 . ?
C25 H26 0.9800 . ?
C25 H27 0.9800 . ?
C26 H28 0.9800 . ?
C26 H29 0.9800 . ?
C26 H30 0.9800 . ?
C27 H31 0.9500 . ?
C28 H32 0.9800 . ?
C28 H33 0.9800 . ?
C28 H34 0.9800 . ?
C29 H35 0.9800 . ?
C29 H36 0.9800 . ?
C29 H37 0.9800 . ?
C30 H38 0.9800 . ?
C30 H39 0.9800 . ?
C30 H40 0.9800 . ?
C31 H41 0.9800 . ?
C31 H42 0.9800 . ?
C31 H43 0.9800 . ?
C32 H44 0.9800 . ?
C32 H45 0.9800 . ?
C32 H46 0.9800 . ?
C33A C36A 1.519(5) . ?
C33A C34A 1.525(7) . ?
C33A H47 1.0000 . ?
C33C H48 0.9800 . ?
C33C H49 0.9800 . ?
C33C H50 0.9800 . ?
C34A H51 0.9800 . ?
C34A H52 0.9800 . ?
C34A H53 0.9800 . ?
C34C H57 0.9800 . ?
C34C H58 0.9800 . ?
C34C H59 0.9800 . ?
C35 H60 0.9800 . ?
C35 H61 0.9800 . ?
C35 H62 0.9800 . ?
C36A H63 0.9800 . ?
C36A H64 0.9800 . ?
C36A H65 0.9800 . ?
C37 H66 0.9800 . ?
C37 H67 0.9800 . ?
C37 H68 0.9800 . ?
C38B C39B 1.518(9) . ?
C38B H69 0.9800 . ?
C38B H70 0.9800 . ?
C38B H71 0.9800 . ?
C39B C40B 1.521(14) . ?
C39B H72 1.0000 . ?
C38D C39D 1.35(3) . ?
C38D C40D 1.56(3) . ?
C39D H73 0.9800 . ?
C39D H74 0.9800 . ?
C39D H75 0.9800 . ?
C40D H76 0.9800 . ?
C40D H77 0.9800 . ?
C40D H78 0.9800 . ?
 
loop_
 _geom_angle_atom_site_label_1
 _geom_angle_atom_site_label_2
 _geom_angle_atom_site_label_3
 _geom_angle
 _geom_angle_site_symmetry_1
 _geom_angle_site_symmetry_3
 _geom_angle_publ_flag
C3 N1 C10 122.73(9) . . ?
C2 N2 C16 112.89(8) . . ?
C2 N2 C12 111.07(8) . . ?
C16 N2 C12 113.89(9) . . ?
C1 N3 C15 118.32(8) . . ?
C1 N3 C33A 128.45(15) . . ?
C15 N3 C33A 113.21(15) . . ?
C1 N3 C39B 108.9(3) . . ?
C15 N3 C39B 132.8(3) . . ?
C6 N4 C8 123.01(9) . . ?
C6 N4 C9 91.53(8) . . ?
C8 N4 C9 125.88(10) . . ?
C7 N5 C24 117.86(10) . . ?
C7 N5 C23C 119.63(10) . . ?
C24 N5 C23C 115.84(11) . . ?
C7 N5 C38D 128.1(8) . . ?
C24 N5 C38D 114.0(8) . . ?
N3 C1 C2 135.03(9) . . ?
N3 C1 C4 132.87(9) . . ?
C2 C1 C4 92.06(8) . . ?
C1 C2 N2 134.48(9) . . ?
C1 C2 C3 92.70(8) . . ?
N2 C2 C3 132.69(9) . . ?
N1 C3 C2 132.06(9) . . ?
N1 C3 C4 138.87(9) . . ?
C2 C3 C4 89.05(8) . . ?
C13 C10 C11 120.47(10) . . ?
C13 C10 N1 117.88(9) . . ?
C11 C10 N1 120.95(10) . . ?
C5 C4 C1 138.16(10) . . ?
C5 C4 C3 135.80(10) . . ?
C1 C4 C3 85.97(7) . . ?
C6 C5 C4 174.78(11) . . ?
C22 C11 C10 118.17(11) . . ?
C22 C11 C14 120.85(11) . . ?
C10 C11 C14 120.83(10) . . ?
C5 C6 N4 133.80(10) . . ?
C5 C6 C7 135.72(10) . . ?
N4 C6 C7 90.21(8) . . ?
N2 C12 C17 109.06(9) . . ?
N2 C12 C21 111.69(9) . . ?
C17 C12 C21 109.84(10) . . ?
N2 C12 H3 108.7 . . ?
C17 C12 H3 108.7 . . ?
C21 C12 H3 108.7 . . ?
N5 C7 C6 125.04(9) . . ?
N5 C7 C9 122.29(9) . . ?
C6 C7 C9 83.96(8) . . ?
N5 C7 H1 107.7 . . ?
C6 C7 H1 107.7 . . ?
C9 C7 H1 107.7 . . ?
C18 C13 C10 118.92(11) . . ?
C18 C13 C19 121.18(11) . . ?
C10 C13 C19 119.82(10) . . ?
C11 C14 H4 109.5 . . ?
C11 C14 H5 109.5 . . ?
H4 C14 H5 109.5 . . ?
C11 C14 H6 109.5 . . ?
H4 C14 H6 109.5 . . ?
H5 C14 H6 109.5 . . ?
N3 C15 C30 111.44(11) . . ?
N3 C15 C29 112.53(10) . . ?
C30 C15 C29 111.74(12) . . ?
N3 C15 H7 106.9 . . ?
C30 C15 H7 106.9 . . ?
C29 C15 H7 106.9 . . ?
N2 C16 C26 110.73(10) . . ?
N2 C16 C28 113.63(9) . . ?
C26 C16 C28 111.03(12) . . ?
N2 C16 H8 107.0 . . ?
C26 C16 H8 107.0 . . ?
C28 C16 H8 107.0 . . ?
N4 C8 C20 109.40(10) . . ?
N4 C8 C32 110.04(11) . . ?
C20 C8 C32 109.55(11) . . ?
N4 C8 H2 109.3 . . ?
C20 C8 H2 109.3 . . ?
C32 C8 H2 109.3 . . ?
N4 C9 C25 113.79(12) . . ?
N4 C9 C31 115.13(10) . . ?
C25 C9 C31 112.64(12) . . ?
N4 C9 C7 85.84(8) . . ?
C25 C9 C7 111.91(10) . . ?
C31 C9 C7 114.96(12) . . ?
C12 C17 H9 109.5 . . ?
C12 C17 H10 109.5 . . ?
H9 C17 H10 109.5 . . ?
C12 C17 H11 109.5 . . ?
H9 C17 H11 109.5 . . ?
H10 C17 H11 109.5 . . ?
C27 C18 C13 120.80(12) . . ?
C27 C18 H12 119.6 . . ?
C13 C18 H12 119.6 . . ?
C13 C19 H13 109.5 . . ?
C13 C19 H14 109.5 . . ?
H13 C19 H14 109.5 . . ?
C13 C19 H15 109.5 . . ?
H13 C19 H15 109.5 . . ?
H14 C19 H15 109.5 . . ?
C8 C20 H16 109.5 . . ?
C8 C20 H17 109.5 . . ?
H16 C20 H17 109.5 . . ?
C8 C20 H18 109.5 . . ?
H16 C20 H18 109.5 . . ?
H17 C20 H18 109.5 . . ?
C12 C21 H19 109.5 . . ?
C12 C21 H20 109.5 . . ?
H19 C21 H20 109.5 . . ?
C12 C21 H21 109.5 . . ?
H19 C21 H21 109.5 . . ?
H20 C21 H21 109.5 . . ?
C27 C22 C11 121.60(12) . . ?
C27 C22 H22 119.2 . . ?
C11 C22 H22 119.2 . . ?
N5 C23C C34C 109.95(14) . . ?
N5 C23C C33C 114.65(15) . . ?
C34C C23C C33C 110.72(16) . . ?
N5 C23C H23 107.0 . . ?
C34C C23C H23 107.0 . . ?
C33C C23C H23 107.0 . . ?
N5 C24 C37 110.56(14) . . ?
N5 C24 C35 114.56(12) . . ?
C37 C24 C35 110.61(18) . . ?
N5 C24 H24 106.9 . . ?
C37 C24 H24 106.9 . . ?
C35 C24 H24 106.9 . . ?
C9 C25 H25 109.5 . . ?
C9 C25 H26 109.5 . . ?
H25 C25 H26 109.5 . . ?
C9 C25 H27 109.5 . . ?
H25 C25 H27 109.5 . . ?
H26 C25 H27 109.5 . . ?
C16 C26 H28 109.5 . . ?
C16 C26 H29 109.5 . . ?
H28 C26 H29 109.5 . . ?
C16 C26 H30 109.5 . . ?
H28 C26 H30 109.5 . . ?
H29 C26 H30 109.5 . . ?
C22 C27 C18 119.69(11) . . ?
C22 C27 H31 120.2 . . ?
C18 C27 H31 120.2 . . ?
C16 C28 H32 109.5 . . ?
C16 C28 H33 109.5 . . ?
H32 C28 H33 109.5 . . ?
C16 C28 H34 109.5 . . ?
H32 C28 H34 109.5 . . ?
H33 C28 H34 109.5 . . ?
C15 C29 H35 109.5 . . ?
C15 C29 H36 109.5 . . ?
H35 C29 H36 109.5 . . ?
C15 C29 H37 109.5 . . ?
H35 C29 H37 109.5 . . ?
H36 C29 H37 109.5 . . ?
C15 C30 H38 109.5 . . ?
C15 C30 H39 109.5 . . ?
H38 C30 H39 109.5 . . ?
C15 C30 H40 109.5 . . ?
H38 C30 H40 109.5 . . ?
H39 C30 H40 109.5 . . ?
C9 C31 H41 109.5 . . ?
C9 C31 H42 109.5 . . ?
H41 C31 H42 109.5 . . ?
C9 C31 H43 109.5 . . ?
H41 C31 H43 109.5 . . ?
H42 C31 H43 109.5 . . ?
C8 C32 H44 109.5 . . ?
C8 C32 H45 109.5 . . ?
H44 C32 H45 109.5 . . ?
C8 C32 H46 109.5 . . ?
H44 C32 H46 109.5 . . ?
H45 C32 H46 109.5 . . ?
N3 C33A C36A 112.1(2) . . ?
N3 C33A C34A 109.6(3) . . ?
C36A C33A C34A 112.9(4) . . ?
N3 C33A H47 107.3 . . ?
C36A C33A H47 107.3 . . ?
C34A C33A H47 107.3 . . ?
C23C C33C H48 109.5 . . ?
C23C C33C H49 109.5 . . ?
H48 C33C H49 109.5 . . ?
C23C C33C H50 109.5 . . ?
H48 C33C H50 109.5 . . ?
H49 C33C H50 109.5 . . ?
C33A C34A H51 109.5 . . ?
C33A C34A H52 109.5 . . ?
H51 C34A H52 109.5 . . ?
C33A C34A H53 109.5 . . ?
H51 C34A H53 109.5 . . ?
H52 C34A H53 109.5 . . ?
C23C C34C H57 109.5 . . ?
C23C C34C H58 109.5 . . ?
H57 C34C H58 109.5 . . ?
C23C C34C H59 109.5 . . ?
H57 C34C H59 109.5 . . ?
H58 C34C H59 109.5 . . ?
C24 C35 H60 109.5 . . ?
C24 C35 H61 109.5 . . ?
H60 C35 H61 109.5 . . ?
C24 C35 H62 109.5 . . ?
H60 C35 H62 109.5 . . ?
H61 C35 H62 109.5 . . ?
C33A C36A H63 109.5 . . ?
C33A C36A H64 109.5 . . ?
H63 C36A H64 109.5 . . ?
C33A C36A H65 109.5 . . ?
H63 C36A H65 109.5 . . ?
H64 C36A H65 109.5 . . ?
C24 C37 H66 109.5 . . ?
C24 C37 H67 109.5 . . ?
H66 C37 H67 109.5 . . ?
C24 C37 H68 109.5 . . ?
H66 C37 H68 109.5 . . ?
H67 C37 H68 109.5 . . ?
C39B C38B H69 109.5 . . ?
C39B C38B H70 109.5 . . ?
H69 C38B H70 109.5 . . ?
C39B C38B H71 109.5 . . ?
H69 C38B H71 109.5 . . ?
H70 C38B H71 109.5 . . ?
N3 C39B C38B 110.4(5) . . ?
N3 C39B C40B 109.2(7) . . ?
C38B C39B C40B 113.3(6) . . ?
N3 C39B H72 107.9 . . ?
C38B C39B H72 107.9 . . ?
C40B C39B H72 107.9 . . ?
C39D C38D C40D 121.6(17) . . ?
C39D C38D N5 108.2(14) . . ?
C40D C38D N5 109.6(18) . . ?
C38D C39D H73 109.5 . . ?
C38D C39D H74 109.5 . . ?
H73 C39D H74 109.5 . . ?
C38D C39D H75 109.5 . . ?
H73 C39D H75 109.5 . . ?
H74 C39D H75 109.5 . . ?
C38D C40D H76 109.5 . . ?
C38D C40D H77 109.5 . . ?
H76 C40D H77 109.5 . . ?
C38D C40D H78 109.5 . . ?
H76 C40D H78 109.5 . . ?
H77 C40D H78 109.5 . . ?
 
loop_
 _geom_torsion_atom_site_label_1
 _geom_torsion_atom_site_label_2
 _geom_torsion_atom_site_label_3
 _geom_torsion_atom_site_label_4
 _geom_torsion
 _geom_torsion_site_symmetry_1
 _geom_torsion_site_symmetry_2
 _geom_torsion_site_symmetry_3
 _geom_torsion_site_symmetry_4
 _geom_torsion_publ_flag
C15 N3 C1 C2 8.73(17) . . . . ?
C33A N3 C1 C2 -172.8(2) . . . . ?
C39B N3 C1 C2 -171.8(3) . . . . ?
C15 N3 C1 C4 -168.78(10) . . . . ?
C33A N3 C1 C4 9.7(2) . . . . ?
C39B N3 C1 C4 10.7(4) . . . . ?
N3 C1 C2 N2 1.6(2) . . . . ?
C4 C1 C2 N2 179.80(11) . . . . ?
N3 C1 C2 C3 -174.44(11) . . . . ?
C4 C1 C2 C3 3.73(7) . . . . ?
C16 N2 C2 C1 97.54(13) . . . . ?
C12 N2 C2 C1 -133.13(11) . . . . ?
C16 N2 C2 C3 -87.81(13) . . . . ?
C12 N2 C2 C3 41.52(14) . . . . ?
C10 N1 C3 C2 -172.00(10) . . . . ?
C10 N1 C3 C4 5.53(18) . . . . ?
C1 C2 C3 N1 174.71(11) . . . . ?
N2 C2 C3 N1 -1.48(18) . . . . ?
C1 C2 C3 C4 -3.67(7) . . . . ?
N2 C2 C3 C4 -179.85(10) . . . . ?
C3 N1 C10 C13 -122.80(11) . . . . ?
C3 N1 C10 C11 66.74(14) . . . . ?
N3 C1 C4 C5 -8.5(2) . . . . ?
C2 C1 C4 C5 173.30(13) . . . . ?
N3 C1 C4 C3 174.68(11) . . . . ?
C2 C1 C4 C3 -3.55(7) . . . . ?
N1 C3 C4 C5 8.3(2) . . . . ?
C2 C3 C4 C5 -173.57(12) . . . . ?
N1 C3 C4 C1 -174.74(13) . . . . ?
C2 C3 C4 C1 3.42(7) . . . . ?
C13 C10 C11 C22 5.90(16) . . . . ?
N1 C10 C11 C22 176.11(11) . . . . ?
C13 C10 C11 C14 -169.69(10) . . . . ?
N1 C10 C11 C14 0.52(16) . . . . ?
C8 N4 C6 C5 15.96(19) . . . . ?
C9 N4 C6 C5 151.73(13) . . . . ?
C8 N4 C6 C7 -158.55(10) . . . . ?
C9 N4 C6 C7 -22.79(9) . . . . ?
C2 N2 C12 C17 60.51(11) . . . . ?
C16 N2 C12 C17 -170.69(9) . . . . ?
C2 N2 C12 C21 -177.89(9) . . . . ?
C16 N2 C12 C21 -49.10(12) . . . . ?
C24 N5 C7 C6 136.26(11) . . . . ?
C23C N5 C7 C6 -13.94(18) . . . . ?
C38D N5 C7 C6 -41.0(13) . . . . ?
C24 N5 C7 C9 -116.82(13) . . . . ?
C23C N5 C7 C9 92.97(16) . . . . ?
C38D N5 C7 C9 65.9(13) . . . . ?
C5 C6 C7 N5 -27.2(2) . . . . ?
N4 C6 C7 N5 147.17(11) . . . . ?
C5 C6 C7 C9 -152.74(14) . . . . ?
N4 C6 C7 C9 21.60(8) . . . . ?
C11 C10 C13 C18 -6.53(17) . . . . ?
N1 C10 C13 C18 -177.03(11) . . . . ?
C11 C10 C13 C19 170.42(11) . . . . ?
N1 C10 C13 C19 -0.08(16) . . . . ?
C1 N3 C15 C30 104.47(12) . . . . ?
C33A N3 C15 C30 -74.24(19) . . . . ?
C39B N3 C15 C30 -74.9(4) . . . . ?
C1 N3 C15 C29 -129.11(12) . . . . ?
C33A N3 C15 C29 52.2(2) . . . . ?
C39B N3 C15 C29 51.5(4) . . . . ?
C2 N2 C16 C26 -59.73(12) . . . . ?
C12 N2 C16 C26 172.40(10) . . . . ?
C2 N2 C16 C28 66.04(14) . . . . ?
C12 N2 C16 C28 -61.83(14) . . . . ?
C6 N4 C8 C20 -66.20(13) . . . . ?
C9 N4 C8 C20 173.19(10) . . . . ?
C6 N4 C8 C32 173.39(11) . . . . ?
C9 N4 C8 C32 52.78(15) . . . . ?
C6 N4 C9 C25 -89.94(11) . . . . ?
C8 N4 C9 C25 43.84(14) . . . . ?
C6 N4 C9 C31 137.88(13) . . . . ?
C8 N4 C9 C31 -88.34(15) . . . . ?
C6 N4 C9 C7 22.21(8) . . . . ?
C8 N4 C9 C7 155.99(10) . . . . ?
N5 C7 C9 N4 -148.51(10) . . . . ?
C6 C7 C9 N4 -20.48(7) . . . . ?
N5 C7 C9 C25 -34.51(15) . . . . ?
C6 C7 C9 C25 93.52(11) . . . . ?
N5 C7 C9 C31 95.66(13) . . . . ?
C6 C7 C9 C31 -136.32(11) . . . . ?
C10 C13 C18 C27 2.4(2) . . . . ?
C19 C13 C18 C27 -174.48(13) . . . . ?
C10 C11 C22 C27 -1.2(2) . . . . ?
C14 C11 C22 C27 174.41(13) . . . . ?
C7 N5 C23C C34C -135.39(14) . . . . ?
C24 N5 C23C C34C 73.82(18) . . . . ?
C7 N5 C23C C33C 99.11(15) . . . . ?
C24 N5 C23C C33C -51.67(17) . . . . ?
C7 N5 C24 C37 73.31(17) . . . . ?
C23C N5 C24 C37 -135.37(17) . . . . ?
C38D N5 C24 C37 -109.0(12) . . . . ?
C7 N5 C24 C35 -52.47(19) . . . . ?
C23C N5 C24 C35 98.85(19) . . . . ?
C38D N5 C24 C35 125.2(12) . . . . ?
C11 C22 C27 C18 -2.9(2) . . . . ?
C13 C18 C27 C22 2.2(2) . . . . ?
C1 N3 C33A C36A -65.1(3) . . . . ?
C15 N3 C33A C36A 113.5(3) . . . . ?
C1 N3 C33A C34A 61.0(4) . . . . ?
C15 N3 C33A C34A -120.4(3) . . . . ?
C1 N3 C39B C38B -133.4(5) . . . . ?
C15 N3 C39B C38B 46.0(8) . . . . ?
C1 N3 C39B C40B 101.4(7) . . . . ?
C15 N3 C39B C40B -79.2(7) . . . . ?
C7 N5 C38D C39D 107.5(14) . . . . ?
C24 N5 C38D C39D -69.9(17) . . . . ?
C7 N5 C38D C40D -117.8(12) . . . . ?
C24 N5 C38D C40D 64.8(15) . . . . ?
 
_refine_diff_density_max    0.359
_refine_diff_density_min   -0.227
_refine_diff_density_rms    0.040

_shelx_res_file
;
TITL si049b_a.res in P-1
    si049b.res
    created by SHELXL-2018/3 at 15:10:32 on 14-Sep-2022
REM  Yadorkari-X generated
CELL 0.71073 11.4591 12.3744 13.9601 85.5870 79.3210 82.0050
ZERR 2.0 0.0003 0.0003 0.0004 0.0020 0.0020 0.0020
LATT 1
REM  SPGR P-1 triclinic
SFAC C H N
UNIT 78 130 10
SIZE 0.30 0.10 0.10
TEMP -150.0
L.S. 15
FMAP 2
PLAN -16
ACTA
CONF
LIST 4
BOND $H
MERG 2
OMIT -10.000000 55.000000
OMIT    0    0    2
OMIT   -1    5    0
OMIT   -2    0    3
OMIT    3   -3    6
OMIT   -2   -2    1
OMIT   -3    4    1

RIGU 0.01 0.01 C40D  C38D  C39D
SIMU 0.01 0.01 1.7 C40D  C38D  C39D

WGHT    0.074900    0.475800
FVAR       3.02432   0.66362   0.56877   0.86994
N1    3    0.804915    0.579772    0.851837    11.00000    0.02948    0.03382 =
         0.01946   -0.00696   -0.00332   -0.00692
N2    3    0.863391    0.757686    0.993072    11.00000    0.02728    0.02973 =
         0.01671   -0.00398   -0.00510   -0.00492
N3    3    0.810170    0.958473    0.825376    11.00000    0.02749    0.03217 =
         0.02962    0.00115   -0.01273   -0.00143
N4    3    0.700681    0.778666    0.511171    11.00000    0.03343    0.03867 =
         0.01834   -0.00021   -0.00579   -0.01116
N5    3    0.435952    0.756971    0.667750    11.00000    0.02777    0.04122 =
         0.03677    0.00549   -0.00498   -0.00579
C1    1    0.799989    0.851280    0.833504    11.00000    0.01797    0.03407 =
         0.02073   -0.00647   -0.00460   -0.00125
C2    1    0.822579    0.765452    0.902269    11.00000    0.02087    0.02997 =
         0.01881   -0.00578   -0.00300   -0.00500
C3    1    0.796632    0.683783    0.841946    11.00000    0.02033    0.03528 =
         0.01753   -0.00685   -0.00143   -0.00523
C10   1    0.788672    0.514290    0.777803    11.00000    0.02979    0.02745 =
         0.02145   -0.00637   -0.00623   -0.00035
C4    1    0.762769    0.775709    0.768270    11.00000    0.01989    0.03515 =
         0.02082   -0.00831   -0.00289   -0.00152
C5    1    0.716676    0.782871    0.688133    11.00000    0.02467    0.03535 =
         0.02332   -0.00824   -0.00405   -0.00065
C11   1    0.870364    0.507074    0.688879    11.00000    0.03707    0.03140 =
         0.02398   -0.00662   -0.00288    0.00149
C6    1    0.661288    0.788747    0.613214    11.00000    0.02816    0.02807 =
         0.02166   -0.00269   -0.00577   -0.00574
C12   1    0.959589    0.663430    0.997455    11.00000    0.03671    0.02877 =
         0.02881   -0.00462   -0.01408   -0.00267
AFIX  13
H3    2    0.927523    0.594901    0.987135    11.00000   -1.20000
AFIX   0
C7    1    0.529808    0.796911    0.599124    11.00000    0.03146    0.03176 =
         0.02645    0.00221   -0.01108   -0.00846
AFIX  13
H1    2    0.502838    0.875056    0.581430    11.00000   -1.20000
AFIX   0
C13   1    0.700116    0.444214    0.800866    11.00000    0.03428    0.03202 =
         0.03086   -0.00759   -0.00700   -0.00441
C14   1    0.977613    0.568046    0.670601    11.00000    0.03676    0.04233 =
         0.02943   -0.00516    0.00605   -0.00237
AFIX 137
H4    2    0.951581    0.646420    0.661469    11.00000   -1.50000
H5    2    1.032137    0.542351    0.611786    11.00000   -1.50000
H6    2    1.019084    0.555141    0.726623    11.00000   -1.50000
AFIX   0
C15   1    0.871168    1.003096    0.895367    11.00000    0.03648    0.03111 =
         0.03889    0.00105   -0.01732   -0.00729
AFIX  13
H7    2    0.880257    0.945115    0.948411    11.00000   -1.20000
AFIX   0
C16   1    0.763595    0.759843    1.078847    11.00000    0.04074    0.04367 =
         0.01849   -0.00750    0.00125   -0.01328
AFIX  13
H8    2    0.800287    0.759408    1.138549    11.00000   -1.20000
AFIX   0
C8    1    0.821655    0.730500    0.468901    11.00000    0.04065    0.04122 =
         0.02228    0.00034    0.00074   -0.00534
AFIX  13
H2    2    0.839450    0.656541    0.501102    11.00000   -1.20000
AFIX   0
C9    1    0.586277    0.738479    0.500853    11.00000    0.04309    0.05309 =
         0.02167   -0.00046   -0.01063   -0.02238
C17   1    1.064697    0.679888    0.916213    11.00000    0.02872    0.05090 =
         0.04010   -0.01212   -0.01060    0.00141
AFIX 137
H9    2    1.038020    0.685341    0.853054    11.00000   -1.50000
H10   2    1.127497    0.617684    0.917928    11.00000   -1.50000
H11   2    1.096421    0.747262    0.925216    11.00000   -1.50000
AFIX   0
C18   1    0.686170    0.374944    0.730299    11.00000    0.04866    0.03521 =
         0.04898   -0.01459   -0.01333   -0.00980
AFIX  43
H12   2    0.624428    0.329187    0.744280    11.00000   -1.20000
AFIX   0
C19   1    0.626303    0.440548    0.901865    11.00000    0.04217    0.05373 =
         0.03864   -0.00577    0.00045   -0.02122
AFIX 137
H13   2    0.679122    0.419250    0.949716    11.00000   -1.50000
H14   2    0.569733    0.387103    0.906020    11.00000   -1.50000
H15   2    0.581982    0.512905    0.915638    11.00000   -1.50000
AFIX   0
C20   1    0.911519    0.802931    0.485839    11.00000    0.03462    0.05052 =
         0.05173    0.00790    0.00168   -0.01131
AFIX 137
H16   2    0.892496    0.876282    0.456461    11.00000   -1.50000
H17   2    0.992248    0.771951    0.455866    11.00000   -1.50000
H18   2    0.907891    0.807373    0.556138    11.00000   -1.50000
AFIX   0
C21   1    1.001250    0.651416    1.096266    11.00000    0.06104    0.03898 =
         0.03782   -0.00162   -0.02818   -0.00217
AFIX 137
H19   2    1.019953    0.722052    1.112338    11.00000   -1.50000
H20   2    1.072952    0.597501    1.092870    11.00000   -1.50000
H21   2    0.937503    0.627007    1.146819    11.00000   -1.50000
AFIX   0
C22   1    0.853479    0.435801    0.621117    11.00000    0.05824    0.04278 =
         0.02902   -0.01714   -0.00059    0.00050
AFIX  43
H22   2    0.906848    0.431028    0.560351    11.00000   -1.20000
PART 3
AFIX   0
C23C  1    0.464958    0.681405    0.749731    41.00000    0.03061    0.04541 =
         0.03325    0.01319   -0.00074   -0.01070
PART 0
AFIX  13
H23   2    0.550495    0.649138    0.731248    11.00000   -1.20000
AFIX   0
C24   1    0.320251    0.827088    0.686464    11.00000    0.02900    0.05566 =
         0.05202   -0.00052   -0.00961   -0.00398
AFIX  13
H24   2    0.270138    0.792345    0.743765    11.00000   -1.20000
AFIX   0
C25   1    0.589815    0.615706    0.513931    11.00000    0.06999    0.05074 =
         0.05024   -0.01923   -0.00112   -0.02800
AFIX 137
H25   2    0.637071    0.581874    0.455464    11.00000   -1.50000
H26   2    0.508104    0.596556    0.524032    11.00000   -1.50000
H27   2    0.626562    0.589112    0.570773    11.00000   -1.50000
AFIX   0
C26   1    0.678575    0.865042    1.075924    11.00000    0.04516    0.06338 =
         0.03995   -0.01605    0.01153    0.00159
AFIX 137
H28   2    0.723026    0.927573    1.074034    11.00000   -1.50000
H29   2    0.616030    0.866444    1.134304    11.00000   -1.50000
H30   2    0.641720    0.869100    1.017547    11.00000   -1.50000
AFIX   0
C27   1    0.761265    0.372270    0.640330    11.00000    0.06720    0.04358 =
         0.04413   -0.02561   -0.01286   -0.00545
AFIX  43
H31   2    0.749295    0.326863    0.592064    11.00000   -1.20000
AFIX   0
C28   1    0.696118    0.660487    1.089993    11.00000    0.06296    0.06514 =
         0.03669   -0.01194    0.01595   -0.03572
AFIX 137
H32   2    0.654371    0.660694    1.034721    11.00000   -1.50000
H33   2    0.637686    0.663227    1.150941    11.00000   -1.50000
H34   2    0.752921    0.593671    1.091483    11.00000   -1.50000
AFIX   0
C29   1    0.797095    1.103749    0.943995    11.00000    0.07076    0.03161 =
         0.06723   -0.01215   -0.02758   -0.00393
AFIX 137
H35   2    0.796619    1.166079    0.896241    11.00000   -1.50000
H36   2    0.832553    1.121045    0.998781    11.00000   -1.50000
H37   2    0.714813    1.088398    0.968015    11.00000   -1.50000
AFIX   0
C30   1    0.996301    1.025808    0.848320    11.00000    0.03956    0.06804 =
         0.06154    0.01356   -0.02401   -0.02208
AFIX 137
H38   2    1.041610    0.959345    0.819710    11.00000   -1.50000
H39   2    1.036937    1.048666    0.897824    11.00000   -1.50000
H40   2    0.991198    1.084084    0.797034    11.00000   -1.50000
AFIX   0
C31   1    0.533874    0.785779    0.411697    11.00000    0.05599    0.10960 =
         0.02709    0.00702   -0.02051   -0.03160
AFIX 137
H41   2    0.534351    0.865153    0.406079    11.00000   -1.50000
H42   2    0.451418    0.769281    0.418692    11.00000   -1.50000
H43   2    0.582134    0.753339    0.352948    11.00000   -1.50000
AFIX   0
C32   1    0.830957    0.719455    0.358890    11.00000    0.06576    0.08035 =
         0.02370   -0.00451    0.00490   -0.00223
AFIX 137
H44   2    0.776302    0.669110    0.348167    11.00000   -1.50000
H45   2    0.913249    0.690953    0.330615    11.00000   -1.50000
H46   2    0.809258    0.791250    0.327653    11.00000   -1.50000
PART 1
AFIX   0
C33A  1    0.769584    1.042715    0.751556    21.00000    0.04877    0.02236 =
         0.04264   -0.00042   -0.02919   -0.00261
AFIX  13
H47   2    0.787688    1.114823    0.768776    21.00000   -1.20000
PART 3
AFIX   0
C33C  1    0.453479    0.735817    0.847180    41.00000    0.04194    0.08642 =
         0.02784    0.00604   -0.00071   -0.00686
AFIX 137
H48   2    0.501389    0.796762    0.837503    41.00000   -1.50000
H49   2    0.482406    0.682091    0.895549    41.00000   -1.50000
H50   2    0.369337    0.763228    0.870504    41.00000   -1.50000
PART 1
AFIX   0
C34A  1    0.634204    1.050506    0.759442    21.00000    0.06338    0.03718 =
         0.10640   -0.02363   -0.06060    0.02032
AFIX 137
H51   2    0.614253    0.985417    0.733388    31.00000    0.05094
H52   2    0.605526    1.115827    0.721925    31.00000    0.05240
H53   2    0.595819    1.055280    0.828080    31.00000    0.06205
PART 2
AFIX 137
H54   2    0.608029    0.979451    0.782446   -31.00000    0.10255
H55   2    0.612673    1.071440    0.695213   -31.00000    0.10578
H56   2    0.594894    1.105634    0.805735   -31.00000    0.16822
PART 3
AFIX   0
C34C  1    0.389335    0.587090    0.762089    41.00000    0.04640    0.05927 =
         0.06737    0.02310   -0.00348   -0.02333
AFIX 137
H57   2    0.304248    0.616102    0.775957    41.00000   -1.50000
H58   2    0.409327    0.537193    0.816344    41.00000   -1.50000
H59   2    0.405958    0.547524    0.701885    41.00000   -1.50000
PART 0
AFIX   0
C35   1    0.328187    0.942954    0.712845    11.00000    0.04785    0.06294 =
         0.14944   -0.03533    0.01311    0.00216
AFIX 137
H60   2    0.378448    0.939991    0.762888    11.00000   -1.50000
H61   2    0.247754    0.978841    0.738032    11.00000   -1.50000
H62   2    0.363454    0.984426    0.654556    11.00000   -1.50000
PART 1
AFIX   0
C36A  1    0.836990    1.021574    0.648970    21.00000    0.09141    0.03641 =
         0.03622    0.01036   -0.02492   -0.02735
AFIX 137
H63   2    0.923255    1.009747    0.649393    21.00000   -1.50000
H64   2    0.818572    1.084793    0.605066    21.00000   -1.50000
H65   2    0.812631    0.956545    0.626269    21.00000   -1.50000
PART 0
AFIX   0
C37   1    0.255092    0.829514    0.600619    11.00000    0.04378    0.15457 =
         0.07556    0.00302   -0.03073    0.00617
AFIX 137
H66   2    0.299905    0.865740    0.543358    11.00000   -1.50000
H67   2    0.174757    0.869782    0.617165    11.00000   -1.50000
H68   2    0.248640    0.754581    0.586035    11.00000   -1.50000
PART 2
AFIX   0
C38B  1    0.836103    1.083278    0.677655   -21.00000    0.06969    0.04077 =
         0.04336    0.01242   -0.01975   -0.00757
AFIX 137
H69   2    0.850233    1.141214    0.716585   -21.00000   -1.50000
H70   2    0.798355    1.116027    0.622959   -21.00000   -1.50000
H71   2    0.912573    1.040216    0.652434   -21.00000   -1.50000
AFIX   0
C39B  1    0.754226    1.009500    0.741154   -21.00000    0.05697    0.02849 =
         0.04743    0.00602   -0.03591   -0.01105
AFIX  13
H72   2    0.743922    0.949478    0.700599   -21.00000   -1.20000
PART 4
AFIX   0
C38D  1    0.440122    0.646443    0.731671   -41.00000    0.07277    0.04874 =
         0.10290    0.00082    0.01830   -0.01737
C39D  1    0.437871    0.669611    0.824776   -41.00000    0.07093    0.05933 =
         0.08995    0.00865    0.03549    0.00766
AFIX 137
H73   2    0.499840    0.716125    0.826874   -41.00000   -1.50000
H74   2    0.452969    0.601565    0.863860   -41.00000   -1.50000
H75   2    0.359165    0.707996    0.851321   -41.00000   -1.50000
AFIX   0
C40D  1    0.351165    0.574659    0.704545   -41.00000    0.08557    0.05393 =
         0.11328   -0.00629    0.03058   -0.03277
AFIX 137
H76   2    0.389466    0.498944    0.699135   -41.00000   -1.50000
H77   2    0.328513    0.602298    0.641986   -41.00000   -1.50000
H78   2    0.279454    0.577499    0.755419   -41.00000   -1.50000
PART 2
AFIX   0
C40B  1    0.630613    1.068151    0.779751   -21.00000    0.03416    0.04709 =
         0.08276    0.02799   -0.02377   -0.00400
PART 0

HKLF 4 1 1 0 0 0 1 0 0 0 1


REM  si049b_a.res in P-1
REM wR2 = 0.1394, GooF = S = 1.044, Restrained GooF = 1.044 for all data
REM R1 = 0.0496 for 7843 Fo > 4sig(Fo) and 0.0544 for all 8812 data
REM 481 parameters refined using 21 restraints

END

WGHT      0.0756      0.4533

REM Highest difference peak  0.359,  deepest hole -0.227,  1-sigma level  0.040
Q1    1   0.5564  0.7027  0.6065  11.00000  0.05    0.36
Q2    1   0.3586  0.6999  0.7070  11.00000  0.05    0.34
Q3    1   0.8122  0.7131  0.8791  11.00000  0.05    0.34
Q4    1   0.7697  0.7209  0.7983  11.00000  0.05    0.30
Q5    1   0.8037  0.8197  0.8825  11.00000  0.05    0.29
Q6    1   0.4189  0.8751  0.6346  11.00000  0.05    0.28
Q7    1   0.4161  0.9293  0.7324  11.00000  0.05    0.28
Q8    1   0.6099  0.6776  0.5026  11.00000  0.05    0.28
Q9    1   0.3129  0.9254  0.5823  11.00000  0.05    0.28
Q10   1   0.8250  0.5178  0.7277  11.00000  0.05    0.27
Q11   1   0.7754  0.8227  0.7947  11.00000  0.05    0.26
Q12   1   0.7601  0.4622  0.7937  11.00000  0.05    0.26
Q13   1   0.5943  0.7912  0.6176  11.00000  0.05    0.25
Q14   1   1.0077  0.6743  0.9525  11.00000  0.05    0.23
Q15   1   0.7024  0.4069  0.7700  11.00000  0.05    0.23
Q16   1   0.9205  0.5327  0.6792  11.00000  0.05    0.23
;
_shelx_res_checksum   10731

_shelx_hkl_file
;
   0   0  -2 133.168 6.00175   3
   0   0  -3 1234.83 50.4217   3
   0   0   4 9287.91 391.842   3
   0   0  -4 10232.7 391.882   3
   0   0   5 15717.5 640.944   3
   0   0  -5 16196.3 640.867   3
   0   0   6 1886.99 79.7974   3
   0   0  -6 1999.45 79.7110   3
   0   0   7 7887.79 322.049   3
   0   0  -7 8071.92 321.863   3
   0   0  -8 4850.26 213.275   7
   0   0   8 5387.38 212.735   3
   0   0  -8 5391.22 212.263   3
   0   0  -9 297.730 17.1396   7
   0   0  -9 270.765 14.1362   3
   0   0   9 247.112 14.7616   3
   0   0 -10 2620.75 114.649   7
   0   0  10 2979.31 114.809   6
   0   0  10 2617.83 113.782   5
   0   0 -10 2754.80 113.103   3
   0   0  10 2803.46 113.805   3
   0   0 -11-12.4208 12.0266   7
   0   0  11 12.6694 8.05664   5
   0   0  11 3.55895 11.1447   6
   0   0 -11 7.50791 7.53860   3
   0   0  11 3.19482 7.80981   3
   0   0 -12 10701.2 431.585   7
   0   0  12 11609.7 431.677   6
   0   0  12 10801.9 430.706   5
   0   0  12 11349.3 430.426   3
   0   0 -12 10902.0 429.635   3
   0   0  13 3638.53 172.120   1
   0   0  13 4238.97 173.774   6
   0   0  13 4280.87 173.039   5
   0   0  13 4292.27 172.568   3
   0   0 -13 4116.02 171.563   3
   0   0  14 6.00593 10.5572   1
   0   0  14 2.29774 14.4241   7
   0   0 -14 3.10177 14.6784   7
   0   0  14-2.57227 11.0301   5
   0   0  14 1.13494 12.7684   6
   0   0  14-0.45402 9.80812   3
   0   0 -14 1.88569 8.88026   3
   0   0  15 351.743 21.9128   1
   0   0 -15 319.711 25.2495   7
   0   0  15 385.267 25.4042   7
   0   0  15 420.465 25.0193   6
   0   0  15 375.729 23.0486   5
   0   0  15 381.258 22.0294   3
   0   0 -15 402.712 21.2341   3
   0   0  16 229.511 17.6837   1
   0   0 -16 175.938 20.7868   7
   0   0  16 232.727 20.9155   7
   0   0  16 210.119 20.9560   6
   0   0  16 244.572 17.9716   5
   0   0 -16 236.074 15.8149   3
   0   0  16 218.877 18.0226   3
   0   0  17 203.728 19.0850   1
   0   0 -17 224.087 23.5592   7
   0   0  17 247.401 22.6750   7
   0   0  17 287.101 20.6090   5
   0   0  17 260.232 22.6825   6
   0   0 -17 278.740 17.5824   3
   0   0  17 307.740 20.7602   3
   0   0  18 51.1374 14.7328   5
   0   0 -18 38.7113 11.3214   3
   0  -1  18 77.6917 15.5362   3
   0   1 -18 56.9819 12.6670   3
   0  -1  17 51.7108 13.6091   1
   0   1 -17 41.9635 17.2831   7
   0  -1  17 58.2412 16.6422   7
   0  -1  17 64.9803 13.8273   5
   0  -1  17 44.0841 16.3307   6
   0  -1  17 55.6889 13.6153   3
   0   1 -17 51.1988 11.2644   3
   0  -1  16 67.4005 13.3854   1
   0   1 -16 83.2275 17.8653   7
   0  -1  16 80.8207 16.8969   7
   0  -1  16 60.9314 15.8697   6
   0  -1  16 109.979 13.7856   5
   0   1 -16 98.4291 12.3488   3
   0  -1  16 79.4214 13.0520   3
   0  -1  15 131.437 14.2934   1
   0  -1  15 170.054 18.2370   7
   0   1 -15 137.306 18.3729   7
   0  -1  15 157.411 17.2637   6
   0  -1  15 160.683 15.3597   5
   0   1 -15 166.082 13.2808   3
   0  -1  15 159.903 14.9355   3
   0   1 -14 113.526 16.6778   7
   0  -1  14 118.094 16.6245   7
   0  -1  14 142.605 16.0306   6
   0  -1  14 133.305 13.7257   5
   0  -1  14 131.552 13.2320   3
   0   1 -14 125.759 11.4917   3
   0   1 -13 858.392 42.8880   7
   0  -1  13 858.912 41.9862   7
   0  -1  13 887.691 40.9022   5
   0  -1  13 927.529 42.2333   6
   0  -1  13 894.196 40.5554   3
   0   1 -13 828.501 39.0850   3
   0  -1  12 1429.48 60.9853   7
   0  -1  12 1374.16 60.0770   5
   0  -1  12 1434.73 59.5399   3
   0   1 -12 1433.05 58.7481   3
   0  -1  11 61.0008 12.0052   7
   0   1 -11 53.8129 12.2821   7
   0  -1  11 57.1492 9.69364   5
   0  -1  11 39.5109 9.30756   3
   0   1 -11 41.6363 8.13171   3
   0   1 -10 515.140 27.0994   7
   0  -1  10 482.851 26.2364   7
   0  -1  10 531.884 25.4968   5
   0   1 -10 539.372 24.4778   3
   0  -1  10 526.761 24.9745   3
   0  -1   9 908.816 44.4487   7
   0   1  -9 993.870 45.1216   7
   0  -1   9 1043.69 43.8456   3
   0   1  -9 1063.48 43.4090   3
   0  -1   8 2103.75 94.5740   7
   0  -1   8 2287.32 94.0719   3
   0   1  -8 2266.79 93.6770   3
   0   1  -7 5003.54 188.364   7
   0   1  -7 4616.86 187.120   3
   0  -1   7 4722.67 187.526   3
   0   1  -6 1251.95 53.5378   3
   0  -1   6 1239.59 53.6987   3
   0  -1   5 2641.52 110.004   3
   0   1  -5 2561.22 109.748   3
   0   1  -4 5827.44 224.192   7
   0   1  -4 5370.60 223.611   3
   0   1  -3 18763.5 720.518   7
   0   1  -3 17403.6 720.092   3
   0   1  -2 1053.37 43.0317   7
   0   1   2 357.724 13.7715   7
   0  -1  -2 286.487 13.2482   3
   0  -1  -3 13910.9 558.151   3
   0   1   4 4278.03 179.474   3
   0  -1  -4 4623.97 179.493   3
   0   1   5 17220.5 644.812   3
   0  -1  -5 17106.6 644.704   3
   0  -1  -6 247.741 13.1280   5
   0  -1  -6 279.445 13.0339   3
   0   1   6 270.914 13.1682   3
   0  -1  -7 94.9271 7.21419   5
   0  -1  -7 85.7628 7.12237   3
   0   1   7 91.1023 7.28172   3
   0   1   8 10545.0 428.756   3
   0  -1  -8 10732.8 428.660   3
   0  -1  -9 2909.10 108.434   3
   0   1   9 2812.43 108.795   3
   0   1  10 3228.54 135.924   5
   0   1  10 3495.06 135.846   3
   0  -1 -10 3555.16 135.323   3
   0   1  11 17.7228 8.11522   1
   0   1  11 4.37946 8.07881   5
   0  -1 -11 4.51205 6.90308   3
   0   1  11 15.7888 8.13107   3
   0   1  12 4329.60 171.356   5
   0   1  12 4356.81 172.054   6
   0  -1 -12 4184.40 170.111   3
   0   1  12 4343.02 170.812   3
   0   1  13 3732.42 152.112   6
   0   1  13 3913.13 151.540   5
   0  -1 -13 3664.35 150.074   3
   0   1  13 3845.09 150.872   3
   0   1  14 2362.99 98.9041   5
   0   1  14 2447.12 99.6790   6
   0   1  14 2430.07 98.4822   3
   0  -1 -14 2442.61 97.4866   3
   0   1  15 69.5825 12.1353   1
   0   1  15 75.5065 12.7657   5
   0   1  15 82.2279 15.7609   6
   0   1  15 89.3376 12.7902   3
   0  -1 -15 85.1033 10.8959   3
   0   1  16 4.03109 11.4684   1
   0   1  16 11.7986 11.7824   5
   0   1  16 13.4615 15.3099   6
   0  -1 -16 15.3000 10.3135   3
   0   1  17 1154.31 60.7384   1
   0  -1 -17 1437.02 59.7822   3
   0   1  17 1496.98 62.0861   5
   0   1  17 1507.61 63.7035   6
   0  -1 -17 1198.21 63.5029   7
   0  -1 -18 271.100 18.4159   3
   0   2 -18 12.9746 12.2004   3
   0  -2  18 9.48493 12.9202   3
   0  -2  17 102.949 14.9892   3
   0   2 -17 92.6873 12.6789   3
   0  -2  17 61.7779 13.7408   5
   0  -2  17 82.1473 16.8077   7
   0   2 -17 99.7534 19.3248   7
   0  -2  16 35.9471 13.1169   3
   0   2 -16 26.1530 9.87440   3
   0  -2  16 40.4856 12.0585   5
   0  -2  16 34.3140 15.0928   7
   0   2 -16 30.8715 15.8650   7
   0   2 -15 505.490 25.2415   3
   0  -2  15 515.164 26.9158   3
   0  -2  15 458.792 27.0784   5
   0  -2  15 514.958 28.4064   7
   0   2 -15 424.640 29.1289   7
   0   2 -14 10.6601 8.67041   3
   0  -2  14 6.60450 10.1452   3
   0  -2  14 7.87652 10.4238   5
   0   2 -14 12.6302 13.6913   7
   0  -2  14 2.27981 12.6800   7
   0  -2  13 282.486 17.3972   3
   0   2 -13 249.068 15.7023   3
   0  -2  13 250.032 17.5102   5
   0   2 -13 229.645 19.7100   7
   0  -2  13 281.641 19.9014   7
   0  -2  12 357.556 19.6536   3
   0   2 -12 328.415 18.2733   3
   0  -2  12 318.763 19.9675   5
   0   2 -12 361.243 22.1996   7
   0  -2  12 340.521 22.0127   7
   0   2 -11 2812.21 114.035   3
   0  -2  11 2833.17 114.760   3
   0  -2  11 2832.07 115.212   5
   0  -2  11 2813.50 115.679   7
   0   2 -11 2489.58 115.603   7
   0  -2  10 6055.63 228.923   3
   0   2 -10 5364.73 227.919   3
   0  -2  10 5426.79 228.835   5
   0  -2  10 5798.92 229.566   7
   0   2 -10 5574.27 229.589   7
   0  -2   9 331.386 17.5418   3
   0   2  -9 331.237 16.6886   3
   0   2  -9 336.803 19.3378   7
   0  -2   9 342.283 18.9288   7
   0   2  -8 3087.23 122.728   3
   0  -2   8 2914.32 123.012   3
   0  -2   8 2808.77 123.538   7
   0   2  -8 3222.62 124.212   7
   0  -2   7 255.279 13.0569   3
   0   2  -7 240.548 12.3300   3
   0  -2   7 209.368 13.9584   7
   0   2  -7 251.114 14.5660   7
   0  -2   6 299.467 14.9930   3
   0   2  -6 314.419 14.8692   3
   0  -2   6 321.304 16.1902   7
   0   2  -6 327.611 16.3616   7
   0  -2   5 375.076 18.0920   3
   0   2  -5 422.825 17.9844   3
   0  -2   5 391.683 18.6791   7
   0   2  -5 410.667 18.8327   7
   0   2  -4 9.40181 3.34625   3
   0   2  -4 11.3333 4.60276   7
   0  -2   4 9.70639 4.45635   7
   0   2  -3 1209.02 54.5509   3
   0   2  -3 1334.72 54.8366   6
   0   2  -3 1367.41 54.4400   7
   0  -2   3 1387.10 54.5199   7
   0  -2   1 30352.8 1215.53   7
   0   2  -1 30306.6 1215.84   6
   0   2   0 39001.8 1562.96   4
   0  -2  -1 7743.33 308.522   7
   0   2   1 7621.26 308.655   4
   0   2   2 28588.4 1145.41   7
   0  -2  -2 28556.2 1145.45   7
   0   2   3 4958.58 199.321   7
   0  -2  -3 4926.78 199.314   7
   0   2   4 112.666 7.83896   7
   0  -2  -4 122.977 6.88373   3
   0   2   5 13492.7 584.560   1
   0  -2  -5 14236.8 584.574   5
   0  -2  -5 13874.2 584.333   3
   0   2   6 2940.99 128.415   1
   0  -2  -6 3146.25 128.574   5
   0  -2  -6 3089.38 128.228   3
   0   2   7 2588.98 110.549   1
   0  -2  -7 2518.52 110.426   5
   0  -2  -7 2760.59 110.218   3
   0   2   8 2421.79 100.807   1
   0  -2  -8 2417.80 100.696   5
   0  -2  -8 2279.81 100.214   3
   0   2   9 2755.49 117.412   1
   0   2   9 3066.29 118.587   7
   0  -2  -9 2951.50 117.418   5
   0  -2  -9 3056.26 117.138   3
   0   2  10 230.021 14.8371   1
   0   2  10 269.367 17.1863   7
   0  -2 -10 249.179 14.3786   5
   0   2  10 223.882 14.7911   5
   0  -2 -10 252.434 14.1645   3
   0   2  11 1953.95 76.6868   7
   0   2  11 1762.78 75.2063   5
   0  -2 -11 1844.63 74.4519   3
   0   2  12 9627.78 413.489   1
   0   2  12 10154.5 414.423   7
   0   2  12 10553.4 413.997   5
   0  -2 -12 10522.6 412.984   3
   0   2  13 983.098 45.7164   1
   0   2  13 981.841 47.1545   7
   0   2  13 994.895 46.0619   5
   0   2  13 1004.29 47.1247   6
   0  -2 -13 1064.18 44.8508   3
   0   2  14 646.727 34.6982   1
   0   2  14 753.906 37.0248   7
   0   2  14 765.844 37.1617   6
   0  -2 -14 764.926 34.2281   3
   0   2  15 231.624 17.7468   1
   0   2  15 271.898 21.5897   7
   0   2  15 240.576 20.7590   6
   0  -2 -15 250.433 16.3990   3
   0   2  16 301.764 20.5704   1
   0   2  16 291.307 23.9249   7
   0   2  16 330.443 23.4272   6
   0  -2 -16 307.134 19.2309   3
   0   2  17 22.8475 13.2806   1
   0  -2 -17 36.7812 11.5697   3
   0   2  17 44.9764 16.4657   6
   0   2  17 24.5849 17.9650   7
   0  -2 -18 8.91143 11.8043   3
   0   3 -18 61.8961 13.0000   3
   0  -3  18 71.9108 14.4942   3
   0  -3  17 88.9655 14.2928   3
   0   3 -17 59.3324 12.3870   3
   0  -3  17 71.6059 14.5799   5
   0   3 -17 60.4427 18.8684   7
   0  -3  17 68.7432 17.5527   7
   0  -3  16 259.309 19.2215   3
   0   3 -16 272.231 17.8458   3
   0  -3  16 256.901 19.5424   5
   0  -3  16 252.512 21.7165   7
   0   3 -16 271.327 22.4810   7
   0   3 -15 23.5807 9.61490   3
   0  -3  15 6.14790 11.6010   3
   0  -3  15 25.8239 11.5519   5
   0  -3  15 10.0156 13.6939   7
   0   3 -15 14.1632 15.6543   7
   0  -3  14 33.0055 10.5406   3
   0   3 -14 7.47369 8.32568   3
   0  -3  14 20.3601 10.6379   5
   0   3 -14 22.0055 13.8971   7
   0  -3  14 23.7745 13.9642   7
   0   3 -13 1108.64 48.1659   3
   0  -3  13 1103.28 49.1048   3
   0  -3  13 1174.50 49.6791   5
   0  -3  13 1099.59 50.1523   7
   0  -3  12 405.742 21.4412   3
   0   3 -12 409.123 20.2394   3
   0  -3  12 373.851 21.2190   5
   0  -3  12 396.001 23.4646   7
   0   3 -12 310.403 23.3427   7
   0   3 -11 2887.61 117.476   3
   0  -3  11 2828.16 118.089   3
   0  -3  11 2733.85 118.169   5
   0  -3  11 2914.30 119.153   7
   0   3 -11 2862.88 118.971   7
   0  -3  10 4419.19 176.484   3
   0   3 -10 4071.27 175.671   3
   0  -3  10 3883.60 176.147   5
   0  -3  10 4757.81 177.585   7
   0   3 -10 4764.89 177.765   7
   0   3  -9 294.748 16.0758   3
   0  -3   9 279.830 17.8251   7
   0   3  -9 290.279 18.3538   7
   0   3  -8 7748.61 302.048   3
   0  -3   8 7463.92 302.306   3
   0  -3   8 7471.80 302.760   7
   0   3  -8 8188.34 303.312   7
   0  -3   7 4317.29 179.207   3
   0   3  -7 4719.66 179.115   3
   0  -3   7 4167.01 179.430   7
   0   3  -7 4801.33 179.908   7
   0  -3   7 4053.51 179.547   6
   0  -3   6 1864.00 79.2899   3
   0   3  -6 1947.98 79.1274   3
   0  -3   6 1885.86 79.5223   7
   0  -3   6 1843.82 79.7222   6
   0   3  -6 2072.39 79.8298   7
   0  -3   5 4104.31 178.813   6
   0  -3   5 4392.35 178.701   7
   0   3  -5 4222.69 178.680   7
   0   3  -4 7284.20 279.690   3
   0  -3   4 6677.26 279.880   6
   0  -3   4 7229.47 279.717   7
   0   3  -4 6577.83 279.551   7
   0   3  -3 9461.23 371.739   6
   0   3  -3 8946.07 371.227   7
   0  -3   3 10269.2 371.375   7
   0  -3   3 9722.82 371.709   6
   0  -3   2 7814.06 301.250   7
   0   3  -2 7477.23 301.646   6
   0   3  -2 7219.37 301.197   7
   0  -3   1 900.131 36.5059   7
   0   3   0 3806.75 146.313   4
   0  -3   0 3465.70 146.179   4
   0  -3  -1 88503.4 3675.81   4
   0   3   1 86223.8 3676.04   1
   0   3   2 90.1129 7.02218   1
   0   3   2 111.236 6.75396   7
   0  -3  -3 97.5895 6.35288   7
   0   3   3 88.9561 5.96255   7
   0   3   3 77.3313 5.85375   1
   0  -3  -4 5643.85 242.926   7
   0   3   4 6075.96 242.977   7
   0   3   4 6369.45 243.064   1
   0  -3  -5 1678.94 66.8590   7
   0   3   5 1544.77 66.5607   7
   0  -3  -5 1492.00 66.3706   5
   0  -3  -5 1558.81 66.1884   3
   0   3   6 3711.44 141.668   1
   0  -3  -6 3499.11 141.854   7
   0   3   6 3513.73 141.731   7
   0  -3  -6 3288.31 141.305   5
   0  -3  -6 3394.90 141.086   3
   0   3   7 3117.91 120.392   1
   0   3   7 3035.22 120.939   7
   0  -3  -7 2756.42 120.601   7
   0  -3  -7 2957.55 120.223   5
   0  -3  -7 2823.94 119.745   3
   0   3   8 2238.31 99.6828   1
   0   3   8 2462.91 100.448   7
   0  -3  -8 2373.04 99.8399   5
   0  -3  -8 2246.74 99.2048   3
   0   3   9 17.8673 6.77040   1
   0  -3  -9 13.5701 9.76061   7
   0   3   9 14.3734 9.40648   7
   0  -3  -9 9.27907 6.49370   5
   0  -3  -9 11.6403 6.32833   3
   0   3  10 1956.45 90.5446   1
   0   3  10 2305.87 91.9227   7
   0  -3 -10 2170.40 90.6702   5
   0  -3 -10 2069.39 90.1661   3
   0   3  11 10830.6 461.798   1
   0   3  11 11622.0 462.826   7
   0  -3 -11 10807.8 461.516   5
   0  -3 -11 10894.0 461.132   3
   0  -3 -12 1246.84 51.4769   7
   0   3  12 1141.64 50.3895   7
   0   3  12 1069.39 48.9069   1
   0  -3 -12 970.626 48.0192   1
   0  -3 -12 1133.78 48.3391   3
   0   3  13 142.829 15.6147   7
   0   3  13 119.341 12.9906   1
   0  -3 -13 150.018 12.3527   1
   0  -3 -13 161.155 11.7660   3
   0   3  14 1181.36 56.3807   1
   0   3  14 1167.47 57.9282   7
   0   3  14 1311.73 58.0635   6
   0  -3 -14 1295.82 55.6378   3
   0   3  15 466.588 27.3208   1
   0  -3 -15 542.029 31.2017   7
   0   3  15 519.277 29.5685   7
   0   3  15 507.335 29.6166   6
   0  -3 -15 541.814 26.5464   3
   0   3  16 14.6857 11.7021   1
   0  -3 -16-5.05693 17.2432   7
   0   3  16 17.3903 16.7518   7
   0   3  16 18.7859 15.5773   6
   0  -3 -16 16.0152 10.3051   3
   0   3  17-1.86730 12.3502   1
   0  -3 -17 1.36266 11.1500   3
   0   3  17 5.96000 15.5272   6
   0  -3 -17 3.07110 17.3548   7
   0   3  17-21.8415 17.4505   7
   0  -3 -18 529.737 27.7063   3
   0  -4  18 32.7494 14.6893   3
   0   4 -17 146.865 14.6688   3
   0  -4  17 102.347 15.5765   3
   0  -4  17 123.303 16.5049   5
   0  -4  17 110.183 17.9670   7
   0   4 -17 125.858 19.1561   7
   0  -4  16 1.66101 12.2187   3
   0   4 -16-4.03852 10.7441   3
   0  -4  16 20.5542 13.3673   5
   0  -4  16 13.8928 15.5241   6
   0  -4  16 3.71369 15.1558   7
   0   4 -16 6.03849 16.2145   7
   0  -4  15 33.9216 11.3182   3
   0   4 -15 31.7044 10.4351   3
   0  -4  15 36.5964 12.3282   5
   0  -4  15 48.8194 15.7604   7
   0   4 -15 24.1945 16.4329   7
   0  -4  15 29.3718 15.1422   6
   0   4 -14 33.1103 9.51794   3
   0  -4  14 25.9624 11.6052   3
   0  -4  14 35.3005 11.2980   5
   0  -4  14 49.3113 14.3117   6
   0  -4  14 23.4335 14.0196   7
   0   4 -14 11.1969 13.6841   7
   0   4 -13 0.77200 8.57160   3
   0  -4  13-5.56230 11.0209   3
   0  -4  13 5.46587 10.1941   5
   0  -4  13 7.11148 12.7539   6
   0   4 -13 1.09101 13.5622   7
   0  -4  13 7.59973 12.1942   7
   0   4 -12 2537.51 101.740   3
   0  -4  12 2478.40 102.335   3
   0  -4  12 2494.85 102.684   5
   0  -4  12 2592.65 103.658   6
   0  -4  12 2296.92 102.646   7
   0   4 -12 2209.55 102.941   7
   0   4 -11 863.235 38.8067   3
   0  -4  11 889.671 39.7010   3
   0  -4  11 862.135 40.7299   7
   0  -4  11 877.918 40.9467   6
   0   4 -11 851.402 40.8332   7
   0   4 -10 84.7786 8.88955   3
   0  -4  10 75.6017 9.55326   3
   0  -4  10 87.1725 12.1852   6
   0  -4  10 65.7187 11.3012   7
   0   4 -10 61.1968 12.1233   7
   0  -4   9 116.018 10.1656   3
   0   4  -9 106.978 9.06079   3
   0  -4   9 108.439 11.9853   6
   0   4  -9 117.088 12.3144   7
   0  -4   9 120.967 11.2428   7
   0  -4   8 2112.61 85.7952   7
   0  -4   8 1962.67 85.8615   6
   0   4  -8 2006.87 85.8186   7
   0   4  -8 2168.99 85.2047   3
   0  -4   8 1989.88 85.2535   3
   0  -4   7 301.579 16.2513   7
   0  -4   7 276.675 16.2438   6
   0   4  -7 275.259 15.7904   7
   0  -4   7 270.812 14.8885   3
   0   4  -7 317.599 14.9640   3
   0   4  -6 3068.43 128.771   7
   0  -4   6 3247.03 128.787   7
   0  -4   6 3139.40 129.175   6
   0   4  -6 3389.19 128.726   3
   0  -4   6 2920.56 128.657   3
   0   4  -5-1.60325 5.07575   7
   0  -4   5 4.75783 6.00311   6
   0  -4   5 6.25124 5.61804   7
   0   4  -5-0.40292 4.29052   3
   0  -4   4 2249.27 86.2646   7
   0  -4   4 2209.16 86.7736   6
   0   4  -4 2080.34 86.1934   7
   0   4  -4 2153.48 86.8921   6
   0   4  -4 2120.45 86.6984   3
   0   4  -3 139.682 7.72711   7
   0   4  -3 166.760 8.75798   6
   0  -4   3 152.363 7.75260   7
   0   4  -3 114.991 9.07054   1
   0   4  -2 4293.03 168.651   6
   0   4  -2 4037.91 167.968   7
   0  -4   2 4398.03 167.966   7
   0   4  -2 3809.25 169.053   1
   0  -4   1 36958.4 1464.86   7
   0  -4   1 36811.4 1465.88   4
   0   4  -1 34581.2 1466.21   1
   0   4   0 21078.1 808.402   1
   0  -4   0 21987.7 808.084   4
   0   4   1 1495.75 60.7910   7
   0   4   1 1610.89 61.7736   4
   0  -4  -1 1412.53 61.5885   4
   0   4   1 1537.15 62.0407   1
   0   4   2 18801.3 784.117   2
   0   4   2 20174.1 783.606   7
   0  -4  -2 20173.8 783.669   7
   0   4   2 18518.5 783.867   4
   0   4   2 19655.6 784.276   1
   0   4   3 544.027 25.6861   1
   0   4   3 557.919 25.3304   7
   0  -4  -4 2352.15 93.5531   7
   0   4   4 2125.33 93.2887   7
   0   4   4 2405.59 93.7239   1
   0   4   5 910.905 39.3719   7
   0  -4  -5 879.892 39.4638   7
   0   4   5 974.873 39.6186   1
   0   4   6 2001.41 80.9952   1
   0  -4  -6 1966.84 81.0902   7
   0   4   6 1869.35 80.8743   7
   0  -4  -6 1919.35 80.7774   5
   0  -4  -6 1999.02 80.6497   3
   0   4   7 590.771 25.4755   1
   0   4   7 519.227 25.7302   7
   0  -4  -7 581.662 25.9571   7
   0  -4  -7 505.904 24.9434   5
   0  -4  -7 538.848 24.8016   3
   0   4   8-0.63511 6.99105   1
   0   4   8 8.51792 8.73350   7
   0  -4  -8-1.07898 8.98164   7
   0  -4  -8 1.54074 6.23468   5
   0  -4  -8 6.98225 6.19468   3
   0   4   9 4808.54 189.712   1
   0  -4  -9 5101.07 190.712   7
   0   4   9 4968.63 190.435   7
   0  -4  -9 4732.33 189.592   5
   0  -4  -9 4662.50 189.120   3
   0   4  10 7211.60 293.793   1
   0  -4 -10 6553.46 293.286   1
   0  -4 -10 7654.49 294.900   7
   0   4  10 7944.26 294.741   7
   0  -4 -10 7410.59 293.850   5
   0  -4 -10 7034.24 293.136   3
   0  -4 -11 1050.86 46.5313   1
   0   4  11 1007.70 46.8180   1
   0  -4 -11 979.517 48.3734   7
   0   4  11 1155.15 48.3419   7
   0  -4 -11 1108.72 46.9548   5
   0  -4 -11 1026.42 46.1096   3
   0   4  12 827.532 37.9672   1
   0  -4 -12 774.121 37.0870   1
   0   4  12 857.380 39.4119   7
   0  -4 -12 855.137 40.0451   7
   0  -4 -12 808.996 37.4383   5
   0  -4 -12 777.562 36.7862   3
   0   4  13 889.559 40.4166   1
   0  -4 -13 874.163 39.8396   1
   0   4  13 942.122 42.1838   7
   0  -4 -13 841.055 39.6985   5
   0  -4 -13 886.228 39.4623   3
   0   4  14 30.1381 13.5825   7
   0  -4 -14-12.6683 14.8332   7
   0   4  14-0.52172 10.9312   1
   0  -4 -14 5.18029 9.78018   1
   0  -4 -14 10.1915 8.90545   3
   0   4  15 138.777 14.3853   1
   0   4  15 104.572 17.3200   7
   0  -4 -15 150.795 18.0653   7
   0   4  15 126.893 16.6130   6
   0  -4 -15 96.9522 12.0706   3
   0   4  16 6.54084 12.5316   1
   0  -4 -16-3.64984 17.0428   7
   0   4  16-11.3243 15.7068   7
   0   4  16-16.7282 15.7948   6
   0  -4 -16 13.5724 10.7125   3
   0   4  17 8.81208 12.3574   1
   0  -4 -17 45.3810 11.4403   3
   0   4  17 55.0301 16.0706   6
   0  -4 -17 32.3900 18.3556   7
   0   4  17 20.0016 17.9392   7
   0  -4 -18-0.47979 11.0329   3
   0   5 -17 129.022 13.8043   3
   0  -5  17 125.725 16.0053   3
   0  -5  17 114.200 19.4528   7
   0   5 -17 143.324 19.9217   7
   0  -5  16 5.65929 13.0241   3
   0   5 -16 1.38304 10.6874   3
   0  -5  16-4.38351 12.6805   5
   0  -5  16 9.83488 15.4257   7
   0  -5  16 13.4426 16.1013   6
   0   5 -16 2.65396 16.0548   7
   0   5 -15 51.0148 10.6338   3
   0  -5  15 34.8405 13.0028   3
   0  -5  15 73.8004 12.7037   5
   0  -5  15 75.4015 16.7484   6
   0   5 -15 60.7693 16.8191   7
   0  -5  15 72.0035 15.6164   7
   0  -5  14 32.5281 12.2875   3
   0   5 -14 42.9805 9.92860   3
   0  -5  14 54.6137 12.0662   5
   0   5 -14 37.3225 14.5744   7
   0  -5  14 62.2877 14.0499   6
   0  -5  14 49.4986 13.7579   7
   0  -5  13 8.60932 10.3699   3
   0   5 -13 3.16143 8.66062   3
   0  -5  13 4.01334 10.1226   5
   0  -5  13 14.9855 11.9117   7
   0  -5  13-4.43086 12.5504   6
   0   5 -13 17.2879 13.3576   7
   0   5 -12 158.422 16.5467   7
   0  -5  12 150.553 15.3748   6
   0  -5  12 150.545 15.3000   7
   0  -5  12 145.483 13.5400   3
   0   5 -12 117.472 11.2769   3
   0   5 -11 379.853 21.0770   7
   0  -5  11 318.000 21.0646   6
   0  -5  11 326.713 20.1158   7
   0  -5  11 346.603 19.5820   3
   0   5 -11 329.867 18.6060   3
   0   5 -10 2279.73 98.0066   7
   0  -5  10 2384.00 97.9714   7
   0  -5  10 2435.06 98.5786   6
   0  -5  10 2298.81 97.5117   3
   0   5 -10 2297.45 97.0397   3
   0  -5   9 544.826 27.2981   6
   0  -5   9 551.668 26.5408   7
   0   5  -9 529.440 26.9521   7
   0   5  -9 551.103 25.6267   3
   0  -5   9 536.109 26.1476   3
   0  -5   8 1759.62 73.1109   7
   0  -5   8 1738.11 73.5985   6
   0   5  -8 1567.66 72.9861   7
   0   5  -8 1904.46 72.9836   3
   0  -5   8 1712.84 72.9530   3
   0  -5   7 394.852 19.8395   6
   0   5  -7 298.860 18.6442   7
   0  -5   7 396.093 19.1957   7
   0   5  -7 423.028 18.8648   3
   0  -5   7 387.393 18.8888   3
   0  -5   6 257.260 13.0489   7
   0  -5   6 187.187 12.7139   3
   0   5  -6 229.832 12.9731   7
   0  -5   6 239.270 13.6407   6
   0   5  -6 247.743 12.8989   3
   0  -5   5 1232.75 48.6783   7
   0   5  -5 974.357 49.3801   1
   0   5  -5 1140.72 48.6593   7
   0   5  -5 1109.23 49.3665   6
   0   5  -5 1317.76 49.2974   3
   0  -5   4 1122.53 44.8918   7
   0   5  -4 1014.74 46.2161   1
   0   5  -4 1056.61 44.8798   7
   0   5  -4 1048.27 45.4394   3
   0   5  -4 1121.52 45.8725   6
   0   5  -3 709.447 31.6410   6
   0   5  -3 746.490 30.8089   7
   0  -5   3 771.103 30.7423   7
   0   5  -3 654.661 32.2265   1
   0   5  -2 384.444 16.1371   7
   0   5  -2 370.165 17.1065   6
   0   5  -2 305.729 17.8127   1
   0  -5   2 391.266 15.9672   7
   0   5  -1 3815.85 154.455   1
   0  -5   1 3926.60 154.109   4
   0  -5   1 3768.72 152.687   7
   0   5   0 24635.0 917.225   1
   0  -5   0 23400.4 916.796   4
   0   5   1 28527.5 1048.50   1
   0   5   1 25969.8 1046.87   7
   0  -5  -1 28184.1 1048.42   2
   0   5   1 24524.3 1047.02   7
   0   5   1 27196.6 1048.10   4
   0  -5  -1 25915.7 1047.92   4
   0   5   2 157.167 9.27800   2
   0   5   2 168.385 7.85235   7
   0   5   2 125.102 8.57047   4
   0   5   2 130.207 9.14406   1
   0   5   3 67.3789 6.79378   2
   0   5   3 71.8363 5.97539   7
   0  -5  -3 75.7078 6.19856   7
   0   5   3 68.7469 6.37053   4
   0   5   3 80.8621 6.73887   1
   0   5   4 15441.0 626.019   1
   0   5   4 15333.1 625.449   7
   0  -5  -4 15925.2 625.585   7
   0   5   5 14.8873 5.78603   1
   0   5   5 12.8411 6.02877   7
   0  -5  -5 7.18438 6.36825   7
   0   5   6 1020.51 43.2562   7
   0  -5  -6 1010.38 43.4992   7
   0   5   6 1038.62 43.5067   1
   0  -5  -6 949.190 43.0171   1
   0  -5  -7 49.7806 7.02410   1
   0   5   7 38.9998 7.26994   1
   0  -5  -7 53.3618 8.28612   7
   0   5   7 48.2817 8.54488   7
   0  -5  -7 50.0097 7.11637   5
   0  -5  -7 54.7443 7.27943   3
   0   5   8 3024.29 120.885   1
   0  -5  -8 2836.58 120.456   1
   0   5   8 2938.84 120.948   7
   0  -5  -8 2840.03 120.920   7
   0  -5  -8 2982.48 120.769   5
   0  -5  -8 2941.28 120.329   3
   0   5   9-1.81585 8.05957   1
   0  -5  -9 9.60043 7.08113   1
   0   5   9 15.0163 10.2419   7
   0  -5  -9 8.88441 9.66860   7
   0  -5  -9 2.85797 6.97032   5
   0  -5  -9-2.48839 6.88159   3
   0   5  10 23.8706 8.82887   1
   0  -5 -10 27.9576 8.45597   1
   0  -5 -10 25.1515 11.8492   7
   0   5  10 50.5969 11.1055   7
   0  -5 -10 36.4963 8.63425   5
   0  -5 -10 31.2504 8.04928   3
   0   5  11 165.769 13.4755   1
   0  -5 -11 155.550 12.7281   1
   0   5  11 152.057 15.3158   7
   0  -5 -11 148.734 16.0553   7
   0  -5 -11 180.933 13.1207   5
   0  -5 -11 166.491 12.4558   3
   0   5  12 59.3432 10.9806   1
   0  -5 -12 69.5448 10.1969   1
   0   5  12 41.6041 13.3026   7
   0  -5 -12 63.8894 13.5784   7
   0  -5 -12 67.9244 10.5673   5
   0  -5 -12 45.3637 9.68014   3
   0  -5 -13 400.359 23.1641   1
   0   5  13 437.065 24.2493   1
   0   5  13 496.521 26.2754   7
   0  -5 -13 470.523 27.5490   7
   0  -5 -13 450.679 23.8178   5
   0  -5 -13 434.631 23.3389   3
   0  -5 -14 504.390 26.8534   1
   0   5  14 499.497 27.3598   1
   0  -5 -14 571.684 30.9726   7
   0   5  14 546.235 29.8587   7
   0  -5 -14 494.178 26.7698   5
   0  -5 -14 531.438 26.7713   3
   0   5  15 41.1881 14.9679   7
   0  -5 -15 28.7297 16.2304   7
   0   5  15 18.3265 11.6265   1
   0  -5 -15 34.2912 10.4824   1
   0  -5 -15 31.2221 10.5609   3
   0   5  16-6.08038 12.2066   1
   0   5  16 0.66777 16.1686   7
   0  -5 -16-6.54484 16.5374   7
   0   5  16-3.06891 14.5633   6
   0  -5 -16 0.90615 9.68984   3
   0   5  17 6.42240 12.5543   1
   0  -5 -17 0.46548 11.4275   3
   0   5  17 22.6758 16.7139   6
   0  -5 -17-3.83873 18.8952   7
   0   5  17-0.71499 18.0645   7
   0  -5 -18 92.5719 13.8270   3
   0   6 -17 190.423 22.6961   7
   0  -6  17 253.544 22.1671   7
   0   6 -16 8.61623 10.8054   3
   0  -6  16 11.6148 13.3594   3
   0   6 -16 22.9300 17.4359   7
   0  -6  16 14.5673 16.4712   7
   0  -6  16 27.5086 13.4970   5
   0  -6  15 865.958 41.0101   7
   0   6 -15 774.042 37.9481   3
   0  -6  15 816.138 39.8832   3
   0  -6  15 834.825 40.0442   5
   0   6 -15 772.826 41.0183   7
   0  -6  14 147.400 15.4555   3
   0   6 -14 161.408 13.8587   3
   0  -6  14 141.095 14.6979   5
   0   6 -14 147.579 18.4830   7
   0  -6  14 136.772 17.3461   6
   0  -6  14 144.185 16.3112   7
   0   6 -13 91.2631 14.8713   7
   0  -6  13 86.6082 14.2018   7
   0  -6  13 60.1867 13.6429   6
   0   6 -13 92.3685 10.9120   3
   0  -6  13 91.7079 12.3574   3
   0   6 -12 90.0889 15.0050   7
   0  -6  12 85.7665 13.6543   7
   0  -6  12 106.813 14.9251   6
   0  -6  12 122.820 12.4917   3
   0   6 -12 95.6396 10.9139   3
   0   6 -11 4233.91 167.390   7
   0  -6  11 3944.20 167.437   6
   0  -6  11 4107.12 166.974   7
   0  -6  11 4095.93 166.730   3
   0   6 -11 3904.04 166.077   3
   0  -6  10 35.1123 11.2568   6
   0   6 -10 36.8883 11.2059   7
   0  -6  10 49.1574 11.1600   7
   0   6 -10 51.4018 8.95377   3
   0  -6  10 42.5122 9.64143   3
   0  -6   9 613.912 29.1322   7
   0  -6   9 632.070 29.1675   3
   0   6  -9 580.768 29.2184   7
   0   6  -9 610.680 28.6336   3
   0  -6   8 658.181 30.3175   7
   0  -6   8 635.427 30.2303   3
   0   6  -8 650.387 30.5649   7
   0   6  -8 679.964 30.1456   3
   0  -6   7 2062.48 86.0999   7
   0   6  -7 2259.61 86.6428   3
   0  -6   7 2180.09 86.5624   3
   0   6  -6-2.77738 6.03966   3
   0  -6   6-3.11973 5.84486   7
   0   6  -6 5.00328 6.38865   7
   0   6  -6 5.51887 7.74041   1
   0  -6   5 166.879 9.67517   7
   0   6  -5 142.471 11.8947   1
   0   6  -5 182.094 10.1699   7
   0   6  -5 172.260 11.2208   6
   0   6  -5 176.258 10.5209   3
   0  -6   4 936.435 36.6484   7
   0   6  -4 854.829 38.5813   1
   0   6  -4 814.695 36.6041   7
   0   6  -4 868.121 37.7670   6
   0   6  -3 1755.41 70.0222   6
   0   6  -3 1654.42 68.8308   7
   0  -6   3 1750.43 68.7025   7
   0   6  -3 1508.77 70.5924   1
   0  -6   2 5105.13 203.275   7
   0   6  -2 5037.17 205.445   1
   0   6  -2 5007.31 203.435   7
   0   6  -2 5188.68 204.536   6
   0  -6   2 4905.00 204.783   4
   0   6  -1 2403.82 98.0094   1
   0  -6   1 2076.85 97.5028   2
   0  -6   1 1947.39 97.1385   3
   0  -6   1 2543.40 97.6127   4
   0  -6   1 2513.95 95.7442   7
   0   6   0 3836.47 161.862   1
   0  -6   0 4210.79 162.068   2
   0  -6   0 3924.43 161.507   4
   0   6   1 881.178 35.8783   1
   0   6   1 810.435 33.6151   7
   0  -6  -1 971.407 36.0820   2
   0   6   1 803.822 33.8392   7
   0  -6  -1 873.527 35.2804   4
   0   6   1 894.979 35.4159   4
   0   6   2 107.994 8.33397   2
   0   6   2 89.4865 5.16846   7
   0   6   2 100.928 6.05725   7
   0   6   2 102.763 7.24471   4
   0   6   2 87.3610 7.51139   1
   0  -6  -2 73.5009 7.63751   1
   0  -6  -3 1689.10 78.8166   1
   0   6   3 2083.05 79.3288   2
   0   6   3 2074.62 79.4417   1
   0   6   3 2024.87 78.1706   7
   0   6   3 1726.81 78.5087   4
   0  -6  -4 727.878 33.8206   1
   0   6   4 780.912 34.0419   2
   0   6   4 756.028 33.2669   7
   0  -6  -4 749.011 33.3138   7
   0   6   4 810.119 33.6255   4
   0   6   4 839.868 34.2669   1
   0   6   5 262.432 13.9356   1
   0  -6  -5 223.232 13.5953   1
   0  -6  -5 261.297 13.5081   7
   0   6   5 235.765 13.2830   7
   0   6   6 3989.86 151.456   1
   0  -6  -6 3572.06 151.076   1
   0   6   6 3522.96 150.630   7
   0  -6  -6 3744.05 150.872   7
   0   6   7 23.9234 7.02698   1
   0  -6  -7 20.7907 8.16711   7
   0   6   7 18.2785 8.13135   7
   0  -6  -7 19.2387 6.77875   1
   0  -6  -8 7.58140 6.89798   1
   0  -6  -8-1.60064 6.85203   3
   0   6   8-3.55563 7.26738   1
   0   6   8 7.97208 9.02960   7
   0  -6  -8 2.18643 8.73512   7
   0  -6  -8-4.65471 7.16712   5
   0  -6  -9 644.856 30.0009   1
   0   6   9 635.926 30.1090   1
   0  -6  -9 642.388 31.0158   7
   0   6   9 652.097 30.7953   7
   0  -6  -9 613.841 30.0088   5
   0  -6  -9 629.248 29.5301   3
   0  -6 -10 614.446 29.6462   1
   0   6  10 601.215 29.9183   1
   0  -6 -10 692.110 31.5528   7
   0   6  10 639.407 31.0179   7
   0  -6 -10 593.996 29.8618   5
   0  -6 -10 626.043 29.5013   3
   0  -6 -11 1372.79 58.7239   1
   0   6  11 1315.99 58.7797   1
   0  -6 -11 1212.15 59.6667   7
   0   6  11 1418.93 59.9455   7
   0  -6 -11 1375.74 58.9552   5
   0  -6 -11 1370.98 58.3024   3
   0  -6 -12 543.573 27.6242   1
   0   6  12 548.622 28.0193   1
   0  -6 -12 531.675 30.3482   7
   0   6  12 592.854 29.6520   7
   0  -6 -12 553.774 28.1143   5
   0  -6 -12 542.776 27.0753   3
   0   6  13 3.04915 10.3503   1
   0  -6 -13 7.53413 9.72444   1
   0  -6 -13-0.59020 14.4329   7
   0   6  13 14.1974 14.2755   7
   0  -6 -13 3.92145 10.1779   5
   0  -6 -13 4.49950 9.29031   3
   0   6  14 69.3359 12.4438   1
   0  -6 -14 44.1882 10.7958   1
   0   6  14 93.8849 14.9003   7
   0  -6 -14 67.8278 15.5923   7
   0  -6 -14 72.7174 11.8355   5
   0  -6 -14 49.5223 10.7662   3
   0  -6 -15 2.64838 10.2856   1
   0   6  15 16.6865 11.3549   1
   0  -6 -15 5.42346 15.3748   7
   0   6  15 21.2665 16.0072   7
   0  -6 -15 1.57840 10.5684   5
   0  -6 -15 14.4569 10.4030   3
   0  -6 -16 33.6375 11.4765   1
   0   6  16 35.9021 13.4351   1
   0   6  16 24.7226 15.7105   7
   0  -6 -16 23.0775 17.0211   7
   0   6  16 5.45216 15.4791   6
   0  -6 -16 39.5399 11.2068   3
   0   6  17 2.56418 13.0170   1
   0  -6 -17 4.80257 11.6593   3
   0   6  17-5.76723 16.8742   6
   0  -6 -17 3.05916 18.1085   7
   0  -6 -18 6.35644 12.0051   3
   0   7 -17 0.68553 18.1626   7
   0   7 -16 47.9600 17.3520   7
   0  -7  16 32.0170 16.1248   7
   0  -7  16 15.6982 13.3940   3
   0   7 -15 164.943 15.5562   3
   0  -7  15 183.295 17.8662   3
   0  -7  15 182.104 16.9693   5
   0  -7  15 181.356 18.9920   7
   0   7 -15 171.893 20.2859   7
   0   7 -14 105.378 16.4523   7
   0  -7  14 73.0789 15.1844   7
   0  -7  14 67.1759 13.7867   3
   0   7 -14 76.3174 12.1348   3
   0  -7  13 195.784 17.3948   7
   0   7 -13 221.300 18.7733   7
   0   7 -13 176.236 14.8084   3
   0  -7  13 205.286 16.4444   3
   0  -7  12 522.653 27.3816   7
   0  -7  12 511.864 26.6775   3
   0   7 -12 494.828 25.8289   3
   0   7 -12 534.383 28.3759   7
   0  -7  11 166.174 13.9047   3
   0  -7  11 179.422 14.8135   7
   0   7 -11 151.919 15.3592   7
   0   7 -11 170.062 13.3131   3
   0  -7  10 5975.76 239.596   7
   0  -7  10 6053.72 240.027   3
   0   7 -10 5706.22 239.756   7
   0   7 -10 5801.41 239.513   3
   0  -7   9 886.869 38.4429   7
   0  -7   9 822.141 38.6193   3
   0   7  -9 857.329 38.6496   7
   0   7  -9 833.100 38.3431   3
   0  -7   8 736.179 32.6922   7
   0  -7   8 717.362 33.2048   3
   0   7  -8 686.665 32.8360   7
   0   7  -8 736.378 33.0838   3
   0  -7   7 696.545 31.5595   7
   0  -7   7 717.871 32.3606   3
   0   7  -7 648.092 31.7438   7
   0   7  -7 784.351 32.6625   3
   0  -7   6 1294.32 53.3914   7
   0   7  -6 1148.56 55.2443   1
   0   7  -6 1251.43 53.5691   7
   0   7  -6 1361.12 54.5881   3
   0  -7   5 288.300 14.1090   7
   0   7  -5 279.868 17.2238   1
   0   7  -5 281.205 14.4742   7
   0   7  -5 304.891 16.1969   6
   0  -7   4 3051.73 122.162   7
   0   7  -4 3004.83 124.720   1
   0   7  -4 2954.18 122.366   7
   0   7  -4 3058.93 123.746   6
   0   7  -3 1831.76 71.0127   6
   0   7  -3 1720.81 69.5528   7
   0  -7   3 1698.10 69.2689   7
   0   7  -3 1670.39 72.0422   1
   0  -7   3 1574.97 71.1670   1
   0  -7   2 114.609 5.59287   7
   0   7  -2 103.061 8.14889   6
   0   7  -2 112.811 6.04493   7
   0  -7   2 130.596 8.97081   4
   0  -7   2 105.208 9.02754   1
   0   7  -2 107.166 9.72930   1
   0  -7   1 3306.01 149.891   1
   0   7  -1 4002.97 150.712   1
   0  -7   1 3838.70 149.905   4
   0  -7   1 3769.03 150.004   3
   0  -7   1 3541.32 150.174   2
   0  -7   0 2745.12 116.010   1
   0   7   0 2842.48 116.226   1
   0  -7   0 2828.43 116.076   2
   0  -7   0 2876.26 115.593   4
   0   7   1 52.0663 7.30913   2
   0   7   1 50.6434 3.27674   7
   0   7   1 44.8765 7.34413   1
   0  -7  -1 50.3962 7.08371   1
   0   7   1 52.8082 3.91635   7
   0  -7  -1 44.7894 6.25057   4
   0   7   1 48.8992 6.39808   4
   0   7   2 43.3771 6.88826   2
   0   7   2 32.6029 3.33791   7
   0  -7  -2 41.5832 6.86960   1
   0   7   2 34.1479 6.85001   1
   0   7   2 32.6057 4.33605   7
   0   7   2 26.9873 6.36362   4
   0  -7  -3 4216.14 164.617   1
   0   7   3 3828.61 162.564   7
   0   7   3 4033.18 163.026   7
   0   7   3 3866.36 163.876   4
   0   7   3 4004.66 164.458   1
   0   7   4 8400.33 334.464   2
   0  -7  -4 8557.50 334.436   1
   0   7   4 8008.04 333.257   7
   0   7   4 7917.09 333.829   4
   0   7   4 8770.27 334.695   1
   0   7   5 13.0219 6.89046   2
   0  -7  -5 7.86810 6.36456   1
   0   7   5 7.43949 6.22934   7
   0  -7  -5 4.33020 6.49291   7
   0   7   5-1.55459 5.98422   4
   0   7   5 5.72213 6.75016   1
   0  -7  -6 385.646 19.9400   7
   0   7   6 394.609 19.7891   7
   0  -7  -6 404.853 20.1373   1
   0   7   6 416.372 20.6385   1
   0   7   7 37.7090 8.92986   7
   0  -7  -7 46.7775 8.89822   7
   0  -7  -7 41.6570 7.95102   1
   0   7   7 43.7144 8.40195   1
   0  -7  -8 2484.68 96.7681   1
   0   7   8 2380.72 96.7804   1
   0  -7  -8 2184.41 96.3895   7
   0   7   8 2310.47 96.4320   7
   0  -7  -8 2207.06 96.3902   5
   0   7   9 188.369 13.9915   1
   0  -7  -9 184.742 13.0372   1
   0   7   9 191.741 14.9301   7
   0  -7  -9 189.234 14.8217   7
   0  -7  -9 193.669 13.7389   5
   0  -7  -9 178.682 13.0649   3
   0   7  10 314.492 18.5579   1
   0  -7 -10 304.832 18.1272   1
   0   7  10 306.592 19.4746   7
   0  -7 -10 309.442 19.7086   7
   0  -7 -10 307.230 18.4499   5
   0  -7 -10 293.156 17.4788   3
   0  -7 -11 1756.37 78.1529   1
   0   7  11 1899.91 78.8318   1
   0  -7 -11 1895.78 78.1622   3
   0  -7 -11 1838.47 79.2071   7
   0   7  11 1836.09 79.2307   7
   0  -7 -11 1788.51 78.4723   5
   0  -7 -12-4.59562 9.55810   1
   0  -7 -12-5.77645 10.0041   3
   0   7  12-1.98291 10.4023   1
   0  -7 -12-9.72609 13.8331   7
   0   7  12 7.61435 12.4210   7
   0  -7 -12-1.94692 10.0866   5
   0  -7 -13-3.89832 10.2428   1
   0   7  13 1.57425 10.7255   1
   0   7  13-5.99622 13.8221   7
   0  -7 -13-5.86696 14.1867   7
   0  -7 -13-1.54439 10.1437   5
   0  -7 -13 1.28358 9.00946   3
   0  -7 -14 11.3116 9.98920   1
   0   7  14-2.22783 11.5003   1
   0  -7 -14 11.3574 15.2171   7
   0   7  14 16.9361 13.4794   7
   0  -7 -14-4.29464 10.9426   5
   0  -7 -14-2.66973 9.82674   3
   0  -7 -15 122.118 14.4181   1
   0   7  15 124.582 14.8564   1
   0   7  15 178.846 19.0994   7
   0  -7 -15 131.241 18.9044   7
   0  -7 -15 129.399 14.7780   5
   0  -7 -15 110.952 13.9872   3
   0   7  16 101.709 14.4077   1
   0  -7 -16 90.6125 13.9350   1
   0  -7 -16 121.638 14.1045   3
   0  -7 -16 89.6265 14.0727   5
   0   7  16 94.6916 18.4101   7
   0  -7 -16 111.480 20.3776   7
   0  -7 -17 13.4446 12.7724   3
   0   7  17 40.4825 16.0452   6
   0  -7 -17 18.2368 19.6686   7
   0   8 -16-3.19317 16.7417   7
   0  -8  16 7.38263 15.7297   7
   0  -8  15 27.5869 12.9549   1
   0  -8  15 45.8879 16.2702   7
   0  -8  15 30.8959 14.5056   3
   0   8 -15 39.4756 11.9841   3
   0   8 -15 27.0293 16.9821   7
   0  -8  15 44.5108 13.6690   5
   0  -8  14 242.588 18.6442   1
   0  -8  14 184.626 20.8628   1
   0  -8  14 283.931 20.2624   7
   0  -8  14 256.546 18.7204   3
   0   8 -14 250.305 20.8878   7
   0   8 -14 219.834 17.0839   3
   0  -8  13 29.0991 13.2294   7
   0   8 -13 37.7449 10.7963   3
   0  -8  13 37.1061 12.1265   3
   0   8 -13 34.0698 14.0940   7
   0  -8  13 21.2328 14.8387   1
   0  -8  12 134.004 14.5863   7
   0  -8  12 128.513 13.6652   3
   0   8 -12 135.488 12.7022   3
   0   8 -12 99.2927 14.9703   7
   0  -8  12 95.0198 15.9400   1
   0  -8  11 30.6767 10.9765   7
   0  -8  11 23.4456 10.2969   3
   0   8 -11 48.2250 10.0245   3
   0   8 -11 31.1952 11.9491   7
   0  -8  11 36.4334 13.3202   1
   0  -8  10 0.35109 10.0892   7
   0  -8  10 8.83087 9.81957   3
   0   8 -10 12.3522 9.13623   3
   0   8 -10 5.95632 10.4807   7
   0  -8  10 22.5674 11.8619   1
   0  -8   9 21.0240 10.7113   1
   0  -8   9 21.8944 9.40593   7
   0  -8   9 38.5759 9.61633   3
   0   8  -9 45.5143 10.2216   7
   0   8  -9 26.0948 9.34401   3
   0  -8   8 745.621 38.0575   1
   0  -8   8 822.547 36.1976   7
   0  -8   8 877.445 37.5307   3
   0   8  -8 817.427 36.7150   7
   0   8  -8 805.967 37.1399   3
   0  -8   7 31.1513 7.31779   7
   0  -8   7 24.9047 8.21502   3
   0   8  -7 32.7818 7.82779   7
   0   8  -7 31.1147 10.5773   1
   0  -8   7 28.8676 10.1018   1
   0   8  -6 15.8609 6.69943   7
   0  -8   6 21.1681 8.92131   1
   0   8  -6 18.6534 10.4582   1
   0  -8   6 2.91164 6.65389   7
   0  -8   5 2776.28 114.999   1
   0   8  -5 2557.40 115.569   1
   0   8  -5 2722.51 113.105   7
   0   8  -5 2865.13 114.713   6
   0  -8   5 2848.52 112.741   7
   0   8  -4 21.9382 9.39501   1
   0  -8   4 37.5017 8.50126   1
   0   8  -4 34.7878 5.24291   7
   0   8  -4 41.0949 8.14680   6
   0  -8   4 37.3431 4.29889   7
   0  -8   3 941.891 44.7148   1
   0   8  -3 1052.88 45.8171   1
   0   8  -3 1061.25 44.2721   6
   0   8  -3 1033.76 42.4080   7
   0  -8   3 1032.00 44.5640   4
   0  -8   3 1030.10 42.0835   7
   0  -8   2 8645.01 367.156   1
   0   8  -2 9724.88 367.998   1
   0  -8   2 9003.56 364.562   7
   0   8  -2 9165.47 366.381   6
   0   8  -2 9070.98 364.694   7
   0  -8   2 9485.04 367.093   4
   0  -8   1 6.14812 6.97592   1
   0   8  -1 7.50984 7.49682   1
   0  -8   1-3.28295 7.37077   2
   0  -8   1-1.32104 6.03649   4
   0  -8   1 7.15327 6.13070   3
   0   8   0 41.5809 7.67715   1
   0  -8   0 26.1551 7.55574   1
   0  -8   0 32.1363 7.69437   2
   0  -8   0 37.7519 7.10354   4
   0   8   1 637.919 25.4945   7
   0  -8  -1 650.087 28.6906   1
   0   8   1 641.422 28.7478   1
   0   8   1 585.969 25.6195   7
   0  -8  -1 635.496 27.8565   4
   0   8   2 126.494 10.4137   2
   0   8   2 113.322 6.09252   7
   0   8   2 119.409 9.84760   1
   0  -8  -2 130.016 10.1079   1
   0   8   2 126.271 6.83636   7
   0   8   2 119.824 9.18103   4
   0   8   3 4.20395 7.15823   2
   0   8   3 0.33619 3.22443   7
   0   8   3 4.93014 6.68039   1
   0  -8  -3 5.81078 7.02594   1
   0   8   3 1.00815 4.46201   7
   0   8   3-3.22776 5.67883   4
   0  -8  -4 1452.97 59.5070   1
   0   8   4 1526.32 59.6561   2
   0   8   4 1362.92 57.2092   7
   0   8   4 1390.18 57.8089   7
   0   8   4 1291.11 58.5560   4
   0   8   4 1404.30 59.5429   1
   0  -8  -5 754.630 34.2473   1
   0   8   5 776.441 34.1916   2
   0   8   5 718.283 32.9319   7
   0   8   5 720.762 33.4415   4
   0   8   5 813.545 34.6792   1
   0   8   6 229.870 14.1369   2
   0  -8  -6 233.146 14.2910   1
   0   8   6 207.015 13.5154   7
   0   8   6 217.444 13.4469   4
   0   8   6 225.241 14.4283   1
   0   8   7 3127.30 127.791   1
   0  -8  -7 3234.62 127.610   1
   0  -8  -7 3095.18 127.027   7
   0   8   7 2910.37 126.638   7
   0   8   8 443.924 22.2631   1
   0  -8  -8 371.462 21.9802   7
   0   8   8 387.669 21.7474   7
   0  -8  -8 431.799 21.7692   1
   0  -8  -9 2130.41 90.8606   1
   0  -8  -9 2173.59 90.6879   3
   0   8   9 2299.46 91.3920   1
   0   8   9 2118.63 90.6965   7
   0  -8  -9 2150.99 91.0252   7
   0  -8  -9 2060.28 90.9034   5
   0   8  10 297.946 19.0026   1
   0  -8 -10 309.591 18.2477   1
   0  -8 -10 294.306 19.2834   7
   0   8  10 291.084 19.5553   7
   0  -8 -10 300.009 18.7594   5
   0  -8 -10 312.265 18.3146   3
   0  -8 -11 1051.28 46.7269   1
   0   8  11 1018.60 46.9818   1
   0  -8 -11 1006.66 46.0344   3
   0   8  11 1032.63 47.4190   7
   0  -8 -11 1012.68 47.5044   7
   0  -8 -11 1042.76 46.8232   5
   0  -8 -12 74.6049 11.4040   1
   0  -8 -12 63.4037 10.9690   3
   0   8  12 56.5287 12.0871   1
   0   8  12 82.9138 13.8695   7
   0  -8 -12 57.1904 13.7117   7
   0  -8 -12 68.4587 12.1087   5
   0  -8 -13 59.9565 11.0564   1
   0  -8 -13 55.6755 11.5496   3
   0   8  13 37.5226 11.8106   1
   0  -8 -13 50.7384 15.2563   7
   0   8  13 49.4016 14.1384   7
   0  -8 -13 38.0494 11.3035   5
   0   8  14 935.299 43.3553   1
   0  -8 -14 858.673 42.2794   1
   0  -8 -14 859.037 41.9146   3
   0   8  14 947.794 44.7599   7
   0  -8 -14 935.247 44.4465   7
   0  -8 -14 902.891 43.1040   5
   0  -8 -15 120.366 14.4770   1
   0   8  15 114.224 15.5160   1
   0  -8 -15 118.879 18.6188   7
   0   8  15 109.053 17.7733   7
   0  -8 -15 130.533 14.8069   5
   0  -8 -15 145.619 14.5899   3
   0   8  16-7.39907 17.2408   7
   0  -8 -16-7.10237 18.1289   7
   0  -8 -16 2.51766 11.3396   3
   0   8  16-8.97818 13.5870   1
   0  -8 -17 353.123 22.3664   3
   0   8  17 343.212 24.9349   6
   0   9 -16 112.932 18.8201   7
   0  -9  16 123.882 18.2351   7
   0   9 -15 14.1098 15.7485   7
   0  -9  15-3.55696 14.5861   7
   0  -9  14 26.1638 14.2992   7
   0  -9  14 38.0795 14.1533   3
   0   9 -14 42.8490 15.3515   7
   0   9 -14 36.3276 12.5842   3
   0  -9  13 10.8820 16.0919   1
   0  -9  13 22.9071 12.7110   7
   0  -9  13-3.29142 12.3283   3
   0   9 -13 29.0541 13.7613   7
   0   9 -13 15.8163 11.0850   3
   0  -9  12 974.091 46.0368   1
   0  -9  12 920.441 43.1676   7
   0  -9  12 977.749 44.2810   3
   0   9 -12 952.942 44.3962   7
   0   9 -12 922.609 43.5977   3
   0  -9  11 650.590 33.9829   1
   0  -9  11 616.164 31.4027   7
   0  -9  11 704.460 32.6878   3
   0   9 -11 675.135 33.0030   7
   0   9 -11 647.827 31.9772   3
   0  -9  10 1709.33 73.3236   7
   0  -9  10 1714.92 74.6492   3
   0   9 -10 1735.48 74.1690   7
   0  -9  10 1783.86 75.7331   1
   0  -9   9 6.41427 8.82109   7
   0  -9   9 10.6428 9.57806   3
   0   9  -9 7.59639 9.73325   7
   0  -9   9 11.8796 11.7155   1
   0  -9   8 58.5344 8.66911   7
   0  -9   8 72.0536 10.1044   3
   0   9  -8 59.6373 9.57012   7
   0  -9   8 65.2234 11.7941   1
   0   9  -7 548.577 24.3314   7
   0  -9   7 515.074 23.5138   7
   0  -9   7 504.609 26.4198   1
   0   9  -7 433.917 26.9232   1
   0   9  -6 250.663 13.8285   7
   0  -9   6 247.762 12.7938   7
   0   9  -6 229.861 17.4156   1
   0  -9   6 249.622 16.3084   1
   0  -9   5 86.9944 6.19082   7
   0  -9   5 77.6294 10.1528   1
   0   9  -5 77.1008 12.2493   1
   0   9  -5 79.2933 7.36273   7
   0   9  -5 90.2270 10.5918   6
   0  -9   4 1415.79 58.4387   7
   0  -9   4 1382.21 61.4351   1
   0   9  -4 1407.92 62.6039   1
   0   9  -4 1421.38 58.9067   7
   0   9  -4 1558.03 61.1543   6
   0  -9   4 1449.80 61.2054   4
   0  -9   3 7.29873 2.68867   7
   0   9  -3 8.10488 3.55096   7
   0   9  -3 4.32435 7.19912   6
   0  -9   3 10.9602 7.35938   4
   0   9  -3 4.72907 10.1983   1
   0  -9   3 14.3744 8.06700   1
   0  -9   2 1338.60 56.6560   2
   0   9  -2 1335.43 55.2393   6
   0  -9   2 1309.81 55.8970   3
   0  -9   2 1314.73 55.8868   4
   0  -9   2 1239.38 56.1490   1
   0   9  -2 1286.90 57.0326   1
   0   9  -1 104.577 11.6899   1
   0  -9   1 142.805 11.1847   1
   0  -9   1 139.332 10.7591   4
   0  -9   1 136.623 10.6474   3
   0  -9   1 133.784 11.4431   2
   0  -9   0 4358.37 178.002   1
   0   9   0 4347.38 178.306   1
   0  -9   0 4331.51 177.368   4
   0  -9   0 4783.70 178.031   3
   0  -9   0 3969.92 177.798   2
   0  -9  -1 5855.84 245.956   1
   0   9   1 6078.59 246.236   1
   0  -9  -1 6204.39 245.485   4
   0   9   2 2442.76 103.359   2
   0   9   2 2436.71 100.374   7
   0   9   2 2705.17 103.814   1
   0  -9  -2 2455.78 103.324   1
   0   9   2 2476.78 100.673   7
   0   9   2 2628.76 102.981   4
   0  -9  -3 1499.01 63.8417   1
   0   9   3 1465.82 64.0950   2
   0   9   3 1496.72 61.0225   7
   0   9   3 1544.38 64.1542   1
   0   9   3 1511.41 61.4343   7
   0   9   3 1433.10 63.0804   4
   0  -9  -4 580.357 26.7375   1
   0   9   4 559.790 26.6253   2
   0   9   4 510.130 23.5360   7
   0   9   4 586.006 27.1321   1
   0   9   4 580.627 24.4247   7
   0   9   4 533.068 25.8372   4
   0   9   5 7.19658 8.25805   2
   0  -9  -5-10.1601 8.45509   1
   0   9   5 2.06293 4.68589   7
   0   9   5 8.63815 7.10047   7
   0   9   5 6.00952 7.65946   4
   0   9   5 10.6023 8.71372   1
   0  -9  -6 2196.94 90.1553   1
   0   9   6 2192.93 90.0259   2
   0   9   6 1979.65 88.5431   7
   0   9   6 2155.51 89.3355   4
   0   9   6 2253.69 90.4718   1
   0  -9  -7 2735.76 115.161   1
   0   9   7 2925.57 115.267   2
   0   9   7 2835.82 115.615   1
   0   9   7 2607.39 114.123   7
   0   9   7 2782.09 114.594   4
   0  -9  -8 176.812 14.1791   1
   0   9   8 203.002 14.7388   2
   0   9   8 214.336 14.9191   7
   0   9   8 179.118 13.2169   4
   0   9   8 211.144 14.8898   1
   0  -9  -9 854.800 39.5917   1
   0   9   9 877.886 40.1434   1
   0  -9  -9 861.612 39.8280   7
   0   9   9 837.258 39.4723   7
   0  -9  -9 845.112 39.6219   5
   0  -9 -10 417.993 24.0875   1
   0  -9 -10 470.812 24.2541   3
   0   9  10 423.450 24.6675   1
   0   9  10 451.895 24.9709   7
   0  -9 -10 470.606 25.6872   7
   0  -9 -10 469.917 24.6537   5
   0  -9 -11 156.578 14.0094   1
   0  -9 -11 164.504 13.7934   3
   0   9  11 149.194 14.5463   1
   0  -9 -11 171.610 16.6362   7
   0   9  11 143.466 15.5749   7
   0  -9 -11 159.088 14.4075   5
   0  -9 -12 137.350 13.5910   1
   0  -9 -12 150.186 13.8993   3
   0   9  12 151.180 14.5307   1
   0  -9 -12 143.777 16.7688   7
   0   9  12 125.413 16.1069   7
   0  -9 -12 126.670 14.2934   5
   0  -9 -13 173.239 15.1894   1
   0  -9 -13 147.433 14.4558   3
   0   9  13 148.402 15.4301   1
   0   9  13 168.972 18.0762   7
   0  -9 -13 178.968 17.7104   7
   0  -9 -13 141.345 15.2858   5
   0  -9 -14 43.1670 12.0342   1
   0  -9 -14 47.3635 12.0396   3
   0   9  14 59.8061 12.7799   1
   0   9  14 41.2270 15.9869   7
   0  -9 -14 38.7333 16.9022   7
   0  -9 -14 25.1767 12.2097   5
   0   9  15 242.652 19.3767   1
   0  -9 -15 239.641 18.1373   1
   0  -9 -15 219.637 17.3622   3
   0  -9 -15 250.838 18.9102   5
   0   9  15 232.314 21.3025   7
   0  -9 -15 240.146 22.0176   7
   0  -9 -16 380.217 27.6775   7
   0   9  16 387.755 26.7837   7
   0  -9 -16 360.488 22.8908   3
   0  10 -16-6.61883 16.1204   7
   0 -10  16-9.28490 16.0864   7
   0  10 -15-0.57103 15.1876   7
   0 -10  15-1.45244 15.2097   7
   0  10 -14 7.47578 14.1101   7
   0 -10  14 3.60737 14.3668   7
   0 -10  13 399.037 23.0867   7
   0 -10  13 348.424 23.7610   3
   0  10 -13 392.135 24.1073   7
   0 -10  13 413.470 27.1117   1
   0 -10  12 707.726 35.0749   7
   0 -10  12 758.042 36.5549   3
   0  10 -12 760.240 36.0295   7
   0 -10  12 698.886 37.8038   1
   0 -10  11 1435.84 63.3660   7
   0 -10  11 1583.10 65.4781   3
   0  10 -11 1501.30 64.4117   7
   0 -10  11 1399.85 66.4366   1
   0 -10  10 85.2656 11.3091   7
   0 -10  10 97.2285 12.6112   3
   0  10 -10 86.3422 12.3164   7
   0 -10  10 80.1070 14.4583   1
   0 -10   9 60.2277 8.94396   7
   0 -10   9 60.3172 11.7193   3
   0  10  -9 31.4302 9.93392   7
   0 -10   9 49.2561 12.7576   1
   0 -10   8 30.9403 7.56470   7
   0 -10   8 37.2369 9.83327   3
   0  10  -8 11.1463 9.04487   7
   0 -10   8 30.5035 11.0428   1
   0  10  -7 59.6948 8.52614   7
   0 -10   7 54.7682 11.1278   1
   0  10  -7 59.3705 13.3335   1
   0 -10   7 62.3304 7.01575   7
   0  10  -6 608.673 32.1953   1
   0 -10   6 608.250 30.5789   1
   0  10  -6 623.450 27.5101   7
   0 -10   6 618.316 29.9282   4
   0 -10   6 618.121 26.7052   7
   0  10  -5 41.0407 12.1092   1
   0 -10   5 34.0619 10.0534   1
   0  10  -5 21.5495 5.82039   7
   0 -10   5 41.5287 9.71160   4
   0  10  -5 11.7037 9.30823   6
   0 -10   5 22.3623 4.45066   7
   0 -10   4 31.0500 9.07981   1
   0  10  -4 36.7124 11.8257   1
   0  10  -4 16.8914 4.77449   7
   0  10  -4 34.3881 9.19708   6
   0 -10   4 38.1390 9.81406   4
   0 -10   4 34.1486 3.77023   7
   0  10  -3 23.2440 10.7010   1
   0 -10   3 26.4320 9.53704   1
   0  10  -3 30.1839 8.21599   6
   0 -10   3 31.1168 8.66445   4
   0 -10   2 16.6142 7.69641   3
   0  10  -2 28.4922 10.4615   1
   0 -10   2 19.7236 7.92779   1
   0 -10   2 9.68950 8.87476   2
   0  10  -2 13.7893 7.01751   6
   0 -10   2 20.3775 7.99464   4
   0 -10   1 97.9190 11.0580   2
   0 -10   1 90.4230 10.5254   1
   0  10  -1 72.7572 10.8449   1
   0  10  -1 95.7420 8.41647   6
   0 -10   1 91.9154 9.62290   4
   0 -10   1 86.8855 9.69608   3
   0 -10   0 832.501 39.1182   2
   0 -10   0 888.357 39.1159   1
   0  10   0 784.480 39.0892   1
   0 -10   0 901.710 38.7704   3
   0 -10   0 871.166 38.3325   4
   0  10   1 5087.52 206.426   1
   0 -10  -1 5008.31 206.272   1
   0  10   2 135.746 6.84126   7
   0  10   2 132.423 6.47468   7
   0 -10  -2 149.391 12.2770   1
   0  10   2 131.401 12.3860   1
   0  10   3 103.588 11.4826   2
   0  10   3 112.692 6.38972   7
   0 -10  -3 114.693 11.0977   1
   0  10   3 110.353 12.0204   1
   0  10   3 126.394 7.37079   7
   0  10   3 119.938 10.2561   4
   0  10   4 3.26414 9.50826   2
   0  10   4 6.76038 4.08127   7
   0 -10  -4 7.20777 8.76039   1
   0  10   4 4.16994 9.58442   1
   0  10   4 5.73585 5.53475   7
   0  10   4 0.68476 8.35839   4
   0  10   5 100.263 11.6532   2
   0 -10  -5 97.3283 11.3136   1
   0  10   5 108.404 7.26369   7
   0  10   5 96.5265 11.7978   1
   0  10   5 113.904 8.81091   7
   0  10   5 102.861 10.9474   4
   0  10   6 18.1809 9.12957   2
   0 -10  -6 18.9914 9.86180   1
   0  10   6 21.6446 5.52682   7
   0  10   6 9.20495 7.97374   7
   0  10   6 8.53117 8.57176   4
   0  10   6 25.2924 10.0840   1
   0 -10  -7 44.3453 9.99747   1
   0  10   7 38.0754 10.2280   2
   0  10   7 52.2039 9.39222   7
   0  10   7 51.7389 9.67060   4
   0  10   7 37.4119 10.6590   1
   0  10   8-0.43705 9.83454   2
   0 -10  -8 18.7989 10.0440   1
   0  10   8 12.1852 9.67778   7
   0  10   8 11.8657 8.44850   4
   0  10   8 7.64898 10.1882   1
   0 -10  -9 1752.35 75.8226   1
   0  10   9 1753.07 75.5490   2
   0  10   9 1810.42 76.2194   1
   0  10   9 1809.18 75.1519   7
   0  10   9 1687.98 74.8938   4
   0 -10 -10 24.3226 10.6685   1
   0  10  10 38.9471 11.1944   2
   0 -10 -10 38.5808 11.8280   3
   0  10  10 35.2114 11.2063   1
   0  10  10 30.4459 12.0082   7
   0 -10 -10 26.5659 10.9402   5
   0  10  10 35.1850 10.7699   4
   0 -10 -11 1226.15 55.2601   1
   0 -10 -11 1231.34 55.1727   3
   0  10  11 1226.20 55.5319   1
   0  10  11 1241.07 55.3451   7
   0 -10 -11 1240.42 55.6554   5
   0 -10 -12 774.505 36.8185   1
   0 -10 -12 713.447 36.2435   3
   0  10  12 738.383 37.0081   1
   0  10  12 756.091 37.4286   7
   0 -10 -12 763.225 37.1479   5
   0 -10 -13 204.040 17.2057   1
   0 -10 -13 204.779 17.0079   3
   0  10  13 226.073 18.4760   1
   0 -10 -13 218.653 20.5391   7
   0  10  13 215.344 19.9820   7
   0 -10 -13 235.863 18.1824   5
   0 -10 -14 188.055 16.8375   1
   0  10  14 155.989 17.4130   1
   0 -10 -14 146.033 15.8563   3
   0 -10 -14 149.594 16.2931   5
   0 -10 -14 167.984 20.0452   7
   0  10  14 135.339 19.0770   7
   0  10  15 65.3485 18.2104   7
   0 -10 -15 62.1450 19.1522   7
   0 -10 -15 50.3779 13.9161   3
   0 -10 -16 10.4466 12.3058   3
   0  11 -14 59.1994 14.9964   7
   0 -11  14 53.3033 13.7368   7
   0  11 -13 620.652 31.6163   7
   0 -11  13 579.013 30.0132   7
   0  11 -12 1548.18 68.9445   7
   0 -11  12 1532.66 67.8498   7
   0 -11  12 1731.71 70.6841   3
   0 -11  11 1116.53 50.5927   7
   0 -11  11 1236.86 53.4301   3
   0  11 -11 1199.81 51.8618   7
   0 -11  11 1115.44 54.5724   1
   0 -11  10 3.91769 8.79709   7
   0 -11  10 2.63394 11.6809   3
   0  11 -10 9.43320 10.5012   7
   0 -11  10 5.29847 13.1768   1
   0 -11   9 415.659 26.0581   1
   0 -11   9 450.638 22.1404   7
   0 -11   9 520.756 25.5656   3
   0  11  -9 451.155 23.1670   7
   0 -11   9 477.237 26.8947   2
   0 -11   8 149.519 15.2137   1
   0 -11   8 146.668 10.3839   7
   0 -11   8 175.189 14.6300   3
   0  11  -8 184.299 12.3131   7
   0 -11   8 155.180 16.0460   2
   0 -11   7 895.884 43.1556   1
   0  11  -7 780.061 43.7682   1
   0 -11   7 937.333 42.7422   4
   0 -11   7 873.116 38.9095   7
   0  11  -6 164.880 17.7364   1
   0 -11   6 210.957 15.6478   1
   0  11  -6 195.087 11.0849   7
   0 -11   6 225.896 15.1578   4
   0 -11   6 190.480 10.1175   7
   0  11  -5 30.9784 12.5961   1
   0 -11   5 34.3506 10.2863   1
   0  11  -5 37.5825 5.31430   7
   0 -11   5 35.4215 10.2076   4
   0  11  -5 47.9678 10.1779   6
   0 -11   5 36.9718 4.22826   7
   0  11  -4 755.426 34.0338   1
   0 -11   4 870.100 32.7828   1
   0 -11   4 851.954 32.0384   4
   0  11  -4 848.670 31.2555   6
   0 -11   3 298.791 19.8913   2
   0 -11   3 339.183 19.2694   3
   0  11  -3 333.226 18.2723   6
   0 -11   3 340.664 18.8990   4
   0  11  -3 343.756 21.6008   1
   0 -11   3 338.919 19.7666   1
   0 -11   2 651.521 31.2049   2
   0  11  -2 650.401 29.0811   6
   0 -11   2 632.478 29.9704   4
   0 -11   2 637.571 30.3041   3
   0 -11   2 623.540 30.8640   1
   0  11  -2 560.196 31.6835   1
   0 -11   1 758.197 33.5928   2
   0  11  -1 643.650 33.7098   1
   0 -11   1 639.733 32.7365   1
   0 -11   1 722.768 32.7077   3
   0 -11   1 690.492 32.0287   4
   0  11  -1 675.351 30.8707   6
   0  11   0 2242.55 94.2243   1
   0 -11   0 2093.84 93.6320   1
   0 -11   0 2209.41 93.3957   3
   0 -11   0 2328.99 92.9911   4
   0  11   1 495.113 27.1756   1
   0 -11  -1 548.277 26.6101   1
   0  11   2 581.700 29.4836   1
   0 -11  -2 602.230 29.3469   1
   0  11   3-5.06196 3.18047   7
   0 -11  -3-11.7180 10.0829   1
   0  11   3 5.36129 9.86670   1
   0  11   3 0.56957 4.16264   7
   0  11   3-2.17004 8.68227   4
   0  11   4 64.4691 11.1769   2
   0  11   4 71.6330 5.48591   7
   0 -11  -4 59.3285 10.5157   1
   0  11   4 97.1339 11.9822   1
   0  11   4 73.6306 6.72040   7
   0  11   4 91.9023 10.7610   4
   0 -11  -5 563.964 29.8042   1
   0  11   5 599.319 30.0801   2
   0  11   5 563.164 25.8219   7
   0  11   5 674.396 30.2951   1
   0  11   5 629.250 26.6834   7
   0  11   5 606.469 29.1978   4
   0  11   6 200.074 15.3097   2
   0 -11  -6 205.293 15.1612   1
   0  11   6 209.164 11.3593   7
   0  11   6 218.031 15.9076   1
   0  11   6 206.731 12.6584   7
   0  11   6 210.750 14.2962   4
   0  11   7 188.489 15.4654   2
   0 -11  -7 184.812 14.8051   1
   0  11   7 185.273 10.9195   7
   0  11   7 180.948 15.7065   1
   0  11   7 170.264 12.5779   7
   0  11   7 189.720 14.1463   4
   0 -11  -8 658.830 31.7485   1
   0  11   8 644.527 32.1646   2
   0  11   8 632.076 28.6049   7
   0  11   8 626.958 29.9807   7
   0  11   8 645.434 30.8873   4
   0  11   8 599.914 31.9094   1
   0  11   9 705.537 33.8906   2
   0 -11  -9 682.402 33.5922   1
   0  11   9 659.752 32.4051   7
   0  11   9 711.773 32.9068   4
   0  11   9 633.423 33.8993   1
   0  11  10 73.8505 13.0326   2
   0 -11 -10 99.3015 12.7899   1
   0  11  10 107.472 14.4867   1
   0  11  10 90.9067 13.0300   7
   0 -11 -10 92.4392 13.2870   5
   0  11  10 91.8926 12.1645   4
   0 -11 -11 309.264 20.4682   1
   0  11  11 324.037 20.5885   2
   0 -11 -11 296.101 19.9595   3
   0  11  11 294.278 21.0035   1
   0  11  11 322.179 20.6380   7
   0 -11 -11 285.098 20.3858   5
   0  11  11 318.651 19.7947   4
   0  11  12 226.109 18.8268   2
   0 -11 -12 281.747 18.8611   1
   0 -11 -12 270.781 19.1368   3
   0  11  12 261.025 19.8793   1
   0  11  12 252.282 19.2347   7
   0 -11 -12 224.848 18.6418   5
   0  11  12 226.340 17.8868   4
   0 -11 -13 2280.47 97.3321   1
   0 -11 -13 2220.09 96.7366   3
   0  11  13 2287.81 97.0923   2
   0  11  13 2264.63 97.7037   1
   0  11  13 2355.61 97.5098   7
   0 -11 -13 2337.89 97.8809   5
   0  11  13 2164.06 96.4068   4
   0 -11 -14 182.915 17.4337   3
   0  11  14 193.269 18.7099   2
   0  11  14 154.940 19.8602   7
   0  11  15 547.635 32.3672   7
   0 -11 -15 563.402 30.3119   3
   0  11  15 562.218 31.1122   2
   0  12 -12 200.342 16.2012   7
   0 -12  12 183.011 15.0296   7
   0  12 -11 7.78391 10.9236   7
   0 -12  11 10.2959 9.48892   7
   0 -12  11 11.5925 13.2362   3
   0 -12  10 98.7528 16.5717   1
   0 -12  10 89.2772 10.2591   7
   0 -12  10 133.860 14.7766   3
   0  12 -10 137.624 12.6286   7
   0 -12  10 141.264 17.5532   2
   0 -12   9 415.889 25.4920   2
   0 -12   9 396.026 24.9273   1
   0 -12   9 376.789 19.8615   7
   0 -12   9 486.635 24.4960   3
   0  12  -9 430.578 21.2285   7
   0 -12   9 427.591 25.1035   4
   0 -12   8 392.385 23.4778   2
   0 -12   8 369.705 22.5206   1
   0 -12   8 314.696 16.7774   7
   0 -12   8 389.861 21.7617   3
   0  12  -8 367.821 18.0991   7
   0 -12   8 416.594 22.6187   4
   0 -12   7 43.0801 11.8057   1
   0  12  -7 28.0629 14.4957   1
   0  12  -7 39.2305 6.67489   7
   0 -12   7 25.8578 11.1743   4
   0 -12   7 27.0082 5.58093   7
   0  12  -6 94.0972 16.0338   1
   0 -12   6 95.0346 12.8693   1
   0  12  -6 92.8803 6.50773   7
   0 -12   6 81.0804 12.4664   4
   0 -12   6 72.9515 5.62253   7
   0 -12   5 589.904 30.0665   1
   0  12  -5 573.553 31.9577   1
   0 -12   5 614.065 29.8122   4
   0  12  -5 583.495 29.0993   6
   0 -12   4 15.4160 10.5923   1
   0  12  -4 7.10878 12.8121   1
   0  12  -4 10.0544 9.33875   6
   0 -12   4 0.42043 9.75819   4
   0 -12   3 2.19549 9.16451   3
   0 -12   3-3.76523 9.91897   1
   0  12  -3 1.13199 12.7936   1
   0 -12   3-13.7591 10.8610   2
   0  12  -3 6.31067 8.30915   6
   0 -12   3 3.63321 9.61119   4
   0 -12   2 25.5377 9.75822   3
   0 -12   2 7.52255 9.85054   1
   0  12  -2 4.27764 13.0152   1
   0 -12   2 26.4474 11.3054   2
   0  12  -2 4.23955 7.93021   6
   0 -12   2 9.40293 8.88882   4
   0 -12   1 64.3517 10.8188   3
   0 -12   1 54.1827 11.1898   1
   0  12  -1 51.1684 13.0158   1
   0 -12   1 51.2605 11.9047   2
   0 -12   1 50.3176 10.5347   4
   0  12  -1 62.7970 8.88226   6
   0 -12   0 112.299 13.0806   3
   0  12   0 117.407 10.5720   6
   0 -12   0 96.5309 11.7025   4
   0  12   0 116.800 14.5758   1
   0 -12   0 112.989 13.2319   1
   0 -12  -1 8263.38 336.471   3
   0 -12  -1 7974.90 336.662   1
   0  12   1 8681.40 337.364   1
   0  12   2 896.903 43.5951   1
   0 -12  -2 969.523 43.2710   1
   0  12   3 518.542 28.1947   1
   0 -12  -3 571.168 28.2199   1
   0  12   4 16.1963 3.68828   7
   0  12   4 27.6581 11.1214   1
   0 -12  -4-6.59850 10.9104   1
   0  12   4 1.83072 5.10101   7
   0  12   4 13.4278 9.85897   4
   0  12   5 109.173 13.4953   2
   0 -12  -5 147.987 13.8643   1
   0  12   5 142.308 8.17004   7
   0  12   5 149.047 14.0381   1
   0  12   5 151.293 9.35115   7
   0  12   5 138.589 12.6974   4
   0 -12  -6 181.508 15.4786   1
   0  12   6 201.792 16.3678   2
   0  12   6 191.437 10.7271   7
   0  12   6 180.370 16.3225   1
   0  12   6 188.354 11.7882   7
   0  12   6 194.913 14.2914   4
   0  12   7 319.839 20.4711   2
   0 -12  -7 321.239 20.1857   1
   0  12   7 321.244 16.0278   7
   0  12   7 333.651 21.3189   1
   0  12   7 317.127 17.4238   7
   0  12   7 346.908 20.0178   4
   0  12   8 845.175 39.1907   2
   0 -12  -8 848.472 39.1827   1
   0  12   8 780.334 35.2215   7
   0  12   8 807.109 39.1522   1
   0  12   8 788.475 36.5147   7
   0  12   8 820.564 37.7471   4
   0 -12  -9 1795.42 75.1595   1
   0  12   9 1637.59 74.5191   2
   0  12   9 1678.14 71.7359   7
   0  12   9 1806.56 75.4845   1
   0  12   9 1680.62 72.8969   7
   0  12   9 1758.37 74.0099   4
   0  12  10 17.6135 12.4302   2
   0 -12 -10 27.4942 12.3764   1
   0  12  10 8.19531 13.1534   1
   0  12  10 12.3529 7.46964   7
   0  12  10 3.95738 11.5799   7
   0  12  10 19.7320 11.6004   4
   0  12  11 251.208 19.2530   2
   0 -12 -11 270.999 19.8233   1
   0 -12 -11 295.229 19.8505   3
   0  12  11 274.180 20.3656   1
   0  12  11 294.630 19.9281   7
   0  12  11 273.347 19.2388   4
   0 -12 -11 289.152 20.1779   5
   0 -12 -12 145.882 16.1222   1
   0  12  12 152.353 16.2760   2
   0 -12 -12 134.572 16.5297   3
   0  12  12 153.776 17.3913   1
   0  12  12 180.119 17.3069   7
   0  12  12 151.861 15.7906   4
   0 -12 -12 152.184 16.8421   5
   0  12  13 916.177 45.4888   2
   0  12  13 968.159 45.9545   7
   0  12  13 963.152 45.1207   4
   0 -12 -13 973.039 45.2923   3
   0  12  14 717.139 37.3097   2
   0 -12 -14 723.074 37.1412   3
   0  12  14 752.327 37.2707   4
   0  12  14 775.597 38.3780   7
   0  12  15 20.0376 16.8872   7
   0 -13  10 109.348 8.57956   7
   0 -13  10 142.011 15.7977   4
   0 -13   9 86.5409 16.0222   2
   0 -13   9 84.8188 15.5187   1
   0 -13   9 71.4550 7.89877   7
   0 -13   9 101.426 14.1852   3
   0  13  -9 76.6235 8.39644   7
   0 -13   9 72.9848 13.8974   4
   0 -13   8 112.333 15.1949   1
   0  13  -8 105.683 17.1673   1
   0  13  -8 114.285 8.36126   7
   0 -13   8 112.153 14.3695   4
   0 -13   8 83.0563 7.25097   7
   0 -13   7 16.4036 3.96245   7
   0 -13   7 43.6267 12.8535   1
   0  13  -7 27.0983 14.9711   1
   0 -13   7 40.5390 12.7043   4
   0 -13   6 44.3359 13.0526   1
   0  13  -6 34.3415 15.6334   1
   0 -13   6 32.2382 11.6353   4
   0  13  -5-1.94701 14.1964   1
   0 -13   5 5.29431 10.5389   1
   0 -13   5 12.4941 10.6676   4
   0 -13   4 5.38046 10.2821   3
   0 -13   4-0.51586 10.3566   1
   0  13  -4-0.63663 14.3470   1
   0 -13   4 13.5297 11.9228   2
   0 -13   4 6.65898 10.4462   4
   0  13  -4-2.99926 9.22144   6
   0 -13   3 170.613 13.9203   3
   0  13  -3 122.434 17.0930   1
   0 -13   3 144.050 14.4905   1
   0 -13   3 158.690 15.3386   2
   0 -13   3 155.849 13.8790   4
   0  13  -3 152.544 13.2111   6
   0 -13   2 61.7056 10.9570   3
   0 -13   2 65.6676 13.0953   2
   0  13  -2 56.4919 9.75869   6
   0 -13   2 49.0915 10.4612   4
   0  13  -2 49.2032 13.6055   1
   0 -13   2 54.0995 11.6116   1
   0  13  -1 540.925 30.0138   1
   0 -13   1 574.103 28.5821   1
   0  13  -1 521.949 26.1068   6
   0 -13   1 542.009 27.6688   4
   0 -13   1 588.280 28.2923   3
   0  13   0 62.4208 9.06534   6
   0  13   0 71.7507 14.1229   1
   0 -13   0 80.4237 12.1924   1
   0 -13   0 56.8795 11.2810   3
   0 -13  -1 123.933 13.1037   1
   0  13   1 114.811 14.4708   1
   0 -13  -1 94.8124 12.5735   3
   0 -13  -2 157.173 13.9045   3
   0 -13  -2 141.369 14.4826   1
   0  13   2 146.290 15.7897   1
   0 -13  -3 117.080 13.2495   1
   0  13   3 127.924 14.4248   1
   0 -13  -4 21.1569 11.0616   1
   0  13   4 16.9962 11.7539   1
   0  13   5 111.028 7.44251   7
   0  13   5 111.079 6.65612   7
   0  13   5 118.458 14.1248   1
   0 -13  -5 110.931 13.3485   1
   0  13   5 138.477 12.7899   4
   0  13   6 171.111 15.3620   2
   0 -13  -6 132.040 14.6198   1
   0  13   6 149.117 8.67027   7
   0  13   6 152.108 15.9340   1
   0  13   6 138.987 9.95252   7
   0  13   6 149.678 14.2267   4
   0  13   7 15.1751 12.2877   2
   0 -13  -7-3.79897 12.0605   1
   0  13   7 1.74176 5.62769   7
   0  13   7-19.8414 13.8257   1
   0  13   7-0.47526 7.96538   7
   0  13   7-2.70407 11.9272   4
   0 -13  -8 355.263 22.1261   1
   0  13   8 323.464 22.2213   2
   0  13   8 330.356 16.7878   7
   0  13   8 336.651 22.5899   1
   0  13   8 353.149 18.4098   7
   0  13   8 326.908 20.7747   4
   0  13   9 22.0089 13.4984   2
   0 -13  -9 36.7474 12.8154   1
   0  13   9 31.7356 7.35871   7
   0  13   9 21.2091 13.5605   1
   0  13   9 28.9941 10.4679   7
   0  13   9 33.0761 12.4344   4
   0 -13 -10 26.5759 12.3348   1
   0  13  10 36.8425 12.9695   2
   0  13  10 16.3873 13.7488   1
   0  13  10 12.0206 7.81457   7
   0  13  10 8.54548 11.1072   7
   0  13  10 21.5723 12.2210   4
   0  13  11 111.400 15.9141   2
   0 -13 -11 132.454 16.4306   1
   0  13  11 124.334 16.8356   1
   0  13  11 137.484 10.8393   7
   0 -13 -11 107.453 16.0047   3
   0  13  11 117.811 14.3733   7
   0  13  11 112.413 14.6040   4
   0  13  12 7.54014 13.9316   2
   0  13  12 18.3864 9.14999   7
   0 -13 -12 20.8221 14.2620   3
   0  13  12 22.3298 13.3070   7
   0  13  12 20.3989 12.7627   4
   0  13  13 12.3908 13.9545   2
   0  13  13 20.6831 14.2007   7
   0  13  13 3.13640 14.1106   4
   0  13  13 1.15015 9.60169   7
   0  13  14 44.0818 10.9070   7
   0  14  -8 81.4741 17.4237   1
   0 -14   8 127.448 16.4042   4
   0  14  -7 7.15543 16.8043   1
   0 -14   7 4.77944 13.4054   1
   0 -14   7 12.7473 12.9156   4
   0 -14   6 490.036 27.3093   1
   0  14  -6 471.094 30.0015   1
   0 -14   6 490.698 26.6165   4
   0 -14   5 25.8690 12.5856   3
   0  14  -5 35.4753 15.8655   1
   0 -14   5 36.5540 13.0085   1
   0 -14   5 30.9161 14.2711   2
   0 -14   5 26.1621 12.6732   4
   0 -14   4 156.206 15.2361   3
   0 -14   4 137.417 15.3939   1
   0  14  -4 153.989 17.9398   1
   0 -14   4 168.152 17.2506   2
   0 -14   4 165.955 14.3834   4
   0  14  -4 163.299 14.3707   6
   0 -14   3 29.1408 11.5559   3
   0  14  -3 26.5200 15.1716   1
   0 -14   3 34.0081 11.7551   1
   0 -14   3 9.41083 12.5895   2
   0  14  -3 26.4037 10.1340   6
   0 -14   3 10.3959 10.6658   4
   0 -14   2 19.6090 10.8497   3
   0 -14   2 17.9524 12.1353   2
   0 -14   2 8.41642 11.2650   4
   0  14  -2 4.40797 9.61470   6
   0 -14   2 4.83448 12.0641   1
   0  14  -2-3.16667 14.4179   1
   0  14  -1 958.826 45.4156   1
   0 -14   1 946.333 44.3146   1
   0  14  -1 919.597 41.5187   6
   0 -14   1 950.284 43.8725   3
   0 -14   1 932.984 43.1913   4
   0 -14   0 111.462 13.3276   3
   0  14   0 110.628 15.4985   1
   0 -14   0 128.708 14.4667   1
   0  14   0 115.389 11.0340   6
   0  14   1 9.52042 8.20832   6
   0 -14  -1 7.46155 11.7438   1
   0  14   1 10.1055 13.3653   1
   0 -14  -1 28.7388 11.4816   3
   0  14   2 367.879 23.9618   1
   0 -14  -2 393.009 22.6267   3
   0 -14  -2 371.099 22.5226   1
   0 -14  -3-3.21901 11.7177   1
   0  14   3-11.5636 13.0322   1
   0 -14  -4 443.648 25.5607   1
   0  14   4 434.969 26.4177   1
   0 -14  -5 205.110 17.4113   1
   0  14   5 198.882 17.6469   1
   0  14   6 107.896 6.85371   7
   0  14   6 112.623 7.82245   7
   0  14   6 140.351 15.3988   1
   0 -14  -6 142.906 15.5008   1
   0  14   6 123.524 14.1014   4
   0  14   7 51.7985 14.2693   2
   0 -14  -7 63.6869 13.7051   1
   0  14   7 71.0972 6.51058   7
   0  14   7 68.6457 14.6871   1
   0  14   7 69.7733 8.03539   7
   0  14   7 63.1660 12.3689   4
   0  14   8 302.572 15.4732   7
   0  14   8 313.677 16.8717   7
   0  14   8 356.920 23.4782   1
   0  14   8 266.162 22.0478   2
   0 -14  -8 331.144 21.2745   1
   0  14   8 325.723 20.3870   4
   0  14   9 2.90950 13.7876   2
   0 -14  -9 8.30313 13.0864   1
   0  14   9-0.48298 6.76654   7
   0  14   9 6.86458 13.2322   1
   0  14   9-0.28961 8.88099   7
   0  14   9 1.48801 12.9658   4
   0  14  10 69.3442 15.3837   2
   0  14  10 78.7617 8.98884   7
   0  14  10 93.0591 15.9530   1
   0  14  10 76.1389 11.2528   7
   0  14  10 90.9578 14.6913   4
   0  14  11 7.70946 14.9544   2
   0  14  11 29.8821 8.03305   7
   0  14  11 34.7922 11.5985   7
   0  14  11 17.7600 12.8147   4
   0  14  12 99.9378 15.5563   4
   0 -15   7 36.2647 13.7101   4
   0 -15   6-1.04992 12.7694   4
   0 -15   5 154.846 16.7986   3
   0  15  -5 147.353 19.8799   1
   0 -15   5 188.805 16.8668   4
   0 -15   4 31.1543 12.3486   3
   0 -15   4 26.6273 13.5029   1
   0  15  -4 32.7451 16.1783   1
   0 -15   4 23.6897 14.6359   2
   0 -15   4 26.3615 12.6578   4
   0 -15   3 371.950 24.4673   3
   0 -15   3 429.831 26.3835   2
   0 -15   3 417.715 25.0363   1
   0  15  -3 448.932 28.4621   1
   0 -15   3 434.385 24.0118   4
   0  15  -3 400.897 22.7311   6
   0 -15   2 227.434 17.5755   3
   0  15  -2 215.987 21.2587   1
   0 -15   2 226.479 18.5001   1
   0 -15   2 203.744 16.7658   4
   0  15  -2 206.432 15.3739   6
   0 -15   1 43.6588 12.6116   3
   0  15  -1 34.9760 10.1052   6
   0 -15   1 38.0871 13.3325   1
   0  15  -1 26.2718 15.0176   1
   0  15   0 255.329 15.9065   6
   0 -15   0 257.640 19.2891   3
   0 -15   0 238.038 19.6666   1
   0  15   0 277.726 21.2320   1
   0 -15  -1 571.300 31.2836   1
   0  15   1 567.027 27.6414   6
   0 -15  -1 583.356 30.4959   3
   0  15   1 646.581 32.8593   1
   0 -15  -2 472.239 27.1982   1
   0  15   2 454.929 23.3258   6
   0 -15  -2 474.573 26.5477   3
   0  15   2 522.885 28.6760   1
   0 -15  -3 15.0217 12.7071   3
   0 -15  -3 1.13937 12.3826   1
   0  15   3 10.6097 15.1047   1
   0 -15  -4 228.048 19.0219   1
   0  15   4 259.583 20.0161   1
   0 -15  -5 23.6767 12.0112   1
   0  15   5 12.3070 13.3581   1
   0 -15  -6 350.989 23.0452   1
   0  15   6 327.972 23.5291   1
   0  15   7 197.530 17.5825   1
   0  15   7 192.869 15.2613   4
   0  15   7 158.969 6.34641   7
   0  15   8 38.8005 13.4975   4
   0  15   8 22.5338 14.5241   2
   0  15   9 15.7505 13.0903   4
   0  15   9 14.7729 14.4658   2
   0  15  10 18.7490 14.4447   4
   0  15  11 4.27342 13.9407   4
   0 -16   4-8.71222 13.2016   4
   0 -16   3 158.962 16.0700   4
   0  16  -2 72.6903 18.5753   1
   0  16  -2 54.1541 11.4464   6
   0 -16   2 71.1978 13.9651   4
   0  16  -1 137.118 19.0962   1
   0  16  -1 98.0879 12.0787   6
   0 -16   1 119.894 14.8768   3
   0  16   0 78.6845 16.5837   1
   0  16   0 57.6679 10.7220   6
   0 -16   0 69.3182 14.4758   3
   0  16   1 112.948 17.7463   1
   0  16   1 94.5667 10.8636   6
   0 -16  -1 95.6144 14.5683   3
   0  16   2-6.09136 14.8519   1
   0  16   2-7.32036 8.40220   6
   0 -16  -2-0.56187 13.1665   3
   0  16   3 8.09074 7.37996   6
   0  16   3 15.4350 15.5043   1
   0 -16  -3 9.58819 13.2856   3
   0  16   4 7.32015 15.5053   1
   0 -16  -4 4.55534 12.7353   3
   0 -16  -5 188.241 18.0271   3
   0  16   9 38.4713 13.9729   4
  -1  16   8-4.42039 13.6950   4
   1 -16  -5 55.0768 13.0004   3
   1 -16  -4 87.1235 14.9020   3
   1 -16  -3 125.839 15.8272   3
   1 -16  -2 15.4061 12.8011   3
  -1  16   2-2.98476 9.80305   6
   1 -16  -1 96.3665 14.5954   3
  -1  16   1 64.7521 11.3924   6
  -1  16   0 38.8672 10.9502   6
   1 -16   0 38.7561 13.5745   3
   1 -16   1 460.491 25.9566   3
  -1  16  -1 434.992 24.0447   6
  -1  16  -2 119.370 14.3235   6
  -1  16  -3 29.3023 11.6843   6
   1 -16   3 48.7646 13.9607   4
  -1  16  -4 18.1026 12.2137   6
  -1  15  10 21.3807 15.0218   4
  -1  15   9 0.54517 13.3046   4
  -1  15   8 82.6236 14.6559   4
  -1  15   7-0.46968 1.83323   7
  -1  15   7 347.384 18.0553   4
  -1  15   6 25.6463 5.88833   7
  -1  15   6 14.7449 14.6333   1
  -1  15   6-0.52770 1.42933   7
  -1  15   5 41.3980 14.6233   1
   1 -15  -5 64.4241 13.1833   1
  -1  15   4 132.582 17.2748   1
   1 -15  -4 132.612 15.8479   1
   1 -15  -4 151.843 15.7793   3
   1 -15  -3 16.6675 12.7818   3
  -1  15   3 4.48810 13.5637   1
   1 -15  -3 4.09763 13.2159   1
   1 -15  -2 204.178 16.7801   3
  -1  15   2 182.174 19.1256   1
   1 -15  -2 206.682 18.0662   1
   1 -15  -1 270.066 20.0619   1
  -1  15   1 248.596 21.0435   1
  -1  15   1 246.425 16.4207   6
   1 -15  -1 265.446 19.1891   3
  -1  15   0 275.345 17.6524   6
  -1  15   0 304.552 22.6099   1
   1 -15   0 275.201 20.4993   1
   1 -15   0 301.500 19.9131   3
  -1  15  -1 140.264 17.8608   1
   1 -15   1 110.482 14.8287   1
  -1  15  -1 139.635 13.3450   6
   1 -15   1 139.667 15.2347   3
  -1  15  -2 95.2428 17.0672   1
   1 -15   2 95.5056 15.0975   1
  -1  15  -2 105.629 12.9900   6
   1 -15   2 83.4972 13.4308   4
   1 -15   2 79.7189 14.2463   3
   1 -15   3 105.592 15.2719   1
  -1  15  -3 70.3588 16.9814   1
   1 -15   3 97.8688 16.0566   2
   1 -15   3 76.6961 13.1831   4
  -1  15  -3 94.3700 12.9560   6
   1 -15   3 95.0995 14.6960   3
   1 -15   4 132.989 15.2942   1
  -1  15  -4 102.279 18.3683   1
   1 -15   4 96.2593 16.2144   2
   1 -15   4 112.855 15.1436   4
  -1  15  -4 109.443 13.7532   6
   1 -15   4 146.318 15.2676   3
   1 -15   5 0.56773 12.5274   3
  -1  15  -5-5.99778 16.5296   1
   1 -15   5-2.10258 13.0357   4
  -1  15  -5 12.8793 12.2945   6
   1 -15   6 10.3788 13.3893   4
  -1  14  11 24.8032 8.73767   7
   1 -14 -11 17.7137 14.4070   3
  -1  14  11 30.4242 14.6488   2
  -1  14  11 22.8800 13.5014   4
  -1  14  10 18.9498 14.3893   2
  -1  14  10 31.7483 8.49686   7
  -1  14  10 40.9447 11.6563   7
  -1  14  10 35.4644 13.5224   4
  -1  14   9 6.83969 14.1185   2
  -1  14   9 22.4346 7.35950   7
  -1  14   9 16.1468 13.9723   1
  -1  14   9 19.6953 10.6138   7
  -1  14   9 17.5243 13.0061   4
   1 -14  -8 48.1812 13.9500   1
  -1  14   8 44.3682 13.9765   2
  -1  14   8 42.2677 7.30973   7
  -1  14   8 47.3364 13.9069   1
  -1  14   8 49.5660 10.0821   7
  -1  14   8 31.7238 13.1042   4
   1 -14  -7 18.4133 11.9017   1
  -1  14   7 9.64932 6.08048   7
  -1  14   7 27.4509 12.8101   1
  -1  14   7 12.5689 8.29083   7
  -1  14   7 12.6879 12.3730   4
   1 -14  -6 17.5311 12.9454   1
  -1  14   6 0.64831 5.12962   7
  -1  14   6-7.29772 12.8947   1
  -1  14   6-5.28600 7.43857   7
  -1  14   6 0.98961 12.1381   4
   1 -14  -5 1231.62 49.6991   1
  -1  14   5 1015.14 43.4576   7
  -1  14   5 1200.02 50.3477   1
  -1  14   5 986.893 43.8350   7
  -1  14   5 1235.90 49.1398   4
   1 -14  -4 187.272 15.3173   1
  -1  14   4 201.678 16.7357   1
   1 -14  -3 57.5891 12.7185   3
  -1  14   3 83.3729 15.2953   1
   1 -14  -3 66.5688 12.9756   1
   1 -14  -2 311.793 21.5799   1
   1 -14  -2 336.897 20.8532   3
  -1  14   2 362.347 23.1922   1
   1 -14  -1 217.717 17.2032   3
  -1  14   1 249.439 19.9618   1
   1 -14  -1 213.411 17.5542   1
   1 -14   0 196.170 16.8168   1
  -1  14   0 164.053 18.0712   1
  -1  14   0 194.426 14.1366   6
   1 -14   0 226.003 16.4621   3
   1 -14   1 165.081 15.3351   3
  -1  14  -1 184.481 17.7377   1
   1 -14   1 157.301 15.6038   1
  -1  14  -1 182.503 13.8506   6
   1 -14   1 173.040 15.1506   4
  -1  14  -2 34.3577 13.6356   1
   1 -14   2 43.5152 12.1987   1
   1 -14   2 34.5373 12.7220   2
  -1  14  -2 34.3748 10.1716   6
   1 -14   2 29.9052 11.4717   4
   1 -14   2 15.5104 10.5817   3
   1 -14   3-1.68057 12.0633   1
  -1  14  -3 11.5317 14.8852   1
   1 -14   3-9.87510 13.0018   2
  -1  14  -3 7.56737 10.5545   6
   1 -14   3 12.8527 11.3975   4
   1 -14   3 11.8032 11.0420   3
   1 -14   4 27.8993 12.8417   1
  -1  14  -4 9.78457 14.6957   1
   1 -14   4 19.0975 13.1885   2
  -1  14  -4 15.7028 10.8311   6
   1 -14   4 14.6651 11.6533   4
   1 -14   4 21.3556 11.6613   3
   1 -14   5 26.4139 12.1067   1
  -1  14  -5 30.9877 16.1032   1
   1 -14   5 28.0907 14.2434   2
   1 -14   5 38.0473 12.6066   4
  -1  14  -5 42.2450 11.9371   6
   1 -14   5 26.3473 11.5905   3
  -1  14  -6 8.06502 15.2888   1
   1 -14   6 1.16855 12.2271   1
   1 -14   6 1.93491 14.1172   2
   1 -14   6-13.5163 11.9631   4
   1 -14   6 4.93160 11.9353   3
   1 -14   7 40.3811 12.6523   3
  -1  14  -7 22.1329 16.7842   1
   1 -14   7 20.4913 12.3277   1
   1 -14   7 19.5227 12.4952   4
   1 -14   8 64.8411 14.8836   4
   1 -14   8 38.8202 4.96533   7
  -1  13  14 41.3832 11.7414   7
  -1  13  13 86.9501 11.3897   7
  -1  13  13 80.2978 17.4592   7
  -1  13  13 108.750 16.1765   2
  -1  13  12 119.517 16.4844   2
  -1  13  12 121.665 12.1661   7
   1 -13 -12 135.396 16.6755   3
  -1  13  12 132.063 16.5622   7
  -1  13  12 132.361 16.1049   4
  -1  13  11 190.419 18.4655   2
  -1  13  11 217.053 14.5493   7
   1 -13 -11 222.998 18.8390   3
  -1  13  11 220.604 18.1955   7
  -1  13  11 220.863 18.7028   4
   1 -13 -10 61.5500 13.0508   1
  -1  13  10 56.2036 14.3426   2
  -1  13  10 57.6072 8.73864   7
  -1  13  10 57.2682 14.4669   1
  -1  13  10 38.7618 12.4773   7
  -1  13  10 54.7625 13.6429   4
   1 -13  -9 221.972 17.9754   1
  -1  13   9 207.128 18.4213   2
  -1  13   9 218.858 13.1846   7
  -1  13   9 210.930 18.6658   1
  -1  13   9 200.892 15.6026   7
  -1  13   9 222.682 17.5897   4
   1 -13  -8 48.6782 12.4776   1
  -1  13   8 59.7749 13.8088   2
  -1  13   8 54.4674 7.80345   7
  -1  13   8 44.2952 13.0892   1
  -1  13   8 53.1521 10.6489   7
  -1  13   8 65.3718 13.7971   4
  -1  13   7 163.211 15.7215   2
   1 -13  -7 152.558 15.4633   1
  -1  13   7 137.542 10.0673   7
  -1  13   7 168.473 16.3275   1
  -1  13   7 142.832 12.1551   7
  -1  13   7 147.215 15.2237   4
   1 -13  -6 1267.97 55.3009   1
  -1  13   6 1158.36 50.9253   7
  -1  13   6 1302.39 56.3403   1
  -1  13   6 1177.46 51.6699   7
  -1  13   6 1377.56 55.1922   4
   1 -13  -5 428.706 23.8189   1
  -1  13   5 401.142 18.5187   7
  -1  13   5 431.820 24.6541   1
  -1  13   5 398.762 19.5389   7
  -1  13   5 432.287 23.8669   4
   1 -13  -4-19.8680 11.4352   1
  -1  13   4-0.11833 4.29160   7
  -1  13   4-12.1436 12.2861   1
  -1  13   4 0.14341 5.66093   7
  -1  13   4 1.38520 10.8724   4
  -1  13   3 304.377 13.2254   7
  -1  13   3 280.083 13.4600   7
  -1  13   3 384.961 21.0856   1
   1 -13  -3 371.692 20.6747   1
  -1  13   2 6.10001 12.5464   1
   1 -13  -2 14.5504 11.4867   1
   1 -13  -2-0.91252 9.70194   3
   1 -13  -1 960.918 45.3566   1
  -1  13   1 964.498 46.1186   1
   1 -13  -1 1021.41 45.0975   3
   1 -13   0 112.636 12.3663   3
  -1  13   0 86.5468 14.3279   1
   1 -13   0 108.018 13.2004   1
   1 -13   1 117.556 13.0816   2
   1 -13   1 87.6847 12.2212   3
   1 -13   1 83.4283 12.9253   1
  -1  13  -1 88.3499 14.3571   1
  -1  13  -1 78.6190 10.4284   6
   1 -13   1 89.2229 12.1190   4
  -1  13  -2 142.309 16.5364   1
   1 -13   2 173.279 15.1750   1
   1 -13   2 183.010 15.8407   2
  -1  13  -2 167.300 13.0340   6
   1 -13   2 157.815 14.1092   4
   1 -13   2 151.417 14.2579   3
   1 -13   3 2.10656 11.7062   1
  -1  13  -3 9.39075 12.9286   1
   1 -13   3 8.14770 11.8824   2
   1 -13   3-1.80908 10.4643   4
  -1  13  -3 13.2133 9.36571   6
   1 -13   3 8.07309 9.98532   3
  -1  13  -4-8.51619 13.3529   1
   1 -13   4 6.35370 10.9231   1
   1 -13   4-0.56822 12.2043   2
   1 -13   4 7.49091 10.8851   4
  -1  13  -4 9.78745 10.3604   6
   1 -13   4 3.45996 10.3082   3
  -1  13  -5 140.890 17.1625   1
   1 -13   5 137.013 14.7313   1
   1 -13   5 146.184 14.0386   3
   1 -13   5 140.672 15.7771   2
  -1  13  -5 134.981 13.5810   6
   1 -13   5 169.710 14.8608   4
   1 -13   6 9.03296 13.1109   2
   1 -13   6 13.8622 11.5577   1
  -1  13  -6 22.0679 14.6393   1
   1 -13   6 4.41679 3.76903   7
   1 -13   6 5.13612 10.9897   3
  -1  13  -6 13.0237 4.23717   7
  -1  13  -6 8.29249 11.8965   6
   1 -13   6 11.9868 12.2967   4
   1 -13   7 3.72666 13.7517   2
  -1  13  -7 11.2019 15.0011   1
   1 -13   7 8.03537 12.0469   1
   1 -13   7 10.4392 5.25356   7
   1 -13   7-8.44743 11.4190   3
  -1  13  -7 11.2914 6.23681   7
   1 -13   7-0.52651 12.2261   4
   1 -13   8 579.065 30.1391   1
  -1  13  -8 517.517 31.3867   1
  -1  13  -8 606.379 25.0474   7
   1 -13   8 599.417 30.1396   4
   1 -13   8 489.522 23.8509   7
   1 -13   9 35.5901 14.0991   1
   1 -13   9 20.1796 7.36258   7
   1 -13   9 26.5490 13.5352   4
  -1  13  -9 20.7679 8.51254   7
  -1  13 -10 10.5840 6.10520   7
   1 -13  10 45.1833 8.45044   7
   1 -12 -14 303.940 21.8945   3
  -1  12  14 321.387 24.0809   7
  -1  12  14 290.246 21.6064   2
  -1  12  13 91.1953 15.6314   2
  -1  12  13 103.484 12.4936   7
   1 -12 -13 105.089 15.9466   3
  -1  12  13 100.672 17.2652   7
  -1  12  13 96.8485 15.0157   4
  -1  12  12 29.3665 13.7399   2
  -1  12  12 22.0419 14.1852   1
  -1  12  12 27.6207 9.64235   7
   1 -12 -12 33.3790 13.4169   3
  -1  12  12 19.3929 14.1605   7
  -1  12  12 3.71616 12.6381   4
   1 -12 -11 77.7856 13.2735   1
  -1  12  11 79.0767 14.5950   2
  -1  12  11 82.6595 15.0297   1
  -1  12  11 101.801 10.2685   7
   1 -12 -11 88.2517 14.2665   3
  -1  12  11 94.5561 14.5415   7
  -1  12  11 96.0345 14.5052   4
   1 -12 -11 90.2494 14.7941   5
  -1  12  10 344.474 21.7574   2
   1 -12 -10 363.327 21.9246   1
  -1  12  10 325.131 18.0864   7
  -1  12  10 341.508 22.5257   1
  -1  12  10 301.277 20.7169   7
   1 -12 -10 320.189 21.6169   5
  -1  12  10 337.152 21.3501   4
   1 -12  -9 33.8781 11.7315   1
  -1  12   9 42.6656 12.4086   2
  -1  12   9 37.6939 8.26348   7
  -1  12   9 53.8997 13.3885   1
  -1  12   9 45.1185 12.0237   7
  -1  12   9 30.9873 12.4827   4
  -1  12   8 432.432 24.1110   2
   1 -12  -8 416.082 24.0208   1
  -1  12   8 393.506 20.2329   7
  -1  12   8 433.849 24.8667   1
  -1  12   8 413.269 22.3852   7
  -1  12   8 425.031 23.7676   4
  -1  12   7 700.494 32.6633   2
   1 -12  -7 655.409 32.8991   1
  -1  12   7 603.950 28.7121   7
  -1  12   7 693.191 33.2755   1
  -1  12   7 628.077 30.0881   7
  -1  12   7 645.997 31.9251   4
  -1  12   6 192.374 16.3395   2
   1 -12  -6 234.002 16.4186   1
  -1  12   6 194.850 11.5385   7
  -1  12   6 205.177 16.6568   1
  -1  12   6 194.361 13.2272   7
  -1  12   6 216.179 16.2432   4
   1 -12  -5 57.1256 11.8061   1
  -1  12   5 43.8066 11.6262   2
  -1  12   5 48.0721 6.30506   7
  -1  12   5 68.1325 12.3123   1
  -1  12   5 64.9121 8.38515   7
  -1  12   5 70.6520 11.7093   4
   1 -12  -4 0.97642 10.6400   1
  -1  12   4 25.1510 4.91537   7
  -1  12   4 8.74779 11.1099   1
  -1  12   4 25.5385 6.47216   7
  -1  12   4 18.0409 10.8506   4
  -1  12   3 1705.24 69.7323   7
  -1  12   3 1737.45 74.4587   1
  -1  12   3 1651.05 70.1215   7
   1 -12  -3 1929.31 74.5755   1
   1 -12  -2 2271.03 89.1985   1
  -1  12   2 2248.70 89.5821   1
   1 -12  -2 2249.17 88.5765   3
  -1  12   2 2230.09 84.2666   7
  -1  12   1 336.982 22.7483   1
   1 -12  -1 403.649 22.2198   1
   1 -12  -1 385.865 21.4015   3
   1 -12   0 410.180 23.6339   1
  -1  12   0 408.991 24.7151   1
   1 -12   0 463.572 22.9685   4
   1 -12   0 414.511 23.0631   3
   1 -12   1-15.3079 9.75974   3
   1 -12   1-4.76777 10.3369   1
  -1  12  -1-10.8250 12.9503   1
   1 -12   1 1.93668 11.0545   2
   1 -12   1-0.40771 9.09226   4
   1 -12   2 18.6355 10.9972   2
   1 -12   2 13.6966 9.02633   3
   1 -12   2 16.9331 10.1668   1
  -1  12  -2 16.5195 12.6983   1
  -1  12  -2 25.9901 8.80631   6
   1 -12   2 29.3562 9.83780   4
   1 -12   3 76.0898 11.9278   1
  -1  12  -3 51.6492 13.7079   1
   1 -12   3 84.0362 12.2301   2
   1 -12   3 87.6525 11.2065   4
  -1  12  -3 79.9426 10.3718   6
   1 -12   3 61.3360 10.8283   3
  -1  12  -4-1.21956 12.6701   1
   1 -12   4 7.86231 10.8599   1
   1 -12   4 3.65615 9.65696   3
   1 -12   4-2.11571 11.2055   2
   1 -12   4-4.38790 10.5183   4
  -1  12  -4 2.71330 9.81662   6
   1 -12   5 107.706 14.0473   2
   1 -12   5 127.893 13.4219   1
  -1  12  -5 110.163 15.2785   1
   1 -12   5 106.231 6.54787   7
   1 -12   5 108.618 12.2666   3
  -1  12  -5 106.126 7.35631   7
  -1  12  -5 112.544 12.8086   6
   1 -12   5 116.705 13.0134   4
   1 -12   6 1.12776 11.8843   2
   1 -12   6 11.0513 11.2550   1
  -1  12  -6-2.58702 14.2026   1
   1 -12   6 0.99268 4.63405   7
   1 -12   6-6.71554 9.90460   3
  -1  12  -6 4.14961 6.00506   7
  -1  12  -6 8.45465 11.1672   6
   1 -12   6 14.9750 11.4621   4
   1 -12   7 405.945 18.4544   7
   1 -12   7 411.596 23.7449   1
  -1  12  -7 336.031 25.4871   1
  -1  12  -7 411.860 19.5171   7
   1 -12   7 412.866 23.5756   4
   1 -12   8 23.4663 6.50250   7
  -1  12  -8 21.2164 15.1382   1
   1 -12   8 43.5431 13.2249   1
  -1  12  -8 29.5236 8.74872   7
   1 -12   8 22.7909 12.7846   4
   1 -12   9 13.7770 7.36375   7
   1 -12   9 9.29224 13.4801   1
  -1  12  -9 6.23396 9.44298   7
   1 -12   9 17.1721 13.1127   4
   1 -12  10 132.528 16.6013   2
   1 -12  10 92.7492 15.5376   1
   1 -12  10 112.117 10.7405   7
  -1  12 -10 118.152 12.7878   7
   1 -12  10 160.415 15.9109   4
   1 -12  11 7.64017 9.31131   7
   1 -12  11 16.4499 12.7735   3
   1 -12  11 17.2978 14.1892   4
  -1  12 -11 10.0411 11.2046   7
  -1  12 -12 88.9549 13.3689   7
   1 -12  12 69.8654 11.5871   7
  -1  11  15 25.5825 18.6189   7
  -1  11  15 24.0418 14.7185   2
   1 -11 -15 37.4828 14.0803   3
  -1  11  14 2024.73 86.1613   2
   1 -11 -14 1954.14 85.8556   3
  -1  11  14 2010.91 87.3685   7
  -1  11  14 2004.59 86.4478   4
  -1  11  13 75.4212 14.4648   2
   1 -11 -13 97.6053 14.6147   3
  -1  11  13 105.283 15.2667   1
  -1  11  13 98.0643 16.8718   7
  -1  11  13 108.738 14.9388   4
   1 -11 -13 101.747 14.6081   5
  -1  11  12 28.8368 12.7903   2
   1 -11 -12 16.2507 11.9359   1
   1 -11 -12 11.2298 11.3780   3
  -1  11  12 17.8519 13.2925   1
  -1  11  12 5.65457 14.4537   7
   1 -11 -12 18.2354 12.9446   5
  -1  11  12 17.5511 12.7537   4
   1 -11 -11 335.030 21.5717   1
  -1  11  11 335.190 21.4973   2
  -1  11  11 324.047 22.5382   1
   1 -11 -11 335.780 20.9754   3
  -1  11  11 337.051 22.1993   7
   1 -11 -11 345.282 21.6461   5
  -1  11  11 351.074 21.0619   4
   1 -11 -10 0.54255 11.2124   1
  -1  11  10 5.31235 11.0485   2
  -1  11  10 2.05176 8.29106   7
  -1  11  10-3.44026 12.4278   1
  -1  11  10-0.44318 13.0871   7
   1 -11 -10 10.4713 10.7284   5
  -1  11  10-2.37558 11.2887   4
   1 -11  -9 34.2369 11.3510   1
  -1  11   9 23.2649 11.3062   2
  -1  11   9 22.0276 7.87476   7
  -1  11   9 31.0639 11.8891   1
  -1  11   9 25.4088 11.9610   7
  -1  11   9 25.9885 10.5979   4
  -1  11   8 48.0376 12.3234   2
   1 -11  -8 46.0345 11.7274   1
  -1  11   8 34.6352 7.80747   7
  -1  11   8 25.7742 11.9222   1
  -1  11   8 34.6466 10.7387   7
  -1  11   8 51.7750 11.7827   4
   1 -11  -7 1715.13 73.7014   1
  -1  11   7 1795.84 73.6285   2
  -1  11   7 1626.16 70.7902   7
  -1  11   7 1773.83 74.3214   1
  -1  11   7 1577.14 71.8225   7
  -1  11   7 1862.24 73.5093   4
  -1  11   6 7.61336 10.4315   2
   1 -11  -6 0.48519 9.92245   1
  -1  11   6 13.6158 5.81125   7
  -1  11   6 13.4073 10.9706   1
  -1  11   6 10.5426 8.56183   7
  -1  11   6-4.14447 9.99387   4
   1 -11  -5 230.908 16.4963   1
  -1  11   5 278.828 17.3956   2
  -1  11   5 210.550 12.3762   7
  -1  11   5 265.761 17.1899   1
  -1  11   5 238.241 13.9245   7
  -1  11   5 264.002 16.6775   4
  -1  11   4 711.961 34.2091   2
   1 -11  -4 720.990 34.3749   1
  -1  11   4 696.801 30.6183   7
  -1  11   4 803.149 35.3500   1
  -1  11   4 706.783 31.4195   7
  -1  11   4 719.236 33.7159   4
   1 -11  -3 1207.50 52.8010   1
  -1  11   3 1181.01 48.8816   7
  -1  11   3 1129.53 52.7350   1
  -1  11   3 1166.28 49.4602   7
  -1  11   3 1265.53 52.3472   4
  -1  11   2 464.991 19.2097   7
  -1  11   2 460.176 24.3527   1
   1 -11  -2 522.442 24.5098   1
  -1  11   1 4253.75 161.886   1
   1 -11  -1 4333.73 161.721   1
  -1  11   1 4186.94 157.404   7
   1 -11  -1 4275.34 161.091   3
   1 -11   0 35.7055 9.62625   3
  -1  11   0 49.2604 11.9587   1
   1 -11   0 32.3296 10.6077   1
   1 -11   0 45.5529 10.0022   4
   1 -11   0 44.8941 10.8383   2
   1 -11   1 1165.65 50.4138   1
  -1  11  -1 1151.69 51.0199   1
   1 -11   1 1069.84 50.0223   2
   1 -11   1 1129.47 49.4794   3
   1 -11   1 1105.00 49.5495   4
   1 -11   2 412.487 22.9816   2
   1 -11   2 397.308 21.8772   3
   1 -11   2 421.770 23.4391   1
  -1  11  -2 380.632 23.7589   1
  -1  11  -2 452.038 21.5467   6
   1 -11   2 423.728 22.0514   4
   1 -11   3 680.748 30.4032   2
   1 -11   3 585.948 29.5517   1
  -1  11  -3 658.157 31.6014   1
   1 -11   3 630.471 28.9815   3
  -1  11  -3 661.942 28.5940   6
  -1  11  -3 542.685 24.8269   7
   1 -11   3 632.704 29.1576   4
   1 -11   4 190.385 15.2148   2
   1 -11   4 156.291 14.2476   1
  -1  11  -4 175.656 16.5627   1
   1 -11   4 166.947 8.48442   7
   1 -11   4 154.104 13.4281   3
  -1  11  -4 159.064 9.17152   7
  -1  11  -4 163.918 13.4643   6
   1 -11   4 192.492 13.9806   4
   1 -11   5 23.2933 11.7026   2
   1 -11   5 17.6062 10.3590   1
  -1  11  -5 4.57206 11.7568   1
   1 -11   5 20.2939 4.72860   7
   1 -11   5 27.9390 9.70239   3
  -1  11  -5 27.6376 6.01430   7
   1 -11   5 15.3399 10.0941   4
  -1  11  -5 28.5051 10.9059   6
   1 -11   6 865.353 41.7687   1
  -1  11  -6 931.487 43.7376   1
  -1  11  -6 907.890 38.5287   7
  -1  11  -6 945.834 41.7416   6
   1 -11   6 890.873 41.4764   4
   1 -11   6 875.929 37.7554   7
  -1  11  -7 28.9713 13.3212   1
   1 -11   7 16.1314 11.0758   1
  -1  11  -7 24.1368 7.86068   7
  -1  11  -7 18.2562 11.3717   6
   1 -11   7 29.4937 10.6962   4
   1 -11   7 17.7026 6.13760   7
   1 -11   8 50.8731 12.5496   1
  -1  11  -8 56.8829 15.0461   1
  -1  11  -8 56.5849 9.43500   7
   1 -11   8 68.5974 12.7347   4
   1 -11   8 55.3396 7.80512   7
   1 -11   9 146.645 11.0703   7
  -1  11  -9 155.278 12.8160   7
   1 -11   9 135.267 15.2732   1
   1 -11  10 61.1806 10.0241   7
   1 -11  10 63.1428 13.3488   3
  -1  11 -10 72.7799 11.9460   7
   1 -11  10 57.3619 14.3643   1
   1 -11  11 716.621 33.1341   7
  -1  11 -11 659.242 34.4722   7
   1 -11  11 673.296 37.0849   1
  -1  11 -12 640.193 35.0305   7
   1 -11  12 685.441 33.5350   7
  -1  11 -13 35.4730 14.0034   7
   1 -11  13 42.8591 12.9387   7
  -1  11 -14 6.70355 14.6029   7
   1 -11  14 34.1881 12.8930   7
   1 -10 -16 9.98624 13.1321   3
  -1  10  15 578.377 32.7233   7
   1 -10 -15 518.494 28.8447   3
   1 -10 -14 130.956 14.5593   3
  -1  10  14 105.609 15.4931   1
  -1  10  14 110.823 18.7386   7
   1 -10 -14 114.050 15.4373   5
   1 -10 -13 93.1799 13.1838   1
  -1  10  13 83.7436 13.6170   2
   1 -10 -13 70.8166 12.9205   3
  -1  10  13 98.7876 14.6306   1
  -1  10  13 110.406 17.1766   7
   1 -10 -13 72.2267 13.5030   5
  -1  10  12 171.410 15.5115   2
   1 -10 -12 172.943 15.5101   1
   1 -10 -12 142.767 14.2666   3
  -1  10  12 173.865 16.2675   1
  -1  10  12 149.729 17.8761   7
   1 -10 -12 148.525 14.9758   5
  -1  10  11 15.7259 11.5382   2
   1 -10 -11 28.2455 11.5758   1
   1 -10 -11 30.3103 11.0818   3
  -1  10  11 27.1837 11.8196   1
  -1  10  11 34.8300 13.2577   7
   1 -10 -11 31.4647 11.1743   5
   1 -10 -10-1.03159 10.9482   1
  -1  10  10 2.66861 10.1091   2
   1 -10 -10 16.6547 9.77470   3
  -1  10  10 9.03660 12.8293   7
   1 -10 -10 1.04076 10.3679   5
  -1  10  10-4.97520 10.9532   4
  -1  10  10 14.5672 11.4122   1
   1 -10  -9 186.652 14.9219   1
  -1  10   9 165.035 14.8064   2
  -1  10   9 158.062 14.9488   7
  -1  10   9 192.053 14.8322   4
  -1  10   9 187.984 15.9098   1
   1 -10  -8 55.5124 11.1054   1
  -1  10   8 60.1853 11.1743   2
  -1  10   8 52.5290 11.5731   1
  -1  10   8 53.6753 11.4744   7
  -1  10   8 54.2781 10.0971   4
  -1  10   7 66.7794 11.0952   2
   1 -10  -7 63.0259 10.9973   1
  -1  10   7 68.2595 7.60398   7
  -1  10   7 59.9734 11.5702   1
  -1  10   7 57.3460 10.5879   7
  -1  10   7 62.6277 10.5390   4
  -1  10   6 77.3897 11.0159   2
   1 -10  -6 94.7974 11.0874   1
  -1  10   6 82.2875 7.60060   7
  -1  10   6 63.2433 11.1704   1
  -1  10   6 87.5577 10.1198   7
  -1  10   6 74.6771 10.8175   4
   1 -10  -5 1033.57 47.1428   1
  -1  10   5 1087.00 47.1567   2
  -1  10   5 975.385 44.2037   7
  -1  10   5 1130.61 47.5635   1
  -1  10   5 1055.88 45.2949   7
  -1  10   5 1131.43 46.8922   4
  -1  10   4 356.457 19.9724   2
   1 -10  -4 337.520 19.8123   1
  -1  10   4 328.633 16.1230   7
  -1  10   4 370.815 20.2944   1
  -1  10   4 349.135 17.3115   7
  -1  10   4 387.313 19.7092   4
  -1  10   3 23.7324 4.67473   7
   1 -10  -3 19.0489 8.93101   1
  -1  10   3 27.1183 9.91650   1
  -1  10   3 26.0655 6.24312   7
  -1  10   3 24.4375 9.50750   4
  -1  10   2 2582.60 103.951   7
  -1  10   2 2669.29 107.487   1
   1 -10  -2 2492.70 107.042   1
  -1  10   2 2522.30 104.333   7
  -1  10   2 2586.97 106.688   4
  -1  10   1 509.147 20.7352   7
   1 -10  -1 464.281 24.5552   1
  -1  10   1 482.316 24.9147   1
  -1  10   1 457.932 20.9643   7
   1 -10  -1 493.594 24.1692   3
   1 -10   0 1270.48 60.1918   2
  -1  10   0 1466.02 60.9708   1
   1 -10   0 1312.99 60.0908   1
  -1  10   0 1369.45 56.7743   7
  -1  10   0 1402.80 56.9429   7
   1 -10   0 1555.11 60.1034   3
   1 -10   0 1449.16 59.8580   4
   1 -10   1 26.4964 8.82838   2
   1 -10   1 20.0747 8.09346   3
  -1  10  -1 27.1968 10.1869   1
  -1  10  -1 23.1749 4.12110   7
  -1  10  -1 28.9644 3.95190   7
   1 -10   1 12.8827 8.12532   4
   1 -10   2 80.6200 10.6689   2
  -1  10  -2 55.1408 11.7524   1
   1 -10   2 63.7406 9.10906   3
  -1  10  -2 55.7747 4.95908   7
   1 -10   2 63.4538 9.81549   4
   1 -10   3 191.155 14.5592   2
  -1  10  -3 186.058 15.6620   1
   1 -10   3 179.678 8.91052   7
   1 -10   3 201.852 13.0861   3
  -1  10  -3 177.702 9.59206   7
  -1  10  -3 176.451 13.2931   6
   1 -10   3 196.272 13.4475   4
   1 -10   4 1238.72 53.3153   2
  -1  10  -4 1203.46 54.1153   1
   1 -10   4 1151.86 49.0404   7
   1 -10   4 1307.51 52.5542   3
  -1  10  -4 1152.14 49.5131   7
  -1  10  -4 1253.16 51.9997   6
   1 -10   4 1224.00 52.7121   4
   1 -10   5 2365.54 100.694   2
  -1  10  -5 2224.93 101.309   1
   1 -10   5 2417.32 97.1407   7
   1 -10   5 2477.29 100.134   3
  -1  10  -5 2433.82 99.8518   6
  -1  10  -5 2312.15 97.5928   7
   1 -10   5 2463.53 100.124   4
  -1  10  -6 582.899 31.8625   1
  -1  10  -6 629.197 27.6478   7
   1 -10   6 628.029 30.2126   4
  -1  10  -6 632.520 30.4624   6
   1 -10   6 594.869 26.6140   7
  -1  10  -7 259.721 19.6885   1
  -1  10  -7 308.756 16.5021   7
   1 -10   7 305.669 18.5982   4
  -1  10  -7 318.771 19.6793   6
   1 -10   7 297.936 15.1824   7
   1 -10   8 220.255 13.1214   7
  -1  10  -8 182.960 17.6857   1
  -1  10  -8 233.469 14.2984   7
  -1  10  -9 102.648 11.3335   7
   1 -10   9 93.0261 9.93235   7
  -1  10 -10 34.5568 11.4146   7
   1 -10  10 54.5077 9.84932   7
   1 -10  10 36.9177 11.1148   3
  -1  10 -11 271.592 18.8227   7
   1 -10  11 271.459 17.5417   7
   1 -10  11 314.998 19.7196   3
  -1  10 -12 891.204 43.2246   7
   1 -10  12 902.786 42.0613   7
   1 -10  12 986.682 44.3813   3
  -1  10 -13 200.324 18.0332   7
   1 -10  13 185.168 16.7391   7
   1 -10  13 153.888 16.5411   3
  -1  10 -14 117.454 16.5042   7
   1 -10  14 113.075 15.2237   7
  -1  10 -15 41.8959 15.7775   7
   1 -10  15 27.6695 14.3271   7
  -1  10 -16 33.5100 17.1641   7
   1 -10  16 15.2350 15.8620   7
   1  -9 -16 59.9732 14.4823   3
  -1   9  15 10.8193 16.7577   7
   1  -9 -15 22.1119 12.5102   3
  -1   9  15 4.56663 13.7828   1
   1  -9 -14 69.8861 13.2081   1
   1  -9 -14 63.0287 12.6031   3
  -1   9  14 44.2783 12.8712   1
  -1   9  14 59.1627 16.9706   7
   1  -9 -14 45.1229 12.6886   5
   1  -9 -13 265.729 18.6229   1
   1  -9 -13 256.696 18.2004   3
  -1   9  13 260.000 19.9738   1
  -1   9  13 274.594 22.2302   7
   1  -9 -13 285.532 19.1502   5
   1  -9 -12 263.089 18.3912   1
   1  -9 -12 265.522 17.6337   3
  -1   9  12 281.670 19.4459   1
  -1   9  12 265.138 20.3614   7
   1  -9 -12 266.502 18.2248   5
   1  -9 -11 985.109 46.2506   1
   1  -9 -11 994.114 45.5584   3
  -1   9  11 1049.22 46.9352   1
  -1   9  11 985.533 46.8449   7
   1  -9 -11 1023.40 46.3901   5
   1  -9 -10 2139.32 89.7770   1
   1  -9 -10 2041.09 89.0791   3
  -1   9  10 2176.41 90.2413   1
  -1   9  10 2103.78 89.8255   7
   1  -9 -10 2087.06 89.7840   5
   1  -9  -9 538.843 27.4402   1
  -1   9   9 549.277 26.9917   2
  -1   9   9 530.560 27.8092   7
   1  -9  -9 500.157 27.3898   5
  -1   9   9 558.230 28.0289   1
   1  -9  -8 410.744 22.4931   1
  -1   9   8 418.896 22.0234   2
  -1   9   8 410.732 22.8643   7
  -1   9   8 418.420 22.2489   4
  -1   9   8 453.307 23.5331   1
   1  -9  -7 29.6856 9.36901   1
  -1   9   7 41.1427 9.06689   2
  -1   9   7 31.2083 10.3778   1
  -1   9   7 39.8616 10.0607   7
  -1   9   7 33.0912 9.26612   4
  -1   9   6 664.706 30.9001   2
   1  -9  -6 640.198 31.0698   1
  -1   9   6 616.008 28.6403   7
  -1   9   6 727.499 31.6529   1
  -1   9   6 621.175 29.9415   7
  -1   9   6 657.324 30.4021   4
   1  -9  -5 2004.30 89.9073   1
  -1   9   5 2187.91 89.9137   2
  -1   9   5 2054.14 87.9356   7
  -1   9   5 2275.71 90.6794   1
  -1   9   5 2143.19 88.8796   7
  -1   9   5 2320.30 90.1657   4
  -1   9   4 2540.07 105.216   2
  -1   9   4 2425.20 103.100   7
  -1   9   4 2585.38 105.682   1
  -1   9   4 2592.93 103.857   7
  -1   9   4 2602.90 105.082   4
  -1   9   3 1230.66 53.4417   2
  -1   9   3 1186.43 50.7045   7
  -1   9   3 1186.80 53.4742   1
  -1   9   3 1292.46 51.5260   7
  -1   9   3 1255.79 53.2848   4
  -1   9   2 1847.24 77.5754   7
  -1   9   2 2037.93 80.7221   1
  -1   9   2 1888.01 78.0701   7
  -1   9   2 1996.78 80.1110   4
  -1   9   1 6302.31 257.941   7
  -1   9   1 6613.61 257.676   7
  -1   9   1 5989.68 260.234   1
   1  -9   0 1453.81 65.4515   2
  -1   9   0 1533.20 62.6837   7
  -1   9   0 1576.59 66.0633   1
  -1   9   0 1537.82 62.9375   7
   1  -9   0 1518.76 65.1559   4
   1  -9   0 1636.69 65.3856   3
  -1   9  -1 1308.85 54.9471   7
  -1   9  -1 1435.63 58.6574   1
   1  -9   1 1280.65 57.8766   2
   1  -9   1 1403.87 57.6295   4
   1  -9   1 1403.30 57.5570   3
   1  -9   2 1277.32 55.0615   2
  -1   9  -2 1173.89 55.4358   1
   1  -9   2 1283.21 51.8294   7
  -1   9  -2 1272.32 52.0896   7
   1  -9   2 1340.60 54.7050   4
   1  -9   2 1208.50 54.2433   3
   1  -9   3 1807.39 72.8773   2
  -1   9  -3 1711.80 73.3329   1
   1  -9   3 1750.59 69.5160   7
   1  -9   3 1634.93 71.8012   3
  -1   9  -3 1676.19 71.7146   6
  -1   9  -3 1663.68 69.8365   7
   1  -9   3 1695.58 72.1865   4
   1  -9   4 207.270 14.7210   2
  -1   9  -4 236.612 16.1473   1
   1  -9   4 199.307 10.1459   7
   1  -9   4 208.715 13.2757   3
  -1   9  -4 209.263 13.9151   6
  -1   9  -4 193.523 10.9892   7
   1  -9   4 198.711 13.7655   4
  -1   9  -5 166.738 15.5313   1
  -1   9  -5 211.771 14.4053   6
  -1   9  -5 205.944 11.5322   7
   1  -9   5 200.290 14.0683   4
   1  -9   5 192.165 10.4191   7
  -1   9  -6 225.873 18.3554   1
  -1   9  -6 262.150 14.3239   7
  -1   9  -6 248.190 17.0905   6
   1  -9   6 269.467 13.4697   7
   1  -9   7 791.898 33.9103   7
  -1   9  -7 804.044 36.7734   6
  -1   9  -7 797.627 34.6268   7
  -1   9  -8 270.408 16.5425   7
   1  -9   8 293.513 15.7071   7
  -1   9  -9 206.011 15.1381   7
   1  -9   9 224.438 14.1438   7
   1  -9  10 376.088 20.9475   7
   1  -9  10 409.624 22.7807   3
  -1   9 -10 412.465 22.4193   7
  -1   9 -10 389.527 21.9314   3
   1  -9  11 63.8935 11.4233   7
   1  -9  11 85.3708 12.5626   3
  -1   9 -11 104.787 13.5275   7
  -1   9 -11 76.0368 11.7390   3
   1  -9  12 321.047 20.6519   7
   1  -9  12 341.768 21.5532   3
  -1   9 -12 368.794 21.9969   7
  -1   9 -12 318.199 20.5472   3
   1  -9  13 244.130 18.2309   7
   1  -9  13 266.945 19.0130   3
  -1   9 -13 244.347 20.0132   7
  -1   9 -13 262.138 18.3679   3
   1  -9  14 150.164 17.0599   7
   1  -9  14 129.518 16.2669   3
  -1   9 -14 141.435 14.7372   3
  -1   9 -14 150.921 17.6251   7
  -1   9 -15 335.479 24.5705   7
   1  -9  15 336.040 23.4625   7
  -1   9 -16 13.1574 16.6868   7
   1  -9  16 6.98318 15.6110   7
   1  -8 -17 565.700 29.9016   3
   1  -8 -16 912.388 47.6623   7
  -1   8  16 984.948 46.8673   7
   1  -8 -16 886.008 43.1738   3
  -1   8  15 292.466 22.1171   1
   1  -8 -15 330.485 21.1937   1
   1  -8 -15 295.533 19.7324   3
  -1   8  15 357.930 24.6911   7
   1  -8 -15 338.101 25.6965   7
   1  -8 -15 363.770 22.2346   5
   1  -8 -14 53.6833 11.6377   1
   1  -8 -14 49.7752 11.0046   3
  -1   8  14 40.8791 13.2645   1
  -1   8  14 56.0061 16.5826   7
   1  -8 -14 53.8454 16.8299   7
   1  -8 -14 64.7715 12.6935   5
   1  -8 -13 385.810 22.3125   1
  -1   8  13 394.489 23.4333   1
   1  -8 -13 361.476 21.5952   3
   1  -8 -13 399.485 25.7130   7
  -1   8  13 334.436 24.6193   7
   1  -8 -13 421.139 22.9863   5
   1  -8 -12-2.49305 9.91268   1
   1  -8 -12-1.66800 9.70116   3
  -1   8  12-4.35579 10.6097   1
  -1   8  12 5.89517 14.4094   7
   1  -8 -12-7.88810 13.9549   7
   1  -8 -12 5.10964 10.5690   5
  -1   8  11 1772.49 79.4196   1
   1  -8 -11 1827.08 79.1727   1
   1  -8 -11 1802.04 78.3849   3
  -1   8  11 1821.30 79.7213   7
   1  -8 -11 2034.40 80.4622   7
   1  -8 -11 1845.14 79.2344   5
   1  -8 -10 3.21923 9.73039   1
   1  -8 -10 6.55667 9.29348   3
  -1   8  10-3.90540 10.3551   1
  -1   8  10 14.6676 12.3274   7
   1  -8 -10 17.6553 12.5474   7
   1  -8 -10 11.6120 9.53323   5
   1  -8  -9 10.5476 8.95014   1
   1  -8  -9 6.42875 8.45095   3
  -1   8   9-12.0970 12.5360   7
   1  -8  -9 6.15637 9.16256   5
  -1   8   9 0.46007 9.63733   1
  -1   8   8 1836.67 77.5882   7
   1  -8  -8 1599.59 77.1428   1
  -1   8   7 528.404 27.8766   7
  -1   8   7 594.029 27.9134   2
  -1   8   7 622.735 28.7871   1
  -1   8   6 820.483 35.5363   2
  -1   8   6 750.683 35.9118   1
  -1   8   6 766.751 35.2602   7
  -1   8   6 785.900 35.4332   4
  -1   8   5 4779.31 179.413   2
  -1   8   5 4695.83 179.894   1
  -1   8   5 4361.02 178.505   7
  -1   8   5 4602.28 179.158   4
  -1   8   4 361.416 18.1892   2
  -1   8   4 327.310 15.8472   7
  -1   8   4 373.538 18.8059   1
  -1   8   4 325.843 17.0239   7
  -1   8   4 350.169 18.1359   4
  -1   8   3 3811.47 142.270   2
  -1   8   3 3251.01 140.092   7
  -1   8   3 3414.19 142.203   1
  -1   8   3 3502.89 140.728   7
  -1   8   3 3590.64 141.877   4
  -1   8   2 1004.90 44.3781   2
  -1   8   2 1085.20 44.7785   1
  -1   8   2 967.514 41.9725   7
  -1   8   2 1018.98 42.6623   7
  -1   8   2 1084.06 44.2939   4
  -1   8   1 2945.33 126.904   1
  -1   8   1 3036.08 124.569   7
   1  -8  -1 3343.97 127.304   2
  -1   8   1 2997.39 124.918   7
  -1   8   1 3075.47 126.585   4
   1  -8  -1 3328.75 126.608   4
   1  -8   0 1616.28 63.9984   2
  -1   8   0 1458.35 61.3383   7
  -1   8   0 1466.94 64.0359   1
  -1   8   0 1491.43 61.6273   7
   1  -8   0 1535.52 63.4132   3
   1  -8   0 1593.74 63.5585   4
  -1   8  -1 1849.70 74.5093   7
  -1   8  -1 1834.19 77.2381   1
   1  -8   1 1667.12 76.6517   2
   1  -8   1 1904.11 76.5723   3
   1  -8   1 1873.47 76.6414   4
   1  -8   2 449.171 22.1404   2
  -1   8  -2 437.286 22.5177   1
   1  -8   2 439.497 18.9928   7
  -1   8  -2 441.763 19.3422   7
   1  -8   2 439.260 21.6712   4
   1  -8   2 476.046 21.5650   3
   1  -8   3 26.3088 8.27840   2
  -1   8  -3 29.4138 9.46296   1
   1  -8   3 21.3600 3.89785   7
   1  -8   3 18.1336 6.89992   3
  -1   8  -3 19.7215 6.87329   6
  -1   8  -3 22.3497 4.71960   7
   1  -8   3 28.6903 7.84563   4
  -1   8  -4 3033.90 134.416   1
   1  -8   4 3223.25 131.565   7
   1  -8   4 3303.34 133.564   3
   1  -8   4 3326.93 133.711   4
  -1   8  -4 3289.77 132.027   7
  -1   8  -4 3283.13 133.477   6
   1  -8   5 114.313 7.47858   7
  -1   8  -5 104.285 10.6927   6
  -1   8  -5 85.3149 8.34736   7
   1  -8   6 74.4803 7.25371   7
  -1   8  -6 79.3654 10.8872   6
  -1   8  -6 78.4691 8.55772   7
   1  -8   7 1420.30 59.3848   7
  -1   8  -7 1391.28 61.3632   6
  -1   8  -7 1425.74 60.0686   7
   1  -8   8 61.1192 8.98971   7
  -1   8  -8 80.9229 9.94682   3
  -1   8  -8 78.9222 10.4628   7
   1  -8   9 309.624 17.4227   7
  -1   8  -9 310.229 18.3572   7
  -1   8  -9 296.950 17.7530   3
   1  -8  10 1200.95 52.2387   7
   1  -8  10 1258.93 53.2066   3
  -1   8 -10 1209.04 52.9360   7
  -1   8 -10 1121.81 52.5360   3
   1  -8  11 367.996 20.5329   7
   1  -8  11 347.149 20.6964   3
  -1   8 -11 351.738 21.3483   7
  -1   8 -11 339.774 19.9742   3
   1  -8  12 837.309 39.6344   7
   1  -8  12 890.457 40.4797   3
  -1   8 -12 876.541 40.8215   7
  -1   8 -12 808.173 39.4850   3
  -1   8 -13-11.0783 14.4434   7
   1  -8  13-9.09373 12.5268   7
  -1   8 -13-5.18089 9.64864   3
   1  -8  13-5.43323 12.2751   3
   1  -8  14 323.907 20.9740   7
   1  -8  14 306.595 20.9149   3
  -1   8 -14 280.297 22.5985   7
  -1   8 -14 258.275 19.1975   3
  -1   8 -15 62.0839 17.4151   7
   1  -8  15 49.1823 15.1949   7
   1  -8  15 30.3121 13.7454   3
  -1   8 -15 49.3583 12.2887   3
  -1   8 -16 114.518 19.5845   7
   1  -8  16 100.122 17.1021   7
   1  -7 -18 166.150 15.9848   3
   1  -7 -17 96.7729 13.8698   3
   1  -7 -16-11.9336 11.8334   3
  -1   7  16-8.90565 12.4965   1
  -1   7  16 9.51123 17.4743   7
   1  -7 -16-0.73750 18.2083   7
   1  -7 -16 9.60983 11.7563   5
   1  -7 -15 22.6767 11.3713   1
   1  -7 -15 2.68154 10.2210   3
  -1   7  15-0.60822 12.4696   1
  -1   7  15-1.29273 16.0621   7
   1  -7 -15 7.60727 15.6705   7
   1  -7 -15 10.4807 11.7100   5
   1  -7 -14 365.807 22.0097   1
  -1   7  14 363.799 22.5084   1
   1  -7 -14 315.955 24.5680   7
  -1   7  14 411.556 25.9567   7
   1  -7 -14 389.592 22.4032   5
   1  -7 -14 351.286 20.9420   3
  -1   7  13 197.415 16.9618   1
   1  -7 -13 237.467 16.4533   1
   1  -7 -13 233.115 20.4466   7
  -1   7  13 262.308 20.1511   7
   1  -7 -13 218.555 16.7099   5
   1  -7 -13 210.984 15.3075   3
  -1   7  12 410.129 23.2682   1
   1  -7 -12 372.980 22.0478   1
  -1   7  12 452.372 25.3469   7
   1  -7 -12 391.931 25.4317   7
   1  -7 -12 424.742 22.8796   5
   1  -7 -12 372.303 21.7234   3
  -1   7  11 341.472 21.2951   1
   1  -7 -11 346.645 20.8655   1
   1  -7 -11 369.682 23.9000   7
  -1   7  11 397.200 23.0470   7
   1  -7 -11 394.743 21.5158   5
   1  -7 -11 392.280 20.3876   3
  -1   7  10 2372.45 103.804   1
  -1   7  10 2475.51 104.325   7
   1  -7 -10 2599.69 104.767   7
   1  -7 -10 2457.30 103.650   5
   1  -7 -10 2471.90 102.896   3
  -1   7   9 2277.14 92.2395   1
  -1   7   9 2054.77 91.7744   7
   1  -7  -9 2307.19 92.4523   7
   1  -7  -9 2191.45 91.7344   5
   1  -7  -9 2101.46 90.9465   3
  -1   7   8 1415.64 60.4977   1
   1  -7  -8 1392.68 60.4685   7
  -1   7   8 1333.49 60.1994   7
   1  -7  -8 1433.82 60.1914   5
  -1   7   7 98.1982 11.1917   7
   1  -7  -7 116.427 11.4878   7
  -1   7   7 105.853 10.9055   1
  -1   7   6 39.1441 8.90040   7
  -1   7   6 44.0586 7.56206   2
  -1   7   6 27.0744 8.12699   1
  -1   7   5 132.998 9.68889   2
  -1   7   5 128.968 10.2844   1
  -1   7   5 115.615 9.90689   7
  -1   7   5 97.4231 9.25031   4
  -1   7   4 7468.92 275.003   2
  -1   7   4 7037.82 275.273   1
  -1   7   4 6817.78 274.191   7
  -1   7   4 6985.36 274.727   4
  -1   7   3 800.727 34.4073   2
  -1   7   3 739.158 32.5784   7
  -1   7   3 767.128 34.6268   1
  -1   7   3 780.067 33.4316   7
  -1   7   3 826.392 34.3802   4
  -1   7   2 120.482 9.82949   2
  -1   7   2 136.716 10.2761   1
  -1   7   2 130.668 7.28913   7
  -1   7   2 131.408 8.23284   7
  -1   7   2 139.307 9.58537   4
  -1   7   1 5818.40 253.552   1
  -1   7   1 6200.69 251.801   7
   1  -7  -1 6351.49 253.614   2
  -1   7   1 6252.97 252.181   7
   1  -7  -1 6727.02 253.480   4
  -1   7   1 6302.48 253.436   4
  -1   7   0 71.2056 4.73775   7
   1  -7   0 63.6067 6.98288   3
   1  -7   0 81.3319 7.53156   4
   1  -7   0 52.0173 7.48991   2
  -1   7  -1 108.447 6.17904   7
   1  -7   1 108.609 5.81085   7
   1  -7   1 109.639 8.46852   3
   1  -7   1 101.687 8.68604   4
   1  -7   1 112.829 9.05476   2
  -1   7  -2 9182.72 377.042   7
   1  -7   2 9328.19 376.857   7
   1  -7   2 9372.59 378.930   2
   1  -7   2 9800.27 378.606   3
   1  -7   2 9615.59 378.749   4
   1  -7   3 161.060 8.25526   7
   1  -7   3 158.300 10.1870   3
   1  -7   3 159.181 11.0553   4
  -1   7  -3 158.523 8.92577   7
  -1   7  -3 158.640 10.5186   6
   1  -7   4 2253.78 91.6705   7
  -1   7  -4 2219.63 91.9879   7
  -1   7  -4 2291.26 93.1928   6
   1  -7   5 5483.32 220.342   7
  -1   7  -5 5542.21 221.773   6
  -1   7  -5 5361.59 220.606   7
   1  -7   6 1161.81 47.9563   7
  -1   7  -6 1110.34 49.4294   6
  -1   7  -6 1117.76 48.3062   7
   1  -7   7 2180.03 87.8165   7
  -1   7  -7 2026.87 89.1047   6
  -1   7  -7 2124.76 88.0817   7
   1  -7   8 3242.63 128.479   7
  -1   7  -8 3000.32 128.732   7
  -1   7  -8 3127.18 128.949   3
   1  -7   9 1381.17 58.3805   7
   1  -7   9 1344.41 58.8202   3
  -1   7  -9 1304.65 58.6886   7
  -1   7  -9 1400.28 58.7425   3
   1  -7  10 578.381 29.3192   7
   1  -7  10 661.822 29.8016   3
  -1   7 -10 566.813 30.1091   7
  -1   7 -10 614.132 29.1741   3
  -1   7 -11 54.5684 13.0465   7
   1  -7  11 33.7098 11.4471   7
   1  -7  11 55.8093 10.8799   3
  -1   7 -11 59.0924 9.97036   3
   1  -7  12 1668.32 69.8329   7
   1  -7  12 1512.80 69.5615   3
  -1   7 -12 1756.88 70.7578   7
  -1   7 -12 1535.19 68.9917   3
  -1   7 -13 16.9769 13.9584   7
   1  -7  13 26.0144 11.9980   7
  -1   7 -13 22.3965 10.0965   3
   1  -7  13 32.2163 11.7046   3
  -1   7 -14 44.1827 14.7736   7
   1  -7  14 47.2915 14.3531   7
   1  -7  14 44.6561 12.7378   3
  -1   7 -14 59.4566 11.3700   3
   1  -7  15 39.6937 14.7630   7
   1  -7  15 33.6855 13.4482   3
  -1   7 -15 38.5478 11.2910   3
  -1   7 -15 40.5355 17.0913   7
   1  -7  15 31.8088 12.9398   5
  -1   7 -16 539.169 33.8432   7
   1  -7  16 604.494 32.3954   7
   1  -7  16 580.254 31.5059   3
  -1   7 -17 96.7775 19.8678   7
   1  -6 -18 188.546 16.7161   3
   1  -6 -17 577.965 29.8345   3
   1  -6 -16 102.217 18.8583   7
  -1   6  16 99.9194 18.6071   7
   1  -6 -16 105.952 13.8279   1
  -1   6  16 77.5623 14.1896   1
   1  -6 -16 101.308 12.7832   3
  -1   6  15 44.1083 12.4722   1
   1  -6 -15 73.0520 12.5341   1
  -1   6  15 52.3451 16.5015   7
   1  -6 -15 74.6716 18.1038   7
   1  -6 -15 78.2228 12.7356   5
   1  -6 -15 72.7259 11.4388   3
   1  -6 -14 160.130 15.3677   1
  -1   6  14 186.160 15.8321   1
   1  -6 -14 176.045 18.9315   7
  -1   6  14 207.674 19.1484   7
   1  -6 -14 199.298 15.4897   5
   1  -6 -14 181.741 14.6754   3
  -1   6  13 176.724 16.1185   1
   1  -6 -13 208.104 18.6744   7
  -1   6  13 236.429 19.9296   7
   1  -6 -13 203.529 15.7362   5
   1  -6 -13 191.592 14.5136   3
  -1   6  12-5.39713 10.2925   1
   1  -6 -12 11.7308 13.8489   7
  -1   6  12 34.2444 13.9120   7
   1  -6 -12 14.4680 9.42130   5
   1  -6 -12 5.19015 9.08414   3
  -1   6  11 806.253 38.9359   1
   1  -6 -11 784.186 40.2886   7
  -1   6  11 884.567 40.5972   7
   1  -6 -11 899.330 39.0035   5
   1  -6 -11 815.599 37.8084   3
  -1   6  10 4060.04 163.037   1
   1  -6 -10 3838.74 161.991   3
   1  -6 -10 4003.12 163.538   7
  -1   6  10 3970.37 163.457   7
   1  -6 -10 3950.61 162.800   5
   1  -6  -9 50.5952 8.28919   3
  -1   6   9 51.1514 9.53706   1
   1  -6  -9 31.1261 11.2226   7
  -1   6   9 54.1489 11.8795   7
   1  -6  -9 41.6332 8.67085   5
  -1   6   8 525.358 25.7634   1
   1  -6  -8 521.442 24.7833   3
   1  -6  -8 540.995 26.1998   7
  -1   6   8 505.757 25.8809   7
   1  -6  -8 528.437 25.3258   5
  -1   6   7 129.255 11.5740   7
   1  -6  -7 85.0741 10.9167   7
  -1   6   7 116.716 10.0887   1
  -1   6   6 16.9714 7.64492   7
   1  -6  -6 21.7344 8.21581   7
  -1   6   6 14.8480 6.64117   1
  -1   6   5 2553.13 101.331   7
  -1   6   5 2350.75 101.492   1
  -1   6   4 18.5870 6.17227   2
  -1   6   4 20.2065 6.43679   7
  -1   6   4 16.5762 6.14864   4
  -1   6   3 6996.19 269.173   2
  -1   6   3 6884.83 268.567   7
  -1   6   3 6698.44 269.040   4
  -1   6   3 6302.95 267.899   7
  -1   6   2 4159.31 164.141   2
  -1   6   2 4170.85 163.298   7
  -1   6   2 4078.75 164.040   4
  -1   6   2 3862.35 162.765   7
   1  -6  -1 1867.11 76.4376   2
  -1   6   1 1907.78 75.4068   7
  -1   6   1 1850.19 76.4494   4
   1  -6  -1 1905.33 76.2987   4
  -1   6   1 1767.41 74.9616   7
  -1   6   0 8978.48 358.844   7
  -1   6   0 8814.21 360.270   4
   1  -6   0 9305.81 360.226   4
   1  -6   0 8571.52 360.259   2
  -1   6  -1 391.197 16.9770   7
   1  -6   1 376.986 16.7602   7
   1  -6   1 398.862 18.8970   2
   1  -6   1 410.490 18.4472   3
   1  -6   1 419.855 18.9106   4
  -1   6  -2 5331.45 215.402   7
   1  -6   2 5509.74 215.258   7
   1  -6   2 5292.44 216.440   3
   1  -6   2 5127.30 216.750   2
   1  -6   2 5275.18 216.658   4
   1  -6   3 3409.53 139.523   7
   1  -6   3 3444.93 140.685   3
   1  -6   3 3444.94 140.947   4
  -1   6  -3 3455.64 139.803   7
  -1   6  -3 3546.64 140.778   6
   1  -6   4 120.299 7.56056   7
  -1   6  -4 151.980 9.74828   6
  -1   6  -4 112.955 8.10338   7
   1  -6   5 48.2724 5.93607   7
  -1   6  -5 62.0025 8.20151   6
  -1   6  -5 39.4576 6.45804   7
   1  -6   6 3004.86 121.353   7
  -1   6  -6 3112.60 122.572   6
  -1   6  -6 2830.00 121.434   7
   1  -6   7 1590.70 63.8858   7
  -1   6  -7 1519.16 65.0084   6
  -1   6  -7 1530.38 64.2462   3
  -1   6  -7 1433.96 63.9713   7
   1  -6   8 205.794 13.3212   7
  -1   6  -8 215.404 14.0525   7
  -1   6  -8 211.670 13.4353   3
  -1   6  -9 78.5301 11.7356   7
   1  -6   9 90.1285 10.8108   7
  -1   6  -9 121.315 10.0552   3
   1  -6   9 113.323 10.5864   3
  -1   6 -10 5496.32 215.126   7
   1  -6  10 5294.37 214.556   7
   1  -6  10 5122.40 214.724   3
  -1   6 -10 5145.11 214.356   3
  -1   6 -11 113.555 14.2769   7
   1  -6  11 132.073 13.3408   7
  -1   6 -11 122.847 11.6314   3
   1  -6  11 128.195 12.6723   3
  -1   6 -12 729.175 37.6870   7
   1  -6  12 829.141 37.5777   7
   1  -6  12 799.683 37.1348   3
  -1   6 -12 758.467 36.1356   3
  -1   6 -13 6.40195 13.8968   7
   1  -6  13 25.6132 12.2999   7
   1  -6  13 15.2277 10.8831   3
  -1   6 -13 15.2244 9.21087   3
  -1   6 -14 0.57844 14.7818   7
   1  -6  14 2.06737 13.0018   7
  -1   6 -14-0.88861 10.0429   3
   1  -6  14-0.53922 11.0416   3
  -1   6 -15 455.431 28.2998   7
   1  -6  15 436.046 27.3859   7
   1  -6  15 493.453 26.7056   3
  -1   6 -15 448.348 24.7401   3
   1  -6  16 68.6006 16.1840   7
  -1   6 -16 64.2584 12.4041   3
   1  -6  16 58.2906 14.5936   3
   1  -6  16 107.867 14.7543   5
  -1   6 -16 77.6383 18.6360   7
  -1   6 -17 18.1384 18.4535   7
   1  -6  17 14.2623 17.4717   7
   1  -5 -18 15.6582 11.7083   3
  -1   5  17 162.299 17.3932   1
   1  -5 -17 176.106 22.2404   7
  -1   5  17 195.860 20.7778   6
   1  -5 -17 175.675 15.7887   3
  -1   5  16 87.6017 18.4394   7
   1  -5 -16 68.5762 18.1188   7
   1  -5 -16 68.0656 12.6636   1
  -1   5  16 58.8033 13.5541   1
   1  -5 -16 59.9541 11.9460   3
  -1   5  15 10.3124 16.0943   7
   1  -5 -15 2.07964 15.0871   7
  -1   5  15-8.77217 11.9865   1
   1  -5 -15-3.73213 10.0475   3
  -1   5  14 366.014 22.8884   1
   1  -5 -14 387.979 26.1391   7
  -1   5  14 445.920 25.6687   7
   1  -5 -14 357.713 21.9842   5
   1  -5 -14 401.622 21.4719   3
  -1   5  13 39.7086 10.5461   1
   1  -5 -13 27.6799 14.4564   7
  -1   5  13 23.4494 13.3625   7
   1  -5 -13 28.3096 9.59606   5
   1  -5 -13 39.7052 9.17996   3
  -1   5  12 37.0875 10.4884   1
  -1   5  12 18.0992 13.6056   7
   1  -5 -12 19.3991 13.7431   7
   1  -5 -12 27.9822 9.33627   5
   1  -5 -12 33.9436 8.89380   3
  -1   5  11 4.45807 9.23108   1
  -1   5  11 32.4884 12.2272   7
   1  -5 -11 24.9749 12.0551   7
   1  -5 -11 25.1265 9.17068   5
   1  -5 -11 12.9849 7.30349   3
  -1   5  10 3890.35 163.200   1
   1  -5 -10 4142.86 164.262   7
   1  -5 -10 3862.11 162.987   5
   1  -5 -10 3721.54 162.138   3
  -1   5   9 3418.05 151.109   1
   1  -5  -9 3758.77 152.137   7
  -1   5   9 3930.33 152.180   7
   1  -5  -9 3750.92 151.260   5
   1  -5  -9 3629.56 150.518   3
   1  -5  -8 589.669 26.7135   7
  -1   5   8 557.647 26.4294   7
   1  -5  -8 512.142 25.3402   5
   1  -5  -8 496.303 24.5790   3
   1  -5  -7 485.761 25.0541   7
  -1   5   7 531.583 24.9709   7
   1  -5  -7 516.605 24.1729   5
   1  -5  -7 505.607 23.6159   3
  -1   5   6 380.271 19.6797   7
   1  -5  -6 390.352 19.7275   7
   1  -5  -5 6619.73 263.308   7
  -1   5   5 6394.43 263.141   7
  -1   5   4 311.800 15.7238   7
  -1   5   3 1651.47 67.7704   2
  -1   5   3 1585.69 67.6459   7
  -1   5   3 1684.96 67.8992   4
  -1   5   2 5.23704 4.71667   2
  -1   5   2 3.45142 4.73440   7
  -1   5   2-1.77540 5.29970   4
  -1   5   2 4.31983 3.10138   7
  -1   5   1 7317.70 306.145   2
   1  -5  -1 7839.57 306.257   2
  -1   5   1 7923.76 305.538   7
  -1   5   1 7629.51 306.234   4
   1  -5  -1 7887.37 306.194   4
  -1   5   1 7238.38 305.126   7
  -1   5   0 204.135 9.44007   7
   1  -5   0 198.449 9.31352   7
   1  -5   0 236.551 11.3046   4
  -1   5   0 196.696 11.1931   4
   1  -5   0 201.989 11.2409   2
   1  -5   1 2025.06 80.1648   7
  -1   5  -1 1952.98 80.2321   7
   1  -5   1 1972.66 81.6195   2
   1  -5   1 1974.52 81.1410   3
   1  -5   1 1942.40 81.4020   4
   1  -5   2 6026.31 240.200   7
  -1   5  -2 6025.51 240.326   7
   1  -5   2 6031.45 241.156   3
   1  -5   2 5695.74 241.278   4
  -1   5  -3 9233.22 358.409   7
  -1   5  -3 9504.73 359.224   6
   1  -5   3 9590.68 358.319   7
   1  -5   4 60.2634 5.69846   7
  -1   5  -4 60.0560 7.25216   6
  -1   5  -4 62.2554 6.26991   7
   1  -5   5 321.303 15.4630   7
  -1   5  -5 308.067 15.5356   7
  -1   5  -5 318.234 16.4443   6
   1  -5   6 3128.98 123.019   7
  -1   5  -6 2861.62 122.996   7
  -1   5  -6 3037.04 123.802   6
   1  -5   7 159.743 10.7561   7
  -1   5  -7 164.520 10.2869   3
  -1   5  -7 150.483 11.2263   7
  -1   5  -7 141.861 12.0825   6
   1  -5   8 1274.33 53.2882   7
  -1   5  -8 1320.27 53.1418   3
  -1   5  -9 2062.26 88.3691   7
   1  -5   9 2129.90 88.2652   7
  -1   5  -9 2200.44 88.0128   3
   1  -5   9 2026.32 88.0848   3
  -1   5 -10 1449.72 60.7334   7
   1  -5  10 1362.39 60.0556   7
  -1   5 -10 1412.09 59.3800   3
   1  -5  10 1328.11 59.6255   3
  -1   5 -11 102.941 14.0868   7
   1  -5  11 116.034 13.1293   7
  -1   5 -11 92.1052 10.3987   3
   1  -5  11 89.1222 11.5592   3
   1  -5  12 1.38433 12.1716   7
   1  -5  12 0.51039 11.9165   6
  -1   5 -12 5.48699 12.7472   7
   1  -5  12 2.74897 10.0853   3
  -1   5 -12 0.76749 8.29711   3
   1  -5  13 5.49466 12.5608   7
  -1   5 -13-1.07812 12.9766   7
   1  -5  13 16.6789 10.0855   3
  -1   5 -13 2.43572 9.10268   3
   1  -5  14 99.1054 16.8213   1
   1  -5  14 122.325 13.9677   3
  -1   5 -14 118.271 11.8913   3
  -1   5 -14 120.808 17.3357   7
   1  -5  14 140.167 16.2553   7
   1  -5  14 102.147 13.1365   1
   1  -5  15 380.985 26.7473   1
   1  -5  15 427.785 24.7917   7
   1  -5  15 351.415 22.6401   3
  -1   5 -15 378.257 20.8353   3
  -1   5 -15 351.542 25.3361   7
   1  -5  15 290.850 21.2721   1
   1  -5  16 13.2792 13.1564   1
   1  -5  16 9.29515 12.3702   3
  -1   5 -16 15.0873 11.2203   3
   1  -5  16 13.8472 16.7908   1
   1  -5  16 15.6581 15.4705   7
  -1   5 -16-3.99383 16.7315   7
   1  -5  16 16.8995 12.4407   5
   1  -5  17 61.9202 17.0549   7
  -1   5 -17 44.7293 17.5976   7
  -1   5 -17 40.4355 12.0572   3
   1  -5  17 38.5581 14.2076   3
   1  -4 -18 362.345 21.7828   3
  -1   4  17 49.2361 13.6007   1
  -1   4  17 94.8050 19.6476   7
   1  -4 -17 69.3686 20.7555   7
  -1   4  17 61.4050 18.1122   6
   1  -4 -17 65.6471 12.2805   3
   1  -4 -16 20.5696 17.8623   7
  -1   4  16 46.0846 17.8209   7
  -1   4  16 32.8824 13.2231   1
   1  -4 -16 51.9899 11.0380   3
   1  -4 -15 145.884 19.1593   7
  -1   4  15 107.295 17.7621   7
   1  -4 -15 117.430 11.9901   3
   1  -4 -14 79.1353 16.4671   7
  -1   4  14 90.5245 15.6541   7
  -1   4  14 78.7508 12.4401   1
   1  -4 -14 88.0696 10.5665   3
  -1   4  13 159.057 14.6491   1
   1  -4 -13 200.049 13.9815   3
   1  -4 -13 183.967 14.5569   5
   1  -4 -13 244.077 18.9170   7
  -1   4  13 244.786 18.4114   7
   1  -4 -12 343.812 19.4033   3
   1  -4 -12 337.504 20.2177   5
  -1   4  12 387.637 23.1348   7
   1  -4 -11 5154.40 231.089   3
   1  -4 -11 5363.29 231.765   5
  -1   4  11 6363.97 233.619   7
   1  -4 -11 6506.39 233.919   7
   1  -4 -10 5270.62 228.577   3
   1  -4 -10 5409.51 229.368   5
  -1   4  10 6258.51 230.919   7
   1  -4 -10 5991.67 231.059   7
   1  -4  -9 524.409 24.9517   3
   1  -4  -9 522.274 25.6551   5
  -1   4   9 603.487 27.9842   7
   1  -4  -9 524.469 27.7499   7
   1  -4  -8 3299.77 135.909   3
   1  -4  -8 3304.56 136.388   5
   1  -4  -8 3188.82 137.104   7
  -1   4   8 3540.75 137.343   7
   1  -4  -7 1977.82 80.6360   3
   1  -4  -7 1883.54 81.0953   5
   1  -4  -7 1977.05 81.8040   7
  -1   4   7 1969.52 81.8156   7
   1  -4  -6 358.070 16.4035   3
  -1   4   6 340.203 17.8133   7
   1  -4  -6 310.745 17.5313   7
   1  -4  -6 338.240 16.8478   5
  -1   4   5 1539.90 67.6576   7
   1  -4  -5 1714.44 67.8665   7
   1  -4  -4 102.164 8.39513   7
  -1   4   4 90.4455 7.57544   7
  -1   4   3 3791.32 153.757   7
  -1   4   2 4036.92 152.083   2
  -1   4   2 3729.89 151.849   7
  -1   4   2 3855.72 152.152   4
  -1   4   2 3542.71 151.394   7
  -1   4   1 16335.4 669.166   7
  -1   4   1 16228.7 669.928   4
   1  -4  -1 17417.8 669.900   2
  -1   4   1 17062.7 669.941   2
  -1   4   0 1054.74 42.7029   7
   1  -4   0 1019.96 42.6369   7
  -1   4   0 1081.89 43.7831   4
   1  -4   0 1050.75 43.6254   2
   1  -4   1 1523.86 60.7812   7
  -1   4  -1 1470.94 60.8387   7
   1  -4   1 1491.91 61.4983   3
   1  -4   2 3134.81 124.424   7
  -1   4  -2 3103.15 124.489   7
   1  -4   2 2964.89 124.992   3
   1  -4   3 250.095 11.5560   7
  -1   4  -3 243.895 11.7176   7
  -1   4  -3 235.792 12.3992   6
   1  -4   4 3162.32 124.710   7
  -1   4  -4 3008.02 125.293   6
  -1   4  -4 3023.97 124.744   7
   1  -4   5 8.07488 5.34681   7
  -1   4  -5 12.0786 6.18980   7
  -1   4  -5 6.55263 6.40214   6
   1  -4   6 483.363 21.5798   7
  -1   4  -6 446.031 21.0063   3
  -1   4  -6 453.661 21.7648   7
  -1   4  -6 456.171 22.4597   6
  -1   4  -7 1788.94 80.3316   7
   1  -4   7 1825.91 80.6604   6
   1  -4   7 2016.98 80.4712   7
  -1   4  -7 2077.91 80.2393   3
   1  -4   8 702.308 32.8592   6
  -1   4  -8 666.964 32.4645   7
   1  -4   8 718.991 32.4351   7
  -1   4  -8 759.211 32.0707   3
   1  -4   8 699.657 31.9080   3
   1  -4   9 1710.41 73.3953   6
  -1   4  -9 1599.68 72.9239   7
   1  -4   9 1738.57 72.8563   7
  -1   4  -9 1843.11 72.4729   3
   1  -4   9 1701.10 72.7641   3
  -1   4 -10 2756.93 110.352   7
   1  -4  10 2479.53 109.956   6
   1  -4  10 2521.81 109.645   7
  -1   4 -10 2814.34 109.227   3
   1  -4  10 2576.55 109.384   3
   1  -4  11 2036.75 87.8282   1
   1  -4  11 2103.86 86.8260   7
  -1   4 -11 2210.60 85.9573   3
   1  -4  11 2226.24 86.7031   3
   1  -4  11 2103.89 87.1409   6
  -1   4 -11 1979.18 87.4637   7
   1  -4  12 1621.38 69.2024   1
   1  -4  12 1600.95 67.7880   7
  -1   4 -12 1677.04 66.8147   3
   1  -4  12 1608.25 67.3926   3
  -1   4 -12 1553.06 68.8118   7
   1  -4  12 1571.84 68.0833   6
   1  -4  13 652.386 33.3447   1
   1  -4  13 684.384 32.2831   7
   1  -4  13 588.510 30.5711   3
  -1   4 -13 643.659 29.6997   3
  -1   4 -13 661.363 32.3224   7
   1  -4  13 624.443 31.8182   6
   1  -4  14 484.876 28.8200   1
   1  -4  14 528.327 27.2864   7
  -1   4 -14 477.318 24.4028   3
   1  -4  14 532.400 26.0139   3
  -1   4 -14 429.285 27.7017   7
   1  -4  14 463.348 26.9086   6
   1  -4  14 375.422 24.6651   1
   1  -4  15-7.77983 10.9176   1
  -1   4 -15 6.21936 9.64558   3
   1  -4  15 15.5631 11.1717   3
   1  -4  15 9.30317 15.4858   1
   1  -4  15-0.57722 14.3240   7
  -1   4 -15 1.26070 15.9064   7
   1  -4  15 2.32400 11.9967   5
   1  -4  16 97.5707 13.5460   1
   1  -4  16 116.211 14.9571   3
  -1   4 -16 87.6417 13.1184   3
   1  -4  16 91.3411 18.0376   1
  -1   4 -16 91.1699 17.5272   7
   1  -4  16 113.940 17.6423   7
   1  -4  16 101.082 14.7848   5
   1  -4  17 183.509 17.7556   1
  -1   4 -17 237.319 22.2548   7
   1  -4  17 285.178 22.7502   7
   1  -4  17 229.072 19.5789   5
  -1   4 -17 249.859 17.7543   3
   1  -4  17 262.707 20.2061   3
   1  -3 -19 27.7611 12.5429   3
   1  -3 -18 214.000 16.4608   3
  -1   3  17 198.045 19.2434   1
   1  -3 -17 237.782 23.2320   7
  -1   3  17 278.010 23.1895   7
  -1   3  17 233.557 22.7000   6
   1  -3 -17 221.239 16.7995   3
   1  -3 -16 810.735 38.3067   3
  -1   3  16 829.041 42.1821   6
  -1   3  16 887.489 42.6368   7
   1  -3 -16 928.407 44.3909   7
   1  -3 -15 428.483 22.4684   3
  -1   3  15 424.308 26.7049   7
   1  -3 -15 400.248 28.0719   7
   1  -3 -14 18.8241 8.92698   3
  -1   3  14 30.8220 14.1111   7
   1  -3 -14 28.2943 15.1280   7
   1  -3 -13 82.8902 9.92175   3
  -1   3  13 67.3408 14.5630   7
   1  -3 -13 56.2153 15.6617   7
   1  -3 -12 2713.76 102.075   7
  -1   3  12 2457.30 101.338   7
   1  -3 -11 201.252 13.1017   3
   1  -3 -11 208.812 14.2212   5
   1  -3 -11 250.057 18.3285   7
  -1   3  11 241.137 17.6956   7
   1  -3 -10 765.045 34.8181   3
   1  -3 -10 735.988 35.3242   5
   1  -3 -10 785.585 37.7050   7
   1  -3  -9 349.153 18.3361   3
   1  -3  -9 326.514 18.7879   5
   1  -3  -9 436.081 21.5773   7
  -1   3   9 460.946 21.4504   7
   1  -3  -8 250.149 13.9472   3
   1  -3  -8 295.709 15.0703   5
  -1   3   8 312.212 16.8330   7
   1  -3  -8 257.041 16.4497   7
   1  -3  -7 1687.01 71.7786   3
   1  -3  -7 1619.37 72.2046   5
  -1   3   7 1840.46 73.2905   7
   1  -3  -7 1892.54 73.5928   7
   1  -3  -6 685.205 29.1164   3
   1  -3  -6 673.224 29.6615   5
   1  -3  -6 678.533 30.7921   7
  -1   3   6 643.060 30.3085   7
   1  -3  -5 7425.94 302.379   3
   1  -3  -5 7220.41 302.712   5
   1  -3  -5 7190.97 303.138   7
   1  -3  -4 50501.7 1971.97   7
  -1   3   4 47921.0 1971.86   7
   1  -3  -3 3052.26 123.140   7
  -1   3   3 3006.47 123.060   7
  -1   3   2 2480.85 107.838   7
  -1   3   2 2839.17 107.849   2
  -1   3   1 3745.00 159.166   7
  -1   3   1 3993.94 159.782   4
  -1   3   1 4158.67 159.637   2
   1  -3  -1 4061.23 159.628   2
  -1   3   0 52624.6 2119.63   7
   1  -3   0 51898.4 2119.61   7
  -1   3   0 53583.9 2120.32   4
   1  -3   0 54661.0 2120.18   2
  -1   3  -1 52959.3 2152.50   7
   1  -3   1 55414.4 2152.47   7
   1  -3   1 52240.5 2152.83   3
  -1   3  -2 9484.35 376.815   7
   1  -3   3 4826.99 192.363   7
  -1   3  -3 4803.67 192.775   6
  -1   3  -3 4685.06 192.351   7
   1  -3   4 36139.2 1373.52   7
  -1   3  -4 34375.7 1373.49   7
  -1   3  -4 31689.0 1373.97   6
   1  -3   5 47.5936 6.61045   7
  -1   3  -5 49.1466 6.67608   7
  -1   3  -5 50.7701 7.07364   6
   1  -3   6 1619.99 66.2084   7
  -1   3  -6 1650.57 65.8834   3
  -1   3  -6 1533.34 66.2226   7
  -1   3  -6 1525.21 66.6387   6
  -1   3  -7 18375.0 772.523   7
   1  -3   7 18827.0 772.270   7
  -1   3  -7 20274.6 772.063   3
   1  -3   8 11159.3 451.149   7
  -1   3  -8 11953.3 451.579   7
   1  -3   8 10628.8 451.606   1
   1  -3   8 10878.9 450.863   3
  -1   3  -8 11319.5 450.635   3
  -1   3  -9 118.550 11.7217   7
   1  -3   9 96.1529 11.0527   7
   1  -3   9 110.053 11.9648   1
   1  -3   9 136.633 10.2681   3
  -1   3  -9 121.946 9.47896   3
   1  -3  10 4.61386 10.4133   1
  -1   3 -10-22.8957 11.5536   7
   1  -3  10 8.88974 9.90063   7
   1  -3  10 11.6031 7.91742   1
  -1   3 -10 4.26532 6.63086   3
   1  -3  10-4.34249 7.57312   3
   1  -3  11 542.587 27.9497   1
   1  -3  11 571.627 25.9724   3
  -1   3 -11 500.636 24.4688   3
   1  -3  11 504.042 26.8552   7
  -1   3 -11 516.668 27.7290   7
   1  -3  11 460.499 25.1328   1
   1  -3  12 483.958 26.6933   1
   1  -3  12 430.838 24.9534   7
  -1   3 -12 454.372 22.7020   3
   1  -3  12 444.144 23.6975   3
  -1   3 -12 494.477 26.4575   7
   1  -3  12 423.493 23.4247   1
   1  -3  13 7.80067 10.1087   3
  -1   3 -13 28.7459 9.00748   3
   1  -3  13 25.3847 13.4407   1
   1  -3  13 22.5090 12.2722   7
  -1   3 -13 32.8394 13.4050   7
   1  -3  13 22.9933 10.0250   1
   1  -3  14 82.8428 12.5480   3
  -1   3 -14 79.5964 10.4280   3
   1  -3  14 76.2594 15.2793   1
   1  -3  14 61.9803 13.5216   7
  -1   3 -14 69.0717 14.7445   7
   1  -3  14 64.0205 11.2407   1
   1  -3  15 91.6263 12.9293   1
  -1   3 -15 77.1059 11.0147   3
   1  -3  15 87.6371 12.8932   3
   1  -3  15 82.2950 17.2684   1
   1  -3  15 88.9890 15.0865   7
  -1   3 -15 76.9356 17.0179   7
   1  -3  15 71.0878 13.8897   5
   1  -3  16 182.869 15.8453   1
   1  -3  16 174.442 16.5891   3
  -1   3 -16 198.773 15.5874   3
   1  -3  16 209.776 20.7822   1
  -1   3 -16 200.363 21.7390   7
   1  -3  16 224.626 19.0858   7
   1  -3  16 127.307 17.0120   5
   1  -3  17 9.11571 11.9041   1
   1  -3  17 11.9325 18.6136   1
   1  -3  17 1.19197 12.0807   3
  -1   3 -17 0.97367 10.9307   3
   1  -3  17 8.39974 12.5922   5
   1  -3  17 13.7511 16.2296   7
  -1   3 -17-6.56369 17.9378   7
   1  -3  18 47.3674 14.8887   3
   1  -2 -19 690.336 33.9705   3
   1  -2 -18 100.289 13.2622   3
  -1   2  17 157.466 20.8989   6
   1  -2 -17 165.215 14.5369   3
  -1   2  16 1517.10 68.2629   6
   1  -2 -16 1481.24 64.5911   3
  -1   2  15 13.5899 14.5351   6
   1  -2 -15 21.7434 9.13067   3
   1  -2 -14 998.610 43.9366   3
  -1   2  14 958.926 47.1467   7
   1  -2 -13 322.334 18.0125   3
  -1   2  13 333.075 21.9948   7
   1  -2 -12 129.933 10.3947   3
  -1   2  12 83.7894 15.6363   7
   1  -2 -11 1855.19 76.7630   3
  -1   2  11 1709.10 77.6084   5
  -1   2  11 1965.85 79.3108   7
   1  -2 -10 14.3744 6.18294   3
  -1   2  10 11.2799 7.65103   5
  -1   2  10 8.73636 10.5109   7
   1  -2  -9 5549.36 221.390   3
   1  -2  -9 5275.59 221.748   5
  -1   2   9 5275.08 222.035   5
  -1   2   9 5841.43 223.209   7
   1  -2  -8 3122.16 127.726   3
  -1   2   8 3005.92 128.339   5
   1  -2  -8 3067.09 128.155   5
  -1   2   8 3429.45 129.751   7
   1  -2  -7 88.5915 6.93716   3
   1  -2  -7 80.9451 7.42778   5
  -1   2   7 98.3466 10.0426   7
   1  -2  -6 350.616 17.1010   3
   1  -2  -6 358.510 17.7717   5
   1  -2  -5 259.694 12.8693   3
   1  -2  -5 264.559 13.4204   5
  -1   2   5 321.433 14.8619   7
   1  -2  -4 2545.96 106.527   3
  -1   2   4 2841.16 107.517   7
   1  -2  -4 2584.58 106.932   5
  -1   2   3 7224.75 291.066   7
   1  -2  -2 11926.1 495.629   7
  -1   2   2 12784.2 495.698   7
  -1   2   1 5143.54 214.914   7
  -1   2   1 5611.30 215.101   2
   1  -2   0 21888.9 901.042   7
  -1   2   0 23045.9 901.068   7
   1  -2   0 23916.4 901.280   2
   1  -2   0 21364.2 901.131   3
   1  -2   1 93845.0 3782.70   7
  -1   2  -1 95250.5 3782.73   7
   1  -2   1 94159.1 3782.86   3
  -1   2  -2 16397.3 649.913   7
   1  -2   2 16017.1 649.850   7
   1  -2   3 8887.98 345.091   7
  -1   2  -3 8620.91 345.102   7
  -1   2  -3 8196.52 345.253   6
   1  -2   4 40052.4 1546.59   7
  -1   2  -4 37169.2 1546.50   7
   1  -2   4 38564.0 1546.84   1
   1  -2   5 6842.14 265.271   7
  -1   2  -5 6857.03 265.402   7
   1  -2   5 7010.19 265.757   1
  -1   2  -6 13.3402 6.73995   7
   1  -2   6 10.6397 6.43522   7
  -1   2  -6 12.0744 4.62093   3
   1  -2   6 10.3985 6.29918   1
   1  -2   7 4658.35 181.698   7
  -1   2  -7 4585.03 181.778   7
   1  -2   7 4159.81 181.079   3
  -1   2  -7 4515.46 181.016   3
   1  -2   7 4447.85 181.803   1
  -1   2  -8 924.296 40.8113   3
   1  -2   8 948.062 41.4021   3
   1  -2   8 975.176 42.2896   1
   1  -2   8 906.556 41.0746   1
  -1   2  -8 1043.37 42.5757   7
   1  -2   8 958.079 41.9908   7
   1  -2   9 1226.54 53.0816   3
  -1   2  -9 1246.29 52.6491   3
   1  -2   9 1295.11 53.8291   7
   1  -2  10 184.728 12.7975   3
  -1   2 -10 194.242 12.2328   3
   1  -2  10 184.636 12.5347   1
  -1   2 -10 215.106 15.7621   7
   1  -2  10 169.383 14.4901   7
   1  -2  11 89.2205 10.3673   3
  -1   2 -11 93.2241 8.90704   3
  -1   2 -11 62.0293 12.5023   7
   1  -2  11 80.0740 12.6566   7
   1  -2  11 70.6819 9.78787   1
  -1   2 -12 442.515 22.6469   3
   1  -2  12 450.655 23.5890   3
   1  -2  12 494.728 26.0623   1
   1  -2  12 445.161 25.0127   7
  -1   2 -12 444.874 25.8872   7
   1  -2  12 445.828 23.4979   1
  -1   2 -13 44.4002 9.28480   3
   1  -2  13 40.9106 10.2134   3
   1  -2  13 38.3071 13.3899   1
   1  -2  13 33.7967 12.9321   7
  -1   2 -13 34.7997 13.1547   7
   1  -2  13 37.5622 9.94571   1
  -1   2 -14 36.7989 8.91674   3
   1  -2  14 46.1870 10.9313   3
   1  -2  14 52.0033 14.2359   1
   1  -2  14 49.9232 13.8873   7
  -1   2 -14 33.9671 14.8680   7
   1  -2  14 25.1298 9.77382   1
   1  -2  15 190.415 16.2477   1
   1  -2  15 218.570 17.0257   3
  -1   2 -15 209.905 15.0530   3
   1  -2  15 187.158 19.7276   1
   1  -2  15 195.217 18.3444   7
  -1   2 -15 164.504 19.9783   7
   1  -2  15 227.614 18.6144   6
   1  -2  15 217.940 17.0247   5
   1  -2  16 128.251 14.4844   1
   1  -2  16 190.267 16.5297   3
  -1   2 -16 151.876 13.3751   3
   1  -2  16 162.120 19.5703   1
   1  -2  16 149.510 17.8326   7
  -1   2 -16 140.887 20.1154   7
   1  -2  16 152.943 18.0689   6
   1  -2  16 120.184 15.9466   5
   1  -2  17 149.973 15.6319   1
   1  -2  17 160.085 16.0671   3
  -1   2 -17 148.220 13.7108   3
   1  -2  17 145.838 16.1493   5
  -1   2 -17 159.956 21.1500   7
   1  -2  17 149.983 19.0963   7
   1  -2  17 140.168 19.2411   6
   1  -2  18 112.314 16.8255   3
  -1   2 -18 96.6945 13.0658   3
  -1   2 -18 95.0746 20.2332   7
   1  -1 -19 7.35222 12.1241   3
   1  -1 -18 117.361 13.4241   3
   1  -1 -17 20.6438 11.0147   3
  -1   1  17 14.0041 16.8278   6
   1  -1 -17-5.32535 19.8038   7
   1  -1 -16 1174.12 51.9300   3
  -1   1  16 1164.47 53.8164   5
  -1   1  16 1217.79 55.6987   6
   1  -1 -16 1127.22 56.0743   7
   1  -1 -15 2945.96 125.161   3
  -1   1  15 3098.49 128.189   6
  -1   1  15 3074.59 127.070   5
  -1   1  14 21.3849 10.5955   3
   1  -1 -14 42.6046 9.53831   3
  -1   1  14 16.3245 13.2933   6
  -1   1  14 20.9221 10.7817   5
   1  -1 -13 2339.20 98.9958   3
  -1   1  13 2378.21 99.6124   3
  -1   1  13 2437.44 100.540   5
   1  -1 -12 1130.43 49.6140   3
  -1   1  12 1167.03 50.2930   3
  -1   1  12 1145.41 50.8711   5
   1  -1 -11 163.539 11.1158   3
  -1   1  11 175.965 12.2404   3
  -1   1  11 138.336 12.4623   5
   1  -1 -10 10.6540 6.22768   3
  -1   1  10 21.9202 7.24769   3
  -1   1  10 9.01108 7.65562   5
  -1   1   9 568.212 26.9093   3
   1  -1  -9 634.555 26.7493   3
  -1   1   9 562.404 27.4654   5
   1  -1  -8 248.678 12.4595   3
  -1   1   8 242.997 12.8427   3
  -1   1   8 223.802 13.4634   5
   1  -1  -7 1691.13 67.4688   3
  -1   1   7 1672.50 67.7230   3
  -1   1   7 1535.94 67.9855   5
   1  -1  -7 1615.18 67.8441   5
   1  -1  -6 5264.91 207.001   3
  -1   1   6 5180.91 207.081   3
  -1   1   6 5020.62 207.470   5
   1  -1  -6 4995.83 207.288   5
  -1   1   5 7059.93 274.358   3
   1  -1  -5 6913.44 274.284   3
  -1   1   5 6282.24 274.625   5
   1  -1  -5 6926.71 274.643   5
  -1   1   4 285.956 12.3057   3
   1  -1  -4 267.352 12.1152   3
   1  -1  -4 289.594 12.6374   5
  -1   1   4 233.855 12.4911   5
   1  -1  -3 95605.4 3849.36   3
   1  -1  -3 96725.9 3849.65   5
   1  -1  -2 22655.9 908.292   5
  -1   1  -1 294.459 4.73870   7
   1  -1   1 259.736 4.33747   3
   1  -1   2 64171.0 2532.34   1
  -1   1  -2 62294.2 2532.27   7
  -1   1  -3 75639.3 3187.94   7
   1  -1   3 83603.0 3187.98   1
  -1   1  -4 2990.23 121.497   7
  -1   1  -5 6103.95 226.971   7
  -1   1  -5 5282.92 226.192   3
  -1   1  -6 11769.8 419.739   7
  -1   1  -6 10621.9 418.782   3
  -1   1  -7 3624.09 137.012   7
   1  -1   7 3074.14 136.014   1
  -1   1  -7 3403.43 135.970   3
   1  -1   7 3335.91 136.254   3
   1  -1   8 6498.95 268.546   7
  -1   1  -8 7336.67 269.085   7
   1  -1   8 6418.43 267.944   1
   1  -1   8 6829.58 268.174   3
  -1   1  -8 6275.32 267.700   3
   1  -1   9 7581.08 302.235   6
   1  -1   9 7552.57 302.334   7
   1  -1   9 6873.25 301.396   1
   1  -1   9 7597.97 301.741   3
  -1   1  -9 7034.36 301.107   3
   1  -1  10 1540.25 65.2777   6
   1  -1  10 1463.31 65.1037   7
   1  -1  10 1399.12 64.0786   1
  -1   1 -10 1500.41 63.8846   3
   1  -1  10 1472.98 64.4211   3
   1  -1  11 1252.50 51.7879   6
   1  -1  11 1131.33 51.7389   7
  -1   1 -11 1289.36 52.7006   7
   1  -1  11 1214.79 50.8866   3
  -1   1 -11 1168.57 50.0446   3
   1  -1  12 2181.43 92.4735   7
   1  -1  12 2202.42 92.6131   6
  -1   1 -12 2453.94 93.4893   7
  -1   1 -12 2254.76 90.8980   3
   1  -1  12 2348.65 91.8934   3
  -1   1 -13 249.095 20.2403   7
   1  -1  13 245.257 19.2933   7
   1  -1  13 265.051 19.1973   6
   1  -1  13 231.866 16.5702   1
  -1   1 -13 275.352 16.2719   3
   1  -1  13 285.000 17.9177   3
   1  -1  14 596.483 30.7325   6
  -1   1 -14 548.541 31.5333   7
   1  -1  14 649.786 31.0510   7
   1  -1  14 561.431 28.9549   1
   1  -1  14 563.318 29.0304   3
  -1   1 -14 544.511 27.9898   3
   1  -1  15 3.70860 10.7581   1
  -1   1 -15 1.94212 15.4130   7
   1  -1  15-2.91721 13.9763   7
   1  -1  15 5.28364 13.2399   6
   1  -1  15 7.21591 11.1859   5
  -1   1 -15-5.74712 9.22975   3
   1  -1  15 4.61577 10.6373   3
   1  -1  16 94.7434 13.6157   1
   1  -1  16 140.801 14.7481   3
  -1   1 -16 97.2674 12.3478   3
  -1   1 -16 76.2893 17.6543   7
   1  -1  16 122.692 16.4764   7
   1  -1  16 125.516 14.9093   5
   1  -1  16 110.803 17.0221   6
   1  -1  17 125.563 15.5044   1
  -1   1 -17 156.356 13.6637   3
   1  -1  17 156.615 16.7046   3
   1  -1  17 119.181 19.3462   1
   1  -1  17 142.722 19.1543   7
  -1   1 -17 129.763 19.9746   7
   1  -1  17 142.516 18.0864   6
   1  -1  17 152.451 16.1859   5
   1  -1  18 8.99376 12.5325   1
  -1   1 -18 25.5917 17.9907   7
   1  -1  18 2.68332 13.2196   5
  -1   1 -18-3.36603 11.7598   3
   1  -1  18 3.03718 14.0209   3
   1   0 -18 461.104 25.2326   3
   1   0 -17 9.05108 17.1917   7
  -1   0  17-6.45143 16.9394   7
  -1   0  17 20.4174 16.6726   6
  -1   0  17 25.5124 12.8424   5
   1   0 -17 14.8352 10.5995   3
  -1   0  17 31.7010 13.8045   3
  -1   0  16 321.894 25.4024   7
   1   0 -16 267.240 25.8421   7
  -1   0  16 439.226 26.9224   6
  -1   0  16 397.370 23.6152   5
  -1   0  16 403.174 23.0177   3
   1   0 -16 358.454 20.5382   3
  -1   0  15 227.365 20.8226   7
   1   0 -15 235.578 21.6008   7
  -1   0  15 239.497 20.9903   6
  -1   0  15 252.122 18.3664   5
  -1   0  15 266.308 17.9918   3
   1   0 -15 218.599 15.5456   3
   1   0 -14 933.082 48.5740   7
  -1   0  14 959.828 48.7236   7
  -1   0  14 1066.87 47.1768   5
  -1   0  14 1082.99 48.7563   6
  -1   0  14 1087.60 46.8186   3
   1   0 -14 1004.95 45.3146   3
  -1   0  13 1546.66 71.7386   7
  -1   0  13 1679.31 70.7779   5
  -1   0  13 1745.85 72.0658   6
  -1   0  13 1699.31 69.9346   3
   1   0 -13 1703.94 69.2518   3
   1   0 -12 172.655 17.7590   7
  -1   0  12 200.493 14.8360   5
  -1   0  12 197.787 14.0908   3
   1   0 -12 229.812 13.4450   3
   1   0 -11 4822.26 204.907   7
  -1   0  11 4832.11 203.816   5
   1   0 -11 5012.79 202.833   3
  -1   0  11 5224.56 203.528   3
   1   0 -10 33.1725 10.7303   7
  -1   0  10 34.2319 7.90435   5
   1   0 -10 28.0466 6.67185   3
  -1   0  10 24.4149 7.25532   3
  -1   0   9 7345.52 290.269   5
  -1   0   9 7576.94 289.807   3
   1   0  -9 7355.49 289.354   3
   1   0  -8 765.471 34.1868   7
  -1   0   8 704.482 32.6428   5
   1   0  -8 730.554 31.8554   3
  -1   0   8 758.442 32.3859   3
   1   0  -7 215.380 14.9689   7
  -1   0   7 244.507 13.3048   5
   1   0  -7 264.448 12.5704   3
  -1   0   7 268.635 13.0380   3
  -1   0   6 20543.8 846.216   5
  -1   0   6 21818.1 845.953   3
   1   0  -6 20838.3 845.646   3
  -1   0   5 4604.47 184.076   5
   1   0  -5 4587.31 183.535   3
  -1   0   5 4935.68 183.819   3
   1   0  -4 30148.9 1279.18   1
  -1   0   4 31656.4 1279.23   5
  -1   0   4 32974.5 1278.98   3
   1   0  -4 32461.1 1278.88   3
   1   0  -3 2063.35 85.5980   1
   1   0  -3 2234.57 85.2900   3
  -1   0   3 2017.87 85.2938   3
   1   0  -2 37726.2 1544.38   1
   1   0  -2 39996.8 1544.30   5
  -1   0   2 38006.8 1544.11   3
   1   0   2 74.2685 4.06430   5
   1   0   3 22086.6 865.190   1
   1   0   3 20963.2 865.380   6
   1   0   4 104.783 6.54829   1
   1   0   4 129.910 7.41822   6
   1   0   5 2186.43 90.9474   1
  -1   0  -5 2032.26 90.9604   3
   1   0   6 2466.66 104.568   1
   1   0   6 2720.06 105.195   6
  -1   0  -6 2537.84 104.479   3
   1   0   7 2.72328 4.65149   1
   1   0   7 4.31692 6.47636   6
   1   0   7-4.85216 5.08613   3
  -1   0  -7 2.91600 4.57760   3
   1   0   8 1603.76 71.8481   1
  -1   0  -8 1707.68 71.7213   3
   1   0   8 1740.35 72.1820   3
   1   0   9 324.103 17.5692   1
   1   0   9 408.329 19.4240   6
  -1   0  -9 337.426 17.2410   3
   1   0   9 349.669 18.0394   3
   1   0  10 145.308 11.3556   1
  -1   0 -10 166.856 14.1369   7
   1   0  10 199.282 13.8228   6
   1   0  10 180.518 12.0582   3
  -1   0 -10 187.284 11.4060   3
   1   0  11 1615.67 74.1709   1
  -1   0 -11 1703.37 75.9200   7
   1   0  11 1915.00 75.8156   6
  -1   0 -11 1762.72 73.9262   3
   1   0  11 1837.08 74.7143   3
   1   0  12 11.4345 8.82240   1
  -1   0 -12 5.70652 13.6073   7
   1   0  12-10.7562 12.3975   6
  -1   0 -12 1.36197 7.92172   3
   1   0  12-0.80802 9.94319   3
   1   0  13 237.905 15.6290   1
  -1   0 -13 206.987 19.0267   7
   1   0  13 218.969 17.5320   6
   1   0  13 215.345 15.5765   3
  -1   0 -13 200.596 14.1334   3
   1   0  14 365.374 23.0140   6
  -1   0 -14 380.188 24.5102   7
  -1   0 -14 365.108 19.7279   3
   1   0  14 407.134 21.6968   3
   1   0  15 5.82896 10.4735   1
  -1   0 -15-4.57309 16.2323   7
   1   0  15 5.30844 14.1107   7
   1   0  15 3.45473 13.2315   6
   1   0  15 4.44212 10.7319   5
  -1   0 -15-0.41644 9.89545   3
   1   0  15 8.58953 10.5840   3
   1   0  16 356.895 23.8020   1
   1   0  16 444.879 24.5575   3
  -1   0 -16 444.132 23.1494   3
   1   0  16 391.653 26.0091   7
  -1   0 -16 376.612 27.8039   7
   1   0  16 427.012 25.8444   6
   1   0  16 426.671 24.8149   5
   1   0  17 471.294 28.7700   1
   1   0  17 547.213 32.0054   7
  -1   0 -17 459.158 32.9906   7
   1   0  17 541.563 31.5343   6
   1   0  17 582.450 30.5275   5
  -1   0 -17 572.460 27.9120   3
   1   0  17 605.264 30.4534   3
  -1   0 -18 750.144 40.4809   7
   1   0  18 788.957 38.1051   5
  -1   0 -18 760.237 35.7915   3
   1   0  18 877.692 38.8922   3
  -1  -1  19 20.3471 16.1971   3
   1   1 -18 210.630 17.0146   3
  -1  -1  18 246.984 19.4656   3
   1   1 -17 2.23783 16.9251   7
  -1  -1  17-3.54484 17.3806   7
  -1  -1  17 3.53252 16.7861   6
  -1  -1  17 5.02097 13.3307   5
  -1  -1  17-4.81386 13.2977   3
   1   1 -17-0.43031 10.7316   3
   1   1 -16 81.5625 17.1500   7
  -1  -1  16 91.5515 17.3536   7
  -1  -1  16 105.209 13.9102   5
  -1  -1  16 76.0271 16.8823   6
  -1  -1  16 86.3239 13.4530   3
   1   1 -16 68.1118 11.4823   3
   1   1 -15 26.3409 15.0536   7
  -1  -1  15 34.3611 14.9992   7
  -1  -1  15 14.3467 10.9619   5
   1   1 -15 33.7721 9.55785   3
  -1  -1  15 18.4900 11.0118   3
   1   1 -14 52.7185 15.3953   7
  -1  -1  14 67.4382 15.3952   7
  -1  -1  14 50.1887 11.0480   5
   1   1 -14 52.0468 9.27835   3
  -1  -1  14 56.3361 10.8966   3
  -1  -1  13 1597.47 72.2724   7
   1   1 -13 1693.91 72.8845   7
  -1  -1  13 1634.43 71.3016   5
  -1  -1  13 1756.55 71.0156   3
   1   1 -13 1581.99 69.7092   3
  -1  -1  12 59.1701 14.0090   7
   1   1 -12 60.7719 14.1132   7
  -1  -1  12 69.8291 11.0254   5
  -1  -1  12 67.7860 9.86596   3
   1   1 -12 75.5350 8.91047   3
   1   1 -11 599.891 29.9065   7
  -1  -1  11 551.218 29.0227   7
  -1  -1  11 547.615 27.6801   5
   1   1 -11 569.317 26.3246   3
  -1  -1  11 556.109 26.9577   3
  -1  -1  10 1391.83 60.9761   7
   1   1 -10 1234.37 60.7324   7
  -1  -1  10 1457.80 60.1900   5
   1   1 -10 1384.46 58.8930   3
  -1  -1  10 1492.13 59.5997   3
   1   1  -9 770.156 37.2457   7
  -1  -1   9 809.823 37.4615   7
  -1  -1   9 839.165 36.5635   5
   1   1  -9 826.936 35.4542   3
  -1  -1   9 817.258 35.8643   3
  -1  -1   8-2.04154 8.93519   7
   1   1  -8 6.96392 8.44238   7
  -1  -1   8 2.86965 5.77260   5
  -1  -1   8 0.24536 5.34939   3
   1   1  -8 3.58620 4.85540   3
  -1  -1   7 2.69028 7.78802   7
   1   1  -7 8.82026 7.79622   7
  -1  -1   7 0.98966 5.26996   5
   1   1  -7 4.62713 4.38693   3
  -1  -1   7 0.43279 4.79136   3
  -1  -1   6 2035.65 92.5919   7
   1   1  -6 2166.99 92.7898   7
  -1  -1   6 2219.15 92.1297   5
   1   1  -6 2395.12 91.7706   3
  -1  -1   6 2322.04 91.9775   3
   1   1  -5 7805.18 305.826   7
  -1  -1   5 7525.92 305.220   5
  -1  -1   5 7750.78 305.045   3
   1   1  -5 7337.50 304.815   3
  -1  -1   4 624.189 28.4155   3
   1   1  -4 631.339 28.2634   3
   1   1  -3 10.4144 4.74091   7
   1   1  -3 8.39470 2.52255   3
  -1  -1   3 4.31274 2.66982   3
   1   1  -2 219.721 9.26692   7
   1   1  -2 212.095 8.41165   3
  -1  -1   2 154.657 8.30996   3
   1   1   3 36.1018 3.42794   1
   1   1   3 33.0307 4.72999   7
   1   1   3 36.7007 3.96298   6
   1   1   4 42.2400 5.66168   7
   1   1   4 41.1262 4.40121   1
  -1  -1  -4 45.5400 4.24403   3
   1   1   5 515.060 22.2473   1
  -1  -1  -5 500.908 22.1897   3
   1   1   6 20392.1 796.182   1
   1   1   6 19265.0 796.160   3
  -1  -1  -6 19829.4 796.082   3
  -1  -1  -7 1084.30 48.6180   1
   1   1   7 1146.80 48.8680   1
   1   1   7 1099.49 48.8108   3
  -1  -1  -7 1170.10 48.7577   3
   1   1   8 1422.79 65.1662   1
  -1  -1  -8 1511.23 65.1162   3
   1   1   8 1566.84 65.4651   3
   1   1   9 675.569 31.9425   1
   1   1   9 759.257 33.0706   6
   1   1   9 683.383 31.9291   3
  -1  -1  -9 744.376 31.8545   3
   1   1  10 2416.72 109.974   1
   1   1  10 2668.07 110.290   3
  -1  -1 -10 2641.25 109.785   3
   1   1  11 2638.62 111.440   1
   1   1  11 2969.91 112.617   6
  -1  -1 -11 2652.80 110.780   3
   1   1  11 2544.97 111.183   3
   1   1  12 7696.96 337.665   1
   1   1  12 8768.77 338.723   6
  -1  -1 -12 8296.51 337.151   3
   1   1  12 8674.41 337.951   3
   1   1  13 6509.03 280.458   1
   1   1  13 6923.20 281.399   6
  -1  -1 -13 7006.11 280.038   3
   1   1  13 7134.23 280.734   3
   1   1  14 726.155 35.2036   6
   1   1  14 625.229 33.0655   1
   1   1  14 744.934 34.1603   3
  -1  -1 -14 677.138 32.3733   3
   1   1  15 141.872 15.0168   1
   1   1  15 178.551 15.5337   5
   1   1  15 160.750 17.0466   6
  -1  -1 -15 167.468 13.8542   3
   1   1  15 176.443 15.5932   3
   1   1  16 334.753 22.9534   1
   1   1  16 372.792 24.5888   6
   1   1  16 394.652 23.3617   5
   1   1  16 412.964 23.6819   3
  -1  -1 -16 375.558 21.4908   3
   1   1  17 46.4112 13.1792   1
   1   1  17 69.1822 13.8395   5
   1   1  17 38.5631 15.9694   6
  -1  -1 -17 42.6647 11.6387   3
  -1  -1 -18 683.765 40.9613   7
   1   1  18 697.100 37.5752   1
  -1  -1 -18 791.517 36.2321   3
  -1  -2  18 87.5317 15.4243   3
   1   2 -18 72.1163 13.4432   3
   1   2 -17 101.927 12.9768   3
  -1  -2  17 104.316 15.1823   3
  -1  -2  17 84.4121 15.2235   5
   1   2 -17 86.9730 19.8043   7
  -1  -2  17 54.3889 18.3552   7
   1   2 -16 182.713 15.1901   3
  -1  -2  16 218.473 17.4612   3
  -1  -2  16 233.347 17.8523   5
  -1  -2  16 226.827 21.4639   7
   1   2 -16 171.583 20.7552   7
  -1  -2  15 90.1870 13.4479   3
   1   2 -15 79.9345 10.6146   3
  -1  -2  15 101.226 12.9036   5
   1   2 -15 71.4879 17.3324   7
  -1  -2  15 81.0132 16.6806   7
   1   2 -14 98.3014 10.6621   3
  -1  -2  14 108.746 13.0272   3
  -1  -2  14 110.769 13.3438   5
  -1  -2  14 105.478 15.3870   7
   1   2 -14 94.5658 16.0974   7
  -1  -2  13 68.0085 10.4149   3
   1   2 -13 52.2066 9.33684   3
  -1  -2  13 63.5674 11.1783   5
   1   2 -13 60.0238 14.2498   7
  -1  -2  13 71.3143 14.2639   7
   1   2 -12 948.369 42.9877   3
  -1  -2  12 1011.66 44.2015   3
  -1  -2  12 983.864 44.7122   5
   1   2 -12 892.745 45.8985   7
  -1  -2  11 11427.4 456.624   3
   1   2 -11 11188.0 456.007   3
  -1  -2  11 11006.4 457.149   5
   1   2 -11 11707.8 458.109   7
  -1  -2  11 11317.2 457.777   7
  -1  -2  10 2421.22 96.9809   3
   1   2 -10 2369.66 96.3100   3
  -1  -2  10 2410.46 97.4207   5
  -1  -2  10 2211.17 97.8691   7
   1   2 -10 2181.05 98.0392   7
  -1  -2   9 80.9499 8.23987   3
   1   2  -9 82.9144 7.42454   3
  -1  -2   9 85.7065 8.66524   5
   1   2  -9 83.1495 11.3955   7
  -1  -2   9 78.8030 10.8632   7
   1   2  -8 4289.55 166.809   3
  -1  -2   8 4079.75 167.114   3
  -1  -2   8 3896.41 167.242   5
   1   2  -8 4028.67 168.016   7
  -1  -2   8 4198.82 168.005   7
  -1  -2   7 1321.90 56.3044   7
   1   2  -7 1376.56 56.4677   7
  -1  -2   7 1352.31 55.4163   3
   1   2  -7 1263.08 54.9587   3
  -1  -2   6 10203.7 455.097   7
   1   2  -6 11572.9 455.418   7
  -1  -2   6 11374.4 454.696   3
   1   2  -6 11902.7 454.567   3
   1   2  -5 25.1356 6.30889   7
  -1  -2   5 15.5159 6.13243   7
  -1  -2   5 25.1682 4.27838   3
   1   2  -5 19.2677 3.99569   3
  -1  -2   4 19624.0 837.884   7
  -1  -2   4 20020.9 837.510   3
   1   2  -4 21370.5 837.514   3
  -1  -2   3 4972.67 221.009   7
  -1  -2   3 5142.54 220.862   3
   1   2  -3 5223.23 220.818   3
  -1  -2   2 23.9285 3.55270   7
   1   2  -2 18.4537 3.52482   7
   1   2  -2 21.6523 3.01497   3
   1   2  -1 1475.11 55.6170   1
  -1  -2   1 1299.91 55.1862   7
   1   2   0 20479.8 820.985   1
   1   2   1 81047.8 3247.07   1
   1   2   2 11563.6 465.961   7
  -1  -2  -2 11094.2 465.986   7
   1   2   2 12208.6 466.022   1
   1   2   3 17.6913 4.31521   7
  -1  -2  -3 21.0936 4.40357   7
   1   2   3 21.9715 3.36770   1
  -1  -2  -3 16.4292 3.14007   1
   1   2   4 5479.07 219.107   7
  -1  -2  -4 5053.01 219.081   7
  -1  -2  -4 5334.69 218.854   1
  -1  -2  -4 5226.74 218.928   3
  -1  -2  -5 916.403 42.0004   7
   1   2   5 985.271 42.1909   7
  -1  -2  -5 980.564 41.5419   1
   1   2   5 1072.61 41.7697   1
  -1  -2  -5 998.717 41.6413   3
   1   2   6 1098.36 45.6794   7
   1   2   6 1074.64 44.9216   1
  -1  -2  -6 1033.19 44.8031   1
  -1  -2  -6 1064.42 44.8215   3
   1   2   7 6517.79 247.939   7
   1   2   7 5903.56 247.136   1
  -1  -2  -7 5652.74 246.930   1
   1   2   7 6520.19 247.418   3
  -1  -2  -7 6149.56 247.089   3
   1   2   8 2253.54 95.4896   7
   1   2   8 2264.14 94.6706   1
  -1  -2  -8 2207.16 94.4507   1
  -1  -2  -8 2261.91 94.4418   3
   1   2   8 2488.11 94.9155   3
   1   2   9 1310.89 54.1093   7
  -1  -2  -9 1236.21 52.7648   1
   1   2   9 1194.25 52.9278   1
   1   2   9 1249.09 53.0945   3
  -1  -2  -9 1229.97 52.7735   3
  -1  -2 -10-3.77611 6.87698   1
   1   2  10 8.87384 6.83219   1
   1   2  10 0.39679 9.68359   7
   1   2  10-11.5099 9.72236   6
  -1  -2 -10-7.29466 7.08153   3
   1   2  10-0.68127 7.34671   3
   1   2  11 5592.40 248.045   1
   1   2  11 6105.17 249.204   7
   1   2  11 6616.90 249.145   6
  -1  -2 -11 6036.98 247.869   3
   1   2  11 6304.06 248.439   3
   1   2  12 5.41926 9.06510   1
   1   2  12-6.27090 12.7731   7
   1   2  12-12.2286 11.5463   6
  -1  -2 -12 4.94126 8.02627   3
   1   2  13 122.129 12.5685   1
   1   2  13 120.257 16.0684   7
   1   2  13 92.9919 14.1826   6
  -1  -2 -13 122.581 11.8815   3
   1   2  14 8.84534 9.90295   1
   1   2  14 19.2682 13.7647   7
   1   2  14-4.25714 13.6217   6
  -1  -2 -14 16.6620 9.04559   3
   1   2  15 29.6624 11.2168   1
   1   2  15 13.8395 13.8543   7
   1   2  15 18.9040 13.6200   6
  -1  -2 -15 21.4892 9.56446   3
   1   2  16 9.65617 11.0580   1
   1   2  16-23.5508 15.4429   7
   1   2  16 10.2907 13.8901   6
  -1  -2 -16 9.79691 10.6179   3
   1   2  17 761.235 38.6591   6
   1   2  17 766.644 38.4512   7
  -1  -2 -17 761.220 35.4877   3
   1   2  18 3.20287 12.2243   1
   1   2  18-1.33811 16.3597   6
  -1  -2 -18-0.97266 11.8375   3
   1   3 -18 20.0691 11.2277   3
  -1  -3  18 9.32973 13.2451   3
  -1  -3  17-6.13415 12.7763   3
   1   3 -17-2.69397 11.2396   3
  -1  -3  17 14.6020 12.9641   5
  -1  -3  17-11.5967 17.6280   7
   1   3 -17-2.91203 17.9394   7
   1   3 -16 73.6559 11.4664   3
  -1  -3  16 81.7036 14.0458   3
  -1  -3  16 76.9472 14.0814   5
  -1  -3  16 69.3030 17.1022   6
   1   3 -16 55.6316 17.9743   7
  -1  -3  16 68.6169 16.3329   7
   1   3 -15 7.35639 9.27291   3
  -1  -3  15-5.96951 11.1501   3
  -1  -3  15-0.56857 12.0764   5
  -1  -3  15 0.63302 14.8317   6
  -1  -3  15 4.34270 15.2188   7
   1   3 -15-12.2062 15.3370   7
  -1  -3  14 474.314 24.5942   3
   1   3 -14 439.123 23.1342   3
  -1  -3  14 464.933 25.5306   5
   1   3 -14 364.295 26.7849   7
  -1  -3  14 459.293 26.9266   6
  -1  -3  14 490.438 27.5688   7
   1   3 -13 668.124 29.9356   3
  -1  -3  13 601.590 30.3808   3
  -1  -3  13 647.484 31.2715   5
  -1  -3  13 614.868 32.5076   6
  -1  -3  13 637.419 32.6278   7
   1   3 -13 528.438 32.3419   7
  -1  -3  12 141.965 12.6652   3
   1   3 -12 118.455 11.4568   3
  -1  -3  12 150.827 15.3641   6
  -1  -3  12 173.093 13.5157   5
   1   3 -12 128.971 14.6141   7
  -1  -3  12 128.511 15.0436   7
   1   3 -11 2.49702 7.81855   3
  -1  -3  11 3.74363 8.19448   3
  -1  -3  11-1.23247 9.09393   5
  -1  -3  11 1.44743 11.8054   6
   1   3 -11-4.73460 11.9545   7
  -1  -3  11 9.92088 12.0727   7
   1   3 -10 1954.13 80.7323   3
  -1  -3  10 2079.25 81.4311   3
  -1  -3  10 1925.51 81.5656   5
  -1  -3  10 1994.51 82.6566   6
  -1  -3  10 1919.98 82.2785   7
   1   3 -10 1725.94 81.9153   7
   1   3  -9 2435.87 101.056   3
  -1  -3   9 2421.25 101.443   3
  -1  -3   9 2275.51 102.243   6
  -1  -3   9 2488.78 102.308   7
   1   3  -9 2678.05 102.752   7
   1   3  -8 4243.38 164.932   3
  -1  -3   8 3913.41 164.951   3
  -1  -3   8 3996.11 165.963   6
  -1  -3   8 4129.47 165.874   7
   1   3  -8 3952.23 165.825   7
  -1  -3   7 1004.30 42.9424   3
   1   3  -7 1042.57 42.8319   3
  -1  -3   7 962.909 43.8210   6
  -1  -3   7 944.475 43.6778   7
   1   3  -7 1065.78 43.9547   7
  -1  -3   6 5326.37 202.425   3
   1   3  -6 5352.28 202.256   3
  -1  -3   6 4830.33 202.874   6
  -1  -3   6 5086.42 202.812   7
   1   3  -5 4766.93 188.048   3
  -1  -3   5 4608.22 188.082   3
  -1  -3   5 4595.83 188.721   6
  -1  -3   5 4267.48 188.264   7
   1   3  -5 5061.43 188.676   7
  -1  -3   4 1687.32 67.4048   3
   1   3  -4 1702.38 67.3601   3
   1   3  -4 1518.44 67.3770   7
  -1  -3   4 1617.95 67.5162   7
  -1  -3   4 1680.53 67.8620   6
  -1  -3   3 8351.49 344.811   3
  -1  -3   3 8226.13 344.706   7
   1   3  -3 8448.56 344.725   7
  -1  -3   3 8998.84 345.077   6
   1   3  -3 9324.68 344.906   3
   1   3  -3 8155.93 345.210   1
   1   3  -2 529.545 21.6824   7
  -1  -3   2 523.383 21.6267   7
  -1  -3   2 516.787 22.0102   6
   1   3  -2 471.616 22.3951   1
  -1  -3   1 9479.94 360.196   6
  -1  -3   1 9189.09 359.859   7
   1   3  -1 9145.60 360.220   6
   1   3  -1 8544.02 360.583   1
  -1  -3   0 160335. 6423.35   1
   1   3   1 1213.64 52.0843   4
  -1  -3  -1 1305.22 52.0880   4
  -1  -3  -1 1266.80 52.4603   1
   1   3   1 1368.97 52.4984   1
   1   3   2 15129.9 626.049   1
   1   3   2 15594.8 625.721   7
  -1  -3  -2 15709.5 625.796   7
  -1  -3  -2 15959.2 626.100   1
   1   3   3 11619.6 484.675   7
  -1  -3  -3 12259.8 484.816   7
  -1  -3  -3 12157.8 484.910   1
   1   3   3 12325.4 484.890   1
  -1  -3  -4 4363.08 187.930   7
   1   3   4 4654.35 187.925   7
  -1  -3  -4 4793.06 187.937   1
   1   3   4 4804.25 188.004   1
   1   3   5 7461.55 297.609   7
  -1  -3  -5 7178.11 297.681   7
  -1  -3  -5 7455.86 297.417   1
   1   3   5 7719.61 297.600   1
  -1  -3  -5 7079.48 297.497   3
   1   3   6 754.894 34.6353   7
  -1  -3  -6 750.760 34.6903   7
   1   3   6 814.180 34.2663   1
  -1  -3  -6 855.809 34.3193   1
  -1  -3  -6 773.837 34.1135   3
  -1  -3  -7 12278.3 499.739   7
   1   3   7 12243.7 499.555   7
   1   3   7 13017.1 499.406   1
  -1  -3  -7 11925.0 499.085   1
  -1  -3  -7 12577.9 499.271   3
  -1  -3  -8 986.268 41.5297   7
   1   3   8 913.003 41.2107   7
  -1  -3  -8 896.803 40.1571   1
   1   3   8 917.591 40.3928   1
  -1  -3  -8 954.373 40.3525   3
   1   3   9 53.8657 9.59666   7
  -1  -3  -9 55.9141 10.4108   7
   1   3   9 51.7155 7.61227   1
  -1  -3  -9 60.9720 7.12169   1
  -1  -3  -9 49.5616 7.23988   3
   1   3  10 7155.07 295.220   7
   1   3  10 6890.58 294.525   1
  -1  -3 -10 6858.71 294.223   1
  -1  -3 -10 7166.47 294.279   3
   1   3  11 6038.09 259.922   1
  -1  -3 -11 6061.88 259.666   1
   1   3  11 6500.69 260.826   7
  -1  -3 -11 6006.10 259.648   5
  -1  -3 -11 6632.71 259.776   3
  -1  -3 -12 68.1948 9.54664   1
   1   3  12 67.3328 10.3462   1
   1   3  12 62.5437 13.4521   7
  -1  -3 -12 64.3038 13.9429   7
   1   3  12 64.1756 11.9220   6
  -1  -3 -12 74.5770 10.3373   3
   1   3  13-3.22104 9.24650   1
  -1  -3 -13-8.09114 13.7032   7
   1   3  13 23.6691 12.8112   7
   1   3  13 0.48568 12.1730   6
  -1  -3 -13 0.39076 9.12983   3
   1   3  14 1019.89 50.5788   1
   1   3  14 1157.74 52.6600   7
  -1  -3 -14 1160.92 53.7972   7
   1   3  14 1177.56 52.2637   6
  -1  -3 -14 1169.42 50.4284   3
   1   3  15 4.28136 10.8374   1
   1   3  15 5.49108 14.4270   7
  -1  -3 -15-2.03233 15.2903   7
   1   3  15-3.94508 12.9704   6
  -1  -3 -15 9.82310 9.26598   3
   1   3  16 170.501 16.0752   1
   1   3  16 165.119 19.1326   7
  -1  -3 -16 162.868 20.3867   7
   1   3  16 204.516 19.3521   6
  -1  -3 -16 160.059 14.3906   3
   1   3  17 164.929 16.4296   1
   1   3  17 154.901 19.7440   7
   1   3  17 129.967 18.3632   6
  -1  -3 -17 190.973 14.6433   3
   1   3  18 28.4220 14.5524   1
  -1  -3 -18 41.2262 12.4124   3
   1   3  18 23.3380 16.7770   6
  -1  -3 -18 38.4949 19.4648   7
  -1  -4  18 31.6559 15.4687   3
  -1  -4  17 117.944 16.4060   3
   1   4 -17 111.159 12.9350   3
  -1  -4  17 100.566 19.2954   7
   1   4 -17 71.1424 17.7023   7
  -1  -4  17 140.210 16.3640   5
  -1  -4  16-8.35677 11.6565   1
  -1  -4  16 3.77036 11.6176   3
   1   4 -16 7.84448 9.57917   3
  -1  -4  16 5.48652 17.3913   1
   1   4 -16 0.67832 16.0953   7
  -1  -4  16 19.6666 16.5561   7
  -1  -4  16 0.61728 12.3332   5
  -1  -4  16 14.2715 15.1035   6
  -1  -4  15 176.555 16.3887   1
   1   4 -15 169.341 14.1076   3
  -1  -4  15 193.302 15.8980   3
  -1  -4  15 182.718 19.1518   7
   1   4 -15 201.914 19.6391   7
  -1  -4  15 201.138 16.8648   5
  -1  -4  15 220.550 19.8772   6
  -1  -4  14 642.619 32.9429   1
  -1  -4  14 687.519 32.3605   3
   1   4 -14 664.182 31.0267   3
   1   4 -14 690.568 34.8948   7
  -1  -4  14 728.895 34.6509   6
  -1  -4  14 704.262 34.6488   7
  -1  -4  14 740.874 33.6585   5
  -1  -4  13 992.969 47.2221   1
   1   4 -13 1078.83 46.0719   3
  -1  -4  13 1152.17 47.3026   3
  -1  -4  13 1085.66 48.9022   6
   1   4 -13 1065.34 48.7018   7
  -1  -4  13 1190.14 49.2055   7
  -1  -4  13 1111.48 47.7622   5
  -1  -4  12 724.598 35.7164   1
   1   4 -12 806.901 34.8681   3
  -1  -4  12 830.559 35.9837   3
  -1  -4  12 839.381 37.7900   6
   1   4 -12 836.634 37.8324   7
  -1  -4  12 817.301 37.6128   7
  -1  -4  12 831.466 36.3293   5
  -1  -4  11 1196.14 52.1358   1
   1   4 -11 1341.69 51.3901   3
  -1  -4  11 1399.96 52.3482   3
   1   4 -11 1202.78 53.4045   7
  -1  -4  11 1301.43 53.3897   7
  -1  -4  11 1304.57 53.5036   6
  -1  -4  11 1231.55 51.9817   5
  -1  -4  10-4.68094 8.50507   1
  -1  -4  10 4.89624 7.45569   3
   1   4 -10 9.32698 7.08127   3
  -1  -4  10-1.00584 10.6649   1
  -1  -4  10 12.1661 10.4993   7
   1   4 -10 5.12988 10.1652   7
  -1  -4  10 0.88546 10.6996   6
  -1  -4   9 327.999 19.2924   6
  -1  -4   9 375.659 19.1592   7
   1   4  -9 373.719 19.4688   7
  -1  -4   9 323.017 17.6557   3
   1   4  -9 365.859 17.4149   3
   1   4  -8 39.9570 6.13336   3
  -1  -4   8 34.1657 6.67107   3
  -1  -4   8 13.9410 9.19115   1
   1   4  -8 13.9940 8.69387   7
  -1  -4   8 26.2710 8.58703   7
  -1  -4   8 37.5377 8.89604   6
  -1  -4   7 1008.30 41.2291   7
   1   4  -7 963.555 41.0862   7
  -1  -4   7 973.912 41.4317   6
   1   4  -7 944.547 40.1203   3
  -1  -4   7 945.802 40.3567   3
   1   4  -6 0.42941 4.75306   3
  -1  -4   6 2.04933 4.65022   3
  -1  -4   6 4.43912 6.96312   1
   1   4  -6-7.23112 6.97287   7
  -1  -4   6 7.58378 6.58501   7
  -1  -4   6 5.03183 6.56871   6
   1   4  -5 18.7237 4.75487   3
  -1  -4   5 16.2142 4.50756   3
  -1  -4   5 8.27408 6.95503   1
   1   4  -5 18.2242 5.27609   7
  -1  -4   5 27.0517 5.46721   7
  -1  -4   5 17.2529 6.22410   6
  -1  -4   4 5188.03 213.425   3
   1   4  -4 5000.87 213.212   7
  -1  -4   4 5557.39 213.361   7
  -1  -4   4 5329.07 213.678   6
   1   4  -4 6022.64 213.719   3
  -1  -4   4 4575.74 213.933   1
  -1  -4   3 745.196 31.9462   6
  -1  -4   3 758.522 31.4699   7
   1   4  -3 705.175 31.4258   7
  -1  -4   3 707.551 32.1580   1
   1   4  -3 728.548 32.6037   1
  -1  -4   2 282.643 12.9011   6
  -1  -4   2 281.948 12.1197   7
   1   4  -2 307.686 12.2887   7
   1   4  -2 273.617 13.0441   6
   1   4  -2 227.905 13.4753   1
  -1  -4   2 248.538 13.2092   1
   1   4  -1 637.052 32.7550   1
  -1  -4   1 746.739 32.6750   1
  -1  -4   0 6159.94 254.538   4
   1   4   0 6260.84 254.915   1
  -1  -4   0 6634.35 254.966   1
  -1  -4  -1 143.740 7.24466   4
   1   4   1 139.145 7.28293   4
   1   4   1 152.619 7.97798   1
  -1  -4  -1 142.963 8.09440   1
  -1  -4  -2 1368.45 58.1423   1
   1   4   2 1490.09 57.4733   7
  -1  -4  -2 1386.15 57.4596   7
   1   4   2 1366.73 57.7055   4
   1   4   2 1435.73 58.2731   1
   1   4   3 103.786 6.89849   1
   1   4   3 101.211 6.29084   7
  -1  -4  -3 103.307 6.51819   7
  -1  -4  -3 97.6175 6.79541   1
   1   4   4 17093.2 684.513   7
  -1  -4  -4 15585.9 684.532   7
  -1  -4  -4 17602.1 684.962   1
   1   4   4 18262.9 684.908   1
   1   4   5 15364.6 620.926   7
  -1  -4  -5 15240.7 621.071   7
  -1  -4  -5 15479.5 621.038   1
   1   4   5 15728.2 621.072   1
  -1  -4  -6 6571.07 274.214   7
   1   4   6 6668.95 274.074   7
   1   4   6 7050.10 274.183   1
  -1  -4  -6 6813.16 273.990   1
  -1  -4  -6 6804.41 274.145   3
  -1  -4  -7 3062.62 119.974   7
   1   4   7 2691.05 119.452   7
  -1  -4  -7 3032.76 119.511   1
   1   4   7 2892.97 119.453   1
  -1  -4  -7 2906.24 119.398   3
  -1  -4  -8 3636.06 156.352   7
   1   4   8 3863.43 156.268   7
  -1  -4  -8 3862.22 155.800   1
   1   4   8 3955.79 156.083   1
  -1  -4  -8 3756.40 155.795   3
  -1  -4  -9 3226.89 139.722   7
   1   4   9 3545.96 139.602   7
   1   4   9 3381.26 138.985   1
  -1  -4  -9 3359.31 138.808   1
  -1  -4  -9 3407.88 138.866   3
  -1  -4 -10 1337.01 54.7412   7
   1   4  10 1180.18 53.9785   7
   1   4  10 1219.72 53.2200   1
  -1  -4 -10 1202.29 53.0393   1
  -1  -4 -10 1232.22 52.9308   3
   1   4  11 4757.48 203.635   1
  -1  -4 -11 4890.18 203.384   1
  -1  -4 -11 5323.29 205.162   7
   1   4  11 5324.08 204.544   7
  -1  -4 -11 4838.22 203.573   5
  -1  -4 -11 4937.80 203.219   3
  -1  -4 -12 854.275 38.9800   1
   1   4  12 864.790 39.3597   1
   1   4  12 876.512 40.7732   7
  -1  -4 -12 890.766 41.7562   7
  -1  -4 -12 824.814 39.0626   5
  -1  -4 -12 835.343 38.9756   3
  -1  -4 -13 9.86993 8.70153   1
   1   4  13 16.9082 9.84714   1
  -1  -4 -13 17.0887 14.1666   7
   1   4  13 19.5222 13.2541   7
   1   4  13 22.5276 11.5747   6
  -1  -4 -13 11.3180 9.31293   5
  -1  -4 -13 14.8292 9.17487   3
   1   4  14 752.237 37.0605   1
  -1  -4 -14 706.650 39.2983   7
   1   4  14 807.907 38.9026   7
   1   4  14 801.322 38.1464   6
  -1  -4 -14 813.423 36.6587   3
   1   4  15 159.440 14.7850   1
  -1  -4 -15 138.743 18.1965   7
   1   4  15 144.323 17.1366   7
   1   4  15 170.121 16.6280   6
  -1  -4 -15 155.403 13.6290   3
   1   4  16 39.3234 11.6458   1
   1   4  16 41.2901 15.1959   7
  -1  -4 -16 24.3368 16.7364   7
   1   4  16 33.2598 15.5237   6
  -1  -4 -16 45.3813 10.5395   3
   1   4  17 9.22979 12.5741   1
  -1  -4 -17 17.1661 10.8868   3
   1   4  17 13.1813 16.1043   6
  -1  -4 -17-0.76226 18.2661   7
   1   4  17 14.8386 15.7435   7
   1   4  18 96.2019 18.5538   6
  -1  -4 -18 97.9842 14.0604   3
  -1  -5  17 54.7716 18.0631   7
   1   5 -17 29.0702 16.9899   7
   1   5 -17 58.6394 12.3987   3
  -1  -5  17 42.4056 14.8983   3
  -1  -5  16 58.5997 14.1697   1
   1   5 -16 41.8877 11.2152   3
  -1  -5  16 54.0744 13.8237   3
  -1  -5  16 20.3615 17.8370   1
  -1  -5  16 66.0697 17.2759   7
   1   5 -16 71.6704 17.4536   7
  -1  -5  16 53.0564 17.1750   6
  -1  -5  16 55.6242 13.3804   5
  -1  -5  15 54.4608 13.1280   1
   1   5 -15 85.7288 11.9745   3
  -1  -5  15 72.4044 13.2686   3
  -1  -5  15 42.5152 16.8833   1
   1   5 -15 65.3542 16.6080   7
  -1  -5  15 73.5504 16.2502   7
  -1  -5  15 70.8290 17.0717   6
  -1  -5  15 91.2498 14.0568   5
  -1  -5  14 11.4505 10.6603   1
  -1  -5  14 1.50647 10.6134   3
   1   5 -14 12.2129 10.0920   3
  -1  -5  14 2.10363 15.5233   1
  -1  -5  14 4.99367 14.1726   7
   1   5 -14 2.34278 14.0038   7
  -1  -5  14-0.60543 14.1774   6
  -1  -5  14 7.65851 11.1731   5
  -1  -5  13 3.55637 10.0617   1
   1   5 -13 2.31167 8.55659   3
  -1  -5  13 1.39536 10.7359   3
  -1  -5  13 13.1931 14.7406   1
  -1  -5  13-1.03457 12.0954   7
   1   5 -13 5.42967 12.4500   7
  -1  -5  13 5.04676 9.81519   5
  -1  -5  13 6.80117 12.7436   6
  -1  -5  12 962.660 40.5105   3
   1   5 -12 869.664 39.0807   3
   1   5 -12 832.437 41.6047   7
  -1  -5  12 979.381 42.3818   6
  -1  -5  12 951.582 41.7275   7
  -1  -5  12 963.279 40.9500   1
  -1  -5  11 1895.37 75.6545   3
   1   5 -11 1904.42 75.1053   3
  -1  -5  11 1389.83 76.5658   1
   1   5 -11 1500.33 76.1396   7
  -1  -5  11 1918.47 76.7565   7
  -1  -5  11 1889.28 76.9927   6
  -1  -5  11 1869.54 76.2147   1
  -1  -5  10 2779.81 111.060   7
   1   5 -10 2733.88 111.181   7
  -1  -5  10 2831.18 111.641   6
   1   5 -10 2785.70 109.964   3
  -1  -5  10 2852.06 110.498   3
  -1  -5   9 101.986 12.7521   1
   1   5  -9 102.720 11.8056   7
  -1  -5   9 114.871 11.7400   7
  -1  -5   9 142.898 12.6759   6
  -1  -5   9 126.188 10.4045   3
   1   5  -9 125.387 9.95873   3
  -1  -5   8 502.810 29.2913   1
   1   5  -8 539.896 29.0146   7
  -1  -5   8 649.285 29.2765   7
  -1  -5   8 631.191 29.8371   6
   1   5  -8 679.795 28.3004   3
  -1  -5   8 684.679 28.6717   3
  -1  -5   7 1413.36 65.4958   1
  -1  -5   7 1553.23 65.2563   6
   1   5  -7 1543.74 64.6886   7
  -1  -5   7 1522.04 64.7023   7
   1   5  -7 1646.72 64.5719   3
  -1  -5   7 1511.49 64.4749   3
  -1  -5   6 90.9672 9.73483   1
  -1  -5   6 99.4310 8.68124   7
   1   5  -6 93.4125 8.76433   7
   1   5  -6 114.898 7.88405   3
  -1  -5   6 100.037 8.98709   6
  -1  -5   6 97.8377 7.90148   3
  -1  -5   5 2.91999 6.63919   1
  -1  -5   5 16.9650 5.59313   7
   1   5  -5 12.7894 5.41947   7
  -1  -5   5 12.5213 6.31620   6
   1   5  -5 14.1080 5.35497   3
  -1  -5   5 13.2110 4.75065   3
   1   5  -4 343.008 18.0504   1
  -1  -5   4 295.630 17.5948   1
  -1  -5   4 396.031 16.8083   7
  -1  -5   4 370.663 17.3794   6
   1   5  -4 369.886 16.7399   7
   1   5  -4 401.393 17.3499   3
  -1  -5   4 335.863 17.0797   3
   1   5  -3 318.331 13.8686   7
  -1  -5   3 311.578 13.7606   7
  -1  -5   3 295.848 15.1815   1
   1   5  -3 263.222 15.3875   1
  -1  -5   2 2660.38 99.8494   7
   1   5  -2 2628.33 99.9017   7
   1   5  -2 2533.01 100.697   6
   1   5  -2 1917.68 101.137   1
  -1  -5   2 2115.91 100.899   1
   1   5  -1 16863.2 655.992   6
   1   5  -1 15449.1 656.827   1
  -1  -5   1 16367.4 656.646   1
  -1  -5   0 8034.69 317.948   4
   1   5   0 8427.60 318.497   1
  -1  -5   0 7298.80 318.195   1
  -1  -5  -1 1956.41 75.3783   4
   1   5   1 1855.04 75.3149   4
  -1  -5  -1 1714.02 75.7286   1
   1   5   1 1823.76 75.8098   1
  -1  -5  -2 5663.07 237.732   7
   1   5   2 6358.17 237.754   7
   1   5   2 5733.75 238.255   4
  -1  -5  -2 5740.72 238.779   1
   1   5   2 5928.81 238.832   1
  -1  -5  -3 8979.45 348.544   1
  -1  -5  -3 8789.91 347.834   7
   1   5   3 8897.47 347.731   7
   1   5   3 8280.33 347.950   4
   1   5   3 8226.04 348.514   1
   1   5   4 419.062 19.3556   1
  -1  -5  -4 429.387 19.2585   1
   1   5   4 388.092 18.6258   7
  -1  -5  -4 421.523 18.9262   7
  -1  -5  -5 125.677 8.55796   1
   1   5   5 123.625 8.71728   1
  -1  -5  -5 109.919 8.51126   7
   1   5   5 135.531 8.85906   7
   1   5   6 82.0720 7.92101   1
  -1  -5  -6 85.3572 8.18595   7
   1   5   6 76.1172 7.82631   7
  -1  -5  -6 90.5832 7.47876   1
   1   5   7 3127.69 129.973   7
  -1  -5  -7 3220.86 130.292   7
   1   5   7 3083.66 129.947   1
  -1  -5  -7 3300.98 130.073   1
  -1  -5  -7 3130.84 130.061   3
   1   5   8 1578.68 66.7550   7
  -1  -5  -8 1585.63 67.0824   7
  -1  -5  -8 1590.40 66.4714   1
   1   5   8 1617.63 66.5871   1
  -1  -5  -8 1514.17 66.3982   3
   1   5   9 58.0640 9.57904   7
  -1  -5  -9 50.3490 10.3336   7
   1   5   9 57.3667 8.41645   1
  -1  -5  -9 49.3165 7.80873   1
  -1  -5  -9 60.7279 8.04657   3
   1   5  10 726.969 32.4724   1
  -1  -5 -10 658.543 31.6969   1
   1   5  10 711.332 32.9795   7
  -1  -5 -10 716.185 33.3268   7
  -1  -5 -10 623.101 32.0145   5
  -1  -5 -10 717.134 32.0098   3
   1   5  11 27.0014 9.46326   1
  -1  -5 -11 26.0230 8.70159   1
   1   5  11 29.1229 11.7642   7
  -1  -5 -11 33.0882 12.0064   7
  -1  -5 -11 30.0147 9.15619   5
  -1  -5 -11 18.3513 8.53656   3
  -1  -5 -12 1234.35 57.2752   1
   1   5  12 1381.60 57.9928   1
  -1  -5 -12 1217.53 59.2526   7
   1   5  12 1399.06 58.9446   7
  -1  -5 -12 1358.60 57.8659   5
  -1  -5 -12 1319.08 57.2779   3
  -1  -5 -13 2026.12 91.4523   1
   1   5  13 2104.29 92.1980   1
   1   5  13 2325.62 93.2736   7
  -1  -5 -13 2407.00 94.1520   7
  -1  -5 -13 2204.33 92.0176   5
  -1  -5 -13 2079.22 91.3742   3
  -1  -5 -14 37.2299 10.3387   1
   1   5  14 36.0324 11.6238   1
   1   5  14 31.0223 14.0835   7
  -1  -5 -14 21.2546 15.1003   7
   1   5  14 65.0334 13.6385   6
  -1  -5 -14 47.4019 10.9671   5
  -1  -5 -14 38.0041 10.6622   3
   1   5  15 31.8079 11.5517   1
  -1  -5 -15 61.9392 11.3933   1
  -1  -5 -15 41.5099 15.2974   7
   1   5  15 44.0998 15.8677   7
   1   5  15 47.8574 13.8406   6
  -1  -5 -15 52.2245 11.3035   3
   1   5  16 55.8207 13.4297   1
   1   5  16 77.4895 17.0254   7
  -1  -5 -16 74.5837 17.4289   7
   1   5  16 77.3819 14.9665   6
  -1  -5 -16 70.6342 12.2782   3
   1   5  17 466.273 28.5075   1
  -1  -5 -17 495.082 26.9147   3
   1   5  17 520.063 29.9459   6
   1   5  17 487.097 31.0730   7
  -1  -5 -17 566.299 32.7345   7
   1   5  18 186.255 19.7867   6
  -1  -5 -18 159.057 15.2738   3
   1   6 -17 18.1320 18.9594   7
  -1  -6  17 11.8765 14.3511   3
  -1  -6  16 775.104 39.7349   1
  -1  -6  16 793.581 41.0064   7
  -1  -6  16 808.803 39.8017   3
   1   6 -16 804.630 41.8825   7
  -1  -6  16 820.686 40.1698   5
   1   6 -16 774.412 37.9679   3
  -1  -6  15 117.727 14.3723   1
  -1  -6  15 84.1194 18.6868   1
  -1  -6  15 110.454 14.9017   3
   1   6 -15 109.897 13.1277   3
  -1  -6  15 108.664 17.4032   7
   1   6 -15 95.9632 18.3867   7
  -1  -6  15 110.495 17.0400   6
  -1  -6  15 120.335 15.1980   5
  -1  -6  14 549.527 27.5491   1
  -1  -6  14 371.113 28.9426   1
  -1  -6  14 484.317 28.0018   7
  -1  -6  14 468.177 26.7832   3
  -1  -6  14 549.274 29.4348   6
   1   6 -14 415.994 28.1344   7
  -1  -6  14 507.092 27.2202   5
   1   6 -14 502.555 25.5805   3
  -1  -6  13 578.037 27.9200   1
  -1  -6  13 545.480 27.1799   3
  -1  -6  13 422.614 29.7200   1
  -1  -6  13 541.281 28.8215   7
   1   6 -13 409.037 28.7115   7
  -1  -6  13 557.217 28.9835   6
   1   6 -13 520.960 26.1483   3
  -1  -6  12 845.880 39.1883   1
  -1  -6  12 921.904 40.1121   6
  -1  -6  12 858.806 39.3636   7
   1   6 -12 790.289 39.2490   7
   1   6 -12 877.567 37.7411   3
  -1  -6  12 884.446 38.5095   3
  -1  -6  11 584.847 30.7686   6
  -1  -6  11 654.348 30.5019   7
   1   6 -11 653.217 30.9419   7
   1   6 -11 611.565 28.5708   3
  -1  -6  11 577.268 29.1176   3
  -1  -6  10 1049.79 53.7330   1
   1   6 -10 1205.78 52.7545   7
  -1  -6  10 1234.81 53.2017   6
  -1  -6  10 1235.88 52.5220   7
   1   6 -10 1206.82 51.5130   3
  -1  -6  10 1168.09 52.0220   3
  -1  -6   9 1197.69 52.8805   6
   1   6  -9 1157.78 52.4258   7
  -1  -6   9 1240.27 52.3066   7
   1   6  -9 1304.62 51.9471   3
  -1  -6   9 1247.12 52.1244   3
  -1  -6   8 435.540 24.8452   1
   1   6  -8 473.372 24.1979   7
  -1  -6   8 477.712 24.4082   6
  -1  -6   8 509.007 24.0542   7
   1   6  -8 493.633 23.4608   3
  -1  -6   8 516.144 23.6886   3
  -1  -6   7 89.7239 9.36743   6
   1   6  -7 59.9581 8.61871   7
  -1  -6   7 68.4248 8.73574   7
  -1  -6   7 67.4713 10.1447   1
   1   6  -7 72.8547 8.18753   3
  -1  -6   7 69.2717 8.05615   3
  -1  -6   6 388.295 22.4503   1
  -1  -6   6 493.728 21.5832   7
  -1  -6   6 463.640 22.2634   6
   1   6  -6 453.786 21.5123   7
   1   6  -6 468.398 21.8701   3
  -1  -6   6 467.410 21.7297   3
  -1  -6   5 584.453 26.6878   3
   1   6  -5 594.979 26.1966   7
  -1  -6   5 643.042 26.1362   7
  -1  -6   5 546.940 27.4287   1
   1   6  -5 559.448 27.6902   1
  -1  -6   4 1481.86 57.7431   7
   1   6  -4 1536.20 57.9196   7
  -1  -6   4 1302.42 59.0397   1
   1   6  -4 1473.95 59.8621   1
  -1  -6   3 4186.68 162.134   7
  -1  -6   3 3851.72 163.622   1
   1   6  -3 4265.49 164.299   1
   1   6  -3 3854.88 162.170   7
   1   6  -3 3987.16 163.159   6
  -1  -6   2 4430.71 176.353   7
   1   6  -2 4314.11 176.458   7
   1   6  -2 4397.16 177.564   6
  -1  -6   2 4219.83 178.116   1
   1   6  -2 4704.00 178.771   1
   1   6  -1 2024.36 82.5717   6
  -1  -6   1 1964.46 83.0277   4
   1   6  -1 2097.40 83.8718   1
  -1  -6   1 2040.22 83.5371   1
  -1  -6   0 1818.20 76.6636   4
  -1  -6   0 1859.76 77.2067   1
   1   6   0 1954.77 77.4249   1
  -1  -6  -1 435.448 20.2464   4
   1   6   1 443.628 20.9040   1
  -1  -6  -1 500.588 21.2414   1
   1   6   2 2562.49 99.8422   7
   1   6   2 2383.44 100.754   4
   1   6   2 2248.13 101.214   1
  -1  -6  -2 2575.90 101.477   1
  -1  -6  -3 5439.26 204.973   1
  -1  -6  -3 4943.65 203.703   7
   1   6   3 5270.60 203.671   7
   1   6   3 4796.09 204.152   4
   1   6   3 4838.24 204.758   1
  -1  -6  -4 1928.88 78.5013   1
  -1  -6  -4 1928.37 77.7689   7
   1   6   4 1809.37 77.6300   7
   1   6   4 1910.81 77.8625   4
   1   6   4 1917.90 78.6016   1
   1   6   5 3111.20 123.574   1
  -1  -6  -5 2914.93 123.305   1
  -1  -6  -5 3011.86 122.965   7
   1   6   5 3019.17 122.849   7
   1   6   6 145.451 10.1370   1
  -1  -6  -6 134.850 9.97176   1
  -1  -6  -6 152.057 10.4019   7
   1   6   6 132.758 9.83156   7
   1   6   7 29.0052 7.16319   1
  -1  -6  -7 26.5853 7.74392   7
   1   6   7 19.5877 7.53392   7
  -1  -6  -7 37.1002 6.83627   1
  -1  -6  -8 15.7339 7.27685   3
   1   6   8-4.36532 7.15382   1
  -1  -6  -8 4.91592 8.01786   7
   1   6   8 4.81997 8.44518   7
  -1  -6  -8 6.83177 6.81134   1
  -1  -6  -9 11.1027 10.4172   7
   1   6   9 7.95848 9.39698   7
  -1  -6  -9 11.6458 7.89201   1
   1   6   9 1.79794 8.14672   1
  -1  -6  -9 9.42106 7.58831   3
   1   6  10 1641.38 71.2730   1
  -1  -6 -10 1706.01 71.1156   1
   1   6  10 1632.77 71.6041   7
  -1  -6 -10 1729.29 72.3932   7
  -1  -6 -10 1624.24 71.2381   5
  -1  -6 -10 1709.46 71.1405   3
  -1  -6 -11 1922.67 84.3434   1
   1   6  11 1997.90 84.7509   1
   1   6  11 2097.26 85.3429   7
  -1  -6 -11 1974.68 85.5776   7
  -1  -6 -11 2071.32 84.9948   5
  -1  -6 -11 1956.98 84.4140   3
  -1  -6 -12 26.0791 8.82481   1
   1   6  12 23.3088 9.79068   1
   1   6  12 19.9098 12.7257   7
  -1  -6 -12 22.7815 12.7060   7
  -1  -6 -12 34.4443 10.3992   5
  -1  -6 -12 10.6128 8.88557   3
  -1  -6 -13 100.429 11.7724   1
   1   6  13 104.972 12.5738   1
  -1  -6 -13 116.190 15.6139   7
   1   6  13 103.847 15.5371   7
  -1  -6 -13 106.771 12.1727   5
  -1  -6 -13 106.773 12.0661   3
   1   6  14 715.296 34.0476   1
  -1  -6 -14 689.740 33.1559   1
  -1  -6 -14 717.119 36.2434   7
   1   6  14 711.165 35.2381   7
  -1  -6 -14 662.943 33.5978   5
   1   6  14 649.294 34.4080   6
  -1  -6 -14 657.340 33.0001   3
   1   6  15 80.2540 12.7839   1
  -1  -6 -15 83.0589 11.7399   1
  -1  -6 -15 60.9167 17.0581   7
   1   6  15 66.8178 15.0799   7
  -1  -6 -15 53.1420 11.7418   5
   1   6  15 75.9542 14.9839   6
  -1  -6 -15 56.4869 11.5787   3
   1   6  16 9.52102 12.4037   1
  -1  -6 -16 13.3745 10.5484   1
  -1  -6 -16 3.57875 16.4151   7
   1   6  16 13.5583 14.9818   7
   1   6  16 13.8886 13.9519   6
  -1  -6 -16 4.41396 10.5134   3
   1   6  17 232.586 18.3848   1
  -1  -6 -17 210.610 17.3371   3
   1   6  17 210.037 20.2091   6
  -1  -6 -17 180.156 23.4594   7
   1   6  17 186.071 20.4438   7
   1   6  18 298.872 24.5571   6
  -1  -6 -18 320.547 21.1031   3
   1   7 -17 108.291 20.2623   7
   1   7 -16 22.8169 17.9185   7
  -1  -7  16 12.1390 16.9222   7
  -1  -7  16 9.42457 14.3202   3
   1   7 -16 14.2017 12.3246   3
  -1  -7  15 644.312 31.2759   1
  -1  -7  15 438.484 31.9676   1
  -1  -7  15 587.604 32.0610   7
  -1  -7  15 576.560 30.3396   3
   1   7 -15 474.391 31.9038   7
  -1  -7  15 636.238 31.2571   5
   1   7 -15 546.488 28.7513   3
  -1  -7  14 64.0407 13.0180   1
   1   7 -14 58.6923 11.7564   3
  -1  -7  14 74.2010 13.7519   3
  -1  -7  14 64.7796 16.5199   1
  -1  -7  14 102.983 16.7938   6
  -1  -7  14 118.392 16.1121   7
   1   7 -14 76.1046 15.7950   7
  -1  -7  14 73.3599 13.5128   5
  -1  -7  13 50.2438 16.4355   1
  -1  -7  13 76.8111 12.8725   3
   1   7 -13 78.6284 11.5329   3
  -1  -7  13 65.5609 15.4219   6
  -1  -7  13 95.3175 15.0218   7
   1   7 -13 68.5667 14.9104   7
  -1  -7  13 92.8459 13.0664   1
  -1  -7  12 262.594 22.1684   1
  -1  -7  12 317.232 20.3220   7
  -1  -7  12 332.418 19.2380   3
   1   7 -12 271.260 20.5463   7
  -1  -7  12 317.626 20.9685   6
   1   7 -12 310.447 18.4077   3
  -1  -7  11 627.837 34.8769   1
  -1  -7  11 722.645 33.4958   7
  -1  -7  11 697.135 34.2702   6
   1   7 -11 677.334 33.6203   7
   1   7 -11 707.458 32.5522   3
  -1  -7  11 664.426 32.7477   3
   1   7 -10 12.4161 8.58135   3
  -1  -7  10 6.15191 9.21837   3
   1   7 -10 10.5563 11.1638   7
  -1  -7  10 22.4750 10.5054   7
  -1  -7  10 4.54746 12.3009   6
  -1  -7  10 12.8597 12.7391   1
  -1  -7   9 177.187 15.6587   1
  -1  -7   9 176.110 13.6423   7
  -1  -7   9 186.805 13.5299   3
   1   7  -9 137.461 14.0180   7
  -1  -7   9 188.720 15.1289   6
   1   7  -9 177.177 12.9945   3
  -1  -7   8 616.081 32.3938   1
  -1  -7   8 723.766 31.2947   7
  -1  -7   8 664.932 31.3494   3
   1   7  -8 656.037 31.4224   7
   1   7  -8 715.951 31.4145   3
  -1  -7   7 361.065 21.5410   1
  -1  -7   7 396.246 19.8725   7
  -1  -7   7 416.771 20.4081   3
   1   7  -7 388.600 20.0763   7
   1   7  -7 410.979 20.3577   3
  -1  -7   6 877.202 36.2702   7
  -1  -7   6 880.154 37.1362   3
   1   7  -6 786.602 36.2096   7
  -1  -7   6 794.521 37.7831   1
  -1  -7   5 2833.04 112.423   7
  -1  -7   5 2845.74 113.699   3
   1   7  -5 2801.32 112.608   7
   1   7  -5 2672.97 114.490   1
  -1  -7   5 2538.88 113.812   1
  -1  -7   4 1530.03 61.1759   7
  -1  -7   4 1361.40 62.8029   1
   1   7  -4 1677.57 64.2988   1
   1   7  -4 1536.72 61.4079   7
  -1  -7   4 1317.62 62.9269   2
  -1  -7   3 2722.24 114.603   7
   1   7  -3 2643.58 117.174   1
  -1  -7   3 2706.12 116.537   1
   1   7  -3 2811.40 116.080   6
  -1  -7   2 6292.65 260.190   7
  -1  -7   2 6890.68 262.799   1
   1   7  -2 6722.57 263.105   1
  -1  -7   2 6860.04 262.361   4
   1   7  -2 6960.90 261.921   6
  -1  -7   1 6757.42 281.658   1
   1   7  -1 7247.43 282.126   1
  -1  -7   1 6957.63 281.287   4
   1   7  -1 6956.14 280.684   6
  -1  -7   0 3892.22 157.630   1
   1   7   0 3775.04 157.686   1
  -1  -7   0 3921.53 157.082   4
  -1  -7  -1 2314.02 92.5911   1
   1   7   1 2091.01 92.4033   1
  -1  -7  -1 2307.58 91.9035   4
   1   7   2 6348.34 264.549   7
   1   7   2 6927.60 264.720   7
   1   7   2 6435.48 266.063   4
   1   7   2 6550.48 266.797   1
  -1  -7  -2 6811.98 266.781   1
  -1  -7  -3 378.717 19.3602   1
   1   7   3 355.906 19.4677   2
   1   7   3 424.823 17.5831   7
   1   7   3 390.476 18.4788   4
   1   7   3 417.733 19.6248   1
  -1  -7  -4 118.196 9.29246   1
   1   7   4 136.564 10.1998   2
   1   7   4 135.022 8.14567   7
  -1  -7  -4 143.333 8.65816   7
   1   7   4 109.953 8.48193   4
   1   7   4 133.679 9.82960   1
  -1  -7  -5 1400.92 58.2647   1
  -1  -7  -5 1374.54 57.3757   7
   1   7   5 1323.54 57.1614   7
   1   7   5 1415.16 57.4847   4
   1   7   5 1352.25 58.1478   1
   1   7   6 107.047 9.30286   1
  -1  -7  -6 120.086 9.54754   1
  -1  -7  -6 93.4109 8.93637   7
   1   7   6 105.025 8.80351   7
   1   7   7 1000.38 41.8007   1
   1   7   7 874.162 41.0186   7
  -1  -7  -7 917.865 41.3055   7
  -1  -7  -7 993.617 41.6890   1
   1   7   8 694.819 31.8925   7
  -1  -7  -8 718.552 32.3216   7
  -1  -7  -8 665.121 31.6087   1
   1   7   8 664.773 31.8931   1
  -1  -7  -9 286.012 18.1306   7
   1   7   9 293.039 17.9761   7
   1   7   9 310.709 17.8758   1
  -1  -7  -9 306.042 17.2947   1
  -1  -7  -9 319.935 17.9465   3
   1   7  10 903.232 40.8835   1
  -1  -7 -10 933.789 40.8411   1
  -1  -7 -10 888.988 41.7576   7
   1   7  10 896.196 41.1275   7
  -1  -7 -10 879.959 40.9423   5
  -1  -7 -10 893.380 40.5895   3
  -1  -7 -11 239.852 15.7192   1
   1   7  11 244.222 16.4880   1
  -1  -7 -11 239.615 17.9731   7
   1   7  11 229.147 17.6844   7
  -1  -7 -11 244.072 16.0663   5
  -1  -7 -11 248.889 15.9562   3
   1   7  12 100.910 13.0060   1
  -1  -7 -12 136.397 12.7253   1
   1   7  12 138.887 15.5457   7
  -1  -7 -12 156.553 15.8216   7
  -1  -7 -12 136.651 12.9008   5
  -1  -7 -12 138.926 13.4795   3
   1   7  13 1.00402 10.0207   1
  -1  -7 -13 1.88675 10.0974   1
   1   7  13 4.79921 13.9718   7
  -1  -7 -13 17.7774 14.0506   7
  -1  -7 -13 2.57020 10.2808   5
  -1  -7 -13 4.01510 10.2375   3
  -1  -7 -14-0.99034 9.74861   1
   1   7  14 2.67295 11.0891   1
   1   7  14 8.09299 13.7073   7
  -1  -7 -14 9.93013 15.0281   7
  -1  -7 -14 1.07366 11.0650   5
  -1  -7 -14 11.1111 10.8487   3
  -1  -7 -15 110.907 13.5365   1
   1   7  15 95.8462 13.5780   1
   1   7  15 82.6573 16.6400   7
  -1  -7 -15 92.7240 18.4642   7
   1   7  15 99.0939 15.6959   6
  -1  -7 -15 105.776 13.3861   5
  -1  -7 -15 98.0168 13.1708   3
  -1  -7 -16 127.673 14.2753   1
   1   7  16 106.063 14.4980   1
   1   7  16 105.313 18.3509   7
  -1  -7 -16 99.9464 19.8501   7
  -1  -7 -16 114.737 14.2826   5
   1   7  16 112.783 16.8602   6
  -1  -7 -16 98.2446 14.2748   3
   1   7  17 0.63082 12.9361   1
  -1  -7 -17 4.16023 13.0647   3
   1   7  17 22.8599 18.3043   7
  -1  -7 -17 24.6633 18.1367   7
   1   7  17 15.0544 16.2916   6
  -1  -8  16 65.8449 17.2744   7
   1   8 -16 49.7134 18.1050   7
  -1  -8  15 455.988 27.1268   7
  -1  -8  15 402.682 25.1316   3
   1   8 -15 345.196 26.6994   7
   1   8 -15 357.574 23.2182   3
  -1  -8  15 456.696 24.8520   5
  -1  -8  14 325.057 21.1124   1
  -1  -8  14 227.744 23.0494   1
  -1  -8  14 329.732 21.9715   7
  -1  -8  14 266.803 20.5182   3
   1   8 -14 296.418 21.6726   7
   1   8 -14 290.878 18.8601   3
  -1  -8  13 1025.75 45.0745   1
  -1  -8  13 1008.43 44.9036   7
   1   8 -13 1030.12 45.4218   7
   1   8 -13 943.902 43.8098   3
  -1  -8  13 1003.14 44.7358   3
  -1  -8  12 17.6195 14.2104   1
  -1  -8  12 33.2607 12.2872   7
   1   8 -12 40.8470 12.6088   7
   1   8 -12 42.4071 10.5223   3
  -1  -8  12 38.7696 11.6513   3
  -1  -8  11 41.7307 13.5063   1
  -1  -8  11 45.4868 10.5132   3
   1   8 -11 46.0296 12.4807   7
  -1  -8  11 69.9632 12.6039   7
   1   8 -11 56.1476 11.0280   3
  -1  -8  10 1667.71 81.0160   1
  -1  -8  10 1922.20 79.6589   7
  -1  -8  10 1850.09 80.1350   3
   1   8 -10 2031.26 80.3374   7
   1   8 -10 1891.91 79.8596   3
  -1  -8   9 899.335 44.3511   1
  -1  -8   9 1036.29 42.6095   7
  -1  -8   9 981.219 43.0294   3
   1   8  -9 862.532 42.6099   7
   1   8  -9 971.526 42.9558   3
  -1  -8   8 693.706 30.1937   7
  -1  -8   8 647.342 30.9680   3
   1   8  -8 644.370 30.6047   7
  -1  -8   8 626.001 32.4738   1
  -1  -8   7 87.6885 9.06318   7
  -1  -8   7 87.2381 9.64067   3
   1   8  -7 97.7765 9.97922   7
  -1  -8   7 86.7866 11.5647   1
  -1  -8   6 6336.78 250.582   7
  -1  -8   6 6535.46 252.148   3
   1   8  -6 6285.98 250.845   7
  -1  -8   6 6309.64 252.674   1
   1   8  -5 489.443 25.2384   1
  -1  -8   5 474.721 23.9079   1
  -1  -8   5 477.611 21.2821   7
  -1  -8   5 481.357 23.2358   3
   1   8  -5 471.765 21.6921   7
  -1  -8   5 497.362 24.3692   2
   1   8  -4 4383.22 172.389   7
  -1  -8   4 4284.96 172.104   7
  -1  -8   4 4096.03 174.374   1
   1   8  -4 4082.31 175.033   1
  -1  -8   3 290.165 13.0540   7
  -1  -8   3 323.867 16.7910   1
   1   8  -3 348.278 18.3133   1
   1   8  -3 282.894 15.6647   6
  -1  -8   3 292.331 15.9781   4
   1   8  -3 328.322 13.4809   7
   1   8  -2 4251.71 172.883   1
  -1  -8   2 4324.63 172.513   1
  -1  -8   2 4105.57 171.858   4
   1   8  -2 4238.48 171.371   6
   1   8  -1 239.986 14.6595   1
  -1  -8   1 242.728 13.7451   1
  -1  -8   1 242.630 13.0763   4
   1   8  -1 222.049 12.0010   6
   1   8   0 1703.74 73.5633   1
  -1  -8   0 1758.51 73.5513   1
  -1  -8   0 1787.91 72.7835   4
   1   8   1 97.4545 9.13670   1
  -1  -8  -1 88.9237 8.69144   1
  -1  -8  -1 84.4136 7.72365   4
  -1  -8  -2 26.3778 6.99305   1
   1   8   2 31.7102 7.16739   1
   1   8   2 22.0261 5.91403   4
   1   8   3 4659.73 200.206   2
  -1  -8  -3 4879.53 200.064   1
   1   8   3 4830.78 197.696   7
   1   8   3 5132.06 198.025   7
   1   8   3 5151.13 199.474   4
   1   8   3 4636.25 199.969   1
  -1  -8  -4 224.159 14.1913   1
   1   8   4 261.284 14.9743   2
   1   8   4 255.594 12.3802   7
   1   8   4 253.793 13.5813   4
   1   8   4 252.146 14.6094   1
  -1  -8  -5 590.309 28.1220   1
   1   8   5 607.599 28.5714   2
   1   8   5 614.686 26.7480   7
  -1  -8  -5 645.851 27.2315   7
   1   8   5 564.459 27.2968   4
   1   8   5 608.268 28.4428   1
  -1  -8  -6 5181.47 201.848   1
   1   8   6 4765.12 200.482   7
  -1  -8  -6 5004.26 200.868   7
   1   8   6 4994.65 200.931   4
   1   8   6 4847.74 201.735   1
   1   8   7 140.169 11.7723   1
  -1  -8  -7 136.082 11.4994   1
   1   8   7 115.032 10.9181   7
  -1  -8  -7 131.468 11.5608   7
   1   8   8 1245.26 55.3475   1
   1   8   8 1291.44 54.8366   7
  -1  -8  -8 1258.26 55.2896   7
  -1  -8  -8 1279.89 55.2227   1
  -1  -8  -9 2875.11 110.477   1
  -1  -8  -9 2534.71 110.163   3
   1   8   9 2695.63 110.429   1
   1   8   9 2738.21 110.033   7
  -1  -8  -9 2707.61 110.382   7
   1   8  10 2211.83 90.9334   1
  -1  -8 -10 2159.20 90.5508   1
  -1  -8 -10 2105.00 91.0296   7
   1   8  10 2061.86 90.4556   7
  -1  -8 -10 2193.56 90.9523   5
  -1  -8 -10 2149.20 90.6494   3
  -1  -8 -11 614.432 28.8465   1
   1   8  11 573.601 29.0890   1
  -1  -8 -11 560.739 30.2190   7
   1   8  11 586.948 29.5007   7
  -1  -8 -11 553.542 28.7498   5
  -1  -8 -11 539.262 28.4892   3
  -1  -8 -12 200.310 15.4687   1
   1   8  12 217.896 16.4259   1
   1   8  12 192.817 17.5852   7
  -1  -8 -12 229.850 18.4625   7
  -1  -8 -12 222.917 16.4842   5
  -1  -8 -12 221.998 15.7458   3
  -1  -8 -13 254.201 17.7158   1
   1   8  13 271.137 19.0040   1
  -1  -8 -13 261.500 18.2262   3
  -1  -8 -13 287.781 20.3506   7
   1   8  13 289.807 19.8655   7
  -1  -8 -13 278.936 18.5442   5
  -1  -8 -14 116.354 13.5106   1
  -1  -8 -14 101.514 13.3680   3
   1   8  14 113.617 14.0102   1
   1   8  14 117.902 16.9324   7
  -1  -8 -14 86.3052 16.7859   7
  -1  -8 -14 128.203 14.1558   5
  -1  -8 -15 87.9508 12.6296   1
  -1  -8 -15 81.1763 13.2757   3
   1   8  15 79.2183 13.7591   1
   1   8  15 74.7608 16.9528   7
  -1  -8 -15 83.0998 16.7513   7
   1   8  15 62.7529 14.9403   6
  -1  -8 -15 70.5537 13.5901   5
   1   8  16 461.195 27.3634   1
  -1  -8 -16 471.328 26.6417   1
  -1  -8 -16 427.121 25.5032   3
   1   8  16 446.448 27.3921   6
  -1  -8 -16 455.072 29.5671   7
   1   8  16 479.997 28.8899   7
  -1  -8 -17 169.160 16.0911   3
   1   8  17 181.915 20.0030   6
  -1  -8 -17 164.918 21.3310   7
   1   9 -16 99.2907 18.3170   7
  -1  -9  16 92.0900 17.7763   7
   1   9 -15 25.1287 15.1372   7
  -1  -9  15 49.4850 16.1317   7
  -1  -9  14 289.577 21.3031   7
  -1  -9  14 295.952 20.6293   3
   1   9 -14 301.892 21.8985   7
  -1  -9  14 303.215 21.3855   1
  -1  -9  13 18.4478 13.2735   7
  -1  -9  13 16.6775 11.8158   3
   1   9 -13 16.8623 13.9972   7
  -1  -9  13-4.80307 16.6438   1
  -1  -9  12 207.616 16.4341   7
  -1  -9  12 213.349 16.5546   3
   1   9 -12 194.727 17.1326   7
  -1  -9  12 184.933 19.4575   1
  -1  -9  11 1052.51 46.9609   7
  -1  -9  11 1097.62 48.2502   3
   1   9 -11 1063.79 47.6106   7
  -1  -9  11 966.467 49.1922   1
  -1  -9  10 378.357 21.5604   7
  -1  -9  10 413.652 22.4312   3
   1   9 -10 380.372 22.0542   7
  -1  -9  10 417.652 24.8700   1
  -1  -9   9 47.3883 9.77255   7
  -1  -9   9 32.5477 10.2375   3
   1   9  -9 46.8256 10.5763   7
  -1  -9   9 36.6310 12.3031   1
  -1  -9   8 806.242 36.2254   7
  -1  -9   8 846.611 37.9030   3
   1   9  -8 901.429 37.1261   7
  -1  -9   7 3.86053 6.93656   7
  -1  -9   7-6.57513 8.54792   3
   1   9  -7 0.25462 7.52577   7
  -1  -9   7-8.46829 10.6912   1
  -1  -9   6 1527.14 66.4585   1
   1   9  -6 1437.09 66.9636   1
  -1  -9   6 1527.17 63.5761   7
  -1  -9   6 1595.32 65.8196   3
   1   9  -6 1588.29 64.0968   7
  -1  -9   6 1506.05 66.4851   2
  -1  -9   5 80.4990 10.3765   1
   1   9  -5 78.4537 12.6850   1
  -1  -9   5 90.2039 6.36843   7
  -1  -9   5 82.6741 9.63940   3
   1   9  -5 75.9116 6.98391   7
  -1  -9   5 60.8281 10.5375   2
   1   9  -4 322.523 13.0441   7
  -1  -9   4 259.813 12.3373   7
   1   9  -4 280.343 18.1297   1
  -1  -9   4 238.829 16.3230   1
   1   9  -3 515.549 23.3622   6
  -1  -9   3 474.120 23.5484   4
  -1  -9   3 512.736 24.6456   1
   1   9  -3 477.087 25.6632   1
   1   9  -2 735.286 32.2106   6
  -1  -9   2 777.466 33.1479   4
  -1  -9   2 703.583 33.5971   1
   1   9  -2 727.421 34.2282   1
  -1  -9   1 96.4198 8.34031   4
   1   9  -1 82.5821 7.32323   6
  -1  -9   1 90.5618 9.52236   1
   1   9  -1 88.0145 10.3819   1
  -1  -9   0 3.61549 7.55310   2
   1   9   0 7.83077 4.86028   6
  -1  -9   0 11.7317 6.11713   4
  -1  -9   0 7.00793 7.70329   1
   1   9   0 9.58256 8.38063   1
  -1  -9  -1 1310.87 56.0112   4
   1   9   1 1298.44 57.0524   1
  -1  -9  -1 1375.33 56.9577   1
   1   9   2 838.764 36.2030   1
  -1  -9  -2 794.722 35.9573   1
   1   9   2 755.555 36.1244   2
   1   9   3-3.32987 8.37620   2
   1   9   3 1.60336 2.57346   7
  -1  -9  -3 4.43420 7.45427   1
   1   9   3-0.35326 7.73278   1
   1   9   3 2.83955 3.22608   7
   1   9   3 7.19124 6.82291   4
   1   9   4 10.2081 8.36878   2
   1   9   4 1.12406 3.21422   7
   1   9   4 1.97861 4.78459   7
   1   9   4-2.75418 6.96242   4
   1   9   4-11.7902 8.77582   1
  -1  -9  -4-0.34530 7.70963   1
   1   9   5 1314.18 54.0937   2
  -1  -9  -5 1223.07 53.4953   1
   1   9   5 1256.87 51.7123   7
   1   9   5 1206.06 52.5876   4
   1   9   5 1175.48 53.6236   1
   1   9   6 70.6739 9.71265   2
  -1  -9  -6 54.0979 9.21700   1
   1   9   6 41.1520 9.26401   1
   1   9   6 57.6515 8.01499   7
  -1  -9  -6 61.0430 8.62508   7
   1   9   6 44.7434 7.65921   4
  -1  -9  -7 1108.30 48.0212   1
   1   9   7 1094.14 48.4191   2
   1   9   7 1025.60 46.8092   7
  -1  -9  -7 1117.18 47.4174   7
   1   9   7 1082.37 47.1160   4
   1   9   7 1094.53 48.2746   1
  -1  -9  -8 1037.78 44.8035   1
   1   9   8 1007.48 44.0053   7
  -1  -9  -8 970.635 44.4348   7
   1   9   8 958.295 43.6549   4
   1   9   8 1018.05 44.8450   1
  -1  -9  -9 11.1047 9.03311   1
   1   9   9 7.59893 9.54362   1
   1   9   9 3.21027 10.3967   7
  -1  -9  -9-7.38350 11.1018   7
  -1  -9  -9-4.19422 9.01625   5
  -1  -9 -10 481.390 26.6059   1
  -1  -9 -10 552.436 27.3358   3
   1   9  10 544.350 27.4301   1
  -1  -9 -10 524.499 27.9970   7
   1   9  10 559.293 27.6975   7
  -1  -9 -10 553.220 27.6777   5
  -1  -9 -11 1828.05 79.3997   1
  -1  -9 -11 1928.78 79.6039   3
   1   9  11 1787.49 79.5768   1
   1   9  11 1846.32 79.4726   7
  -1  -9 -11 1860.01 80.0533   7
  -1  -9 -11 1876.18 79.9882   5
  -1  -9 -12 211.877 15.8867   1
  -1  -9 -12 195.838 16.1106   3
   1   9  12 196.576 15.9488   1
  -1  -9 -12 216.952 18.5272   7
   1   9  12 207.460 17.5569   7
  -1  -9 -12 197.066 16.1282   5
   1   9  13 325.477 21.4285   1
  -1  -9 -13 323.282 20.5061   1
  -1  -9 -13 350.078 20.9653   3
   1   9  13 336.026 22.7042   7
  -1  -9 -13 379.779 23.4001   7
  -1  -9 -13 363.464 21.8273   5
  -1  -9 -14 67.2779 12.0220   1
  -1  -9 -14 47.5145 12.3953   3
   1   9  14 64.7304 13.2377   1
   1   9  14 79.9316 16.5130   7
  -1  -9 -14 55.0980 16.0654   7
  -1  -9 -14 88.3931 13.8356   5
   1   9  15 558.755 30.5129   1
  -1  -9 -15 519.029 29.1166   1
  -1  -9 -15 503.639 29.1047   3
   1   9  15 522.379 29.6623   6
  -1  -9 -15 572.784 30.0182   5
   1   9  15 549.389 31.7097   7
  -1  -9 -15 589.873 32.3463   7
  -1  -9 -16-0.53081 11.7588   3
   1   9  16 4.95538 15.2966   6
  -1  -9 -16-7.55397 17.9715   7
   1   9  16 0.62684 15.9230   7
   1   9  17 176.350 19.9027   6
   1  10 -16 78.3034 17.5046   7
   1  10 -15 42.8697 16.0893   7
  -1 -10  15 69.4947 15.6598   7
   1  10 -14 41.6209 14.6549   7
  -1 -10  14 49.8161 15.1735   7
   1  10 -13 670.854 33.8817   7
  -1 -10  13 659.627 32.7716   7
  -1 -10  13 622.099 33.4157   3
  -1 -10  12 1504.93 64.2276   7
   1  10 -12 1346.91 64.6590   7
  -1 -10  12 1453.67 67.3547   1
  -1 -10  11 10.0649 10.4819   7
  -1 -10  11 10.2638 11.1167   3
   1  10 -11-4.09209 11.5416   7
  -1 -10  11 9.33636 15.2610   1
  -1 -10  10 216.410 15.1669   7
  -1 -10  10 223.369 16.5796   3
   1  10 -10 224.198 16.0908   7
  -1 -10  10 211.165 18.8277   1
  -1 -10   9 4.57680 8.98379   7
  -1 -10   9 16.6801 10.2372   3
   1  10  -9 1.29894 9.61226   7
  -1 -10   9 16.1143 12.6077   1
  -1 -10   8 276.363 19.4066   1
  -1 -10   8 271.256 15.5423   7
  -1 -10   8 314.366 18.2689   3
   1  10  -8 283.071 16.3279   7
  -1 -10   8 291.189 19.2136   2
  -1 -10   7 354.735 22.0336   1
   1  10  -7 343.030 23.2043   1
  -1 -10   7 363.017 17.9967   7
  -1 -10   7 409.893 21.3077   3
   1  10  -7 389.778 19.0242   7
  -1 -10   7 432.543 22.7651   2
  -1 -10   6 334.276 20.2135   1
   1  10  -6 301.283 21.4324   1
  -1 -10   6 329.442 16.2736   7
  -1 -10   6 391.823 19.9396   3
   1  10  -6 390.313 17.1520   7
  -1 -10   6 368.615 21.4407   2
  -1 -10   5 556.792 28.3182   2
  -1 -10   5 519.809 23.3832   7
   1  10  -5 550.742 29.5825   1
  -1 -10   5 545.882 27.8684   1
   1  10  -5 613.072 24.1073   7
  -1 -10   5 541.829 27.1247   4
  -1 -10   4 2455.52 88.2625   4
  -1 -10   4 2343.34 88.7105   1
   1  10  -4 2362.02 90.0419   1
  -1 -10   3 882.788 40.0221   4
   1  10  -3 870.931 39.2941   6
   1  10  -3 922.580 42.2423   1
  -1 -10   3 941.349 40.8443   1
  -1 -10   2 9.10251 7.61495   4
   1  10  -2 6.96444 6.68771   6
   1  10  -2 3.01305 9.96709   1
  -1 -10   2 7.17644 8.47702   1
   1  10  -1 268.336 14.1025   6
  -1 -10   1 250.775 15.2934   4
   1  10  -1 304.509 17.4718   1
  -1 -10   1 271.247 16.3442   1
   1  10   0 2250.33 91.8386   6
  -1 -10   0 2169.26 92.8646   4
  -1 -10   0 2315.51 93.9501   1
   1  10   0 2243.42 94.1659   1
  -1 -10  -1 517.347 24.8110   4
   1  10   1 560.984 26.4048   1
  -1 -10  -1 517.662 26.0162   1
   1  10   2 373.951 21.0779   2
   1  10   2 407.467 21.1676   1
  -1 -10  -2 411.662 21.0532   1
   1  10   3 2865.99 117.847   7
   1  10   3 2943.57 121.473   1
  -1 -10  -3 3136.16 121.684   1
   1  10   3 2815.92 121.553   2
   1  10   3 3302.27 120.963   4
   1  10   4 537.572 23.1287   7
   1  10   4 534.866 23.5182   7
   1  10   4 523.601 26.9914   1
   1  10   4 562.147 27.2594   2
  -1 -10  -4 582.142 26.9690   1
   1  10   4 603.763 26.2528   4
  -1 -10  -5 707.237 34.5385   1
   1  10   5 828.645 35.8391   2
   1  10   5 748.949 31.6686   7
   1  10   5 744.065 32.2515   7
   1  10   5 751.837 33.9609   4
   1  10   5 748.654 34.9643   1
   1  10   6 417.511 21.4614   2
  -1 -10  -6 403.349 21.2042   1
   1  10   6 383.689 18.5637   7
   1  10   6 346.437 19.5155   4
   1  10   6 344.810 20.4757   1
   1  10   7 2303.58 100.109   2
  -1 -10  -7 2449.57 100.422   1
   1  10   7 2382.93 98.5959   7
   1  10   7 2399.28 99.2540   4
   1  10   7 2390.49 100.394   1
   1  10   8-10.4332 10.3620   2
  -1 -10  -8-7.44917 9.66085   1
   1  10   8 1.36862 10.0662   1
   1  10   8 4.99322 9.04156   7
  -1 -10  -8-0.68274 10.1208   7
   1  10   8 4.16258 8.27569   4
  -1 -10  -9 1301.33 56.5771   1
   1  10   9 1222.89 56.6183   2
   1  10   9 1279.71 55.8138   7
  -1 -10  -9 1337.24 56.4803   7
   1  10   9 1291.51 55.6222   4
   1  10   9 1249.48 56.6786   1
  -1 -10 -10 201.181 15.2420   1
   1  10  10 202.189 16.1381   1
  -1 -10 -10 183.164 16.0828   7
   1  10  10 181.476 15.5538   7
   1  10  10 172.446 13.8568   4
  -1 -10 -10 180.049 15.7740   5
  -1 -10 -11 115.040 12.6050   1
  -1 -10 -11 126.200 14.1076   3
   1  10  11 108.859 13.8038   1
  -1 -10 -11 117.035 15.0640   7
   1  10  11 101.609 13.9297   7
  -1 -10 -11 98.2702 13.5687   5
  -1 -10 -12 12.4183 11.4661   1
  -1 -10 -12 5.03099 10.5974   3
   1  10  12 13.7302 11.8678   1
   1  10  12-5.73739 13.2860   7
  -1 -10 -12 3.60304 13.6250   7
  -1 -10 -12 11.1799 11.3544   5
  -1 -10 -13 948.597 43.9757   1
  -1 -10 -13 916.777 44.1817   3
   1  10  13 897.642 44.7114   1
  -1 -10 -13 933.251 45.5588   7
   1  10  13 960.655 44.7444   7
  -1 -10 -13 981.194 44.8438   5
  -1 -10 -14 20.2433 12.1755   1
   1  10  14 33.0798 13.6583   1
  -1 -10 -14 27.4795 16.3540   7
   1  10  14 43.2260 15.7111   7
  -1 -10 -14 15.1418 12.2066   5
  -1 -10 -14 12.1843 13.1210   3
   1  10  15 412.921 24.9222   1
  -1 -10 -15 371.367 23.6801   3
   1  10  15 358.488 24.0643   6
  -1 -10 -15 378.267 27.1492   7
   1  10  15 435.342 26.2548   7
   1  10  16 33.3580 15.7668   6
   1  10  16 34.2997 16.5711   7
  -1 -10 -16 46.8151 18.6613   7
   1  10  17 19.8106 17.1225   6
   1  11 -14 137.751 16.4957   7
  -1 -11  14 116.324 15.3496   7
   1  11 -13 631.492 32.1852   7
  -1 -11  13 599.522 31.1079   7
   1  11 -12 1017.83 47.1406   7
  -1 -11  12 1009.96 46.1751   7
  -1 -11  12 1085.00 48.7583   3
  -1 -11  11 65.9620 16.3802   1
  -1 -11  11 57.8941 11.1156   7
  -1 -11  11 74.2532 13.9332   3
   1  11 -11 63.3688 12.3672   7
  -1 -11  11 72.0566 15.2896   2
  -1 -11  10 195.747 19.1606   1
  -1 -11  10 201.458 13.9580   7
  -1 -11  10 203.150 17.1090   3
   1  11 -10 237.683 15.3614   7
  -1 -11  10 215.452 18.8550   2
  -1 -11   9 124.612 15.4756   1
  -1 -11   9 129.543 10.7182   7
  -1 -11   9 135.896 13.5001   3
   1  11  -9 131.724 11.7270   7
  -1 -11   9 142.692 15.5343   2
  -1 -11   8-18.9948 11.9808   1
  -1 -11   8 7.10641 6.94053   7
  -1 -11   8 13.1582 10.5006   3
   1  11  -8-3.48586 7.70434   7
  -1 -11   8 0.55320 11.7601   2
   1  11  -7 401.724 26.7145   1
  -1 -11   7 476.998 26.4830   1
  -1 -11   7 467.873 21.4259   7
  -1 -11   7 491.347 25.4513   3
   1  11  -7 524.990 22.3250   7
  -1 -11   7 480.144 26.7343   2
  -1 -11   6 126.378 14.0025   2
   1  11  -6 112.610 15.5550   1
  -1 -11   6 121.380 13.3052   1
  -1 -11   6 113.536 7.30917   7
  -1 -11   6 137.357 12.6401   3
   1  11  -6 136.927 8.26147   7
  -1 -11   6 137.225 13.1666   4
  -1 -11   5 7.90184 2.83690   7
  -1 -11   5 5.09248 8.74425   4
  -1 -11   5 7.25454 9.82349   1
   1  11  -5-1.66587 13.0046   1
  -1 -11   4 1039.12 46.1460   4
  -1 -11   4 1078.30 46.9491   1
   1  11  -4 976.301 48.1118   1
   1  11  -3 4.83350 8.14301   6
  -1 -11   3 1.08198 8.48749   4
  -1 -11   3 7.21154 9.79173   1
   1  11  -3 2.04562 11.2400   1
  -1 -11   2 245.460 15.5953   4
   1  11  -2 255.498 14.5237   6
   1  11  -2 243.959 17.6660   1
  -1 -11   2 274.640 16.8317   1
  -1 -11   1 135.726 13.6468   2
   1  11  -1 127.425 10.4394   6
  -1 -11   1 149.641 11.7172   4
  -1 -11   1 158.006 12.9635   1
   1  11  -1 167.153 14.3491   1
  -1 -11   0 16.0443 9.41553   3
   1  11   0 16.2706 6.41139   6
  -1 -11   0 6.69906 8.20106   4
   1  11   0 30.8602 10.9014   1
  -1 -11   0 6.09537 9.46414   1
  -1 -11  -1 2115.53 89.8671   1
   1  11   1 2144.43 90.1353   1
   1  11   1 2132.11 87.4883   6
   1  11   2 573.283 27.8606   1
  -1 -11  -2 519.158 27.1761   1
   1  11   3 84.4449 11.7555   2
   1  11   3 64.8335 11.1569   1
  -1 -11  -3 93.0546 10.9828   1
   1  11   4 1642.75 68.4848   7
   1  11   4 1663.87 68.2979   7
   1  11   4 1752.10 72.5580   1
   1  11   4 1938.66 73.1638   2
  -1 -11  -4 1675.66 72.1797   1
   1  11   4 1736.79 71.3323   4
   1  11   5 811.165 33.9095   7
   1  11   5 812.832 34.3432   7
   1  11   5 827.921 38.1763   1
  -1 -11  -5 796.218 37.5662   1
   1  11   5 835.006 38.2073   2
   1  11   5 785.305 36.5691   4
   1  11   6 756.136 35.6909   2
  -1 -11  -6 780.074 35.4005   1
   1  11   6 720.955 31.6577   7
   1  11   6 734.421 32.3620   7
   1  11   6 776.951 34.4952   4
   1  11   6 734.303 35.5630   1
  -1 -11  -7 463.196 24.9416   1
   1  11   7 541.603 25.8480   2
   1  11   7 449.347 22.2322   7
   1  11   7 438.060 23.3578   4
   1  11   7 463.754 25.4315   1
  -1 -11  -8 422.893 22.4764   1
   1  11   8 354.329 22.0507   2
   1  11   8 371.390 20.1322   7
   1  11   8 384.554 20.5995   4
   1  11   8 402.353 23.0315   1
  -1 -11  -9 648.980 31.2525   1
   1  11   9 611.670 31.5895   2
   1  11   9 579.632 29.5946   7
   1  11   9 631.551 29.9637   4
   1  11   9 623.750 31.2988   1
   1  11  10 292.139 19.9188   2
  -1 -11 -10 337.466 19.7131   1
   1  11  10 268.950 19.5941   1
   1  11  10 287.964 18.3139   7
  -1 -11 -10 299.690 19.7778   5
   1  11  10 283.238 18.2919   4
  -1 -11 -11 725.225 34.5137   1
   1  11  11 719.457 34.9008   2
  -1 -11 -11 684.055 34.3831   3
   1  11  11 659.112 34.5591   1
   1  11  11 679.052 33.6771   7
  -1 -11 -11 668.655 34.3651   5
   1  11  11 682.651 33.2451   4
  -1 -11 -12 628.509 32.6450   1
  -1 -11 -12 684.721 33.4571   3
   1  11  12 599.522 33.3906   2
   1  11  12 683.801 33.3541   1
  -1 -11 -12 644.625 33.9811   7
   1  11  12 645.132 32.8920   7
   1  11  12 636.160 31.9546   4
  -1 -11 -12 641.843 33.5797   5
  -1 -11 -13 439.832 24.9104   1
   1  11  13 407.419 25.3541   1
  -1 -11 -13 428.204 26.7534   7
   1  11  13 428.448 25.3328   7
  -1 -11 -13 392.410 24.7081   5
   1  11  13 381.529 23.1370   4
  -1 -11 -13 445.064 25.6179   3
  -1 -11 -14 592.289 33.5533   7
   1  11  14 600.446 32.6653   7
   1  11  14 610.780 32.4334   1
  -1 -11 -14 602.866 32.1369   3
  -1 -11 -15 174.691 17.9609   3
   1  11  15 203.784 18.3796   6
   1  11  15 202.351 20.5214   7
  -1 -11 -15 215.898 22.1351   7
   1  11  16 428.521 26.2819   6
  -1 -11 -16 433.382 30.0621   7
   1  12 -12 205.266 15.9407   7
  -1 -12  12 199.516 15.1086   7
   1  12 -11 11.3608 10.9776   7
  -1 -12  11 11.1659 10.0963   7
  -1 -12  11 13.7323 13.2622   3
  -1 -12  10 2116.38 93.4600   1
  -1 -12  10 2273.55 92.8325   3
   1  12 -10 2347.62 90.0507   7
  -1 -12  10 2269.80 93.6849   2
  -1 -12   9 53.4507 14.9064   1
  -1 -12   9 43.4443 7.85896   7
  -1 -12   9 51.5067 12.1311   3
   1  12  -9 50.0548 9.13602   7
  -1 -12   9 43.4451 14.2749   2
  -1 -12   8-4.40408 12.8715   1
  -1 -12   8-2.78294 5.98278   7
  -1 -12   8-13.5870 10.7256   3
  -1 -12   8 2.93072 12.9541   2
  -1 -12   8 15.7230 12.5935   4
  -1 -12   7 52.7522 12.0665   1
   1  12  -7 41.9877 14.2274   1
  -1 -12   7 48.5400 5.37943   7
  -1 -12   7 53.2414 11.7871   3
  -1 -12   7 41.5169 12.5808   2
  -1 -12   7 69.9044 12.2570   4
  -1 -12   6 217.234 15.0502   1
   1  12  -6 158.854 16.5512   1
  -1 -12   6 236.070 14.8486   3
  -1 -12   6 220.886 14.6488   4
  -1 -12   6 215.206 15.9596   2
   1  12  -5 2.98806 12.8630   1
  -1 -12   5 11.8489 10.1556   1
  -1 -12   5 13.4516 9.61866   4
   1  12  -4 66.4134 13.6638   1
  -1 -12   4 78.5255 12.0550   1
  -1 -12   4 90.5624 11.1940   4
  -1 -12   3 7.28597 10.3606   1
   1  12  -3 12.2243 11.7250   1
   1  12  -3 8.34812 8.38871   6
  -1 -12   3 5.69851 9.45630   4
  -1 -12   2 133.558 13.4426   1
   1  12  -2 133.782 15.0871   1
  -1 -12   2 128.321 11.8283   4
   1  12  -2 117.031 10.7315   6
  -1 -12   1 6.49867 9.67414   3
   1  12  -1-19.9143 8.76380   6
  -1 -12   1 1.06387 8.92753   4
   1  12  -1-12.0994 12.6909   1
  -1 -12   1 13.9479 10.5653   1
   1  12   0 5238.04 222.965   6
  -1 -12   0 5559.46 224.392   4
  -1 -12   0 5875.73 225.521   3
   1  12   0 5609.72 226.033   1
  -1 -12   0 5553.27 225.395   1
   1  12   1 3826.85 152.560   1
  -1 -12  -1 3643.55 151.879   1
   1  12   1 3623.33 149.327   6
   1  12   2 2.36292 11.7897   1
  -1 -12  -2 28.1090 10.4379   1
  -1 -12  -3 468.706 23.7286   1
   1  12   3 383.474 23.4437   1
   1  12   4 100.622 13.2511   2
  -1 -12  -4 111.081 12.8671   1
   1  12   4 98.8114 12.9228   1
   1  12   5 324.306 14.6824   7
   1  12   5 342.040 15.1465   7
   1  12   5 340.799 20.3114   1
   1  12   5 373.684 20.8533   2
  -1 -12  -5 311.311 19.6859   1
   1  12   5 337.981 18.9736   4
   1  12   6 112.688 6.97974   7
   1  12   6 107.547 8.01914   7
   1  12   6 101.783 13.0358   1
   1  12   6 103.242 13.8268   2
  -1 -12  -6 94.3116 12.1198   1
   1  12   6 87.4642 10.9321   4
   1  12   7 483.736 22.5283   7
   1  12   7 501.596 23.4902   7
   1  12   7 510.110 27.3891   1
   1  12   7 548.280 27.3188   2
  -1 -12  -7 530.635 26.8492   1
   1  12   7 506.937 25.6552   4
   1  12   8 7.87979 11.5929   2
  -1 -12  -8-4.00588 10.5642   1
   1  12   8 7.95845 5.97610   7
   1  12   8 3.82265 8.70090   7
   1  12   8 2.75171 9.45068   4
   1  12   8 9.26966 11.5892   1
   1  12   9 12.3171 11.6741   2
  -1 -12  -9 2.05760 10.7266   1
   1  12   9-11.1009 9.82178   7
   1  12   9 4.91601 10.0041   4
   1  12   9-2.70460 12.0396   1
   1  12  10 50.8895 13.4302   2
  -1 -12 -10 53.4171 12.4128   1
   1  12  10 46.0976 12.7291   1
   1  12  10 50.6138 11.2633   7
   1  12  10 48.6870 10.8683   4
  -1 -12 -11 23.4786 11.7689   1
   1  12  11 6.60766 12.2779   2
  -1 -12 -11 21.1006 12.8741   3
   1  12  11 1.74210 12.7533   1
   1  12  11 11.1905 11.7937   7
  -1 -12 -11 14.3303 12.3852   5
   1  12  11 16.6242 11.0797   4
   1  12  12 188.784 17.8412   2
  -1 -12 -12 191.592 17.4727   1
   1  12  12 184.115 18.5416   1
  -1 -12 -12 185.391 17.9641   3
   1  12  12 186.118 16.9418   7
   1  12  12 185.757 15.6678   4
  -1 -12 -12 201.393 17.7752   5
   1  12  13 1244.81 58.6923   1
   1  12  13 1278.79 57.6363   7
   1  12  13 1264.25 58.2191   2
   1  12  13 1286.23 57.1795   4
  -1 -12 -13 1302.16 58.3546   3
   1  12  14 115.501 16.1909   2
   1  12  14 123.841 15.6920   4
   1  12  14 121.612 16.9890   7
   1  12  15 133.860 16.1443   4
   1  12  15 174.875 18.7106   7
  -1 -13  10 87.9274 9.28098   7
  -1 -13  10 165.118 16.9260   4
  -1 -13   9 86.9515 14.7093   1
  -1 -13   9 40.4981 6.92830   7
  -1 -13   9 44.7560 12.7427   3
  -1 -13   9 56.1605 15.1962   2
  -1 -13   9 86.4073 14.5541   4
  -1 -13   8 37.3117 12.8680   1
  -1 -13   8 11.8683 4.99208   7
  -1 -13   8 24.1496 11.4461   3
  -1 -13   8 32.9558 14.3210   2
  -1 -13   8 43.9176 13.5832   4
  -1 -13   7 70.6152 12.9575   3
  -1 -13   7 88.5790 14.3827   1
   1  13  -7 67.4998 16.9235   1
  -1 -13   7 87.5500 14.6183   2
  -1 -13   7 72.7442 13.4812   4
  -1 -13   6 285.273 19.6825   3
   1  13  -6 255.945 22.4285   1
  -1 -13   6 314.558 20.6864   1
  -1 -13   6 336.410 20.2374   4
  -1 -13   6 339.270 21.9689   2
  -1 -13   5 42.6236 11.7003   4
  -1 -13   5 29.2837 11.4985   1
   1  13  -5 28.1561 14.1286   1
  -1 -13   4 521.023 26.6738   4
  -1 -13   4 511.375 27.4548   1
   1  13  -4 523.203 30.0903   1
  -1 -13   3 429.137 23.4872   4
  -1 -13   3 427.238 24.7555   1
   1  13  -3 494.711 27.3788   1
  -1 -13   2-0.98513 11.1172   1
   1  13  -2-1.73312 11.9172   1
  -1 -13   2 7.57183 11.4582   2
  -1 -13   2 4.29894 9.67363   4
   1  13  -2 1.13335 8.15980   6
  -1 -13   1 99.0255 11.9589   3
  -1 -13   1 80.2522 11.3922   4
   1  13  -1 85.0182 9.72319   6
   1  13  -1 113.770 14.4221   1
  -1 -13   1 94.2253 12.1760   1
   1  13   0 322.305 17.1794   6
  -1 -13   0 324.810 19.0507   4
  -1 -13   0 366.018 20.3722   3
   1  13   0 338.193 21.4409   1
  -1 -13   0 342.801 20.1919   1
  -1 -13  -1 5.19757 9.84007   3
   1  13   1 14.5295 6.80327   6
  -1 -13  -1-0.96002 10.6965   1
   1  13   1-0.53076 12.5096   1
   1  13   2 228.127 17.7207   1
  -1 -13  -2 222.072 16.4265   1
   1  13   2 229.898 12.7620   6
   1  13   3 107.351 14.2969   1
  -1 -13  -3 131.015 13.4629   1
   1  13   4 136.265 14.3930   1
  -1 -13  -4 148.818 14.3139   1
   1  13   5 55.7493 13.5613   2
  -1 -13  -5 64.2915 11.6872   1
   1  13   5 47.8076 12.6517   1
   1  13   6 27.8829 5.39071   7
   1  13   6 20.9417 4.20146   7
   1  13   6 28.8071 11.7712   1
  -1 -13  -6 21.3862 10.4020   1
   1  13   6 20.2744 11.6869   2
   1  13   6 24.8499 9.83323   4
   1  13   7 21.4363 12.1312   2
  -1 -13  -7 23.9795 11.3364   1
   1  13   7 27.0567 5.35131   7
   1  13   7 26.1450 11.9363   1
   1  13   7 40.1539 7.00026   7
   1  13   7 37.8325 10.6902   4
  -1 -13  -8 56.2920 12.5709   1
   1  13   8 47.2645 12.8428   2
   1  13   8 49.7493 6.45940   7
   1  13   8 47.2198 13.0440   1
   1  13   8 51.7929 8.42387   7
   1  13   8 50.3057 10.7962   4
   1  13   9 229.737 14.3361   7
   1  13   9 225.025 12.8423   7
   1  13   9 219.897 18.2597   1
  -1 -13  -9 250.223 18.2987   1
   1  13   9 233.231 18.9726   2
   1  13   9 192.051 15.7583   4
   1  13  10 129.919 15.9299   2
  -1 -13 -10 159.170 16.0987   1
   1  13  10 156.562 16.7242   1
   1  13  10 151.242 10.8703   7
   1  13  10 152.444 13.2692   7
   1  13  10 157.207 14.9616   4
   1  13  11 1493.66 65.2377   1
   1  13  11 1446.54 62.5793   7
  -1 -13 -11 1503.17 65.0393   3
  -1 -13 -11 1458.75 64.4989   1
   1  13  11 1433.68 64.8672   2
  -1 -13 -11 1413.40 65.1443   5
   1  13  11 1378.84 63.0619   4
   1  13  12 0.59815 13.9867   2
  -1 -13 -12 20.4913 13.6023   3
   1  13  12-2.07745 12.5465   7
   1  13  12-4.24661 10.9633   4
   1  13  12 20.1392 14.8305   1
   1  13  13 208.311 19.3036   2
   1  13  13 228.909 17.6432   4
   1  13  13 225.344 18.7083   7
   1  13  14 659.573 34.3747   7
   1  13  14 658.968 33.7214   4
  -1 -14   8 101.420 14.3345   3
  -1 -14   8 122.633 15.9638   4
  -1 -14   7 528.036 28.0711   3
  -1 -14   7 503.327 28.5709   1
   1  14  -7 426.484 29.5876   1
  -1 -14   7 516.542 27.8252   4
  -1 -14   7 514.583 29.5022   2
   1  14  -6 50.2551 15.8644   1
  -1 -14   6 44.1109 12.8191   1
  -1 -14   6 43.1099 12.5454   4
  -1 -14   5 207.149 17.2954   1
   1  14  -5 186.987 20.4181   1
  -1 -14   5 219.612 16.5289   4
   1  14  -4 51.0212 15.3474   1
  -1 -14   4 56.5362 12.9357   1
  -1 -14   4 53.0193 12.3477   4
  -1 -14   3 132.233 14.3902   1
   1  14  -3 142.713 17.1653   1
  -1 -14   3 122.022 13.6123   4
  -1 -14   2 294.264 20.5475   3
  -1 -14   2 350.290 21.5312   1
   1  14  -2 340.475 23.0632   1
  -1 -14   2 331.017 19.8653   4
  -1 -14   1-3.03186 11.0067   3
  -1 -14   1 0.40810 10.0050   4
   1  14  -1-1.06637 8.16187   6
  -1 -14   1 0.51756 11.6545   1
   1  14  -1 23.7630 13.6813   1
  -1 -14   0 570.944 28.3459   3
   1  14   0 530.725 25.0698   6
  -1 -14   0 528.406 28.4265   1
   1  14   0 522.222 29.8891   1
   1  14   1 1290.40 54.3744   6
  -1 -14  -1 1256.68 57.6631   3
  -1 -14  -1 1250.20 57.7152   1
   1  14   1 1380.45 59.0861   1
  -1 -14  -2 57.7695 12.4411   3
   1  14   2 55.6949 7.82603   6
   1  14   2 54.7402 13.7670   1
  -1 -14  -2 48.7519 12.8617   1
  -1 -14  -3-3.62389 11.2985   1
   1  14   3-2.80350 13.7931   1
   1  14   3-9.68093 7.30544   6
  -1 -14  -4 80.2880 12.4573   1
   1  14   4 62.9077 14.2800   1
  -1 -14  -5 23.5725 11.1428   1
   1  14   5 20.5610 12.5353   1
   1  14   6 432.517 25.9484   2
  -1 -14  -6 423.049 24.8325   1
   1  14   6 427.504 25.8901   1
   1  14   7 7.94684 4.27547   7
   1  14   7 10.0664 5.50186   7
   1  14   7 2.31126 12.0739   1
   1  14   7 1.76785 12.6055   2
  -1 -14  -7-2.76256 11.9092   1
   1  14   7 6.88722 10.2453   4
   1  14   8 18.3990 6.91475   7
   1  14   8 10.2465 5.46799   7
   1  14   8-5.94784 13.8818   1
   1  14   8-3.54807 13.1776   2
  -1 -14  -8 11.7719 11.7579   1
   1  14   8 2.21441 10.8640   4
   1  14   9 318.691 16.6476   7
   1  14   9 278.920 15.0736   7
   1  14   9 286.937 21.6630   1
   1  14   9 297.360 21.2422   2
  -1 -14  -9 304.116 20.8897   1
   1  14   9 318.636 19.3538   4
   1  14  10 24.7543 15.0688   2
  -1 -14 -10 29.6897 13.6844   1
   1  14  10 30.5938 7.17193   7
   1  14  10 49.8975 15.0041   1
   1  14  10 32.8224 9.81626   7
   1  14  10 19.1639 11.1641   4
   1  14  11 265.926 21.5185   2
   1  14  11 268.560 18.7567   4
   1  14  11 273.929 17.6602   7
   1  14  11 266.537 15.3213   7
   1  14  12 93.8809 13.7287   4
   1  14  12 103.437 10.3116   7
   1  14  13 276.605 19.9167   4
  -1 -15   7 37.6957 14.7457   4
   1  15  -6 1.45246 15.6371   1
  -1 -15   6 7.08148 13.7392   4
  -1 -15   5 138.762 16.2150   1
   1  15  -5 115.555 18.4222   1
  -1 -15   5 117.495 14.5568   4
  -1 -15   4 36.7119 14.1158   1
   1  15  -4 13.9958 16.9844   1
  -1 -15   4 40.8158 12.6228   4
  -1 -15   3 42.2004 13.2008   3
  -1 -15   3 84.5016 14.8105   1
   1  15  -3 67.7290 16.2599   1
  -1 -15   3 86.1834 13.3073   4
  -1 -15   2 90.7891 14.4746   3
   1  15  -2 102.124 17.8728   1
  -1 -15   2 113.439 15.4675   1
  -1 -15   2 118.917 13.6780   4
  -1 -15   1 84.8151 13.6890   3
  -1 -15   1 82.1911 12.5913   4
   1  15  -1 115.387 17.6530   1
  -1 -15   1 72.2121 14.1606   1
  -1 -15   0 1342.90 60.8343   3
   1  15   0 1286.13 57.5231   6
  -1 -15   0 1377.65 61.2326   1
  -1 -15  -1 1081.85 49.4439   3
   1  15   1 1019.40 45.7419   6
  -1 -15  -1 1047.17 49.8414   1
  -1 -15  -2 1245.56 56.2050   1
   1  15   2 1153.29 51.6054   6
  -1 -15  -2 1331.98 55.9801   3
   1  15   2 1324.47 57.3732   1
  -1 -15  -3 32.4527 13.2485   3
   1  15   3 39.3595 7.89439   6
  -1 -15  -3 35.8029 12.9068   1
   1  15   3 33.0198 14.3588   1
   1  15   4 33.6298 7.26731   6
   1  15   4 53.9893 14.7680   1
  -1 -15  -4 42.6391 12.9904   1
   1  15   5-17.4124 14.5380   1
  -1 -15  -5 14.4956 12.8018   1
   1  15   6 182.853 17.9884   1
  -1 -15  -6 201.203 16.9834   1
   1  15   7 7.91992 14.5941   1
  -1 -15  -7 0.58253 13.1478   1
   1  15   7 0.61790 14.3339   2
   1  15   8 78.1402 15.9689   1
   1  15   8 63.8510 12.3237   4
   1  15   8 61.5346 16.0491   2
  -1 -15  -8 54.7609 13.9448   1
   1  15   9 90.7455 13.7905   4
   1  15   9 73.4917 15.7383   2
   1  15  10 150.985 15.4556   4
   1  15  11 525.042 28.4623   4
   1  15  12 312.139 21.2911   4
  -1 -16   5 10.6514 12.8213   4
  -1 -16   4 13.2123 12.3290   4
   1  16  -3 32.6889 17.7288   1
  -1 -16   3 18.1355 12.7962   4
   1  16  -2 18.0865 17.9275   1
  -1 -16   2 12.7820 12.0280   4
  -1 -16   1 36.4912 13.0749   3
   1  16  -1 45.3805 17.3042   1
  -1 -16   1 34.7525 14.9321   1
  -1 -16   0-3.42749 11.9487   3
  -1 -16   0 17.5167 12.7848   1
   1  16   0 16.1343 16.3560   1
  -1 -16  -1 136.259 15.5782   3
  -1 -16  -1 169.451 16.7240   1
   1  16   1 157.179 17.9778   1
  -1 -16  -2 120.375 14.3194   3
   1  16   2 137.391 17.6375   1
  -1 -16  -2 95.0008 14.9685   1
   1  16   3 1.97105 2.63375   6
  -1 -16  -3 9.79094 13.2247   3
   1  16   3 1.96620 14.6904   1
  -1 -16  -3-7.54680 13.4180   1
   1  16   4 250.148 19.1020   1
  -1 -16  -4 202.509 16.7144   3
  -1 -16  -4 219.386 15.9284   1
   1  16   5 33.9928 14.8006   1
   1  16   9 223.616 17.6321   4
   1  16  10 271.300 19.5984   4
   1  16  11 40.4331 13.5971   4
  -1 -17   3 6.89460 13.4275   4
   2 -16  -4 463.156 26.2811   3
   2 -16  -3-0.53435 12.9722   3
   2 -16  -2 174.322 17.2376   3
   2 -16  -1 200.317 17.9370   3
   2 -16   0 211.428 17.7948   3
  -2  16   0 167.620 15.3667   6
  -2  16  -1 20.9560 12.2109   6
  -2  16  -2 273.385 19.2074   6
  -2  16  -3 179.357 16.5278   6
  -2  16  -4 8.67646 13.4162   6
  -2  16  -5 27.2136 14.0431   6
  -2  16  -6 45.6533 14.1894   6
  -2  15   8 21.1741 14.8469   4
  -2  15   7 463.919 27.6496   4
  -2  15   6 11.6858 14.1611   4
   2 -15  -6 13.3684 11.9104   3
  -2  15   6-2.70146 2.06346   7
  -2  15   5 327.069 20.1219   1
   2 -15  -5 295.309 16.7682   3
  -2  15   4 0.47257 1.16794   7
  -2  15   4 2.80083 3.47179   7
   2 -15  -4 16.7054 12.0110   3
  -2  15   4 25.6532 14.4442   1
  -2  15   3 289.087 22.2105   1
   2 -15  -3 319.511 20.0476   3
   2 -15  -3 267.635 21.2404   1
  -2  15   2 491.817 29.0993   1
   2 -15  -2 480.494 26.8029   3
   2 -15  -2 491.226 28.2950   1
  -2  15   1 281.131 22.3039   1
   2 -15  -1 247.128 20.1712   1
   2 -15  -1 261.368 19.1112   3
   2 -15   0 123.161 14.0850   3
  -2  15   0 91.9700 17.0136   1
   2 -15   0 127.336 15.2337   1
  -2  15  -1 10.6316 10.8440   6
   2 -15   1 2.98766 13.3343   1
  -2  15  -1 20.7727 14.9861   1
   2 -15   1-1.56352 12.5220   3
   2 -15   2 138.299 16.1522   1
  -2  15  -2 155.435 18.6288   1
  -2  15  -2 141.276 14.5843   6
   2 -15   2 145.358 15.0125   4
   2 -15   2 159.772 15.3692   3
  -2  15  -3 27.3816 16.2588   1
   2 -15   3 17.4089 14.2751   2
   2 -15   3 17.8626 13.5387   4
  -2  15  -3 0.44341 11.6482   6
   2 -15   3 11.0952 11.9254   3
   2 -15   4 53.0126 13.1620   3
  -2  15  -4 54.6956 16.6239   1
  -2  15  -4 34.7603 13.0079   6
   2 -15   4 34.2050 14.1018   4
  -2  15  -5 25.7394 13.6543   6
   2 -15   5 22.8793 13.5610   4
  -2  15  -6 38.9106 13.9688   6
  -2  14  11 165.046 12.9550   7
   2 -14 -11 181.629 18.4698   3
  -2  14  11 139.171 18.7266   2
  -2  14  10 19.2511 13.7296   2
  -2  14  10 37.0964 8.65443   7
  -2  14  10 35.0179 14.5626   4
  -2  14  10 44.3525 12.5626   7
  -2  14   9 7.77527 7.70015   7
  -2  14   9-3.37293 11.6830   7
  -2  14   9 14.7677 13.5065   4
  -2  14   8 188.386 12.3672   7
  -2  14   8 238.014 19.7799   1
  -2  14   8 177.701 14.7283   7
  -2  14   8 238.049 18.9629   4
   2 -14  -7-1.22041 12.5624   1
  -2  14   7 11.3352 7.00124   7
  -2  14   7 22.5606 13.2082   1
  -2  14   7 19.6109 9.76248   7
  -2  14   7 6.51789 13.0730   4
   2 -14  -6 1063.90 47.1557   1
  -2  14   6 933.654 41.9887   7
  -2  14   6 1111.16 47.9692   1
  -2  14   6 929.970 42.8495   7
  -2  14   6 1130.13 47.0804   4
   2 -14  -5 66.7876 13.5966   1
  -2  14   5 34.8736 6.22620   7
  -2  14   5 32.1780 14.6280   1
  -2  14   5 39.5593 8.51227   7
   2 -14  -5 44.4715 11.8058   3
  -2  14   5 41.6069 13.6884   4
   2 -14  -4 195.034 16.7658   1
  -2  14   4 182.233 17.8964   1
  -2  14   4 183.128 9.88808   7
  -2  14   4 161.578 10.9411   7
   2 -14  -4 188.719 15.3957   3
  -2  14   3 126.717 7.43592   7
  -2  14   3 102.811 8.10641   7
   2 -14  -3 135.174 14.4883   3
  -2  14   3 133.329 16.5694   1
   2 -14  -3 119.181 15.0754   1
  -2  14   2 213.313 18.4268   1
   2 -14  -2 239.501 17.9917   1
   2 -14  -2 186.400 15.9338   3
   2 -14  -1 97.1483 13.2290   3
   2 -14  -1 87.9406 14.3423   1
  -2  14   1 113.245 16.1288   1
   2 -14   0 159.297 15.1361   3
   2 -14   0 163.859 16.4259   1
  -2  14   0 175.189 17.8735   1
  -2  14  -1 782.699 35.7511   6
   2 -14   1 758.620 36.9302   3
  -2  14  -1 793.941 39.3429   1
   2 -14   1 714.764 37.6509   1
   2 -14   2 9.12519 12.5342   2
   2 -14   2-7.95976 11.4318   3
  -2  14  -2 4.61417 14.5563   1
   2 -14   2 7.33287 11.8359   1
  -2  14  -2-0.82068 10.8901   6
   2 -14   2 4.40273 11.1998   4
  -2  14  -3-23.3933 14.7517   1
   2 -14   3 2.28532 12.6063   1
   2 -14   3 16.1490 13.1059   2
  -2  14  -3-3.44984 11.0133   6
   2 -14   3 9.02442 11.3153   4
   2 -14   3 1.03293 11.1012   3
   2 -14   4 103.841 15.8999   1
  -2  14  -4 135.510 18.5643   1
   2 -14   4 147.185 15.7517   2
  -2  14  -4 149.665 14.9672   6
   2 -14   4 152.428 15.3848   4
   2 -14   4 179.435 15.4600   3
  -2  14  -5 2.87304 15.3478   1
   2 -14   5 2.35034 12.3186   1
   2 -14   5-5.65213 12.9433   2
  -2  14  -5 11.0478 12.4347   6
   2 -14   5-15.2340 12.1685   4
   2 -14   5-4.81102 11.4711   3
  -2  14  -6-5.98221 16.4732   1
   2 -14   6-0.59303 12.3994   1
   2 -14   6 6.57661 11.7701   3
   2 -14   6-3.21689 13.8406   2
  -2  14  -6 3.03318 12.9798   6
   2 -14   6-2.71166 13.6263   4
  -2  14  -7 133.850 18.3632   1
   2 -14   7 120.066 5.88614   7
   2 -14   7 131.781 13.7035   3
  -2  14  -7 162.913 15.7934   6
   2 -14   7 155.720 15.4007   4
  -2  13  14 19.2806 12.0157   7
  -2  13  13 301.571 18.7893   7
  -2  13  13 280.233 22.2670   7
  -2  13  13 268.238 21.5691   2
  -2  13  12 27.1163 10.6305   7
   2 -13 -12 13.8459 13.7074   3
  -2  13  12 21.3995 15.9573   7
  -2  13  12 13.7894 13.5607   2
  -2  13  11 25.8307 14.0319   2
  -2  13  11 58.4392 9.70814   7
   2 -13 -11 54.7873 13.6432   3
  -2  13  11 53.7779 15.2094   7
  -2  13  11 72.5386 14.9074   4
  -2  13  10 3.68833 13.2087   2
  -2  13  10 23.3903 8.68483   7
  -2  13  10 18.8583 13.9407   1
  -2  13  10 7.56367 12.6061   7
  -2  13  10 12.1669 13.3034   4
   2 -13 -10 3.04681 13.0205   5
   2 -13  -9 25.9281 13.0089   1
  -2  13   9 33.4417 13.0523   2
  -2  13   9 33.4020 8.30769   7
  -2  13   9 44.2894 13.9700   1
  -2  13   9 32.5535 12.0008   7
  -2  13   9 34.3339 13.4136   4
   2 -13  -8 15.9775 11.8229   1
  -2  13   8 12.3465 12.2430   2
  -2  13   8 14.5563 7.52936   7
  -2  13   8 9.29847 13.4578   1
  -2  13   8 9.25411 10.8121   7
  -2  13   8 19.0287 13.1026   4
   2 -13  -7 39.9730 12.9539   1
  -2  13   7 38.1834 7.63726   7
  -2  13   7 31.7403 13.2629   1
  -2  13   7 41.6956 10.5770   7
  -2  13   7 36.2456 12.9181   4
   2 -13  -6 161.767 16.0434   1
  -2  13   6 154.463 10.5703   7
  -2  13   6 163.849 17.1890   1
  -2  13   6 152.070 12.7118   7
  -2  13   6 177.425 16.2389   4
   2 -13  -5 61.1596 13.0150   1
  -2  13   5 63.5005 7.18360   7
  -2  13   5 79.2153 14.0960   1
  -2  13   5 77.0775 9.78539   7
  -2  13   5 66.1709 12.7119   4
   2 -13  -4 252.480 18.6504   1
  -2  13   4 252.993 13.2063   7
  -2  13   4 305.361 19.9585   1
  -2  13   4 255.701 14.3998   7
  -2  13   4 276.765 18.5648   4
   2 -13  -4 267.712 17.4467   3
   2 -13  -3 245.067 18.1974   1
  -2  13   3 283.244 18.7452   1
  -2  13   3 236.172 12.0169   7
  -2  13   3 226.307 12.8565   7
   2 -13  -3 245.214 16.6832   3
  -2  13   2 13.5110 4.63827   7
   2 -13  -2 7.49734 9.29194   3
  -2  13   2 16.0653 5.73862   7
  -2  13   2 10.2796 12.2133   1
   2 -13  -2 3.22433 11.6103   1
  -2  13   1 72.6131 5.55636   7
  -2  13   1 58.5975 5.92203   7
   2 -13  -1 74.1579 11.0432   3
  -2  13   1 110.146 14.4940   1
   2 -13  -1 82.4697 12.8044   1
   2 -13   0 61.4692 11.6111   3
  -2  13   0 62.7887 14.0509   1
   2 -13   1 46.5395 10.2356   3
  -2  13  -1 36.2465 13.6319   1
   2 -13   1 26.0118 11.9760   2
   2 -13   1 35.8386 10.9970   4
   2 -13   2 4.72388 11.0718   2
   2 -13   2-9.69185 10.2081   3
  -2  13  -2-5.51315 12.8650   1
  -2  13  -2 1.58017 10.1015   6
   2 -13   2-2.80810 10.6355   4
   2 -13   3 30.2245 10.4997   3
  -2  13  -3 19.7109 14.0890   1
   2 -13   3 46.7760 12.2193   2
  -2  13  -3 44.4196 11.0375   6
   2 -13   3 43.1993 10.8045   4
   2 -13   4 185.534 16.2105   2
   2 -13   4 195.439 15.5355   3
  -2  13  -4 186.636 19.1292   1
  -2  13  -4 114.457 8.00926   7
  -2  13  -4 168.910 8.15971   7
  -2  13  -4 176.314 14.7921   6
   2 -13   4 183.103 15.4343   4
   2 -13   5 449.679 23.7474   2
  -2  13  -5 433.407 25.9781   1
   2 -13   5 417.147 22.2288   3
  -2  13  -5 408.263 22.4893   6
   2 -13   5 441.367 22.9278   4
   2 -13   6 13.2778 13.8482   2
  -2  13  -6 24.5457 15.5328   1
   2 -13   6 14.2212 5.24817   7
   2 -13   6 21.1082 11.3453   3
  -2  13  -6 10.5686 6.53785   7
   2 -13   6 3.60476 11.9060   4
  -2  13  -6 14.2034 12.4004   6
   2 -13   7 223.454 19.8168   2
  -2  13  -7 225.926 20.8687   1
   2 -13   7 225.959 12.2580   7
   2 -13   7 256.920 18.3386   3
  -2  13  -7 234.777 13.3657   7
   2 -13   7 241.545 18.2065   4
  -2  13  -7 256.042 19.4868   6
   2 -13   8 60.9618 14.7468   2
  -2  13  -8 79.9675 17.4563   1
   2 -13   8 39.9696 7.41466   7
   2 -13   8 55.1079 12.6206   3
  -2  13  -8 48.2480 8.96249   7
   2 -13   8 48.6199 14.2885   4
   2 -13   9 4.16538 7.32282   7
   2 -13   9 5.80472 12.0300   3
   2 -13   9 2.92031 13.6376   4
  -2  13  -9 6.18227 9.13397   7
  -2  13 -10 86.8429 10.0776   7
   2 -13  10 110.607 10.1389   7
  -2  12  14 19.8901 11.3718   7
   2 -12 -14-0.99239 13.4425   3
  -2  12  14 2.97413 17.4065   7
  -2  12  14 20.9416 14.6329   2
  -2  12  13 52.8280 12.0075   7
   2 -12 -13 42.9598 13.3158   3
  -2  12  13 36.5942 17.0970   7
  -2  12  13 38.0760 14.6655   2
  -2  12  12 6.07355 13.3983   2
  -2  12  12 2.46680 9.66517   7
   2 -12 -12 0.48872 12.0391   3
  -2  12  12 12.2657 15.2596   7
  -2  12  12 25.3939 13.5122   4
  -2  12  11 363.522 23.8023   2
   2 -12 -11 399.255 24.6259   1
  -2  12  11 408.537 25.6683   1
  -2  12  11 437.772 21.7708   7
   2 -12 -11 404.994 24.0720   3
  -2  12  11 397.207 25.0372   7
  -2  12  11 431.629 24.3237   4
   2 -12 -11 369.037 24.7427   5
  -2  12  10 7.38020 12.1413   2
   2 -12 -10 10.5917 11.6966   1
  -2  12  10 17.4874 8.53944   7
  -2  12  10 14.4627 12.8493   1
  -2  12  10 20.8624 13.6498   7
  -2  12  10-2.12367 12.1732   4
   2 -12 -10 12.1779 11.9062   5
  -2  12   9 15.0898 11.8044   2
   2 -12  -9 34.4638 12.1972   1
  -2  12   9 23.3889 7.99301   7
  -2  12   9 20.6387 12.4130   1
  -2  12   9-6.85644 12.4616   7
  -2  12   9 5.20235 12.2158   4
  -2  12   8 6.31430 11.3724   2
   2 -12  -8 4.49322 11.1878   1
  -2  12   8-2.13348 7.60582   7
  -2  12   8-1.74108 12.4115   1
  -2  12   8-2.33959 11.1128   7
  -2  12   8 1.00506 11.5983   4
   2 -12  -7 883.018 41.4905   1
  -2  12   7 924.218 41.0924   2
  -2  12   7 798.954 37.9324   7
  -2  12   7 914.057 42.0689   1
  -2  12   7 844.368 39.4917   7
  -2  12   7 946.090 41.6160   4
   2 -12  -6 6.45683 11.4906   1
  -2  12   6 37.9527 12.0471   1
  -2  12   6 35.3859 9.64643   7
  -2  12   6 23.8338 11.2284   4
  -2  12   6 21.5875 6.88952   7
  -2  12   5 151.103 15.3023   1
  -2  12   5 145.363 12.0468   7
  -2  12   5 142.043 14.4631   4
  -2  12   5 150.164 9.77044   7
  -2  12   4 1506.50 63.6959   1
  -2  12   4 1371.08 60.0832   7
  -2  12   4 1582.14 63.1384   4
  -2  12   4 1392.50 59.3358   7
  -2  12   3 219.275 16.8778   1
  -2  12   3 188.349 10.6332   7
  -2  12   3 196.388 12.1118   7
   2 -12  -3 182.870 14.0941   3
  -2  12   3 223.832 16.5871   4
  -2  12   2 10.8264 5.01081   7
   2 -12  -2 14.8057 9.42561   3
  -2  12   2 9.13731 6.43162   7
  -2  12   2 10.9747 11.3262   1
  -2  12   1 53.1016 5.56417   7
  -2  12   1 54.2372 6.61519   7
   2 -12  -1 63.9304 10.7246   3
  -2  12   1 54.6128 12.5899   1
  -2  12   0 6.49354 4.63435   7
  -2  12   0-8.00256 5.54182   7
   2 -12   0 7.03025 9.39022   3
  -2  12   0-0.54438 11.7011   1
   2 -12   1 394.857 21.4502   2
   2 -12   1 379.097 20.6226   3
  -2  12  -1 370.218 22.8321   1
  -2  12  -1 359.442 16.3317   7
  -2  12  -1 345.677 16.2321   7
   2 -12   1 390.462 20.7218   4
   2 -12   2 43.6718 11.1977   2
   2 -12   2 50.6678 9.88268   3
  -2  12  -2 40.2612 12.8709   1
  -2  12  -2 31.6398 5.11410   7
  -2  12  -2 41.3898 5.40385   7
   2 -12   2 37.4470 10.4723   4
   2 -12   3 113.745 13.1660   2
  -2  12  -3 97.5121 14.6268   1
   2 -12   3 101.689 11.3233   3
  -2  12  -3 61.6726 6.45864   7
  -2  12  -3 102.523 11.7097   6
   2 -12   3 90.8411 11.5878   4
   2 -12   4 13.1873 11.0059   2
  -2  12  -4 12.9668 13.4214   1
   2 -12   4 9.87582 4.42994   7
   2 -12   4 9.76942 9.61232   3
  -2  12  -4 8.06762 5.51040   7
   2 -12   4 11.6082 10.8240   4
  -2  12  -4 2.06748 10.6980   6
   2 -12   5 63.9401 12.9473   2
  -2  12  -5 76.3280 15.3518   1
   2 -12   5 73.1644 6.35766   7
   2 -12   5 88.0083 11.3250   3
  -2  12  -5 68.4338 7.65848   7
   2 -12   5 78.7734 12.2619   4
  -2  12  -5 67.4547 12.2602   6
   2 -12   6 800.018 38.7046   2
   2 -12   6 777.379 33.7494   7
   2 -12   6 883.479 37.9961   3
  -2  12  -6 849.433 38.4544   6
  -2  12  -6 739.397 34.3994   7
   2 -12   6 820.190 38.3822   4
   2 -12   7 47.0096 13.2499   2
   2 -12   7 33.6616 6.90682   7
   2 -12   7 45.3432 11.3530   3
  -2  12  -7 44.4821 8.69176   7
   2 -12   7 37.6044 12.6738   4
  -2  12  -7 46.7832 14.1404   6
   2 -12   8 22.8532 13.6927   2
   2 -12   8 11.6139 6.86574   7
   2 -12   8 41.0379 11.3029   3
  -2  12  -8 19.5641 9.51262   7
   2 -12   8 18.2094 11.9351   4
  -2  12  -8 11.0449 13.4055   6
   2 -12   9 6.59174 7.66785   7
   2 -12   9 0.55718 12.0670   4
  -2  12  -9-16.1348 9.81798   7
   2 -12  10 14.1462 8.49250   7
   2 -12  10 26.0110 13.8066   4
  -2  12 -10 29.3927 10.5857   7
  -2  12 -11 10.2830 11.6841   7
   2 -12  11-7.61370 9.70665   7
  -2  12 -12-19.8777 13.1656   7
   2 -12  12 3.24026 10.4239   7
  -2  11  15 1111.45 52.1877   2
   2 -11 -15 1156.47 51.7614   3
   2 -11 -14-1.89316 11.8448   3
  -2  11  14 21.4548 17.5778   7
  -2  11  14 28.2781 13.6256   2
  -2  11  13 177.342 16.5648   2
  -2  11  13 169.310 15.2803   7
   2 -11 -13 180.927 16.4576   3
  -2  11  13 159.150 20.3958   7
  -2  11  13 187.241 17.6153   4
  -2  11  12 39.0834 12.1044   2
   2 -11 -12 28.1313 12.1629   1
  -2  11  12 26.6916 13.0259   1
  -2  11  12 44.7636 10.8279   7
   2 -11 -12 20.8808 11.0802   3
  -2  11  12 27.4023 15.3030   7
   2 -11 -12 31.5080 13.3102   5
  -2  11  12 56.0978 13.3785   4
   2 -11 -11 68.1478 12.9525   1
  -2  11  11 66.1605 13.2557   2
  -2  11  11 62.7354 14.1045   1
  -2  11  11 70.5629 10.4814   7
   2 -11 -11 85.8025 12.6455   3
  -2  11  11 52.8635 15.5271   7
  -2  11  11 66.2443 13.3347   4
   2 -11 -11 74.4514 13.4264   5
  -2  11  10 155.605 15.0235   2
   2 -11 -10 201.932 15.9515   1
  -2  11  10 159.121 16.6251   1
  -2  11  10 175.017 12.7810   7
   2 -11 -10 152.920 14.5996   3
  -2  11  10 151.691 16.6585   7
  -2  11  10 168.956 15.1600   4
   2 -11 -10 157.040 15.4772   5
  -2  11   9 677.893 33.6933   2
  -2  11   9 703.395 32.1954   7
  -2  11   9 751.458 35.5914   1
  -2  11   9 687.686 34.2222   7
  -2  11   9 676.807 34.4405   4
  -2  11   8 668.641 33.2268   2
  -2  11   8 642.491 30.8657   7
  -2  11   8 761.275 34.9524   1
  -2  11   8 666.939 32.9306   7
  -2  11   8 702.811 33.8310   4
  -2  11   7 81.7412 11.7698   2
  -2  11   7 74.3172 8.66171   7
  -2  11   7 59.4611 12.7389   1
  -2  11   7 61.8774 12.2468   7
  -2  11   7 77.6981 11.9630   4
  -2  11   6 2.64275 10.6190   2
  -2  11   6 4.65626 10.6370   1
  -2  11   6 13.8960 10.3365   7
  -2  11   6 9.43559 10.4568   4
  -2  11   6 6.43937 6.32516   7
  -2  11   5 165.282 14.3115   1
  -2  11   5 116.279 11.5115   7
  -2  11   5 154.935 13.6742   4
  -2  11   5 133.608 9.46971   7
  -2  11   4 112.911 13.0607   1
  -2  11   4 81.2951 9.74006   7
  -2  11   4 105.328 12.4262   4
  -2  11   4 91.6855 7.65516   7
  -2  11   3 1477.25 64.0151   1
  -2  11   3 1431.52 61.2388   7
  -2  11   3 1573.46 63.8354   4
  -2  11   3 1432.13 60.3871   7
  -2  11   2 692.753 35.7377   1
  -2  11   2 722.561 32.6506   7
   2 -11  -2 776.238 35.1115   3
  -2  11   2 757.960 35.3721   4
  -2  11   2 778.015 32.0542   7
  -2  11   1 276.570 19.3771   1
  -2  11   1 312.213 14.7640   7
  -2  11   1 333.099 15.5549   7
   2 -11  -1 311.554 17.9080   3
  -2  11   0 169.131 15.0792   1
  -2  11   0 179.561 9.64998   7
   2 -11   0 205.983 15.0833   2
  -2  11   0 178.725 10.3335   7
   2 -11   0 157.784 13.5943   4
   2 -11   0 203.934 13.8746   3
   2 -11   1 123.542 12.2900   2
  -2  11  -1 109.188 7.32091   7
  -2  11  -1 98.2770 7.53162   7
   2 -11   1 121.772 11.7597   4
   2 -11   1 99.5968 11.0189   3
   2 -11   2 1.82378 10.9846   2
   2 -11   2 9.37418 8.82658   3
  -2  11  -2 6.80889 5.26941   7
   2 -11   2 9.03491 9.28006   4
   2 -11   3 1525.65 63.4548   2
   2 -11   3 1444.19 59.1464   7
   2 -11   3 1504.97 62.4751   3
  -2  11  -3 1354.92 59.5031   7
  -2  11  -3 1519.27 62.2670   6
   2 -11   3 1461.00 62.9122   4
   2 -11   4 42.4741 11.2673   2
   2 -11   4 41.8277 5.43389   7
   2 -11   4 31.5269 9.82304   3
  -2  11  -4 44.6932 6.72353   7
  -2  11  -4 45.2844 10.6717   6
   2 -11   4 39.5036 10.1706   4
   2 -11   5 109.541 13.5989   2
   2 -11   5 109.795 7.78995   7
   2 -11   5 143.311 12.4815   3
  -2  11  -5 110.793 9.41762   7
  -2  11  -5 124.543 13.3406   6
   2 -11   5 120.420 12.6379   4
   2 -11   6 22.4655 11.4258   2
   2 -11   6 16.1426 6.05033   7
   2 -11   6 19.3063 9.79345   3
  -2  11  -6 20.7622 7.52413   7
  -2  11  -6 18.3371 11.6696   6
   2 -11   6 22.9057 11.4103   4
   2 -11   7 75.7863 12.9065   2
   2 -11   7 62.4356 7.52019   7
   2 -11   7 78.2439 11.2839   3
  -2  11  -7 62.5530 9.37018   7
  -2  11  -7 54.0508 13.2206   6
   2 -11   7 65.5892 11.8599   4
   2 -11   8 136.326 10.5481   7
   2 -11   8 162.400 14.2274   3
  -2  11  -8 165.654 15.7178   6
   2 -11   8 159.697 14.9432   4
  -2  11  -8 157.368 12.2816   7
   2 -11   9 98.7812 9.96149   7
   2 -11   9 109.677 13.8509   4
  -2  11  -9 100.332 12.0235   7
   2 -11  10 168.843 13.4340   7
  -2  11 -10 167.729 14.9645   7
  -2  11 -11 341.038 20.4126   7
   2 -11  11 302.189 18.2425   7
  -2  11 -12 125.186 15.6148   7
   2 -11  12 128.369 13.6173   7
  -2  11 -13 124.602 16.0978   7
   2 -11  13 149.388 14.9551   7
  -2  11 -14 86.9902 16.0391   7
   2 -11  14 84.1099 14.2520   7
  -2  10  16 652.438 34.0306   2
   2 -10 -16 660.818 33.5744   3
  -2  10  15 5.39648 13.1836   2
   2 -10 -15-0.91692 12.0660   3
   2 -10 -14-6.78969 11.0475   3
  -2  10  14 16.9103 17.4530   7
  -2  10  14 10.9851 12.1551   2
  -2  10  13 388.295 22.5757   2
   2 -10 -13 347.386 22.8174   1
   2 -10 -13 365.445 21.8671   3
  -2  10  13 412.914 24.4211   1
  -2  10  13 410.194 26.6583   7
   2 -10 -13 355.665 23.2394   5
  -2  10  12 248.835 17.8579   2
   2 -10 -12 248.064 17.1747   3
  -2  10  12 255.115 19.2296   1
  -2  10  12 273.720 20.9334   7
   2 -10 -12 218.813 18.5707   5
  -2  10  11 248.858 17.6876   2
  -2  10  11 241.272 18.6915   1
   2 -10 -11 267.546 17.5678   3
  -2  10  11 271.307 20.6033   7
   2 -10 -11 268.789 18.6742   5
  -2  10  11 290.004 18.9890   4
  -2  10  10 243.950 17.2088   2
  -2  10  10 260.147 18.5197   1
  -2  10  10 267.913 16.2294   7
   2 -10 -10 245.996 17.2402   3
  -2  10  10 286.066 20.0799   7
   2 -10 -10 256.460 17.9255   5
  -2  10  10 273.703 18.0564   4
  -2  10   9 262.383 17.6316   2
  -2  10   9 255.506 15.8460   7
  -2  10   9 254.258 18.6640   1
  -2  10   9 275.085 19.1647   7
  -2  10   9 286.188 18.3131   4
  -2  10   8 7.86999 10.2818   2
  -2  10   8 11.5349 7.43098   7
  -2  10   8 3.14602 11.0306   1
  -2  10   8 9.42489 11.4561   7
  -2  10   8 24.4105 10.9834   4
  -2  10   7 161.054 13.7523   2
  -2  10   7 176.339 11.3848   7
  -2  10   7 170.592 14.7264   1
  -2  10   7 137.345 13.7954   7
  -2  10   7 163.413 14.0101   4
  -2  10   6 476.219 23.8689   2
  -2  10   6 444.384 21.5228   7
  -2  10   6 476.472 24.9206   1
  -2  10   6 423.753 23.1015   7
  -2  10   6 475.385 24.2202   4
  -2  10   5 114.655 11.9854   2
  -2  10   5 125.091 12.9700   1
  -2  10   5 117.672 9.02234   7
  -2  10   5 128.152 12.4071   4
  -2  10   5 142.136 11.6669   7
  -2  10   4 383.648 18.8776   7
  -2  10   4 475.576 22.5724   4
  -2  10   4 397.673 20.6438   7
  -2  10   3 2884.56 120.240   7
  -2  10   3 2856.64 120.938   7
  -2  10   2 621.542 27.1474   7
  -2  10   2 624.987 30.1309   4
  -2  10   2 637.249 28.0466   7
  -2  10   1 942.456 39.2631   7
  -2  10   1 924.272 39.8312   7
   2 -10  -1 945.330 41.6399   3
   2 -10   0 51.4748 10.2227   2
  -2  10   0 59.8459 5.71508   7
   2 -10   0 40.7998 8.30792   3
  -2  10   0 51.7477 6.60198   7
   2 -10   0 51.6282 9.26849   4
  -2  10  -1 259.771 12.5115   7
   2 -10   1 243.125 16.1012   2
   2 -10   1 244.132 15.8409   4
   2 -10   1 260.993 15.3846   3
  -2  10  -2 495.986 21.7776   7
   2 -10   2 498.474 21.3721   7
   2 -10   2 440.371 24.0637   3
   2 -10   2 514.806 25.5089   2
   2 -10   2 493.227 24.8722   4
   2 -10   3 724.107 35.3088   2
   2 -10   3 733.320 31.6857   7
   2 -10   3 787.781 34.7222   3
  -2  10  -3 770.103 32.3565   7
   2 -10   3 738.244 34.9602   4
   2 -10   4 440.375 23.3657   2
   2 -10   4 432.744 19.2327   7
   2 -10   4 421.645 22.4239   3
  -2  10  -4 409.855 22.6934   6
  -2  10  -4 414.749 20.0508   7
   2 -10   4 447.868 23.1478   4
   2 -10   5 586.924 28.0047   2
   2 -10   5 517.861 23.5325   7
   2 -10   5 575.368 26.7360   3
  -2  10  -5 500.590 24.4164   7
  -2  10  -5 531.785 27.4038   6
   2 -10   5 538.980 27.5349   4
   2 -10   6 389.949 23.8159   2
   2 -10   6 412.780 19.9412   7
   2 -10   6 511.265 23.1852   3
  -2  10  -6 417.156 20.9860   7
  -2  10  -6 431.132 23.8646   6
   2 -10   6 419.662 23.0505   4
   2 -10   7 79.4549 8.00688   7
   2 -10   7 93.9369 10.9332   3
  -2  10  -7 77.5955 13.5767   6
   2 -10   7 80.6156 11.8804   4
  -2  10  -7 88.9832 10.2267   7
   2 -10   8 7.21872 7.25346   7
  -2  10  -8 3.43137 12.0746   6
   2 -10   8 5.80609 10.6367   4
  -2  10  -8 8.80376 9.06730   7
  -2  10  -9 337.178 19.3183   7
   2 -10   9 322.866 17.6519   7
  -2  10 -10 6.01105 11.0638   7
   2 -10  10 7.89720 9.05002   7
  -2  10 -11 18.4710 12.9294   7
   2 -10  11 24.1102 10.3947   7
   2 -10  12 869.150 41.2970   7
   2 -10  12 906.399 43.1512   3
  -2  10 -12 958.508 42.9380   7
  -2  10 -12 877.501 42.5145   3
  -2  10 -13 67.2060 14.8775   7
   2 -10  13 55.5315 13.2304   7
   2 -10  13 58.1013 13.7033   3
  -2  10 -14 174.434 17.7899   7
   2 -10  14 158.780 16.6748   7
  -2  10 -15 46.3429 16.5727   7
   2 -10  15 46.2894 14.6699   7
  -2  10 -16 208.379 22.0817   7
   2 -10  16 228.633 20.6891   7
   2  -9 -16 141.916 14.9583   3
  -2   9  15 162.048 20.8940   7
   2  -9 -15 148.740 15.0277   3
   2  -9 -14 253.998 17.6226   3
  -2   9  14 272.512 20.5267   1
  -2   9  14 252.109 22.3840   7
   2  -9 -14 278.575 19.6354   5
   2  -9 -13 263.096 17.5409   3
  -2   9  13 263.112 20.0776   1
  -2   9  13 284.120 22.6538   7
   2  -9 -13 264.214 18.7640   5
   2  -9 -12 380.038 21.5081   3
  -2   9  12 364.869 21.8843   2
  -2   9  12 416.912 23.7031   1
  -2   9  12 379.265 24.7595   7
   2  -9 -12 383.184 23.0849   5
   2  -9 -11 1188.87 52.6739   3
  -2   9  11 1177.65 52.9424   2
  -2   9  11 1191.54 54.3834   1
  -2   9  11 1190.10 54.8110   7
   2  -9 -11 1231.25 53.9858   5
  -2   9  10 95.7420 11.8718   2
   2  -9 -10 105.594 11.5192   3
  -2   9  10 91.4468 14.8323   7
   2  -9 -10 108.536 12.8073   5
  -2   9  10 91.6794 13.9682   1
  -2   9   9 1116.75 48.2596   2
  -2   9   9 1092.52 49.3394   7
   2  -9  -9 1068.40 48.8796   5
  -2   9   9 1182.25 48.9293   4
  -2   9   8 204.750 15.0431   2
  -2   9   8 220.636 16.7872   7
  -2   9   8 234.013 15.6526   4
  -2   9   8 216.236 13.9551   7
  -2   9   7 55.6986 10.1229   2
  -2   9   7 39.3308 11.3229   7
  -2   9   7 62.7447 10.2693   4
  -2   9   7 50.2206 8.02776   7
  -2   9   6 389.915 21.3152   2
  -2   9   6 421.753 21.5483   7
  -2   9   6 430.342 21.6869   4
  -2   9   6 387.732 19.4288   7
  -2   9   5 3147.17 127.126   2
  -2   9   5 3123.15 126.725   7
  -2   9   5 3151.44 127.496   4
  -2   9   5 2962.56 125.618   7
  -2   9   4 422.793 22.1435   2
  -2   9   4 400.702 21.6379   7
  -2   9   4 493.411 22.8660   4
  -2   9   4 428.801 20.0279   7
  -2   9   3 5895.92 229.721   7
  -2   9   3 5996.21 231.052   4
  -2   9   3 5371.26 228.767   7
  -2   9   2 26.8311 6.97148   7
  -2   9   2 25.6338 8.91499   4
  -2   9   2 31.0699 5.17906   7
  -2   9   1 141.963 9.47706   7
  -2   9   1 147.808 11.8190   4
   2  -9  -1 143.223 10.6649   3
  -2   9   1 136.024 8.17598   7
   2  -9   0 973.013 41.5333   2
  -2   9   0 917.523 39.0745   7
  -2   9   0 946.679 39.6094   7
   2  -9   0 903.122 40.8670   3
   2  -9   0 946.906 41.4579   4
  -2   9  -1 14.0488 4.55548   7
   2  -9   1 14.4237 7.16378   3
   2  -9   1 15.7226 8.51747   2
   2  -9   1 23.4429 8.36005   4
  -2   9  -2 1187.08 48.7466   7
   2  -9   2 1189.84 48.4401   7
   2  -9   2 1112.20 50.4276   3
   2  -9   2 1133.26 51.1818   2
   2  -9   2 1186.33 51.1145   4
   2  -9   3 866.264 37.4901   2
   2  -9   3 796.272 34.2904   7
   2  -9   3 825.946 36.6684   3
  -2   9  -3 814.481 34.7908   7
   2  -9   3 806.097 37.0325   4
   2  -9   4 19.4891 8.98407   2
   2  -9   4 21.3562 5.02470   7
   2  -9   4 21.9113 7.99734   3
  -2   9  -4 24.8815 6.76475   7
  -2   9  -4 28.3907 8.98306   6
   2  -9   4 10.0847 9.04496   4
   2  -9   5 398.874 18.4408   7
   2  -9   5 402.848 20.8058   3
  -2   9  -5 405.242 19.4352   7
  -2   9  -5 382.060 21.3770   6
   2  -9   5 389.978 21.4978   4
   2  -9   6 111.797 8.58082   7
   2  -9   6 91.8959 11.0376   3
  -2   9  -6 103.806 9.89642   7
   2  -9   6 110.449 11.5937   4
  -2   9  -6 95.3088 12.5499   6
   2  -9   7 2776.10 113.020   7
   2  -9   7 2710.18 114.658   3
   2  -9   7 2781.24 115.185   4
  -2   9  -7 2859.28 115.514   6
  -2   9  -7 2690.91 113.673   7
   2  -9   8 5.32319 7.31361   7
  -2   9  -8-0.47067 11.0834   6
  -2   9  -8 3.99447 8.85453   7
   2  -9   9 47.8519 8.99096   7
  -2   9  -9 32.1932 12.7728   6
  -2   9  -9 31.5339 10.2168   7
   2  -9  10 26.5016 9.33784   7
  -2   9 -10 12.7173 11.1262   7
   2  -9  11 438.255 23.3565   7
  -2   9 -11 419.444 24.8245   7
  -2   9 -11 442.610 23.8024   3
   2  -9  12 45.9524 12.0606   7
  -2   9 -12 51.0121 11.2673   3
   2  -9  12 64.2981 12.4592   3
  -2   9 -12 48.9976 13.7663   7
   2  -9  12 35.9149 14.7983   1
   2  -9  13 16.5684 11.8058   7
  -2   9 -13 14.1638 10.4812   3
   2  -9  13 6.32419 12.6318   3
  -2   9 -13 12.0920 14.1494   7
   2  -9  13-2.62490 15.6507   1
  -2   9 -14 494.472 28.3663   7
   2  -9  14 495.399 26.7802   7
   2  -9  14 433.616 27.5232   3
  -2   9 -15 275.398 23.3611   7
   2  -9  15 315.816 21.7610   7
  -2   9 -16 17.1816 18.3114   7
   2  -9  16 32.3975 16.2717   7
   2  -8 -17 117.962 14.2280   3
   2  -8 -16 125.936 14.1463   3
   2  -8 -15 3.47986 11.6306   3
  -2   8  15 21.4424 13.2270   1
  -2   8  15 35.7880 18.0138   7
   2  -8 -15 25.0378 12.7562   5
   2  -8 -14 74.9605 11.8740   3
  -2   8  14 107.384 15.0033   1
  -2   8  14 82.8657 18.2110   7
   2  -8 -14 100.411 13.9500   5
   2  -8 -13 100.956 11.9910   3
  -2   8  13 94.7866 14.7259   1
  -2   8  13 113.183 17.3052   7
   2  -8 -13 77.4230 12.8448   5
  -2   8  12 32.1823 15.2419   7
   2  -8 -12 26.9885 11.5020   5
   2  -8 -12 35.3215 10.0741   3
  -2   8  11 640.607 33.9940   7
   2  -8 -11 681.112 32.5874   5
   2  -8 -11 644.990 31.2211   3
  -2   8  10 20.9700 13.9634   7
   2  -8 -10 42.1563 10.9331   5
   2  -8 -10 47.8359 9.93678   3
  -2   8   9 5941.35 242.915   7
   2  -8  -9 5854.74 242.493   5
  -2   8   9 6008.35 241.910   2
   2  -8  -9 5946.91 241.753   3
  -2   8   8 131.671 11.6420   2
  -2   8   8 136.746 14.4676   7
  -2   8   7 1555.99 64.0922   2
  -2   8   7 1445.90 64.5689   7
  -2   8   7 1491.89 64.3485   4
  -2   8   6 4308.83 167.538   2
  -2   8   6 3923.34 167.508   7
  -2   8   6 4324.82 168.003   4
  -2   8   6 3916.51 166.477   7
  -2   8   5 131.589 10.8376   2
  -2   8   5 119.095 11.2701   7
  -2   8   5 135.518 11.2363   4
  -2   8   5 119.842 9.01316   7
  -2   8   4 363.974 18.5044   2
  -2   8   4 334.071 18.1910   7
  -2   8   4 377.816 18.9420   4
  -2   8   4 336.850 16.7539   7
  -2   8   3 9.60766 6.90460   2
  -2   8   3 17.4140 6.97108   7
  -2   8   3 21.1520 7.57586   4
  -2   8   3 11.5932 4.76053   7
  -2   8   2 600.059 26.2266   7
  -2   8   2 625.830 27.7371   4
  -2   8   2 553.283 25.2011   7
   2  -8  -1 30.9393 7.16549   2
  -2   8   1 20.5994 4.36201   7
  -2   8   1 30.2581 6.02965   7
  -2   8   1 28.5446 7.55195   4
   2  -8  -1 26.2997 6.48355   3
  -2   8   0 11.9802 4.17332   7
   2  -8   0 4.61194 6.06380   3
   2  -8   0 11.1812 7.19353   4
   2  -8   0 5.91881 7.02443   2
   2  -8   1 1007.82 42.0379   7
  -2   8  -1 999.768 42.1780   7
   2  -8   1 964.818 44.0933   2
   2  -8   1 1099.52 44.3747   4
   2  -8   1 1015.80 43.7842   3
  -2   8  -2 5551.36 223.490   7
   2  -8   2 5692.23 223.283   7
   2  -8   2 5381.41 224.784   3
   2  -8   2 5188.12 225.181   2
   2  -8   2 5687.44 225.305   4
   2  -8   3 5490.21 223.776   7
  -2   8  -3 5523.19 224.166   7
   2  -8   3 5607.05 225.463   3
   2  -8   3 5425.35 225.951   2
   2  -8   3 5815.68 226.011   4
   2  -8   4 3222.58 132.560   7
   2  -8   4 3272.06 134.342   3
  -2   8  -4 3314.60 134.473   6
  -2   8  -4 3270.01 133.022   7
   2  -8   4 3299.09 134.641   4
   2  -8   5 2057.91 86.6091   7
   2  -8   5 2218.88 88.5151   3
  -2   8  -5 2086.98 88.6363   6
  -2   8  -5 2108.84 87.2378   7
   2  -8   5 2157.61 88.7564   4
  -2   8  -6 429.321 22.0547   6
  -2   8  -6 428.656 20.2481   7
   2  -8   6 366.790 19.1051   7
   2  -8   6 419.510 20.9982   3
  -2   8  -7 256.814 15.5534   7
  -2   8  -7 256.078 17.4136   6
   2  -8   7 273.913 14.6727   7
  -2   8  -8 685.032 32.3538   7
  -2   8  -8 678.170 34.2752   6
   2  -8   8 713.007 31.6281   7
   2  -8   9 19.4672 10.8281   1
  -2   8  -9 32.1870 9.95260   7
  -2   8  -9 22.8379 12.0617   6
   2  -8   9 37.3736 8.99068   7
   2  -8  10 350.016 21.9868   1
  -2   8 -10 377.470 21.3696   7
  -2   8 -10 354.273 20.1703   3
   2  -8  10 365.905 19.8903   7
   2  -8  11 242.440 19.5686   1
   2  -8  11 239.909 17.3183   7
  -2   8 -11 270.563 18.7707   7
  -2   8 -11 284.050 17.0178   3
   2  -8  12 504.118 29.2707   1
   2  -8  12 518.529 26.9581   7
   2  -8  12 550.231 27.3969   3
  -2   8 -12 473.567 27.7359   7
  -2   8 -12 499.521 26.4279   3
   2  -8  13 27.4461 12.5620   7
   2  -8  13 18.2791 11.3345   3
  -2   8 -13 34.0879 10.3859   3
  -2   8 -13 15.5220 14.2711   7
   2  -8  13 25.6996 14.8085   1
   2  -8  14 170.752 17.4695   7
   2  -8  14 174.491 16.7880   3
  -2   8 -14 172.807 15.4085   3
  -2   8 -14 179.963 18.7997   7
   2  -8  14 174.552 19.1787   1
   2  -8  15 64.3675 14.9045   7
   2  -8  15 30.8994 13.7958   3
   2  -8  15 38.0566 12.8559   1
  -2   8 -15 39.7244 17.1488   7
  -2   8 -16 163.857 20.4397   7
   2  -8  16 151.970 18.6568   7
   2  -7 -18 3.97702 11.8054   3
   2  -7 -17 119.216 14.2948   3
   2  -7 -16 391.271 22.3861   3
  -2   7  15 518.095 31.5452   7
   2  -7 -15 471.281 30.2814   7
   2  -7 -15 491.950 27.3734   5
   2  -7 -15 479.029 25.6311   3
  -2   7  14 3.83007 16.1376   7
   2  -7 -14 30.0677 16.3175   7
   2  -7 -14 3.17596 10.9597   5
   2  -7 -14-5.73402 10.4300   3
  -2   7  13 134.107 17.8572   7
   2  -7 -13 121.434 18.0340   7
   2  -7 -13 122.790 13.5373   5
   2  -7 -13 106.212 11.6836   3
  -2   7  12 935.734 44.5585   7
   2  -7 -12 938.599 44.6227   7
   2  -7 -12 934.622 42.6332   5
   2  -7 -12 874.342 40.9828   3
  -2   7  11 3159.42 135.985   7
   2  -7 -11 3277.42 135.068   5
   2  -7 -11 3276.62 133.906   3
  -2   7  10 1006.43 46.4805   7
   2  -7 -10 1009.39 44.8600   5
   2  -7 -10 964.186 43.7216   3
  -2   7   9 399.626 23.8840   7
   2  -7  -9 465.146 23.0166   5
   2  -7  -9 414.935 21.4751   3
  -2   7   8 394.922 22.8587   7
   2  -7  -8 425.048 21.5917   5
  -2   7   7 216.523 13.0371   2
  -2   7   7 175.616 14.6304   7
  -2   7   6 339.989 19.2093   7
  -2   7   6 346.177 17.8756   2
  -2   7   5 7677.07 288.198   2
  -2   7   5 6632.49 288.002   7
  -2   7   5 7504.49 288.549   4
  -2   7   5 6830.89 287.304   7
  -2   7   4 2361.30 96.0169   2
  -2   7   4 2251.58 95.9034   7
  -2   7   4 2484.76 96.5079   4
  -2   7   4 2247.01 95.0182   7
  -2   7   3 603.906 27.7490   2
  -2   7   3 613.480 27.5082   7
  -2   7   3 641.544 28.2174   4
  -2   7   3 593.680 26.4531   7
  -2   7   2 1442.92 61.0774   7
  -2   7   2 1534.79 62.0708   4
  -2   7   2 1445.34 60.4052   7
  -2   7   1 73.6705 5.92474   7
  -2   7   1 91.5438 8.52276   4
   2  -7  -1 86.1786 8.19311   2
  -2   7   0 982.720 43.0018   7
   2  -7   0 994.139 44.0522   3
  -2   7   0 1028.40 44.7616   4
   2  -7   0 1086.89 44.7958   4
   2  -7   0 1162.24 44.9365   2
   2  -7   1 6984.22 280.923   7
  -2   7  -1 6810.65 281.052   7
   2  -7   1 7268.91 282.675   2
   2  -7   1 6887.80 282.090   3
   2  -7   1 7155.63 282.618   4
  -2   7  -2 2725.36 112.635   7
   2  -7   2 2819.89 112.440   7
   2  -7   2 2785.51 113.720   3
   2  -7   2 2745.83 114.295   2
   2  -7   2 2763.89 114.105   4
  -2   7  -3 2992.43 123.946   7
   2  -7   3 3031.21 123.654   7
   2  -7   3 3103.12 124.974   3
   2  -7   3 3123.07 125.457   4
   2  -7   4 5428.24 221.795   7
   2  -7   4 5648.39 223.136   3
  -2   7  -4 5518.75 222.210   7
  -2   7  -4 5562.78 223.330   6
   2  -7   4 5354.58 223.341   4
   2  -7   5 0.95929 5.56917   7
   2  -7   5 4.85765 6.74720   3
  -2   7  -5 1.62056 6.75705   7
  -2   7  -5-1.31379 8.29816   6
   2  -7   6 654.404 27.5338   7
   2  -7   6 631.773 28.4585   3
  -2   7  -6 630.804 29.2068   6
  -2   7  -6 595.596 27.8263   7
   2  -7   6 520.411 28.7467   1
   2  -7   7 2408.85 111.808   1
  -2   7  -7 2696.54 111.213   7
  -2   7  -7 2810.74 112.404   6
   2  -7   7 2819.76 110.797   7
   2  -7   8 1517.40 67.2670   1
  -2   7  -8 1544.87 66.3772   7
  -2   7  -8 1589.64 67.5669   6
   2  -7   8 1580.74 65.8968   7
   2  -7   9 924.155 44.1292   1
  -2   7  -9 922.156 42.9674   7
  -2   7  -9 961.776 44.2780   6
   2  -7   9 1014.38 42.7470   7
   2  -7  10 1034.67 49.5625   1
   2  -7  10 1114.05 48.4458   7
  -2   7 -10 999.733 48.9146   7
   2  -7  11 920.149 41.4181   1
   2  -7  11 884.513 39.7239   7
   2  -7  11 816.769 39.8968   3
  -2   7 -11 793.109 40.3752   7
  -2   7 -11 875.098 39.3707   3
   2  -7  12 825.015 39.6381   1
   2  -7  12 832.173 38.0271   7
   2  -7  12 776.894 37.9173   3
  -2   7 -12 868.331 39.3563   7
  -2   7 -12 725.050 37.1018   3
   2  -7  13-0.46823 12.6030   7
   2  -7  13-0.54006 11.2818   3
  -2   7 -13-0.90963 9.54328   3
  -2   7 -13-2.15222 14.0089   7
   2  -7  13-3.12479 13.3539   1
   2  -7  14 27.6000 13.0407   7
   2  -7  14 30.2224 12.6465   3
  -2   7 -14 30.8732 10.6820   3
  -2   7 -14 31.8173 15.7474   7
   2  -7  14 7.99229 14.1128   1
   2  -7  15 1147.61 51.9303   1
   2  -7  15 1174.03 49.6825   7
   2  -7  15 1179.19 50.0394   3
  -2   7 -15 1064.16 48.3501   3
  -2   7 -16 631.590 33.9483   7
   2  -7  16 526.606 31.9958   7
  -2   7 -17-9.66281 18.0768   7
   2  -6 -18 254.458 18.2308   3
   2  -6 -17 183.037 15.1818   3
  -2   6  16 28.4196 18.4356   7
   2  -6 -16 18.8739 18.9928   7
   2  -6 -16-9.13771 11.2110   3
  -2   6  15 17.5854 16.9253   7
   2  -6 -15 18.5525 17.7779   7
   2  -6 -15 8.78139 11.3043   5
   2  -6 -15 5.71154 9.78746   3
   2  -6 -14 348.942 23.9980   7
  -2   6  14 335.464 23.2374   7
   2  -6 -14 283.917 19.1558   5
   2  -6 -14 276.108 17.8444   3
   2  -6 -13 645.199 34.5821   7
  -2   6  13 721.074 35.2193   7
   2  -6 -13 621.904 31.7443   5
   2  -6 -13 602.600 30.2322   3
  -2   6  12 268.866 20.0706   7
   2  -6 -12 194.075 18.9618   7
   2  -6 -12 212.678 16.2754   5
   2  -6 -12 205.875 13.8222   3
   2  -6 -11 2796.60 116.156   7
  -2   6  11 2931.67 116.582   7
   2  -6 -11 2774.11 114.881   5
   2  -6 -11 2603.80 113.585   3
  -2   6  10 54.1210 12.8816   7
   2  -6 -10 48.2154 12.6979   7
   2  -6 -10 56.8453 9.90279   5
   2  -6 -10 72.5859 9.24131   3
   2  -6  -9 1775.87 73.1616   7
  -2   6   9 1772.62 73.2438   7
   2  -6  -9 1633.41 71.8686   5
   2  -6  -9 1635.30 70.9784   3
  -2   6   8 455.966 24.2552   7
   2  -6  -8 473.458 23.1694   5
   2  -6  -8 452.285 22.0502   3
   2  -6  -7 1092.95 46.9038   5
  -2   6   7 1050.07 47.3534   7
  -2   6   6 5301.19 215.856   7
  -2   6   5 44.0706 8.22023   7
  -2   6   5 49.6492 6.76630   2
  -2   6   4 2963.28 117.630   2
  -2   6   4 2766.31 117.700   7
  -2   6   4 2992.74 117.991   4
  -2   6   4 2791.24 116.954   7
  -2   6   3 842.158 34.7976   2
  -2   6   3 793.351 34.8430   7
  -2   6   3 822.727 35.1870   4
  -2   6   3 759.176 33.8641   7
  -2   6   2 5512.58 224.333   2
  -2   6   2 5795.34 224.197   7
  -2   6   2 5774.91 224.795   4
  -2   6   2 5261.44 223.479   7
  -2   6   1 28212.7 1178.56   7
  -2   6   1 30271.9 1179.91   4
   2  -6  -1 30674.9 1179.56   2
   2  -6   0 1280.14 52.9075   7
  -2   6   0 1265.22 53.0219   7
   2  -6   0 1299.32 54.4266   4
   2  -6   0 1308.89 53.8349   3
  -2   6   0 1216.65 54.2968   4
   2  -6   0 1378.91 54.3975   2
   2  -6   1 2054.28 80.0943   7
  -2   6  -1 1972.96 80.1739   7
   2  -6   1 1970.58 81.4838   2
   2  -6   1 1893.10 80.8421   3
   2  -6   1 1865.09 81.2741   4
   2  -6   2 81.0257 5.77716   7
  -2   6  -2 81.1526 6.29777   7
   2  -6   2 92.2149 7.24939   3
  -2   6  -3 352.498 16.3404   7
   2  -6   3 348.147 15.9560   7
   2  -6   3 361.793 17.1561   3
   2  -6   3 341.777 17.5195   1
   2  -6   4 2983.46 125.984   1
   2  -6   4 3088.43 124.654   7
  -2   6  -4 3124.76 124.971   7
   2  -6   4 3152.10 125.614   3
  -2   6  -4 3074.38 125.834   6
  -2   6  -4 2951.37 125.392   3
   2  -6   5 566.095 24.9648   7
   2  -6   5 588.498 25.8010   3
  -2   6  -5 551.148 25.3767   7
  -2   6  -5 549.994 26.2968   6
   2  -6   5 532.976 26.0166   1
   2  -6   6 355.630 16.7887   7
   2  -6   6 289.109 16.7476   3
  -2   6  -6 349.767 17.4682   7
  -2   6  -6 336.421 18.0983   6
   2  -6   6 356.741 18.4971   1
   2  -6   7 633.171 31.2267   1
  -2   6  -7 656.692 30.7374   7
  -2   6  -7 680.240 31.5688   6
   2  -6   7 695.837 30.3095   7
   2  -6   8 2009.06 86.6908   1
   2  -6   8 2049.84 85.5568   7
  -2   6  -8 2051.75 86.0196   7
  -2   6  -8 2096.62 86.8724   6
   2  -6   9 859.258 38.2819   7
  -2   6  -9 834.875 37.8721   3
  -2   6  -9 812.668 38.7824   7
   2  -6   9 883.497 39.4997   1
   2  -6  10 409.535 22.1452   7
  -2   6 -10 423.296 21.2690   3
  -2   6 -10 368.235 22.4563   7
   2  -6  10 426.102 23.5569   1
   2  -6  11-4.08460 10.9826   7
  -2   6 -11-0.39003 8.22742   3
   2  -6  11 8.11650 9.50338   3
  -2   6 -11 5.49710 12.5788   7
   2  -6  11 3.19964 11.6537   1
   2  -6  12 303.667 19.7482   7
   2  -6  12 336.517 19.8693   3
  -2   6 -12 305.843 18.5033   3
  -2   6 -12 292.938 20.6525   7
   2  -6  12 336.716 21.5097   1
   2  -6  13 4.31861 12.4791   7
   2  -6  13-5.72683 10.7298   3
  -2   6 -13-1.73258 9.58041   3
  -2   6 -13-13.4854 13.8582   7
   2  -6  13 11.9008 14.0394   1
   2  -6  14 10.7825 14.0330   1
   2  -6  14 24.6813 13.3021   7
   2  -6  14 29.9887 12.0273   3
  -2   6 -14 23.6370 10.5789   3
  -2   6 -14 37.9189 15.9819   7
   2  -6  14 37.1399 11.2688   1
   2  -6  15 68.2401 17.0345   1
   2  -6  15 70.2214 15.7900   7
  -2   6 -15 67.0550 12.0953   3
   2  -6  15 79.5007 14.1736   3
  -2   6 -15 78.5935 17.4274   7
   2  -6  15 93.4972 13.8470   1
   2  -6  16 1344.38 61.9789   1
   2  -6  16 1377.20 58.8453   7
  -2   6 -16 1254.95 56.8544   3
   2  -6  16 1363.89 58.6785   3
  -2   6 -16 1309.10 59.6005   7
  -2   6 -17 52.9311 20.3826   7
   2  -6  17 73.9625 17.5152   7
   2  -5 -18 15.9931 11.9166   3
   2  -5 -17 188.266 15.7836   3
  -2   5  16 2953.23 121.605   7
   2  -5 -16 3150.69 122.557   7
  -2   5  15 1005.76 46.8745   7
   2  -5 -15 1119.58 48.3509   7
  -2   5  14 286.381 22.2625   7
   2  -5 -14 283.381 22.1142   7
   2  -5 -14 229.776 17.2340   5
   2  -5 -14 246.688 15.9830   3
  -2   5  13 96.9757 15.5373   7
   2  -5 -13 99.9963 16.4886   7
   2  -5 -13 68.7619 11.7228   5
   2  -5 -13 86.6372 10.1703   3
   2  -5 -12 1517.42 68.3189   7
  -2   5  12 1695.01 68.3767   7
   2  -5 -12 1509.01 65.8676   5
   2  -5 -12 1449.89 64.8275   3
   2  -5 -11 19.1914 13.7717   7
  -2   5  11 38.8404 13.4207   7
   2  -5 -11 26.2589 8.98321   5
   2  -5 -11 39.2150 8.41938   3
   2  -5 -10 132.232 14.9268   7
  -2   5  10 171.089 15.6028   7
   2  -5 -10 155.960 12.0345   5
   2  -5 -10 148.305 11.0788   3
  -2   5   9 3392.27 137.227   7
   2  -5  -9 3643.30 137.661   7
   2  -5  -9 3207.66 136.026   5
   2  -5  -9 3143.83 135.109   3
   2  -5  -8 3409.35 140.053   7
  -2   5   8 3366.18 140.049   7
   2  -5  -8 3407.88 139.319   5
   2  -5  -8 3374.76 138.465   3
   2  -5  -7 3500.00 132.821   7
  -2   5   7 3108.54 132.364   7
   2  -5  -7 3230.12 131.771   5
   2  -5  -7 3084.78 131.042   3
  -2   5   6 134.184 11.4212   7
  -2   5   5 80.5486 8.83924   7
  -2   5   4 506.711 23.8703   7
  -2   5   4 517.837 23.1369   2
  -2   5   3 62.4830 6.50753   2
  -2   5   3 63.3252 7.21159   7
  -2   5   3 70.5936 7.09779   4
  -2   5   3 74.0447 5.71439   7
  -2   5   2 4701.70 180.467   2
  -2   5   2 4477.95 179.894   7
  -2   5   2 4729.92 180.567   7
  -2   5   2 4628.09 180.861   4
   2  -5  -1 9508.65 393.194   1
   2  -5  -1 10581.8 392.920   2
  -2   5   1 9365.85 393.074   4
  -2   5   1 9602.90 392.219   7
   2  -5   0 5521.78 216.552   1
   2  -5   0 5889.70 216.356   2
  -2   5   0 5109.00 216.387   4
   2  -5   0 5149.87 215.838   3
  -2   5   0 5335.11 215.439   7
   2  -5   0 5239.49 215.365   7
   2  -5   1 8212.08 306.690   1
   2  -5   1 7932.05 305.463   7
  -2   5  -1 7443.78 305.463   7
   2  -5   1 7020.77 306.399   2
   2  -5   1 7359.61 305.929   3
   2  -5   2 8.15294 5.31429   1
  -2   5  -2 7.38071 4.13090   7
   2  -5   2 8.44827 3.84978   7
   2  -5   2 13.9072 4.67836   3
  -2   5  -3 697.396 29.3950   7
   2  -5   3 681.623 29.1363   7
   2  -5   3 706.691 30.0102   3
   2  -5   3 629.670 30.2309   1
  -2   5  -3 707.667 30.0178   3
  -2   5  -4 377.878 17.4474   7
   2  -5   4 374.019 17.1702   7
   2  -5   4 349.712 17.5323   3
  -2   5  -4 394.083 18.3092   6
   2  -5   4 362.279 18.2510   1
   2  -5   5 282.524 14.0108   7
   2  -5   5 289.139 14.1767   3
  -2   5  -5 257.441 14.3855   7
  -2   5  -5 265.598 14.9798   6
   2  -5   5 258.979 14.7917   1
   2  -5   6 13.7269 6.62122   1
  -2   5  -6 10.0782 5.95381   7
  -2   5  -6 11.9459 7.40229   6
   2  -5   6 13.4646 6.24698   7
   2  -5   7 913.843 42.2782   1
  -2   5  -7 951.189 41.9743   7
  -2   5  -7 939.720 42.6586   6
   2  -5   7 1013.22 41.7185   7
   2  -5   8 878.755 39.8783   1
   2  -5   8 922.225 38.9691   7
  -2   5  -8 819.109 39.0121   7
  -2   5  -8 883.992 40.3070   6
   2  -5   9 346.640 18.8233   7
  -2   5  -9 354.949 18.1250   3
  -2   5  -9 337.323 19.6498   7
   2  -5   9 320.708 19.8862   1
   2  -5  10 142.821 13.3120   7
  -2   5 -10 137.452 11.5110   3
  -2   5 -10 140.902 14.1685   7
   2  -5  10 141.679 14.2948   1
   2  -5  11 91.5439 11.6932   7
  -2   5 -11 74.6414 9.77938   3
   2  -5  11 71.9930 11.2325   3
  -2   5 -11 63.6717 13.4377   7
   2  -5  11 69.1478 12.9623   1
   2  -5  12 843.927 39.5750   7
   2  -5  12 911.417 39.8692   3
  -2   5 -12 808.702 38.5361   3
  -2   5 -12 819.332 40.5697   7
   2  -5  12 863.140 41.4396   1
   2  -5  13 485.548 27.5330   1
   2  -5  13 473.608 26.0584   7
   2  -5  13 471.749 25.4737   3
  -2   5 -13 472.171 24.5699   3
  -2   5 -13 468.607 27.3700   7
   2  -5  13 434.176 24.6580   1
   2  -5  14 109.271 16.8517   1
   2  -5  14 118.394 15.0663   7
   2  -5  14 98.8544 13.3761   3
  -2   5 -14 100.219 11.6685   3
  -2   5 -14 101.763 16.1099   7
   2  -5  14 81.1171 12.6731   1
   2  -5  15 64.5262 16.8080   1
   2  -5  15 55.0938 14.0419   7
  -2   5 -15 40.1688 10.7551   3
   2  -5  15 33.8122 12.4603   3
  -2   5 -15 60.0323 16.2275   7
   2  -5  15 30.8669 12.2114   1
   2  -5  16 316.270 25.6900   1
   2  -5  16 333.509 22.9087   7
   2  -5  16 319.446 22.4576   3
  -2   5 -16 360.109 20.9369   3
  -2   5 -16 386.505 26.1120   7
   2  -5  16 265.344 20.7698   1
  -2   5 -17 118.219 20.7491   7
   2  -5  17 147.030 18.7705   7
   2  -5  17 154.793 17.2063   3
   2  -4 -19 102.264 13.7084   3
   2  -4 -18 58.2213 12.2367   3
   2  -4 -17 191.639 15.2966   3
  -2   4  16 332.651 24.5951   7
   2  -4 -16 306.328 26.0915   7
   2  -4 -16 292.993 18.8815   3
  -2   4  15 22.8591 16.4841   7
   2  -4 -15 14.0748 16.0284   7
   2  -4 -15 14.3696 9.58077   3
   2  -4 -14 136.931 17.8536   7
  -2   4  14 127.324 17.7845   7
   2  -4 -14 119.401 11.4554   3
   2  -4 -13 5.53091 14.4092   7
  -2   4  13 5.35456 13.4585   7
   2  -4 -13-5.82172 8.47114   3
   2  -4 -12 634.825 32.5585   7
   2  -4 -12 566.642 29.4315   5
   2  -4 -12 594.414 28.5649   3
  -2   4  11 254.784 18.6792   7
   2  -4 -11 212.817 17.7895   7
   2  -4 -11 192.702 14.1858   5
   2  -4 -11 216.785 13.4499   3
   2  -4 -10 296.247 21.0819   7
   2  -4 -10 331.981 18.7422   5
   2  -4 -10 326.471 17.4987   3
   2  -4  -9 12644.1 534.968   7
   2  -4  -9 12616.8 534.042   5
   2  -4  -9 12609.9 533.187   3
  -2   4   8 293.832 17.8353   7
   2  -4  -8 246.328 17.1926   7
   2  -4  -8 291.758 15.3949   5
   2  -4  -8 255.825 14.1966   3
   2  -4  -7 4467.05 205.167   1
   2  -4  -7 5058.06 206.078   7
   2  -4  -7 5225.11 205.386   5
   2  -4  -7 4967.87 204.552   3
   2  -4  -6 115.903 9.45243   1
   2  -4  -6 103.374 11.2695   7
  -2   4   6 145.055 11.2959   7
   2  -4  -6 125.897 9.14559   5
   2  -4  -6 140.052 8.38894   3
  -2   4   5 267.130 14.5571   7
   2  -4  -5 239.512 13.5357   1
  -2   4   4 4901.75 183.091   7
   2  -4  -4 4173.97 182.585   1
  -2   4   3 21.2844 6.36855   7
   2  -4  -3 21.7727 5.36907   1
  -2   4   3 28.4338 4.43190   2
  -2   4   3 27.3584 4.89710   7
  -2   4   2 100.301 6.42987   2
   2  -4  -2 88.0658 7.08072   1
  -2   4   2 92.8825 6.09022   7
  -2   4   2 100.592 7.44008   7
  -2   4   2 101.441 7.35387   4
   2  -4  -1 9298.34 368.019   1
   2  -4  -1 9753.12 367.610   2
  -2   4   1 9254.42 367.330   7
   2  -4   0 230.473 11.3793   1
  -2   4   0 219.094 10.3112   7
   2  -4   0 200.401 10.0194   7
   2  -4   0 234.111 10.8241   2
   2  -4   0 200.580 10.2724   3
   2  -4   1 5393.89 217.118   1
   2  -4   1 5619.08 216.379   7
  -2   4  -1 5280.97 216.381   7
   2  -4   1 5170.22 216.599   3
  -2   4  -2 818.289 35.5405   7
   2  -4   2 832.110 35.4572   7
   2  -4   2 899.439 35.9508   3
   2  -4   2 799.407 36.2600   1
  -2   4  -2 914.865 35.9903   3
  -2   4  -3 4117.38 164.991   7
   2  -4   3 4105.03 164.880   7
   2  -4   3 4237.01 165.298   3
   2  -4   3 4003.07 165.530   1
  -2   4  -3 3925.28 165.086   3
   2  -4   4 9915.81 394.355   7
  -2   4  -4 9829.44 394.441   7
   2  -4   4 9602.78 394.596   3
  -2   4  -4 9781.62 394.980   6
   2  -4   4 9860.75 395.001   1
   2  -4   5 30258.5 1110.40   7
   2  -4   5 25400.4 1110.22   3
  -2   4  -5 27838.2 1110.87   6
  -2   4  -5 27399.3 1110.39   7
   2  -4   5 27640.8 1110.78   1
  -2   4  -6 2238.98 97.1536   7
  -2   4  -6 2374.98 97.6883   6
   2  -4   6 2358.48 97.6305   1
   2  -4   6 2459.80 97.1531   7
   2  -4   7 824.281 36.0839   1
  -2   4  -7 729.382 35.5035   7
  -2   4  -7 805.509 36.1373   6
   2  -4   7 835.112 35.3559   7
   2  -4   8-2.29955 7.97096   1
   2  -4   8 8.13114 7.93980   7
  -2   4  -8 0.33664 8.22128   7
  -2   4  -8 2.29776 8.41662   6
   2  -4   9 1824.71 78.9851   7
  -2   4  -9 1961.70 78.6868   3
  -2   4  -9 1818.22 79.3952   7
   2  -4   9 1886.62 79.8809   1
   2  -4  10 4119.85 169.883   7
  -2   4 -10 4319.75 169.316   3
   2  -4  10 3863.48 169.510   3
  -2   4 -10 4183.87 170.345   7
   2  -4  10 4207.23 170.694   1
   2  -4  11 248.370 16.9619   7
  -2   4 -11 237.901 14.8018   3
   2  -4  11 227.560 15.6341   3
  -2   4 -11 192.440 17.2083   7
   2  -4  11 264.739 18.0054   1
   2  -4  12 3185.50 124.014   1
   2  -4  12 2992.00 122.846   7
  -2   4 -12 3330.92 124.118   7
   2  -4  12 2543.22 121.775   1
  -2   4 -12 2851.14 121.715   3
   2  -4  12 2963.96 122.639   3
   2  -4  13 47.4224 13.9521   1
  -2   4 -13 53.3734 13.6202   7
   2  -4  13 44.1201 12.0793   7
   2  -4  13 34.2572 9.99535   1
   2  -4  13 42.1218 11.3707   3
  -2   4 -13 61.6724 9.81322   3
   2  -4  14 14.8788 14.3597   1
   2  -4  14 10.0164 12.6101   7
  -2   4 -14 8.82491 13.5951   7
   2  -4  14 19.9530 10.5528   1
  -2   4 -14 13.1567 9.53870   3
   2  -4  14-1.03416 10.8103   3
   2  -4  15 226.071 20.7706   1
   2  -4  15 251.923 17.7732   3
  -2   4 -15 228.480 16.2429   3
  -2   4 -15 228.375 20.1699   7
   2  -4  15 226.416 19.3812   7
   2  -4  15 190.803 16.9243   1
   2  -4  16 70.9400 17.5313   1
   2  -4  16 125.723 16.3214   7
   2  -4  16 98.6960 14.7795   3
  -2   4 -16 111.396 13.6616   3
  -2   4 -16 105.125 19.3593   7
   2  -4  16 98.7673 13.7678   1
   2  -4  17 524.433 29.8171   7
  -2   4 -17 461.552 31.3780   7
  -2   4 -17 503.381 26.6976   3
   2  -4  17 540.474 28.7800   3
   2  -3 -19 377.601 22.3432   3
   2  -3 -18 370.908 21.6998   3
   2  -3 -17 1338.60 60.2125   7
   2  -3 -17 1168.09 53.6584   3
   2  -3 -16 636.259 35.6260   7
  -2   3  16 569.737 34.1400   7
   2  -3 -16 561.164 28.8259   3
   2  -3 -15 30.7444 16.3745   7
  -2   3  15 9.37478 15.5589   7
   2  -3 -15 0.37314 9.55739   3
  -2   3  14 24.5712 14.7279   7
   2  -3 -14 9.83243 15.2672   7
   2  -3 -14 18.9576 8.37929   3
  -2   3  13 225.456 19.7390   7
   2  -3 -13 192.865 19.3577   7
   2  -3 -13 206.942 15.5383   1
   2  -3 -13 227.303 13.7557   3
  -2   3  12 601.473 29.6671   7
   2  -3 -12 537.409 28.9077   7
   2  -3 -12 520.251 24.6853   3
   2  -3 -11 2823.76 129.372   1
   2  -3 -11 3459.47 131.923   7
  -2   3  11 3676.18 132.081   7
   2  -3 -11 2934.25 129.095   5
   2  -3 -11 3145.12 128.610   3
   2  -3 -10 261.122 15.9088   1
  -2   3  10 324.437 19.3465   7
   2  -3 -10 261.968 18.7158   7
   2  -3 -10 266.324 15.8251   5
   2  -3 -10 269.772 14.8562   3
   2  -3  -9-0.33752 7.46632   1
   2  -3  -9 4.34254 10.4804   7
  -2   3   9 0.43112 10.3909   7
   2  -3  -9-0.32116 7.29380   5
   2  -3  -9 9.25996 5.58468   3
   2  -3  -8 561.486 28.0393   1
  -2   3   8 693.130 30.3369   7
   2  -3  -8 716.771 30.5773   7
   2  -3  -8 624.375 28.2355   5
   2  -3  -8 583.612 27.2013   3
   2  -3  -7 180.377 11.1415   1
   2  -3  -7 178.519 13.1146   7
  -2   3   7 192.497 13.3551   7
   2  -3  -7 167.979 10.6608   5
   2  -3  -7 180.993 10.1018   3
   2  -3  -6 2843.63 123.771   1
   2  -3  -6 3212.72 124.903   7
   2  -3  -6 2940.52 123.594   5
   2  -3  -6 2920.24 122.956   3
   2  -3  -5 11562.5 478.188   1
   2  -3  -5 11769.8 478.830   7
  -2   3   5 13200.4 479.052   7
   2  -3  -5 11641.0 477.956   5
   2  -3  -5 11690.3 477.403   3
   2  -3  -4 177.533 10.7042   1
  -2   3   4 224.038 12.1396   7
   2  -3  -3 1889.71 81.0001   1
  -2   3   3 2078.71 81.4429   7
  -2   3   2 4.86060 3.62248   7
  -2   3   2 7.95744 4.67906   7
  -2   3   2 3.29599 3.05200   2
   2  -3  -2-1.97979 4.16003   1
   2  -3  -1 2020.90 83.2922   2
   2  -3  -1 2006.98 83.7467   1
  -2   3   1 2117.63 83.3857   7
   2  -3   0 13175.7 539.255   1
  -2   3   0 13339.8 538.845   7
   2  -3   0 13655.8 538.833   7
   2  -3   0 14075.7 538.969   2
   2  -3   0 12942.2 538.708   3
   2  -3   1 27143.5 1109.79   7
  -2   3  -1 27447.6 1109.81   7
   2  -3   1 27919.7 1109.84   3
   2  -3   1 26916.4 1110.20   1
  -2   3  -1 28881.5 1109.90   3
   2  -3   2 48962.8 2010.44   7
  -2   3  -2 48763.0 2010.48   7
   2  -3   2 49514.9 2010.58   3
  -2   3  -2 51310.7 2010.61   3
   2  -3   2 53344.8 2011.02   1
   2  -3   3 30576.5 1229.94   7
  -2   3  -3 29534.5 1229.92   7
   2  -3   3 30360.0 1230.02   3
   2  -3   3 32803.3 1230.51   1
  -2   3  -4 19354.3 781.470   7
   2  -3   4 20375.3 781.503   7
   2  -3   4 19028.7 781.451   3
  -2   3  -4 18965.5 781.759   6
   2  -3   4 19562.6 781.758   1
  -2   3  -5 7450.79 304.454   7
  -2   3  -5 7345.83 304.866   6
   2  -3   5 7787.40 304.843   1
   2  -3   5 7595.45 304.358   7
   2  -3   6 20.9117 7.10749   1
  -2   3  -6 4.32268 6.79536   7
  -2   3  -6 3.46249 7.54459   6
   2  -3   6 23.1209 6.33768   7
   2  -3   7 84.6756 9.35812   1
   2  -3   7 91.4878 8.80163   7
  -2   3  -7 69.2151 9.15763   7
  -2   3  -7 66.1386 9.15839   6
   2  -3   8 1113.12 47.9921   7
  -2   3  -8 1127.31 47.2272   3
  -2   3  -8 1068.64 48.1872   7
   2  -3   8 1107.49 48.6146   1
   2  -3   9 1348.20 57.7481   7
  -2   3  -9 1278.39 56.6294   3
  -2   3  -9 1354.27 58.1053   7
   2  -3   9 1396.58 58.5196   1
   2  -3  10 5827.06 246.471   7
  -2   3 -10 5687.87 245.683   3
   2  -3  10 5891.18 246.462   3
  -2   3 -10 6423.81 247.337   7
   2  -3  11 699.282 32.5651   1
   2  -3  11 656.350 31.3307   7
  -2   3 -11 623.285 31.9044   7
   2  -3  11 541.287 29.7024   1
   2  -3  11 599.205 30.3765   3
  -2   3 -11 690.212 29.6297   3
   2  -3  12 64.1418 13.3081   1
   2  -3  12 65.6666 13.1583   7
  -2   3 -12 49.0544 13.4037   7
   2  -3  12 42.4591 9.81142   1
  -2   3 -12 55.3956 9.32423   3
   2  -3  12 24.7005 10.3096   3
   2  -3  13 175.966 16.7064   1
  -2   3 -13 143.076 16.9808   7
   2  -3  13 170.116 15.1191   7
   2  -3  13 133.311 13.0921   1
   2  -3  13 153.950 13.7611   3
  -2   3 -13 146.128 12.3146   3
   2  -3  14 1.28934 14.6713   1
   2  -3  14-0.50687 10.5508   3
  -2   3 -14 7.03424 8.87166   3
  -2   3 -14-10.6672 14.2728   7
   2  -3  14-3.24561 12.5120   7
   2  -3  14 5.50316 10.3107   1
   2  -3  15 990.651 44.5016   1
   2  -3  15 882.249 41.8891   7
  -2   3 -15 817.382 39.3024   3
   2  -3  15 925.630 41.1104   3
  -2   3 -15 835.003 43.1990   7
   2  -3  15 751.613 40.0891   1
  -2   3 -16 30.4392 11.1105   3
   2  -3  16 6.94211 12.0505   3
   2  -3  16 29.5942 17.2454   1
  -2   3 -16 8.78139 16.3451   7
   2  -3  16 26.6443 15.0506   7
   2  -3  16 23.7992 11.3305   1
  -2   3 -17 34.1159 11.6309   3
   2  -3  17 25.7257 14.2095   3
   2  -3  17 28.9722 17.0905   1
  -2   3 -17 10.7854 17.4551   7
   2  -3  17 40.7056 16.3955   7
   2  -3  17 20.9915 11.7377   1
   2  -3  18 76.2189 15.5107   3
   2  -2 -19 16.0352 11.9357   3
   2  -2 -18 43.4735 11.2292   3
  -2   2  17 383.050 27.6588   6
   2  -2 -17 360.439 21.2174   3
   2  -2 -16 139.820 13.3161   3
   2  -2 -15 1770.21 75.0415   3
   2  -2 -14 201.147 13.8010   3
   2  -2 -13 802.086 36.0451   3
  -2   2  12 296.170 22.6804   7
   2  -2 -12 378.573 19.9187   1
   2  -2 -12 361.252 18.5122   3
  -2   2  11 2120.44 95.3322   7
   2  -2 -11 2240.89 93.7962   1
   2  -2 -11 2288.52 92.6192   3
  -2   2  10 759.956 35.8003   7
   2  -2 -10 701.795 33.7810   1
   2  -2 -10 768.741 32.9389   3
   2  -2  -9 433.431 20.8587   1
  -2   2   9 456.369 23.0443   7
   2  -2  -9 392.457 20.2131   5
   2  -2  -9 410.970 19.5307   3
   2  -2  -8 2084.49 88.8257   1
  -2   2   8 2314.84 90.5674   7
   2  -2  -8 2089.33 88.6014   5
   2  -2  -8 2145.67 87.9861   3
   2  -2  -7 142.857 9.66673   1
  -2   2   7 180.016 12.5193   7
   2  -2  -7 140.875 9.35451   5
   2  -2  -7 137.768 8.49156   3
   2  -2  -6 1114.95 51.1441   1
   2  -2  -6 1235.53 51.1796   5
   2  -2  -6 1172.36 50.3189   3
   2  -2  -5 14826.0 622.134   1
   2  -2  -5 15016.0 621.907   5
   2  -2  -5 14441.2 621.299   3
   2  -2  -4 292.869 14.4475   1
   2  -2  -4 298.311 14.2887   5
   2  -2  -4 295.243 13.5396   3
   2  -2  -3 1110.42 46.3414   1
  -2   2   3 1121.02 47.3651   7
  -2   2   2 21512.2 885.144   7
   2  -2  -2 21131.5 885.272   1
  -2   2   2 22929.3 884.681   2
  -2   2   2 22072.1 885.597   7
  -2   2   1 19488.5 765.854   7
   2  -2  -1 18966.8 765.417   2
   2  -2  -1 18889.4 765.937   1
   2  -2   0 4088.32 171.428   7
  -2   2   0 4409.99 171.514   7
   2  -2   0 4203.90 171.132   3
   2  -2   0 4376.03 171.618   1
   2  -2   1 85367.1 3515.86   7
  -2   2  -1 89044.0 3515.92   7
   2  -2   1 88083.9 3515.74   3
  -2   2  -1 87873.3 3515.72   3
   2  -2   1 88488.5 3516.00   1
  -2   2  -2 102059. 4017.38   7
   2  -2   2 100461. 4017.31   7
   2  -2   2 101178. 4017.25   3
  -2   2  -2 95555.0 4017.22   3
   2  -2   2 101652. 4017.43   1
  -2   2  -2 101483. 4017.56   1
   2  -2   3 1315.98 56.5039   7
  -2   2  -3 1306.44 56.4966   7
   2  -2   3 1342.52 56.4057   3
  -2   2  -3 1461.23 56.8025   1
   2  -2   3 1468.78 56.7772   1
   2  -2   4 47.1680 5.74809   7
   2  -2   4 52.0583 4.97466   3
  -2   2  -4 54.5804 5.85969   1
   2  -2   4 54.0021 5.75281   1
  -2   2  -4 39.2934 5.70483   7
   2  -2   5 4363.70 179.171   7
   2  -2   5 4746.60 179.465   1
  -2   2  -5 4187.05 179.147   7
   2  -2   6 1400.03 58.0911   7
   2  -2   6 1435.20 58.3266   1
  -2   2  -6 1309.06 58.1893   7
   2  -2   7 4901.54 203.322   7
   2  -2   7 5209.60 203.739   1
  -2   2  -7 4916.44 203.530   7
  -2   2  -8 1.02586 5.51887   3
   2  -2   8 12.0145 7.93041   7
  -2   2  -8 1.01327 8.37175   7
   2  -2   8 2.37868 7.65299   1
   2  -2   9 684.975 31.9191   1
   2  -2   9 800.160 33.7374   1
   2  -2   9 686.811 32.7734   7
  -2   2  -9 735.493 31.7157   3
  -2   2  -9 797.202 33.8450   7
   2  -2   9 613.060 31.6319   5
   2  -2  10 5049.32 211.176   1
   2  -2  10 6114.41 212.960   1
   2  -2  10 5302.01 211.939   7
  -2   2 -10 5093.01 210.809   3
   2  -2  10 5030.84 211.467   3
  -2   2 -10 5917.02 212.761   7
   2  -2  10 4423.09 210.897   5
   2  -2  11 482.148 25.1493   1
   2  -2  11 506.870 24.8636   7
  -2   2 -11 495.982 25.6186   7
   2  -2  11 427.079 23.0134   1
  -2   2 -11 482.630 22.8039   3
   2  -2  11 404.122 23.3823   3
   2  -2  12 58.4723 13.0435   1
   2  -2  12 50.7711 12.3061   7
   2  -2  12 41.4971 12.1320   6
  -2   2 -12 67.1882 12.9915   7
   2  -2  12 43.9033 9.85204   1
   2  -2  12 47.5943 9.94321   3
  -2   2 -12 55.2679 9.13005   3
   2  -2  13 88.5896 14.0792   1
   2  -2  13 95.5365 14.1199   7
   2  -2  13 87.5908 13.5496   6
  -2   2 -13 73.4297 14.6624   7
   2  -2  13 96.5336 11.7253   1
   2  -2  13 111.203 12.2911   3
  -2   2 -13 93.3622 10.5625   3
   2  -2  14 17.9210 13.6033   1
  -2   2 -14 12.5499 13.4472   7
   2  -2  14 6.01488 11.9306   6
   2  -2  14-6.99594 12.9093   7
   2  -2  14 3.40726 9.21030   1
  -2   2 -14-1.21193 8.56683   3
   2  -2  14 1.50344 10.2913   3
   2  -2  15 203.370 18.9332   1
   2  -2  15 224.604 17.5617   3
  -2   2 -15 200.127 14.8938   3
   2  -2  15 186.679 18.5508   6
  -2   2 -15 197.473 19.3295   7
   2  -2  15 209.680 18.2227   7
   2  -2  15 200.269 16.0236   1
   2  -2  16 567.289 32.6273   1
   2  -2  16 547.313 30.9117   7
   2  -2  16 535.965 29.2935   3
  -2   2 -16 569.486 27.7078   3
  -2   2 -16 568.458 32.8768   7
   2  -2  16 577.304 30.7263   6
   2  -2  16 445.871 28.1527   1
   2  -2  17 305.356 26.6874   1
   2  -2  17 398.265 26.1272   7
   2  -2  17 413.291 25.4088   6
  -2   2 -17 366.747 26.8551   7
   2  -2  17 298.120 21.8715   1
  -2   2 -17 378.749 21.6685   3
   2  -2  17 400.688 23.9295   3
  -2   2 -18-12.2193 18.9150   7
   2  -2  18 1.89119 13.9096   3
  -2   2 -18 3.99587 10.9946   3
   2  -1 -19 1177.04 53.0179   3
   2  -1 -18 162.544 14.7256   3
   2  -1 -17 15.4046 19.1283   7
  -2   1  17 22.4741 17.6976   6
   2  -1 -17 19.3111 10.5567   3
  -2   1  16 4342.56 167.062   6
   2  -1 -16 4185.67 163.144   3
   2  -1 -15 7.52977 16.3934   7
   2  -1 -15 29.9853 9.45668   3
  -2   1  14 489.238 25.8988   5
   2  -1 -14 471.560 23.7737   3
  -2   1  13 1182.50 51.8902   5
   2  -1 -13 1139.15 50.1257   3
  -2   1  12-3.88670 9.38369   5
   2  -1 -12 6.79858 6.90661   3
  -2   1  12 0.35048 8.45818   3
  -2   1  11 1618.91 69.3522   5
   2  -1 -11 1662.45 68.0751   3
  -2   1  11 1579.96 68.4067   3
   2  -1 -10 1298.56 55.4531   1
  -2   1  10 1294.50 55.6106   5
   2  -1 -10 1339.25 54.4424   3
  -2   1  10 1217.86 54.5618   3
   2  -1  -9 281.417 15.3123   1
  -2   1   9 264.054 15.4869   5
  -2   1   9 267.085 14.6085   3
   2  -1  -9 295.693 14.3465   3
   2  -1  -8 1809.04 74.5914   1
  -2   1   8 1724.99 74.5132   5
   2  -1  -8 1802.31 73.6008   3
  -2   1   8 1794.93 73.9312   3
   2  -1  -7 5931.47 235.675   1
   2  -1  -7 5613.83 235.257   5
  -2   1   7 5858.72 235.587   5
  -2   1   7 5865.56 234.920   3
   2  -1  -7 5825.43 234.734   3
   2  -1  -6 1111.66 47.3179   1
  -2   1   6 1101.46 47.1950   5
   2  -1  -6 1130.12 47.0642   5
  -2   1   6 1103.98 46.5945   3
   2  -1  -6 1146.27 46.4440   3
   2  -1  -5 3761.80 153.091   1
  -2   1   5 3714.94 152.939   5
   2  -1  -5 3780.09 152.879   5
   2  -1  -5 3822.46 152.337   3
  -2   1   5 3763.44 152.439   3
   2  -1  -4 1991.34 80.8531   1
   2  -1  -4 2017.23 80.6378   5
  -2   1   4 1905.44 80.6466   5
   2  -1  -4 1984.23 80.0670   3
   2  -1  -3 1320.28 54.4041   1
   2  -1  -3 1296.07 54.1106   5
   2  -1  -3 1338.98 53.6389   3
   2  -1  -2 3209.95 123.962   1
  -2   1   2 2821.12 123.850   1
   2  -1  -2 3158.57 123.656   5
  -2   1   1 3614.60 151.610   1
   2  -1  -1 3920.61 151.657   1
   2  -1   0 2111.46 86.6316   1
  -2   1   0 2015.68 86.6468   1
  -2   1   0 2230.87 86.2974   3
  -2   1  -1 2175.87 95.0363   7
   2  -1   1 2414.17 94.8047   3
  -2   1  -1 2268.39 94.7536   3
  -2   1  -1 2381.77 94.9390   1
   2  -1   1 2557.76 94.9438   1
   2  -1   1 2290.46 95.0450   4
  -2   1  -2 51235.3 2152.65   7
   2  -1   2 51182.8 2152.41   3
  -2   1  -2 56722.7 2152.60   1
   2  -1   2 55953.8 2152.52   1
  -2   1  -3 21635.3 900.778   7
   2  -1   3 20105.3 900.543   3
   2  -1   3 24521.5 900.828   1
  -2   1  -3 24089.2 900.754   1
   2  -1   4 2654.31 104.547   1
  -2   1  -4 2478.00 104.516   7
  -2   1  -5 14206.5 588.359   7
   2  -1   5 15049.2 588.286   1
   2  -1   6 26418.9 1113.57   6
  -2   1  -6 29262.7 1113.92   7
   2  -1   7 4999.29 202.222   1
   2  -1   7 5241.53 202.892   6
   2  -1   7 4778.38 202.290   5
  -2   1  -7 4581.69 201.952   3
   2  -1   8-1.58518 5.53907   1
  -2   1  -8-4.27820 5.76187   3
  -2   1  -8-1.68959 8.56854   7
   2  -1   8-1.56441 7.53073   6
   2  -1   8 18.7395 6.05186   5
   2  -1   9 11899.9 484.013   1
   2  -1   9 11836.8 484.434   7
   2  -1   9 11110.5 483.946   3
  -2   1  -9 12224.9 483.904   3
  -2   1  -9 13426.1 485.305   7
   2  -1   9 12330.9 484.807   6
   2  -1   9 11689.5 484.200   5
   2  -1  10 1810.28 78.7943   7
   2  -1  10 2129.71 79.3461   6
  -2   1 -10 2045.68 79.7553   7
   2  -1  10 1648.43 77.7999   1
  -2   1 -10 1791.35 77.7879   3
   2  -1  10 1896.24 78.5058   3
   2  -1  11 21.4352 7.83974   1
   2  -1  11 26.3364 8.83230   3
  -2   1 -11 16.1789 7.42168   3
   2  -1  11 34.6100 10.3308   7
  -2   1 -11 22.4799 11.8053   7
   2  -1  11 29.2545 10.5372   6
   2  -1  12 1735.86 76.6267   7
   2  -1  12 1835.75 76.8940   6
  -2   1 -12 2002.84 77.8772   7
   2  -1  12 1570.08 75.3523   1
  -2   1 -12 1856.84 75.3947   3
   2  -1  12 1769.30 76.0776   3
   2  -1  13 106.402 12.0258   1
  -2   1 -13 127.463 11.7217   3
   2  -1  13 120.929 13.0649   3
  -2   1 -13 131.840 16.3415   7
   2  -1  13 114.698 14.9044   7
   2  -1  13 134.092 14.9637   6
   2  -1  14 657.941 32.7991   7
  -2   1 -14 741.975 34.7646   7
   2  -1  14 715.612 33.2939   6
   2  -1  14 541.490 30.8912   1
  -2   1 -14 605.381 30.5798   3
   2  -1  14 635.103 31.9705   3
   2  -1  15 79.1544 15.0585   1
   2  -1  15 53.4950 14.7201   7
   2  -1  15 67.0342 15.1595   6
  -2   1 -15 63.9462 16.3872   7
   2  -1  15 46.3436 11.6121   1
  -2   1 -15 70.1542 11.2229   3
   2  -1  15 79.4041 13.0706   3
   2  -1  16 44.3986 15.4590   1
   2  -1  16 51.0780 12.9784   3
  -2   1 -16 55.1131 11.0329   3
  -2   1 -16 33.0176 15.9528   7
   2  -1  16 49.8490 15.2965   6
   2  -1  16 36.8577 15.3500   7
   2  -1  16 47.9620 11.4697   1
   2  -1  17 379.426 29.3791   1
   2  -1  17 511.649 29.7614   7
  -2   1 -17 529.184 31.2911   7
   2  -1  17 480.916 29.3635   6
   2  -1  17 406.667 26.1409   1
  -2   1 -17 480.360 25.4232   3
   2  -1  17 521.208 27.9118   3
  -2   1 -18-13.8961 17.7399   7
   2  -1  18-0.63462 12.4171   1
  -2   1 -18 5.91138 11.6321   3
   2  -1  18 16.3091 14.7288   3
   2   0 -19 11.7143 11.7399   3
   2   0 -18 49.8595 12.6415   3
  -2   0  17 85.9131 15.0806   1
   2   0 -17 80.6749 18.9448   7
  -2   0  17 92.8622 19.7567   7
  -2   0  17 105.443 14.8026   5
   2   0 -17 94.8150 12.7954   3
  -2   0  16 32.7173 13.9210   1
  -2   0  16 63.2015 18.1955   7
   2   0 -16 34.4990 18.4075   7
  -2   0  16 44.6751 13.0234   5
  -2   0  16 76.8177 17.5620   6
  -2   0  16 56.3768 13.0335   3
   2   0 -16 26.9702 10.5683   3
  -2   0  15 434.708 27.4242   1
   2   0 -15 460.836 30.5025   7
  -2   0  15 546.201 29.9957   7
  -2   0  15 517.167 29.8402   6
  -2   0  15 524.536 27.8101   5
  -2   0  15 531.473 26.7416   3
   2   0 -15 490.813 24.9878   3
  -2   0  14 676.211 36.5602   1
  -2   0  14 866.340 39.9680   7
   2   0 -14 684.304 38.9095   7
  -2   0  14 842.247 37.4226   5
  -2   0  14 760.969 36.0426   3
   2   0 -14 772.544 34.8696   3
  -2   0  13 320.057 22.5250   1
   2   0 -13 278.204 24.1502   7
  -2   0  13 462.017 25.5772   7
  -2   0  13 444.556 23.0420   5
   2   0 -13 452.119 20.7905   3
  -2   0  13 441.317 22.0046   3
  -2   0  12 246.449 17.5229   1
  -2   0  12 266.198 20.2991   7
   2   0 -12 259.635 20.3515   7
  -2   0  12 293.651 17.7309   5
   2   0 -12 299.977 15.8610   3
  -2   0  12 320.437 16.9737   3
  -2   0  11 3257.64 142.994   1
   2   0 -11 3148.99 143.936   7
  -2   0  11 3660.30 143.234   5
   2   0 -11 3587.74 141.854   3
  -2   0  11 3567.09 142.357   3
  -2   0  10 2733.42 122.100   1
   2   0 -10 2847.83 123.326   7
  -2   0  10 3103.72 122.430   5
   2   0 -10 2955.45 121.130   3
  -2   0  10 3124.20 121.790   3
  -2   0   9 186.246 12.3012   1
   2   0  -9 200.480 14.5590   7
  -2   0   9 206.037 12.5025   5
   2   0  -9 196.970 10.9558   3
  -2   0   9 190.334 11.6398   3
  -2   0   8 2340.88 104.341   1
  -2   0   8 2566.16 104.385   5
  -2   0   8 2591.71 103.792   3
   2   0  -8 2449.41 103.425   3
  -2   0   7 9107.97 394.172   1
   2   0  -7 9770.53 394.151   1
   2   0  -7 9750.62 395.124   7
  -2   0   7 9693.41 394.149   5
   2   0  -7 10087.2 393.393   3
  -2   0   7 10039.2 393.633   3
   2   0  -6 152.604 9.31699   1
  -2   0   6 135.970 9.28559   1
   2   0  -6 85.1501 10.6006   7
  -2   0   6 157.273 9.19667   5
   2   0  -6 153.573 7.95964   3
  -2   0   6 155.642 8.47957   3
   2   0  -5 7117.41 289.223   3
  -2   0   5 7484.15 289.416   3
  -2   0   5 7226.20 289.869   5
  -2   0   5 6815.18 289.929   1
   2   0  -5 7249.62 289.944   1
   2   0  -4 3449.73 142.501   3
  -2   0   4 3598.72 142.636   3
  -2   0   4 3581.77 143.102   5
   2   0  -4 3621.52 143.241   1
  -2   0   4 3461.92 143.221   1
   2   0  -3 246.745 10.2536   3
  -2   0   3 222.820 10.2678   3
  -2   0   3 226.238 10.8467   5
  -2   0   3 206.889 11.0145   1
  -2   0   2 36141.0 1433.18   3
   2   0  -2 35890.5 1433.48   5
  -2   0   2 34854.5 1433.52   5
  -2   0   2 35338.3 1433.75   1
   2   0  -2 36286.2 1433.74   1
  -2   0   1 27284.8 1079.67   5
   2   0  -1 27139.1 1079.92   1
  -2   0   1 26173.4 1079.92   1
  -2   0  -1 53750.3 2292.72   3
  -2   0  -1 55617.3 2292.68   4
   2   0   2 3340.06 146.125   3
   2   0   2 3802.33 146.041   1
   2   0   2 3705.14 145.988   5
   2   0   3 5.22374 2.66650   5
   2   0   3 5.00743 3.06821   3
   2   0   4 11044.1 471.864   5
   2   0   4 12663.1 472.255   6
   2   0   5 11351.7 462.902   1
   2   0   5 10798.4 463.044   5
   2   0   6 295.827 13.5524   1
   2   0   6 332.600 14.7273   6
   2   0   7 1960.43 80.6638   1
   2   0   7 2099.53 81.4237   6
   2   0   7 1919.93 80.8870   5
  -2   0  -7 1875.81 80.6498   3
   2   0   8 607.456 28.6843   1
   2   0   8 728.092 29.9114   6
   2   0   8 630.562 29.1568   5
  -2   0  -8 644.818 28.7426   3
   2   0   9 2737.73 115.911   1
   2   0   9 2979.37 116.661   6
   2   0   9 2616.11 116.085   5
   2   0   9 2792.01 116.313   3
  -2   0  -9 2993.19 115.994   3
   2   0  10 899.331 38.0282   6
   2   0  10 768.610 36.7290   1
  -2   0 -10 845.275 36.8696   3
   2   0  10 829.614 37.5198   3
   2   0  11 847.263 37.2292   6
  -2   0 -11 840.941 38.2854   7
   2   0  11 728.691 35.6440   1
  -2   0 -11 775.080 35.5599   3
   2   0  11 811.879 36.7144   3
  -2   0 -12 336.855 22.9654   7
   2   0  12 403.051 22.4266   6
   2   0  12 343.875 20.3644   1
   2   0  12 426.391 21.5926   3
  -2   0 -12 380.975 20.1503   3
  -2   0 -13 2032.71 87.2053   7
   2   0  13 2220.34 86.4992   6
   2   0  13 2095.99 85.6484   3
  -2   0 -13 2005.23 84.5083   3
  -2   0 -14 1987.75 96.0784   7
   2   0  14 2354.17 95.3958   6
   2   0  14 2146.71 94.2864   1
   2   0  14 2337.39 94.9257   3
  -2   0 -14 2268.68 93.7090   3
   2   0  15 1229.78 52.0674   6
  -2   0 -15 1012.44 52.5401   7
   2   0  15 999.448 50.2547   1
  -2   0 -15 1210.57 50.2136   3
   2   0  15 1122.80 50.8953   3
   2   0  16 1.67227 11.4989   1
   2   0  16-1.22706 14.7864   7
  -2   0 -16-3.49099 17.1168   7
   2   0  16 8.39208 13.8753   6
  -2   0 -16-4.52537 10.2682   3
   2   0  16 15.0746 12.8202   3
   2   0  17 99.0544 17.9259   6
  -2   0 -17 92.3124 19.5826   7
   2   0  17 122.094 17.7376   7
   2   0  17 104.832 14.7914   1
  -2   0 -17 125.350 13.2937   3
   2   0  17 158.033 16.4179   3
  -2   0 -18 35.9749 18.2262   7
   2   0  18 37.4413 15.8321   6
   2   0  18 35.9553 12.9750   1
   2   0  18 42.8198 14.3940   3
  -2   0 -18 32.3688 11.4942   3
   2   1 -18 168.651 15.1470   3
  -2  -1  18 176.863 17.6669   3
  -2  -1  17 302.559 22.8870   1
  -2  -1  17 333.267 25.3285   7
   2   1 -17 263.290 24.9504   7
  -2  -1  17 345.053 23.0302   5
  -2  -1  17 374.800 22.0295   3
   2   1 -17 362.078 20.3897   3
  -2  -1  16 335.498 22.1655   1
  -2  -1  16 403.548 25.3612   7
   2   1 -16 282.037 25.4787   7
  -2  -1  16 353.906 22.1120   5
  -2  -1  16 361.059 21.8249   3
   2   1 -16 325.968 19.8250   3
  -2  -1  15 33.3969 11.2367   1
  -2  -1  15 12.8897 15.9735   7
   2   1 -15 16.6755 15.0655   7
  -2  -1  15 21.9867 11.7443   5
  -2  -1  15 23.9532 10.5165   3
   2   1 -15 13.2999 8.95381   3
  -2  -1  14 10.9149 10.3173   1
   2   1 -14 11.8879 14.3812   7
  -2  -1  14 51.8079 15.3658   7
  -2  -1  14 29.5850 11.4471   5
   2   1 -14 19.6918 8.60936   3
  -2  -1  14 18.1814 10.1847   3
  -2  -1  13 60.9830 11.9634   1
   2   1 -13 60.0657 14.4730   7
  -2  -1  13 96.9976 14.9916   7
  -2  -1  13 85.2112 11.6546   5
   2   1 -13 84.6803 9.43087   3
  -2  -1  13 100.911 11.4648   3
  -2  -1  12 137.443 12.3480   1
  -2  -1  12 145.537 16.0973   7
   2   1 -12 84.8147 15.0871   7
  -2  -1  12 122.659 12.1654   5
   2   1 -12 141.754 10.5121   3
  -2  -1  12 131.670 12.0682   3
  -2  -1  11 4517.29 181.757   1
   2   1 -11 4078.59 182.380   7
  -2  -1  11 4326.89 182.655   7
  -2  -1  11 4723.96 181.872   5
   2   1 -11 4458.33 180.362   3
  -2  -1  11 4410.26 180.931   3
  -2  -1  10 543.101 26.8373   1
  -2  -1  10 549.393 28.6115   7
   2   1 -10 509.998 28.6139   7
  -2  -1  10 571.864 26.9634   5
   2   1 -10 568.361 25.5071   3
  -2  -1  10 581.524 26.2725   3
  -2  -1   9 4167.09 174.636   1
  -2  -1   9 4486.42 175.762   7
   2   1  -9 4076.13 175.576   7
  -2  -1   9 4483.98 174.856   5
   2   1  -9 4181.41 173.592   3
  -2  -1   9 4323.48 174.092   3
  -2  -1   8 2627.07 110.387   1
  -2  -1   8 2619.91 111.265   7
   2   1  -8 2754.21 111.473   7
  -2  -1   8 2802.23 110.620   5
   2   1  -8 2692.63 109.470   3
  -2  -1   8 2615.70 109.780   3
  -2  -1   7 2692.11 109.737   1
  -2  -1   7 2500.77 110.355   7
  -2  -1   7 2689.64 109.758   5
  -2  -1   7 2882.34 109.369   3
   2   1  -7 2830.74 108.946   3
  -2  -1   6 2029.62 81.0687   1
  -2  -1   6 2226.94 82.1299   7
  -2  -1   6 2041.85 80.9989   5
   2   1  -6 2002.14 80.2005   3
  -2  -1   6 2128.13 80.5935   3
  -2  -1   5 4993.73 204.593   1
   2   1  -5 5250.78 205.310   7
  -2  -1   5 4893.84 205.175   7
  -2  -1   5 4955.63 204.472   5
  -2  -1   5 5154.74 204.224   3
   2   1  -5 5096.59 203.968   3
   2   1  -4 4225.22 160.774   7
  -2  -1   4 3991.98 160.044   1
  -2  -1   4 4294.52 159.629   3
   2   1  -4 3795.91 159.425   3
   2   1  -3 423.751 19.8725   7
  -2  -1   3 485.389 18.6973   3
   2   1  -3 433.451 18.5711   3
  -2  -1   3 409.573 19.0700   1
  -2  -1   2 30644.4 1218.08   3
  -2  -1   2 30269.0 1218.39   1
   2   1  -2 30232.1 1218.07   3
  -2  -1   1 3099.09 116.880   2
  -2  -1   1 2721.16 116.851   1
   2   1   0 62916.2 2520.85   7
   2   1   1 16313.9 654.226   7
  -2  -1  -2 468.947 19.3570   1
  -2  -1  -2 446.795 19.7141   5
   2   1   2 508.913 20.1066   7
   2   1   3 58303.8 2185.95   1
  -2  -1  -3 55446.6 2185.88   1
  -2  -1  -3 53354.4 2186.14   6
   2   1   3 54979.6 2186.19   5
  -2  -1  -3 48773.9 2186.13   5
   2   1   3 55597.9 2186.41   7
   2   1   4 92734.1 3618.62   1
  -2  -1  -4 93918.5 3618.58   1
   2   1   4 87252.5 3618.99   6
  -2  -1  -4 98461.1 3619.02   6
   2   1   4 85864.5 3618.78   5
   2   1   4 81971.2 3619.08   7
   2   1   5 171.781 8.85428   1
   2   1   5 190.919 9.71024   6
   2   1   5 162.217 9.26405   5
   2   1   5 148.453 10.0324   7
   2   1   6 9479.58 392.335   1
   2   1   6 8941.09 392.748   7
   2   1   6 9935.80 392.719   5
   2   1   7 4718.34 194.056   1
   2   1   7 5073.83 194.679   6
   2   1   7 4777.69 194.381   5
  -2  -1  -7 4645.21 194.224   3
   2   1   8 4484.99 188.037   1
   2   1   8 4509.25 188.354   5
  -2  -1  -8 4844.31 188.300   3
   2   1   8 4107.70 188.102   3
   2   1   9 2479.99 110.754   1
   2   1   9 2679.29 111.252   5
   2   1   9 2657.01 111.344   3
  -2  -1  -9 2688.89 110.977   3
   2   1  10 8744.36 333.570   6
   2   1  10 7895.89 332.708   1
   2   1  10 8296.35 333.112   3
  -2  -1 -10 8088.09 332.637   3
   2   1  11 211.150 15.4555   6
   2   1  11 201.594 13.8509   1
   2   1  11 225.778 14.4400   3
  -2  -1 -11 212.022 13.5225   3
   2   1  12 14190.4 538.777   6
  -2  -1 -12 13726.4 537.682   3
   2   1  12 14010.9 538.394   3
   2   1  13 144.651 13.6063   1
   2   1  13 128.567 15.2083   6
   2   1  13 177.703 14.1444   3
  -2  -1 -13 169.765 13.1058   3
   2   1  14 4850.22 188.316   6
   2   1  14 4770.72 187.776   3
  -2  -1 -14 4614.94 186.791   3
   2   1  15 105.829 13.2379   1
   2   1  15 107.637 15.5111   6
   2   1  15 106.775 13.5224   3
  -2  -1 -15 104.111 11.9358   3
   2   1  16 485.770 28.1135   6
   2   1  16 447.518 26.4897   1
  -2  -1 -16 471.040 25.4073   3
   2   1  16 546.018 27.6058   3
   2   1  17 913.158 45.0385   6
   2   1  17 830.105 43.0326   1
  -2  -1 -17 970.953 42.8801   3
   2   1  18 684.825 36.7066   6
  -2  -1 -18 727.404 33.8333   3
   2   2 -18 43.6495 12.0609   3
  -2  -2  18 44.8003 14.7405   3
  -2  -2  17-1.90745 12.2503   1
   2   2 -17 14.8617 18.3115   7
  -2  -2  17-1.45068 16.5202   7
  -2  -2  17 4.39167 13.7331   5
  -2  -2  17 5.72476 13.2765   3
   2   2 -17 5.12538 11.1786   3
  -2  -2  16 47.4802 12.7169   1
  -2  -2  16 28.4779 16.3177   7
   2   2 -16 36.3429 16.2043   7
  -2  -2  16 74.3294 14.2080   5
   2   2 -16 49.1931 11.1891   3
  -2  -2  16 39.0033 12.6512   3
  -2  -2  15 37.9663 12.0840   1
  -2  -2  15 41.9906 15.1441   7
   2   2 -15 31.5991 16.1330   7
  -2  -2  15 18.2298 11.5080   5
  -2  -2  15 16.3174 10.8527   3
   2   2 -15 26.4957 9.63724   3
  -2  -2  14-8.97215 10.2211   1
  -2  -2  14 16.1860 13.5507   7
   2   2 -14 5.56292 14.0879   7
  -2  -2  14 3.11249 10.3738   5
   2   2 -14 0.36029 8.37001   3
  -2  -2  14 3.49697 9.91080   3
  -2  -2  13 5.76598 9.71077   1
   2   2 -13 1.72874 14.0261   7
  -2  -2  13 1.68992 13.3008   7
  -2  -2  13-6.73652 10.7435   5
   2   2 -13-3.32776 7.69159   3
  -2  -2  13 7.67350 9.62863   3
  -2  -2  12 1322.92 56.8859   1
   2   2 -12 1231.37 58.3097   7
  -2  -2  12 1361.96 58.5303   7
  -2  -2  12 1377.76 57.1927   5
   2   2 -12 1251.39 55.3222   3
  -2  -2  12 1256.93 56.1333   3
  -2  -2  11 153.392 12.3839   1
  -2  -2  11 155.286 15.1790   7
   2   2 -11 120.569 14.3047   7
  -2  -2  11 139.776 12.3367   5
   2   2 -11 149.084 10.5466   3
  -2  -2  11 134.259 11.6675   3
  -2  -2  10 823.056 37.1593   1
   2   2 -10 787.913 38.3044   7
  -2  -2  10 803.131 38.4810   7
  -2  -2  10 843.515 37.2081   5
  -2  -2  10 792.314 36.5816   3
   2   2 -10 847.133 35.8846   3
  -2  -2   9 791.918 36.3246   1
   2   2  -9 780.051 37.3600   7
  -2  -2   9 830.960 37.5704   7
  -2  -2   9 802.646 36.2803   5
   2   2  -9 818.318 35.2225   3
  -2  -2   9 837.181 35.8962   3
  -2  -2   8 10.3636 6.00392   1
   2   2  -8 17.5780 8.99523   7
  -2  -2   8 16.4619 9.13828   7
  -2  -2   8 20.7615 6.40183   5
   2   2  -8 16.0932 5.12046   3
  -2  -2   8 12.7891 5.75005   3
  -2  -2   7 50.1472 6.48376   1
   2   2  -7 21.6108 8.37672   7
  -2  -2   7 37.2360 9.03365   7
  -2  -2   7 50.1449 6.44899   5
   2   2  -7 41.2444 5.22247   3
  -2  -2   7 42.9093 5.45471   3
   2   2  -6 3.06005 6.93576   7
  -2  -2   6 8.65395 7.31178   7
  -2  -2   6 7.47215 4.73157   1
   2   2  -6 11.8667 4.01273   3
  -2  -2   5 2593.64 108.509   7
   2   2  -5 2631.24 108.499   7
  -2  -2   5 2612.54 107.935   1
   2   2  -5 2654.99 107.410   3
  -2  -2   5 2702.40 107.562   3
   2   2  -4 263.356 12.7738   7
  -2  -2   4 241.974 12.6206   7
  -2  -2   4 249.213 11.7997   1
   2   2  -4 222.796 11.0263   3
  -2  -2   4 235.987 11.1247   3
  -2  -2   3 13215.2 550.310   7
   2   2  -3 12702.7 549.597   3
  -2  -2   3 13703.0 549.671   3
  -2  -2   2 39.8138 3.45187   3
  -2  -2   2 25.2863 4.22087   1
  -2  -2   1 57.7757 4.13625   2
  -2  -2   1 60.7884 3.72250   7
  -2  -2   1 47.7216 3.88341   1
   2   2   0 830.944 32.6928   7
  -2  -2   0 766.324 32.6841   7
  -2  -2   0 711.816 32.5136   1
  -2  -2  -1 17028.3 711.781   7
   2   2   1 18237.1 711.773   7
  -2  -2  -1 17914.7 711.570   1
  -2  -2  -2 27.0368 2.72512   1
   2   2   2 33.1030 2.83687   1
  -2  -2  -2 32.7293 2.76500   6
  -2  -2  -2 30.2962 3.87909   7
   2   2   2 27.9810 3.60568   7
   2   2   3 113.591 5.55747   1
  -2  -2  -3 91.0730 5.54023   1
   2   2   3 107.011 5.60394   6
  -2  -2  -3 92.1131 6.67771   7
  -2  -2  -3 86.4004 5.88024   5
   2   2   3 110.064 6.47018   7
  -2  -2  -4 3989.16 170.152   7
   2   2   4 4344.20 169.834   6
  -2  -2  -4 4135.90 169.666   1
   2   2   4 4339.72 169.776   1
   2   2   4 4181.91 170.148   7
  -2  -2  -5 2706.43 107.433   1
   2   2   5 2651.33 107.413   1
   2   2   5 2657.39 107.889   7
  -2  -2  -5 2534.57 108.104   7
   2   2   5 2628.93 107.553   6
   2   2   6 86.7795 6.76129   1
  -2  -2  -6 98.1646 6.73230   1
   2   2   6 87.2959 8.29533   7
  -2  -2  -6 80.1113 8.94653   7
   2   2   6 93.8903 7.26474   5
   2   2   6 77.3671 7.92416   6
  -2  -2  -6 87.5745 7.05249   3
  -2  -2  -7 4.56086 5.04645   1
   2   2   7 9.68563 4.92584   1
   2   2   7 8.64994 7.10298   7
  -2  -2  -7 7.72568 7.66528   7
   2   2   7 0.72093 6.80452   6
   2   2   7 9.31584 5.43651   5
  -2  -2  -7 4.74718 5.44056   3
   2   2   8 198.256 11.5048   1
  -2  -2  -8 190.293 11.2139   1
   2   2   8 198.744 12.9185   7
   2   2   8 248.608 12.7383   6
   2   2   8 179.838 11.6340   5
   2   2   8 174.984 11.7279   3
  -2  -2  -8 189.461 11.3657   3
   2   2   9-1.74720 6.53712   1
  -2  -2  -9 6.20402 5.71953   1
   2   2   9 4.85737 8.32248   7
   2   2   9 0.95445 7.95919   6
   2   2   9-7.45243 7.34634   5
   2   2   9 0.64268 7.07343   3
  -2  -2  -9 2.66664 6.29337   3
   2   2  10 64.0646 8.13393   1
   2   2  10 76.4575 10.8319   7
   2   2  10 64.3552 9.86473   6
   2   2  10 57.1392 8.77034   3
  -2  -2 -10 71.4844 8.54060   3
   2   2  11 100.695 10.3826   1
   2   2  11 94.0778 12.9434   7
   2   2  11 123.517 12.5110   6
  -2  -2 -11 111.369 10.2312   3
   2   2  11 117.529 11.0872   3
   2   2  12 1624.46 67.5897   6
   2   2  12 1512.70 67.8324   7
   2   2  12 1469.14 66.5347   1
   2   2  12 1619.56 67.1248   3
  -2  -2 -12 1545.51 66.2795   3
   2   2  13 2881.90 124.042   6
   2   2  13 3063.93 124.761   7
   2   2  13 2946.65 123.645   1
  -2  -2 -13 2994.61 123.230   3
   2   2  14 12.9561 10.2885   1
   2   2  14 15.6706 12.9163   7
   2   2  14 2.54039 12.2194   6
  -2  -2 -14 11.1408 8.83465   3
   2   2  15 119.402 13.1214   1
   2   2  15 123.217 15.6563   7
   2   2  15 128.119 15.2723   6
  -2  -2 -15 122.688 12.2383   3
   2   2  16-0.55526 10.4269   1
   2   2  16-9.83430 14.5342   7
   2   2  16 1.15694 13.9889   6
  -2  -2 -16 18.0150 10.0135   3
   2   2  17 7.11627 12.0115   1
   2   2  17 15.0241 14.7796   7
   2   2  17 8.61905 15.2510   6
  -2  -2 -17 2.89599 11.7523   3
   2   2  18 5.66837 13.5809   1
   2   2  18 10.4136 16.6692   6
  -2  -2 -18 19.6331 12.3912   3
  -2  -3  18 62.3907 14.6423   3
   2   3 -18 77.9005 12.8249   3
  -2  -3  17 54.5382 14.1720   3
   2   3 -17 54.2697 11.3962   3
   2   3 -17 54.2685 19.1987   7
  -2  -3  17 66.1167 13.8397   5
  -2  -3  16 31.7575 12.1238   1
  -2  -3  16 42.8158 12.6091   3
   2   3 -16 53.6974 11.1057   3
  -2  -3  16 13.4611 16.0340   1
  -2  -3  16 57.8544 17.8875   7
   2   3 -16 46.8983 16.2988   7
  -2  -3  16 43.3958 15.9767   6
  -2  -3  16 55.4283 13.6655   5
  -2  -3  15 55.2354 12.3069   1
   2   3 -15 70.8039 10.6977   3
  -2  -3  15 53.2355 12.1218   3
  -2  -3  15 50.2380 16.4702   1
   2   3 -15 79.9450 17.3348   7
  -2  -3  15 94.2837 16.8687   7
  -2  -3  15 79.7758 16.0766   6
  -2  -3  15 59.3113 13.2341   5
  -2  -3  14 17.1810 10.8902   1
  -2  -3  14 48.1458 11.1844   3
   2   3 -14 42.3572 9.27645   3
  -2  -3  14 22.6657 14.6622   1
   2   3 -14 40.3124 15.1883   7
  -2  -3  14 61.3864 14.4133   7
  -2  -3  14 42.0163 15.2030   6
  -2  -3  14 40.3102 11.6568   5
  -2  -3  13 3009.64 115.538   1
   2   3 -13 2794.26 113.634   3
  -2  -3  13 3089.27 114.923   3
   2   3 -13 2690.28 116.190   7
  -2  -3  13 2956.58 116.415   7
  -2  -3  13 2963.32 116.750   6
  -2  -3  13 3240.49 115.868   5
  -2  -3  12 293.732 18.9673   1
  -2  -3  12 307.493 20.8139   7
   2   3 -12 280.299 21.0997   7
  -2  -3  12 346.810 19.2316   5
  -2  -3  12 353.559 21.9430   6
  -2  -3  12 306.672 18.1016   3
   2   3 -12 318.558 17.3516   3
  -2  -3  11 2225.74 94.4013   1
   2   3 -11 2338.67 95.6374   7
  -2  -3  11 2270.39 95.4859   7
  -2  -3  11 2080.88 95.2004   6
  -2  -3  11 2279.73 94.3360   5
  -2  -3  11 2302.36 93.8507   3
   2   3 -11 2208.51 93.1092   3
  -2  -3  10 145.296 11.7771   1
   2   3 -10 93.7069 13.7780   7
  -2  -3  10 154.309 14.3737   7
  -2  -3  10 132.627 14.0931   6
  -2  -3  10 152.577 11.7899   5
   2   3 -10 148.476 10.3893   3
  -2  -3  10 148.484 11.1082   3
  -2  -3   9 3114.73 122.545   1
  -2  -3   9 2952.59 123.108   7
  -2  -3   9 3034.50 122.244   5
  -2  -3   9 3153.99 123.542   6
   2   3  -9 2905.92 121.387   3
  -2  -3   9 3151.26 122.016   3
   2   3  -8 185.011 10.6452   3
  -2  -3   8 195.942 11.2060   3
  -2  -3   8 203.248 11.8107   1
   2   3  -8 155.164 13.1627   7
  -2  -3   8 160.543 13.1878   7
  -2  -3   7 3142.63 133.548   3
   2   3  -7 3310.39 133.430   3
   2   3  -7 3182.44 134.522   7
  -2  -3   7 3381.24 134.755   7
  -2  -3   7 3403.84 134.223   1
  -2  -3   6 4415.66 189.519   7
   2   3  -6 4604.92 188.628   3
  -2  -3   6 4660.18 188.796   3
  -2  -3   6 4482.60 189.840   1
  -2  -3   5 396.294 17.5215   3
  -2  -3   5 355.348 18.6515   1
   2   3  -5 326.123 18.4432   7
  -2  -3   5 398.205 18.7871   7
   2   3  -5 423.671 17.5562   3
  -2  -3   4 5.00177 5.42218   7
   2   3  -4 2.68658 5.23685   7
   2   3  -4 4.08995 3.43185   3
  -2  -3   4 6.89697 3.54095   3
  -2  -3   4 0.44167 5.82430   1
  -2  -3   3 3613.65 152.000   3
   2   3  -3 4140.19 152.504   7
  -2  -3   3 3800.97 152.312   7
   2   3  -3 3966.32 152.227   3
  -2  -3   3 3314.41 152.480   1
  -2  -3   2 4897.75 193.240   2
   2   3  -2 4898.69 193.246   1
  -2  -3   2 4843.96 192.989   7
  -2  -3   2 5347.35 193.151   3
   2   3  -1 13719.0 595.970   1
  -2  -3   1 15120.5 595.953   1
  -2  -3   1 14003.8 595.652   7
  -2  -3   1 14116.4 596.105   2
   2   3   0 9483.32 389.761   2
  -2  -3   0 9605.93 389.019   7
   2   3   0 10451.5 389.518   1
  -2  -3   0 9366.85 389.358   1
   2   3   1 8581.22 348.057   7
  -2  -3  -1 8676.22 348.115   7
   2   3   1 8746.64 348.367   1
  -2  -3  -1 8710.72 348.344   1
  -2  -3  -1 8691.91 347.887   4
   2   3   2 40169.8 1693.24   7
  -2  -3  -2 43605.7 1693.38   7
   2   3   2 44880.5 1693.45   1
  -2  -3  -2 40963.5 1693.31   1
  -2  -3  -3 1355.86 54.9224   7
   2   3   3 1362.02 54.2557   6
   2   3   3 1387.65 54.7451   1
  -2  -3  -3 1233.14 54.6147   1
   2   3   3 1332.12 54.7518   7
   2   3   4 149.155 8.00951   1
  -2  -3  -4 144.255 7.94906   1
  -2  -3  -4 153.230 8.91992   7
   2   3   4 148.907 7.80318   6
   2   3   4 146.476 8.48888   7
   2   3   5 4576.18 187.115   1
  -2  -3  -5 4946.37 187.169   1
  -2  -3  -5 4611.49 187.592   7
   2   3   5 4435.27 187.292   7
   2   3   5 4567.56 186.935   6
  -2  -3  -6 166.939 9.72146   1
   2   3   6 181.998 9.97780   1
  -2  -3  -6 164.578 11.2981   7
   2   3   6 182.073 10.9348   7
   2   3   6 155.780 10.0710   6
  -2  -3  -6 175.362 10.3788   3
   2   3   7 100.410 8.00134   1
  -2  -3  -7 108.014 7.65905   1
   2   3   7 101.750 9.30522   7
  -2  -3  -7 99.8451 9.93617   7
   2   3   7 105.710 8.21855   6
  -2  -3  -7 104.063 8.12731   3
   2   3   8 1690.91 68.1744   1
  -2  -3  -8 1567.06 67.8162   1
   2   3   8 1637.84 68.6335   7
  -2  -3  -8 1608.30 69.0024   7
   2   3   8 1624.12 68.2628   6
  -2  -3  -8 1642.04 68.2009   3
  -2  -3  -9 3037.49 127.963   1
   2   3   9 3076.02 128.162   1
   2   3   9 3084.87 128.802   7
  -2  -3  -9 3181.24 129.309   7
   2   3   9 3282.73 128.517   6
  -2  -3  -9 3105.91 128.272   3
  -2  -3 -10 61.0551 8.02005   1
   2   3  10 61.0305 8.32614   1
  -2  -3 -10 61.5356 11.6068   7
   2   3  10 72.3119 10.8415   7
   2   3  10 70.1047 9.52295   6
  -2  -3 -10 72.3918 8.73270   3
  -2  -3 -11 336.144 17.6318   1
   2   3  11 320.749 18.0021   1
  -2  -3 -11 364.187 21.1015   7
   2   3  11 291.161 19.8326   7
   2   3  11 319.399 18.9359   6
  -2  -3 -11 321.238 17.8681   3
   2   3  12 379.179 20.1717   1
  -2  -3 -12 345.972 23.1942   7
   2   3  12 370.830 22.1950   7
   2   3  12 374.649 21.1549   6
  -2  -3 -12 354.546 20.2447   3
   2   3  13 911.592 44.3595   1
   2   3  13 959.287 45.8103   7
  -2  -3 -13 1018.40 47.1849   7
   2   3  13 999.735 45.6763   6
  -2  -3 -13 1049.91 44.6564   3
  -2  -3 -14 845.467 39.1466   3
   2   3  14 839.362 39.8983   1
   2   3  14 885.887 41.4264   7
   2   3  14 839.534 40.6300   6
  -2  -3 -14 833.141 42.1511   7
  -2  -3 -15 332.126 19.7125   3
   2   3  15 326.616 21.6962   6
   2   3  15 320.131 22.1130   7
  -2  -3 -15 310.542 23.8536   7
   2   3  15 329.383 20.5721   1
   2   3  16 706.017 35.9488   7
  -2  -3 -16 688.986 37.3429   7
   2   3  16 640.276 34.9226   6
   2   3  16 665.546 33.8834   1
  -2  -3 -16 694.768 33.2882   3
   2   3  17 33.3347 12.3623   1
   2   3  17 34.0033 16.2979   7
  -2  -3 -17 27.6406 18.2056   7
   2   3  17 29.0089 15.4457   6
  -2  -3 -17 54.2013 11.8430   3
   2   3  18 234.324 19.1293   1
  -2  -3 -18 219.889 17.4604   3
   2   3  18 199.060 21.1261   6
  -2  -3 -18 191.033 24.5347   7
  -2  -4  18 22.9465 14.4251   3
  -2  -4  17 105.251 14.9106   3
   2   4 -17 94.0261 12.8413   3
  -2  -4  17 85.0558 15.8195   5
  -2  -4  16 515.100 27.7653   1
   2   4 -16 507.330 25.6567   3
  -2  -4  16 505.579 27.0499   3
  -2  -4  16 558.201 30.2224   7
  -2  -4  16 560.528 30.6234   6
   2   4 -16 481.913 30.7749   7
  -2  -4  16 614.012 29.0183   5
  -2  -4  15 69.2031 12.7634   1
   2   4 -15 83.5394 10.7922   3
  -2  -4  15 58.7525 11.6273   3
  -2  -4  15 26.7435 16.9601   1
  -2  -4  15 111.581 18.0891   7
   2   4 -15 80.2417 16.4800   7
  -2  -4  15 68.5394 13.7100   5
  -2  -4  15 79.6706 16.4656   6
  -2  -4  14 351.733 20.9733   1
  -2  -4  14 361.746 20.2630   3
   2   4 -14 314.442 18.5428   3
  -2  -4  14 253.980 22.6185   1
  -2  -4  14 311.957 23.5120   7
   2   4 -14 276.896 22.8340   7
  -2  -4  14 360.367 23.0925   6
  -2  -4  14 327.416 20.9615   5
  -2  -4  13 5.49528 9.91341   1
  -2  -4  13-3.89842 9.85897   3
   2   4 -13 14.3139 8.47438   3
  -2  -4  13 2.58802 14.2085   1
  -2  -4  13 11.9588 12.9516   7
   2   4 -13-1.68824 14.2008   7
  -2  -4  13 0.50180 10.0650   5
  -2  -4  13-6.42286 14.1385   6
  -2  -4  12 497.641 24.7963   1
  -2  -4  12 468.878 24.3228   3
   2   4 -12 446.896 23.2097   3
  -2  -4  12 501.253 26.4798   7
   2   4 -12 452.096 27.0631   7
  -2  -4  12 489.304 26.9377   6
  -2  -4  12 498.487 24.7399   5
  -2  -4  11 260.167 16.5446   1
  -2  -4  11 240.073 15.6129   3
   2   4 -11 254.819 14.7830   3
   2   4 -11 287.416 18.4951   7
  -2  -4  11 271.393 18.6983   7
  -2  -4  11 295.512 19.3460   6
  -2  -4  11 271.303 16.1043   5
  -2  -4  10 187.041 13.4134   1
  -2  -4  10 190.710 12.5575   3
   2   4 -10 184.191 11.8536   3
  -2  -4  10 124.438 15.3011   1
   2   4 -10 155.650 14.9388   7
  -2  -4  10 193.262 15.5081   7
  -2  -4  10 187.524 15.6770   6
  -2  -4   9 108.465 10.3607   1
   2   4  -9 104.977 9.04327   3
  -2  -4   9 116.215 9.47294   3
  -2  -4   9 95.0080 12.9134   1
  -2  -4   9 111.151 12.5364   7
   2   4  -9 95.5194 11.5159   7
  -2  -4   9 118.794 12.5099   6
  -2  -4   8 3042.01 118.216   1
   2   4  -8 2863.18 117.262   3
  -2  -4   8 3043.71 117.685   3
  -2  -4   8 2722.23 118.854   1
  -2  -4   8 2971.32 118.530   7
  -2  -4   8 2978.45 118.832   6
   2   4  -7 79.7300 7.14616   3
  -2  -4   7 92.0981 7.51704   3
  -2  -4   7 65.9508 9.56251   1
   2   4  -7 99.2314 9.13918   7
  -2  -4   7 85.9879 9.65827   7
  -2  -4   7 77.5979 9.94084   6
  -2  -4   6 18.1905 5.02416   3
   2   4  -6 13.2437 4.97937   3
  -2  -4   6 12.8216 7.39104   1
  -2  -4   6 6.57212 6.69832   7
   2   4  -6 12.2139 6.97610   7
  -2  -4   6 21.6321 7.49214   6
  -2  -4   5 438.558 18.9566   3
  -2  -4   5 342.365 19.8246   1
  -2  -4   5 432.498 19.7417   7
   2   4  -5 356.133 19.4747   7
   2   4  -5 445.381 19.0449   3
  -2  -4   5 445.306 19.9315   6
  -2  -4   4 1719.22 76.9688   3
  -2  -4   4 2018.41 77.9829   1
  -2  -4   4 1951.51 77.2412   7
   2   4  -4 2028.10 77.4294   7
   2   4  -4 1792.04 77.0197   3
  -2  -4   4 1839.18 77.4510   6
  -2  -4   3 723.352 32.1743   3
  -2  -4   3 698.040 31.8478   7
  -2  -4   3 784.801 32.3873   6
   2   4  -3 692.457 32.5641   1
  -2  -4   3 742.215 32.6363   1
  -2  -4   2 311.810 16.5313   2
  -2  -4   2 337.347 16.4755   1
   2   4  -2 317.334 16.5851   1
  -2  -4   2 376.265 15.7705   7
  -2  -4   2 412.035 16.0899   6
  -2  -4   2 360.916 16.1703   3
  -2  -4   1 23661.5 971.881   7
   2   4  -1 24249.5 972.930   1
  -2  -4   1 23823.9 972.755   1
  -2  -4   1 24439.0 972.102   7
  -2  -4   1 24250.9 972.210   6
  -2  -4   1 26440.9 973.228   2
   2   4   0 121.327 7.96074   2
  -2  -4   0 146.634 6.21708   7
  -2  -4   0 120.926 7.51325   1
   2   4   0 157.087 7.95591   1
  -2  -4  -1 137.374 5.93676   7
  -2  -4  -1 115.706 6.95380   1
   2   4   1 116.909 6.88154   1
   2   4   1 103.489 7.44903   2
  -2  -4  -1 123.173 6.04228   4
  -2  -4  -2 2144.66 88.5495   1
   2   4   2 2081.09 87.9909   7
   2   4   2 2259.19 88.6953   1
  -2  -4  -2 2191.23 88.1957   7
   2   4   2 2241.38 88.0074   4
   2   4   3 367.047 17.0159   1
   2   4   3 382.891 16.6889   7
  -2  -4  -3 376.773 16.9724   1
  -2  -4  -3 395.467 16.9719   7
   2   4   4 24419.8 975.866   7
  -2  -4  -4 24610.0 976.047   7
  -2  -4  -4 23931.9 975.954   1
   2   4   4 24345.8 975.999   1
  -2  -4  -5 9790.09 396.794   7
   2   4   5 9743.34 396.574   7
  -2  -4  -5 10114.1 396.550   1
   2   4   5 9752.03 396.582   1
   2   4   6 6498.37 262.904   7
  -2  -4  -6 6525.28 263.179   7
   2   4   6 6565.64 262.861   1
  -2  -4  -6 6372.31 262.726   1
  -2  -4  -6 6583.12 263.200   3
  -2  -4  -7 3599.81 147.323   7
   2   4   7 3458.57 147.000   7
   2   4   7 3798.96 146.941   1
  -2  -4  -7 3635.30 146.711   1
  -2  -4  -7 3497.88 146.930   3
  -2  -4  -8 1074.31 49.3640   7
   2   4   8 1165.32 49.1736   7
  -2  -4  -8 1155.14 48.3633   1
   2   4   8 1148.54 48.5721   1
  -2  -4  -8 1120.16 48.6351   3
   2   4   9 493.765 23.1312   1
  -2  -4  -9 515.804 22.9899   1
   2   4   9 459.126 23.9096   7
  -2  -4  -9 437.575 24.3573   7
   2   4   9 471.164 23.2472   6
  -2  -4  -9 483.848 23.1820   3
  -2  -4 -10 4442.23 190.206   1
   2   4  10 4657.30 190.546   1
   2   4  10 4655.94 191.181   7
  -2  -4 -10 4800.82 191.601   7
   2   4  10 4718.03 190.565   6
  -2  -4 -10 4786.74 190.629   3
  -2  -4 -11 419.595 21.5301   1
   2   4  11 440.412 22.1066   1
   2   4  11 408.583 23.5257   7
  -2  -4 -11 452.618 24.3064   7
   2   4  11 441.861 22.4627   6
  -2  -4 -11 413.051 21.9224   3
   2   4  12 175.163 13.8223   1
  -2  -4 -12 171.838 13.1996   1
  -2  -4 -12 164.442 17.3684   7
   2   4  12 180.534 15.8670   7
   2   4  12 231.096 15.5416   6
  -2  -4 -12 198.008 13.8401   3
  -2  -4 -13 1942.25 87.5850   1
   2   4  13 2074.83 88.2221   1
   2   4  13 2150.96 89.1509   7
  -2  -4 -13 2126.51 90.0973   7
   2   4  13 2107.61 88.4348   6
  -2  -4 -13 2111.77 88.0316   3
   2   4  14-1.47339 10.4947   1
  -2  -4 -14-1.24505 13.6594   7
   2   4  14-8.71141 12.6849   7
   2   4  14-0.99207 11.1185   6
  -2  -4 -14-0.88200 10.0366   3
   2   4  15 15.3065 11.2667   1
  -2  -4 -15-2.67028 15.5805   7
   2   4  15-1.16199 13.6001   7
   2   4  15 1.06401 12.8111   6
  -2  -4 -15 26.8248 10.6904   3
   2   4  16-0.56420 11.2506   1
  -2  -4 -16 6.69253 11.0099   3
   2   4  16-3.69370 14.8074   7
  -2  -4 -16-1.44895 16.5990   7
   2   4  16 18.1090 14.6840   6
   2   4  17 522.071 31.4577   7
  -2  -4 -17 596.130 34.2764   7
   2   4  17 508.971 30.5601   6
   2   4  17 531.389 29.7401   1
  -2  -4 -17 556.823 28.3272   3
   2   4  18 12.7230 12.9791   1
  -2  -4 -18-7.96490 19.8149   7
   2   4  18 4.39851 15.2050   6
  -2  -4 -18 1.54348 11.9960   3
   2   5 -17 38.4926 17.4293   7
  -2  -5  17 41.7060 14.5887   3
   2   5 -17 28.6462 11.9172   3
  -2  -5  16 18.4078 12.7783   1
   2   5 -16 18.1079 10.6080   3
  -2  -5  16 16.5271 12.7798   3
  -2  -5  16 20.1259 16.4654   7
   2   5 -16 10.7866 17.2101   7
  -2  -5  16 8.17429 13.4866   5
  -2  -5  16 26.5797 17.0497   6
  -2  -5  15 10.4598 12.0337   1
   2   5 -15 8.85192 9.79587   3
  -2  -5  15 10.0765 11.6482   3
  -2  -5  15 8.31061 15.7426   1
  -2  -5  15 6.78047 16.2701   7
   2   5 -15 0.63426 14.5982   7
  -2  -5  15-2.34704 12.2494   5
  -2  -5  15 9.26140 15.2257   6
  -2  -5  14 16.4672 11.2218   1
   2   5 -14 7.18196 8.95963   3
  -2  -5  14 5.30130 10.6731   3
  -2  -5  14 10.7469 15.3186   1
   2   5 -14 9.51299 15.2484   7
  -2  -5  14 30.0858 14.3974   7
  -2  -5  14 19.6732 11.8080   5
  -2  -5  14 22.3366 15.2597   6
  -2  -5  13 368.980 21.3200   1
  -2  -5  13 407.332 21.5265   3
   2   5 -13 365.048 19.7999   3
  -2  -5  13 400.790 23.9978   7
   2   5 -13 330.237 23.3005   7
  -2  -5  13 412.063 24.0911   6
  -2  -5  13 348.899 21.2980   5
  -2  -5  12 214.778 15.3735   1
  -2  -5  12 219.184 14.6232   3
  -2  -5  12 139.958 17.3415   1
  -2  -5  12 216.908 17.6280   7
   2   5 -12 145.034 17.2720   7
   2   5 -12 182.734 13.4309   3
  -2  -5  12 201.462 18.2570   6
  -2  -5  12 189.834 15.0514   5
  -2  -5  11 3223.89 121.674   1
  -2  -5  11 3174.50 120.999   3
   2   5 -11 2781.35 121.501   7
  -2  -5  11 3084.49 121.919   7
  -2  -5  11 3245.99 122.728   6
   2   5 -11 3010.04 120.168   3
  -2  -5  10 47.3556 9.36204   1
  -2  -5  10 33.7982 8.79976   3
   2   5 -10 34.6534 7.75142   3
  -2  -5  10 28.4753 12.5130   1
  -2  -5  10 25.3964 11.8862   7
   2   5 -10 28.9810 11.6303   7
  -2  -5  10 40.6428 11.5466   6
  -2  -5   9 1272.02 51.5244   3
  -2  -5   9 1203.37 52.1349   7
  -2  -5   9 1217.67 52.8595   6
   2   5  -9 1148.61 51.9921   7
   2   5  -9 1262.63 50.9919   3
  -2  -5   8 1570.28 61.3339   3
  -2  -5   8 1287.26 62.3229   1
  -2  -5   8 1487.34 61.9141   7
   2   5  -8 1343.31 61.6658   7
  -2  -5   8 1488.80 62.3571   6
   2   5  -8 1452.91 60.8136   3
  -2  -5   7 355.787 17.4044   3
  -2  -5   7 277.778 18.6627   1
  -2  -5   7 370.605 18.5414   7
   2   5  -7 359.111 18.4768   7
  -2  -5   7 346.700 18.6243   6
   2   5  -7 351.927 17.2950   3
  -2  -5   6 997.409 41.5606   3
  -2  -5   6 955.414 42.7745   1
  -2  -5   6 978.458 41.8612   7
   2   5  -6 896.763 41.7612   7
  -2  -5   6 984.592 42.2878   6
   2   5  -6 993.850 41.5496   3
  -2  -5   5 134.800 8.34890   3
  -2  -5   5 83.4348 9.62094   1
  -2  -5   5 128.501 9.09787   7
  -2  -5   5 135.286 9.53745   6
   2   5  -5 137.276 9.38139   7
   2   5  -5 145.425 8.89417   3
  -2  -5   4 1.02387 4.72618   3
  -2  -5   4-7.27058 5.05006   7
   2   5  -4 2.48448 4.93771   7
  -2  -5   4 6.56604 5.55871   6
  -2  -5   4-3.60027 6.10164   1
  -2  -5   3 201.941 11.4654   2
   2   5  -3 240.185 10.5868   7
  -2  -5   3 185.102 10.1335   7
  -2  -5   3 202.010 10.6974   6
  -2  -5   3 205.626 10.7984   3
   2   5  -3 217.034 11.9990   1
  -2  -5   3 171.019 11.1970   1
  -2  -5   2 2304.84 96.4801   2
   2   5  -2 2328.33 96.6184   1
  -2  -5   2 2302.82 96.2475   1
  -2  -5   2 2482.71 95.2555   7
  -2  -5   2 2425.07 95.6397   6
  -2  -5   2 2118.27 96.1227   3
  -2  -5   1 19002.5 711.141   7
  -2  -5   1 17647.7 711.250   7
   2   5  -1 17160.9 712.597   1
  -2  -5   1 17392.5 712.414   1
   2   5   0 21224.6 839.992   2
  -2  -5   0 20177.8 839.041   4
  -2  -5   0 21576.0 839.599   1
   2   5   0 21109.1 839.641   1
   2   5   1 17265.5 694.864   1
  -2  -5  -1 16233.4 694.765   1
  -2  -5  -1 17927.0 693.682   7
  -2  -5  -1 16637.1 694.247   4
   2   5   2 5833.62 224.997   7
   2   5   2 5426.12 225.940   1
  -2  -5  -2 5298.34 225.911   1
  -2  -5  -2 5347.51 225.091   7
   2   5   2 5907.74 225.416   4
  -2  -5  -3 1321.19 58.4321   1
   2   5   3 1449.91 57.8430   7
   2   5   3 1489.92 58.7351   1
  -2  -5  -3 1473.24 58.0914   7
   2   5   3 1350.75 57.7955   4
   2   5   4 81.7150 6.86780   1
  -2  -5  -4 79.6363 6.70276   7
  -2  -5  -4 82.5880 6.87550   1
   2   5   4 89.1227 6.34728   7
   2   5   5 14195.5 549.834   1
  -2  -5  -5 13957.2 549.786   1
  -2  -5  -5 13058.3 549.598   7
   2   5   5 13554.9 549.398   7
   2   5   6 20.2052 5.42929   1
   2   5   6 22.8419 5.99654   7
  -2  -5  -6 31.3036 7.05735   7
  -2  -5  -6 24.0432 5.60156   1
  -2  -5  -7 21.3435 7.32251   7
   2   5   7 28.6859 7.30419   7
  -2  -5  -7 30.4437 6.33794   1
   2   5   7 26.5251 6.05874   1
  -2  -5  -7 25.7118 6.74931   3
   2   5   8 538.419 26.9177   7
  -2  -5  -8 569.495 27.5289   7
   2   5   8 650.430 26.7483   1
  -2  -5  -8 587.226 26.3089   1
  -2  -5  -8 518.115 26.5787   3
   2   5   9 2858.15 117.952   7
  -2  -5  -9 2709.65 118.104   7
   2   5   9 2859.86 117.534   1
  -2  -5  -9 2895.25 117.327   1
  -2  -5  -9 2896.37 117.746   3
   2   5  10 790.774 36.0275   7
  -2  -5 -10 710.828 36.3155   7
   2   5  10 797.817 35.3478   1
  -2  -5 -10 763.435 34.9176   1
  -2  -5 -10 796.502 35.2994   3
  -2  -5 -11 286.882 16.7554   1
   2   5  11 314.864 17.6821   1
   2   5  11 324.296 19.2864   7
  -2  -5 -11 292.044 20.0046   7
   2   5  11 279.079 17.6999   6
  -2  -5 -11 295.831 17.2627   3
  -2  -5 -12 2388.06 101.971   1
   2   5  12 2614.39 102.695   1
  -2  -5 -12 2294.00 103.530   7
   2   5  12 2498.03 103.113   7
   2   5  12 2329.91 102.268   6
  -2  -5 -12 2512.17 102.264   3
  -2  -5 -13 376.827 21.1008   1
   2   5  13 358.757 21.2790   1
  -2  -5 -13 376.224 24.4360   7
   2   5  13 368.550 23.2982   7
   2   5  13 405.976 22.3995   6
  -2  -5 -13 369.097 21.1785   3
  -2  -5 -14 8.11931 9.36970   1
   2   5  14 1.00344 10.2313   1
   2   5  14 6.53375 13.2047   7
  -2  -5 -14 2.48177 14.0919   7
   2   5  14 16.5233 11.0978   6
  -2  -5 -14 12.3357 10.0621   3
   2   5  15 34.4300 11.0724   1
   2   5  15 11.6241 14.0874   7
  -2  -5 -15 38.5778 16.7959   7
   2   5  15 35.7215 13.6996   6
  -2  -5 -15 30.4963 10.5169   3
   2   5  16 231.139 18.9186   1
  -2  -5 -16 300.641 22.7921   7
   2   5  16 220.355 20.3160   7
   2   5  16 228.213 19.2311   6
  -2  -5 -16 241.563 17.8303   3
   2   5  17 332.936 21.5234   1
  -2  -5 -17 252.792 25.2313   7
   2   5  17 284.383 23.4337   7
   2   5  17 290.704 22.3566   6
  -2  -5 -17 303.097 20.3322   3
   2   5  18 166.967 17.3518   1
   2   5  18 156.771 18.8249   6
  -2  -5 -18 182.712 16.4611   3
  -2  -6  17 19.5611 14.2438   3
  -2  -6  16 72.3095 14.1144   3
   2   6 -16 63.1096 12.4068   3
  -2  -6  16 54.1816 18.4140   7
   2   6 -16 62.6863 18.0986   7
  -2  -6  16 83.0060 14.6760   5
  -2  -6  15 21.0054 12.3183   1
   2   6 -15 30.9002 11.3987   3
  -2  -6  15 34.3528 13.0256   3
  -2  -6  15 5.35288 17.3187   1
  -2  -6  15 1.19706 15.2455   7
   2   6 -15 4.39090 16.3535   7
  -2  -6  15 35.1097 13.1261   5
  -2  -6  15 14.5529 15.7501   6
  -2  -6  14-3.38644 11.1433   1
  -2  -6  14 0.50299 12.1221   3
   2   6 -14-2.10169 9.23022   3
  -2  -6  14-2.88766 15.1610   1
   2   6 -14-3.51819 15.2140   7
  -2  -6  14-3.94098 14.4893   7
  -2  -6  14 6.66224 11.5461   5
  -2  -6  14 4.98759 15.6258   6
  -2  -6  13 16.9047 10.7079   1
  -2  -6  13-3.29541 11.4994   3
   2   6 -13 10.8044 8.78685   3
  -2  -6  13 7.45360 14.1636   1
   2   6 -13 8.19132 14.0051   7
  -2  -6  13 34.7114 13.6879   7
  -2  -6  13 5.83849 13.7176   6
  -2  -6  13 21.3339 10.8557   5
  -2  -6  12 15.9742 10.5489   1
   2   6 -12 4.94920 9.21111   3
  -2  -6  12 17.1672 10.2435   3
  -2  -6  12 4.42589 13.3563   1
  -2  -6  12 13.4585 12.7387   7
   2   6 -12 7.59297 13.2776   7
  -2  -6  12 17.3818 13.1773   6
  -2  -6  11 177.276 14.2891   1
  -2  -6  11 203.282 14.0609   3
  -2  -6  11 158.359 17.1949   1
   2   6 -11 148.000 15.7801   7
  -2  -6  11 173.847 16.0710   7
  -2  -6  11 180.533 16.3359   6
   2   6 -11 199.296 13.7116   3
  -2  -6  10-2.24633 7.91838   3
   2   6 -10-3.40911 7.99956   3
  -2  -6  10 2.72210 12.6112   1
   2   6 -10-2.52806 11.2191   7
  -2  -6  10-12.2230 11.2168   7
  -2  -6  10 4.59181 10.8953   6
   2   6  -9 11.8997 8.12183   3
  -2  -6   9-0.34699 8.29105   3
  -2  -6   9-4.98598 11.7081   1
   2   6  -9 5.31469 9.89072   7
  -2  -6   9 2.56154 9.72320   7
  -2  -6   9 7.51691 10.4484   6
  -2  -6   8 405.186 20.0764   3
  -2  -6   8 352.593 21.7826   1
  -2  -6   8 401.254 21.5065   6
   2   6  -8 390.397 20.4081   7
  -2  -6   8 398.442 20.6664   7
   2   6  -8 395.699 19.8634   3
  -2  -6   7 201.953 13.6118   3
  -2  -6   7 246.137 16.2236   1
   2   6  -7 310.624 15.2985   7
  -2  -6   7 253.533 15.3536   6
  -2  -6   7 260.926 14.7396   7
   2   6  -7 252.716 14.0141   3
   2   6  -6 634.059 28.4676   7
  -2  -6   6 639.409 29.0667   6
  -2  -6   6 588.768 28.2619   7
  -2  -6   6 672.778 28.6310   3
  -2  -6   6 629.484 29.7791   1
  -2  -6   5 41.8837 6.35782   3
  -2  -6   5 30.6572 7.63564   1
  -2  -6   5 43.7402 6.33807   7
   2   6  -5 43.9149 6.51809   7
  -2  -6   5 28.2046 6.94245   6
  -2  -6   4 172.315 10.8080   3
  -2  -6   4 209.350 10.2961   7
  -2  -6   4 207.086 11.2076   6
   2   6  -4 192.625 10.3165   7
  -2  -6   4 153.633 11.2617   2
  -2  -6   4 183.421 11.8552   1
   2   6  -4 204.096 12.5784   1
  -2  -6   3 1403.17 61.1971   2
  -2  -6   3 1408.81 61.0560   1
   2   6  -3 1523.27 61.7512   1
  -2  -6   3 1450.44 59.6387   7
  -2  -6   3 1574.83 60.3704   6
  -2  -6   3 1361.57 60.7928   3
  -2  -6   2 1340.14 59.0690   2
  -2  -6   2 1416.67 57.0356   7
  -2  -6   2 1488.10 57.2737   7
  -2  -6   2 1338.80 58.8895   3
   2   6  -2 1303.54 59.2698   1
  -2  -6   2 1366.81 58.8004   1
  -2  -6   1 216.087 12.5543   1
   2   6  -1 283.157 13.3772   1
  -2  -6   0 1771.95 73.3960   1
   2   6   0 1790.53 73.4991   1
  -2  -6   0 1765.59 72.8035   4
   2   6   0 1788.08 73.9253   2
   2   6   1 1649.26 67.2765   1
  -2  -6  -1 1598.83 67.2783   1
  -2  -6  -1 1627.03 66.5535   4
   2   6   2 3498.61 142.179   7
  -2  -6  -2 3488.76 143.707   1
   2   6   2 3636.40 143.803   1
  -2  -6  -2 3560.08 142.335   7
   2   6   2 3541.97 142.972   4
   2   6   3 7.31534 3.38556   7
   2   6   3 2.14663 5.13246   1
  -2  -6  -3-4.82827 5.22626   1
  -2  -6  -3 5.72560 4.01922   7
   2   6   3-3.21720 4.13696   4
  -2  -6  -4 212.060 11.6407   1
   2   6   4 222.580 10.8588   7
  -2  -6  -4 224.181 11.2188   7
   2   6   4 220.328 10.7349   4
   2   6   4 182.162 11.6394   1
   2   6   5 29.6609 5.76793   1
  -2  -6  -5 30.4343 5.84525   1
  -2  -6  -5 16.0983 5.87534   7
   2   6   5 19.7262 5.45880   7
   2   6   6 105.668 8.41860   1
  -2  -6  -6 96.2920 7.91130   1
  -2  -6  -6 105.505 8.99762   7
   2   6   6 100.809 8.39282   7
   2   6   7 1.16623 6.47411   1
   2   6   7 1.33001 7.22459   7
  -2  -6  -7-0.88434 7.12319   7
  -2  -6  -7-1.41404 5.78031   1
   2   6   8 1042.57 46.3869   7
  -2  -6  -8 1055.55 46.6244   7
   2   6   8 1136.26 46.5275   1
  -2  -6  -8 1071.12 46.0822   1
  -2  -6  -8 1020.08 46.5793   3
   2   6   9 22.7906 9.32104   7
  -2  -6  -9 27.7186 10.4114   7
  -2  -6  -9 32.9697 7.51365   1
   2   6   9 21.0853 7.61071   1
  -2  -6  -9 34.5508 8.48042   3
   2   6  10 752.247 35.7830   7
  -2  -6 -10 766.768 36.2414   7
  -2  -6 -10 747.567 34.7340   1
   2   6  10 795.588 35.2986   1
  -2  -6 -10 767.461 35.2965   3
   2   6  11 156.488 14.5718   7
  -2  -6 -11 157.506 16.2796   7
   2   6  11 179.296 13.5583   1
  -2  -6 -11 160.878 12.5906   1
  -2  -6 -11 179.225 13.3891   3
   2   6  12 642.583 32.0339   1
  -2  -6 -12 671.069 31.9564   1
   2   6  12 678.895 33.2532   7
  -2  -6 -12 687.190 34.4205   7
   2   6  12 640.637 32.1604   6
  -2  -6 -12 684.567 32.1454   3
  -2  -6 -13 403.979 23.0835   1
   2   6  13 460.683 24.2751   1
  -2  -6 -13 513.635 27.0281   7
   2   6  13 474.291 25.4635   7
   2   6  13 442.418 24.3864   6
  -2  -6 -13 419.340 23.7215   3
   2   6  14 4.07703 10.5893   1
  -2  -6 -14 3.74747 9.97546   1
  -2  -6 -14-1.87889 14.6017   7
   2   6  14-4.35428 13.0383   7
   2   6  14 1.91112 12.3467   6
  -2  -6 -14 2.81168 10.4956   3
   2   6  15-7.61997 11.7285   1
  -2  -6 -15 1.48287 9.83637   1
  -2  -6 -15-0.66377 14.8316   7
   2   6  15-3.48459 13.5109   7
   2   6  15 11.8481 12.6532   6
  -2  -6 -15-1.98871 10.2558   3
   2   6  16 188.184 17.2504   1
   2   6  16 211.493 20.2186   7
  -2  -6 -16 185.182 20.6250   7
   2   6  16 202.116 18.1919   6
  -2  -6 -16 201.909 16.5561   3
   2   6  17 134.599 16.3024   1
  -2  -6 -17 150.247 15.6733   3
   2   6  17 140.477 18.2469   6
   2   6  17 170.384 19.8105   7
  -2  -6 -17 140.579 21.5563   7
   2   6  18 622.520 34.5038   6
  -2  -7  16 19.6630 16.9098   7
   2   7 -16 3.27545 17.2818   7
  -2  -7  16 0.57121 13.9886   3
   2   7 -16 9.21510 11.7859   3
  -2  -7  15 76.6068 13.9898   1
  -2  -7  15 75.2865 13.6164   3
   2   7 -15 67.3028 11.6492   3
  -2  -7  15 41.3136 17.2781   1
  -2  -7  15 67.1087 17.0713   7
   2   7 -15 58.1071 16.8652   7
  -2  -7  15 92.3707 18.9481   6
  -2  -7  15 79.9469 14.3576   5
  -2  -7  14 18.5028 11.9653   1
   2   7 -14 29.3904 10.9676   3
  -2  -7  14 4.68029 10.8352   3
  -2  -7  14 2.95195 15.9627   1
   2   7 -14 20.8011 15.8044   7
  -2  -7  14 18.7298 14.6503   6
  -2  -7  14 13.6005 15.0591   7
  -2  -7  14 42.2908 11.4964   5
  -2  -7  13 422.183 23.7575   1
  -2  -7  13 420.566 23.5120   3
  -2  -7  13 346.640 26.5228   1
  -2  -7  13 439.327 26.2029   6
   2   7 -13 399.087 25.1527   7
  -2  -7  13 417.760 24.8079   7
   2   7 -13 396.678 22.1695   3
   2   7 -12 3.68219 9.62313   3
  -2  -7  12 21.4229 10.5137   3
  -2  -7  12 4.52306 14.3546   1
  -2  -7  12 15.1669 13.4908   6
   2   7 -12 17.3631 12.8569   7
  -2  -7  12-7.52434 13.2030   7
  -2  -7  12 19.9911 10.6405   1
  -2  -7  11 82.5451 14.3531   6
  -2  -7  11 106.390 13.6101   7
   2   7 -11 71.9991 13.3905   7
   2   7 -11 103.726 10.8216   3
  -2  -7  11 78.9527 11.6893   3
  -2  -7  11 70.9767 14.7710   1
  -2  -7  10 212.251 14.4417   3
  -2  -7  10 155.896 17.4826   1
   2   7 -10 167.761 15.9147   7
  -2  -7  10 205.242 16.0579   7
  -2  -7  10 225.798 16.8750   6
   2   7 -10 184.483 13.6936   3
  -2  -7   9 3381.79 145.171   3
  -2  -7   9 3682.00 145.538   7
  -2  -7   9 3630.94 146.125   6
   2   7  -9 3578.79 145.445   7
   2   7  -9 3818.83 145.394   3
  -2  -7   8 629.046 30.1490   6
  -2  -7   8 651.461 29.4183   7
   2   7  -8 585.230 29.1081   7
  -2  -7   8 564.466 30.5888   1
  -2  -7   8 639.680 29.2211   3
  -2  -7   7 5219.02 199.969   7
  -2  -7   7 5134.66 200.588   6
   2   7  -7 4583.19 199.675   7
  -2  -7   7 5026.04 201.176   1
  -2  -7   7 4701.94 200.007   3
  -2  -7   6 294.645 14.7014   7
  -2  -7   6 247.653 15.2410   6
   2   7  -6 285.076 14.4342   7
  -2  -7   6 243.371 15.9915   1
  -2  -7   6 235.371 14.4686   3
  -2  -7   5-0.67324 7.50460   1
   2   7  -5 2.56976 8.13291   1
  -2  -7   5 0.95253 5.39352   7
  -2  -7   5-7.74187 6.79602   6
   2   7  -5-5.40070 5.89418   7
  -2  -7   5-7.40032 7.65000   2
  -2  -7   5 3.17612 5.81932   3
  -2  -7   4 404.822 21.1448   1
   2   7  -4 403.036 21.8895   1
  -2  -7   4 417.421 20.6142   3
   2   7  -4 484.433 19.6828   7
  -2  -7   4 450.759 19.3597   7
  -2  -7   4 386.252 21.3508   2
  -2  -7   3 3101.80 124.553   7
  -2  -7   3 3083.15 126.419   1
  -2  -7   3 2783.91 126.445   2
  -2  -7   3 3029.15 126.194   3
  -2  -7   2 1144.10 45.5869   7
  -2  -7   2 1112.88 45.5184   7
  -2  -7   2 1126.65 47.9430   3
  -2  -7   2 1147.09 47.9976   1
  -2  -7   1 102.523 7.57817   4
   2   7  -1 122.788 9.21501   1
  -2  -7   1 111.759 8.72366   1
   2   7   0 6.91038 6.36431   2
  -2  -7   0 10.7225 4.53417   4
   2   7   0 8.35579 3.40099   6
   2   7   0 10.7555 5.97788   1
  -2  -7   0 11.1914 5.89083   1
   2   7   1 283.080 14.7830   1
  -2  -7  -1 266.639 14.7576   1
  -2  -7  -1 298.715 13.8672   4
   2   7   1 292.854 12.6377   6
   2   7   2 568.825 25.9461   1
  -2  -7  -2 580.086 25.9501   1
  -2  -7  -3 5865.50 247.055   1
   2   7   3 6004.19 245.517   7
   2   7   3 6063.35 247.161   1
  -2  -7  -3 6186.56 245.754   7
   2   7   3 6400.39 246.478   4
  -2  -7  -4 583.258 26.0028   1
   2   7   4 588.169 24.6956   7
   2   7   4 568.694 26.2148   1
  -2  -7  -4 545.423 24.9357   7
   2   7   4 579.492 25.1768   4
  -2  -7  -5 1561.66 71.5035   1
   2   7   5 1710.29 70.7033   7
  -2  -7  -5 1726.12 71.0170   7
   2   7   5 1749.22 70.8759   4
   2   7   5 1841.69 71.9339   1
   2   7   6 1561.06 61.9856   1
  -2  -7  -6 1475.16 61.6557   1
   2   7   6 1432.24 60.9776   7
  -2  -7  -6 1399.61 61.2567   7
   2   7   7 2551.41 102.757   1
  -2  -7  -7 2560.01 102.630   1
   2   7   7 2404.66 102.100   7
  -2  -7  -7 2410.11 102.426   7
  -2  -7  -8 183.538 12.3471   1
   2   7   8 174.767 12.4022   1
   2   7   8 184.570 12.6851   7
  -2  -7  -8 157.855 13.1283   7
  -2  -7  -9 705.549 31.7795   3
   2   7   9 682.427 31.5594   7
  -2  -7  -9 637.444 31.9451   7
   2   7   9 641.433 31.2531   1
  -2  -7  -9 689.505 31.1312   1
  -2  -7 -10 31.0046 9.15301   3
   2   7  10 35.6761 9.41985   1
   2   7  10 42.5197 10.5544   7
  -2  -7 -10 34.3546 11.4007   7
  -2  -7 -10 38.0692 8.38333   1
  -2  -7 -11 0.42890 10.0642   3
   2   7  11-4.24084 9.01604   1
   2   7  11 0.85578 10.5243   7
  -2  -7 -11 3.37417 12.4277   7
  -2  -7 -11-8.30261 8.44872   1
  -2  -7 -12 24.1553 9.47637   1
   2   7  12 16.3251 10.0524   1
   2   7  12 34.3838 12.4894   7
  -2  -7 -12 40.4370 13.7187   7
   2   7  12 33.9382 10.5209   6
  -2  -7 -12 27.4960 10.5084   3
  -2  -7 -13 3.16547 9.98727   1
   2   7  13 4.33719 10.5921   1
  -2  -7 -13 4.53347 12.9650   7
   2   7  13 2.01017 12.3687   7
   2   7  13 9.09300 11.0069   6
  -2  -7 -13 1.85872 10.5207   3
   2   7  14 2.05840 11.2205   1
  -2  -7 -14 21.4288 10.0314   1
   2   7  14 14.5668 14.0158   7
  -2  -7 -14 15.2329 15.4863   7
   2   7  14 23.5021 12.3534   6
  -2  -7 -14 3.85583 10.8320   3
  -2  -7 -15 95.4987 12.4991   1
   2   7  15 83.7986 13.7598   1
   2   7  15 110.934 15.8875   7
  -2  -7 -15 115.456 17.6437   7
   2   7  15 109.165 15.2852   6
  -2  -7 -15 101.038 13.3110   3
  -2  -7 -16 190.519 16.2568   1
   2   7  16 206.677 18.0924   1
   2   7  16 202.979 19.4669   7
  -2  -7 -16 210.869 21.3097   7
  -2  -7 -16 165.807 16.7162   5
   2   7  16 211.433 18.8843   6
  -2  -7 -16 186.528 17.2928   3
   2   7  17 158.039 17.3933   1
  -2  -7 -17 171.610 16.7685   3
   2   7  17 164.856 18.5166   6
  -2  -7 -17 171.533 22.1607   7
   2   7  17 174.316 20.6961   7
   2   7  18 53.4132 16.7265   6
   2   8 -16 39.1197 17.4150   7
  -2  -8  16 33.6365 18.1324   7
  -2  -8  15-2.26893 12.7123   3
  -2  -8  15 24.8220 17.3123   7
   2   8 -15 6.04267 16.4009   7
   2   8 -15 19.1761 11.3821   3
  -2  -8  14 309.223 20.8380   1
  -2  -8  14 323.180 21.9033   7
  -2  -8  14 283.315 20.0217   3
   2   8 -14 257.318 21.0459   7
   2   8 -14 277.906 18.3842   3
  -2  -8  13 33.4629 12.4240   1
  -2  -8  13 39.1298 11.4731   3
  -2  -8  13 21.9830 15.0981   1
   2   8 -13 31.5551 13.9333   7
  -2  -8  13 38.5570 16.0958   6
  -2  -8  13 32.2777 14.1954   7
   2   8 -13 19.1548 11.0296   3
  -2  -8  12 1.59261 10.5946   1
  -2  -8  12 17.4178 14.2413   1
  -2  -8  12 22.2948 11.5019   3
  -2  -8  12-6.54203 14.0460   6
   2   8 -12 0.97241 12.7391   7
  -2  -8  12 27.0222 12.8860   7
   2   8 -12 15.8538 10.3791   3
  -2  -8  11 683.707 32.5488   7
  -2  -8  11 651.154 32.1186   3
  -2  -8  11 685.307 33.9284   6
   2   8 -11 679.415 32.7768   7
  -2  -8  11 579.716 34.1712   1
  -2  -8  10 1064.38 46.6872   7
  -2  -8  10 1023.82 46.8912   3
  -2  -8  10 1000.01 48.8174   1
  -2  -8  10 1015.81 47.6912   6
   2   8 -10 1085.32 47.1556   7
  -2  -8   9 1.19862 9.07643   3
  -2  -8   9-11.3236 11.2631   7
  -2  -8   9-17.2398 12.7417   6
   2   8  -9-13.3111 10.6791   7
  -2  -8   9 6.11396 12.4450   1
  -2  -8   8 4218.82 175.357   7
  -2  -8   8 4178.04 175.945   3
  -2  -8   8 4252.38 177.183   1
   2   8  -8 4543.77 175.837   7
  -2  -8   7 76.6160 9.17829   3
  -2  -8   7 65.0425 8.86855   7
   2   8  -7 66.3347 9.46716   7
  -2  -8   7 53.7848 10.8983   1
  -2  -8   6 2125.39 91.8205   1
  -2  -8   6 2223.49 89.8444   7
  -2  -8   6 2163.22 91.1134   3
   2   8  -6 2217.49 90.1140   7
  -2  -8   6 2139.00 91.6997   2
   2   8  -5 551.645 30.5929   1
  -2  -8   5 588.132 29.9872   1
  -2  -8   5 660.841 27.8287   7
  -2  -8   5 590.512 29.3886   3
   2   8  -5 695.855 28.1418   7
  -2  -8   5 677.667 30.5894   2
  -2  -8   4 795.947 33.7707   7
  -2  -8   4 723.869 35.6319   3
  -2  -8   4 909.209 37.0189   2
   2   8  -4 816.365 37.5565   1
  -2  -8   4 853.172 36.5295   1
  -2  -8   3 136.868 6.47092   7
  -2  -8   3 126.337 6.24154   7
  -2  -8   3 130.459 11.1267   2
  -2  -8   3 137.786 9.94942   3
  -2  -8   3 113.911 10.1780   1
   2   8  -3 135.147 11.7931   1
  -2  -8   2 19.3883 7.67782   2
  -2  -8   2 29.8072 5.86553   4
   2   8  -2 19.5882 8.15350   1
  -2  -8   2 22.2827 6.73558   1
  -2  -8   1 272.843 13.9458   4
  -2  -8   1 258.258 14.6176   1
   2   8  -1 282.464 15.5076   1
   2   8   0 2634.51 112.032   6
  -2  -8   0 2739.29 113.015   4
  -2  -8   0 2884.31 113.903   1
   2   8   0 3066.24 114.361   1
   2   8   1 123.485 9.63692   1
  -2  -8  -1 114.666 9.30096   1
  -2  -8  -1 126.834 7.97252   4
   2   8   1 112.631 6.44507   6
  -2  -8  -2 82.2483 8.10729   1
   2   8   2 71.6547 8.06517   1
   2   8   3 1047.36 42.6938   7
   2   8   3 1052.90 45.1878   1
  -2  -8  -3 1084.38 45.2374   1
   2   8   3 1006.78 44.0483   4
  -2  -8  -4 475.952 22.7898   1
   2   8   4 494.246 23.0985   1
   2   8   4 470.327 20.8696   7
  -2  -8  -4 486.493 21.4106   7
   2   8   4 494.291 22.0713   4
  -2  -8  -5 1470.18 58.9395   1
   2   8   5 1408.85 58.9739   1
   2   8   5 1400.41 57.3276   7
   2   8   5 1224.21 58.9694   2
  -2  -8  -5 1386.51 57.6669   7
   2   8   5 1386.04 57.8956   4
  -2  -8  -6 1242.89 52.7220   1
   2   8   6 1204.03 51.5953   7
  -2  -8  -6 1193.66 51.9484   7
   2   8   6 1239.48 51.7330   4
   2   8   6 1262.35 52.9112   1
  -2  -8  -7 3580.24 138.014   1
  -2  -8  -7 3330.39 137.417   7
   2   8   7 3322.16 137.072   7
   2   8   7 3313.79 136.813   4
   2   8   7 3241.84 137.843   1
   2   8   8 6894.05 275.431   1
  -2  -8  -8 6720.12 275.070   7
   2   8   8 6655.46 274.608   7
  -2  -8  -8 6874.89 275.233   1
  -2  -8  -9 963.075 39.8924   3
   2   8   9 783.611 38.9176   1
  -2  -8  -9 875.633 39.1110   1
   2   8   9 866.110 38.9366   7
  -2  -8  -9 821.188 39.4915   7
  -2  -8 -10 600.402 29.1768   3
  -2  -8 -10 585.087 28.5777   1
   2   8  10 547.694 28.4691   1
   2   8  10 595.645 29.0254   7
  -2  -8 -10 588.278 29.6026   7
  -2  -8 -11 1409.82 63.0145   3
   2   8  11 1433.12 63.0152   7
  -2  -8 -11 1439.34 63.7590   7
   2   8  11 1504.45 63.1948   1
  -2  -8 -11 1455.02 62.8293   1
  -2  -8 -12 32.5774 10.8159   3
   2   8  12 40.7157 10.7897   1
   2   8  12 35.4098 12.1613   7
  -2  -8 -12 50.1630 13.6187   7
  -2  -8 -12 43.7237 10.3112   1
   2   8  13 1196.44 52.4309   1
  -2  -8 -13 1151.23 51.5621   1
  -2  -8 -13 1199.87 51.9465   3
  -2  -8 -13 1114.99 53.4065   7
   2   8  13 1147.30 52.7491   7
   2   8  13 1094.68 51.2375   6
  -2  -8 -14 84.6255 11.8335   1
  -2  -8 -14 48.6884 12.4277   3
   2   8  14 58.1774 12.2081   1
   2   8  14 53.0126 14.9422   7
  -2  -8 -14 55.9861 15.9688   7
   2   8  14 58.0371 12.9959   6
  -2  -8 -15 51.2761 12.5567   1
   2   8  15 67.6096 13.0859   1
  -2  -8 -15 57.0465 12.2949   3
  -2  -8 -15 83.2114 17.4722   7
   2   8  15 69.7649 15.6844   7
   2   8  15 83.6190 14.3495   6
  -2  -8 -16 651.376 32.5921   1
   2   8  16 643.829 33.5632   1
   2   8  16 631.877 34.8165   7
  -2  -8 -16 631.009 32.5207   3
   2   8  16 620.299 33.1512   6
  -2  -8 -16 639.527 33.2279   5
  -2  -8 -16 579.520 35.8426   7
  -2  -8 -17 137.395 16.0700   3
   2   8  17 140.524 18.2905   6
  -2  -8 -17 127.861 21.8264   7
   2   8  17 117.620 18.8619   7
   2   8  18 29.3024 16.6392   6
   2   9 -16 16.8462 17.2999   7
  -2  -9  16 11.8944 17.5350   7
   2   9 -15 352.392 23.9019   7
  -2  -9  15 309.282 23.5685   7
  -2  -9  14 22.3247 12.9027   3
  -2  -9  14 35.0606 15.3912   7
   2   9 -14 41.7240 15.4012   7
  -2  -9  14 28.3854 13.7254   1
  -2  -9  13 363.636 27.2901   1
  -2  -9  13 433.709 25.4301   7
  -2  -9  13 402.739 23.8661   3
   2   9 -13 405.188 24.9581   7
  -2  -9  13 455.252 25.2387   1
  -2  -9  12 368.032 21.6607   7
  -2  -9  12 318.961 20.6189   3
  -2  -9  12 274.099 23.1724   1
   2   9 -12 317.561 21.3246   7
  -2  -9  11 177.089 15.0015   3
  -2  -9  11 157.723 15.6143   7
   2   9 -11 168.170 15.9743   7
  -2  -9  11 153.418 18.6210   1
  -2  -9  10 1046.68 45.8079   7
  -2  -9  10 1069.11 46.5418   3
   2   9 -10 1006.37 45.8377   7
  -2  -9  10 939.711 47.8087   1
  -2  -9   9 1408.65 60.4049   7
   2   9  -9 1479.89 61.0365   7
  -2  -9   9 1379.23 62.8508   1
  -2  -9   9 1371.31 61.3912   3
  -2  -9   8 12.5647 8.82069   7
   2   9  -8-3.01744 8.72532   7
  -2  -9   8 7.84457 11.2604   1
  -2  -9   8 8.39521 8.80315   3
  -2  -9   7-6.29308 11.1191   1
  -2  -9   7-6.88615 8.38049   3
   2   9  -7-1.28550 7.61239   7
  -2  -9   7 6.36447 7.14085   7
  -2  -9   7 0.44613 9.68569   2
  -2  -9   6 191.042 14.6626   1
   2   9  -6 175.694 15.6602   1
  -2  -9   6 198.717 11.3354   7
  -2  -9   6 224.771 14.0265   3
   2   9  -6 212.688 11.9881   7
  -2  -9   6 198.617 14.7609   2
  -2  -9   5 5.11808 4.79739   7
  -2  -9   5-1.41501 7.62368   3
  -2  -9   5 4.96408 9.40085   2
   2   9  -5 9.96923 10.3749   1
  -2  -9   5-5.00024 8.83904   1
  -2  -9   4 617.668 26.2431   7
  -2  -9   4 639.678 30.1850   2
  -2  -9   4 696.748 29.6947   3
  -2  -9   4 606.568 29.6106   1
   2   9  -4 627.179 31.2475   1
  -2  -9   3 455.624 24.2251   2
  -2  -9   3 471.875 22.8478   4
  -2  -9   3 523.851 23.7796   3
  -2  -9   3 474.552 23.5720   1
   2   9  -3 466.360 25.0183   1
  -2  -9   2 969.779 42.3820   4
   2   9  -2 970.061 44.0782   1
  -2  -9   2 1007.04 43.2614   1
  -2  -9   1 491.337 22.0907   4
   2   9  -1 459.742 23.6384   1
  -2  -9   1 446.766 22.7580   1
   2   9   0 18.2260 4.43655   6
  -2  -9   0 17.0194 6.05511   4
  -2  -9   0 21.0169 7.47739   1
   2   9   0 10.9701 7.67351   1
   2   9   1 379.774 16.7977   6
  -2  -9  -1 382.174 18.4236   4
   2   9   1 408.059 19.8904   1
  -2  -9  -1 377.227 19.4305   1
   2   9   2 93.1642 9.61652   1
  -2  -9  -2 103.157 9.58996   1
   2   9   3 276.260 15.7553   1
  -2  -9  -3 286.861 15.9507   1
   2   9   3 270.778 14.3047   4
   2   9   4 252.941 11.5173   7
  -2  -9  -4 256.347 14.6491   1
   2   9   4 240.552 13.2055   4
   2   9   4 218.649 14.3056   1
   2   9   5 53.9566 9.90774   2
  -2  -9  -5 64.5329 8.72594   1
   2   9   5 71.2034 9.60049   1
   2   9   5 74.9712 6.50859   7
  -2  -9  -5 76.8315 7.63497   7
   2   9   5 80.9623 7.53096   4
  -2  -9  -6 218.983 14.0221   1
   2   9   6 208.132 13.8887   1
   2   9   6 206.031 11.7146   7
   2   9   6 183.684 14.2837   2
  -2  -9  -6 205.525 12.6167   7
   2   9   6 202.761 12.2713   4
  -2  -9  -7 453.167 23.7266   1
   2   9   7 460.158 22.6458   7
  -2  -9  -7 474.261 23.1065   7
   2   9   7 477.590 22.4147   4
   2   9   7 483.632 23.9132   1
  -2  -9  -8 733.663 34.1194   1
   2   9   8 709.018 33.1746   7
  -2  -9  -8 703.408 33.8525   7
   2   9   8 727.923 32.7847   4
   2   9   8 785.265 34.3801   1
   2   9   9 1719.55 74.2339   1
  -2  -9  -9 1723.37 74.0607   7
   2   9   9 1704.44 73.5256   7
  -2  -9  -9 1814.67 74.3407   1
  -2  -9 -10 43.6073 10.3530   3
   2   9  10 49.2666 10.7452   1
   2   9  10 36.1011 10.6853   7
  -2  -9 -10 17.6141 11.9609   7
  -2  -9 -10 45.9837 9.67515   1
  -2  -9 -11 489.084 26.5216   3
   2   9  11 508.436 26.1868   1
   2   9  11 501.306 26.4489   7
  -2  -9 -11 458.053 26.7406   7
  -2  -9 -11 531.277 26.0390   1
  -2  -9 -12 15.8467 10.2574   3
   2   9  12 4.02209 10.5448   1
   2   9  12 5.43698 12.1797   7
  -2  -9 -12 0.50738 13.8419   7
  -2  -9 -12 10.2026 9.56305   1
  -2  -9 -13 63.1106 11.7186   1
   2   9  13 68.5011 12.6103   1
  -2  -9 -13 67.8016 12.1684   3
  -2  -9 -13 35.9503 14.6327   7
   2   9  13 81.1254 13.8662   7
   2   9  13 99.8800 12.6189   6
  -2  -9 -14 253.089 18.2594   1
   2   9  14 265.209 19.4557   1
   2   9  14 248.745 20.4607   7
  -2  -9 -14 252.965 19.0069   3
  -2  -9 -14 302.106 21.9179   7
   2   9  14 249.883 18.6701   6
   2   9  15 328.746 21.3275   1
  -2  -9 -15 322.208 20.5108   1
   2   9  15 346.194 23.3551   7
  -2  -9 -15 305.675 23.6780   7
   2   9  15 305.655 21.1506   6
  -2  -9 -15 275.711 20.8829   5
  -2  -9 -15 277.356 20.3561   3
   2   9  16 254.399 19.9314   1
  -2  -9 -16 233.537 18.9607   3
   2   9  16 239.615 20.0813   6
   2   9  16 280.759 22.3171   7
  -2  -9 -16 243.842 22.4818   7
   2   9  17 10.9332 15.1804   6
  -2  -9 -17-6.42356 19.1287   7
   2  10 -15 47.6848 16.5257   7
  -2 -10  15 40.3337 16.3277   7
   2  10 -14 173.647 17.9402   7
  -2 -10  14 165.348 18.4812   7
   2  10 -13 57.3928 14.5159   7
  -2 -10  13 87.6864 15.1999   7
  -2 -10  13 103.182 14.4032   3
  -2 -10  12-5.55780 12.8035   7
  -2 -10  12-0.52815 12.3349   3
   2  10 -12-41.5270 14.1691   7
  -2 -10  12-3.99452 15.3756   1
  -2 -10  11 10.4123 11.3965   7
  -2 -10  11 15.1374 11.3687   3
   2  10 -11 2.44896 11.7494   7
  -2 -10  11 11.2751 14.5358   1
  -2 -10  10 1102.72 52.2598   1
  -2 -10  10 1147.43 48.9247   7
  -2 -10  10 1185.92 50.8245   3
   2  10 -10 1157.04 49.5713   7
  -2 -10   9 1685.02 75.2255   1
  -2 -10   9 1765.53 72.3653   7
  -2 -10   9 1680.05 73.9536   3
   2  10  -9 1719.07 72.7550   7
  -2 -10   9 1721.03 75.0460   2
  -2 -10   8 1448.47 66.8478   1
  -2 -10   8 1525.44 63.9617   7
  -2 -10   8 1542.01 66.0536   3
   2  10  -8 1671.98 64.6624   7
  -2 -10   8 1356.63 66.3573   2
  -2 -10   7 1148.68 52.5521   1
  -2 -10   7 1114.15 48.9554   7
  -2 -10   7 1222.90 51.7633   3
   2  10  -7 1243.84 49.6374   7
  -2 -10   7 1089.06 52.2615   2
  -2 -10   6 279.199 13.6645   7
  -2 -10   6 313.106 17.3964   3
  -2 -10   6 273.236 18.1476   2
   2  10  -6 260.548 18.6413   1
  -2 -10   6 262.509 17.7762   1
  -2 -10   5 1347.84 56.9343   7
  -2 -10   5 1551.96 61.5249   2
  -2 -10   5 1589.74 60.8022   3
   2  10  -5 1361.78 61.7212   1
  -2 -10   5 1309.23 60.4486   1
  -2 -10   4 293.435 18.0350   3
  -2 -10   4 326.314 19.2609   2
  -2 -10   4 331.508 18.0179   4
  -2 -10   4 325.684 18.6009   1
   2  10  -4 355.077 20.5966   1
  -2 -10   3 734.961 35.0673   3
  -2 -10   3 748.666 34.7594   4
  -2 -10   3 737.190 35.5859   1
   2  10  -3 771.672 37.0555   1
  -2 -10   2 137.247 10.5690   4
   2  10  -2 110.379 12.6837   1
  -2 -10   2 103.837 11.3863   1
  -2 -10   1 1409.03 60.2729   4
   2  10  -1 1413.06 61.7613   1
  -2 -10   1 1462.82 61.2250   1
   2  10   0 432.876 19.8382   6
  -2 -10   0 444.128 21.4293   4
   2  10   0 462.334 23.4340   1
  -2 -10   0 473.911 22.9093   1
   2  10   1 378.571 17.5564   6
  -2 -10  -1 419.432 19.5045   4
   2  10   1 406.195 20.9403   1
  -2 -10  -1 417.818 20.8195   1
  -2 -10  -2 685.339 31.6166   1
   2  10   2 651.644 31.7255   1
   2  10   2 686.184 28.5936   6
  -2 -10  -3 416.559 20.6667   1
   2  10   3 355.968 20.2719   1
   2  10   4 1440.66 59.7281   7
   2  10   4 1460.77 59.8962   7
   2  10   4 1593.71 63.6543   1
  -2 -10  -4 1501.46 63.1539   1
   2  10   4 1592.82 64.0669   2
   2  10   4 1460.01 61.9266   4
   2  10   5 1040.09 43.9106   7
   2  10   5 1026.56 46.6965   1
  -2 -10  -5 1037.06 46.6612   1
   2  10   5 1132.92 47.6569   2
   2  10   5 1071.67 45.6020   4
  -2 -10  -6 2397.80 105.340   1
   2  10   6 2468.51 105.947   2
   2  10   6 2611.12 103.398   7
  -2 -10  -6 2687.93 103.847   7
   2  10   6 2402.22 104.179   4
   2  10   6 2459.95 105.490   1
   2  10   7 3.59374 10.1556   2
  -2 -10  -7 6.80243 8.36092   1
   2  10   7-1.25709 10.1743   1
   2  10   7 5.71771 7.13384   7
  -2 -10  -7 10.7565 8.83859   7
   2  10   7 0.89583 7.42143   4
  -2 -10  -8 333.366 19.3988   1
   2  10   8 330.235 19.5855   1
   2  10   8 353.491 17.9858   7
   2  10   8 298.677 19.6118   2
  -2 -10  -8 361.455 19.0205   7
   2  10   8 320.657 17.7396   4
  -2 -10  -9 81.9732 11.0131   1
   2  10   9 98.7144 11.8557   1
  -2 -10  -9 80.4536 12.2216   7
   2  10   9 101.154 10.9928   7
   2  10   9 92.2320 9.68013   4
  -2 -10 -10 550.366 26.7446   1
   2  10  10 511.258 26.7246   1
   2  10  10 509.040 25.9188   7
  -2 -10 -10 484.390 26.9130   3
  -2 -10 -10 520.561 27.2720   7
   2  10  10 491.487 24.9087   4
   2  10  11 739.138 36.1491   1
   2  10  11 713.830 35.3255   7
  -2 -10 -11 716.364 35.9476   3
  -2 -10 -11 769.899 36.0692   7
  -2 -10 -11 788.232 35.8055   1
   2  10  12 316.854 20.4890   1
   2  10  12 312.271 20.5078   7
  -2 -10 -12 282.702 20.3130   3
  -2 -10 -12 339.591 21.1498   7
  -2 -10 -12 325.973 19.7685   1
  -2 -10 -13 295.808 18.7286   1
   2  10  13 309.895 20.5829   1
   2  10  13 283.149 20.3181   7
  -2 -10 -13 257.630 19.5702   3
  -2 -10 -13 270.495 21.3089   7
   2  10  13 287.344 18.7927   6
  -2 -10 -14 9.47441 10.8481   1
   2  10  14 1.73432 12.8372   1
  -2 -10 -14-3.31277 12.0853   3
  -2 -10 -14-16.8336 15.8402   7
   2  10  14 14.5874 14.0603   7
   2  10  14 1.75622 12.5250   6
  -2 -10 -15 354.770 22.8407   1
   2  10  15 361.993 23.8589   1
   2  10  15 333.592 23.7072   7
  -2 -10 -15 366.783 23.5603   3
   2  10  15 366.406 22.9399   6
  -2 -10 -15 347.513 25.7868   7
   2  10  16 119.595 16.3907   6
  -2 -10 -16 103.070 19.2170   7
   2  10  16 127.766 17.9419   7
   2  10  17 3.69014 15.3231   6
   2  11 -14 25.3121 14.0306   7
  -2 -11  14 37.5327 14.3498   7
   2  11 -13 15.6599 13.6211   7
  -2 -11  13 39.6487 13.4495   7
  -2 -11  12 821.529 39.0907   7
  -2 -11  12 903.152 41.3681   3
   2  11 -12 877.145 40.0551   7
  -2 -11  12 785.298 41.6135   2
  -2 -11  11 39.2840 15.3967   1
  -2 -11  11 23.4964 10.4270   7
  -2 -11  11 14.9515 11.8053   3
   2  11 -11 9.51287 11.5998   7
  -2 -11  11 34.4245 14.6983   2
  -2 -11  10 44.2908 14.4470   1
  -2 -11  10 59.5606 10.4498   7
  -2 -11  10 54.2731 12.7587   3
   2  11 -10 50.8738 11.1389   7
  -2 -11  10 63.4200 14.3308   2
  -2 -11   9 17.9303 8.31582   7
  -2 -11   9 13.9818 10.7626   3
  -2 -11   9 24.0579 12.6949   2
  -2 -11   9 15.1734 13.6342   1
  -2 -11   8 387.805 19.0126   7
  -2 -11   8 435.833 22.4529   3
  -2 -11   8 400.841 23.9064   2
  -2 -11   8 356.027 23.7252   1
  -2 -11   7 252.072 12.7799   7
  -2 -11   7 269.822 17.3031   3
  -2 -11   7 255.464 18.0525   2
  -2 -11   7 212.574 17.7139   1
  -2 -11   6 218.536 11.0574   7
  -2 -11   6 275.684 17.7857   2
  -2 -11   6 271.392 16.8447   3
   2  11  -6 217.293 18.0184   1
  -2 -11   6 252.358 17.4727   1
  -2 -11   5-17.0015 9.74199   3
   2  11  -5-2.15932 12.9082   1
  -2 -11   5-15.1666 11.1005   1
  -2 -11   5-7.90704 10.4461   2
  -2 -11   5 10.1251 9.35657   4
  -2 -11   4 4.52959 9.01414   3
  -2 -11   4-3.40014 10.6843   2
  -2 -11   4-2.84753 8.50440   4
  -2 -11   4-5.65375 10.6627   1
   2  11  -4-12.3622 11.5994   1
  -2 -11   3 7.92746 10.3503   2
  -2 -11   3 10.6001 8.31670   4
   2  11  -3 5.99174 11.8991   1
  -2 -11   3 2.06840 9.41147   1
  -2 -11   2 126.783 10.7668   4
  -2 -11   2 121.733 11.6562   1
  -2 -11   1 85.3558 9.57305   4
  -2 -11   1 73.9497 10.5139   1
   2  11  -1 54.6464 12.3705   1
  -2 -11   0 3783.60 150.945   4
   2  11   0 3598.11 149.466   6
   2  11   0 3835.73 152.515   1
  -2 -11   0 3650.66 151.868   1
   2  11   1 3549.68 147.759   6
  -2 -11  -1 3689.21 149.334   4
   2  11   1 3813.42 151.011   1
  -2 -11  -1 3754.23 150.564   1
  -2 -11  -2 204.420 14.2772   1
   2  11   2 157.201 14.3934   1
   2  11   2 173.291 9.38718   6
  -2 -11  -3 1837.36 78.7949   1
   2  11   3 1867.67 78.8084   1
  -2 -11  -4 200.507 14.8060   1
   2  11   4 230.218 16.6020   2
   2  11   4 240.152 16.0352   1
   2  11   5 34.5670 3.94201   7
   2  11   5 45.0467 4.79738   7
   2  11   5 22.2553 9.82633   1
  -2 -11  -5 6.83997 10.1940   1
   2  11   5 23.9954 10.4514   2
   2  11   5 42.8574 8.13944   4
   2  11   6 183.476 10.7365   7
   2  11   6 188.889 15.0432   1
  -2 -11  -6 199.883 14.7093   1
   2  11   6 197.889 15.7855   2
   2  11   6 189.200 12.9001   4
   2  11   7 1219.06 51.2984   7
   2  11   7 1270.47 54.4857   2
  -2 -11  -7 1190.50 53.7095   1
   2  11   7 1220.93 52.3844   4
   2  11   7 1160.69 53.7496   1
   2  11   8 47.8909 11.1660   2
  -2 -11  -8 43.5417 10.5145   1
   2  11   8 45.2385 8.51287   7
   2  11   8 29.9709 8.51543   4
   2  11   8 38.1740 10.7178   1
   2  11   9 93.5007 12.8866   2
  -2 -11  -9 69.8242 11.2823   1
   2  11   9 39.4563 11.0926   1
   2  11   9 68.0989 9.92686   7
  -2 -11  -9 60.6936 11.3799   7
   2  11   9 57.4057 9.37831   4
  -2 -11 -10 459.926 24.1869   1
   2  11  10 452.265 24.5705   1
   2  11  10 416.085 22.9239   7
   2  11  10 423.108 25.0941   2
  -2 -11 -10 451.693 24.1872   7
   2  11  10 446.240 22.6551   4
  -2 -11 -11 242.353 16.9012   1
   2  11  11 254.166 17.5491   1
   2  11  11 233.294 16.3923   7
  -2 -11 -11 209.446 17.9031   3
  -2 -11 -11 213.509 17.5369   7
   2  11  11 220.768 15.1983   4
  -2 -11 -12 732.554 34.6004   1
   2  11  12 677.111 35.1810   1
   2  11  12 706.181 34.2549   7
  -2 -11 -12 706.763 35.3293   3
  -2 -11 -12 691.267 35.3139   7
   2  11  12 687.730 33.2712   4
  -2 -11 -13 1416.24 61.5969   1
   2  11  13 1452.60 62.2224   1
   2  11  13 1409.50 61.3840   7
  -2 -11 -13 1408.45 62.0736   3
  -2 -11 -13 1335.55 61.8442   7
   2  11  13 1363.56 60.1273   4
   2  11  13 1292.05 59.8459   6
  -2 -11 -14 108.642 14.7986   1
   2  11  14 127.247 15.5286   1
  -2 -11 -14 121.067 16.5414   3
   2  11  14 104.221 14.0310   6
  -2 -11 -14 108.404 17.8387   7
   2  11  14 134.516 16.3696   7
   2  11  15 20.8772 13.9387   6
  -2 -11 -15 3.04626 17.3464   7
   2  11  15 12.0406 15.3965   7
   2  11  16 4.36215 14.3807   6
   2  11  16 9.91626 15.9715   7
  -2 -11 -16 16.1287 18.5822   7
  -2 -12  12 11.4221 10.7909   7
  -2 -12  11 435.735 22.7128   7
  -2 -12  11 480.061 26.7138   3
  -2 -12  10 3.81195 8.85625   7
  -2 -12  10-3.78310 12.1984   3
  -2 -12  10 6.68274 13.0153   2
  -2 -12  10 12.3076 14.1621   1
  -2 -12   9 222.100 13.7712   7
  -2 -12   9 277.767 18.3532   3
  -2 -12   9 288.078 20.5093   2
  -2 -12   9 239.141 20.0200   1
  -2 -12   8 4.69163 6.16003   7
  -2 -12   8-2.98720 10.7824   3
  -2 -12   8 14.9558 13.1010   2
  -2 -12   8-9.87105 13.3135   1
  -2 -12   7-13.0843 11.5854   1
  -2 -12   7-2.41752 4.30174   7
  -2 -12   7-3.95990 4.52402   7
  -2 -12   7-2.91120 10.8168   3
  -2 -12   7 5.04653 12.2439   2
  -2 -12   7 9.95468 11.3903   4
  -2 -12   6 56.3734 11.6294   3
   2  12  -6 69.4053 14.1680   1
  -2 -12   6 79.5819 12.4181   1
  -2 -12   6 71.3160 12.8286   2
  -2 -12   6 89.0331 11.1360   4
  -2 -12   5 36.4654 9.92536   3
   2  12  -5 38.9235 13.9037   1
  -2 -12   5 47.3196 11.7058   1
  -2 -12   5 47.9793 12.7956   2
  -2 -12   5 48.7550 10.8117   4
  -2 -12   4 110.391 12.2780   3
  -2 -12   4 133.620 14.4926   2
  -2 -12   4 135.210 12.8092   4
  -2 -12   4 138.385 13.9688   1
   2  12  -4 114.729 15.3074   1
  -2 -12   3 732.755 32.1091   4
  -2 -12   3 686.614 33.3630   1
  -2 -12   2 1824.72 77.9825   4
  -2 -12   2 1849.63 79.1823   1
   2  12  -2 1882.24 80.0801   1
  -2 -12   1 4366.29 177.935   4
  -2 -12   1 4272.08 179.007   1
   2  12  -1 4431.61 179.874   1
  -2 -12   0 975.124 44.0136   4
   2  12   0 1062.93 46.3814   1
  -2 -12   0 983.558 45.1992   1
   2  12   1 2559.61 107.589   6
  -2 -12  -1 2715.48 110.828   1
   2  12   1 2871.52 111.645   1
   2  12   2 214.023 17.2042   1
  -2 -12  -2 221.313 15.6780   1
   2  12   2 225.323 11.3622   6
   2  12   3 1286.20 58.0227   1
   2  12   3 1202.90 57.9300   2
  -2 -12  -3 1309.99 57.6614   1
   2  12   3 1346.21 54.0016   6
   2  12   4 266.431 17.2423   2
  -2 -12  -4 239.006 16.6970   1
   2  12   4 196.592 16.4510   1
   2  12   5 367.817 15.6111   7
   2  12   5 349.369 15.4604   7
   2  12   5 449.864 22.2812   1
   2  12   5 405.710 22.3215   2
  -2 -12  -5 431.203 21.6615   1
   2  12   5 456.831 20.1316   4
   2  12   6 25.9507 5.07223   7
   2  12   6 23.1285 4.07250   7
   2  12   6 29.5863 10.6254   1
   2  12   6 25.2959 11.1586   2
  -2 -12  -6 24.5381 10.3728   1
   2  12   6 24.1084 8.20438   4
   2  12   7 199.211 11.7488   7
   2  12   7 204.237 10.8637   7
   2  12   7 207.201 16.2335   1
   2  12   7 191.551 16.3160   2
  -2 -12  -7 223.781 15.8056   1
   2  12   7 228.702 14.3583   4
   2  12   8 353.134 17.8737   7
  -2 -12  -8 368.228 21.0521   1
   2  12   8 352.809 21.5916   2
   2  12   8 326.807 19.1375   4
   2  12   8 340.675 21.0809   1
  -2 -12  -9 33.9648 10.8717   1
   2  12   9 28.8485 12.3955   2
   2  12   9 10.3166 11.5310   1
   2  12   9 35.6485 8.85003   7
   2  12   9 30.4551 9.41535   4
   2  12  10 299.515 21.2892   1
   2  12  10 331.597 18.6636   7
  -2 -12 -10 344.366 20.7811   1
   2  12  10 307.435 20.9788   2
   2  12  10 335.219 18.8677   4
  -2 -12 -11 26.1115 12.0318   1
   2  12  11 28.8968 13.1588   2
   2  12  11 46.2425 13.9275   1
  -2 -12 -11 39.3834 12.7985   3
   2  12  11 21.9998 10.9665   7
   2  12  11 23.9608 9.93628   4
  -2 -12 -12 610.644 32.1405   1
   2  12  12 611.196 33.0074   1
   2  12  12 687.877 31.9877   7
  -2 -12 -12 655.247 33.2628   3
   2  12  12 646.335 33.1946   2
  -2 -12 -12 608.329 33.1600   7
   2  12  12 606.525 31.0880   4
  -2 -12 -13 245.920 18.6322   1
   2  12  13 235.020 19.8661   2
  -2 -12 -13 233.902 19.7327   3
   2  12  13 220.823 19.2100   7
  -2 -12 -13 205.390 19.8824   7
   2  12  13 187.335 16.0186   6
   2  12  13 230.659 16.6859   4
   2  12  13 231.767 19.3567   1
   2  12  14 125.631 16.7232   2
   2  12  14 114.354 13.5878   4
   2  12  14 132.950 14.4857   6
   2  12  14 120.006 17.4794   7
  -2 -12 -14 105.987 18.3902   7
   2  12  15 220.096 17.3471   4
   2  12  15 250.920 20.8448   7
  -2 -12 -15 214.224 22.8559   7
   2  12  16 434.752 24.9483   4
  -2 -12 -16 386.973 28.7800   7
  -2 -13  10 307.190 15.8850   7
  -2 -13   9 12.1259 13.7260   1
  -2 -13   9 1.68139 5.68867   7
  -2 -13   9-0.13519 6.16399   7
  -2 -13   9 4.37535 12.9234   3
  -2 -13   9 5.63731 14.5724   2
  -2 -13   9 17.0026 13.1770   4
  -2 -13   8 520.813 23.6143   1
  -2 -13   8 251.138 13.4312   7
  -2 -13   8 272.958 13.4476   7
  -2 -13   8 530.993 22.5100   3
  -2 -13   8 554.789 24.6676   2
  -2 -13   8 538.130 23.0698   4
  -2 -13   7 185.002 16.3388   3
  -2 -13   7 196.063 17.8392   1
  -2 -13   7 222.870 19.1659   2
[truncated: 1,315,704 more chars]
