# Supplementary material for: Azetidinylideneketenimines as a Multimodal Synthetic Platform: Coordination Chemistry and Cycloaddition‐Triggered Transformations
Source: Angew Chem Int Ed Engl. 2026 Mar 30;65(20):e1569919. doi: 10.1002/anie.1569919 (PMC13159403; doi:10.1002/anie.1569919)
Supplement: Supplementary file 2 — Supporting File 2: anie72019‐sup‐0002‐Data.zip. [file ANIE-65-e1569919-s001.zip › Cpd_4_CCDC2523257_si126ci_auto_2.cif]

 
data_si126ci_auto
 
_audit_creation_method            'SHELXL-2019/3'
_shelx_SHELXL_version_number      '2019/3'
_chemical_name_systematic         ?
_chemical_name_common             ?
_chemical_melting_point           ?
_chemical_formula_moiety          ?
_chemical_formula_sum
 'C38 H60 N6' 
_chemical_formula_weight          600.92

loop_
 _atom_type_symbol
 _atom_type_description
 _atom_type_scat_dispersion_real
 _atom_type_scat_dispersion_imag
 _atom_type_scat_source
 'C'  'C'   0.0181   0.0091
 'International Tables Vol C Tables 4.2.6.8 and 6.1.1.4'
 'H'  'H'   0.0000   0.0000
 'International Tables Vol C Tables 4.2.6.8 and 6.1.1.4'
 'N'  'N'   0.0311   0.0180
 'International Tables Vol C Tables 4.2.6.8 and 6.1.1.4'
 
_space_group_crystal_system       monoclinic
_space_group_IT_number            14
_space_group_name_H-M_alt         'P 21/c'
_space_group_name_Hall            '-P 2ybc'
 
_shelx_space_group_comment
;
The symmetry employed for this shelxl refinement is uniquely defined
by the following loop, which should always be used as a source of
symmetry information in preference to the above space-group names.
They are only intended as comments.
;
 
loop_
 _space_group_symop_operation_xyz
 'x, y, z'
 '-x, y+1/2, -z+1/2'
 '-x, -y, -z'
 'x, -y-1/2, z-1/2'
 
_cell_length_a                    9.8774(2)
_cell_length_b                    15.3884(3)
_cell_length_c                    12.3541(2)
_cell_angle_alpha                 90
_cell_angle_beta                  94.978(2)
_cell_angle_gamma                 90
_cell_volume                      1870.71(6)
_cell_formula_units_Z             2
_cell_measurement_temperature     120(2)
_cell_measurement_reflns_used   11070
_cell_measurement_theta_min     4.4940
_cell_measurement_theta_max     74.3490
 
_exptl_crystal_description        needle
_exptl_crystal_colour             orange
_exptl_crystal_density_meas       ?
_exptl_crystal_density_method     ?
_exptl_crystal_density_diffrn     1.067          
_exptl_crystal_F_000              660
_exptl_transmission_factor_min    ?
_exptl_transmission_factor_max    ?
_exptl_crystal_size_max           0.100
_exptl_crystal_size_mid           0.050
_exptl_crystal_size_min           0.030
_exptl_absorpt_coefficient_mu     0.480
_shelx_estimated_absorpt_T_min    0.954
_shelx_estimated_absorpt_T_max    0.986
_exptl_absorpt_correction_T_min                   0.61748
_exptl_absorpt_correction_T_max                   1.00000
_exptl_absorpt_correction_type            multi-scan
_exptl_absorpt_process_details
;
CrysAlisPro 1.171.42.98a (Rigaku Oxford Diffraction, 2023)
Empirical absorption correction using spherical harmonics,
implemented in SCALE3 ABSPACK scaling algorithm.
;
_oxdiff_exptl_absorpt_empirical_full_min           0.560
_oxdiff_exptl_absorpt_empirical_full_max           1.958
_oxdiff_exptl_absorpt_empirical_details
;
Empirical correction (ABSPACK) includes:
- Absorption correction using spherical harmonics
- Frame scaling
;
_exptl_absorpt_special_details    ?
_diffrn_ambient_temperature       120(2)
_diffrn_source 'Rotating-anode X-ray tube'
_diffrn_source_type 'Rigaku (Cu) X-ray Source'
_diffrn_radiation_probe x-ray
_diffrn_radiation_type 'Cu K\a'
_diffrn_radiation_wavelength 1.54184
_diffrn_radiation_monochromator mirror
_diffrn_measurement_device 'four-circle diffractometer'
_diffrn_measurement_device_type 'XtaLAB Synergy R, DW system, HyPix'
_diffrn_detector 'Hybrid Pixel Array Detector'
_diffrn_detector_type HyPix
_diffrn_detector_area_resol_mean 10.0000
_diffrn_reflns_number             21656
_diffrn_reflns_av_unetI/netI      0.0223
_diffrn_reflns_av_R_equivalents   0.0339
_diffrn_reflns_limit_h_min        -12
_diffrn_reflns_limit_h_max        12
_diffrn_reflns_limit_k_min        -19
_diffrn_reflns_limit_k_max        18
_diffrn_reflns_limit_l_min        -12
_diffrn_reflns_limit_l_max        15
_diffrn_reflns_theta_min          4.493
_diffrn_reflns_theta_max          75.754
_diffrn_reflns_theta_full         67.684
_diffrn_measured_fraction_theta_max   0.971
_diffrn_measured_fraction_theta_full  0.999
_diffrn_reflns_Laue_measured_fraction_max    0.971
_diffrn_reflns_Laue_measured_fraction_full   0.999
_diffrn_reflns_point_group_measured_fraction_max   0.971
_diffrn_reflns_point_group_measured_fraction_full  0.999
_reflns_number_total              3779
_reflns_number_gt                 3422
_reflns_threshold_expression      'I > 2\s(I)'
_reflns_Friedel_coverage          0.000
_reflns_Friedel_fraction_max      .
_reflns_Friedel_fraction_full     .
 
_reflns_special_details
;
 Reflections were merged by SHELXL according to the crystal
 class for the calculation of statistics and refinement.
 
 _reflns_Friedel_fraction is defined as the number of unique
 Friedel pairs measured divided by the number that would be
 possible theoretically, ignoring centric projections and
 systematic absences.
;
 
_computing_data_collection        'CrysAlisPro 1.171.42.98a (Rigaku OD, 2023)'
_computing_cell_refinement        'CrysAlisPro 1.171.42.98a (Rigaku OD, 2023)'
_computing_data_reduction         'CrysAlisPro 1.171.42.98a (Rigaku OD, 2023)'
_computing_structure_solution     'SHELXT 2018/2 (Sheldrick, 2018)'
_computing_structure_refinement 'SHELXL-2019/2 (Sheldrick, 2019)'
_computing_molecular_graphics     ?
_computing_publication_material   ?
_refine_special_details           ?
_refine_ls_structure_factor_coef  Fsqd
_refine_ls_matrix_type            full
_refine_ls_weighting_scheme       calc
_refine_ls_weighting_details
'w=1/[\s^2^(Fo^2^)+(0.0902P)^2^+1.2087P] where P=(Fo^2^+2Fc^2^)/3'
_atom_sites_solution_primary      ?
_atom_sites_solution_secondary    ?
_atom_sites_solution_hydrogens    geom
_refine_ls_hydrogen_treatment     constr
_refine_ls_extinction_method      none
_refine_ls_extinction_coef        .
_refine_ls_number_reflns          3779
_refine_ls_number_parameters      207
_refine_ls_number_restraints      0
_refine_ls_R_factor_all           0.0730
_refine_ls_R_factor_gt            0.0683
_refine_ls_wR_factor_ref          0.1916
_refine_ls_wR_factor_gt           0.1882
_refine_ls_goodness_of_fit_ref    1.076
_refine_ls_restrained_S_all       1.076
_refine_ls_shift/su_max           0.000
_refine_ls_shift/su_mean          0.000
 
loop_
 _atom_site_label
 _atom_site_type_symbol
 _atom_site_fract_x
 _atom_site_fract_y
 _atom_site_fract_z
 _atom_site_U_iso_or_equiv
 _atom_site_adp_type
 _atom_site_occupancy
 _atom_site_site_symmetry_order  
 _atom_site_calc_flag
 _atom_site_refinement_flags_posn
 _atom_site_refinement_flags_adp
 _atom_site_refinement_flags_occupancy
 _atom_site_disorder_assembly
 _atom_site_disorder_group
C1 C 0.12554(19) 0.01836(12) 0.55681(15) 0.0336(4) Uani 1 1 d . . . . .
C2 C 0.0221(2) 0.08073(13) 0.54789(17) 0.0373(4) Uani 1 1 d . . . . .
H1 H 0.037122 0.136189 0.580543 0.045 Uiso 1 1 calc R U . . .
C3 C -0.1017(2) 0.06215(13) 0.49183(18) 0.0393(5) Uani 1 1 d . . . . .
H2 H -0.171259 0.104947 0.486536 0.047 Uiso 1 1 calc R U . . .
N1 N 0.25452(17) 0.03304(11) 0.61294(14) 0.0391(4) Uani 1 1 d . . . . .
C4 C 0.28849(19) 0.10727(13) 0.64786(15) 0.0348(4) Uani 1 1 d . . . . .
C5 C 0.3382(2) 0.17650(14) 0.68525(16) 0.0388(5) Uani 1 1 d . . . . .
C6 C 0.3672(2) 0.25845(13) 0.71718(16) 0.0372(4) Uani 1 1 d . . . . .
C7 C 0.2841(2) 0.34331(14) 0.72227(16) 0.0404(5) Uani 1 1 d . . . . .
H3 H 0.223630 0.337804 0.782752 0.048 Uiso 1 1 calc R U . . .
C8 C 0.4245(2) 0.38538(14) 0.77031(18) 0.0449(5) Uani 1 1 d . . . . .
N2 N 0.47920(18) 0.29576(11) 0.76623(14) 0.0406(4) Uani 1 1 d . . . . .
N3 N 0.20534(19) 0.37434(13) 0.62947(13) 0.0429(4) Uani 1 1 d . . . . .
C9 C 0.0752(2) 0.41542(15) 0.64319(19) 0.0471(5) Uani 1 1 d . . . . .
H4 H 0.034983 0.432204 0.569074 0.057 Uiso 1 1 calc R U . . .
C10 C 0.0911(3) 0.4979(2) 0.7090(3) 0.0756(9) Uani 1 1 d . . . . .
H5 H 0.126364 0.483901 0.783511 0.113 Uiso 1 1 calc R U . . .
H6 H 0.002542 0.526518 0.709840 0.113 Uiso 1 1 calc R U . . .
H7 H 0.154598 0.536864 0.676280 0.113 Uiso 1 1 calc R U . . .
C11 C -0.0259(3) 0.3540(2) 0.6907(3) 0.0745(9) Uani 1 1 d . . . . .
H8 H -0.029111 0.298986 0.650661 0.112 Uiso 1 1 calc R U . . .
H9 H -0.116370 0.380661 0.684603 0.112 Uiso 1 1 calc R U . . .
H10 H 0.002902 0.343027 0.767427 0.112 Uiso 1 1 calc R U . . .
C12 C 0.2467(2) 0.36197(15) 0.51972(17) 0.0448(5) Uani 1 1 d . . . . .
H11 H 0.337826 0.333272 0.527068 0.054 Uiso 1 1 calc R U . . .
C13 C 0.2630(3) 0.44854(16) 0.46017(19) 0.0516(6) Uani 1 1 d . . . . .
H12 H 0.175286 0.478632 0.451485 0.077 Uiso 1 1 calc R U . . .
H13 H 0.294651 0.437220 0.388491 0.077 Uiso 1 1 calc R U . . .
H14 H 0.329487 0.484977 0.502585 0.077 Uiso 1 1 calc R U . . .
C14 C 0.1514(3) 0.30271(15) 0.45054(18) 0.0478(5) Uani 1 1 d . . . . .
H15 H 0.148882 0.245437 0.484983 0.072 Uiso 1 1 calc R U . . .
H16 H 0.183999 0.296677 0.378221 0.072 Uiso 1 1 calc R U . . .
H17 H 0.059860 0.327800 0.443775 0.072 Uiso 1 1 calc R U . . .
C15 C 0.4928(3) 0.44789(17) 0.6987(2) 0.0549(6) Uani 1 1 d . . . . .
H18 H 0.584208 0.461302 0.731732 0.082 Uiso 1 1 calc R U . . .
H19 H 0.439386 0.501528 0.690644 0.082 Uiso 1 1 calc R U . . .
H20 H 0.499230 0.421537 0.627117 0.082 Uiso 1 1 calc R U . . .
C16 C 0.4217(3) 0.42013(18) 0.8856(2) 0.0578(7) Uani 1 1 d . . . . .
H21 H 0.375088 0.378389 0.929346 0.087 Uiso 1 1 calc R U . . .
H22 H 0.373274 0.475753 0.883724 0.087 Uiso 1 1 calc R U . . .
H23 H 0.514994 0.428587 0.917775 0.087 Uiso 1 1 calc R U . . .
C17 C 0.6118(2) 0.26098(17) 0.80812(19) 0.0502(6) Uani 1 1 d . . . . .
H24 H 0.672518 0.311316 0.829020 0.060 Uiso 1 1 calc R U . . .
C18 C 0.6755(3) 0.21030(19) 0.7210(2) 0.0588(7) Uani 1 1 d . . . . .
H25 H 0.617789 0.160476 0.698969 0.088 Uiso 1 1 calc R U . . .
H26 H 0.765497 0.189618 0.749479 0.088 Uiso 1 1 calc R U . . .
H27 H 0.684697 0.247927 0.658065 0.088 Uiso 1 1 calc R U . . .
C19 C 0.5974(3) 0.2074(2) 0.9094(2) 0.0669(8) Uani 1 1 d . . . . .
H28 H 0.562082 0.244039 0.965335 0.100 Uiso 1 1 calc R U . . .
H29 H 0.686373 0.184161 0.936320 0.100 Uiso 1 1 calc R U . . .
H30 H 0.534351 0.159176 0.891867 0.100 Uiso 1 1 calc R U . . .
 
loop_
 _atom_site_aniso_label
 _atom_site_aniso_U_11
 _atom_site_aniso_U_22
 _atom_site_aniso_U_33
 _atom_site_aniso_U_23
 _atom_site_aniso_U_13
 _atom_site_aniso_U_12
C1 0.0322(9) 0.0352(10) 0.0325(9) 0.0044(7) -0.0027(7) -0.0062(7)
C2 0.0412(10) 0.0302(9) 0.0394(10) -0.0001(8) -0.0024(8) -0.0054(8)
C3 0.0367(10) 0.0338(10) 0.0460(11) 0.0005(8) -0.0035(8) 0.0000(8)
N1 0.0347(9) 0.0371(9) 0.0434(9) -0.0004(7) -0.0087(7) -0.0031(7)
C4 0.0332(9) 0.0387(10) 0.0316(9) 0.0056(8) -0.0031(7) -0.0028(8)
C5 0.0379(10) 0.0410(11) 0.0365(10) 0.0026(8) -0.0022(8) -0.0044(8)
C6 0.0373(10) 0.0408(11) 0.0328(9) 0.0032(8) -0.0016(8) -0.0097(8)
C7 0.0452(11) 0.0431(11) 0.0331(10) -0.0018(8) 0.0048(8) -0.0071(9)
C8 0.0488(12) 0.0395(11) 0.0451(12) -0.0024(9) -0.0026(9) -0.0121(9)
N2 0.0400(9) 0.0414(9) 0.0389(9) -0.0005(7) -0.0052(7) -0.0088(7)
N3 0.0456(10) 0.0551(11) 0.0284(8) 0.0021(7) 0.0057(7) 0.0094(8)
C9 0.0508(13) 0.0502(13) 0.0407(11) 0.0000(9) 0.0063(9) 0.0041(10)
C10 0.083(2) 0.0768(19) 0.0651(18) -0.0270(15) -0.0078(15) 0.0276(16)
C11 0.0508(15) 0.095(2) 0.079(2) 0.0284(17) 0.0098(14) -0.0048(15)
C12 0.0532(13) 0.0466(12) 0.0355(10) 0.0010(9) 0.0085(9) -0.0005(10)
C13 0.0641(15) 0.0533(14) 0.0379(11) 0.0047(10) 0.0080(10) -0.0085(11)
C14 0.0603(14) 0.0463(12) 0.0369(11) -0.0027(9) 0.0046(10) -0.0016(10)
C15 0.0642(15) 0.0512(14) 0.0490(13) -0.0009(10) 0.0026(11) -0.0212(12)
C16 0.0614(15) 0.0615(15) 0.0502(14) -0.0143(12) 0.0032(11) -0.0139(12)
C17 0.0412(11) 0.0594(14) 0.0477(12) 0.0046(10) -0.0088(9) -0.0106(10)
C18 0.0424(12) 0.0685(16) 0.0654(16) 0.0070(13) 0.0042(11) -0.0008(11)
C19 0.0620(16) 0.085(2) 0.0517(15) 0.0141(14) -0.0069(12) 0.0017(14)
 
_geom_special_details
;
 All esds (except the esd in the dihedral angle between two l.s. planes)
 are estimated using the full covariance matrix.  The cell esds are taken
 into account individually in the estimation of esds in distances, angles
 and torsion angles; correlations between esds in cell parameters are only
 used when they are defined by crystal symmetry.  An approximate (isotropic)
 treatment of cell esds is used for estimating esds involving l.s. planes.
;
 
loop_
 _geom_bond_atom_site_label_1
 _geom_bond_atom_site_label_2
 _geom_bond_distance
 _geom_bond_site_symmetry_2
 _geom_bond_publ_flag
C1 C3 1.388(3) 3_556 ?
C1 C2 1.399(3) . ?
C1 N1 1.415(2) . ?
C2 C3 1.382(3) . ?
N1 C4 1.256(3) . ?
C4 C5 1.245(3) . ?
C5 C6 1.345(3) . ?
C6 N2 1.343(2) . ?
C6 C7 1.547(3) . ?
C7 N3 1.412(3) . ?
C7 C8 1.598(3) . ?
C8 N2 1.483(3) . ?
C8 C15 1.505(3) . ?
C8 C16 1.523(3) . ?
N2 C17 1.467(3) . ?
N3 C9 1.455(3) . ?
N3 C12 1.462(3) . ?
C9 C10 1.508(4) . ?
C9 C11 1.529(4) . ?
C12 C14 1.519(3) . ?
C12 C13 1.537(3) . ?
C17 C18 1.510(4) . ?
C17 C19 1.515(4) . ?
 
loop_
 _geom_angle_atom_site_label_1
 _geom_angle_atom_site_label_2
 _geom_angle_atom_site_label_3
 _geom_angle
 _geom_angle_site_symmetry_1
 _geom_angle_site_symmetry_3
 _geom_angle_publ_flag
C3 C1 C2 118.88(18) 3_556 . ?
C3 C1 N1 117.81(18) 3_556 . ?
C2 C1 N1 123.32(18) . . ?
C3 C2 C1 120.38(19) . . ?
C2 C3 C1 120.74(19) . 3_556 ?
C4 N1 C1 121.05(17) . . ?
C5 C4 N1 172.1(2) . . ?
C4 C5 C6 168.1(2) . . ?
N2 C6 C5 132.8(2) . . ?
N2 C6 C7 92.29(16) . . ?
C5 C6 C7 134.67(19) . . ?
N3 C7 C6 120.64(17) . . ?
N3 C7 C8 124.35(18) . . ?
C6 C7 C8 84.86(15) . . ?
N2 C8 C15 113.0(2) . . ?
N2 C8 C16 113.2(2) . . ?
C15 C8 C16 111.74(19) . . ?
N2 C8 C7 85.27(15) . . ?
C15 C8 C7 117.34(19) . . ?
C16 C8 C7 113.82(19) . . ?
C6 N2 C17 132.70(19) . . ?
C6 N2 C8 97.18(17) . . ?
C17 N2 C8 130.07(17) . . ?
C7 N3 C9 118.85(17) . . ?
C7 N3 C12 122.04(18) . . ?
C9 N3 C12 119.01(18) . . ?
N3 C9 C10 112.1(2) . . ?
N3 C9 C11 112.9(2) . . ?
C10 C9 C11 110.7(3) . . ?
N3 C12 C14 113.01(19) . . ?
N3 C12 C13 112.35(19) . . ?
C14 C12 C13 109.67(19) . . ?
N2 C17 C18 110.60(19) . . ?
N2 C17 C19 110.2(2) . . ?
C18 C17 C19 112.4(2) . . ?
 
loop_
 _geom_torsion_atom_site_label_1
 _geom_torsion_atom_site_label_2
 _geom_torsion_atom_site_label_3
 _geom_torsion_atom_site_label_4
 _geom_torsion
 _geom_torsion_site_symmetry_1
 _geom_torsion_site_symmetry_2
 _geom_torsion_site_symmetry_3
 _geom_torsion_site_symmetry_4
 _geom_torsion_publ_flag
C3 C1 C2 C3 0.2(3) 3_556 . . . ?
N1 C1 C2 C3 -179.99(19) . . . . ?
C1 C2 C3 C1 -0.2(3) . . . 3_556 ?
C3 C1 N1 C4 171.6(2) 3_556 . . . ?
C2 C1 N1 C4 -8.1(3) . . . . ?
C4 C5 C6 N2 -175.8(9) . . . . ?
C4 C5 C6 C7 11.1(12) . . . . ?
N2 C6 C7 N3 132.1(2) . . . . ?
C5 C6 C7 N3 -53.0(3) . . . . ?
N2 C6 C7 C8 4.81(16) . . . . ?
C5 C6 C7 C8 179.7(2) . . . . ?
N3 C7 C8 N2 -128.3(2) . . . . ?
C6 C7 C8 N2 -4.36(14) . . . . ?
N3 C7 C8 C15 -14.8(3) . . . . ?
C6 C7 C8 C15 109.2(2) . . . . ?
N3 C7 C8 C16 118.4(2) . . . . ?
C6 C7 C8 C16 -117.7(2) . . . . ?
C5 C6 N2 C17 -2.9(4) . . . . ?
C7 C6 N2 C17 172.2(2) . . . . ?
C5 C6 N2 C8 179.7(2) . . . . ?
C7 C6 N2 C8 -5.20(17) . . . . ?
C15 C8 N2 C6 -112.70(19) . . . . ?
C16 C8 N2 C6 119.0(2) . . . . ?
C7 C8 N2 C6 5.05(16) . . . . ?
C15 C8 N2 C17 69.8(3) . . . . ?
C16 C8 N2 C17 -58.5(3) . . . . ?
C7 C8 N2 C17 -172.4(2) . . . . ?
C6 C7 N3 C9 143.1(2) . . . . ?
C8 C7 N3 C9 -110.7(2) . . . . ?
C6 C7 N3 C12 -33.2(3) . . . . ?
C8 C7 N3 C12 72.9(3) . . . . ?
C7 N3 C9 C10 63.7(3) . . . . ?
C12 N3 C9 C10 -119.8(2) . . . . ?
C7 N3 C9 C11 -62.2(3) . . . . ?
C12 N3 C9 C11 114.3(2) . . . . ?
C7 N3 C12 C14 114.0(2) . . . . ?
C9 N3 C12 C14 -62.4(3) . . . . ?
C7 N3 C12 C13 -121.2(2) . . . . ?
C9 N3 C12 C13 62.4(3) . . . . ?
C6 N2 C17 C18 54.1(3) . . . . ?
C8 N2 C17 C18 -129.3(2) . . . . ?
C6 N2 C17 C19 -70.8(3) . . . . ?
C8 N2 C17 C19 105.8(3) . . . . ?
 
_refine_diff_density_max    0.587
_refine_diff_density_min   -0.231
_refine_diff_density_rms    0.047

_shelx_res_file
;
TITL si126ci_auto_a.res in P2(1)/c
    si126ci_auto.res
    created by SHELXL-2019/3 at 11:15:37 on 04-Jul-2024
REM  Yadorkari-X generated
CELL 1.54184 9.8774 15.3884 12.3541 90.0000 94.9780 90.0000
ZERR 2.0 0.0002 0.0003 0.0002 0.0000 0.0020 0.0000
LATT 1
SYMM -X, 1/2+Y, 1/2-Z
REM  SPGR P21/c monoclinic
SFAC C H N
UNIT 76 120 12
SIZE 0.10 0.05 0.03
TEMP -153.0
L.S. 30
FMAP 2
PLAN -7
ACTA
CONF
LIST 4
OMIT    0    3    4
OMIT   -1    3    3
OMIT    2    0    4
OMIT    1    1    5

fmap 2

WGHT    0.090200    1.208700
FVAR       0.49449
C1    1    0.125537    0.018361    0.556811    11.00000    0.03217    0.03516 =
         0.03251    0.00443   -0.00274   -0.00616
C2    1    0.022142    0.080735    0.547888    11.00000    0.04121    0.03021 =
         0.03942   -0.00009   -0.00236   -0.00540
AFIX  43
H1    2    0.037122    0.136189    0.580543    11.00000   -1.20000
AFIX   0
C3    1   -0.101688    0.062145    0.491834    11.00000    0.03671    0.03378 =
         0.04602    0.00047   -0.00354    0.00002
AFIX  43
H2    2   -0.171259    0.104947    0.486536    11.00000   -1.20000
AFIX   0
N1    3    0.254518    0.033040    0.612940    11.00000    0.03468    0.03708 =
         0.04341   -0.00043   -0.00875   -0.00313
C4    1    0.288492    0.107273    0.647862    11.00000    0.03317    0.03874 =
         0.03156    0.00560   -0.00313   -0.00284
C5    1    0.338177    0.176496    0.685247    11.00000    0.03792    0.04102 =
         0.03654    0.00261   -0.00222   -0.00437
C6    1    0.367249    0.258448    0.717175    11.00000    0.03733    0.04076 =
         0.03283    0.00322   -0.00163   -0.00967
C7    1    0.284121    0.343315    0.722268    11.00000    0.04523    0.04314 =
         0.03306   -0.00175    0.00481   -0.00712
AFIX  13
H3    2    0.223630    0.337804    0.782752    11.00000   -1.20000
AFIX   0
C8    1    0.424537    0.385377    0.770314    11.00000    0.04884    0.03951 =
         0.04510   -0.00242   -0.00260   -0.01206
N2    3    0.479200    0.295759    0.766233    11.00000    0.04000    0.04138 =
         0.03891   -0.00053   -0.00524   -0.00878
N3    3    0.205340    0.374344    0.629472    11.00000    0.04558    0.05513 =
         0.02835    0.00214    0.00573    0.00936
C9    1    0.075222    0.415416    0.643192    11.00000    0.05078    0.05021 =
         0.04070    0.00003    0.00627    0.00406
AFIX  13
H4    2    0.034983    0.432204    0.569074    11.00000   -1.20000
AFIX   0
C10   1    0.091068    0.497892    0.708961    11.00000    0.08251    0.07678 =
         0.06508   -0.02704   -0.00785    0.02761
AFIX 137
H5    2    0.126364    0.483901    0.783511    11.00000   -1.50000
H6    2    0.002542    0.526518    0.709840    11.00000   -1.50000
H7    2    0.154598    0.536864    0.676280    11.00000   -1.50000
AFIX   0
C11   1   -0.025918    0.354011    0.690739    11.00000    0.05077    0.09471 =
         0.07861    0.02844    0.00979   -0.00481
AFIX 137
H8    2   -0.029111    0.298986    0.650661    11.00000   -1.50000
H9    2   -0.116370    0.380661    0.684603    11.00000   -1.50000
H10   2    0.002902    0.343027    0.767427    11.00000   -1.50000
AFIX   0
C12   1    0.246654    0.361966    0.519720    11.00000    0.05318    0.04656 =
         0.03548    0.00100    0.00852   -0.00050
AFIX  13
H11   2    0.337826    0.333272    0.527068    11.00000   -1.20000
AFIX   0
C13   1    0.263001    0.448544    0.460174    11.00000    0.06408    0.05329 =
         0.03795    0.00473    0.00799   -0.00848
AFIX 137
H12   2    0.175286    0.478632    0.451485    11.00000   -1.50000
H13   2    0.294651    0.437220    0.388491    11.00000   -1.50000
H14   2    0.329487    0.484977    0.502585    11.00000   -1.50000
AFIX   0
C14   1    0.151398    0.302713    0.450537    11.00000    0.06030    0.04625 =
         0.03690   -0.00268    0.00456   -0.00156
AFIX 137
H15   2    0.148882    0.245437    0.484983    11.00000   -1.50000
H16   2    0.183999    0.296677    0.378221    11.00000   -1.50000
H17   2    0.059860    0.327800    0.443775    11.00000   -1.50000
AFIX   0
C15   1    0.492796    0.447890    0.698704    11.00000    0.06420    0.05118 =
         0.04895   -0.00088    0.00258   -0.02121
AFIX 137
H18   2    0.584208    0.461302    0.731732    11.00000   -1.50000
H19   2    0.439386    0.501528    0.690644    11.00000   -1.50000
H20   2    0.499230    0.421537    0.627117    11.00000   -1.50000
AFIX   0
C16   1    0.421722    0.420126    0.885568    11.00000    0.06136    0.06155 =
         0.05015   -0.01434    0.00320   -0.01388
AFIX 137
H21   2    0.375088    0.378389    0.929346    11.00000   -1.50000
H22   2    0.373274    0.475753    0.883724    11.00000   -1.50000
H23   2    0.514994    0.428587    0.917775    11.00000   -1.50000
AFIX   0
C17   1    0.611755    0.260980    0.808117    11.00000    0.04120    0.05937 =
         0.04770    0.00465   -0.00878   -0.01064
AFIX  13
H24   2    0.672518    0.311316    0.829020    11.00000   -1.20000
AFIX   0
C18   1    0.675532    0.210303    0.721013    11.00000    0.04238    0.06852 =
         0.06541    0.00705    0.00420   -0.00078
AFIX 137
H25   2    0.617789    0.160476    0.698969    11.00000   -1.50000
H26   2    0.765497    0.189618    0.749479    11.00000   -1.50000
H27   2    0.684697    0.247927    0.658065    11.00000   -1.50000
AFIX   0
C19   1    0.597370    0.207353    0.909350    11.00000    0.06198    0.08490 =
         0.05167    0.01409   -0.00690    0.00174
AFIX 137
H28   2    0.562082    0.244039    0.965335    11.00000   -1.50000
H29   2    0.686373    0.184161    0.936320    11.00000   -1.50000
H30   2    0.534351    0.159176    0.891867    11.00000   -1.50000

AFIX   0
HKLF 4 1 1 0 0 0 1 0 0 0 1


REM  si126ci_auto_a.res in P2(1)/c
REM wR2 = 0.1916, GooF = S = 1.076, Restrained GooF = 1.076 for all data
REM R1 = 0.0683 for 3422 Fo > 4sig(Fo) and 0.0730 for all 3779 data
REM 207 parameters refined using 0 restraints

END

WGHT      0.0905      1.2028

REM Highest difference peak  0.587,  deepest hole -0.231,  1-sigma level  0.047
Q1    1   0.3464  0.3428  0.6468  11.00000  0.05    0.59
Q2    1   0.1645  0.4004  0.5131  11.00000  0.05    0.50
Q3    1   0.1172  0.3749  0.7150  11.00000  0.05    0.48
Q4    1   0.5856  0.4182  0.6808  11.00000  0.05    0.39
Q5    1   0.4083  0.4395  0.8181  11.00000  0.05    0.37
Q6    1   0.0138  0.2976  0.6946  11.00000  0.05    0.33
Q7    1   0.4677  0.3898  0.7142  11.00000  0.05    0.26
;
_shelx_res_checksum   77397

_shelx_hkl_file
;
   0   0  -1    1.71    0.19
   0   0   1    1.54    0.24
   0   0  -1    1.63    0.20
   0   0   1    1.81    0.30
   0   0   2 1145.60   49.55
   0   0   2 1159.85   49.61
   0   0  -2 1130.52   49.54
   0   0   2 1134.49   49.47
   0   0   2 1127.31   49.62
   0   0  -2 1158.47   49.54
   0   0  -3    0.21    0.39
   0   0  -3    0.47    0.42
   0   0   3   -0.18    0.21
   0   0   3    0.39    0.54
   0   0   3    1.06    0.77
   0   0   3    0.30    0.42
   0   0   4  470.18   19.31
   0   0   4  445.00   19.43
   0   0  -4  406.44   19.25
   0   0   4  439.69   19.11
   0   0   4  426.28   19.43
   0   0  -4  446.75   19.29
   0   0  -5    1.45    0.55
   0   0   5    0.74    0.24
   0   0   5    1.37    0.96
   0   0  -5    0.77    0.52
   0   0   5    0.95    0.71
   0   0   5    0.34    0.53
   0   0   6    4.63    0.39
   0   0  -6    5.38    0.72
   0   0  -6    4.02    0.62
   0   0   6    3.92    1.07
   0   0   6    5.87    0.76
   0   0   7    1.80    1.08
   0   0  -7    0.47    0.55
   0   0   8   -0.14    1.06
   0   0  -8    0.10    0.59
   0   0   8    1.46    0.80
   0   0   8    0.67    0.51
   0   0   9   -0.16    1.15
   0   0   9    0.10    0.39
   0   0   9    0.67    0.42
   0   0   9    0.55    0.93
   0   0   9    0.13    0.37
   0   0  -9   -0.11    0.61
   0   0   9    0.57    0.59
   0   0   9    0.06    0.74
   0   0  10    0.29    0.85
   0   0  10    0.92    0.42
   0   0  10    2.47    0.50
   0   0  10    1.45    1.06
   0   0  10    1.19    0.70
   0   0  10    2.32    1.30
   0   0  11    0.45    0.92
   0   0  11    0.16    0.48
   0   0  11   -0.17    0.69
   0   0  11    0.29    1.05
   0   0  11    0.15    0.43
   0   0  12  132.21    6.92
   0   0  12  145.84    6.56
   0   0  12  152.56    6.66
   0   0  12  149.86    6.95
   0   0  12  144.15    6.68
   0   0  13    0.90    0.80
   0   0  13    0.68    0.68
   0   0  13    0.38    0.43
   0   0  14    5.22    0.77
   0   0  14    6.58    0.70
   0   0  14    6.06    0.53
   0   0  15    0.61    0.39
   0   1   0    0.59    0.16
   0  -1   0    0.85    0.13
   0   1   0    0.76    0.13
   0  -1   0    0.69    0.10
   0  -1  -1   31.64    1.52
   0   1  -1   32.30    1.45
   0   1   1   33.16    1.52
   0  -1  -1   32.80    1.50
   0  -1   1   31.00    1.48
   0   1  -1   34.43    1.51
   0   1   1   33.76    1.54
   0  -1   2  304.40   12.78
   0  -1   2  290.52   12.74
   0   1   2  297.63   12.71
   0   1   2  267.47   12.79
   0   1   2  300.13   12.82
   0   1   2  284.68   12.79
   0  -1  -2  308.21   12.79
   0   1   2  295.89   12.84
   0  -1  -2  284.12   12.74
   0   1  -2  284.20   12.70
   0   1   3  174.94    7.64
   0   1   3  166.61    7.58
   0   1  -3  174.78    7.58
   0  -1  -3  160.37    7.51
   0  -1  -3  168.20    7.56
   0   1   3  164.34    7.66
   0   1  -3  167.97    7.42
   0   1   3  173.09    7.44
   0   1   4 1090.84   45.39
   0   1   4 1068.67   45.29
   0   1  -4 1106.81   45.25
   0  -1  -4 1045.54   45.25
   0  -1  -4 1045.25   45.20
   0   1  -4 1056.55   45.27
   0   1   4 1054.21   45.40
   0   1  -4  959.94   45.03
   0   1   4 1093.02   45.13
   0   1   5  300.31   13.46
   0   1   5  314.25   13.34
   0   1   5  298.78   13.11
   0  -1  -5  289.76   13.19
   0   1  -5  283.64   13.27
   0   1   5  282.40   13.47
   0   1  -5  306.54   13.28
   0  -1  -5  304.60   13.29
   0   1   6    1.56    1.05
   0   1  -6    0.34    0.51
   0  -1  -6    0.60    0.53
   0  -1  -6    1.15    0.42
   0   1  -6    0.79    0.55
   0   1   6    1.44    0.63
   0   1   6    0.28    0.26
   0  -1  -7    0.10    0.70
   0  -1  -7    1.53    0.58
   0   1  -7    1.99    0.57
   0   1   7    0.34    1.07
   0   1   7    1.66    0.32
   0   1   7    1.67    0.65
   0  -1  -8   10.01    1.25
   0   1   8   11.90    0.89
   0   1   8   11.86    1.15
   0   1   8   12.21    1.63
   0   1   8   12.26    1.21
   0  -1   9   -0.33    0.38
   0   1   9    0.34    0.36
   0   1   9    0.17    0.40
   0   1   9    0.56    0.46
   0  -1   9    0.45    0.40
   0   1   9    0.81    0.60
   0   1   9    0.92    0.93
   0  -1  -9   -0.35    0.66
   0   1   9    0.63    1.07
   0  -1   9    0.50    0.77
   0   1  10   22.11    1.38
   0   1  10   18.73    2.11
   0  -1  10   21.30    1.20
   0  -1  10   22.20    1.29
   0   1  10   21.68    1.20
   0   1  10   20.32    1.26
   0   1  10   19.56    1.68
   0   1  10   20.79    1.60
   0  -1  10   20.54    1.58
   0  -1  11    2.37    0.94
   0   1  11    2.80    0.91
   0   1  11    1.62    0.74
   0  -1  11    2.42    0.50
   0   1  11    2.19    0.49
   0   1  11    1.69    0.53
   0  -1  11    2.82    0.57
   0   1  11    1.02    1.15
   0  -1  12    4.82    1.08
   0   1  12    4.59    1.00
   0   1  12    5.68    0.86
   0  -1  12    4.79    0.58
   0   1  12    4.07    0.57
   0  -1  12    4.33    0.65
   0   1  12    3.79    0.61
   0   1  12    4.38    1.27
   0   1  13    2.88    0.49
   0  -1  13    3.00    0.50
   0  -1  13    2.44    0.83
   0   1  13    1.20    0.82
   0   1  13    2.64    0.72
   0  -1  14    1.08    0.36
   0   1  14    0.79    0.36
   0   1  14   -0.08    0.61
   0  -1  14    0.84    0.62
   0   1  14    0.76    0.56
   0   1  15    2.33    0.43
   0  -2   0   20.75    0.99
   0   2   0   19.13    1.02
   0  -2   0   20.42    0.97
   0   2   0   18.50    0.99
   0  -2   1 1486.88   62.73
   0  -2   1 1456.78   62.66
   0   2   1 1438.72   62.66
   0  -2  -1 1448.49   62.70
   0  -2   1 1433.83   62.60
   0   2   1 1403.01   62.65
   0  -2   1 1466.74   62.65
   0   2  -1 1457.48   62.65
   0   2  -1 1461.25   62.64
   0   2   1 1462.29   62.75
   0  -2  -1 1469.37   62.65
   0  -2  -1 1327.37   62.73
   0  -2   1 1456.84   62.65
   0  -2   2 1471.03   65.31
   0   2   2 1459.63   65.31
   0  -2  -2 1482.96   65.30
   0   2   2 1485.01   65.25
   0   2  -2 1503.34   65.17
   0   2   2 1514.46   65.30
   0  -2   2 1487.22   65.29
   0  -2  -2 1529.70   65.39
   0  -2   2 1513.96   65.23
   0  -2   2 1543.23   65.30
   0   2  -2 1532.95   65.26
   0  -2  -2 1517.66   65.25
   0  -2   3  948.09   40.66
   0   2   3  955.51   40.66
   0  -2  -3  964.00   40.60
   0   2  -3  910.55   40.35
   0   2   3  959.08   40.51
   0   2   3  928.52   40.62
   0  -2   3  963.28   40.63
   0   2   3  964.02   40.65
   0  -2  -3  948.58   40.52
   0  -2   3  979.01   40.52
   0  -2   3  962.96   40.59
   0  -2  -3  952.42   40.71
   0   2   3  897.67   40.41
   0   2  -3  915.59   40.50
   0   2   3  912.55   40.64
   0  -2  -4  269.27   12.05
   0   2   4  268.77   11.91
   0   2   4  265.32   12.13
   0  -2   4  268.68   12.12
   0   2   4  278.09   12.11
   0  -2  -4  270.42   12.22
   0   2   4  266.12   11.94
   0  -2   4  287.89   11.99
   0   2   4  260.84   12.17
   0  -2   4  260.09   12.16
   0  -2  -4  276.98   11.96
   0   2  -4  277.60   12.12
   0   2  -4  261.97   11.91
   0   2  -5   13.87    0.86
   0  -2  -5   15.30    0.98
   0   2  -5   15.38    1.16
   0   2   5   15.23    0.96
   0   2   5   14.19    1.15
   0  -2  -5   13.90    1.09
   0   2   5   16.81    1.43
   0  -2   5   15.07    1.39
   0  -2  -5   14.42    1.37
   0   2   6   29.14    2.16
   0  -2   6   29.59    2.13
   0  -2  -6   30.07    1.64
   0   2  -6   26.07    1.81
   0   2  -6   27.32    1.75
   0   2   6   33.14    1.93
   0  -2  -6   31.96    1.85
   0  -2  -6   34.34    2.14
   0   2   6   31.11    1.65
   0   2   7  109.66    5.10
   0  -2  -7  121.12    5.70
   0   2   7  114.96    5.48
   0   2   7  113.70    5.74
   0  -2   7  109.25    5.69
   0   2  -7   98.27    5.24
   0  -2  -7  110.34    5.34
   0   2   8   19.76    1.57
   0  -2   8   16.60    1.09
   0   2   8   18.87    1.11
   0   2   8   16.77    1.32
   0  -2   8   15.16    1.28
   0   2   8   14.76    1.78
   0  -2   8   17.30    1.84
   0  -2  -8   19.88    1.71
   0  -2  -9   31.46    2.28
   0   2   9   31.36    1.68
   0  -2   9   33.27    1.63
   0   2   9   32.26    1.63
   0   2   9   31.94    1.73
   0  -2   9   32.00    1.75
   0  -2   9   31.93    1.96
   0  -2   9   34.67    2.62
   0   2   9   33.36    2.62
   0   2   9   28.08    1.99
   0  -2   9   29.41    2.01
   0  -2  10    2.41    1.11
   0   2  10    4.65    1.12
   0  -2  10    3.05    0.50
   0   2  10    3.89    0.52
   0   2  10    3.19    0.72
   0  -2  10    3.48    0.72
   0   2  10    3.59    0.55
   0  -2  10    2.68    1.28
   0   2  10    3.74    1.37
   0   2  10    4.52    1.01
   0  -2  10    2.91    0.86
   0   2  11   45.69    2.58
   0  -2  11   39.87    2.49
   0  -2  11   42.41    2.27
   0   2  11   41.56    2.25
   0  -2  11   41.62    2.60
   0   2  11   40.04    2.57
   0  -2  11   42.82    2.11
   0  -2  11   40.73    2.18
   0   2  11   43.65    2.18
   0   2  11   41.76    2.10
   0  -2  12   11.21    1.21
   0   2  12   10.33    1.21
   0  -2  12   11.59    1.03
   0   2  12   10.02    0.98
   0  -2  12   10.19    0.77
   0   2  12   10.05    0.78
   0   2  12   10.37    0.83
   0  -2  12    9.50    1.35
   0   2  13    0.08    0.41
   0  -2  13   -0.05    0.42
   0   2  13    0.10    0.65
   0  -2  13   -0.14    0.67
   0  -2  13   -0.23    0.77
   0   2  13    0.47    0.76
   0   2  14    0.61    0.34
   0  -2  14    0.54    0.52
   0   2  14    0.64    0.52
   0   2  14    1.60    0.66
   0  -2  14    0.90    0.62
   0  -2  15   13.90    0.79
   0   2  15   12.96    0.78
   0   3   0    0.11    0.41
   0  -3   0    0.24    0.31
   0   3   0    0.71    0.36
   0  -3   0    0.74    0.30
   0  -3   1 1078.32   47.67
   0   3   1 1080.71   47.67
   0   3  -1 1168.43   47.82
   0  -3  -1 1123.94   47.73
   0  -3   1 1093.77   47.71
   0   3  -1 1103.22   47.74
   0   3   1 1129.57   47.86
   0   3  -1 1106.25   47.73
   0  -3  -1 1108.92   47.78
   0  -3   1 1073.46   47.69
   0  -3   2 1442.71   61.18
   0   3   2 1396.34   61.18
   0  -3  -2 1408.39   61.22
   0   3   2 1383.98   61.18
   0  -3   2 1429.84   61.19
   0  -3   2 1440.18   61.25
   0   3  -2 1376.27   61.07
   0   3  -2 1452.52   61.22
   0  -3   2 1432.40   61.14
   0  -3   2 1375.03   61.02
   0  -3  -2 1477.97   61.32
   0   3  -2 1410.36   61.11
   0   3   2 1458.03   61.20
   0  -3   3  342.43   15.84
   0   3   3  366.49   15.95
   0   3   3  351.64   15.85
   0  -3  -3  354.52   15.86
   0   3   3  353.90   15.88
   0  -3   3  372.41   15.90
   0   3   3  355.62   15.96
   0  -3   3  375.55   15.87
   0  -3   3  366.01   15.77
   0   3   3  379.22   15.81
   0   3  -3  351.31   15.65
   0  -3  -3  345.33   15.97
   0   3  -3  354.49   15.81
   0   3   3  364.05   15.73
   0  -3   4   11.68    1.15
   0   3   4   13.40    1.14
   0  -3  -4   12.70    0.95
   0   3   4   12.68    1.07
   0   3  -4   10.71    0.85
   0   3   4   10.24    0.69
   0  -3   4   11.49    0.84
   0  -3  -4   12.81    0.85
   0   3   4   12.76    0.85
   0  -3  -4   12.65    1.19
   0   3   5  607.01   27.05
   0  -3   5  610.16   27.03
   0  -3  -5  617.31   26.75
   0   3  -5  592.82   26.96
   0  -3  -5  610.97   26.89
   0   3   5  615.85   26.75
   0   3   5  611.62   26.78
   0   3   5  617.07   27.00
   0   3  -5  589.67   26.74
   0  -3  -5  651.51   27.17
   0   3   6    9.90    1.07
   0   3  -6    7.47    0.94
   0   3   6    9.31    0.80
   0  -3  -6    8.77    0.92
   0   3  -6    8.11    0.84
   0  -3   6   10.70    1.30
   0   3   6    8.46    1.25
   0  -3  -6    7.78    1.18
   0   3   7   69.29    3.59
   0   3   7   70.60    3.28
   0  -3  -7   66.58    3.76
   0  -3   7   60.73    3.69
   0   3   7   70.41    3.82
   0  -3  -7   64.49    3.40
   0  -3  -8   64.68    3.66
   0  -3   8   55.31    3.03
   0   3   8   57.94    3.07
   0   3   8   63.90    3.73
   0  -3   8   62.74    3.68
   0   3   8   57.44    2.84
   0  -3   8   58.08    2.83
   0   3   8   68.60    3.53
   0  -3   9    1.65    0.61
   0   3   9    1.24    0.61
   0  -3  -9    0.82    0.73
   0   3   9    2.21    0.97
   0  -3   9    1.59    0.94
   0  -3   9    2.00    0.47
   0   3   9    1.35    0.45
   0   3   9    1.91    0.44
   0   3   9    2.23    0.83
   0  -3   9    2.86    0.77
   0  -3   9    1.57    1.09
   0   3   9    4.29    1.25
   0  -3   9    1.20    0.48
   0  -3  10    2.50    0.70
   0   3  10    3.04    0.71
   0  -3  10    3.90    1.31
   0   3  10    3.00    1.35
   0   3  10    3.29    0.53
   0  -3  10    2.32    1.06
   0   3  10    2.17    1.07
   0  -3  10    2.74    0.50
   0   3  10    2.69    0.49
   0  -3  10    4.34    0.95
   0  -3 -10    2.77    0.79
   0  -3  10    1.98    0.54
   0   3  11    4.21    1.18
   0  -3  11    3.07    1.18
   0   3  11    3.30    0.78
   0  -3  11    4.71    0.84
   0   3  11    3.86    0.60
   0  -3  11    4.14    0.55
   0   3  11    4.79    0.57
   0   3  11    3.35    1.05
   0  -3  11    5.73    1.01
   0   3  12    7.50    0.68
   0  -3  12    5.97    0.62
   0   3  12    5.41    0.61
   0  -3  12    4.74    0.81
   0   3  12    6.12    0.83
   0   3  12    5.27    1.01
   0  -3  12    4.00    0.97
   0   3  13    1.35    0.43
   0  -3  13    1.74    0.80
   0   3  13    0.86    0.77
   0  -3  13    2.05    0.64
   0   3  13    1.83    0.63
   0   3  14   10.52    0.91
   0   3  14   11.83    0.68
   0   3  14    9.65    0.79
   0  -3  14   10.54    0.80
   0   4   0    0.66    0.58
   0   4   0    1.03    0.45
   0  -4   0    0.55    0.34
   0  -4   0    1.25    0.42
   0  -4   1   48.05    2.19
   0   4   1   46.18    2.19
   0  -4  -1   50.77    2.34
   0  -4   1   47.78    2.31
   0   4  -1   51.08    2.36
   0   4   1   50.32    2.42
   0  -4   1   49.85    2.32
   0  -4  -1   47.57    2.43
   0   4  -1   53.54    2.48
   0  -4  -1   50.12    2.41
   0   4  -1   47.65    2.38
   0   4   1   52.04    2.55
   0  -4  -2   32.97    1.69
   0  -4   2   32.33    1.74
   0  -4   2   32.13    1.59
   0   4   2   31.74    1.60
   0  -4   2   32.26    1.56
   0   4  -2   29.82    1.54
   0   4   2   34.09    1.89
   0   4  -2   32.95    1.74
   0   4   2   32.06    1.66
   0  -4   2   28.86    1.40
   0   4  -2   30.28    1.56
   0  -4   2   31.36    1.60
   0  -4  -2   31.48    1.57
   0  -4  -3   25.02    1.28
   0   4  -3   26.05    1.23
   0   4   3   25.44    1.40
   0  -4   3   22.94    1.43
   0  -4   3   21.98    1.28
   0   4  -3   21.99    1.09
   0   4   3   24.07    1.33
   0   4  -3   21.93    1.41
   0  -4   3   24.13    1.42
   0   4   3   25.42    1.45
   0  -4  -3   25.27    1.58
   0  -4  -3   24.28    1.42
   0  -4  -4  175.52    7.99
   0   4   4  181.90    7.94
   0   4  -4  160.73    7.67
   0   4   4  187.32    8.16
   0  -4   4  187.59    7.88
   0  -4   4  183.98    8.02
   0   4   4  174.57    7.82
   0   4  -4  172.46    7.94
   0  -4   4  184.12    8.06
   0   4   4  178.90    8.07
   0  -4  -4  176.25    7.82
   0  -4  -4  181.40    8.20
   0   4   5  116.26    5.19
   0  -4  -5  112.62    5.55
   0   4   5  102.56    5.39
   0  -4   5  113.90    5.41
   0   4   5  111.19    5.21
   0  -4   5  121.47    5.17
   0  -4  -5  110.23    5.27
   0   4  -5  103.55    5.17
   0   4   5  103.40    4.97
   0   4   5  121.06    5.48
   0   4  -6  104.32    5.51
   0   4   6  114.25    5.36
   0  -4   6  109.84    5.64
   0   4   6  116.78    5.72
   0  -4  -6  108.22    5.18
   0   4   6  118.93    5.64
   0   4   6  116.86    5.32
   0  -4  -6  113.14    5.44
   0  -4  -6  119.63    5.80
   0   4   7    1.35    0.74
   0   4  -7    1.52    0.55
   0  -4  -7    1.62    0.61
   0  -4  -7    1.91    0.92
   0  -4   7    2.22    1.02
   0   4   7    0.57    0.99
   0   4   7    1.17    0.50
   0   4   8  128.73    5.83
   0  -4  -8  129.41    6.42
   0  -4   8  129.10    5.52
   0   4   8  115.14    5.51
   0  -4   8  118.26    5.51
   0   4   8  114.40    5.70
   0  -4   8  112.87    5.69
   0   4   8  123.58    6.36
   0  -4   8  130.36    6.39
   0  -4   8  118.69    5.73
   0   4   8  141.24    6.31
   0  -4   9   39.70    2.22
   0  -4  -9   38.86    2.83
   0   4   9   41.53    2.13
   0   4   9   42.19    2.09
   0  -4   9   47.51    2.19
   0   4   9   40.12    2.18
   0  -4   9   44.34    2.19
   0   4   9   43.29    2.47
   0  -4   9   41.83    2.44
   0   4   9   42.66    3.08
   0  -4   9   44.70    3.08
   0  -4   9   43.03    2.45
   0   4   9   43.15    2.83
   0  -4  10   24.60    1.53
   0  -4 -10   25.72    2.10
   0   4  10   26.76    1.41
   0   4  10   26.80    1.45
   0  -4  10   24.91    2.38
   0   4  10   24.08    2.38
   0   4  10   28.99    2.14
   0  -4  10   25.35    1.75
   0   4  10   26.17    1.54
   0  -4  10   25.80    1.54
   0  -4  10   23.77    1.85
   0   4  10   24.10    1.85
   0  -4  11    2.63    0.54
   0   4  11    4.01    0.56
   0   4  11    3.32    0.74
   0  -4  11    3.23    0.75
   0   4  11    2.22    1.05
   0  -4  11    2.95    1.12
   0   4  11    3.44    0.54
   0  -4  11    3.79    0.91
   0   4  12    3.15    0.51
   0   4  12    2.91    0.52
   0   4  12    4.06    0.98
   0  -4  12    4.44    0.96
   0  -4  12    2.13    0.70
   0   4  12    2.78    0.70
   0  -4  13    1.18    0.75
   0   4  13    1.32    0.75
   0   4  13    1.94    0.60
   0  -4  13    1.43    0.59
   0   4  13    1.35    0.41
   0   4  14    1.56    0.60
   0   4  14    2.11    0.33
   0   4  14    2.37    0.47
   0  -4  14    1.31    0.46
   0  -5   0    0.27    0.43
   0  -5   0    0.32    0.38
   0   5   0   -0.39    0.62
   0   5   0    0.42    0.50
   0  -5  -1  151.75    6.70
   0   5   1  149.63    6.79
   0   5  -1  144.98    6.72
   0  -5  -1  159.70    6.79
   0   5   1  152.40    6.83
   0   5  -1  148.15    6.86
   0  -5   1  143.24    6.68
   0  -5  -1  139.72    6.77
   0  -5   1  153.92    6.69
   0   5   1  146.75    6.91
   0   5  -1  144.04    6.77
   0   5  -2  121.42    5.51
   0  -5   2  120.36    5.41
   0   5   2  123.49    5.42
   0  -5   2  112.43    5.66
   0  -5   2  118.59    5.48
   0   5   2  122.48    5.79
   0   5  -2  120.96    5.66
   0   5   2  118.44    5.60
   0  -5  -2  123.81    5.50
   0  -5   2  125.49    5.53
   0  -5   2  117.55    5.32
   0  -5  -2  129.27    5.60
   0  -5   3  199.30    8.72
   0   5  -3  178.83    8.54
   0  -5  -3  199.15    8.84
   0   5   3  192.13    8.78
   0   5  -3  203.55    8.89
   0   5  -3  202.80    8.68
   0   5   3  202.46    8.85
   0  -5  -3  200.46    8.72
   0  -5   3  201.86    8.91
   0  -5   3  193.79    8.74
   0   5   3  203.33    8.77
   0   5   4   23.03    1.57
   0  -5   4   25.55    1.56
   0   5   4   27.12    1.84
   0  -5  -4   24.03    1.35
   0  -5   4   25.60    1.58
   0  -5   4   24.10    1.38
   0  -5  -4   25.82    1.54
   0   5   4   22.19    1.39
   0   5  -4   23.20    1.53
   0  -5  -4   23.24    1.69
   0   5  -4   22.88    1.23
   0   5   4   25.32    1.52
   0   5   5   10.88    1.20
   0  -5  -5    8.70    0.73
   0  -5  -5    9.48    1.13
   0  -5  -5    7.54    0.88
   0   5  -5    8.67    0.88
   0   5   5    9.19    0.73
   0  -5   5    9.41    0.93
   0   5   5   10.44    0.91
   0  -5   5    8.66    0.75
   0  -5   5    9.25    1.03
   0   5   5    7.76    1.06
   0   5   5    9.63    0.88
   0   5  -6   13.29    1.28
   0  -5  -6   13.76    0.95
   0   5   6   17.12    1.51
   0   5   6   13.29    1.40
   0  -5   6   13.51    1.35
   0  -5  -6   13.55    1.15
   0   5   6   14.27    1.14
   0   5   6   12.92    1.07
   0  -5  -6   13.86    1.43
   0   5   7   10.32    1.30
   0  -5   7    8.96    1.25
   0  -5  -7   10.99    1.36
   0   5   7    8.24    0.91
   0   5   7    8.94    1.21
   0   5  -7    7.67    1.05
   0  -5  -7   12.72    1.09
   0  -5   8   61.02    3.30
   0   5   8   62.78    3.33
   0  -5   8   65.75    3.34
   0   5   8   63.70    3.17
   0  -5   8   61.85    3.10
   0   5   8   64.77    3.12
   0   5   8   65.08    3.91
   0  -5   8   66.29    3.90
   0  -5   8   61.53    3.21
   0   5   8   72.91    3.93
   0  -5  -8   72.20    4.01
   0   5   8   70.74    3.52
   0   5   8   65.00    3.07
   0  -5   8   69.10    3.06
   0  -5   8   69.63    3.12
   0  -5   9    1.75    0.78
   0  -5   9    2.76    0.92
   0   5   9    2.77    0.92
   0   5   9    4.42    1.03
   0   5   9    4.15    0.51
   0   5   9    3.04    0.50
   0  -5   9    3.20    0.48
   0  -5   9    1.81    1.04
   0  -5   9    2.10    0.61
   0   5   9    4.14    1.21
   0   5   9    4.29    0.65
   0  -5  -9    2.88    0.91
   0  -5   9    2.78    0.63
   0  -5  10    2.26    0.89
   0  -5  10    3.06    1.01
   0   5  10    2.21    0.99
   0   5  10    2.64    0.90
   0   5  10    2.76    0.51
   0  -5 -10    2.86    0.84
   0   5  10    2.95    0.51
   0  -5  10    2.24    0.66
   0   5  10    2.99    1.13
   0  -5  10    1.65    1.03
   0   5  10    2.11    0.64
   0  -5  10    2.57    0.63
   0   5  11    0.45    0.44
   0  -5  11   -0.32    0.54
   0  -5  11   -0.14    0.85
   0   5  11    0.14    0.42
   0  -5  11   -0.72    0.62
   0   5  11    0.83    0.63
   0   5  12   33.98    1.73
   0   5  12   33.84    1.75
   0  -5  12   33.66    1.79
   0  -5  12   34.36    1.83
   0   5  12   33.10    1.82
   0   5  12   35.57    2.15
   0  -5  12   38.19    2.13
   0   5  13    1.25    0.52
   0  -5  13    1.93    0.52
   0   5  13    1.00    0.37
   0   5  13    1.29    0.75
   0   5  14    1.11    0.38
   0   5  14    1.19    0.28
   0  -6   0   21.89    1.30
   0   6   0   23.10    1.42
   0   6   0   21.32    1.50
   0  -6   0   22.04    1.33
   0   6   1  287.76   12.80
   0   6  -1  288.72   12.74
   0  -6  -1  284.32   12.69
   0   6   1  307.48   12.87
   0   6  -1  293.20   12.88
   0  -6   1  279.73   12.68
   0  -6  -1  267.49   12.75
   0  -6   1  296.38   12.69
   0   6   1  279.96   12.94
   0   6  -1  275.32   12.80
   0   6  -2   78.62    3.65
   0  -6   2   80.32    3.87
   0   6   2   71.82    3.95
   0  -6   2   74.78    3.59
   0   6   2   82.11    3.79
   0   6  -2   81.02    3.85
   0  -6   2   75.17    3.65
   0  -6  -2   79.71    3.63
   0  -6  -2   76.17    3.80
   0  -6   2   70.96    3.40
   0  -6  -2   78.39    3.73
   0   6  -3  563.58   25.81
   0  -6   3  609.16   25.99
   0  -6  -3  608.29   26.12
   0   6   3  619.31   26.12
   0   6  -3  605.23   26.20
   0   6  -3  614.87   25.97
   0   6   3  599.12   26.15
   0  -6  -3  600.47   26.00
   0  -6   3  593.86   25.93
   0   6   3  567.67   25.93
   0  -6   3  592.73   26.20
   0  -6  -4   37.57    2.04
   0  -6   4   43.41    2.32
   0  -6   4   38.73    2.05
   0  -6  -4   37.10    2.18
   0   6   4   39.99    2.14
   0   6  -4   41.83    2.29
   0   6   4   39.37    2.23
   0   6  -4   38.09    1.94
   0  -6  -4   37.64    2.40
   0   6   4   37.50    2.15
   0  -6   4   39.18    2.13
   0  -6   5  126.83    5.84
   0   6   5  121.94    5.86
   0  -6  -5  124.35    5.64
   0   6   5  122.79    5.82
   0  -6  -5  122.97    5.84
   0   6  -5  108.08    5.78
   0   6   5  120.80    5.67
   0  -6  -5  119.22    6.08
   0   6   5  129.08    5.86
   0  -6   5  117.07    5.63
   0  -6   5  118.75    5.85
   0   6   5  129.50    6.16
   0  -6  -6   20.66    1.77
   0   6   6   21.50    1.81
   0  -6   6   19.89    1.58
   0   6   6   20.25    1.64
   0   6   6   19.36    1.46
   0  -6  -6   19.33    1.26
   0   6   6   20.32    1.46
   0  -6  -6   22.58    1.52
   0   6   7    3.65    0.97
   0  -6   7    2.97    0.82
   0  -6  -7    2.47    0.89
   0   6   7    1.29    0.80
   0   6   7    1.53    0.60
   0   6  -7    2.13    0.78
   0  -6  -7    2.50    0.65
   0  -6   8   33.95    2.12
   0  -6   8   34.86    1.92
   0   6   8   39.60    2.71
   0  -6   8   39.59    2.67
   0  -6   8   37.92    2.08
   0  -6   8   42.02    1.91
   0   6   8   36.85    1.91
   0   6   8   39.39    2.72
   0   6   8   39.22    2.05
   0  -6   8   43.17    2.26
   0  -6  -8   40.81    2.80
   0   6   8   40.30    2.38
   0   6   9   10.04    1.34
   0  -6   9    6.85    1.26
   0  -6   9    7.87    0.74
   0   6   9    7.59    0.76
   0  -6  -9    9.63    1.37
   0  -6   9    6.92    1.05
   0   6   9    6.75    1.03
   0  -6   9    7.74    1.05
   0  -6   9    8.85    0.88
   0  -6   9    8.52    0.66
   0   6   9    7.07    0.66
   0  -6  10    3.17    0.67
   0  -6  10    6.11    1.00
   0   6  10    4.20    0.53
   0  -6  10    2.60    0.91
   0   6  10    4.80    0.56
   0   6  10    3.25    0.66
   0  -6  10    4.03    0.65
   0   6  11   15.92    1.06
   0  -6  11   17.51    1.05
   0  -6  11   14.59    1.09
   0   6  11   14.11    0.96
   0   6  11   15.33    0.97
   0  -6  12    1.87    0.47
   0   6  12    1.17    0.54
   0   6  12    1.79    0.43
   0  -6  12    1.48    0.48
   0   6  12    2.16    0.87
   0   6  12    1.33    0.39
   0   6  13    2.52    0.36
   0   6  13    1.85    0.46
   0   6  14    2.94    0.29
   0  -7   0    0.79    0.45
   0  -7   0    1.58    0.50
   0   7   0    0.06    0.60
   0   7   1   48.87    2.89
   0   7  -1   51.16    2.95
   0  -7   1   50.91    2.66
   0  -7   1   55.52    2.69
   0  -7  -1   53.20    2.78
   0  -7   1   52.74    2.73
   0  -7  -1   53.44    2.71
   0   7   1   54.71    2.84
   0   7  -1   54.78    2.78
   0  -7   2    5.81    0.87
   0  -7  -2    5.34    0.67
   0  -7   2    4.89    0.41
   0  -7   2    6.74    0.65
   0  -7  -2    7.09    0.89
   0   7  -2    5.98    0.97
   0   7   2    5.89    0.87
   0   7  -2    6.31    0.75
   0   7   3    6.07    0.87
   0   7  -3    6.85    0.72
   0   7  -3    6.26    1.01
   0   7   3    5.96    0.87
   0  -7  -3    7.34    0.72
   0  -7   3    6.08    0.67
   0  -7   3    7.34    0.93
   0  -7  -3    7.46    0.85
   0  -7  -3    7.30    0.95
   0  -7  -4   62.96    3.18
   0   7   4   64.41    3.40
   0  -7   4   63.71    3.14
   0  -7  -4   65.63    3.36
   0   7   4   63.51    3.32
   0   7  -4   62.32    3.42
   0  -7   4   62.76    3.43
   0  -7   4   64.91    3.17
   0  -7   5  237.13   10.75
   0   7   5  243.92   10.72
   0  -7  -5  232.77   10.90
   0  -7  -5  239.95   10.49
   0  -7  -5  236.35   10.68
   0   7   5  236.33   10.99
   0   7   5  224.67   10.67
   0  -7   5  227.77   10.54
   0   7  -5  212.87   10.66
   0   7   5  227.52   10.55
   0  -7  -6   17.95    1.67
   0   7   6   20.08    1.76
   0  -7  -6   18.69    1.43
   0   7   6   15.45    1.42
   0  -7   6   18.94    1.44
   0   7   6   18.92    1.46
   0  -7   7    3.60    0.65
   0  -7   7    3.42    0.54
   0   7   7    3.72    1.04
   0  -7   7    2.83    0.80
   0   7  -7    3.56    0.98
   0   7   7    4.51    0.83
   0  -7  -7    3.96    0.99
   0  -7  -7    3.65    0.72
   0   7   7    4.06    0.38
   0  -7   7    4.08    0.85
   0   7   8   82.52    4.44
   0   7   8   95.86    4.94
   0   7   8   82.35    3.88
   0  -7   8   82.17    4.07
   0  -7   8   81.83    3.96
   0  -7   8   88.65    4.22
   0  -7  -8   90.85    4.88
   0   7   9  117.25    5.90
   0  -7  -9   98.46    5.74
   0   7   9  103.13    4.82
   0  -7   9  108.93    5.04
   0   7  10   18.33    1.11
   0  -7  10   18.76    1.10
   0  -7  10   18.56    1.30
   0   7  11    0.08    0.40
   0  -7  11    0.98    0.55
   0   7  12   22.86    1.24
   0   7  12   22.53    1.62
   0  -7  12   25.23    1.38
   0   7  13   -0.02    0.27
   0   7  13   -0.42    0.62
   0  -8   0   20.29    1.31
   0   8   0   17.02    1.38
   0  -8   0   17.82    1.29
   0  -8   1   22.48    1.47
   0   8   1   24.43    1.69
   0   8  -1   23.97    1.62
   0  -8   1   26.41    1.56
   0  -8  -1   26.24    1.62
   0   8   1   24.51    1.82
   0   8  -1   26.75    1.87
   0  -8  -1   26.02    1.58
   0  -8   1   26.09    1.62
   0  -8   2  145.68    7.20
   0  -8   2  149.76    6.87
   0   8  -2  152.65    6.97
   0   8   2  149.32    7.07
   0  -8  -2  137.72    7.00
   0   8  -2  144.48    6.78
   0  -8  -2  148.61    6.89
   0   8   2  153.23    7.15
   0   8  -2  159.19    7.25
   0   8   3   27.12    1.82
   0   8  -3   27.10    1.92
   0   8  -3   25.95    1.58
   0  -8   3   22.12    1.51
   0  -8  -3   26.14    1.78
   0  -8  -3   27.38    1.59
   0  -8   3   23.79    1.83
   0  -8   4    0.50    0.69
   0  -8   4    2.24    0.48
   0   8   4    1.79    0.68
   0   8  -4    2.03    0.81
   0   8   4    2.03    0.74
   0  -8  -4    1.83    0.51
   0  -8  -5   12.23    1.00
   0   8   5   11.23    1.43
   0  -8  -5   12.05    1.15
   0  -8   5   10.68    1.16
   0   8   5   13.06    1.26
   0   8  -5   10.36    1.22
   0   8   5   13.98    1.14
   0   8   5   10.52    1.20
   0   8   5   10.96    0.71
   0   8   6    2.37    0.34
   0  -8  -6    1.73    0.69
   0  -8   6    2.19    0.57
   0   8   6    1.77    0.69
   0  -8  -6    2.92    0.93
   0   8   6    2.13    0.54
   0   8   6    2.61    0.79
   0   8   6    2.17    0.37
   0   8   6    3.03    1.02
   0   8   7   27.32    1.91
   0  -8  -7   25.49    2.13
   0  -8  -7   26.97    1.88
   0   8   7   25.38    1.28
   0   8   7   24.92    1.48
   0   8   7   24.41    1.29
   0  -8  -7   23.41    1.28
   0   8   7   24.19    2.17
   0  -8   7   25.80    1.47
   0   8   8    5.25    0.45
   0  -8  -8    5.83    1.11
   0  -8   8    4.64    0.64
   0  -8   8    4.50    0.74
   0   8   8    6.53    1.22
   0   8   8    3.98    0.83
   0   8   9    0.80    0.45
   0  -8   9    0.64    0.65
   0  -8   9    0.35    0.42
   0   8  10    1.10    0.43
   0  -8  10    1.08    0.61
   0   8  11    1.30    0.41
   0  -8 -11    0.43    0.25
   0  -8  11    0.22    0.53
   0   8  12    2.30    0.78
   0  -8  12    2.76    0.53
   0   8  12    3.13    0.41
   0   8  13    0.62    0.24
   0   8  13    0.81    0.57
   0  -9   0    0.21    0.48
   0   9   0    0.08    0.62
   0  -9   0    0.08    0.50
   0   9   0    0.07    0.54
   0  -9   0    0.07    0.49
   0  -9  -1   -0.30    0.50
   0  -9   1   -0.13    0.44
   0  -9  -1    0.90    0.53
   0  -9   1    0.22    0.56
   0   9  -1   -0.06    0.48
   0   9   1    0.08    0.54
   0   9  -1    0.47    0.60
   0   9   1    0.11    0.83
   0   9   1    0.61    0.69
   0   9  -1   -0.33    0.88
   0   9   2  144.85    6.78
   0   9  -2  134.94    6.50
   0  -9   2  143.85    6.63
   0   9  -2  144.27    7.06
   0   9   2  146.05    6.95
   0   9   2  135.89    6.83
   0   9  -2  139.05    6.70
   0  -9  -2  140.65    6.76
   0  -9  -2  143.14    6.66
   0  -9   2  137.80    6.99
   0  -9  -3    8.16    1.01
   0   9  -3   11.90    1.40
   0   9   3   10.44    1.24
   0   9  -3   10.01    0.98
   0  -9  -3   10.33    0.97
   0  -9   3    9.11    0.88
   0   9   3   11.36    1.15
   0  -9   3   12.71    1.29
   0  -9  -4   41.54    2.61
   0   9   4   47.11    2.66
   0   9   4   38.35    1.97
   0   9   4   40.42    2.51
   0  -9   4   39.43    2.60
   0   9  -4   40.57    2.68
   0   9   4   47.48    2.65
   0  -9  -4   42.13    2.35
   0  -9   5   19.08    1.17
   0   9   5   15.02    1.06
   0  -9  -5   19.93    1.33
   0   9   5   16.47    0.96
   0   9   5   17.39    0.96
   0   9   5   16.06    1.47
   0  -9  -5   16.54    0.98
   0  -9   5   12.86    1.37
   0   9  -5   17.30    1.65
   0   9   6   -0.45    0.79
   0   9   6   -0.23    0.74
   0   9   6    0.41    0.51
   0   9   6    0.26    0.30
   0   9   6    0.97    0.36
   0  -9   6   -0.10    0.53
   0   9   6    1.10    0.95
   0  -9  -6    0.41    0.31
   0  -9   7   38.41    2.09
   0  -9   7   36.98    2.03
   0   9   7   37.53    2.02
   0   9   7   34.00    2.76
   0   9   7   39.37    1.85
   0   9   7   38.64    2.55
   0  -9  -7   36.44    2.71
   0   9   7   36.94    1.85
   0  -9  -7   36.68    1.85
   0  -9  -8   40.18    2.03
   0   9   8   47.42    3.15
   0  -9  -8   40.97    2.93
   0   9   8   42.59    2.26
   0   9   8   44.74    2.78
   0  -9   8   45.10    2.25
   0   9   8   42.47    2.06
   0   9   9    4.21    0.54
   0  -9   9    5.29    0.80
   0  -9   9    5.26    0.65
   0   9  10   35.58    1.87
   0  -9  10   43.25    2.14
   0  -9  11   33.94    1.66
   0   9  11   30.12    1.42
   0   9  12    0.38    0.27
   0  -9  12    0.12    0.43
   0   9  12    0.32    0.66
   0  10   0    2.42    0.76
   0  10   0    1.35    0.62
   0 -10   0    1.58    0.55
   0 -10   0    1.65    0.61
   0  10   1    7.03    0.92
   0 -10   1    6.51    1.15
   0  10  -1    8.54    0.90
   0 -10   1    8.55    0.88
   0 -10   1    9.35    0.99
   0 -10  -1    9.09    0.97
   0 -10  -1    7.77    0.92
   0  10  -1    6.21    0.95
   0  10   1    7.82    1.26
   0  10   1    7.80    1.10
   0  10  -1    8.12    1.35
   0  10   1    7.90    0.58
   0  10   1    8.21    0.60
   0 -10   2    7.01    1.14
   0  10   2    7.14    0.96
   0 -10  -2    6.60    0.85
   0  10  -2    6.58    0.92
   0  10   2    4.99    1.11
   0  10   2    6.26    1.06
   0  10  -2    7.25    1.27
   0 -10  -2    5.84    0.84
   0 -10   2    5.71    0.75
   0  10   2    6.88    0.53
   0  10   2    5.74    0.53
   0  10   3   82.30    4.30
   0 -10  -3   80.82    4.14
   0 -10  -3   83.97    4.32
   0  10  -3   86.70    4.65
   0  10   3   83.38    4.50
   0 -10  -3   79.30    3.72
   0  10   3   78.76    3.71
   0  10  -3   80.42    4.14
   0  10   3   81.56    3.72
   0 -10   3   80.14    4.52
   0 -10   4   16.25    1.61
   0  10   4   15.73    1.49
   0 -10  -4   17.18    1.56
   0  10   4   15.57    1.09
   0 -10  -4   17.67    1.34
   0  10   4   19.90    1.67
   0  10  -4   16.52    1.74
   0 -10  -4   17.91    1.02
   0  10   4   18.82    1.65
   0  10   4   17.11    1.00
   0  10   4   18.24    1.01
   0  10   4   15.54    1.78
   0 -10   4   16.43    1.14
   0 -10   5   22.12    1.39
   0 -10  -5   20.42    1.56
   0  10   5   22.98    1.38
   0  10  -5   18.97    1.91
   0  10   5   22.31    1.24
   0  10   5   24.17    1.24
   0  10   5   21.31    1.84
   0 -10   5   20.13    1.79
   0 -10  -5   23.69    1.26
   0 -10  -5   25.09    1.93
   0  10   6   38.81    2.19
   0  10   6   48.22    3.17
   0  10   6   42.76    2.06
   0  10   6   42.02    2.05
   0  10   6   39.31    2.72
   0  10   6   43.05    2.75
   0 -10   6   41.47    2.25
   0 -10  -6   41.28    2.07
   0 -10   7   23.33    1.48
   0 -10   7   21.84    1.43
   0  10   7   20.44    1.41
   0  10   7   22.18    2.14
   0  10   7   23.93    1.89
   0  10   7   23.46    1.25
   0 -10  -7   21.31    1.96
   0 -10  -7   22.60    1.24
   0  10   7   22.68    1.22
   0  10   8    1.88    0.67
   0 -10  -8    2.50    0.37
   0 -10   8    1.69    0.62
   0  10   8    1.32    0.30
   0 -10   9    0.65    0.51
   0  10   9    1.34    0.43
   0 -10 -10   41.45    2.07
   0  10  10   40.99    2.08
   0 -10 -11    2.34    0.31
   0  10  11    3.05    0.39
   0  10  12    1.72    0.61
   0 -11   0    0.38    0.58
   0  11   0   -0.45    0.60
   0 -11   0   -0.09    0.53
   0  11   0   -0.13    0.33
   0  11   0    0.15    0.32
   0  11   0    0.22    0.72
   0  11   0    0.61    1.00
   0 -11   1   39.60    2.74
   0  11   1   35.06    2.29
   0  11  -1   34.14    2.17
   0  11   1   34.77    2.64
   0  11  -1   38.78    2.77
   0 -11  -1   41.19    2.32
   0 -11  -1   38.23    2.30
   0 -11   1   35.30    2.21
   0  11   1   40.94    2.55
   0  11   1   35.52    1.78
   0  11  -1   41.58    2.47
   0  11  -1   32.58    1.73
   0 -11  -1   38.67    1.79
   0  11  -1   35.15    1.77
   0  11   1   33.13    1.78
   0  11   2    2.46    0.44
   0  11  -2    2.30    0.36
   0 -11   2    3.67    1.01
   0 -11  -2    2.72    0.42
   0  11   2    2.60    0.47
   0  11  -2    2.40    0.76
   0  11   2    3.02    0.88
   0  11   2    2.47    1.08
   0  11  -2    3.20    1.19
   0  11   2    3.29    0.45
   0 -11  -2    3.23    0.79
   0 -11   2    2.41    0.55
   0 -11   2    3.07    0.52
   0 -11  -2    3.25    0.70
   0  11   2    4.33    0.85
   0 -11   3   -0.15    0.84
   0  11  -3   -0.33    0.97
   0  11   3    1.00    0.89
   0  11   3    0.20    0.37
   0 -11  -3    0.57    0.60
   0  11   3   -0.44    0.45
   0 -11  -3    0.28    0.54
   0  11   3   -0.11    0.68
   0 -11   3    0.17    0.43
   0  11   4   13.98    1.49
   0 -11   4   14.60    1.52
   0  11  -4   17.08    1.80
   0  11   4   12.62    1.50
   0  11   4   12.91    0.99
   0 -11  -4   14.85    1.29
   0 -11  -4   14.95    1.46
   0  11   4   14.03    1.74
   0  11   4   15.61    1.60
   0 -11   4   16.46    1.08
   0 -11  -4   14.37    0.93
   0  11   4   14.66    0.93
   0  11  -5   10.76    1.58
   0  11   5   12.24    1.51
   0  11   5   13.86    1.50
   0  11   5   15.39    1.09
   0 -11  -5   15.76    1.56
   0 -11  -5   17.12    0.99
   0  11   5   14.96    0.96
   0  11   5   15.70    0.95
   0 -11   5   16.98    1.17
   0  11   6   93.20    5.21
   0  11   6   95.00    5.25
   0  11   6   90.80    4.59
   0 -11  -6  107.15    5.39
   0  11   6   95.33    4.46
   0  11   6   94.29    4.45
   0 -11   6  102.26    4.66
   0 -11  -6  104.93    4.50
   0  11   6   86.65    5.48
   0  11   7    2.65    0.44
   0  11   7    2.03    0.46
   0  11   7    2.80    0.71
   0 -11   7    2.67    0.41
   0 -11   7    2.44    0.67
   0 -11   7    2.83    0.72
   0 -11  -7    1.98    0.44
   0  11   8   20.91    1.14
   0  11   8   20.85    1.37
   0  11   8   20.86    1.19
   0 -11  -8   20.82    1.16
   0 -11   8   22.70    1.39
   0 -11   8   24.83    1.46
   0  11   9    1.06    0.39
   0 -11   9    1.28    0.52
   0  11  10    0.64    0.33
   0 -11 -10    0.58    0.32
   0 -11 -11    1.87    0.26
   0 -12   0   11.00    1.55
   0  12   0   10.13    1.13
   0 -12   0    9.99    1.09
   0  12   0   10.64    1.34
   0  12   0   10.81    1.66
   0  12   0    9.81    0.70
   0  12   0    9.73    0.73
   0 -12   0    9.59    0.69
   0 -12   1  108.42    5.85
   0  12   1  105.33    5.35
   0  12  -1  113.31    5.95
   0  12   1  105.41    5.86
   0 -12  -1  105.79    5.33
   0 -12  -1  106.59    5.34
   0  12  -1   99.87    4.68
   0  12  -1   93.83    5.38
   0  12   1   98.87    5.49
   0  12   1  106.08    4.73
   0  12   1  105.40    4.74
   0  12  -1  103.57    4.72
   0 -12   1   95.02    5.18
   0 -12  -1  106.21    4.73
   0 -12   1  102.28    4.69
   0 -12   2    1.35    0.86
   0  12  -2    0.89    0.71
   0  12   2    1.61    0.83
   0  12  -2    0.91    1.10
   0  12   2    1.99    1.04
   0  12   2    0.35    0.71
   0 -12  -2    1.46    0.66
   0  12   2    1.27    0.48
   0  12   2    1.19    0.41
   0  12  -2    1.55    0.36
   0  12   2    1.93    0.44
   0 -12  -2    1.12    0.38
   0 -12  -2    1.12    0.66
   0  12  -3   11.64    1.66
   0  12   3   11.27    1.48
   0  12   3    8.76    1.32
   0 -12   3   11.34    0.89
   0  12   3   10.02    0.77
   0 -12  -3    9.04    1.41
   0 -12  -3   12.22    1.30
   0 -12  -3   11.71    1.16
   0  12   3    9.63    1.26
   0  12   3   10.57    0.85
   0 -12   3    9.85    1.41
   0  12  -4    1.29    1.06
   0  12   4    0.28    0.78
   0  12   4    0.61    0.73
   0 -12   4    1.72    0.54
   0 -12  -4    1.01    0.42
   0  12   4    1.94    0.86
   0 -12  -4    0.21    0.58
   0 -12  -4    0.26    0.68
   0  12   4    1.06    0.44
   0  12   4    0.83    0.53
   0  12   4    2.11    1.06
   0  12   5   -0.14    0.78
   0  12  -5    1.06    1.09
   0  12   5    1.07    0.80
   0  12   5    1.72    0.58
   0 -12  -5    2.47    0.49
   0  12   5    2.36    0.48
   0  12   5    1.83    0.44
   0 -12   5    1.98    0.61
   0 -12  -5    1.80    0.77
   0 -12   6   18.06    1.28
   0 -12  -6   19.57    1.13
   0  12   6   17.29    1.09
   0 -12   6   16.06    1.28
   0  12   6   18.51    1.08
   0  12   6   17.65    1.24
   0 -12   7   26.26    1.59
   0 -12  -7   27.44    1.42
   0  12   7   25.48    1.57
   0 -12   7   26.93    1.61
   0  12   7   24.17    1.36
   0 -12   7   24.89    1.35
   0  12   8   16.64    1.01
   0  12   8   17.12    1.23
   0 -12   8   20.13    1.28
   0 -12  -8   17.89    1.02
   0 -12   8   19.71    1.24
   0 -12   9    2.10    0.52
   0 -12   9    2.58    0.65
   0  12   9    2.51    0.39
   0 -12 -10    0.89    0.31
   0 -12 -11    6.82    0.42
   0  13   0    0.14    0.79
   0  13   0   -0.78    1.03
   0 -13   0    0.94    0.96
   0 -13   0    0.38    0.35
   0  13   0   -0.10    0.39
   0 -13   1    5.90    1.26
   0  13   1    5.21    0.98
   0  13   1    5.86    1.37
   0  13   1    4.54    1.06
   0  13  -1    5.33    1.08
   0 -13  -1    4.76    0.85
   0 -13  -1    5.51    0.55
   0 -13   1    6.10    0.52
   0  13   1    5.31    0.56
   0  13   1    5.07    0.58
   0  13  -1    4.48    0.55
   0  13   2   26.90    2.03
   0  13   2   25.89    1.47
   0 -13  -2   27.55    1.97
   0  13   2   25.28    1.41
   0  13   2   24.69    2.13
   0 -13  -2   26.87    1.42
   0  13   2   21.81    2.25
   0  13  -2   23.64    2.40
   0 -13   2   25.08    2.29
   0  13  -2   26.42    1.39
   0  13   2   24.72    1.43
   0  13   3   59.44    3.97
   0  13   3   70.59    3.20
   0  13   3   66.27    3.25
   0  13   3   62.55    4.35
   0 -13  -3   68.32    3.19
   0  13  -3   70.20    4.45
   0  13   3   61.95    4.13
   0  13   3   63.43    3.85
   0 -13  -3   64.91    3.82
   0  13   4   11.48    0.86
   0 -13  -4   13.27    0.90
   0  13   4   12.44    0.89
   0  13   4   12.05    0.98
   0  13   5    9.56    0.76
   0  13   5    9.22    0.80
   0 -13   5   11.80    0.97
   0 -13  -5   11.59    0.81
   0  13   5   10.51    0.93
   0  13   6    5.36    0.58
   0  13   6    5.17    0.76
   0 -13   6    6.07    0.82
   0 -13   6    5.83    0.77
   0 -13  -6    5.89    0.62
   0  13   7    2.19    0.64
   0  13   7    1.64    0.39
   0 -13   7    1.68    0.34
   0 -13  -7    1.42    0.44
   0 -13   7    1.88    0.63
   0 -13   7    1.96    0.65
   0 -13   8    3.23    0.61
   0 -13   9   23.38    1.29
   0 -13  -9   23.18    1.22
   0 -13 -10    0.77    0.27
   0 -13 -11    2.75    0.23
   0  14   0    2.88    0.51
   0 -14   0    2.63    0.44
   0  14  -1    0.55    0.39
   0  14   1   -0.17    0.42
   0 -14  -1   -0.03    0.39
   0 -14   1   -0.11    0.33
   0  14   2   16.93    1.11
   0  14  -2   18.27    1.06
   0 -14  -2   18.53    1.09
   0  14   3    1.16    0.49
   0 -14  -3    0.40    0.41
   0  14   3    0.48    0.50
   0  14   4   20.65    1.35
   0  14   4   23.01    1.28
   0  14   5    2.15    0.48
   0  14   5    1.29    0.56
   0 -14  -5    1.59    0.47
   0 -14   5    2.79    0.71
   0  14   6    0.92    0.41
   0  14   6    0.29    0.56
   0 -14   6    1.06    0.39
   0 -14  -6    1.12    0.45
   0  14   7    0.05    0.32
   0  14   7   -0.12    0.53
   0 -14  -7    0.19    0.37
   0 -14   7   -0.04    0.57
   0 -14  -8    0.79    0.36
   0 -14   8    1.31    0.48
   0 -14   9    0.42    0.35
   0 -14  -9    0.57    0.29
   0 -14 -10    0.40    0.20
   0 -15   0    0.03    0.34
   0  15   0    0.46    0.44
   0 -15   1   20.81    1.13
   0 -15  -1   21.34    1.20
   0  15   1   20.91    1.24
   0  15  -1   22.40    1.22
   0 -15  -2    2.00    0.44
   0  15   2    1.44    0.51
   0  15  -2    1.73    0.43
   0 -15   3   11.64    1.04
   0  15   3   13.31    0.93
   0  15   3   12.82    0.93
   0 -15  -3   14.30    0.91
   0  15   4   24.01    1.40
   0 -15   4   24.80    1.52
   0  15   5    6.81    0.72
   0 -15  -5    8.00    0.67
   0  15   5    6.94    0.62
   0 -15   5    7.10    0.84
   0 -15   6   26.67    1.43
   0 -15  -6   28.62    1.45
   0  15   6   28.66    1.46
   0 -15  -6   30.32    1.49
   0  15   6   27.67    1.55
   0 -15  -7    0.85    0.34
   0 -15   7    1.51    0.52
   0  15   7    0.52    0.29
   0 -15   8    5.63    0.55
   0 -15  -9    5.96    0.41
   0 -16   0    3.89    0.42
   0  16   0    4.49    0.53
   0 -16  -1    0.03    0.33
   0 -16   1    0.24    0.50
   0  16   1    0.77    0.44
   0  16  -1    0.26    0.38
   0 -16  -2    1.09    0.36
   0  16  -2    0.78    0.36
   0  16   2    0.40    0.40
   0 -16   2    0.12    0.52
   0 -16  -3   -0.24    0.37
   0  16   3    0.12    0.42
   0 -16   3   -0.12    0.53
   0 -16  -3    0.12    0.24
   0 -16  -4   12.82    0.73
   0 -16   4   12.03    0.95
   0  16   4   10.51    0.81
   0 -16   5   29.36    1.54
   0  16   5   31.61    1.56
   0  16   5   26.78    1.57
   0 -16  -5   31.84    1.52
   0 -16  -5   33.33    1.57
   0 -16   5   31.79    1.69
   0  16   6    7.00    0.52
   0 -16  -6    7.16    0.50
   0 -16   7    1.74    0.42
   0 -16  -7    1.07    0.27
   0 -16   8    1.15    0.29
   0 -16  -8    1.49    0.24
   0  17   0    0.28    0.36
   0  17  -1    0.12    0.33
   0  17   1    0.34    0.37
   0 -17   1   -0.18    0.42
   0  17   2    0.49    0.37
   0 -17   2    0.26    0.43
   0  17   3    0.02    0.36
   0 -17   3    0.22    0.45
   0 -17   4   10.33    0.78
   0  17   5    7.88    0.57
   0 -17   5    9.92    0.69
   0 -17   6    4.46    0.46
   0 -17  -6    4.27    0.32
   0  17   6    3.98    0.35
   0 -17  -7    8.02    0.44
   0  18   0    4.72    0.43
   0  18   1    0.21    0.29
   0 -18   1    0.50    0.28
   0 -18   2   11.64    0.74
   0  18   2   12.34    0.72
   0  18   3    2.31    0.33
   0 -18   3    1.34    0.31
   0 -18   3    1.69    0.35
   0 -18   4    3.55    0.34
   0 -18   4    3.48    0.38
   0 -18   5    1.63    0.28
   0 -19   2    0.12    0.20
  -1   0  15    0.37    0.25
  -1   0  15   -0.20    0.45
  -1   0  15    0.07    0.38
  -1   0  14    6.13    0.87
  -1   0  14    6.04    0.69
  -1   0  14    5.25    0.50
  -1   0  14    5.63    0.49
  -1   0  13    0.02    0.43
  -1   0  13    0.25    1.06
  -1   0  13    0.59    0.89
  -1   0  13    0.43    0.70
  -1   0  13    0.10    0.39
  -1   0  12    1.15    0.48
  -1   0  12    0.79    0.76
  -1   0  12    0.58    1.13
  -1   0  12    1.18    0.44
  -1   0  12    0.84    1.01
  -1   0  11    0.57    0.46
  -1   0  11    0.87    0.98
  -1   0  11    0.40    0.49
  -1   0  11    1.41    1.13
  -1   0  11    0.52    0.43
  -1   0  11    0.81    0.75
  -1   0  10   17.71    1.22
  -1   0  10   16.87    1.08
  -1   0  10   16.90    1.00
  -1   0  10   16.03    1.02
  -1   0  10   15.03    1.54
  -1   0  10   17.39    1.47
  -1   0  10   16.62    2.02
   1   0 -10   13.27    1.49
  -1   0   9   -0.10    0.35
  -1   0   9    0.17    0.38
  -1   0   9    0.20    0.79
  -1   0   9   -0.20    0.38
  -1   0   9   -0.11    0.62
  -1   0   9    1.32    1.24
  -1   0   9   -0.19    0.91
  -1   0   8   21.37    1.28
  -1   0   8   24.21    2.12
   1   0  -8   23.45    1.72
  -1   0   8   21.69    1.55
   1   0  -7    2.88    0.71
   1   0  -7    1.25    0.65
  -1   0   7    2.43    1.13
  -1   0   6   48.90    2.97
   1   0  -6   50.29    2.73
  -1   0   6   53.90    2.76
  -1   0   6   47.91    2.28
   1   0  -6   48.67    2.72
  -1   0   5    5.65    1.11
   1   0  -5    5.07    0.82
  -1   0   5    5.01    0.75
   1   0  -5    5.54    0.78
  -1   0   4  370.00   15.03
   1   0  -4  348.22   15.06
   1   0  -4  350.97   15.02
  -1   0   4  351.56   15.13
  -1   0   4  328.02   14.67
  -1   0   4  337.55   14.83
   1   0  -3    8.71    0.58
   1   0  -3    6.88    0.87
   1   0  -3    8.84    0.79
  -1   0   3    8.80    0.98
  -1   0   3    8.01    0.60
  -1   0   3    7.89    0.46
  -1   0   2 9094.85  423.55
  -1   0   2 9819.62  423.58
   1   0  -2 9859.10  423.59
   1   0  -2 9934.93  423.64
   1   0  -2 9919.49  423.51
  -1   0   2 9999.00  423.49
  -1   0   1    0.19    0.28
  -1   0   1    0.28    0.26
  -1   0   1    0.22    0.28
   1   0  -1   -0.02    0.37
   1   0  -1    0.29    0.29
  -1   0   0  361.51   15.36
  -1   0   0  345.57   15.33
  -1   0  -1    0.08    0.15
   1   0   1    0.03    0.27
   1   0   1    0.43    0.35
  -1   0  -1    0.54    0.34
   1   0   2   31.80    1.42
   1   0   2   31.42    1.61
   1   0   2   28.46    1.38
   1   0   2   31.51    1.54
  -1   0  -2   28.94    1.44
  -1   0  -2   28.09    1.32
   1   0   3    1.34    0.58
   1   0   3    1.75    0.36
  -1   0  -3    1.51    0.45
   1   0   3    1.88    0.78
  -1   0  -3    1.94    0.29
   1   0   3    1.95    0.34
  -1   0  -3    1.05    0.19
   1   0   4  216.98    9.32
   1   0   4  217.95    9.62
   1   0   4  227.74    9.39
  -1   0  -4  194.35    9.23
   1   0   4  219.63    9.65
  -1   0  -4  213.65    9.33
  -1   0  -4  222.97    9.51
   1   0   5    4.40    0.46
  -1   0  -5    6.40    0.78
   1   0   5    3.99    0.89
   1   0   5    5.85    0.61
  -1   0  -5    5.82    0.57
   1   0   5    7.27    1.13
   1   0   6  407.51   17.77
   1   0   6  394.32   18.08
  -1   0  -6  403.48   17.95
   1   0   6  391.71   18.12
  -1   0  -7    1.33    0.58
   1   0   7    1.24    1.05
   1   0   7    1.19    0.81
   1   0   8   22.56    1.29
   1   0   8   20.40    1.50
   1   0   8   22.02    2.02
   1   0   9   -0.13    0.38
   1   0   9   -0.89    0.79
   1   0   9    0.52    0.43
   1   0   9    0.46    0.42
   1   0   9    0.68    0.91
   1   0   9    0.63    1.10
   1   0   9    0.67    0.58
   1   0  10  135.40    6.85
   1   0  10  147.36    6.61
   1   0  10  141.17    6.52
   1   0  10  139.28    6.81
   1   0  10  148.30    6.63
   1   0  10  147.68    6.63
   1   0  10  149.42    6.51
   1   0  10  140.70    7.67
   1   0  11   -0.68    0.88
   1   0  11    0.47    0.47
   1   0  11    0.54    0.55
   1   0  11   -0.06    0.48
   1   0  11    0.25    0.72
   1   0  12    8.57    0.96
   1   0  12    8.35    0.74
   1   0  12    8.90    0.82
   1   0  12    8.88    0.72
   1   0  12    7.47    1.04
   1   0  13    0.15    0.67
   1   0  13    0.44    0.44
   1   0  13    0.45    0.41
   1   0  13    0.14    0.65
   1   0  13    0.65    0.50
   1   0  14    2.65    0.58
   1   0  14    2.87    0.41
   1   0  14    1.89    0.36
   1   0  15    0.42    0.20
  -1  -1  15    4.87    0.37
  -1   1  15    4.29    0.35
  -1   1  15    5.15    0.50
  -1   1  14    0.33    0.55
  -1  -1  14   -0.40    0.33
  -1   1  14    0.25    0.35
  -1   1  14    0.31    0.33
  -1   1  14   -0.05    0.69
  -1  -1  14    0.05    0.70
  -1  -1  13    1.95    0.92
  -1   1  13    1.05    0.92
  -1  -1  13    0.71    0.42
  -1   1  13    0.87    0.40
  -1   1  13    0.94    1.03
  -1  -1  13    0.32    0.41
  -1   1  13    0.65    0.42
  -1   1  13    1.11    0.70
  -1   1  12   23.39    1.49
  -1  -1  12   25.10    1.83
  -1   1  12   25.84    1.79
  -1   1  12   22.82    1.29
  -1  -1  12   23.99    1.30
  -1   1  12   20.43    1.82
  -1  -1  12   22.61    1.28
  -1   1  12   23.35    1.31
  -1   1  11    0.13    0.70
  -1   1  11    0.67    0.49
  -1  -1  11    0.32    0.43
  -1   1  11    0.09    0.46
  -1   1  11   -0.12    0.41
  -1  -1  11    0.55    0.98
  -1   1  11   -0.40    1.00
  -1   1  11    0.52    1.05
  -1  -1  11   -0.03    0.45
  -1   1  10   23.32    1.88
  -1   1  10   23.40    1.40
  -1  -1  10   27.45    1.39
  -1   1  10   26.96    1.60
  -1   1  10   25.75    1.46
  -1  -1  10   28.16    1.49
  -1  -1  10   26.34    1.39
  -1   1  10   25.83    1.38
   1  -1 -10   20.52    1.93
  -1  -1  10   25.44    1.84
  -1   1  10   27.45    1.85
  -1   1  10   26.21    2.49
  -1   1   9   20.92    1.62
   1  -1  -9   17.98    1.78
  -1  -1   9   21.18    1.55
  -1  -1   9   23.16    1.28
  -1   1   9   21.56    1.19
  -1   1   9   22.02    1.26
  -1  -1   9   22.54    1.19
  -1   1   9   21.86    1.35
  -1   1   9   26.35    2.28
  -1  -1   9   23.31    1.21
  -1   1   9   21.79    1.21
  -1   1   8   65.26    3.25
  -1   1   8   67.12    3.48
   1   1  -8   64.19    3.66
   1  -1  -8   71.06    3.75
  -1   1   8   72.12    4.17
  -1   1   7   48.48    2.97
   1  -1  -7   47.77    2.66
   1   1  -7   43.26    2.59
   1   1  -7   42.31    2.60
   1  -1  -7   41.98    2.50
  -1   1   7   48.05    2.69
   1   1  -6   37.64    2.23
   1  -1  -6   30.78    2.05
  -1   1   6   35.32    2.38
   1   1  -6   36.30    2.15
   1  -1  -6   35.63    2.16
  -1   1   6   36.65    1.81
  -1   1   6   39.24    2.19
  -1   1   5   42.26    2.00
  -1   1   5   42.48    1.72
  -1   1   5   47.30    2.18
   1   1  -5   41.27    2.21
   1  -1  -5   41.59    2.12
  -1   1   5   39.35    2.31
   1   1  -5   41.68    2.13
   1  -1  -5   40.23    2.11
  -1  -1   5   31.35    1.59
   1   1  -5   35.08    1.74
  -1  -1   4   13.49    0.72
  -1   1   4   12.16    0.93
  -1   1   4   12.43    0.71
  -1   1   4   11.46    1.01
   1  -1  -4   10.80    1.03
   1   1  -4   12.72    1.12
   1   1  -4   13.05    0.81
  -1   1   4   11.76    1.23
   1   1  -4   13.24    1.04
   1  -1  -4   11.77    1.04
  -1  -1   4   12.09    0.95
  -1  -1   3 3560.28  155.31
  -1   1   3 3584.52  155.18
   1   1  -3 3546.07  155.25
   1  -1  -3 3571.84  155.39
   1   1  -3 3611.81  155.43
  -1   1   3 3621.09  155.42
   1  -1  -3 3610.15  155.38
  -1   1   3 3646.11  155.29
  -1  -1   3 3555.18  155.15
  -1   1   2  359.21   15.23
  -1   1   2  343.37   15.34
   1  -1  -2  344.75   15.35
  -1   1   2  352.20   15.29
  -1  -1   2  345.67   15.19
  -1  -1   2  347.87   15.30
   1   1  -2  350.72   15.30
   1  -1  -2  343.47   15.38
   1   1  -2  347.57   15.40
  -1   1   1    9.47    0.65
  -1  -1   1   10.17    0.69
  -1   1   1   10.83    0.65
  -1  -1   1   11.44    0.66
  -1   1   1    9.52    0.71
   1  -1  -1   10.34    0.72
   1   1  -1   10.41    0.69
  -1   1   0 2257.38   97.13
   1   1   0 2201.06   97.16
  -1   1   0 2236.36   97.14
  -1   1   0 2255.08   97.16
  -1  -1   0 2270.83   97.16
  -1   1   0 2283.16   97.18
   1  -1   0 2243.69   97.16
  -1  -1   0 2192.46   97.20
  -1  -1   0 2215.84   97.22
   1   1   1  230.61    8.78
   1   1   1  242.76    8.78
  -1  -1  -1  218.01    8.75
   1   1   1  193.89    8.76
  -1   1  -1  193.02    8.70
   1  -1   1  172.77    8.66
   1   1   2  733.38   30.61
  -1  -1  -2  663.67   30.53
   1   1   2  763.29   30.71
  -1  -1  -2  719.65   30.67
  -1  -1  -2  702.26   30.48
   1   1   2  706.89   30.56
   1   1   2  706.47   30.71
  -1  -1  -3   50.74    2.28
   1   1   3   53.42    2.66
  -1  -1  -3   48.00    2.38
   1   1   3   56.25    2.64
  -1  -1  -3   51.50    2.57
   1   1   3   52.21    2.49
   1   1   3   58.44    2.46
   1   1   4    4.45    0.47
  -1   1  -4    2.72    0.29
  -1  -1  -4    4.87    0.70
  -1  -1  -4    3.99    0.46
  -1   1  -4    3.91    0.42
   1   1   4    3.99    0.89
   1   1   4    4.50    0.54
   1   1   4    3.59    0.78
  -1   1  -4    3.00    0.40
  -1   1  -5    5.66    0.50
   1   1   5    4.19    0.60
   1   1   5    4.82    0.51
  -1  -1  -5    4.31    0.54
  -1   1  -5    4.63    0.54
   1   1   5    5.85    1.09
   1   1   5    7.00    0.93
  -1  -1  -5    5.12    0.80
   1   1   6    1.89    0.79
  -1  -1  -6    2.17    0.49
   1   1   6    2.42    1.06
   1   1   6    2.49    0.42
  -1  -1  -6    1.80    0.71
  -1   1  -6    1.69    0.62
   1   1   6    2.30    0.55
   1   1   7   93.96    5.07
   1   1   7   96.02    5.00
   1   1   7  109.29    4.76
  -1  -1  -7   99.27    4.89
  -1   1  -7   93.32    4.74
   1   1   7   89.24    4.44
   1   1   8    2.32    0.57
   1   1   8    3.53    1.14
  -1  -1  -8    2.89    0.74
   1   1   8    2.55    0.85
   1   1   9   21.18    1.23
   1   1   9   22.32    1.30
   1   1   9   22.48    1.24
   1  -1   9   22.96    1.23
   1   1   9   23.00    1.38
   1   1   9   24.18    1.33
   1   1   9   24.61    2.24
   1   1   9   20.00    1.66
   1  -1   9   23.48    1.56
   1   1   9   20.40    1.51
   1   1  10   19.65    1.19
   1   1  10   22.00    1.29
   1   1  10   23.22    1.22
   1  -1  10   21.09    1.18
   1   1  10   18.25    1.31
   1   1  10   21.04    1.27
   1   1  10   17.14    2.08
   1   1  10   21.46    1.69
   1   1  10   18.24    1.56
   1  -1  10   18.64    1.51
   1   1  11   21.80    1.24
   1  -1  11   22.72    1.23
   1   1  11   22.31    1.33
   1  -1  11   21.59    1.33
   1   1  11   20.87    1.25
   1   1  11   19.51    1.56
   1  -1  11   20.62    1.58
   1   1  11   19.32    1.40
   1   1  12   27.87    1.49
   1  -1  12   28.95    1.49
   1   1  12   28.18    1.68
   1   1  12   28.97    1.60
   1  -1  12   29.90    1.60
   1   1  12   28.24    1.52
   1   1  12   24.75    1.79
   1  -1  12   26.03    1.81
   1   1  13    2.15    0.53
   1   1  13    2.54    0.71
   1  -1  13    2.11    0.48
   1   1  13    2.26    0.47
   1   1  13    1.97    0.46
   1  -1  13    2.63    0.46
   1  -1  13    1.10    0.68
   1   1  13    1.36    0.70
   1  -1  14    4.29    0.44
   1   1  14    4.10    0.43
   1   1  14    4.60    0.63
   1   1  14    4.40    0.47
   1  -1  14    5.28    0.48
   1   1  15   15.58    0.78
   1  -1  15   16.10    0.78
  -1   2  15    1.69    0.26
  -1  -2  15    1.92    0.26
  -1   2  15    1.95    0.40
  -1  -2  15    1.46    0.40
  -1   2  14    1.54    0.55
  -1  -2  14    1.31    0.55
  -1   2  14    0.93    0.33
  -1  -2  14    1.35    0.70
  -1   2  14    0.76    0.71
  -1   2  14    1.70    0.38
  -1  -2  14    0.96    0.35
  -1  -2  13    2.18    0.45
  -1   2  13    2.19    0.48
  -1  -2  13    2.22    0.70
  -1   2  13    1.97    0.67
  -1  -2  13    2.20    0.45
  -1   2  13    2.87    0.45
  -1  -2  13    1.23    1.03
  -1   2  13    2.66    0.93
  -1  -2  13    2.55    0.95
  -1  -2  12    7.89    0.69
  -1   2  12    8.46    0.72
  -1   2  12    7.85    0.67
  -1  -2  12    8.56    0.70
  -1  -2  12    7.78    0.92
  -1   2  12    7.94    0.92
  -1  -2  12    7.68    1.30
  -1   2  12    8.94    1.34
  -1   2  12    7.42    1.20
  -1  -2  12    9.29    1.22
  -1   2  11   31.18    1.69
  -1   2  11   35.63    1.79
  -1  -2  11   35.64    1.72
  -1   2  11   35.16    1.75
  -1  -2  11   32.04    1.69
  -1   2  11   33.65    1.89
  -1  -2  11   33.81    1.89
  -1  -2  11   34.26    2.25
  -1   2  11   30.43    2.20
  -1   2  11   35.50    2.22
  -1  -2  11   35.22    2.23
  -1  -2  11   26.76    1.76
  -1  -2  10    0.58    0.89
  -1  -2  10    0.23    0.46
  -1   2  10    1.61    0.47
  -1   2  10    0.85    0.70
  -1  -2  10    1.10    0.68
  -1  -2  10    0.14    0.49
  -1   2  10    0.50    0.47
  -1  -2  10    0.56    0.41
  -1   2  10    0.28    0.42
  -1   2  10    1.04    1.06
  -1  -2  10    0.92    1.09
  -1   2  10   -0.55    1.31
  -1  -2  10   -1.85    1.30
  -1  -2  10    0.08    0.39
   1  -2 -10    1.30    0.86
  -1   2   9   32.92    1.76
  -1  -2   9   35.25    1.78
  -1  -2   9   32.30    2.70
  -1   2   9   31.67    2.63
  -1  -2   9   32.48    2.05
  -1   2   9   28.70    2.00
  -1  -2   9   29.34    1.58
  -1   2   9   29.19    1.62
   1  -2  -9   31.99    2.38
  -1   2   9   32.53    1.68
  -1  -2   9   34.40    1.70
  -1  -2   9   33.25    1.62
  -1   2   9   30.42    1.60
  -1  -2   9   33.60    2.00
  -1   2   8    1.11    0.67
  -1  -2   8    0.83    0.57
  -1   2   8    0.54    0.55
   1  -2  -8   -0.13    0.81
  -1   2   8    0.59    0.79
  -1  -2   8    0.49    0.76
   1   2  -8    1.27    0.63
   1  -2  -8    0.39    0.62
  -1  -2   8    0.28    1.13
  -1   2   8   -0.14    1.17
  -1   2   7    0.17    0.31
   1   2  -7    0.18    0.64
   1  -2  -7    0.34    0.50
  -1   2   7   -0.38    0.70
  -1  -2   7   -0.23    1.02
  -1   2   7   -0.12    1.05
   1  -2  -7    0.17    0.64
   1   2  -7    0.25    0.56
  -1   2   6  129.73    5.88
  -1   2   6  132.62    6.31
  -1   2   6  123.33    6.44
  -1  -2   6  122.58    6.43
   1   2  -6  129.95    6.35
   1  -2  -6  132.27    6.18
   1  -2  -6  131.46    6.27
   1   2  -6  125.86    6.23
  -1   2   6  139.76    6.01
  -1  -2   5 1099.50   46.74
  -1   2   5 1095.60   46.53
  -1   2   5 1073.45   46.84
  -1   2   5 1094.55   46.78
  -1  -2   5 1062.48   46.93
  -1   2   5 1050.64   46.93
   1   2  -5 1096.53   46.93
   1  -2  -5 1071.15   46.76
   1   2  -5 1004.20   46.57
   1  -2  -5 1072.79   46.82
  -1   2   4  689.11   29.85
   1   2  -4  686.93   29.93
  -1   2   4  674.55   30.02
  -1   2   4  680.16   30.14
  -1  -2   4  679.09   30.14
   1   2  -4  713.82   30.18
   1  -2  -4  673.85   30.03
   1  -2  -4  680.49   30.07
  -1  -2   4  684.16   29.98
  -1  -2   3  392.81   17.16
  -1  -2   3  401.62   17.25
  -1   2   3  380.39   17.07
   1   2  -3  390.37   17.15
  -1   2   3  385.02   17.20
   1  -2  -3  393.18   17.22
   1   2  -3  418.36   17.34
   1  -2  -3  385.09   17.23
  -1   2   3  385.49   17.26
  -1  -2   3  377.74   17.25
  -1  -2   3  391.92   17.15
  -1  -2   2   39.26    2.01
  -1   2   2   40.70    1.95
  -1   2   2   37.63    2.07
   1  -2  -2   41.50    2.08
  -1  -2   2   42.49    1.96
   1   2  -2   39.86    2.05
   1  -2  -2   41.16    2.08
   1  -2  -1  583.91   25.29
  -1  -2   1  588.60   25.24
  -1   2   1  567.96   25.28
  -1   2   1  581.41   25.27
   1   2  -1  580.82   25.17
   1   2  -1  571.30   25.29
  -1  -2   1  573.78   25.33
   1  -2   0 2272.00   98.56
  -1  -2   0 2213.58   98.55
   1  -2   0 2269.65   98.53
  -1   2   0 2275.03   98.57
   1   2   0 2320.14   98.54
  -1   2   0 2301.09   98.56
   1   2   0 2257.71   98.56
  -1   2  -1  170.26    7.40
  -1   2  -1  168.74    7.32
   1  -2   1  158.52    7.28
  -1  -2  -1  165.43    7.43
   1   2   1  176.49    7.41
   1  -2   1  191.91    7.42
  -1   2  -1  175.68    7.40
  -1  -2  -1  174.65    7.35
   1  -2   1  168.40    7.36
   1   2   1  167.76    7.45
   1   2   1  159.39    7.41
   1   2   2  289.19   12.86
   1  -2   2  290.77   12.85
   1  -2   2  281.48   12.71
  -1  -2  -2  274.47   12.73
  -1  -2  -2  286.97   12.86
   1   2   2  298.46   12.85
   1  -2   2  312.16   12.86
  -1   2  -2  287.89   12.74
   1  -2   2  297.67   12.72
  -1  -2  -2  294.35   12.69
  -1   2  -2  295.09   12.67
   1   2   2  292.86   12.78
   1   2   2  288.03   12.80
  -1  -2  -3  468.88   21.16
  -1   2  -3  469.61   21.14
   1   2   3  486.95   21.35
   1  -2   3  493.05   21.35
   1   2   3  493.63   21.22
   1   2   3  489.57   21.13
  -1   2  -3  493.42   21.13
  -1  -2  -3  470.80   21.07
   1   2   3  478.22   21.33
  -1  -2  -3  483.19   21.34
  -1   2  -3  506.90   21.13
   1  -2   3  510.88   21.35
   1   2   4  101.85    4.60
   1  -2   4   97.02    4.57
   1   2   4   99.97    4.34
  -1  -2  -4   92.95    4.14
  -1   2  -4   82.65    4.20
  -1  -2  -4   92.00    4.50
  -1   2  -4   95.52    4.19
  -1   2  -4   92.87    4.18
  -1  -2  -4   90.13    4.27
   1   2   4   97.58    4.44
   1  -2   4  102.64    4.57
   1   2   4   94.77    4.53
   1  -2   5  119.78    5.71
   1   2   5  117.99    5.71
   1   2   5  125.61    5.38
  -1   2  -5  108.42    5.34
  -1  -2  -5  115.00    5.63
  -1  -2  -5  118.45    5.34
   1   2   5  117.09    5.65
   1  -2   5  115.99    5.65
   1   2   5  119.03    5.49
  -1   2  -5  111.28    5.32
   1   2   6    3.17    0.68
   1  -2   6    4.63    0.90
   1   2   6    4.58    0.93
  -1  -2  -6    2.17    0.47
  -1  -2  -6    4.70    0.81
   1  -2   6    3.05    0.99
   1   2   6    3.83    1.05
   1   2   6    3.57    0.53
  -1  -2  -7   64.79    3.52
   1   2   7   64.91    3.12
   1  -2   7   62.44    3.59
   1   2   7   64.97    3.34
   1   2   7   60.11    3.54
   1  -2   7   56.48    3.58
   1   2   7   59.57    3.66
   1  -2   8   14.76    1.24
   1   2   8   12.16    1.19
   1   2   8   15.50    1.30
  -1  -2  -8   16.00    1.43
   1  -2   8   13.17    1.64
   1   2   8   12.72    1.64
   1   2   8   13.23    0.95
   1  -2   8   13.12    0.93
   1   2   9   13.86    0.95
   1   2   9   13.33    0.88
   1  -2   9   13.79    0.86
   1  -2   9   13.47    0.92
   1  -2   9   10.86    1.13
   1   2   9   15.20    0.96
   1  -2   9   14.72    0.96
   1   2   9   12.02    1.32
   1  -2   9   10.22    1.28
   1   2   9   14.75    0.90
   1  -2   9   13.15    0.84
   1   2   9   14.04    1.76
   1  -2   9   14.17    1.80
   1  -2   9   11.05    0.98
   1   2   9   14.22    1.02
   1   2  10    2.56    0.53
   1   2  10    2.75    0.53
   1  -2  10    1.55    0.77
   1   2  10    2.13    0.82
   1  -2  10    3.01    1.07
   1   2  10    3.43    1.11
   1   2  10    2.68    0.58
   1  -2  10    3.67    0.58
   1  -2  10    2.97    0.56
   1   2  10    2.40    0.54
   1   2  10    2.85    1.26
   1  -2  10    1.60    1.23
   1  -2  10    3.07    0.75
   1   2  10    3.21    0.74
   1  -2  10    2.73    0.49
   1  -2  11   24.37    1.31
   1   2  11   24.60    1.35
   1   2  11   25.05    1.42
   1   2  11   22.02    1.33
   1  -2  11   23.33    1.50
   1   2  11   24.18    1.50
   1  -2  11   21.66    1.64
   1   2  11   22.88    1.69
   1   2  12   10.46    0.78
   1  -2  12   10.22    0.76
   1   2  12    6.73    1.02
   1  -2  12    6.94    1.01
   1  -2  12   10.34    0.98
   1   2  12    9.73    0.97
   1   2  12    8.71    0.81
   1   2  12   10.96    0.80
   1   2  13    1.85    0.48
   1  -2  13    2.41    0.44
   1   2  13    2.08    0.47
   1   2  13    2.32    0.75
   1  -2  13    2.44    0.72
   1   2  13    2.92    0.52
   1   2  13    2.20    0.68
   1  -2  13    2.53    0.67
   1   2  14   17.35    1.06
   1  -2  14   17.50    1.05
   1   2  14   17.85    0.95
   1  -2  14   16.58    0.91
   1   2  14   17.10    0.92
   1   2  15    8.51    0.47
  -1   3  15    5.40    0.56
  -1   3  15    6.52    0.41
  -1  -3  14    2.99    0.73
  -1   3  14    1.55    0.72
  -1   3  14    2.66    0.34
  -1   3  14    1.77    0.52
  -1  -3  14    1.40    0.53
  -1  -3  14    1.81    0.36
  -1   3  14    2.15    0.38
  -1  -3  13    3.81    0.94
  -1   3  13    4.56    0.97
  -1  -3  13    2.66    0.47
  -1   3  13    3.19    0.51
  -1  -3  13    2.36    0.67
  -1   3  13    3.74    0.68
  -1   3  13    3.14    0.44
  -1   3  12    2.36    0.46
  -1   3  12    1.67    0.51
  -1  -3  12    2.19    0.50
  -1  -3  12    1.30    0.97
  -1   3  12    2.65    1.03
  -1  -3  12    2.47    1.10
  -1   3  12    1.81    1.06
  -1  -3  12    2.28    0.50
  -1  -3  12    1.72    0.43
  -1   3  12    3.27    0.74
  -1  -3  12    1.44    0.71
  -1  -3  11    4.09    0.67
  -1   3  11    5.19    0.57
  -1  -3  11    6.02    0.59
  -1   3  11    4.76    0.62
  -1   3  11    5.25    1.15
  -1  -3  11    5.95    1.04
  -1   3  11    5.82    0.64
  -1  -3  11    5.02    0.57
  -1  -3  11    4.52    0.83
  -1   3  11    4.33    0.79
  -1   3  11    5.65    1.21
  -1  -3  11    4.56    1.21
  -1  -3  10   52.23    2.87
   1  -3 -10   48.97    3.50
  -1  -3  10   57.58    2.73
  -1   3  10   57.37    2.79
  -1   3  10   57.52    2.73
  -1   3  10   56.45    2.86
  -1  -3  10   59.71    2.88
  -1   3  10   55.04    3.14
  -1  -3  10   56.46    3.18
  -1  -3  10   59.73    2.72
  -1   3  10   59.36    2.75
  -1   3  10   56.27    3.82
  -1  -3  10   58.15    3.92
  -1  -3  10   55.53    3.12
  -1  -3   9   19.82    2.06
  -1   3   9   22.77    2.10
  -1  -3   9   16.12    1.23
  -1  -3   9   21.55    1.58
  -1   3   9   17.11    1.54
  -1  -3   9   19.25    1.08
  -1   3   9   19.41    1.13
  -1   3   9   17.89    1.07
   1  -3  -9   18.15    1.79
  -1   3   9   21.91    1.84
  -1   3   9   19.64    1.26
  -1  -3   9   20.50    1.26
  -1  -3   9   16.95    1.47
  -1   3   9   19.25    1.13
  -1  -3   9   20.84    1.09
   1  -3  -8   15.80    1.61
   1  -3  -8   14.74    1.37
  -1   3   8   16.69    1.53
   1   3  -8   14.19    1.28
  -1  -3   8   13.43    1.27
  -1   3   8   14.90    1.30
  -1  -3   8   14.41    0.99
  -1   3   8   14.24    1.00
  -1  -3   8   13.63    1.71
  -1   3   8   15.18    1.76
  -1   3   7  215.08    9.30
   1  -3  -7  218.01    9.93
  -1  -3   7  207.21    9.81
  -1   3   7  202.75    9.80
   1  -3  -7  209.66    9.59
   1  -3  -7  209.21    9.38
   1   3  -7  181.82    9.57
   1   3  -7  181.74    9.44
  -1   3   7  214.40    9.69
  -1   3   6    0.68    0.69
   1  -3  -6    1.49    0.74
   1  -3  -6    2.46    0.58
   1   3  -6    0.75    0.79
  -1   3   6    1.67    0.42
   1  -3  -6    1.21    0.87
  -1  -3   6    2.11    0.99
  -1   3   6    3.30    1.06
  -1  -3   5 1006.63   43.20
  -1   3   5  988.89   43.06
  -1   3   5  994.45   43.35
   1  -3  -5 1005.24   43.33
   1   3  -5 1015.96   43.47
   1  -3  -5  994.54   43.21
   1   3  -5  994.81   43.16
  -1   3   5  945.71   43.31
  -1   3   5  962.48   43.38
  -1  -3   5  960.09   43.38
  -1   3   4  956.08   41.86
  -1   3   4  944.72   42.07
   1  -3  -4  969.04   42.06
   1   3  -4 1002.16   42.21
   1  -3  -4  962.79   41.99
   1   3  -4  958.26   41.96
  -1  -3   4  948.43   42.07
  -1   3   4  950.92   42.08
  -1  -3   4  973.35   42.06
  -1  -3   4  954.05   41.95
  -1   3   3   10.48    1.02
  -1  -3   3   12.45    1.05
  -1  -3   3   10.76    0.86
  -1  -3   3   11.89    0.97
  -1   3   3   10.30    0.80
  -1   3   3   10.91    0.98
   1  -3  -3   11.47    0.96
   1  -3  -3   10.12    0.88
   1   3  -3   11.77    0.95
  -1   3   3    9.99    0.98
  -1  -3   3   11.03    0.77
   1   3  -2  303.08   12.94
  -1   3   2  300.68   13.08
   1   3  -2  291.16   12.98
  -1   3   2  297.36   13.19
   1  -3  -2  287.18   13.16
  -1   3   2  287.54   13.10
  -1  -3   2  288.61   13.10
   1   3  -2  296.05   13.16
  -1  -3   2  299.35   13.02
   1  -3  -2  306.17   13.15
  -1   3   1 1194.02   52.30
   1   3  -1 1188.29   52.20
  -1  -3   1 1222.98   52.24
   1  -3  -1 1225.36   52.28
   1   3  -1 1193.77   52.16
   1   3  -1 1237.39   52.32
   1  -3  -1 1163.90   52.29
   1   3   0 2784.70  116.59
  -1  -3   0 2754.70  116.59
  -1   3   0 2713.58  116.64
   1  -3   0 2591.61  116.60
  -1  -3   0 2533.53  116.70
  -1   3   0 2682.82  116.62
   1   3   0 2701.55  116.62
   1  -3   0 2690.15  116.58
  -1  -3  -1    0.70    0.44
   1  -3   1    1.42    0.20
  -1   3  -1    0.85    0.38
   1   3   1    1.36    0.41
   1  -3   1    0.86    0.34
  -1  -3  -1    1.30    0.31
   1   3   1    1.03    0.33
   1  -3   1    1.24    0.33
   1   3   1    1.07    0.46
  -1   3  -1    1.32    0.41
   1   3   1    1.43    0.57
   1  -3   2  200.71    9.07
   1   3   2  198.89    9.08
   1  -3   2  204.04    9.01
   1  -3   2  201.08    8.90
  -1  -3  -2  212.98    8.97
   1  -3   2  202.74    8.99
  -1   3  -2  200.57    8.99
   1  -3   2  205.97    9.07
   1   3   2  207.55    9.08
  -1  -3  -2  205.61    9.03
   1   3   2  201.15    9.08
  -1   3  -2  210.44    9.02
   1   3   2  204.87    9.07
  -1  -3  -2  195.08    9.14
   1   3   3  361.27   15.70
   1  -3   3  354.26   15.67
   1   3   3  360.50   15.76
  -1  -3  -3  364.94   15.61
  -1   3  -3  347.30   15.61
  -1  -3  -3  341.81   15.69
   1   3   3  379.51   15.85
   1  -3   3  367.87   15.83
   1  -3   3  358.49   15.83
   1   3   3  366.07   15.84
  -1   3  -3  360.98   15.65
   1   3   3  352.38   15.76
  -1  -3  -3  341.11   15.85
  -1   3  -4   55.16    2.83
   1   3   4   59.20    2.77
   1  -3   4   67.12    3.15
   1   3   4   63.27    3.14
   1   3   4   62.13    2.94
  -1  -3  -4   60.69    2.73
  -1   3  -4   60.51    2.74
  -1  -3  -4   58.19    3.09
  -1  -3  -4   53.58    2.84
  -1   3  -4   57.21    2.68
   1   3   4   69.00    3.13
   1   3   4   61.85    3.09
   1  -3   4   65.55    3.11
   1  -3   5    1.41    0.81
   1   3   5    1.50    0.84
  -1   3  -5    0.69    0.34
  -1   3  -5    0.30    0.51
  -1  -3  -5    1.44    0.43
   1   3   5    1.52    0.50
   1   3   5    0.60    0.68
   1  -3   5    1.60    0.73
   1   3   5    1.36    0.63
  -1  -3  -5    1.57    0.68
   1   3   6    1.52    0.58
   1   3   6    2.28    0.78
   1  -3   6    2.32    0.73
   1   3   6    1.95    0.51
   1  -3   6    2.96    0.95
   1   3   6    0.84    0.91
  -1  -3  -6    1.54    0.76
  -1  -3  -6    2.29    0.45
   1  -3   7   37.29    2.43
   1   3   7   29.78    2.33
   1   3   7   31.50    1.90
  -1  -3  -7   35.38    2.32
   1   3   7   36.96    2.18
   1  -3   8   47.79    2.34
   1   3   8   44.74    2.34
   1  -3   8   45.51    3.10
   1   3   8   50.26    3.20
   1   3   8   52.18    2.59
   1  -3   8   44.49    2.56
   1   3   8   41.78    2.56
   1   3   8   55.46    2.95
   1   3   8   49.01    2.30
  -1  -3  -8   47.28    2.94
   1  -3   9   88.45    4.28
   1  -3   9   93.47    4.11
   1   3   9   92.45    4.11
  -1  -3  -9   84.41    4.68
   1   3   9   88.72    4.03
   1  -3   9   87.58    3.98
   1  -3   9   90.70    4.08
   1  -3   9   89.47    4.01
   1   3   9   83.73    4.07
   1   3   9   81.67    4.02
   1   3   9   95.24    5.15
   1  -3   9   94.69    5.10
   1   3   9   80.39    4.03
   1   3   9   89.42    4.11
   1  -3   9   88.84    4.10
   1  -3   9   81.82    4.32
   1   3   9   78.85    4.31
   1  -3  10    0.47    1.00
   1   3  10    1.91    1.01
   1  -3  10    1.32    0.45
   1   3  10    0.77    0.47
   1   3  10    0.95    0.50
   1  -3  10    1.10    0.46
   1  -3  10    0.77    0.81
   1  -3  10    1.20    0.51
   1   3  10    0.89    0.50
   1   3  10    0.86    0.67
   1   3  10    1.60    1.26
   1  -3  10    2.11    1.22
   1  -3  10    1.69    0.69
   1   3  11   43.76    2.26
   1  -3  11   47.41    2.26
   1  -3  11   44.88    2.32
   1   3  11   44.64    2.31
   1   3  11   47.15    2.39
   1  -3  11   47.49    2.39
   1  -3  11   45.37    2.22
   1   3  11   44.28    2.25
   1  -3  11   44.35    2.56
   1   3  11   46.85    2.61
   1   3  12   58.03    2.98
   1   3  12   60.90    2.95
   1   3  12   59.60    3.23
   1  -3  12   57.54    3.19
   1   3  12   61.90    3.05
   1  -3  12   64.29    3.06
   1   3  12   64.67    2.94
   1  -3  12   64.97    2.92
   1   3  13    0.84    0.43
   1   3  13    0.30    0.43
   1   3  13    0.61    0.41
   1  -3  13    0.83    0.39
   1  -3  13    0.38    0.64
   1   3  13    0.33    0.62
   1  -3  13    0.63    0.61
   1   3  13    0.81    0.59
   1  -3  14    4.94    0.42
   1   3  14    4.97    0.43
   1  -3  14    4.88    0.58
   1   3  14    3.23    0.56
   1   3  14    4.12    0.44
   1   3  15    1.50    0.20
   1   3  15    1.93    0.23
  -1   4  15    3.39    0.27
  -1   4  14    4.60    0.40
  -1  -4  14    6.19    0.46
  -1   4  14    5.26    0.47
  -1   4  14    4.56    0.78
  -1   4  14    5.18    0.56
  -1  -4  14    5.09    0.57
  -1   4  13   -0.04    0.34
  -1  -4  13    0.63    0.57
  -1   4  13   -0.24    0.55
  -1  -4  13    0.47    0.82
  -1   4  13    0.91    0.86
  -1  -4  13   -0.08    0.38
  -1   4  13   -0.19    0.43
  -1  -4  12    4.25    0.60
  -1  -4  12    5.93    1.07
  -1   4  12    4.90    1.10
  -1  -4  12    6.65    0.59
  -1   4  12    6.63    0.58
  -1   4  12    6.06    0.65
  -1   4  12    5.44    1.13
  -1  -4  12    4.07    1.09
  -1   4  12    6.41    0.80
  -1  -4  12    6.36    0.80
  -1   4  11   69.23    3.35
  -1  -4  11   73.90    3.33
  -1   4  11   69.32    3.30
  -1  -4  11   76.98    3.75
  -1  -4  11   63.94    3.70
  -1   4  11   68.67    3.71
  -1   4  11   69.70    3.34
  -1  -4  11   75.04    3.30
  -1  -4  11   63.87    3.45
  -1   4  11   70.04    3.43
  -1  -4  11   72.44    3.44
  -1   4  10   61.04    3.98
  -1  -4  10   59.65    3.97
  -1  -4  10   56.22    3.00
   1  -4 -10   55.98    3.73
  -1   4  10   59.51    2.86
  -1  -4  10   59.96    2.83
  -1   4  10   58.23    2.81
  -1  -4  10   64.68    3.26
  -1  -4  10   58.34    3.25
  -1   4  10   57.13    3.22
  -1  -4  10   58.59    2.79
  -1   4  10   58.25    2.86
  -1   4  10   68.23    3.86
  -1  -4  10   61.87    2.96
  -1   4  10   59.79    2.95
  -1  -4   9  175.82    8.27
  -1   4   9  169.57    8.20
  -1  -4   9  145.15    7.21
  -1  -4   9  162.54    7.01
   1  -4  -9  149.42    8.04
  -1   4   9  189.35    8.13
  -1  -4   9  157.55    7.37
  -1  -4   9  158.67    7.13
  -1   4   9  151.94    7.12
  -1   4   9  155.78    7.08
  -1   4   9  157.29    7.04
  -1  -4   9  159.54    7.04
  -1  -4   9  153.41    7.36
  -1   4   9  150.90    7.35
  -1  -4   8  116.87    5.83
  -1   4   8  117.35    5.82
  -1   4   8  118.29    5.19
   1  -4  -8  114.39    5.45
   1  -4  -8  113.45    5.83
  -1  -4   8  107.26    4.77
  -1   4   8  122.75    5.72
  -1  -4   8  107.91    4.80
  -1   4   8  102.13    5.07
   1   4  -8   90.30    5.28
  -1  -4   8  103.81    5.08
  -1   4   8  100.94    4.86
  -1  -4   8   99.39    4.86
  -1   4   7   53.73    2.77
   1  -4  -7   47.82    2.94
   1   4  -7   49.78    3.06
  -1   4   7   53.13    3.13
  -1  -4   7   55.45    3.26
  -1   4   7   54.15    3.27
   1  -4  -7   56.62    3.39
   1   4  -7   47.97    2.89
  -1  -4   6    7.72    1.19
  -1   4   6    6.73    1.19
  -1   4   6    6.82    0.73
   1  -4  -6    8.48    0.87
   1   4  -6    9.64    1.18
   1  -4  -6    8.31    1.26
  -1  -4   6    7.73    0.88
   1  -4  -6    7.43    0.92
  -1   4   6    7.65    1.06
  -1   4   5    4.61    1.00
  -1  -4   5    4.93    0.99
  -1   4   5    4.08    0.59
   1   4  -5    4.55    0.77
   1  -4  -5    4.21    0.67
   1   4  -5    4.39    0.96
   1  -4  -5    4.70    1.01
  -1  -4   5    3.66    0.66
  -1   4   5    2.92    0.91
   1  -4  -5    3.68    0.78
  -1   4   5    3.90    0.94
  -1  -4   4    3.58    0.72
  -1  -4   4    3.42    0.62
   1  -4  -4    3.57    0.68
  -1   4   4    4.22    0.61
   1   4  -4    4.01    0.78
  -1   4   4    3.50    0.87
  -1  -4   4    4.70    0.83
  -1   4   4    3.31    0.87
   1  -4  -4    4.44    1.04
   1  -4  -4    4.03    0.71
   1  -4  -3  386.26   16.30
  -1  -4   3  360.56   16.26
  -1   4   3  361.96   16.28
  -1  -4   3  349.90   16.22
  -1  -4   3  363.43   16.37
   1   4  -3  365.86   16.32
  -1   4   3  358.29   16.40
   1  -4  -3  372.10   16.34
  -1  -4   3  374.06   16.12
  -1   4   3  376.01   16.24
  -1  -4   2    4.84    0.78
   1   4  -2    5.30    0.41
  -1   4   2    5.60    0.84
   1   4  -2    5.45    0.52
  -1  -4   2    4.46    0.48
   1  -4  -2    6.12    0.81
  -1  -4   2    4.87    0.58
  -1  -4   2    4.61    0.64
  -1   4   2    4.81    0.67
   1  -4  -2    6.90    0.72
  -1   4   2    5.41    0.65
   1   4  -2    4.70    0.75
   1   4  -1   82.99    3.78
  -1  -4   1   83.45    3.88
   1  -4  -1   80.38    3.92
  -1  -4   1   81.11    3.84
   1  -4  -1   81.37    3.83
  -1   4   1   86.59    4.00
   1   4  -1   86.21    4.02
   1   4  -1   84.76    3.85
  -1   4   1   82.17    3.89
  -1  -4   0  207.53    8.95
   1  -4   0  194.92    8.92
   1   4   0  190.86    8.81
   1  -4   0  210.12    8.80
   1  -4   0  200.97    8.98
  -1   4   0  204.69    9.05
  -1   4   0  204.25    8.99
   1   4   0  204.52    9.00
   1   4   0  197.38    8.94
   1   4   1  310.22   13.71
   1  -4   1  306.78   13.50
  -1  -4  -1  304.77   13.66
   1  -4   1  320.49   13.51
   1   4   1  299.14   13.51
  -1   4  -1  323.81   13.64
   1   4   1  298.40   13.63
  -1  -4  -1  322.86   13.58
   1  -4   1  297.37   13.57
   1   4   1  309.80   13.66
  -1   4  -1  301.20   13.61
  -1   4  -2  151.82    6.90
   1  -4   2  157.48    6.89
  -1  -4  -2  161.90    6.87
   1   4   2  148.55    6.98
   1   4   2  158.40    6.97
  -1   4  -2  154.73    6.89
   1   4   2  151.94    6.91
   1  -4   2  157.61    6.92
   1  -4   2  153.99    6.93
  -1  -4  -2  148.87    7.02
   1  -4   2  149.37    6.89
   1   4   2  148.12    6.91
   1   4   3    9.03    0.78
  -1   4  -3    6.84    0.59
   1  -4   3    5.53    0.59
   1  -4   3    5.49    0.45
  -1  -4  -3    7.89    0.55
   1   4   3    7.78    0.81
   1  -4   3    7.30    0.80
   1  -4   3    7.76    0.72
   1   4   3    7.51    0.76
  -1  -4  -3    8.63    0.66
   1   4   3    7.10    0.70
  -1   4  -3    6.25    0.53
  -1  -4  -3    7.31    0.82
  -1  -4  -4    3.95    0.75
   1  -4   4    4.87    0.80
   1   4   4    3.89    0.82
  -1   4  -4    2.81    0.39
   1   4   4    3.70    0.50
   1   4   4    3.49    0.64
  -1   4  -4    3.20    0.57
  -1  -4  -4    3.92    0.55
   1   4   4    3.06    0.58
  -1  -4  -4    3.52    0.39
   1  -4   4    4.90    0.75
   1   4   4    3.29    0.66
   1   4   5   51.28    2.63
   1   4   5   54.02    2.85
   1  -4   5   49.57    2.80
  -1  -4  -5   49.93    2.53
  -1   4  -5   47.41    2.50
  -1  -4  -5   52.13    2.85
   1   4   5   50.78    2.82
   1   4   5   50.33    2.77
   1  -4   5   46.27    2.72
   1   4   6  121.35    5.72
   1   4   6  117.68    5.93
   1  -4   6  120.84    5.92
   1   4   6  123.21    5.93
  -1  -4  -6  115.87    5.62
   1  -4   6  123.59    6.00
   1   4   6  121.93    6.01
  -1  -4  -6  123.47    6.02
   1   4   7    2.97    0.64
  -1  -4  -7    4.18    0.90
   1   4   7    3.81    1.07
   1  -4   7    2.91    0.98
   1   4   7    2.18    0.75
   1  -4   8  157.67    7.38
   1  -4   8  165.92    7.20
   1   4   8  159.97    7.20
   1  -4   8  163.40    7.10
  -1  -4  -8  161.41    7.92
   1   4   8  161.81    7.19
   1  -4   8  155.18    7.17
   1  -4   8  160.58    8.02
   1   4   8  167.11    8.07
   1   4   8  165.18    7.54
   1   4   8  150.90    7.21
   1   4   8  159.05    7.15
   1  -4   8  166.90    7.19
   1   4   8  155.68    7.18
   1  -4   8  166.33    7.13
   1   4   8  149.57    7.37
   1  -4   8  144.66    7.34
   1   4   8  172.01    7.87
   1  -4   9   22.13    1.16
   1   4   9   23.33    2.14
   1  -4   9   19.93    2.00
   1  -4   9   20.63    1.28
   1   4   9   20.74    1.73
   1  -4   9   22.91    1.27
   1   4   9   21.50    1.22
   1  -4   9   21.78    1.19
   1   4   9   21.50    1.25
   1   4   9   19.34    1.60
   1  -4   9   19.52    1.58
   1  -4   9   20.98    1.27
   1   4   9   22.38    1.28
   1  -4   9   22.70    1.31
   1   4   9   19.92    1.30
  -1  -4  -9   18.73    1.76
   1  -4   9   20.54    1.51
   1  -4  10    7.31    0.74
   1  -4  10    8.61    1.05
   1  -4  10    8.05    0.69
   1   4  10    7.78    0.72
   1   4  10    8.66    0.75
   1  -4  10    7.03    0.72
   1  -4  10    7.03    1.42
   1   4  10    9.92    1.54
   1   4  10    7.64    0.87
   1  -4  10    8.34    0.85
   1  -4  10    8.76    0.65
   1   4  10    8.13    0.75
   1   4  11    6.59    1.05
   1  -4  11    4.55    0.96
   1  -4  11    4.81    0.60
   1   4  11    6.02    0.64
   1   4  11    5.43    0.65
   1   4  11    5.44    0.64
   1   4  11    6.16    0.80
   1  -4  11    5.99    0.82
   1  -4  11    5.07    0.57
   1  -4  12    0.69    0.76
   1   4  12    2.28    0.81
   1   4  12    1.29    0.49
   1  -4  12    1.41    0.47
   1   4  12    1.52    0.50
   1   4  12    1.61    0.67
   1  -4  12    1.63    0.68
   1  -4  12    0.86    0.44
   1   4  12    0.96    0.49
   1   4  13    0.82    0.42
   1  -4  13    0.95    0.56
   1   4  13    0.96    0.56
   1  -4  13    1.08    0.39
   1   4  13    0.42    0.41
   1   4  13    1.15    0.41
   1   4  14    2.24    0.34
   1   4  14    2.30    0.46
   1  -4  14    2.32    0.46
   1   4  14    2.14    0.34
  -1   5  14    1.87    0.26
  -1   5  14    1.20    0.64
  -1   5  14    1.10    0.39
  -1   5  14    1.58    0.34
  -1   5  13    2.25    0.38
  -1  -5  13    1.62    0.40
  -1   5  13    2.25    0.45
  -1  -5  13    2.00    0.55
  -1   5  13    2.52    0.55
  -1   5  13    3.17    0.87
  -1  -5  12    0.88    0.54
  -1  -5  12    2.95    0.96
  -1   5  12    1.95    1.01
  -1  -5  12    0.53    0.90
  -1   5  12    1.60    0.53
  -1   5  12    1.37    0.39
  -1  -5  12    2.02    0.45
  -1  -5  12    1.59    0.65
  -1   5  12    0.49    0.58
  -1  -5  11    3.66    0.72
  -1   5  11    3.96    0.52
  -1   5  11    3.41    0.57
  -1   5  11    4.32    1.04
  -1  -5  11    3.19    1.05
  -1  -5  11    4.90    1.01
  -1   5  11    2.76    0.49
  -1   5  11    4.14    0.72
  -1  -5  11    4.64    0.74
  -1  -5  11    3.60    0.53
   1  -5 -10    0.49    0.76
  -1  -5  10    0.17    1.07
  -1   5  10   -0.33    1.07
  -1  -5  10    0.22    0.60
  -1   5  10    0.48    0.80
  -1  -5  10    0.91    0.97
  -1   5  10   -0.38    0.95
  -1  -5  10    1.22    0.85
  -1  -5  10    0.19    0.62
  -1   5  10    0.29    0.62
  -1   5  10    0.39    0.39
  -1  -5  10    0.61    0.42
  -1   5  10    0.35    0.50
  -1  -5  10    0.67    0.42
  -1   5  10    0.88    0.42
  -1   5   9   11.96    0.98
  -1  -5   9   15.79    1.03
  -1  -5   9   15.61    0.88
  -1   5   9   13.03    0.85
  -1  -5   9   13.23    1.61
  -1   5   9   14.78    1.72
  -1  -5   9   11.56    1.07
  -1  -5   9   12.50    0.84
  -1   5   9   12.33    1.26
  -1  -5   9   13.18    1.30
   1  -5  -9   10.07    1.50
  -1   5   9   14.44    1.62
  -1  -5   8   40.25    2.11
  -1   5   8   39.19    2.11
  -1  -5   8   46.86    2.98
  -1   5   8   43.53    2.95
  -1   5   8   44.64    2.47
  -1  -5   8   44.46    2.05
  -1   5   8   41.52    2.03
  -1  -5   8   43.78    2.01
   1  -5  -8   42.44    2.62
   1   5  -8   39.52    2.60
  -1   5   8   38.51    2.33
  -1  -5   8   43.77    2.36
   1  -5  -8   45.81    3.10
  -1   5   8   45.94    2.90
  -1  -5   8   37.12    2.21
   1  -5  -7   68.25    3.70
   1   5  -7   60.51    3.78
  -1   5   7   72.01    3.55
   1  -5  -7   61.09    3.96
  -1   5   7   70.25    3.45
  -1   5   7   70.00    3.90
  -1  -5   7   67.84    3.88
  -1   5   7   65.94    3.88
  -1  -5   6   30.05    2.15
  -1   5   6   31.00    2.20
  -1   5   6   35.32    1.92
   1   5  -6   29.54    2.23
  -1  -5   6   34.27    1.96
  -1   5   6   34.23    2.26
   1  -5  -6   31.07    2.08
   1  -5  -6   32.49    2.36
   1   5  -6   30.21    1.95
  -1   5   5  277.56   12.40
   1  -5  -5  291.48   12.81
  -1   5   5  292.39   12.77
  -1  -5   5  267.51   12.53
  -1   5   5  265.60   12.55
   1  -5  -5  275.35   12.54
  -1  -5   5  279.58   12.59
  -1  -5   5  275.06   12.41
  -1   5   5  272.16   12.27
   1   5  -5  269.76   12.49
  -1   5   4  487.99   21.20
  -1  -5   4  483.14   21.18
  -1  -5   4  480.07   21.37
  -1   5   4  483.82   21.47
  -1  -5   4  473.19   21.21
  -1   5   4  469.82   21.23
   1  -5  -4  485.84   21.30
  -1   5   4  482.76   21.42
   1   5  -4  468.14   21.29
   1   5  -3  181.28    8.31
   1  -5  -3  192.66    8.43
  -1  -5   3  188.80    8.02
   1   5  -3  180.87    8.03
  -1   5   3  197.74    8.25
  -1  -5   3  178.63    8.14
  -1   5   3  181.61    8.17
   1  -5  -3  187.41    8.29
  -1   5   3  190.89    8.45
  -1  -5   3  184.52    8.18
   1   5  -3  162.63    7.90
  -1  -5   3  190.77    8.38
   1  -5  -2   44.85    2.33
  -1  -5   2   42.12    2.14
  -1   5   2   40.62    2.14
  -1  -5   2   44.15    2.45
  -1  -5   2   47.08    2.14
   1  -5  -2   45.17    2.38
   1   5  -2   43.35    2.17
   1   5  -2   41.29    2.41
   1   5  -2   42.97    2.07
   1  -5  -2   44.03    2.22
  -1   5   2   42.62    2.46
  -1  -5   2   44.07    2.22
   1   5  -1    2.99    0.76
  -1   5   1    2.62    0.63
   1   5  -1    3.16    0.56
  -1  -5   1    2.11    0.50
   1  -5  -1    3.30    0.56
  -1   5   1    3.37    0.74
   1   5  -1    2.98    0.43
   1  -5  -1    2.08    0.47
  -1  -5   1    2.31    0.36
  -1   5   1    2.08    0.37
  -1  -5   1    2.47    0.54
  -1  -5   0   93.15    3.84
  -1   5   0   83.26    3.95
   1   5   0   82.38    3.59
   1  -5   0   74.28    3.56
   1   5   0   85.55    3.81
   1   5   0   84.41    3.87
  -1   5   0   85.11    3.89
   1  -5   0   90.37    3.88
  -1  -5   0   83.91    3.86
   1  -5   0   86.57    3.79
   1   5   1    1.30    0.62
  -1   5  -1    1.58    0.53
   1   5   1    1.44    0.67
  -1   5  -1    1.83    0.56
   1  -5   1    1.70    0.32
   1   5   1    1.40    0.49
   1  -5   1    1.53    0.27
   1   5   1    1.50    0.29
  -1  -5  -1    0.88    0.39
   1  -5   1    2.29    0.48
   1  -5   2  179.58    8.39
   1   5   2  172.90    8.39
   1  -5   2  183.00    8.33
  -1   5  -2  196.55    8.48
   1   5   2  188.50    8.58
   1   5   2  191.85    8.53
  -1   5  -2  194.62    8.48
   1  -5   2  192.29    8.54
   1  -5   2  204.69    8.47
  -1  -5  -2  198.78    8.44
  -1  -5  -2  185.62    8.59
  -1   5  -3  483.44   22.09
   1   5   3  501.44   22.28
  -1   5  -3  515.79   22.15
   1   5   3  508.42   22.26
  -1  -5  -3  536.00   22.24
   1   5   3  518.21   22.23
   1  -5   3  521.71   22.22
   1  -5   3  495.56   22.22
   1  -5   3  505.60   22.02
   1  -5   3  493.26   22.19
   1   5   3  468.44   22.19
  -1  -5  -3  493.16   22.36
   1  -5   3  521.09   22.17
  -1  -5  -3  513.99   22.12
   1   5   4   11.33    0.96
  -1   5  -4    9.88    0.72
   1   5   4   12.04    0.97
   1  -5   4    9.09    0.62
   1  -5   4   10.63    0.85
  -1  -5  -4   10.72    0.73
  -1  -5  -4    9.47    0.82
  -1   5  -4    9.92    0.89
   1   5   4    9.95    0.86
  -1  -5  -4   11.04    1.09
   1   5   4    9.95    1.02
   1  -5   4    9.68    0.96
   1   5   4   10.55    0.93
   1  -5   4   10.82    0.91
   1   5   5  175.15    7.89
   1  -5   5  176.10    7.87
  -1  -5  -5  173.16    7.68
  -1   5  -5  142.53    7.60
  -1  -5  -5  166.96    7.94
   1   5   5  171.70    7.76
   1   5   5  187.23    8.06
   1  -5   5  169.68    7.81
   1   5   5  161.25    7.81
   1   5   6  138.69    6.44
  -1  -5  -6  134.04    6.67
  -1  -5  -6  131.24    6.32
   1   5   6  139.63    6.66
   1  -5   6  131.37    6.59
   1   5   6  137.54    6.67
  -1  -5  -7   12.57    1.37
   1   5   7    9.00    1.17
   1   5   7   10.98    1.05
   1   5   7   11.99    1.44
   1  -5   7    8.78    1.25
   1  -5   8    4.83    0.47
   1   5   8    4.57    0.92
   1  -5   8    4.80    0.88
   1  -5   8    5.12    0.82
  -1  -5  -8    3.04    0.88
   1   5   8    6.27    1.25
   1  -5   8    5.26    1.14
   1  -5   8    4.45    0.63
   1   5   8    4.07    0.63
   1   5   8    4.52    0.61
   1  -5   8    4.09    0.62
   1   5   8    6.05    0.82
   1   5   8    4.54    0.91
   1   5   8    6.18    0.58
   1  -5   8    5.28    0.56
   1   5   8    5.26    0.55
   1  -5   8    5.00    0.48
   1   5   8    4.28    0.55
   1  -5   8    5.82    0.57
   1  -5   9    0.64    0.43
   1   5   9    0.28    0.41
   1  -5   9    0.93    0.74
   1  -5   9    0.61    0.36
   1   5   9    0.95    0.45
   1  -5   9    0.43    0.39
   1  -5   9   -0.13    0.48
   1   5   9    0.91    0.67
   1   5   9    0.73    0.53
   1   5   9    0.41    0.57
   1   5   9   -0.16    1.03
   1  -5   9    0.15    0.97
   1  -5   9    0.93    0.57
  -1  -5  -9    0.27    0.66
   1   5  10   20.67    1.18
   1   5  10   19.38    1.18
   1  -5  10   21.90    1.14
   1  -5  10   17.96    1.24
   1  -5  10   20.55    1.11
   1   5  10   20.56    1.17
   1  -5  10   19.74    1.46
   1  -5  10   16.83    1.95
   1   5  10   15.86    1.12
   1  -5  10   18.68    1.25
   1   5  10   18.29    1.25
   1  -5  11    1.36    0.48
   1   5  11    2.06    0.52
   1   5  11    1.34    0.52
   1  -5  11    1.28    0.48
   1  -5  11    2.00    0.44
   1   5  11    1.08    0.82
   1  -5  11    1.31    0.81
   1   5  11    2.22    0.66
   1  -5  11    2.03    0.66
   1   5  11    1.68    0.48
   1   5  12   13.84    0.91
   1  -5  12   15.78    0.88
   1   5  12   12.16    1.18
   1   5  12   12.93    0.99
   1  -5  12   14.58    1.01
   1   5  12   12.65    0.90
   1   5  12   13.55    0.92
   1   5  13    5.78    0.62
   1   5  13    5.81    0.53
   1   5  13    4.53    0.50
   1   5  13    4.82    0.51
   1   5  14   11.47    0.65
   1   5  14   11.76    0.66
  -1   6  14   -0.34    0.52
  -1   6  14   -0.07    0.27
  -1   6  13    1.17    0.30
  -1   6  13    1.25    0.45
  -1   6  13    1.85    0.43
  -1   6  13    2.34    0.81
  -1   6  12   -0.07    0.90
  -1  -6  12   -0.41    0.41
  -1   6  12    0.24    0.48
  -1   6  12   -0.11    0.35
  -1  -6  12    0.46    0.51
  -1  -6  12    0.20    0.45
  -1   6  12    0.08    0.51
  -1  -6  11    5.57    0.76
  -1  -6  11    6.43    0.59
  -1  -6  11    7.06    1.13
  -1   6  11    5.18    0.64
  -1   6  11    5.32    0.55
  -1   6  11    5.37    0.98
  -1  -6  11    6.22    1.03
  -1   6  11    6.28    0.71
  -1  -6  11    6.15    0.68
  -1   6  10   23.26    1.30
  -1  -6  10   24.79    1.30
  -1  -6  10   27.46    1.80
  -1   6  10   22.97    1.40
  -1  -6  10   25.19    1.40
  -1   6  10   22.67    1.65
  -1  -6  10   21.37    1.66
  -1  -6  10   24.41    1.56
  -1  -6   9   21.41    1.47
   1  -6  -9   26.40    2.27
  -1   6   9   27.05    2.18
  -1   6   9   20.23    1.57
  -1  -6   9   22.05    1.58
  -1   6   9   22.29    1.24
  -1  -6   9   21.25    1.31
  -1   6   9   22.17    1.34
  -1  -6   9   25.28    1.23
  -1  -6   9   23.52    2.08
  -1  -6   8   47.08    2.14
   1  -6  -8   45.22    2.76
  -1  -6   8   43.14    2.20
  -1  -6   8   43.77    2.95
  -1   6   8   48.32    3.04
  -1   6   8   45.45    2.64
  -1   6   8   43.46    2.15
   1  -6  -8   48.59    3.16
  -1   6   8   46.00    3.06
  -1  -6   8   41.70    2.41
   1   6  -8   44.68    2.88
  -1  -6   8   43.90    2.37
   1  -6  -7    1.18    0.86
  -1   6   7    0.40    0.85
   1  -6  -7    0.50    0.60
   1   6  -7    0.64    0.82
  -1   6   7   -0.11    0.83
  -1  -6   7    1.22    0.81
  -1   6   7    0.90    0.47
  -1   6   7    0.25    0.53
   1  -6  -6    3.47    0.56
   1  -6  -6    5.27    1.11
  -1   6   6    3.79    0.96
   1  -6  -6    5.40    0.90
   1   6  -6    2.63    0.89
   1   6  -6    3.35    0.75
  -1   6   6    3.54    0.69
  -1  -6   6    3.12    0.83
  -1   6   6    4.47    0.96
  -1  -6   6    2.66    0.62
   1  -6  -5  151.26    6.93
  -1   6   5  149.09    7.42
  -1   6   5  152.66    7.05
  -1  -6   5  151.15    7.21
  -1  -6   5  147.83    6.99
  -1  -6   5  150.42    7.07
  -1   6   5  148.25    7.10
   1   6  -5  142.86    7.11
  -1   6   5  149.66    6.92
   1  -6  -5  151.17    7.15
   1  -6  -4    8.38    0.76
   1  -6  -4    8.26    0.98
  -1   6   4    6.19    1.03
  -1  -6   4    6.84    0.80
  -1   6   4    7.35    0.89
   1   6  -4    5.32    0.95
  -1   6   4    8.83    0.93
  -1  -6   4    8.40    0.85
  -1  -6   4    6.40    0.94
   1  -6  -3    2.87    0.53
   1   6  -3    1.89    0.29
   1  -6  -3    2.87    0.68
  -1  -6   3    4.31    0.64
  -1  -6   3    2.24    0.80
  -1   6   3    3.20    1.02
   1  -6  -3    3.02    0.84
  -1  -6   3    2.52    0.35
  -1  -6   3    2.24    0.50
  -1   6   3    2.94    0.59
   1   6  -3    2.69    0.86
  -1   6   3    2.73    0.66
   1   6  -3    2.62    0.47
  -1  -6   2  117.78    5.65
  -1  -6   2  112.73    5.17
  -1   6   2  107.34    5.17
   1   6  -2  122.89    5.63
   1  -6  -2  121.49    5.37
   1   6  -2  114.63    5.34
   1  -6  -2  115.70    5.50
  -1  -6   2  121.33    5.39
  -1   6   2  115.16    5.65
   1   6  -2  109.16    5.21
  -1  -6   2  122.16    5.28
   1  -6  -2  121.70    5.47
   1  -6  -1   88.23    4.24
   1   6  -1   94.26    4.30
  -1   6   1   89.88    4.34
   1  -6  -1   87.12    4.29
  -1  -6   1   88.44    4.28
  -1   6   1   87.31    4.47
   1   6  -1   90.79    4.19
   1   6  -1   95.48    4.50
  -1  -6   1   88.81    4.28
  -1   6   0  141.59    6.79
   1   6   0  151.60    6.81
  -1   6   0  150.01    6.92
   1   6   0  147.04    6.73
  -1  -6   0  149.14    6.79
   1  -6   0  143.51    6.70
  -1  -6   0  153.83    6.75
  -1  -6   0  143.77    6.91
   1   6   1  360.26   16.12
  -1   6  -1  362.69   16.19
   1   6   1  372.22   16.27
   1  -6   1  362.91   16.00
  -1  -6  -1  369.45   16.08
   1  -6   1  369.61   16.09
  -1   6  -1  359.19   16.13
   1   6   1  351.87   16.17
   1   6   2  405.76   19.34
   1   6   2  456.83   19.59
   1  -6   2  437.25   19.37
  -1   6  -2  443.47   19.54
   1   6   2  438.95   19.66
   1  -6   2  455.74   19.63
   1  -6   2  457.57   19.51
  -1  -6  -2  460.72   19.48
  -1   6  -2  464.36   19.54
  -1  -6  -3   87.38    4.03
   1  -6   3   86.53    4.08
   1   6   3   79.68    4.02
  -1   6  -3   87.98    4.07
   1   6   3   88.77    4.22
  -1   6  -3   90.59    4.30
   1   6   3   86.99    4.21
  -1   6  -3   81.37    4.00
   1  -6   3   90.94    4.19
  -1  -6  -3   85.94    4.28
   1  -6   3   83.23    3.90
   1   6   3   84.16    4.18
  -1   6  -4    8.45    0.71
   1   6   4    6.92    0.88
   1  -6   4    7.44    0.82
   1  -6   4    8.02    0.80
   1   6   4    8.82    0.91
  -1  -6  -4    8.70    0.68
   1   6   4    7.69    0.93
   1   6   4    7.77    0.83
  -1   6  -4    6.25    0.86
  -1  -6  -4    6.46    0.95
  -1  -6  -5  127.98    5.82
   1   6   5  130.19    5.91
   1   6   5  135.19    6.21
   1   6   5  123.95    5.94
   1  -6   5  124.91    5.90
   1   6   5  124.96    5.91
  -1  -6  -5  117.51    6.05
   1   6   6   79.80    4.08
   1  -6   6   72.47    4.00
  -1  -6  -6   75.82    3.83
   1   6   6   72.83    3.90
   1   6   6   79.04    4.25
  -1  -6  -6   76.37    4.15
   1   6   7   87.77    4.28
   1  -6   7   75.76    4.36
   1   6   7   84.06    4.50
   1   6   7   87.04    4.56
   1   6   7   77.51    3.85
   1  -6   7   83.85    3.71
   1  -6   7   77.99    3.88
  -1  -6  -7   86.16    4.57
  -1  -6  -8    0.83    0.77
   1  -6   8    1.43    0.71
   1  -6   8    1.10    0.36
   1   6   8    0.97    0.39
   1  -6   8    0.91    0.47
   1   6   8    0.80    0.91
   1  -6   8    1.41    0.84
   1   6   8    1.42    0.62
   1   6   8    1.40    0.55
   1  -6   8    1.47    0.40
   1  -6   8    1.61    0.44
   1  -6   8    1.00    0.52
   1   6   8    0.95    0.76
   1  -6   9   26.45    2.24
   1  -6   9   27.70    1.81
  -1  -6  -9   23.41    2.07
   1  -6   9   29.48    1.47
   1   6   9   28.44    1.53
   1   6   9   26.30    1.49
   1   6   9   29.40    2.24
   1  -6   9   27.95    1.62
   1  -6   9   28.52    1.53
   1   6   9   26.60    1.54
   1  -6   9   27.81    1.45
   1   6   9   28.03    1.63
   1   6  10    8.20    0.74
   1   6  10    7.31    0.70
   1   6  10    7.85    0.81
   1   6  10    8.32    0.77
   1  -6  10    8.64    0.68
   1  -6  10    9.39    0.84
   1  -6  10    9.21    0.79
   1   6  11    9.91    0.79
   1   6  11   10.57    0.81
   1  -6  11   12.15    0.90
   1   6  11    9.64    0.87
   1  -6  11   11.00    0.86
   1  -6  11   11.44    0.76
   1   6  11   11.63    0.84
   1   6  12   20.75    1.18
   1   6  12   22.49    1.20
   1   6  12   18.41    1.43
   1   6  12   20.96    1.23
   1   6  12   22.05    1.21
   1   6  13   22.43    1.18
   1   6  13   23.05    1.18
   1   6  14    0.54    0.23
   1   6  14    0.54    0.26
  -1   7  14   27.14    1.48
  -1   7  14   28.12    1.32
  -1   7  13    1.94    0.40
  -1   7  13    1.78    0.28
  -1   7  13    2.86    0.75
  -1   7  12   -0.14    0.31
  -1   7  12    0.33    0.48
  -1  -7  12    0.04    0.50
  -1   7  11   50.82    2.52
  -1  -7  11   53.26    2.68
  -1   7  11   51.35    2.45
  -1  -7  10    4.85    0.81
  -1  -7  10    4.94    0.55
  -1   7  10    4.57    0.52
  -1  -7  10    4.56    0.81
   1  -7 -10    3.13    0.40
  -1  -7  10    5.88    0.57
  -1   7   9   24.83    2.21
  -1  -7   9   26.82    1.33
  -1  -7   9   22.71    1.57
   1  -7  -9   24.34    2.23
  -1   7   9   23.95    1.32
  -1  -7   9   23.40    1.57
  -1   7   8   44.51    2.22
  -1  -7   8   43.11    2.30
  -1  -7   8   43.82    2.44
  -1   7   8   43.79    2.37
  -1   7   8   48.62    2.82
  -1   7   8   47.76    2.18
  -1   7   8   48.82    3.21
  -1  -7   8   48.84    2.21
   1  -7  -8   47.03    3.23
   1  -7  -8   46.15    2.81
  -1  -7   7   15.05    1.39
   1   7  -7   14.28    1.59
  -1   7   7   13.72    0.99
  -1   7   7   13.72    1.32
  -1   7   7   14.11    0.82
  -1   7   7   12.86    1.21
   1  -7  -7   15.29    1.36
  -1  -7   7   13.83    0.83
   1  -7  -7   16.44    1.66
  -1   7   7   16.24    1.63
   1  -7  -6    2.42    0.72
   1  -7  -6    2.80    0.56
   1   7  -6    2.04    0.72
  -1   7   6    2.12    0.70
  -1  -7   6    1.96    0.65
  -1  -7   6    1.81    0.53
  -1   7   6    2.08    0.73
   1   7  -6    0.78    0.84
  -1  -7   5  138.59    6.59
  -1   7   5  143.94    6.72
  -1   7   5  142.66    6.60
   1   7  -5  136.18    6.79
   1  -7  -5  140.39    6.76
   1  -7  -5  140.00    6.56
  -1  -7   5  142.96    6.63
  -1  -7   5  129.53    6.82
  -1   7   4    9.60    1.23
   1  -7  -4    7.42    0.80
  -1   7   4    7.83    1.00
   1   7  -4    5.84    1.04
  -1   7   4    7.38    0.89
   1  -7  -4    5.52    0.98
  -1  -7   4    7.39    0.72
  -1  -7   4    6.67    0.82
  -1  -7   4    7.18    1.04
   1  -7  -4    8.96    0.98
   1  -7  -3   28.67    1.85
   1   7  -3   26.84    1.62
  -1   7   3   29.14    1.87
  -1   7   3   28.84    2.18
  -1  -7   3   30.69    2.01
   1   7  -3   28.98    2.03
   1  -7  -3   29.80    1.70
   1  -7  -3   28.22    1.90
   1   7  -2  238.67   10.80
  -1  -7   2  244.46   10.69
   1  -7  -2  235.96   10.79
   1   7  -2  245.03   11.09
  -1  -7   2  240.94   10.84
  -1   7   2  235.71   11.15
   1   7  -2  229.44   10.65
  -1  -7   2  243.42   11.13
   1  -7  -2  254.74   10.92
   1  -7  -2  235.72   10.92
  -1  -7   1   65.66    3.09
   1  -7  -1   53.52    3.02
   1   7  -1   58.63    2.94
   1   7  -1   60.92    3.07
  -1   7   1   61.65    3.14
  -1   7   1   57.93    3.28
   1   7  -1   61.84    3.36
   1  -7  -1   61.11    3.02
  -1  -7   1   59.21    3.03
  -1  -7   0   57.55    2.81
   1  -7   0   51.47    2.76
  -1   7   0   55.50    3.02
   1   7   0   52.81    2.75
  -1   7   0   55.06    2.89
   1   7   0   55.30    2.87
  -1  -7   0   56.84    2.99
   1  -7   0   52.83    2.72
  -1  -7   0   54.32    2.82
   1   7   1    1.56    0.79
   1   7   1    0.82    0.68
  -1   7  -1    2.63    0.69
   1   7   1    1.93    0.57
  -1   7  -1    1.50    0.66
  -1  -7  -1    1.14    0.48
   1  -7   1    1.61    0.40
  -1  -7  -1    1.66    0.64
  -1   7  -2    4.50    0.71
  -1   7  -2    6.19    0.96
   1   7   2    4.03    0.82
   1   7   2    4.82    0.87
   1   7   2    4.64    0.75
   1  -7   2    4.60    0.76
  -1   7  -2    3.04    0.64
   1  -7   2    3.82    0.47
   1  -7   2    5.18    0.70
  -1  -7  -2    4.76    0.62
  -1  -7  -3    4.77    0.87
   1  -7   3    2.21    0.56
  -1  -7  -3    3.73    0.53
   1   7   3    3.58    0.71
   1   7   3    3.30    0.80
   1   7   3    3.15    0.74
  -1   7  -3    3.48    0.82
  -1   7  -3    3.46    0.60
   1  -7   3    4.23    0.69
   1  -7   3    3.19    0.41
   1   7   4   57.67    3.18
  -1   7  -4   59.99    3.30
  -1  -7  -4   61.88    3.02
   1  -7   4   65.02    3.20
  -1   7  -4   58.39    3.00
   1   7   4   60.74    3.26
  -1  -7  -4   60.73    3.34
   1   7   5   11.16    1.13
  -1   7  -5    9.26    1.05
   1   7   5   10.66    1.35
  -1  -7  -5    9.61    1.16
   1   7   5   10.83    1.11
   1  -7   5   10.16    0.93
   1   7   6   68.94    3.87
   1   7   6   61.19    3.50
   1  -7   6   64.38    3.01
   1  -7   6   63.72    3.48
  -1  -7  -6   65.45    3.73
   1   7   7   46.36    2.45
   1   7   7   48.26    3.14
   1  -7   7   52.20    2.32
   1  -7   7   47.62    2.93
   1   7   7   52.57    2.93
   1  -7   7   46.87    2.44
   1  -7   7   47.27    2.49
  -1  -7  -7   46.92    3.08
   1   7   8   63.42    3.29
   1   7   8   73.46    4.12
   1  -7   8   73.08    3.13
   1   7   8   62.36    3.17
   1   7   8   67.06    3.74
   1  -7   8   65.78    3.25
   1  -7   8   68.60    3.34
  -1  -7  -8   69.91    4.03
   1   7   9   14.83    1.14
   1   7   9   13.40    1.55
  -1  -7  -9   19.12    1.73
   1  -7   9   17.32    0.95
   1   7   9   14.49    0.98
   1   7   9   16.19    1.02
   1  -7   9   15.94    1.13
   1  -7   9   14.71    1.00
   1  -7  10    0.67    0.56
   1  -7  10    1.50    0.45
   1   7  10    1.09    0.44
   1   7  10    1.19    0.49
   1  -7  10    1.05    0.42
   1   7  11    0.75    0.47
   1   7  11    0.32    0.49
   1   7  11   -0.06    0.40
   1  -7  11    0.54    0.51
   1   7  12   11.99    1.07
   1   7  12   14.04    0.84
   1   7  12   12.18    0.79
   1   7  12   10.93    0.75
   1   7  13    1.68    0.37
   1   7  13    1.55    0.32
   1   7  14    3.39    0.28
   1   7  14    3.53    0.27
  -1   8  14    8.30    0.46
  -1   8  13    2.93    0.67
  -1   8  13    2.89    0.39
  -1   8  12   10.58    0.73
  -1   8  12    9.02    0.60
  -1  -8  12   11.07    0.83
  -1   8  11    9.83    0.63
  -1   8  11    9.47    0.77
  -1   8  10   74.91    3.43
  -1  -8  10   80.35    3.72
   1  -8 -10   71.52    3.40
  -1  -8   9    0.96    0.63
  -1   8   9    0.89    0.38
  -1   8   8    2.01    0.42
  -1   8   8    2.51    0.99
  -1   8   8    2.87    0.79
  -1   8   8    1.92    0.62
   1  -8  -8    2.33    0.34
  -1   8   8    2.50    0.37
   1  -8  -8    2.76    0.75
  -1  -8   8    2.29    0.54
   1  -8  -8    2.29    0.97
   1  -8  -7    4.69    0.45
  -1   8   7    6.34    0.89
  -1  -8   7    5.35    0.73
   1   8  -7    4.96    1.09
  -1   8   7    4.94    0.90
   1  -8  -7    6.91    1.23
  -1   8   7    5.36    0.49
  -1   8   7    2.99    1.00
   1  -8  -7    6.38    0.97
  -1   8   7    4.87    0.69
   1  -8  -6    3.23    0.39
  -1  -8   6    3.79    0.88
  -1   8   6    3.58    0.84
   1   8  -6    2.85    1.02
  -1   8   6    3.25    0.57
   1  -8  -6    3.24    0.82
   1   8  -6    2.33    0.76
  -1   8   6    3.90    0.87
  -1  -8   6    2.61    0.60
   1  -8  -6    2.90    0.61
  -1   8   6    3.65    0.42
  -1   8   5    5.38    0.48
   1  -8  -5    7.09    1.14
   1  -8  -5    7.56    0.99
  -1  -8   5    4.94    0.99
  -1  -8   5    6.36    0.78
  -1   8   5    7.05    1.19
   1  -8  -5    5.12    0.73
  -1   8   5    6.29    0.84
   1   8  -5    5.81    1.07
  -1   8   5    6.03    0.96
   1  -8  -4    4.94    0.93
   1  -8  -4    5.32    0.84
  -1  -8   4    5.10    0.99
  -1  -8   4    5.08    0.74
  -1   8   4    4.72    1.09
   1  -8  -4    5.33    0.73
  -1   8   4    5.77    0.91
   1   8  -4    4.93    1.01
  -1   8   4    4.35    0.80
  -1  -8   3  149.66    7.43
  -1   8   3  154.32    7.27
   1   8  -3  146.45    6.99
  -1   8   3  150.40    7.25
   1   8  -3  161.07    7.46
  -1   8   3  137.76    7.50
   1  -8  -3  157.87    7.22
   1  -8  -3  155.70    7.08
   1  -8  -3  146.39    7.24
   1   8  -2    7.61    0.84
   1   8  -2    7.34    1.14
  -1   8   2    8.52    1.09
  -1   8   2    9.27    1.10
  -1  -8   2    7.53    1.16
  -1   8   2    8.24    1.24
   1  -8  -2    7.93    0.94
   1  -8  -2    8.56    0.90
  -1  -8   2    6.85    0.85
   1  -8  -2    8.79    0.85
   1   8  -2    5.90    0.65
  -1  -8   2    7.90    0.67
  -1  -8   1   64.91    3.56
   1   8  -1   61.62    3.23
  -1   8   1   63.17    3.33
  -1  -8   1   59.41    3.15
  -1   8   1   60.03    3.54
   1  -8  -1   64.94    3.19
  -1  -8   1   65.38    3.22
   1  -8  -1   58.26    3.16
  -1   8   1   63.23    3.41
   1   8  -1   60.05    3.50
   1   8  -1   61.23    3.10
  -1  -8   0    5.65    0.78
  -1  -8   0    6.57    0.78
   1  -8   0    6.10    0.75
   1   8   0    4.98    0.73
  -1   8   0    5.76    1.02
  -1   8   0    5.85    0.85
   1   8   0    4.46    0.87
   1  -8   0    7.20    0.70
  -1  -8   0    6.33    0.90
  -1  -8  -1   24.89    1.61
  -1   8  -1   25.99    1.82
  -1   8  -1   26.35    1.73
   1   8   1   22.51    1.72
   1   8   1   25.80    1.67
   1  -8   1   28.43    1.54
  -1  -8  -1   27.20    1.72
  -1   8  -1   23.36    1.82
   1   8   1   28.67    1.94
  -1   8  -2  455.92   20.57
   1   8   2  470.27   20.57
   1  -8   2  464.30   20.32
  -1  -8  -2  458.62   20.26
   1  -8   2  453.30   20.14
  -1   8  -2  430.31   20.36
  -1   8  -2  459.41   20.34
   1   8   2  452.26   20.42
  -1  -8  -2  454.64   20.42
   1  -8   2  462.43   20.51
   1   8   2  472.18   20.38
   1  -8   3    2.57    0.65
  -1   8  -3    2.05    0.60
   1   8   3    1.74    0.78
  -1   8  -3    3.32    0.87
  -1  -8  -3    2.30    0.53
   1   8   3    1.72    0.69
  -1  -8  -4   52.29    2.74
  -1  -8  -4   51.10    3.07
   1  -8   4   54.85    2.94
   1   8   4   52.68    3.01
   1   8   4   50.92    2.95
  -1   8  -4   52.12    3.04
   1   8   5   66.72    3.49
   1   8   5   50.17    2.46
  -1  -8  -5   53.96    3.16
   1   8   5   56.59    3.05
  -1   8  -5   44.66    2.99
   1   8   5   58.60    3.09
   1  -8   6   41.02    2.20
  -1  -8  -6   43.40    2.79
   1   8   6   40.29    2.05
  -1  -8  -6   44.14    2.07
   1   8   6   42.03    2.64
   1   8   6   47.31    2.99
   1   8   6   44.61    2.06
   1  -8   7    3.07    0.59
   1  -8   7    3.06    0.57
  -1  -8  -7    4.93    1.05
  -1  -8  -7    3.72    0.40
   1  -8   7    4.39    0.44
   1   8   7    2.91    1.01
   1   8   7    4.36    0.89
   1   8   8   14.76    1.43
  -1  -8  -8   14.14    1.58
   1   8   8   17.23    1.73
   1   8   8   15.73    1.09
   1  -8   8   16.13    1.16
   1  -8   8   13.76    1.04
   1   8   9    0.96    0.63
   1  -8   9    1.39    0.48
   1  -8   9    2.45    0.67
   1   8   9    1.17    0.48
   1  -8  10    5.37    0.71
   1   8  10    5.02    0.60
   1  -8  11    1.14    0.55
   1   8  11    0.53    0.42
   1   8  11    0.58    0.50
   1   8  12    2.25    0.40
   1   8  12    2.09    0.44
   1   8  13   14.50    0.79
   1   8  13   15.53    0.81
  -1   9  13    3.45    0.36
  -1   9  13    3.91    0.62
  -1   9  12    8.92    0.67
  -1  -9  12   10.42    0.78
   1  -9 -11    0.70    0.26
  -1   9  11    0.66    0.47
   1  -9 -10   31.13    1.63
  -1  -9  10   39.78    1.97
  -1   9   9   24.97    1.25
  -1  -9   9   22.47    1.39
  -1   9   8   10.22    1.51
  -1   9   8   10.80    1.29
  -1   9   8   10.58    0.97
  -1   9   8   11.59    0.70
  -1   9   8   11.33    0.74
   1  -9  -8   11.23    0.70
  -1  -9   8   10.13    0.91
  -1  -9   8   10.22    1.01
   1  -9  -8    9.82    1.36
   1  -9  -7    5.69    0.51
  -1   9   7    6.11    0.94
  -1  -9   7    5.38    0.77
   1   9  -7    5.70    1.23
  -1   9   7    5.06    0.97
  -1   9   7    5.00    0.70
  -1   9   7    5.23    0.53
  -1   9   7    4.35    1.15
  -1   9   7    6.53    0.51
   1  -9  -7    6.16    1.02
  -1  -9   6   37.82    2.17
  -1   9   6   37.40    2.10
   1  -9  -6   43.50    2.41
   1  -9  -6   38.85    2.74
  -1   9   6   43.35    2.65
  -1   9   6   41.49    1.99
  -1  -9   6   40.90    2.72
  -1   9   6   44.14    2.66
   1   9  -6   33.32    2.55
   1  -9  -6   40.73    1.99
   1  -9  -6   44.57    2.65
   1  -9  -5  139.68    6.47
  -1  -9   5  149.06    7.33
  -1   9   5  141.31    7.10
  -1   9   5  139.84    6.56
   1  -9  -5  152.14    6.92
  -1   9   5  155.61    7.49
  -1   9   5  144.63    7.04
   1   9  -5  149.54    7.29
  -1   9   5  155.70    7.18
  -1   9   5  142.81    6.46
   1  -9  -5  161.67    7.20
   1  -9  -5  147.55    7.28
  -1  -9   5  139.94    6.62
  -1  -9   4   12.75    1.48
  -1  -9   4   14.70    1.23
   1  -9  -4   14.04    1.18
  -1   9   4   13.32    1.57
  -1   9   4   14.44    0.85
  -1   9   4   14.11    1.40
   1  -9  -4   15.71    1.38
   1  -9  -4   13.77    1.39
   1   9  -4   13.18    1.57
  -1   9   4   15.51    1.43
  -1  -9   3    8.05    0.94
  -1  -9   3    8.83    1.23
   1  -9  -3    7.88    0.90
   1  -9  -3    7.87    1.01
   1   9  -3    7.99    1.26
   1   9  -3    8.36    0.89
  -1   9   3    8.91    1.14
   1  -9  -2   37.96    2.32
   1   9  -2   38.23    2.29
  -1   9   2   41.19    2.50
  -1   9   2   42.88    2.56
   1   9  -2   36.10    2.68
   1   9  -2   37.25    2.10
   1  -9  -2   39.35    2.26
  -1   9   2   37.36    2.70
  -1  -9   2   42.14    2.34
  -1  -9   2   40.68    2.68
  -1  -9   1  100.34    5.52
   1   9  -1  101.79    5.04
  -1  -9   1  103.15    5.09
   1   9  -1  100.99    5.19
  -1   9   1  107.17    5.32
   1  -9  -1  105.82    5.14
  -1  -9   1  108.17    5.19
   1  -9  -1  108.90    5.16
  -1   9   1  103.88    5.52
  -1   9   1  109.12    5.45
   1   9  -1  118.22    5.60
   1   9   0  173.06    8.13
  -1  -9   0  182.73    8.23
   1  -9   0  177.61    8.10
   1   9   0  167.37    8.24
  -1   9   0  182.57    8.31
   1  -9   0  178.66    8.17
   1   9   0  165.94    8.46
  -1   9   0  170.42    8.45
  -1  -9   0  173.39    8.29
  -1  -9  -1    2.69    0.67
   1  -9   1    3.21    0.51
  -1   9  -1    3.97    1.00
  -1   9  -1    3.18    0.81
   1   9   1    3.42    0.79
   1   9   1    1.57    0.88
  -1  -9  -1    2.17    0.89
  -1   9  -1    1.86    0.81
  -1  -9  -1    2.58    0.60
   1   9   1    2.26    0.64
   1   9   2   -0.09    0.75
   1   9   2   -0.44    0.84
  -1   9  -2    0.24    0.56
  -1   9  -2   -0.23    0.81
  -1  -9  -2    0.44    0.61
   1  -9   2    0.41    0.34
  -1  -9  -2    0.96    0.51
   1  -9   2   -0.08    0.51
   1   9   2    0.90    0.63
   1  -9   2    0.11    0.61
   1   9   3   11.38    1.35
  -1   9  -3   12.25    1.38
   1   9   3   13.66    1.26
  -1  -9  -3   13.88    1.27
  -1   9  -3   11.11    1.07
  -1  -9  -3   10.96    0.99
   1  -9   3   12.73    1.22
  -1   9  -4    6.57    1.12
   1   9   4    4.51    0.97
   1   9   4    5.64    0.96
   1   9   4    6.57    0.98
  -1  -9  -4    7.08    0.78
   1   9   4    6.56    0.54
   1   9   4    6.21    0.52
   1  -9   4    6.68    0.57
   1  -9   4    7.40    0.92
   1  -9   5   29.64    1.67
   1   9   5   26.88    2.28
   1   9   5   28.31    1.59
   1   9   5   30.26    1.49
   1   9   5   29.09    1.50
  -1  -9  -5   28.26    2.11
  -1  -9  -5   28.28    1.50
  -1   9  -5   30.83    2.19
   1   9   5   31.67    2.17
   1   9   6    0.56    0.32
   1   9   6    0.83    0.49
   1   9   6    0.79    0.93
  -1  -9  -6    1.03    0.35
   1   9   6    0.58    0.35
   1  -9   6    0.78    0.51
   1  -9   6    0.76    0.55
  -1  -9  -6    0.27    0.71
   1   9   6    1.14    0.71
   1   9   7    1.64    0.90
   1  -9   7    2.38    0.42
   1   9   7    2.10    0.35
   1   9   7    3.32    0.85
  -1  -9  -7    3.18    0.40
  -1  -9  -7    3.46    0.90
   1  -9   7    2.25    0.64
   1  -9   8   55.98    2.64
   1  -9   8   51.45    2.56
   1   9   8   48.99    3.05
   1   9   8   45.96    3.30
  -1  -9  -8   45.85    2.33
  -1  -9  -8   58.09    3.39
   1  -9   9   31.27    1.66
   1  -9   9   32.78    1.77
   1   9   9   28.02    1.57
   1   9   9   27.05    1.71
   1  -9  10    0.36    0.32
   1  -9  10    0.75    0.54
   1   9  10    0.71    0.45
   1   9  11   28.29    1.39
   1   9  11   30.96    1.45
   1   9  12    0.25    0.31
   1   9  12    0.09    0.36
   1   9  13    0.29    0.19
   1   9  13    0.10    0.24
  -1  10  13    2.00    0.43
  -1  10  13    2.16    0.27
  -1 -10  12   26.31    1.29
  -1  10  12   20.91    1.16
   1 -10 -11    0.61    0.26
  -1 -10  11    1.03    0.56
  -1  10  11    0.26    0.45
   1 -10 -10   21.08    1.13
   1 -10  -9    0.42    0.36
  -1 -10   9    0.12    0.46
  -1  10   8   -0.09    0.59
  -1  10   8    0.36    0.33
  -1 -10   8    0.28    0.53
  -1 -10   8    0.22    0.62
  -1  10   8    0.41    0.28
  -1  10   7    3.44    0.48
  -1 -10   7    3.84    0.69
  -1  10   7    4.12    0.91
   1 -10  -7    4.47    1.04
  -1  10   7    3.41    0.44
  -1  10   7    2.11    0.99
  -1  10   7    3.40    0.91
   1  10  -7    1.91    1.12
  -1  10   7    2.74    0.64
   1 -10  -7    3.15    0.45
   1 -10  -6    4.99    0.52
   1  10  -6    3.38    1.09
  -1  10   6    4.98    0.52
  -1 -10   6    5.33    0.97
  -1  10   6    3.70    0.95
   1 -10  -6    3.63    0.94
  -1  10   6    4.32    0.68
   1  10  -6    4.63    1.05
  -1  10   6    6.12    1.02
  -1 -10   6    4.16    0.74
   1 -10  -6    4.97    0.80
  -1  10   6    4.25    0.50
  -1 -10   5   21.11    1.94
   1 -10  -5   23.79    1.28
  -1  10   5   25.21    2.18
   1 -10  -5   22.58    1.92
  -1  10   5   22.50    1.39
   1 -10  -5   22.25    1.64
  -1 -10   5   23.57    1.46
  -1  10   5   23.76    1.27
  -1  10   5   24.52    1.96
   1  10  -5   21.29    2.04
  -1  10   4    0.07    0.44
  -1 -10   4    0.15    0.80
  -1 -10   4    0.43    0.49
   1 -10  -4    0.09    0.55
  -1  10   4    0.23    0.71
   1  10  -4    1.65    1.04
  -1  10   4   -0.48    0.72
   1 -10  -4    0.91    0.36
   1 -10  -4   -0.23    0.64
  -1  10   4   -0.16    0.98
  -1 -10   3   62.27    3.43
   1 -10  -3   61.40    3.50
   1  10  -3   63.56    3.36
  -1  10   3   64.77    3.70
   1  10  -3   64.25    3.89
  -1  10   3   61.26    2.94
  -1  10   3   63.87    3.88
  -1 -10   3   63.15    3.84
   1 -10  -3   66.78    3.43
   1 -10  -2    0.25    0.56
  -1 -10   2    0.87    0.84
  -1  10   2    0.22    0.30
  -1  10   2    0.76    0.74
   1  10  -2    1.31    0.62
   1  10  -2    1.01    0.94
  -1  10   2    0.12    0.88
   1 -10  -2   -0.18    0.50
  -1 -10   2    0.09    0.52
   1  10  -1    1.55    0.54
   1 -10  -1    1.67    0.58
  -1  10   1    2.28    0.36
   1  10  -1    2.05    0.35
  -1 -10   1    2.32    1.06
  -1  10   1    1.79    0.83
   1  10  -1    1.95    0.75
   1  10  -1    2.37    1.07
  -1  10   1    1.88    1.00
   1 -10  -1    3.04    0.62
  -1 -10   1    2.40    0.64
   1  10   0    1.58    0.59
   1 -10   0    1.08    0.61
   1  10   0    1.43    0.33
   1 -10   0    1.29    0.47
  -1 -10   0    0.70    0.53
   1  10   0    0.68    0.94
  -1  10   0    1.53    0.79
   1  10   0    1.66    0.75
  -1 -10   0    0.85    0.57
  -1  10  -1   36.28    2.49
   1  10   1   34.82    2.51
   1  10   1   32.32    1.66
  -1 -10  -1   32.16    2.31
   1  10   1   33.13    2.11
  -1  10  -1   35.66    2.25
   1  10   1   34.57    2.28
   1  10   1   30.87    1.65
  -1 -10  -1   39.46    2.14
  -1 -10  -1   37.73    2.21
   1 -10   1   34.08    1.96
   1 -10   2    1.97    0.78
   1  10   2    1.41    0.34
  -1 -10  -2    1.20    0.62
  -1  10  -2    2.69    0.77
   1  10   2    1.57    0.95
  -1  10  -2    2.01    1.00
   1  10   2    0.75    0.70
  -1 -10  -2    2.21    0.98
   1 -10   2    0.72    0.33
   1  10   2    2.07    0.70
  -1 -10  -2    2.31    0.63
   1 -10   2    0.61    0.56
   1 -10   3    9.78    0.66
  -1 -10  -3    7.61    0.63
   1 -10   3    8.39    0.76
   1  10   3    9.94    0.66
  -1 -10  -3    9.35    1.15
  -1  10  -3    9.89    1.05
   1  10   3    8.26    1.24
  -1  10  -3    9.09    1.36
  -1 -10  -3    9.36    0.95
   1  10   3    8.36    0.72
   1  10   3    9.58    1.11
   1 -10   3    7.34    1.02
  -1 -10  -4   11.03    0.74
   1  10   4   10.02    0.71
   1  10   4    9.57    0.71
  -1 -10  -4    9.23    0.99
   1  10   4   11.45    0.85
   1  10   4    9.94    1.23
   1 -10   4   11.46    0.89
   1  10   4   10.56    1.29
  -1  10  -4   14.33    1.50
   1  10   4    9.44    1.25
   1  10   5   14.91    1.75
   1  10   5   16.10    1.10
  -1 -10  -5   14.65    0.98
   1  10   5   17.21    0.98
   1  10   5   16.43    0.97
   1 -10   5   18.00    1.17
  -1  10  -5   15.39    1.63
   1  10   6   54.69    3.64
  -1 -10  -6   54.65    3.42
   1 -10   6   53.72    2.84
   1 -10   6   58.09    2.87
   1  10   6   59.71    3.42
   1  10   6   51.47    2.79
   1  10   6   58.24    2.67
  -1 -10  -6   55.85    2.68
  -1 -10  -7    0.29    0.74
   1  10   7    0.24    0.60
   1  10   7    1.90    0.35
   1  10   7    2.23    1.05
   1 -10   7    1.68    0.41
   1  10   7    0.63    0.66
   1 -10   7    0.85    0.59
  -1 -10  -7    1.30    0.39
   1 -10   8  115.63    5.19
  -1 -10  -8  108.03    4.99
   1 -10   9    4.44    0.71
   1 -10   9    4.01    0.62
   1  10   9    3.77    0.55
   1  10  10   11.04    0.80
   1 -10  10   14.48    1.02
   1  10  11    4.65    0.46
  -1 -10 -11    3.61    0.36
   1  10  12   15.30    0.82
   1  10  12   16.74    0.87
  -1  11  12    3.53    0.36
  -1  11  12    4.62    0.64
   1 -11 -11    1.02    0.25
  -1 -11  11    1.13    0.49
  -1  11  11    1.44    0.41
   1 -11 -10   24.45    1.26
   1 -11  -9    1.18    0.41
  -1 -11   9    1.91    0.71
  -1 -11   9    1.16    0.49
  -1  11   8   49.95    2.42
  -1  11   8   51.32    2.46
  -1 -11   8   49.06    2.62
  -1 -11   8   56.32    2.71
  -1 -11   7    2.84    0.69
  -1  11   7    2.10    0.42
   1 -11  -7    2.85    0.46
  -1  11   7    3.40    0.67
  -1  11   7    3.37    0.49
  -1 -11   6    5.16    0.77
  -1  11   6    4.05    0.51
  -1  11   6    5.49    0.55
  -1  11   6    5.29    1.08
  -1  11   6    3.49    0.68
   1 -11  -6    4.79    0.55
   1 -11  -6    2.57    0.90
   1  11  -6    6.50    1.37
  -1  11   6    2.35    0.87
  -1  11   6    3.99    1.18
   1 -11  -5    0.94    0.40
  -1  11   5    0.84    0.40
  -1 -11   5    1.58    0.76
   1 -11  -5    0.29    0.53
  -1  11   5    1.19    0.87
   1  11  -5   -0.16    0.88
   1 -11  -5    0.94    0.72
  -1  11   5    1.51    0.53
  -1  11   5    1.04    0.41
  -1  11   5    2.13    1.04
  -1 -11   5    0.54    0.55
  -1 -11   4    7.64    0.76
  -1  11   4    7.16    1.18
   1  11  -4    5.29    1.34
  -1  11   4    5.31    1.08
  -1  11   4    7.10    1.36
  -1  11   4    5.98    0.68
   1 -11  -4    6.65    1.02
   1 -11  -4    4.50    0.82
  -1  11   4    5.36    1.01
  -1 -11   4    7.46    1.25
   1 -11  -4    5.70    0.57
  -1 -11   3    7.39    0.95
  -1 -11   3   10.00    1.40
  -1  11   3    8.90    1.12
   1 -11  -3    8.54    1.09
  -1  11   3    7.80    0.62
   1 -11  -3    6.52    0.95
  -1  11   3    6.99    0.69
  -1  11   3    6.89    1.25
   1  11  -3    7.02    1.40
  -1 -11   3    8.07    0.74
  -1  11   3    6.18    1.34
   1  11  -2   28.69    1.52
  -1  11   2   30.63    2.26
   1  11  -2   29.50    2.09
  -1  11   2   28.52    1.55
  -1 -11   2   28.93    2.05
   1  11  -2   30.81    2.56
  -1  11   2   29.42    2.32
   1 -11  -2   29.82    2.05
   1 -11  -2   33.77    2.08
   1 -11  -2   33.90    1.58
  -1 -11   2   30.16    2.45
  -1  11   1    0.47    0.35
   1 -11  -1    0.44    0.47
  -1 -11   1    0.29    0.55
   1  11  -1    0.21    0.32
   1  11  -1    0.71    0.55
   1 -11  -1    1.91    0.69
   1  11  -1    0.64    0.70
  -1  11   1    0.83    0.78
  -1  11   1    0.15    0.91
  -1 -11   1    1.97    1.06
   1 -11  -1    0.46    0.33
  -1 -11   0   22.46    2.09
   1  11   0   20.87    1.80
  -1  11   0   22.93    1.89
  -1  11   0   22.63    1.21
   1 -11   0   22.83    1.21
  -1 -11   0   23.22    1.22
   1  11   0   21.16    2.12
   1 -11   0   24.22    1.62
  -1 -11   0   23.14    1.71
   1  11   0   22.96    1.24
   1  11   0   20.89    1.61
   1 -11   0   24.92    1.75
   1 -11   1   23.06    1.97
   1  11   1   20.99    1.21
  -1  11  -1   22.00    1.82
  -1  11  -1   21.13    1.17
   1  11   1   24.99    1.90
  -1 -11  -1   22.34    1.22
   1  11   1   21.45    2.07
  -1  11  -1   24.18    2.10
  -1 -11  -1   23.87    1.76
  -1 -11  -1   22.01    1.82
  -1  11  -1   24.17    1.21
   1  11   1   23.67    1.24
  -1  11  -1   21.30    1.59
   1  11   1   25.78    1.76
   1  11   1   21.03    1.25
   1 -11   2   31.74    2.38
   1  11   2   34.48    2.38
  -1  11  -2   33.94    2.21
   1  11   2   30.91    1.64
  -1 -11  -2   32.23    1.65
  -1  11  -2   36.95    2.63
   1  11   2   35.27    2.54
  -1 -11  -2   30.29    2.19
  -1 -11  -2   35.83    2.55
   1  11   2   31.65    1.65
  -1  11  -2   31.38    1.60
   1  11   2   31.13    2.20
   1  11   2   31.97    1.71
   1 -11   3   23.78    1.99
  -1  11  -3   30.36    2.39
   1  11   3   23.32    2.15
   1  11   3   27.77    1.53
  -1 -11  -3   27.15    1.45
   1 -11   3   29.37    1.59
  -1 -11  -3   21.16    2.28
   1  11   3   27.87    1.45
  -1 -11  -3   25.14    2.00
   1  11   3   27.44    1.45
   1  11   3   27.31    2.00
   1  11   4   55.19    2.75
   1  11   4   54.48    3.30
   1  11   4   53.42    3.43
  -1  11  -4   54.68    3.59
   1  11   4   58.03    3.46
   1  11   4   56.52    2.66
   1 -11   4   57.56    2.80
  -1 -11  -4   57.20    2.68
  -1 -11  -4   56.33    3.40
   1  11   4   50.25    2.64
   1  11   5    1.79    0.79
   1  11   5    1.26    1.02
   1 -11   5    1.97    0.63
   1  11   5    2.51    0.46
  -1  11  -5    1.43    0.98
  -1 -11  -5    2.70    0.47
   1  11   5    3.02    0.64
   1  11   6   36.62    1.78
   1  11   6   30.22    2.64
  -1 -11  -6   34.05    1.80
   1 -11   6   36.89    2.00
   1 -11   6   34.42    1.99
   1  11   6   31.21    2.41
   1  11   6   34.28    1.95
   1 -11   7    7.32    0.65
   1 -11   7    8.75    0.90
   1  11   7    8.01    0.61
   1  11   7    7.43    0.88
   1 -11   7    8.54    0.88
  -1 -11  -7    7.09    0.64
  -1 -11  -8   14.13    0.84
   1  11   8   12.95    1.06
   1 -11   8   14.09    0.84
   1 -11   8   14.86    1.08
   1  11   9    9.27    0.73
   1 -11   9    9.43    0.82
   1  11  10   -0.34    0.36
   1  11  11    0.35    0.28
   1  11  11    0.29    0.36
  -1 -11 -11    0.10    0.20
   1  11  12    3.82    0.34
  -1  12  12    3.81    0.29
   1 -12 -11    0.22    0.21
  -1  12  11    0.31    0.32
   1 -12 -10    4.29    0.44
  -1 -12  10    6.24    0.68
   1 -12  -9    1.51    0.40
  -1 -12   9    0.95    0.61
  -1 -12   9    0.77    0.46
  -1  12   8    1.11    0.30
  -1 -12   8    1.61    0.58
  -1 -12   8    1.65    0.62
   1 -12  -8    1.15    0.43
  -1  12   7    0.56    0.38
  -1  12   7    0.41    0.37
  -1 -12   7    1.89    0.62
  -1 -12   7    0.91    0.63
   1 -12  -7    1.53    0.42
  -1  12   7    1.06    0.61
  -1  12   6   64.45    3.14
  -1 -12   6   71.30    3.33
  -1  12   6   63.82    3.13
  -1  12   6   62.14    3.25
   1 -12  -6   70.72    3.17
  -1  12   5    1.03    0.42
   1 -12  -5    1.22    0.68
  -1  12   5    0.53    0.55
   1 -12  -5    0.98    0.44
  -1  12   5    0.23    0.41
   1  12  -5    0.18    0.97
  -1  12   5    0.28    0.75
  -1 -12   5    0.73    0.56
   1 -12  -5    0.31    0.55
  -1  12   5    0.40    0.70
  -1  12   5    0.76    0.94
   1 -12  -4    0.87    0.41
  -1  12   4    0.83    0.42
  -1 -12   4    1.38    0.87
  -1  12   4    0.39    0.70
  -1  12   4    0.35    0.41
   1 -12  -4    0.11    0.53
   1 -12  -4    0.88    0.72
  -1  12   4    0.94    0.97
  -1 -12   4    0.27    0.50
   1  12  -4   -0.19    1.10
  -1  12   4    0.84    0.85
  -1  12   4    0.30    0.70
  -1  12   4    0.63    0.51
  -1  12   3   21.49    2.03
   1  12  -3   25.61    2.38
  -1  12   3   26.79    2.32
   1 -12  -3   24.18    1.79
   1 -12  -3   23.23    1.83
   1 -12  -3   24.08    1.30
  -1 -12   3   24.72    1.39
   1  12  -3   21.43    1.22
  -1  12   3   22.87    1.31
  -1 -12   3   16.34    1.97
  -1  12   3   23.49    1.89
  -1  12   3   23.97    1.31
  -1  12   2    7.23    0.64
   1 -12  -2    6.47    0.95
  -1  12   2    5.97    1.16
  -1  12   2    7.03    1.28
   1  12  -2    6.62    1.51
  -1 -12   2    5.65    0.52
   1 -12  -2    7.11    0.61
   1  12  -2    7.83    0.59
  -1  12   2    7.60    0.64
  -1 -12   2    8.97    1.50
  -1  12   2    6.19    1.03
   1 -12  -2    6.47    0.99
  -1  12   1   97.05    4.94
  -1  12   1   93.02    4.31
   1  12  -1   95.64    4.30
  -1  12   1   93.75    4.29
  -1  12   1  100.43    5.16
  -1 -12   1   92.74    4.89
   1 -12  -1   88.59    4.76
  -1 -12   1   92.03    5.40
   1 -12  -1   95.84    4.90
  -1 -12   1   92.54    4.26
   1 -12  -1   91.12    4.28
  -1  12   1  104.42    5.47
   1  12  -1   85.23    4.94
   1  12   0   32.42    2.25
  -1  12   0   30.43    2.30
   1  12   0   39.05    1.85
  -1  12   0   38.03    1.83
   1  12   0   35.12    2.93
  -1 -12   0   35.79    2.36
  -1 -12   0   35.72    2.82
   1  12   0   34.80    2.51
  -1  12   0   36.96    1.81
  -1  12   0   36.30    2.58
   1 -12   0   31.98    2.32
   1  12   0   35.87    1.84
   1 -12   0   34.10    1.79
  -1 -12   0   36.48    1.81
   1  12   1   55.62    3.22
   1  12   1   55.49    2.66
  -1  12  -1   56.71    2.64
   1 -12   1   50.29    3.51
   1  12   1   52.21    3.39
  -1  12  -1   51.22    3.30
  -1  12  -1   53.68    2.60
  -1  12  -1   55.13    3.71
   1  12   1   57.93    3.75
   1 -12   1   55.13    2.60
  -1 -12  -1   55.94    2.65
  -1 -12  -1   49.28    3.18
   1  12   1   58.26    2.71
   1  12   2    2.09    0.55
  -1  12  -2    3.00    0.85
  -1  12  -2    2.32    1.11
   1  12   2    2.46    0.99
   1  12   2    2.57    1.11
  -1 -12  -2    2.87    0.45
  -1 -12  -2    3.33    0.87
   1 -12   2    3.35    0.89
  -1  12  -2    2.36    0.38
   1  12   2    2.38    0.48
  -1 -12  -2    1.53    0.69
   1  12   2    3.37    0.86
  -1  12  -3    0.90    1.12
   1  12   3   -0.16    0.91
   1  12   3    1.13    0.88
  -1 -12  -3    0.63    0.67
   1  12   3    0.59    0.53
   1  12   3    2.22    0.83
  -1 -12  -3    1.43    0.98
   1 -12   4   62.43    3.35
   1  12   4   67.66    3.93
  -1  12  -4   65.16    4.30
  -1 -12  -4   72.21    3.25
  -1 -12  -4   65.61    4.41
  -1 -12  -4   65.50    3.94
   1  12   4   65.62    3.22
   1  12   4   72.91    3.36
  -1 -12  -5   65.35    4.62
  -1  12  -5   65.45    4.38
   1  12   5   71.69    3.40
   1  12   5   68.04    3.52
  -1 -12  -5   73.25    3.44
   1 -12   5   80.47    3.59
   1  12   6  170.43    7.75
   1 -12   6  157.38    7.90
   1  12   6  163.88    7.87
   1 -12   6  192.77    7.97
  -1 -12  -6  181.83    7.79
   1 -12   7    0.38    0.38
   1 -12   7    0.05    0.60
   1 -12   7    0.45    0.60
   1  12   7    0.62    0.66
   1  12   7    0.26    0.34
  -1 -12  -7    0.40    0.38
   1  12   8    1.44    0.65
   1 -12   8    2.46    0.61
  -1 -12  -8    2.23    0.38
   1  12   9   13.59    0.84
   1 -12   9   13.83    0.94
  -1 -12 -10    8.74    0.57
   1  12  10    8.74    0.58
  -1 -12 -11    6.95    0.44
   1  12  11    7.95    0.45
   1  12  11    7.89    0.52
   1 -13 -11   15.41    0.75
  -1  13  11   15.36    0.79
   1 -13 -10    2.20    0.31
   1 -13  -9    2.45    0.41
  -1 -13   9    3.32    0.59
  -1 -13   9    3.03    0.50
   1 -13  -8    8.38    0.66
  -1 -13   8    6.64    0.75
  -1 -13   8    8.78    0.83
  -1  13   7    5.47    0.56
  -1 -13   7    5.98    0.77
  -1 -13   7    6.67    0.76
  -1  13   7    5.90    0.54
  -1  13   6    3.85    0.52
  -1  13   6    4.34    0.55
   1 -13  -6    4.51    0.54
  -1 -13   6    4.84    0.68
  -1  13   6    4.99    0.71
  -1  13   5    2.67    0.50
   1 -13  -5    2.92    0.52
  -1 -13   5    2.30    0.61
  -1  13   5    2.38    0.61
  -1  13   4   10.43    0.78
  -1  13   4    9.84    0.85
  -1 -13   4   10.10    0.88
   1  13  -3    4.35    0.47
  -1  13   3    5.23    0.59
  -1 -13   3    4.06    1.16
   1 -13  -3    4.45    0.55
  -1  13   3    4.65    0.57
  -1  13   3    6.79    1.38
   1 -13  -3    4.02    0.83
  -1  13   3    3.90    0.93
   1 -13  -3    3.51    0.80
  -1 -13   3    5.30    0.64
  -1  13   3    5.10    1.08
  -1  13   3    5.58    1.20
   1  13  -3    2.47    1.25
   1 -13  -2   18.44    1.05
  -1 -13   2   16.83    0.96
  -1  13   2   17.17    1.05
  -1  13   2   14.73    1.50
  -1 -13   2   16.53    1.92
  -1  13   2   15.64    1.91
   1  13  -2   14.01    2.00
  -1  13   2   14.79    1.63
  -1  13   2   15.49    1.85
   1 -13  -2   15.77    1.42
  -1  13   2   18.44    1.06
   1  13  -2   15.82    1.00
   1 -13  -2   16.13    1.54
  -1  13   1    9.03    1.15
   1 -13  -1   12.45    1.27
  -1 -13   1    9.08    1.11
  -1  13   1   10.85    1.40
  -1  13   1    8.53    1.59
  -1 -13   1   10.61    1.54
  -1  13   1   10.32    0.76
  -1  13   1   10.50    0.79
   1  13  -1   10.56    0.76
   1 -13  -1   10.11    0.74
  -1 -13   1    9.42    0.70
  -1  13   0   30.68    1.49
   1  13   0   27.68    1.49
   1 -13   0   25.80    1.41
  -1 -13   0   28.11    1.46
  -1  13   0   24.73    2.14
  -1  13   0   26.67    1.43
   1  13   0   22.73    2.07
  -1  13   0   27.01    2.49
   1  13   0   26.61    2.52
  -1 -13   0   26.27    2.01
   1  13   0   27.14    1.49
  -1 -13   0   26.86    2.48
   1 -13   0   23.84    2.31
  -1 -13  -1   53.76    3.86
   1 -13   1   55.85    3.70
   1  13   1   55.20    3.88
   1  13   1   53.74    3.52
  -1  13  -1   53.33    3.88
   1  13   1   58.74    2.83
   1 -13   1   53.54    2.69
  -1 -13  -1   59.91    2.78
  -1  13  -1   58.56    2.73
  -1  13  -1   55.84    3.49
  -1 -13  -1   55.33    3.38
  -1  13  -1   60.53    2.77
   1  13   1   60.13    2.80
   1  13   1   53.96    3.34
  -1 -13  -2   10.43    0.78
   1  13   2    9.23    1.21
   1  13   2   11.42    0.88
  -1  13  -2   10.38    0.74
   1  13   2   10.69    0.81
  -1  13  -2   10.78    1.65
   1  13   2    8.90    1.53
  -1 -13  -2   12.53    1.30
   1  13   3   33.24    2.74
   1 -13   3   35.32    2.00
   1  13   3   36.49    1.95
  -1 -13  -3   36.26    2.51
   1  13   4    4.47    0.58
  -1 -13  -4    4.08    0.55
   1 -13   4    5.35    0.80
   1  13   4    4.57    0.73
   1  13   5    7.37    0.68
  -1 -13  -5    7.92    0.71
   1 -13   5    7.13    0.89
   1  13   5    6.76    0.83
   1  13   6    0.03    0.38
   1 -13   6    0.44    0.43
  -1 -13  -6    0.51    0.44
   1  13   6    0.28    0.61
   1 -13   7    5.22    0.75
   1  13   7    5.49    0.50
   1 -13   7    3.60    0.49
  -1 -13  -7    4.99    0.53
   1  13   7    5.08    0.74
   1 -13   8    4.93    0.65
  -1 -13  -8    4.27    0.42
   1  13   8    3.79    0.47
   1  13   8    5.51    0.72
   1  13   9    1.43    0.34
   1 -13   9    2.35    0.44
   1  13  10    0.59    0.34
   1  13  10    0.68    0.23
  -1 -13 -10    0.95    0.25
   1  13  11    5.15    0.35
   1 -14 -10    2.28    0.26
  -1  14  10    2.22    0.31
  -1 -14   9    2.72    0.44
   1 -14  -9    2.68    0.36
  -1 -14   8   -0.03    0.47
   1 -14  -8    0.58    0.35
  -1  14   7    0.32    0.31
  -1 -14   7    0.55    0.58
  -1  14   6   28.84    1.47
   1 -14  -6   28.44    1.46
  -1  14   6   24.61    1.54
  -1 -14   6   28.54    1.67
  -1  14   5   13.98    1.01
   1 -14  -5   14.41    0.90
  -1  14   5   14.30    0.94
   1 -14  -5   14.93    0.95
  -1  14   4   29.63    1.72
  -1  14   4   34.48    1.70
  -1  14   3    0.50    0.47
  -1  14   3    2.09    0.51
   1 -14  -3    1.18    0.44
  -1  14   2   30.11    1.52
   1 -14  -2   26.36    1.43
   1 -14  -2   31.17    1.54
  -1 -14   2   26.74    1.42
  -1  14   2   29.86    1.54
   1  14  -2   26.60    1.49
   1 -14  -1   56.55    2.67
  -1 -14   1   53.15    2.64
   1  14  -1   56.21    2.69
  -1  14   1   59.30    2.73
  -1  14   1   53.77    2.67
   1 -14   0   26.30    1.67
   1 -14   0   28.95    1.56
  -1 -14   0   31.08    1.60
  -1  14   0   34.30    1.65
   1  14   0   31.55    1.64
  -1  14   0   31.22    1.60
   1 -14   1   23.41    1.23
  -1 -14  -1   23.25    1.30
   1  14   1   23.87    1.37
   1  14   1   23.49    1.35
  -1  14  -1   24.77    1.31
   1 -14   1   19.29    1.40
  -1 -14  -2   12.89    0.88
  -1  14  -2   13.35    0.86
   1  14   2   13.43    0.93
   1  14   2   12.53    0.95
   1 -14   2   10.69    1.01
   1  14   3   66.18    3.09
   1 -14   3   58.03    3.12
   1  14   4    1.33    0.48
   1 -14   4    1.62    0.65
  -1 -14  -4    1.90    0.50
   1  14   4    2.35    0.62
   1  14   5    0.29    0.41
   1 -14   5    2.08    0.66
  -1 -14  -5    1.93    0.51
   1  14   5    1.03    0.61
   1  14   6    0.77    0.37
  -1 -14  -6    0.43    0.41
   1 -14   6    0.45    0.41
   1  14   6    0.52    0.60
   1  14   7    7.28    0.79
  -1 -14  -7    9.67    0.65
   1  14   7    7.52    0.59
   1 -14   7    9.41    0.84
   1  14   8    8.72    0.59
   1 -14   8    9.42    0.75
   1 -14   9   13.67    0.81
  -1 -14  -9   13.88    0.77
   1  14  10   -0.20    0.23
  -1 -14 -10   -0.02    0.16
   1 -15  -9    2.43    0.28
  -1 -15   8    0.71    0.40
   1 -15  -7   13.40    0.80
  -1  15   7   13.79    0.79
  -1 -15   7   13.28    0.96
   1 -15  -6   10.15    0.68
  -1  15   6   10.17    0.70
   1 -15  -5   13.33    0.83
  -1  15   5   14.35    0.89
  -1 -15   5   13.29    1.09
   1 -15  -4    0.05    0.34
   1 -15  -3    1.61    0.43
  -1  15   3    2.21    0.49
   1 -15  -3    2.05    0.36
   1 -15  -2    9.87    0.70
   1  15  -2    9.65    0.71
  -1  15   2   10.29    0.78
   1 -15  -2    8.00    0.58
   1  15  -1    5.54    0.59
  -1  15   1    6.15    0.62
   1 -15  -1    5.62    0.53
  -1 -15   1    4.67    0.48
   1 -15   0    0.96    0.48
   1  15   0    1.38    0.46
  -1  15   0    2.42    0.47
   1 -15   0    2.39    0.39
  -1 -15   0    2.14    0.42
   1 -15   1   17.23    1.26
   1  15   1   19.24    1.22
   1  15   1   20.09    1.22
  -1  15  -1   23.40    1.20
  -1 -15  -1   21.27    1.18
   1 -15   2   58.69    3.10
   1  15   2   60.01    3.05
  -1  15  -2   65.83    2.99
   1  15   2   66.99    3.05
  -1 -15  -2   61.95    3.00
  -1 -15  -3   18.71    1.05
   1 -15   3   16.17    1.19
   1  15   3   15.22    1.10
   1  15   4    3.13    0.63
   1  15   4    3.48    0.54
   1 -15   4    4.70    0.73
   1 -15   5   19.06    1.22
   1  15   5   16.73    1.13
   1 -15   5   16.55    1.03
   1  15   5   16.20    1.03
  -1 -15  -5   18.83    1.05
   1  15   6    2.33    0.57
   1  15   6    2.43    0.40
   1 -15   6    1.20    0.39
  -1 -15  -6    2.66    0.43
  -1 -15  -7    3.15    0.38
   1  15   7    3.57    0.56
   1 -15   7    3.80    0.56
   1 -15   8    2.66    0.42
   1 -15   9    0.32    0.24
  -1 -15  -9    0.76    0.21
  -1 -16   8    4.07    0.38
   1 -16  -8    3.32    0.29
  -1 -16   7   14.13    0.90
   1 -16  -7   14.57    0.78
   1 -16  -6    0.39    0.27
  -1  16   6    0.36    0.30
  -1 -16   5   12.42    0.95
   1 -16  -5   12.40    0.74
  -1  16   5   13.88    0.82
  -1 -16   4    1.04    0.57
   1 -16  -4    1.38    0.31
  -1 -16   3    4.54    0.69
  -1  16   3    5.88    0.59
   1  16  -2    0.70    0.36
  -1  16   2    0.51    0.40
   1  16  -1    0.17    0.38
  -1  16   1    0.63    0.40
   1 -16   0    0.13    0.41
  -1 -16   0    0.47    0.31
  -1  16   0    0.39    0.39
   1  16   0    0.82    0.41
   1 -16   1    2.34    0.56
  -1 -16  -1    3.20    0.43
  -1  16  -1    2.77    0.47
   1  16   1    3.99    0.54
   1 -16   2   10.61    0.92
   1  16   2   10.48    0.85
  -1 -16  -2   14.40    0.83
   1  16   2   13.89    0.88
   1 -16   3   28.17    1.63
   1  16   3   27.39    1.57
  -1 -16  -3   31.30    1.54
   1  16   3   30.64    1.57
   1 -16   4    7.63    0.77
   1  16   4    9.08    0.73
   1  16   5    2.13    0.40
   1 -16   5    1.89    0.54
  -1 -16  -5    2.10    0.39
   1 -16   5    2.54    0.42
   1  16   5    1.77    0.49
  -1 -16  -6    0.96    0.28
  -1 -16  -6    0.49    0.30
   1  16   6    0.21    0.29
   1  16   6    1.12    0.43
   1 -16   6    1.62    0.45
  -1 -16  -7    2.34    0.30
   1 -16   8    1.54    0.29
   1 -17  -7   12.31    0.63
  -1 -17   7   13.26    0.71
   1 -17  -6    1.47    0.22
  -1  17   6    1.88    0.28
  -1  17   5    0.38    0.28
  -1 -17   5    0.85    0.43
  -1  17   4    0.39    0.34
  -1 -17   4    0.49    0.45
  -1  17   3    1.26    0.37
  -1 -17   3    1.24    0.48
  -1  17   2    0.42    0.35
  -1 -17   2   -0.03    0.45
  -1 -17   1    0.70    0.44
  -1  17   1    1.11    0.39
   1  17  -1    0.70    0.34
  -1 -17   0    0.42    0.37
   1  17   0    0.15    0.36
  -1  17   0    0.32    0.34
  -1 -17  -1    0.58    0.31
   1 -17   1    0.74    0.39
   1  17   1    0.05    0.33
  -1  17  -1    0.05    0.33
   1  17   2   21.89    1.21
   1 -17   2   21.40    1.25
  -1 -17  -2   23.65    1.18
  -1 -17  -3    1.49    0.33
   1 -17   3    0.82    0.42
   1 -17   4    0.04    0.33
   1  17   4    0.60    0.34
   1 -17   4    0.39    0.40
   1 -17   5    1.73    0.32
   1  17   5    1.69    0.32
   1 -17   5    2.36    0.42
   1 -17   6    0.22    0.30
  -1 -17  -6    0.28    0.18
  -1 -18   5    2.34    0.31
  -1 -18   4    2.49    0.38
  -1  18   4    2.73    0.32
  -1 -18   3    0.22    0.33
  -1  18   3    0.30    0.27
  -1 -18   2    1.40    0.37
  -1  18   2    0.66    0.29
  -1 -18   1    0.22    0.30
  -1  18   1    0.24    0.29
  -1  18   0    9.17    0.59
   1  18   1    0.29    0.29
   1  18   2    0.17    0.27
   1 -18   2    0.38    0.28
   1 -18   3    3.38    0.37
   1 -18   3    3.57    0.39
   1  18   3    4.02    0.38
   1 -18   4    3.02    0.36
   1 -18   4    3.14    0.33
   1 -18   5    2.12    0.26
   1 -19  -1    1.57    0.24
   1 -19   0    0.63    0.22
   1 -19   1    0.82    0.23
  -2   0  15    0.45    0.38
  -2   0  15    0.27    0.22
  -2   0  15    0.09    0.48
  -2   0  14    0.30    0.57
  -2   0  14    0.49    0.33
  -2   0  14    0.35    0.76
  -2   0  13    0.43    0.68
  -2   0  13    0.14    0.36
  -2   0  13    0.31    0.39
  -2   0  12    0.71    0.76
  -2   0  12    2.62    1.21
  -2   0  12    0.92    0.42
  -2   0  12    0.84    0.43
  -2   0  11    0.04    0.75
  -2   0  11    0.24    0.43
  -2   0  11    0.11    0.40
  -2   0  11    0.53    1.14
  -2   0  10   95.58    4.85
  -2   0  10   98.06    4.57
  -2   0  10   92.79    4.84
  -2   0  10  102.47    5.80
  -2   0  10   92.48    4.40
  -2   0  10  100.38    4.41
   2   0  -9    0.12    0.67
  -2   0   9    1.89    1.23
  -2   0   9    0.15    0.60
  -2   0   9    0.10    0.42
  -2   0   9    0.20    0.96
  -2   0   9    0.71    0.35
  -2   0   9    0.54    0.36
  -2   0   9    1.40    0.83
  -2   0   8   63.12    3.07
   2   0  -8   63.19    3.60
   2   0  -8   67.14    3.71
  -2   0   8   62.46    3.31
  -2   0   8   68.26    4.01
   2   0  -7    0.70    0.70
   2   0  -7    1.65    0.77
  -2   0   7    1.76    1.12
   2   0  -6  312.24   14.25
  -2   0   6  305.58   13.86
   2   0  -6  327.69   14.23
  -2   0   6  306.88   14.38
   2   0  -5    5.95    0.97
  -2   0   5    6.71    0.67
   2   0  -5    7.65    0.99
  -2   0   5    6.99    1.24
  -2   0   5    6.27    0.42
   2   0  -4  493.04   21.11
  -2   0   4  476.47   20.76
   2   0  -4  485.74   21.01
  -2   0   4  476.73   21.06
  -2   0   4  462.54   20.63
   2   0  -3    9.55    0.82
   2   0  -3   10.07    1.11
  -2   0   3    8.98    1.01
  -2   0   3    9.47    0.89
  -2   0   3   10.20    0.73
  -2   0   3   10.77    0.90
   2   0  -3   10.10    0.96
  -2   0   2  635.39   27.65
  -2   0   2  641.61   27.58
   2   0  -2  632.45   27.78
  -2   0   2  604.20   27.63
   2   0  -2  646.49   27.65
   2   0  -1    4.41    0.60
  -2   0   1    4.08    0.54
  -2   0   1    3.95    0.54
   2   0  -1    3.50    0.54
   2   0   0    1.88    0.54
   2   0   0    2.16    0.38
  -2   0   0    1.26    0.44
  -2   0   0    1.91    0.37
  -2   0  -1    0.29    0.48
   2   0   1    0.43    0.45
   2   0   1   -0.18    0.34
  -2   0  -1    0.70    0.24
   2   0   1    0.31    0.21
  -2   0  -1    0.21    0.25
   2   0   2  513.84   22.91
   2   0   2  537.42   23.16
  -2   0  -2  564.30   23.21
  -2   0  -2  536.50   22.97
  -2   0  -3    2.37    0.74
   2   0   3    1.51    0.64
   2   0   3    2.21    0.82
  -2   0  -3    2.02    0.35
   2   0   3    1.61    0.25
  -2   0  -4   14.15    0.90
   2   0   4   14.69    1.21
   2   0   4   13.44    0.77
   2   0   5   14.82    1.49
  -2   0  -5   12.93    0.98
   2   0   5   15.17    0.87
   2   0   5   13.11    1.30
  -2   0  -6    1.18    0.48
   2   0   6    0.49    0.79
   2   0   6    1.31    0.93
   2   0   7   -0.12    0.81
   2   0   7    1.82    1.05
   2   0   8   88.35    4.59
   2   0   8   95.40    4.30
   2   0   8   95.77    4.38
   2   0   8  104.33    5.35
   2   0   8   93.14    4.37
   2   0   8   95.30    5.14
   2   0   9    0.71    0.64
   2   0   9    0.99    1.11
   2   0   9    1.38    0.65
   2   0   9    1.26    0.39
   2   0   9    0.94    0.42
   2   0   9    1.15    0.49
   2   0  10   28.70    1.93
   2   0  10   33.28    1.81
   2   0  10   32.03    1.67
   2   0  10   30.45    2.73
   2   0  10   35.55    1.73
   2   0  10   33.52    1.84
   2   0  11    1.18    0.70
   2   0  11    1.82    0.48
   2   0  11    1.75    0.76
   2   0  11    1.56    0.52
   2   0  11    1.90    0.61
   2   0  11    2.64    0.60
   2   0  12   54.56    2.46
   2   0  12   53.20    2.59
   2   0  12   52.91    2.64
   2   0  13    0.29    0.63
   2   0  13    0.79    0.50
   2   0  13    0.59    0.36
   2   0  14   -0.09    0.26
  -2   1  15   13.44    0.72
  -2  -1  15   14.03    0.72
  -2   1  15   15.48    0.98
  -2  -1  15   16.32    0.99
  -2   1  15   14.94    0.83
  -2   1  14   13.41    0.79
  -2  -1  14   14.51    0.79
  -2   1  14   14.41    0.97
  -2  -1  14   13.61    1.17
  -2   1  14   12.23    1.16
  -2   1  13   -0.07    0.40
  -2  -1  13    0.38    0.38
  -2   1  13    0.57    0.35
  -2   1  13   -0.07    0.67
  -2  -1  12   12.06    0.83
  -2   1  12   14.45    0.89
  -2   1  12   11.56    1.50
  -2  -1  12   13.94    0.87
  -2   1  12   13.00    0.85
  -2   1  12   13.16    1.14
  -2   1  11   34.92    1.69
  -2  -1  11   33.56    1.66
  -2   1  11   34.49    2.23
  -2  -1  11   33.79    1.68
  -2   1  11   32.21    1.66
  -2   1  11   31.98    1.87
  -2   1  10   39.15    3.18
  -2   1  10   38.18    2.48
  -2  -1  10   40.25    1.97
  -2   1  10   42.23    1.98
  -2   1  10   39.50    2.05
  -2  -1  10   40.00    1.96
  -2   1  10   38.34    1.97
  -2   1  10   42.21    2.47
  -2  -1  10   41.60    2.42
  -2   1  10   39.74    2.17
   2  -1 -10   30.97    2.72
  -2   1   9    2.74    1.34
  -2   1   9    1.11    1.02
  -2  -1   9    1.02    0.38
  -2   1   9    1.18    0.35
  -2   1   9    1.14    0.39
   2   1  -9    0.82    0.72
   2  -1  -9    1.68    0.81
  -2   1   9    1.07    0.66
  -2   1   9    1.35    0.43
  -2  -1   9    1.26    0.80
  -2  -1   9    1.21    0.37
   2   1  -8  108.92    5.59
   2  -1  -8  114.52    5.51
  -2   1   8  103.98    4.95
  -2   1   8  115.04    5.96
  -2   1   8  105.02    5.17
   2  -1  -8  111.45    5.58
   2   1  -8  106.19    5.55
  -2   1   7   -0.38    1.08
   2  -1  -7    0.81    0.75
   2   1  -7    0.90    0.74
   2  -1  -7    0.29    0.65
   2   1  -7    0.44    0.79
  -2   1   7    0.10    0.68
  -2   1   6   20.31    1.39
   2  -1  -6   19.75    1.63
   2   1  -6   21.76    1.62
  -2   1   6   18.28    1.84
   2  -1  -6   19.91    1.60
   2   1  -6   21.26    1.71
  -2   1   6   20.97    1.57
  -2  -1   5  443.98   19.55
  -2   1   5  434.27   19.23
   2   1  -5  454.28   19.78
   2  -1  -5  440.99   19.69
  -2   1   5  462.90   19.48
  -2  -1   5  431.87   19.28
  -2   1   5  450.35   19.77
   2   1  -5  414.77   19.36
   2   1  -5  459.36   19.68
   2  -1  -5  451.33   19.67
   2   1  -4  485.01   20.40
   2  -1  -4  482.11   20.38
  -2  -1   4  430.18   19.96
  -2   1   4  456.17   20.05
  -2   1   4  472.06   20.34
  -2  -1   4  464.72   20.38
  -2   1   4  496.36   20.23
  -2  -1   4  446.36   20.06
  -2   1   4  479.01   20.45
   2  -1  -4  471.44   20.43
   2   1  -4  470.59   20.49
   2   1  -4  467.99   20.19
  -2   1   3 2387.77  104.87
  -2   1   3 2407.77  104.72
  -2   1   3 2442.45  104.91
   2  -1  -3 2403.86  104.94
  -2   1   3 2405.67  104.80
  -2  -1   3 2384.22  104.71
   2  -1  -3 2391.88  105.00
   2   1  -3 2434.71  105.04
   2   1  -3 2436.73  104.84
  -2  -1   3 2488.91  104.90
  -2   1   2 1129.17   50.69
  -2   1   2 1159.88   50.69
  -2  -1   2 1156.95   50.70
  -2  -1   2 1208.24   50.78
  -2  -1   2 1154.27   50.61
  -2   1   2 1165.26   50.66
   2  -1  -2 1177.34   50.81
   2   1  -2 1164.93   50.84
   2   1  -2 1204.83   50.72
  -2  -1   2 1162.09   50.70
  -2   1   2 1145.72   50.77
  -2   1   1  193.40    8.78
   2  -1  -1  196.46    8.78
  -2  -1   1  192.96    8.74
  -2   1   1  198.92    8.72
  -2  -1   1  204.38    8.81
  -2   1   1  196.53    8.72
   2   1  -1  192.98    8.80
  -2  -1   0  114.41    5.08
  -2   1   0  117.45    4.99
  -2   1   0  107.61    4.97
   2  -1   0  109.83    5.02
   2  -1   0  109.51    5.09
  -2  -1   0  111.95    5.13
   2   1   0  106.84    5.10
  -2   1   0  112.10    5.07
  -2   1   0  114.85    5.09
  -2  -1   0  113.29    5.02
   2   1   1  155.99    6.92
   2  -1   1  141.23    6.74
   2   1   1  158.88    6.89
  -2   1  -1  157.63    6.74
  -2  -1  -1  159.40    6.82
  -2   1  -1  165.37    6.88
   2   1   1  149.57    6.83
   2  -1   1  149.88    6.81
  -2  -1  -1  162.54    7.04
  -2  -1  -2   22.68    1.41
  -2   1  -2   20.41    1.17
   2   1   2   19.57    0.95
   2   1   2   21.93    1.24
   2   1   2   21.90    1.19
   2   1   2   21.39    1.17
   2  -1   2   19.43    0.95
  -2   1  -2   19.73    0.93
  -2  -1  -2   20.71    1.09
   2   1   3  477.15   21.18
  -2   1  -3  488.94   21.08
  -2   1  -3  453.51   20.86
  -2  -1  -3  493.32   21.01
   2   1   3  489.71   20.97
   2   1   3  504.17   21.18
   2   1   3  500.67   21.03
   2   1   4    8.13    0.71
  -2   1  -4    7.15    0.56
  -2   1  -4    6.88    0.81
  -2  -1  -4    7.98    0.73
   2   1   4    7.63    0.62
   2   1   4    9.31    0.97
   2   1   4    9.62    1.15
   2   1   5  335.79   14.49
  -2  -1  -5  309.22   14.56
  -2   1  -5  315.87   14.42
   2   1   5  330.14   14.81
   2   1   5  332.46   14.46
  -2   1  -5  339.61   14.70
   2   1   5  332.87   14.86
  -2  -1  -6    3.35    0.64
   2   1   6    4.61    0.92
   2   1   6    2.63    1.03
   2   1   6    3.69    0.52
   2   1   7    1.09    1.07
  -2  -1  -7    0.52    0.49
   2   1   7   -0.12    0.77
   2  -1   8    5.50    0.53
   2   1   8    5.37    0.54
   2   1   8    5.86    1.14
   2   1   8    5.59    1.30
   2   1   8    4.19    0.68
   2   1   8    4.55    0.96
   2   1   8    4.27    0.52
   2  -1   8    5.28    0.56
   2   1   8    4.65    0.56
   2   1   8    4.84    0.55
   2  -1   9    0.16    0.36
   2   1   9   -0.50    1.06
   2   1   9    0.84    0.63
   2   1   9    0.50    0.37
   2  -1   9    0.73    0.44
   2   1   9    0.27    0.43
   2   1   9    0.41    0.46
   2  -1   9   -0.22    0.41
   2   1   9    0.38    0.42
   2   1   9    0.20    0.38
   2  -1   9   -0.11    0.65
   2   1   9   -0.06    0.66
   2  -1  10  107.30    4.80
   2   1  10  109.47    4.82
   2   1  10   98.54    5.95
   2   1  10  106.00    4.93
   2   1  10  106.86    4.95
   2  -1  10  110.16    4.85
   2  -1  10  103.70    4.91
   2   1  10  108.21    4.93
   2   1  10   96.01    5.06
   2  -1  10   96.30    5.03
   2   1  11   22.83    1.26
   2  -1  11   22.15    1.22
   2   1  11   23.36    1.48
   2   1  11   23.12    1.39
   2  -1  11   25.01    1.31
   2   1  11   24.11    1.39
   2   1  11   17.65    1.47
   2  -1  11   19.12    1.47
   2   1  12    1.98    0.77
   2   1  12    0.37    0.41
   2  -1  12    1.03    0.42
   2   1  12    0.86    0.54
   2  -1  12    0.95    0.46
   2  -1  12   -0.56    0.58
   2   1  12   -0.15    0.58
   2   1  13    0.13    0.47
   2  -1  13    0.45    0.35
   2   1  13    0.29    0.35
   2  -1  13    0.50    0.41
   2   1  13    0.83    0.64
   2  -1  14   23.97    1.18
   2   1  14   23.50    1.18
   2  -1  14   25.81    1.23
  -2  -2  15    2.36    0.39
  -2   2  15    2.66    0.39
  -2   2  15    2.93    0.54
  -2   2  15    2.51    0.26
  -2  -2  14    0.64    0.54
  -2   2  14   -0.20    0.51
  -2  -2  14    0.31    0.31
  -2   2  14    0.36    0.33
  -2  -2  14    0.53    0.71
  -2   2  14    0.30    0.72
  -2  -2  13    0.48    0.65
  -2   2  13    1.51    0.67
  -2   2  13    1.61    1.02
  -2  -2  13    1.52    1.03
  -2  -2  13    1.01    0.38
  -2   2  13    0.85    0.42
  -2   2  13    0.52    0.34
  -2  -2  12    2.65    0.48
  -2   2  12    2.01    0.42
  -2   2  12    1.12    1.12
  -2  -2  12    3.26    1.20
  -2  -2  12    1.45    0.47
  -2  -2  12    2.25    0.47
  -2   2  12    2.32    0.49
  -2   2  12    1.78    0.77
  -2  -2  12    1.59    0.77
  -2   2  11    0.70    0.40
  -2   2  11    1.02    0.48
  -2  -2  11    1.29    0.45
  -2  -2  11    1.14    0.42
  -2   2  11    1.18    1.11
  -2  -2  11    0.52    1.15
  -2  -2  11    0.09    0.75
  -2   2  11    1.11    0.75
  -2  -2  11    0.66    0.56
  -2  -2  10    6.04    0.86
  -2   2  10    5.80    0.84
  -2   2  10    6.69    0.64
  -2  -2  10    5.37    1.23
  -2   2  10    5.20    1.21
  -2  -2  10    6.11    1.11
  -2  -2  10    5.73    0.57
  -2   2  10    4.97    0.60
  -2   2  10    6.10    0.56
  -2  -2  10    5.53    0.56
  -2  -2  10    5.79    1.39
  -2   2  10    9.13    1.62
   2  -2 -10    5.04    1.20
   2   2  -9   29.02    2.17
  -2   2   9   28.96    2.02
  -2  -2   9   31.38    2.03
  -2  -2   9   31.27    1.94
   2  -2  -9   28.73    2.20
   2  -2  -9   27.49    2.38
  -2  -2   9   32.85    1.75
  -2   2   9   30.32    1.72
  -2   2   9   31.55    1.55
  -2  -2   9   31.10    1.56
  -2   2   9   30.00    1.62
  -2  -2   9   33.16    2.72
  -2   2   9   32.84    2.73
  -2   2   9   30.18    1.56
  -2  -2   9   29.66    1.53
   2   2  -8   44.91    2.89
   2  -2  -8   45.40    2.70
   2  -2  -8   47.93    2.86
   2   2  -8   49.65    2.86
  -2  -2   8   45.64    2.54
  -2   2   8   43.25    2.50
  -2  -2   8   47.15    3.22
  -2   2   8   46.91    3.18
  -2   2   8   43.01    2.27
  -2  -2   8   43.24    2.29
  -2   2   8   53.55    3.00
   2  -2  -7   79.92    4.22
   2   2  -7   76.75    4.39
   2  -2  -7   81.72    4.32
   2   2  -7   78.85    4.29
  -2   2   7   86.63    4.41
  -2  -2   7   88.44    4.63
  -2   2   7   76.86    4.51
  -2  -2   6  463.84   20.65
  -2   2   6  458.05   20.60
  -2   2   6  470.76   20.79
   2   2  -6  473.44   20.93
   2  -2  -6  447.80   20.70
   2   2  -6  474.79   20.77
   2  -2  -6  442.72   20.74
  -2  -2   6  471.55   20.94
  -2   2   6  464.42   20.91
  -2   2   6  464.64   20.29
   2   2  -5    3.84    0.81
   2  -2  -5    2.71    0.83
  -2   2   5    2.82    0.44
   2   2  -5    3.77    0.62
   2   2  -5    4.13    1.01
   2  -2  -5    3.52    0.81
  -2   2   5    2.81    0.69
  -2  -2   5    3.34    0.32
  -2  -2   5    4.81    0.77
  -2  -2   5    4.76    1.17
  -2   2   5    3.83    1.06
  -2  -2   4  120.29    5.81
  -2   2   4  126.66    5.85
  -2  -2   4  117.20    5.64
  -2   2   4  119.97    5.46
  -2   2   4  119.59    5.73
  -2  -2   4  125.31    5.70
   2  -2  -4  126.05    5.77
  -2   2   4  123.00    5.66
  -2  -2   4  114.11    5.35
   2   2  -4  118.00    5.61
   2   2  -4  122.69    5.89
   2  -2  -4  130.17    5.80
  -2   2   3   17.54    1.04
  -2   2   3   17.90    1.29
  -2  -2   3   16.44    1.17
   2  -2  -3   18.88    1.33
  -2   2   3   17.73    1.18
  -2  -2   3   17.43    0.96
   2   2  -3   17.24    1.23
   2   2  -3   18.02    1.44
   2  -2  -3   19.46    1.34
  -2   2   2  830.47   36.88
   2   2  -2  849.30   37.02
  -2  -2   2  876.54   36.95
   2   2  -2  859.70   37.12
   2  -2  -2  858.40   37.06
  -2   2   2  828.23   36.97
  -2  -2   2  810.55   36.95
  -2  -2   2  881.93   37.07
  -2  -2   1   23.47    1.31
  -2   2   1   19.95    1.32
  -2  -2   1   22.17    1.25
  -2   2   1   21.61    1.27
  -2  -2   1   23.21    1.40
  -2   2   1   21.75    1.24
   2  -2  -1   21.03    1.31
   2   2  -1   22.55    1.39
   2  -2   0   31.95    1.60
   2  -2   0   35.54    1.68
  -2   2   0   31.17    1.64
  -2   2   0   33.03    1.62
  -2  -2   0   30.13    1.60
   2   2   0   28.48    1.59
  -2  -2   0   33.39    1.72
  -2   2   0   30.09    1.54
   2  -2   1 3295.42  145.51
  -2   2  -1 3493.56  145.56
  -2  -2  -1 3377.10  145.59
  -2   2  -1 3130.73  145.45
   2   2   1 3474.79  145.61
  -2  -2  -1 3338.66  145.79
   2   2   1 3420.28  145.68
   2  -2   1 3624.89  145.64
   2   2   1 3423.84  145.62
  -2   2  -1 3583.73  145.64
   2  -2   2 2362.20  114.72
  -2   2  -2 2621.63  114.79
  -2  -2  -2 2968.97  114.90
  -2   2  -2 2540.73  114.86
   2  -2   2 2654.41  114.93
   2   2   2 3063.80  114.99
   2   2   2 2954.93  114.92
   2   2   3  333.83   14.91
   2  -2   3  316.44   14.78
   2   2   3  347.12   15.09
   2  -2   3  344.86   15.10
  -2  -2  -3  351.84   15.01
   2   2   3  340.00   14.98
  -2   2  -3  347.65   14.89
  -2   2  -3  364.88   14.97
   2   2   3  342.13   15.14
   2  -2   3  348.25   15.12
   2   2   4   46.84    2.47
  -2  -2  -4   44.48    2.50
  -2   2  -4   49.84    2.42
   2   2   4   46.66    2.73
   2  -2   4   49.79    2.75
   2   2   4   52.40    2.50
   2  -2   4   50.89    2.70
   2   2   4   52.16    2.70
  -2  -2  -5   97.47    5.13
   2   2   5  110.70    5.43
   2  -2   5  104.58    5.38
   2   2   5  113.87    5.38
   2  -2   5  111.87    5.38
   2   2   5  108.77    5.10
  -2   2  -5  110.64    5.02
   2   2   5  110.19    5.09
   2  -2   6  117.39    6.12
   2   2   6  122.50    6.13
   2   2   6  129.98    5.83
  -2  -2  -6  119.25    5.89
   2   2   6  123.30    6.19
   2  -2   6  125.14    6.20
   2   2   6  122.73    5.76
   2  -2   7   44.04    2.95
   2   2   7   52.37    2.64
   2   2   7   44.40    2.92
   2   2   7   47.91    2.54
   2  -2   7   49.84    3.10
   2   2   7   47.93    3.08
  -2  -2  -7   47.82    2.73
   2   2   8   19.37    1.17
   2  -2   8   21.86    1.17
   2  -2   8   20.03    1.09
   2  -2   8   19.80    1.18
   2   2   8   20.06    1.17
   2   2   8   19.75    1.16
   2  -2   8   17.94    1.20
   2   2   8   19.20    1.21
   2   2   8   19.60    1.98
   2  -2   8   22.85    2.02
   2   2   8   19.12    1.10
   2  -2   8   20.46    1.06
   2  -2   8   19.59    1.84
   2   2   8   20.60    1.84
   2  -2   9    1.34    0.47
   2  -2   9    0.93    0.47
   2   2   9    1.27    0.48
   2   2   9    0.87    0.47
   2  -2   9    0.54    0.59
   2   2   9    0.69    0.60
   2   2   9    1.49    1.14
   2  -2   9    1.63    1.16
   2  -2   9    1.06    0.36
   2   2   9    1.61    0.72
   2  -2   9    0.49    0.64
   2   2   9    0.68    0.40
   2  -2   9    1.64    0.42
   2   2   9    1.15    0.41
   2  -2  10    4.32    0.64
   2   2  10    4.04    0.64
   2   2  10    4.28    0.65
   2  -2  10    4.28    0.64
   2   2  10    3.53    0.77
   2  -2  10    3.99    0.76
   2   2  10    5.12    1.34
   2  -2  10    7.22    1.47
   2  -2  10    4.41    0.51
   2  -2  10    3.14    0.79
   2   2  10    2.33    0.81
   2   2  10    4.53    0.52
   2  -2  10    5.18    0.58
   2   2  10    4.15    0.53
   2   2  11    7.06    0.75
   2   2  11    7.59    0.76
   2  -2  11    5.33    0.69
   2  -2  11    7.85    0.77
   2   2  11    5.42    0.87
   2  -2  11    5.72    0.88
   2  -2  11    5.04    0.56
   2   2  11    6.32    0.63
   2   2  11    7.06    0.88
   2  -2  11    5.14    0.86
   2  -2  11    6.48    0.65
   2  -2  12    4.32    0.64
   2  -2  12    3.43    0.66
   2  -2  12    5.30    0.58
   2  -2  12    4.10    0.50
   2   2  12    3.95    0.54
   2   2  12    3.55    0.75
   2  -2  12    4.06    0.78
   2   2  13    1.28    0.38
   2  -2  13    1.65    0.37
   2   2  13    1.26    0.63
   2  -2  13    1.44    0.65
   2   2  13    0.96    0.43
   2  -2  13    0.82    0.41
   2   2  13    0.50    0.46
   2   2  14   23.89    1.18
   2  -2  14   23.77    1.18
   2   2  14   26.48    1.24
  -2   3  15    2.89    0.26
  -2   3  15    2.75    0.50
  -2   3  14   14.34    0.78
  -2  -3  14   13.01    0.76
  -2   3  14   14.68    1.15
  -2  -3  14   14.91    1.15
  -2   3  14   13.43    0.89
  -2  -3  14   13.00    0.90
  -2   3  13    0.48    0.61
  -2  -3  13    1.20    0.64
  -2   3  13    0.86    0.41
  -2  -3  13    0.75    0.37
  -2   3  13   -0.33    0.93
  -2  -3  13    0.34    0.98
  -2   3  13    0.58    0.31
  -2   3  12    0.55    0.38
  -2   3  12    1.23    0.47
  -2  -3  12    0.54    0.41
  -2  -3  12    1.09    1.09
  -2   3  12    1.13    1.02
  -2  -3  12    1.02    0.54
  -2   3  12    0.89    0.68
  -2  -3  12    0.47    0.69
  -2   3  11   12.48    0.84
  -2  -3  11   14.14    0.88
  -2  -3  11   14.46    1.52
  -2   3  11   12.19    1.47
  -2  -3  11   10.13    1.04
  -2  -3  11   14.27    1.13
  -2   3  11   13.99    1.11
  -2  -3  11   13.91    0.87
  -2   3  11   13.76    0.91
  -2   3  10    3.65    0.76
  -2  -3  10    3.87    0.77
  -2  -3  10    4.28    0.52
  -2  -3  10    4.23    1.14
  -2   3  10    4.96    1.16
  -2  -3  10    3.22    1.33
  -2   3  10    4.48    1.38
  -2  -3  10    3.07    0.94
  -2   3  10    3.58    0.48
  -2  -3  10    3.92    0.51
  -2   3  10    3.96    0.55
  -2   3  10    4.21    0.56
   2  -3 -10    3.85    1.08
  -2  -3  10    3.33    0.70
  -2  -3   9   98.41    4.59
  -2   3   9   94.85    4.57
  -2   3   9   97.57    4.47
  -2  -3   9   98.96    4.43
  -2  -3   9  106.62    5.70
  -2   3   9   94.04    5.56
   2  -3  -9   94.58    5.17
  -2  -3   9  104.41    4.47
  -2   3   9   91.58    4.42
  -2   3   9  101.70    4.51
  -2  -3   9  102.60    4.82
  -2  -3   9   97.75    4.85
   2   3  -9   84.94    5.07
  -2   3   9   92.60    4.80
  -2   3   9  113.12    5.50
   2  -3  -9   95.04    5.46
   2   3  -8    0.56    0.68
   2  -3  -8    0.35    0.75
  -2  -3   8    0.41    0.85
  -2   3   8    0.34    0.88
  -2   3   8   -0.38    0.77
   2  -3  -8   -0.15    0.96
   2   3  -8    0.26    0.78
  -2  -3   8    0.15    1.10
  -2   3   8    0.15    1.04
  -2  -3   8   -0.23    0.71
  -2  -3   8    0.54    0.56
  -2   3   8    0.07    0.53
   2  -3  -7   78.84    4.25
   2   3  -7   83.02    4.60
  -2   3   7   86.99    4.50
   2  -3  -7   81.03    4.38
   2   3  -7   83.35    4.39
  -2  -3   7   85.93    4.67
  -2   3   7   80.53    4.59
  -2  -3   6  524.68   23.58
   2  -3  -6  522.89   23.61
   2   3  -6  556.96   23.97
   2   3  -6  503.56   23.42
  -2   3   6  541.17   23.67
  -2   3   6  543.73   23.31
   2   3  -6  543.05   23.73
   2  -3  -6  528.94   23.70
  -2  -3   6  525.55   23.85
  -2   3   6  522.46   23.82
  -2  -3   5  184.95    8.69
  -2   3   5  186.08    8.49
   2   3  -5  193.14    9.05
   2  -3  -5  183.08    8.73
   2   3  -5  190.03    8.67
  -2   3   5  190.66    8.77
  -2  -3   5  198.22    8.94
  -2   3   5  179.05    8.87
   2  -3  -5  194.95    8.82
  -2  -3   4   14.84    1.41
  -2   3   4   16.97    1.41
  -2  -3   4   13.87    1.29
  -2  -3   4   14.81    1.15
  -2   3   4   15.19    1.01
  -2   3   4   16.35    1.27
   2   3  -4   17.08    1.50
   2  -3  -4   15.42    1.27
   2   3  -4   14.82    1.17
  -2  -3   4   13.05    0.75
  -2   3   4   16.76    1.24
  -2  -3   4   15.00    1.12
   2  -3  -4   15.88    1.25
  -2  -3   3  222.70   10.01
  -2   3   3  216.51    9.91
  -2   3   3  214.42   10.05
   2  -3  -3  220.21   10.08
   2   3  -3  231.54   10.26
   2   3  -3  218.11   10.05
  -2   3   3  231.59   10.07
   2  -3  -3  226.93   10.11
  -2  -3   3  221.90    9.95
   2   3  -2   40.35    2.33
  -2   3   2   40.27    2.28
  -2  -3   2   44.12    2.22
  -2  -3   2   48.11    2.43
  -2   3   2   45.13    2.20
   2  -3  -2   42.18    2.32
   2  -3  -1  587.89   25.31
   2   3  -1  580.20   25.38
  -2   3   1  553.49   25.27
  -2  -3   1  583.03   25.31
   2   3  -1  606.32   25.20
  -2  -3   1  573.70   25.40
  -2  -3   1  566.46   25.26
  -2   3   1  557.10   25.29
  -2  -3   0  693.82   31.10
   2  -3   0  697.51   30.96
   2  -3   0  716.40   31.01
  -2   3   0  703.84   30.94
  -2   3   0  710.94   31.01
  -2   3   0  728.83   31.01
   2  -3   0  700.68   30.91
  -2  -3   0  699.38   30.97
   2   3   0  732.64   30.95
  -2   3   0  711.52   30.99
  -2   3  -1   44.60    2.21
   2   3   1   45.11    2.20
  -2  -3  -1   45.02    2.20
  -2   3  -1   43.82    2.12
   2  -3   1   41.78    1.94
   2  -3   1   44.98    2.11
  -2   3  -1   45.59    2.22
   2  -3   1   44.50    2.11
   2   3   1   47.26    2.33
   2   3   1   44.47    2.16
   2  -3   1   48.89    2.19
   2  -3   2   59.02    2.78
  -2  -3  -2   60.09    2.92
  -2   3  -2   59.48    2.75
   2  -3   2   54.30    2.66
  -2   3  -2   67.02    2.91
  -2   3  -2   64.37    2.90
   2   3   2   65.75    2.97
   2  -3   2   71.46    3.00
   2   3   2   67.61    3.04
   2   3   3   47.23    2.38
   2  -3   3   45.07    2.21
  -2   3  -3   48.97    2.33
   2   3   3   46.11    2.48
   2  -3   3   46.60    2.47
   2   3   3   48.61    2.42
  -2   3  -3   45.18    2.15
  -2  -3  -3   47.79    2.45
   2   3   3   47.99    2.54
   2  -3   3   49.03    2.54
  -2   3  -3   51.64    2.36
  -2   3  -4   30.06    1.59
   2   3   4   30.15    1.70
   2  -3   4   33.93    1.95
   2   3   4   29.61    1.91
   2   3   4   28.08    1.82
   2  -3   4   30.69    1.87
   2   3   4   26.83    1.54
  -2  -3  -4   27.87    1.72
  -2   3  -4   31.05    1.58
   2   3   5  172.96    8.12
   2  -3   5  165.50    8.09
   2   3   5  166.61    8.05
   2   3   5  181.63    7.94
   2  -3   5  172.01    8.06
   2   3   5  168.25    7.84
  -2  -3  -5  168.06    7.94
   2   3   6  299.85   14.17
   2  -3   6  325.73   14.22
   2   3   6  312.90   13.92
   2  -3   6  314.94   14.18
   2   3   6  304.37   14.15
  -2  -3  -6  291.95   13.94
   2   3   6  310.47   13.84
   2   3   7    8.99    0.93
   2   3   7   10.60    0.91
   2   3   7    7.59    1.15
   2  -3   7   10.26    1.22
   2   3   7    7.85    1.33
   2  -3   7    7.74    1.31
  -2  -3  -7    9.56    1.07
  -2  -3  -8    2.61    0.70
   2  -3   8    2.93    0.48
   2   3   8    2.88    0.48
   2  -3   8    2.36    0.46
   2   3   8    2.79    0.48
   2  -3   8    1.79    0.84
   2   3   8    3.89    0.95
   2  -3   8    2.25    0.38
   2  -3   8    2.95    0.41
   2   3   8    2.14    0.46
   2   3   8    2.96    0.60
   2  -3   8    2.71    0.59
   2   3   8    2.90    1.17
   2  -3   8    3.54    1.16
   2  -3   9  112.51    5.15
   2  -3   9  110.86    5.22
   2   3   9  118.27    5.26
   2   3   9  111.51    5.24
   2  -3   9  117.91    5.26
   2  -3   9  114.04    5.11
   2   3   9  113.24    5.15
   2  -3   9  108.00    5.36
   2   3   9  116.27    5.25
   2   3   9  112.64    5.22
   2  -3   9  114.01    5.24
   2  -3   9  117.93    6.26
   2   3   9  110.40    6.21
   2  -3  10   54.55    2.56
   2   3  10   53.01    2.58
   2   3  10   52.08    2.52
   2  -3  10   51.66    2.47
   2   3  10   52.21    2.58
   2  -3  10   55.58    2.58
   2   3  10   50.13    2.48
   2  -3  10   51.85    2.43
   2  -3  10   40.97    2.65
   2   3  10   42.59    2.70
   2   3  10   51.68    2.60
   2  -3  10   51.82    2.59
   2   3  10   51.06    2.50
   2   3  10   48.85    3.52
   2  -3  10   48.45    3.51
   2   3  11   31.17    2.08
   2  -3  11   30.73    2.06
   2  -3  11   39.68    1.85
   2   3  11   36.98    1.88
   2  -3  11   38.73    2.04
   2   3  11   38.36    2.04
   2   3  11   37.53    1.93
   2   3  11   37.62    1.99
   2  -3  11   37.85    1.96
   2  -3  11   39.02    1.90
   2  -3  12   11.32    0.77
   2   3  12   11.33    0.80
   2  -3  12   13.79    1.02
   2   3  12   11.55    0.99
   2  -3  12   12.21    0.83
   2   3  12   11.75    0.87
   2   3  12   11.26    0.89
   2  -3  12   13.08    0.91
   2   3  13    2.25    0.48
   2  -3  13    1.91    0.43
   2   3  13    2.05    0.45
   2  -3  13    2.21    0.60
   2   3  13    2.41    0.62
   2   3  13    1.69    0.38
   2  -3  13    1.94    0.37
   2   3  14    1.09    0.32
   2   3  14    0.89    0.27
  -2   4  15    2.07    0.42
  -2   4  14    4.86    0.43
  -2   4  14    6.28    0.85
  -2   4  14    4.73    0.54
  -2  -4  14    5.23    0.55
  -2  -4  13   12.49    1.28
  -2   4  13   10.66    1.22
  -2   4  13   13.49    0.78
  -2   4  13   14.34    0.86
  -2  -4  13   15.50    0.83
  -2   4  13   13.18    0.97
  -2  -4  13   12.99    0.99
  -2  -4  12    1.99    0.59
  -2  -4  12    1.60    1.02
  -2   4  12    0.43    0.97
  -2   4  12    0.96    0.48
  -2   4  12    0.50    0.36
  -2  -4  12    1.27    0.67
  -2   4  12    1.11    0.66
  -2  -4  12    0.83    0.39
  -2   4  11   36.85    2.02
  -2  -4  11   38.18    2.02
  -2  -4  11   38.99    1.84
  -2   4  11   35.78    1.88
  -2   4  11   37.83    1.83
  -2  -4  11   34.77    2.07
  -2   4  11   33.38    2.27
  -2  -4  11   34.81    2.31
  -2  -4  10   19.47    1.46
  -2  -4  10   22.38    1.43
  -2   4  10   19.80    1.39
  -2  -4  10   23.78    1.23
  -2   4  10   23.04    1.29
  -2  -4  10   22.89    1.71
  -2   4  10   21.65    1.21
  -2  -4  10   23.97    1.26
   2  -4 -10   22.22    2.11
  -2  -4  10   22.59    1.77
  -2   4  10   21.69    1.72
  -2  -4  10   21.70    2.29
  -2   4  10   23.10    2.31
  -2  -4   9   57.94    3.69
  -2   4   9   50.55    3.56
   2  -4  -9   50.40    3.21
  -2   4   9   52.60    2.51
  -2  -4   9   58.15    2.56
   2  -4  -9   50.15    3.54
  -2   4   9   63.55    3.57
  -2  -4   9   54.51    2.93
  -2  -4   9   53.47    2.51
  -2   4   9   49.43    2.90
  -2  -4   9   52.15    2.95
   2   4  -9   42.62    3.13
  -2   4   9   50.73    2.65
  -2  -4   9   54.85    2.67
  -2   4   8   52.06    2.92
  -2  -4   8   56.09    2.96
   2   4  -8   49.02    3.19
  -2  -4   8   55.12    2.71
  -2   4   8   52.64    2.69
  -2  -4   8   55.26    3.60
  -2   4   8   58.14    3.61
   2  -4  -8   57.28    3.33
   2  -4  -8   56.08    3.60
   2   4  -8   48.21    3.36
  -2   4   8   57.94    2.96
  -2  -4   8   55.09    2.58
  -2  -4   8   58.23    2.61
  -2  -4   8   52.66    2.92
  -2  -4   7  142.17    6.60
   2   4  -7  125.96    6.63
  -2  -4   7  142.15    6.91
  -2   4   7  122.93    6.78
   2   4  -7  132.97    6.89
   2  -4  -7  127.81    6.49
   2  -4  -7  143.47    7.05
   2  -4  -7  135.46    6.71
  -2   4   7  144.71    6.83
   2  -4  -6   80.07    4.41
   2   4  -6   84.30    4.67
   2  -4  -6   83.88    4.32
  -2  -4   6   86.48    4.32
  -2   4   6   85.05    4.48
  -2   4   6   87.19    4.12
   2   4  -6   82.31    4.26
  -2  -4   6   86.29    4.59
  -2   4   6   87.01    4.58
  -2  -4   5  243.19   11.01
  -2   4   5  227.29   10.97
  -2   4   5  243.93   10.69
   2  -4  -5  236.55   10.85
   2   4  -5  238.93   11.21
  -2   4   5  227.10   10.96
  -2  -4   5  239.51   10.99
  -2  -4   5  239.56   10.84
  -2   4   5  231.26   10.96
   2   4  -5  241.53   10.87
   2  -4  -5  232.22   10.93
  -2  -4   4   15.17    1.33
  -2   4   4   15.60    1.31
  -2   4   4   14.88    1.04
   2   4  -4   17.84    1.58
   2  -4  -4   15.78    1.22
  -2   4   4   14.61    1.27
  -2  -4   4   15.83    1.06
  -2  -4   4   15.19    1.31
  -2  -4   4   16.11    1.17
  -2   4   4   15.10    1.31
  -2  -4   4   10.86    0.64
   2  -4  -4   15.15    1.26
   2   4  -4   14.64    1.22
  -2  -4   3  643.57   28.16
  -2   4   3  626.44   28.14
  -2   4   3  646.54   28.06
   2  -4  -3  648.62   28.18
  -2   4   3  625.46   28.20
  -2  -4   3  613.28   28.11
  -2  -4   3  661.13   28.04
   2   4  -3  646.04   28.22
   2  -4  -3  639.65   28.21
  -2   4   2  174.09    8.40
   2  -4  -2  186.71    8.51
  -2   4   2  184.23    8.52
  -2  -4   2  193.50    8.42
   2   4  -2  192.82    8.28
  -2   4   2  184.13    8.52
  -2  -4   2  178.54    8.59
   2   4  -2  189.92    8.58
  -2  -4   1   82.54    4.12
  -2   4   1   77.12    3.91
   2   4  -1   83.84    3.83
  -2   4   1   83.34    4.02
   2  -4  -1   86.73    3.97
  -2   4   1   81.43    3.96
   2  -4  -1   79.01    3.95
  -2  -4   1   86.43    3.98
   2   4  -1   87.32    4.12
  -2   4   0   33.09    1.87
   2  -4   0   33.95    1.83
  -2  -4   0   36.66    2.02
   2  -4   0   34.12    1.75
  -2  -4   0   35.85    1.85
  -2   4   0   35.31    1.92
   2  -4   0   35.10    1.79
   2   4   0   35.54    1.81
   2   4   1   53.24    2.61
   2  -4   1   54.72    2.52
   2   4   1   49.16    2.71
  -2   4  -1   50.52    2.60
   2  -4   1   55.01    2.54
  -2   4  -1   49.38    2.60
   2   4   1   49.76    2.52
   2  -4   1   57.23    2.54
   2  -4   1   50.92    2.36
  -2  -4  -1   53.46    2.62
   2  -4   2   16.56    0.96
   2   4   2   16.01    1.20
   2   4   2   15.39    1.10
   2  -4   2   15.11    1.04
   2   4   2   17.30    1.10
   2  -4   2   16.73    0.91
  -2   4  -2   16.53    1.09
  -2  -4  -2   16.85    1.12
  -2   4  -2   15.28    1.04
   2   4   3   98.03    4.51
   2  -4   3   84.85    4.22
   2  -4   3  102.77    4.56
   2   4   3  103.89    4.58
  -2  -4  -3   99.17    4.58
  -2   4  -3  101.75    4.44
  -2   4  -3   99.22    4.40
   2  -4   3   92.60    4.33
   2   4   4    2.65    0.51
  -2   4  -4    2.57    0.46
   2   4   4    2.47    0.61
   2   4   4    2.82    0.81
   2  -4   4    2.60    0.80
  -2   4  -4    3.17    0.44
  -2  -4  -4    1.85    0.66
   2   4   4    1.72    0.69
   2  -4   4    2.80    0.68
   2   4   5    3.31    0.73
  -2   4  -5    2.50    0.47
   2   4   5    3.40    0.91
   2  -4   5    3.73    0.91
   2   4   5    2.49    0.63
  -2  -4  -5    1.58    0.58
   2   4   5    3.68    0.80
   2  -4   5    4.31    0.82
   2   4   6   25.40    1.64
   2  -4   6   27.02    1.99
   2   4   6   25.68    1.98
   2  -4   6   26.00    1.89
   2   4   6   24.01    1.85
   2   4   6   24.76    1.75
  -2  -4  -6   25.26    1.79
   2   4   7   27.40    1.91
   2   4   7   26.26    2.05
   2  -4   7   29.41    2.11
   2   4   7   26.45    1.49
   2  -4   7   27.62    1.50
   2   4   7   31.53    1.85
  -2  -4  -7   30.61    1.99
   2   4   7   26.67    2.21
   2  -4   7   27.18    2.18
   2  -4   8    0.19    0.33
   2  -4   8    0.36    0.62
   2   4   8    0.03    0.53
   2  -4   8   -0.03    0.54
   2   4   8    0.87    1.03
   2  -4   8    0.14    0.94
   2   4   8   -0.17    0.45
   2  -4   8    0.07    0.40
   2   4   8    0.52    0.42
   2  -4   8    0.19    0.38
   2   4   8    0.38    0.41
   2  -4   8   -0.44    0.40
  -2  -4  -8   -0.33    0.59
   2   4   8    0.33    0.46
   2   4   8    0.66    0.42
   2  -4   8    0.17    0.34
   2  -4   9  101.39    4.79
   2  -4   9  102.29    4.72
   2   4   9  104.07    4.83
   2   4   9  100.45    4.77
   2   4   9  108.51    4.83
   2  -4   9  108.32    4.83
   2  -4   9   96.66    4.95
   2  -4   9  108.90    4.70
   2   4   9  100.30    4.74
   2   4   9  110.60    4.85
   2  -4   9  105.45    4.82
   2   4   9   99.78    4.81
   2  -4   9  103.83    4.81
   2   4   9  101.69    5.81
   2  -4   9   99.58    5.74
   2   4  10    9.07    0.83
   2  -4  10   10.12    0.83
   2  -4  10    9.54    1.03
   2   4  10    8.15    1.04
   2  -4  10    9.78    0.70
   2   4  10    9.50    0.76
   2   4  10    9.28    0.77
   2  -4  10    8.96    0.91
   2  -4  10    8.55    0.77
   2  -4  10    9.69    0.72
   2   4  10    9.60    0.79
   2   4  10    9.50    0.81
   2   4  10    8.76    0.92
   2  -4  11   16.35    0.95
   2   4  11   16.61    1.00
   2   4  11   15.68    1.17
   2  -4  11   17.11    1.17
   2   4  11   16.00    0.97
   2  -4  11   17.79    1.01
   2   4  11   16.30    1.06
   2   4  11   15.41    1.07
   2  -4  11   17.33    1.08
   2   4  11   11.97    1.18
   2  -4  11   15.27    1.23
   2   4  12    2.99    0.56
   2   4  12    3.18    0.55
   2  -4  12    2.87    0.49
   2   4  12    3.40    0.50
   2  -4  12    2.57    0.44
   2   4  12    3.27    0.70
   2  -4  12    3.51    0.68
   2  -4  13    8.52    0.75
   2   4  13    8.73    0.65
   2   4  13    8.92    0.67
   2  -4  13    8.44    0.57
   2   4  13    8.87    0.60
   2   4  13    6.63    0.73
   2   4  14    9.75    0.58
   2   4  14    9.02    0.53
  -2   5  14    0.37    0.36
  -2   5  14    1.18    0.65
  -2   5  14    0.73    0.29
  -2   5  13    0.15    0.49
  -2  -5  13   -0.62    0.51
  -2   5  13    0.02    0.37
  -2   5  12    9.02    1.14
  -2  -5  12   10.52    1.19
  -2   5  12    8.13    0.61
  -2  -5  12   10.53    0.85
  -2   5  12    8.24    0.81
  -2  -5  12    7.60    0.83
  -2   5  12    8.88    0.72
  -2  -5  12    9.63    0.67
  -2  -5  11   31.99    2.12
  -2   5  11   27.69    2.03
  -2   5  11   31.94    1.63
  -2   5  11   31.47    1.79
  -2  -5  11   33.97    1.82
  -2   5  11   33.39    1.72
  -2  -5  11   35.84    1.67
  -2  -5  11   33.86    2.14
  -2  -5  11   31.65    1.92
  -2  -5  10   72.99    3.55
  -2   5  10   64.39    3.22
  -2  -5  10   71.52    3.26
  -2   5  10   64.96    3.15
  -2  -5  10   70.22    3.10
  -2  -5  10   67.89    4.27
  -2   5  10   59.96    4.10
  -2  -5  10   59.21    3.34
  -2  -5  10   68.17    3.53
  -2   5  10   60.11    3.45
  -2   5  10   67.56    4.18
  -2   5  10   65.51    3.09
   2  -5 -10   65.60    4.18
  -2  -5   9    5.07    0.99
  -2  -5   9    4.80    0.48
  -2   5   9    3.65    1.05
  -2  -5   9    4.92    0.71
  -2   5   9    4.98    0.72
  -2  -5   9    4.61    1.31
  -2   5   9    4.05    1.22
  -2  -5   9    4.52    0.79
  -2  -5   9    4.54    1.02
  -2   5   9    4.18    0.99
   2  -5  -9    4.37    0.42
   2  -5  -9    3.41    1.15
   2   5  -9    4.17    0.97
   2  -5  -9    4.65    0.98
   2  -5  -8  189.11    8.48
  -2  -5   8  191.94    8.83
  -2  -5   8  191.72    8.59
  -2   5   8  185.15    8.58
  -2  -5   8  206.80    9.57
  -2   5   8  205.73    9.54
  -2   5   8  207.86    9.01
  -2   5   8  223.22    9.61
  -2  -5   8  192.03    8.48
   2   5  -8  170.46    9.18
  -2  -5   8  190.53    8.80
  -2   5   8  189.04    8.78
   2  -5  -8  204.29    9.69
   2  -5  -8  199.85    9.32
   2   5  -8  180.53    9.40
   2  -5  -7    3.31    0.74
   2   5  -7    3.88    1.06
  -2   5   7    4.97    1.14
   2  -5  -7    4.50    1.19
   2  -5  -7    3.12    0.84
  -2  -5   7    2.92    0.77
  -2   5   7    4.03    0.59
  -2  -5   7    4.14    1.12
  -2   5   7    2.99    1.05
   2  -5  -6  129.28    6.42
   2  -5  -6  132.10    6.31
   2   5  -6  124.28    6.69
  -2   5   6  132.70    6.58
  -2   5   6  132.49    6.15
  -2  -5   6  133.51    6.32
   2   5  -6  135.30    6.36
  -2  -5   6  128.19    6.48
  -2   5   6  117.16    6.42
  -2  -5   5   48.74    2.93
  -2   5   5   50.24    2.96
  -2   5   5   53.41    2.74
   2  -5  -5   51.18    2.85
   2   5  -5   54.37    3.25
   2   5  -5   50.89    2.91
  -2   5   5   54.43    3.09
  -2  -5   5   49.59    3.00
  -2  -5   5   47.40    2.80
   2  -5  -5   53.43    2.96
  -2   5   5   53.73    3.07
  -2  -5   4    1.83    0.77
  -2   5   4    1.42    0.82
   2  -5  -4    2.51    0.77
   2  -5  -4    2.45    0.72
  -2   5   4    2.56    0.89
   2  -5  -4    2.16    0.81
  -2  -5   4    2.09    0.65
  -2  -5   4    2.13    0.84
  -2  -5   4    1.98    0.47
  -2   5   4    3.03    0.94
  -2   5   4    2.20    0.62
   2   5  -4    2.21    0.78
  -2  -5   3  293.52   13.97
  -2   5   3  313.92   13.95
   2  -5  -3  332.78   14.07
  -2   5   3  304.07   14.12
   2  -5  -3  321.17   14.17
  -2  -5   3  311.27   13.86
  -2  -5   3  305.57   13.97
  -2   5   3  316.14   13.98
   2   5  -3  313.99   14.13
   2  -5  -3  312.97   14.07
  -2   5   2  281.77   12.79
  -2   5   2  281.44   12.82
  -2  -5   2  278.29   12.65
   2   5  -2  293.89   12.88
  -2  -5   2  289.96   12.63
   2  -5  -2  283.82   12.76
   2   5  -2  278.17   12.48
  -2  -5   1   44.51    2.49
  -2   5   1   41.78    2.28
  -2  -5   1   44.23    2.31
   2  -5  -1   43.81    2.29
   2  -5  -1   42.03    2.25
  -2   5   1   40.68    2.38
   2   5  -1   45.97    2.49
   2   5  -1   42.41    2.14
  -2   5   0   52.21    2.77
   2  -5   0   58.69    2.74
  -2  -5   0   54.03    2.74
   2  -5   0   51.40    2.61
   2   5   0   55.16    2.59
   2  -5   0   56.80    2.57
   2  -5   0   54.24    2.67
  -2   5   0   52.02    2.82
  -2  -5   0   55.59    2.91
   2   5   0   53.31    2.68
   2   5   1  285.44   12.32
  -2   5  -1  274.97   12.32
   2   5   1  268.33   12.46
   2  -5   1  287.78   12.20
   2   5   1  285.41   12.23
   2  -5   1  261.22   12.25
  -2   5  -1  275.82   12.35
   2  -5   1  267.53   12.09
  -2  -5  -1  284.61   12.36
  -2  -5  -1  274.76   12.62
   2   5   2    8.13    0.95
  -2  -5  -2    7.90    0.83
  -2   5  -2    7.99    0.79
   2  -5   2    8.47    0.67
  -2   5  -2    8.62    0.81
   2  -5   2    8.08    0.71
   2   5   2    9.08    0.77
   2  -5   2    7.68    0.68
   2   5   2    7.60    0.82
   2  -5   3  296.44   12.88
   2   5   3  299.33   13.06
   2  -5   3  296.58   13.00
   2   5   3  294.12   13.02
  -2  -5  -3  283.14   13.06
  -2   5  -3  295.00   12.93
  -2   5  -3  295.87   12.91
   2  -5   3  273.43   12.79
  -2   5  -4    5.97    0.66
   2   5   4    6.42    0.75
   2  -5   4    6.52    0.83
   2   5   4    5.86    0.80
  -2  -5  -4    5.36    0.86
   2   5   4    6.78    0.80
   2   5   5    0.73    0.68
   2  -5   5   -0.08    0.59
   2   5   5    1.29    0.65
   2   5   5    0.62    0.53
   2   5   5    0.26    0.76
   2  -5   5    0.08    0.71
  -2  -5  -5    0.59    0.59
  -2   5  -5    0.39    0.44
  -2  -5  -6  100.33    5.07
   2  -5   6   92.07    5.00
   2   5   6  100.61    5.10
   2   5   6  102.65    5.10
   2   5   6  107.93    5.21
   2  -5   6   99.80    5.14
   2   5   6   92.99    4.89
   2   5   7    7.13    1.01
   2  -5   7    7.61    0.68
   2   5   7    7.70    0.71
  -2  -5  -7    8.27    1.08
   2   5   7    8.48    1.16
   2  -5   7    8.25    0.60
   2   5   7    7.09    1.26
   2  -5   7    9.63    1.32
   2   5   7   10.25    1.02
   2   5   8    8.58    0.79
   2  -5   8    8.25    0.77
   2  -5   8    9.46    0.65
   2  -5   8    8.74    0.91
   2   5   8    8.81    1.41
   2  -5   8    9.21    1.38
   2  -5   8    8.51    0.76
   2  -5   8    8.32    0.69
   2   5   8    8.91    0.73
   2  -5   8    8.63    0.69
   2  -5   8    9.11    0.64
   2   5   8    9.01    0.73
   2  -5   8    8.57    0.69
  -2  -5  -8    6.64    1.04
   2   5   8   11.09    1.08
   2   5   8    9.53    0.81
   2  -5   9   56.67    2.76
   2   5   9   51.89    2.75
   2   5   9   50.85    2.71
   2   5   9   56.57    2.72
   2  -5   9   56.18    2.64
   2  -5   9   55.90    2.71
   2   5   9   56.13    2.74
   2  -5   9   55.30    2.72
   2  -5   9   56.63    2.62
   2  -5   9   52.72    2.89
   2   5   9   59.30    2.75
   2  -5   9   55.64    2.71
   2   5  10    3.52    0.57
   2  -5  10    1.97    0.50
   2  -5  10    2.44    0.44
   2   5  10    2.64    0.67
   2  -5  10    2.71    0.69
   2  -5  10    2.80    0.51
   2   5  10    3.33    0.58
   2   5  10    1.77    0.51
   2  -5  10    3.06    0.48
   2   5  10    2.41    0.55
   2   5  11    4.68    0.62
   2  -5  11    5.04    0.55
   2   5  11    4.33    0.58
   2   5  11    3.80    0.72
   2  -5  11    4.03    0.72
   2   5  11    3.68    0.48
   2   5  11    4.05    0.60
   2   5  11    3.52    0.72
   2  -5  11    4.12    0.50
   2   5  12    2.69    0.62
   2  -5  12    2.15    0.62
   2   5  12    2.22    0.51
   2   5  12    2.46    0.47
   2  -5  12    2.89    0.44
   2   5  12    2.02    0.49
   2   5  13   62.83    2.83
   2   5  13   64.38    2.87
   2   5  13   58.37    2.87
   2   5  14    0.56    0.22
   2   5  14    0.64    0.26
  -2   6  14    0.57    0.52
  -2   6  14    0.34    0.26
  -2   6  13    0.38    0.36
  -2  -6  13    0.33    0.42
  -2   6  13   -0.05    0.79
  -2   6  13   -0.02    0.42
  -2  -6  12   -0.35    0.54
  -2   6  12   -0.05    0.75
  -2  -6  12    0.10    0.68
  -2   6  12    0.23    0.44
  -2   6  12    0.14    0.50
  -2   6  11    4.72    0.62
  -2   6  11    3.97    0.96
  -2  -6  11    4.31    0.98
  -2  -6  11    5.18    0.81
  -2   6  11    5.17    0.68
  -2  -6  11    5.15    0.66
  -2  -6  11    5.48    0.54
  -2  -6  11    5.70    1.09
   2  -6 -10    2.73    0.35
  -2  -6  10    2.81    0.73
  -2   6  10    1.81    0.52
  -2   6  10    2.68    0.92
  -2  -6  10    2.84    0.93
  -2  -6  10    2.52    0.44
  -2   6  10    2.33    0.63
  -2  -6  10    2.52    0.62
  -2  -6  10    3.76    0.96
  -2  -6   9   31.29    1.68
  -2   6   9   29.16    1.67
  -2  -6   9   31.96    1.57
   2  -6  -9   29.69    1.54
  -2  -6   9   29.52    1.94
  -2   6   9   28.90    1.90
  -2  -6   9   31.13    2.48
  -2  -6   9   36.89    2.06
  -2   6   9   35.06    2.60
   2  -6  -9   28.23    2.20
   2  -6  -9   34.97    2.67
  -2  -6   9   29.86    1.86
   2  -6  -8   31.04    2.44
  -2  -6   8   26.16    1.70
   2   6  -8   22.38    1.99
  -2  -6   8   26.98    1.76
  -2  -6   8   27.13    1.35
   2  -6  -8   26.03    1.35
  -2  -6   8   27.44    2.22
  -2   6   8   29.45    2.27
  -2  -6   8   23.91    1.62
  -2  -6   8   26.66    1.46
  -2   6   8   27.84    1.85
   2   6  -8   24.70    2.21
  -2   6   8   30.28    2.30
   2  -6  -8   25.67    2.02
  -2  -6   7    6.74    1.14
  -2   6   7    7.96    1.24
  -2   6   7    7.20    0.51
  -2  -6   7    7.40    0.97
  -2  -6   7    6.68    0.52
   2   6  -7    6.94    1.28
   2  -6  -7    7.91    1.37
  -2   6   7    6.77    0.79
  -2  -6   7    5.81    0.87
   2  -6  -7    4.33    0.95
   2   6  -6   58.24    3.15
  -2   6   6   53.84    2.94
  -2  -6   6   49.94    3.09
  -2   6   6   54.72    3.18
   2  -6  -6   56.85    3.18
  -2   6   6   54.80    3.38
  -2  -6   6   53.53    3.03
   2   6  -6   49.13    3.35
  -2   6   6   50.93    3.26
  -2  -6   5  118.01    6.07
  -2   6   5  119.19    6.09
   2   6  -5  128.43    6.22
  -2   6   5  125.80    6.03
   2  -6  -5  131.73    6.42
   2  -6  -5  130.65    6.21
  -2   6   5  127.40    6.37
  -2  -6   5  127.05    6.31
  -2  -6   5  130.64    6.10
  -2   6   5  124.19    6.31
   2   6  -5  116.82    6.42
   2   6  -4   32.68    2.15
  -2  -6   4   31.12    1.79
   2  -6  -4   35.99    2.23
  -2  -6   4   31.82    1.95
  -2   6   4   33.32    2.00
   2  -6  -4   29.67    2.05
  -2  -6   4   31.95    1.98
  -2  -6   4   29.51    2.16
  -2   6   4   33.91    2.22
  -2   6   4   34.04    1.99
   2   6  -3   16.52    1.45
  -2  -6   3   11.96    1.04
  -2   6   3   14.11    1.10
  -2  -6   3   13.09    0.94
   2  -6  -3   13.77    1.27
   2  -6  -3   14.85    1.26
  -2   6   3   14.80    1.40
   2   6  -3   11.78    0.76
  -2  -6   3   12.02    1.11
  -2  -6   3   12.63    1.31
  -2   6   3   15.09    1.34
  -2   6   3   12.52    1.15
   2   6  -2  164.21    7.48
  -2  -6   2  151.28    7.06
  -2   6   2  151.76    7.06
   2  -6  -2  158.44    7.28
  -2  -6   2  166.89    7.16
  -2   6   2  157.02    7.41
  -2  -6   2  153.18    7.20
   2   6  -2  152.48    7.00
  -2   6   2  154.01    7.38
   2  -6  -2  152.55    7.15
  -2  -6   1  359.48   16.90
   2   6  -1  387.08   16.93
  -2  -6   1  378.14   16.72
  -2   6   1  378.50   16.85
   2   6  -1  367.76   16.55
   2  -6  -1  381.64   16.69
  -2   6   1  379.24   16.71
   2  -6  -1  366.36   16.64
  -2  -6   1  381.25   16.68
  -2  -6   0  352.04   15.79
   2   6   0  353.36   15.66
   2  -6   0  353.08   15.55
  -2   6   0  360.27   15.76
   2   6   0  343.22   15.38
   2  -6   0  341.46   15.36
   2   6   0  357.72   15.57
   2  -6   0  374.66   15.63
   2  -6   0  349.63   15.48
  -2   6   0  349.75   15.64
  -2  -6  -1  564.76   26.03
   2  -6   1  581.84   25.66
  -2  -6  -1  595.38   25.79
   2  -6   1  593.74   25.50
   2   6   1  592.15   25.73
  -2   6  -1  592.90   25.80
   2  -6   1  560.14   25.51
   2   6   1  575.63   25.54
  -2   6  -1  597.29   25.76
   2   6   1  605.83   25.94
   2   6   1  593.91   25.80
   2   6   2    4.67    0.59
   2  -6   2    4.80    0.54
  -2   6  -2    5.90    0.76
  -2  -6  -2    5.05    0.78
  -2   6  -2    4.95    0.70
   2   6   2    5.40    0.93
   2  -6   2    5.23    0.60
   2   6   2    5.63    0.76
   2  -6   2    6.61    0.66
  -2   6  -3  177.64    8.08
   2   6   3  163.06    8.05
   2  -6   3  174.36    8.05
  -2  -6  -3  172.02    8.23
  -2   6  -3  185.09    8.08
   2   6   3  181.26    8.24
   2  -6   3  186.02    8.04
   2   6   3  187.51    8.20
   2  -6   3  168.18    7.97
   2  -6   4    2.13    0.56
   2   6   4    2.59    0.63
  -2  -6  -4    2.23    0.73
   2   6   4    2.12    0.60
  -2   6  -4    2.43    0.51
  -2  -6  -5   22.87    1.70
   2   6   5   23.88    1.59
  -2   6  -5   20.85    1.50
   2   6   5   21.49    1.59
   2   6   5   24.01    1.84
   2  -6   5   23.01    1.60
   2  -6   6   23.97    1.25
   2   6   6   22.78    1.85
   2  -6   6   23.48    1.71
   2   6   6   21.91    1.71
   2   6   6   21.67    1.66
  -2  -6  -6   22.05    1.76
   2   6   7    1.15    0.40
   2  -6   7    1.08    0.45
   2   6   7    1.14    0.64
   2   6   7    1.50    0.51
   2  -6   7    1.73    0.34
   2  -6   7    0.94    0.51
   2  -6   7    1.32    0.45
   2  -6   7    1.11    0.33
   2   6   7    1.33    0.80
  -2  -6  -7    1.17    0.69
   2  -6   7    1.31    0.37
   2   6   8   12.71    0.90
   2  -6   8   12.01    0.87
   2  -6   8   12.35    0.78
   2  -6   8   12.73    0.96
   2  -6   8   10.00    0.83
   2   6   8   13.50    1.36
   2  -6   8   12.47    0.78
   2   6   8   10.85    0.84
   2  -6   8   12.38    0.82
  -2  -6  -8   12.77    1.39
   2  -6   8   12.99    0.83
   2   6   8    9.99    1.13
   2   6   8   11.62    0.95
   2   6   9   14.66    0.95
   2  -6   9   12.85    0.91
   2  -6   9   14.79    0.88
   2   6   9   14.20    0.97
   2   6   9   12.89    0.97
   2   6   9   13.07    1.05
   2  -6   9   14.35    0.98
   2   6   9   14.30    1.01
   2  -6   9   14.64    0.86
   2  -6   9   12.52    1.01
   2  -6   9   13.23    0.90
  -2  -6  -9   14.14    1.41
   2   6  10    0.37    0.45
   2  -6  10    1.58    0.41
   2  -6  10    0.58    0.50
   2   6  10    0.31    0.51
   2   6  10    0.45    0.49
   2   6  10    1.26    0.52
   2   6  10    0.41    0.60
   2  -6  10    0.56    0.53
   2   6  11   86.55    4.89
   2   6  11  108.78    4.75
   2  -6  11  109.20    4.70
   2   6  11  103.91    4.78
   2   6  11  103.40    4.79
   2   6  11  106.36    4.79
   2  -6  11  107.09    4.78
   2   6  11   99.31    4.76
   2   6  12   14.54    0.94
   2   6  12   16.47    0.97
   2   6  12   15.49    0.92
   2   6  13    1.88    0.35
   2   6  13    1.83    0.34
   2   6  13    2.00    0.38
   2   6  14    1.98    0.24
  -2   7  14    2.80    0.52
  -2   7  14    2.99    0.28
  -2   7  13    3.90    0.83
  -2   7  13    3.65    0.42
  -2  -7  13    4.14    0.52
  -2  -7  12   -0.67    0.55
  -2   7  12    0.35    0.43
  -2  -7  11   11.02    1.03
  -2   7  11   11.23    0.83
   2  -7 -10   13.30    0.86
  -2  -7  10   16.42    0.99
  -2  -7  10   14.41    1.19
  -2  -7  10   17.36    0.94
  -2  -7  10   15.86    1.25
  -2  -7   9   14.16    1.19
   2  -7  -9   14.18    1.75
  -2  -7   9   14.03    1.36
   2  -7  -9   13.39    1.37
  -2   7   9   13.16    1.68
  -2  -7   9   13.10    1.15
   2  -7  -9   13.16    0.83
  -2  -7   9   14.78    0.86
  -2   7   8   33.17    1.61
  -2   7   8   35.19    2.21
   2  -7  -8   30.94    2.57
   2   7  -8   29.93    2.43
   2  -7  -8   30.78    2.28
   2   7  -8   29.16    2.50
  -2  -7   8   31.95    2.04
  -2   7   8   33.25    2.57
  -2  -7   8   32.77    1.61
  -2  -7   7   63.21    3.56
  -2  -7   7   70.33    3.36
  -2  -7   7   62.24    3.66
  -2   7   7   65.13    2.99
  -2   7   7   64.13    3.48
   2  -7  -7   67.31    3.74
  -2  -7   7   63.89    2.96
   2   7  -7   55.22    3.86
   2  -7  -7   66.72    3.44
  -2  -7   7   61.91    3.22
  -2   7   6  159.07    8.10
   2  -7  -6  165.62    8.05
  -2  -7   6  158.33    7.66
   2   7  -6  149.27    7.72
   2  -7  -6  162.95    7.52
  -2   7   6  158.21    7.09
  -2   7   6  170.67    7.67
   2  -7  -6  161.44    7.77
  -2  -7   6  159.33    7.91
  -2  -7   6  165.64    7.70
   2   7  -6  146.52    8.04
  -2   7   6  157.99    7.98
   2  -7  -5   14.22    1.52
  -2  -7   5   12.96    1.19
   2   7  -5   14.17    1.41
   2  -7  -5   14.67    1.17
  -2   7   5   15.56    1.32
  -2   7   5   14.44    1.63
   2  -7  -5   14.31    1.36
   2   7  -5   14.86    1.67
  -2   7   5   16.66    1.66
  -2  -7   5   17.27    1.58
  -2  -7   5   14.94    1.32
  -2  -7   4   36.92    2.24
  -2  -7   4   36.65    2.49
   2  -7  -4   36.45    2.29
   2   7  -4   34.01    2.38
   2  -7  -4   37.96    2.14
   2  -7  -4   36.98    2.41
  -2  -7   4   36.11    2.08
  -2   7   4   39.43    2.51
  -2   7   4   36.68    2.26
  -2  -7   3   18.80    1.48
  -2  -7   3   23.86    1.76
   2  -7  -3   18.51    1.48
  -2  -7   3   18.96    1.26
   2   7  -3   18.71    1.69
   2  -7  -3   20.65    1.41
  -2   7   3   20.26    1.68
  -2  -7   3   24.10    1.32
   2  -7  -3   21.41    1.61
  -2   7   3   22.02    1.57
  -2   7   3   18.16    1.68
   2   7  -2    9.81    1.26
  -2   7   2    7.81    1.02
  -2  -7   2    6.66    0.83
   2  -7  -2    6.86    0.84
  -2  -7   2    7.29    0.76
  -2   7   2    7.47    1.17
   2   7  -2    6.69    0.64
   2  -7  -2    8.12    0.85
  -2  -7   1   90.80    4.34
   2   7  -1   91.84    4.63
   2   7  -1   83.84    4.29
   2  -7  -1   81.46    4.22
  -2   7   1   90.18    4.57
   2  -7  -1   92.29    4.34
   2   7  -1   88.02    4.17
  -2   7   1   87.42    4.35
  -2  -7   1   85.95    4.30
   2  -7  -1   87.00    4.23
  -2   7   0    7.85    1.04
   2  -7   0    6.89    0.65
  -2  -7   0   10.12    1.12
   2  -7   0    5.86    0.76
   2   7   0    7.95    0.78
   2   7   0    6.75    0.90
   2   7   0    9.61    1.19
  -2   7   0    7.61    0.90
  -2  -7  -1   24.27    1.90
  -2   7  -1   24.56    1.59
  -2   7  -1   26.09    1.69
   2  -7   1   22.57    1.46
   2  -7   1   23.68    1.27
   2   7   1   22.45    1.52
   2   7   1   21.27    1.58
   2   7   1   23.74    1.78
   2   7   2   19.76    1.37
  -2  -7  -2   18.21    1.79
  -2  -7  -2   18.15    1.41
   2  -7   2   18.01    1.27
   2   7   2   17.23    1.52
   2   7   2   18.85    1.46
   2  -7   2   18.65    1.24
  -2   7  -2   19.84    1.39
  -2   7  -2   17.24    1.31
   2  -7   3    8.94    0.83
   2  -7   3    7.75    0.71
  -2   7  -3    7.76    0.86
   2   7   3    8.20    1.05
   2   7   3    9.18    0.99
  -2  -7  -3    8.59    1.02
   2  -7   3    8.01    0.76
   2   7   4    1.71    0.65
  -2   7  -4    1.40    0.51
  -2   7  -4    2.10    0.74
   2  -7   4    1.43    0.46
  -2  -7  -4    2.04    0.67
  -2  -7  -5   11.31    1.17
  -2   7  -5   10.35    1.11
   2  -7   5    9.71    0.70
   2   7   5   10.38    1.11
   2   7   6   76.71    4.34
   2  -7   6   81.24    3.67
   2  -7   6   71.36    3.62
   2   7   6   72.87    3.60
   2  -7   6   79.15    3.55
   2   7   6   74.07    4.04
  -2  -7  -6   81.83    4.24
   2  -7   7    0.84    0.52
   2  -7   7   -0.24    0.46
   2   7   7    0.13    0.38
   2   7   7    1.07    0.53
   2  -7   7   -0.05    0.34
   2   7   7    1.36    0.82
   2   7   7   -0.52    0.65
   2  -7   7    0.13    0.35
  -2  -7  -7    0.88    0.69
   2  -7   7   -0.03    0.37
   2  -7   8   19.64    1.29
   2  -7   8   24.97    1.42
   2   7   8   23.72    1.93
   2  -7   8   21.82    1.20
   2   7   8   21.06    1.39
   2   7   8   21.33    1.27
   2   7   8   21.35    1.75
  -2  -7  -8   21.64    1.90
   2  -7   8   24.37    1.21
   2  -7   9   11.51    0.88
   2  -7   9   13.56    1.01
   2   7   9   12.94    1.04
   2   7   9   13.75    0.92
   2   7   9   14.16    0.96
   2  -7   9   12.42    0.87
   2   7  10   11.31    0.82
   2   7  10   10.70    0.82
   2   7  10   10.38    0.84
   2  -7  10   11.70    0.91
   2  -7  10   10.34    0.78
   2   7  11   20.03    1.14
   2   7  11   20.56    1.16
   2   7  11   17.57    1.12
   2   7  11   19.85    1.13
   2   7  12    4.77    0.52
   2   7  12    5.03    0.50
   2   7  12    4.21    0.48
   2   7  13    7.90    0.53
   2   7  13    7.32    0.50
  -2   8  14    5.41    0.52
  -2  -8  13    5.00    0.51
  -2   8  13    4.85    0.42
  -2   8  13    3.76    0.76
  -2   8  12    1.27    0.42
  -2  -8  12    1.16    0.55
   2  -8 -11    1.01    0.28
  -2   8  11    1.08    0.49
  -2  -8  11    0.65    0.64
  -2  -8  10    2.74    0.75
   2  -8 -10    2.09    0.35
  -2   8   9   33.12    1.64
   2  -8  -9   33.46    1.68
  -2  -8   8   33.37    2.04
   2  -8  -8   35.46    1.78
  -2   8   8   36.97    2.40
  -2   8   8   36.90    1.77
   2  -8  -8   35.82    2.46
  -2   8   8   38.28    2.83
   2   8  -8   28.57    2.59
  -2   8   7   26.68    1.89
  -2   8   7   27.37    1.36
  -2  -8   7   23.76    1.59
   2   8  -7   22.17    2.21
  -2   8   7   29.66    2.01
   2  -8  -7   27.56    2.05
   2  -8  -7   26.93    1.77
  -2   8   7   23.94    1.51
   2  -8  -7   25.26    2.23
   2   8  -6    0.59    0.71
  -2   8   6    4.22    0.83
   2  -8  -6    2.49    0.39
  -2   8   6    2.63    0.41
  -2  -8   6    2.23    0.61
   2  -8  -6    2.98    0.79
  -2  -8   6    2.82    0.73
  -2  -8   6    3.08    0.90
  -2   8   6    4.29    1.17
   2  -8  -6    2.17    0.99
   2   8  -6    1.60    0.98
  -2   8   6    3.12    0.58
   2  -8  -6    2.23    0.66
  -2   8   5   33.39    1.60
  -2   8   5   32.41    2.15
  -2   8   5   33.36    2.46
  -2  -8   5   33.91    2.16
  -2  -8   5   29.45    2.31
  -2   8   5   33.80    2.59
   2  -8  -5   33.24    2.22
   2  -8  -5   28.74    2.29
  -2   8   5   30.55    2.04
   2   8  -5   27.89    2.24
   2  -8  -5   32.26    2.01
  -2   8   4   93.10    4.63
  -2   8   4   92.25    4.88
  -2  -8   4   86.87    4.56
  -2  -8   4   92.22    4.90
  -2   8   4   81.90    4.90
   2  -8  -4   88.51    4.62
   2  -8  -4   86.68    4.71
   2   8  -4   89.40    4.82
   2  -8  -4   88.74    4.45
   2   8  -3   77.24    4.50
  -2  -8   3   84.93    4.58
  -2   8   3   90.31    4.38
  -2  -8   3   83.10    4.31
  -2   8   3   90.60    4.59
   2  -8  -3   79.54    4.31
   2  -8  -3   78.50    4.29
   2  -8  -3   86.11    4.19
  -2   8   3   80.09    4.61
  -2   8   2    0.23    0.93
  -2   8   2    0.64    0.82
  -2  -8   2    0.38    0.57
   2  -8  -2    0.91    0.59
  -2  -8   2    1.06    0.90
  -2  -8   2    0.25    0.42
   2   8  -2    1.05    0.95
   2  -8  -2    0.60    0.51
   2   8  -2    0.91    0.40
  -2   8   1   12.02    1.17
   2  -8  -1   11.82    0.98
  -2  -8   1   10.95    1.07
   2   8  -1   14.09    1.00
  -2   8   1   11.24    1.34
  -2  -8   1   12.49    1.08
   2   8  -1   13.36    1.46
   2   8  -1   11.95    1.13
   2  -8  -1   12.56    1.09
  -2  -8   0  124.53    5.89
   2  -8   0  125.30    5.67
   2   8   0  117.30    5.77
  -2   8   0  120.73    5.93
  -2  -8   0  121.20    6.02
   2   8   0  122.12    6.18
   2   8   0  122.52    5.91
  -2   8   0  117.11    6.06
   2  -8   1  270.45   12.02
   2   8   1  276.40   12.29
  -2   8  -1  272.13   12.35
  -2  -8  -1  262.20   12.60
   2  -8   1  268.39   12.22
   2   8   1  271.16   12.59
   2   8   1  274.41   12.40
  -2   8  -1  266.49   12.44
   2  -8   2   35.52    2.12
   2  -8   2   37.53    2.07
   2   8   2   32.90    2.10
  -2   8  -2   32.55    2.08
  -2  -8  -2   35.06    2.53
  -2   8  -2   34.50    2.17
   2   8   2   38.95    2.40
   2   8   2   34.62    2.25
  -2   8  -3   96.41    4.75
   2   8   3   87.68    4.67
   2  -8   3   92.42    4.44
   2  -8   3   86.48    4.42
  -2  -8  -3   92.66    4.64
  -2   8  -3   87.87    4.46
   2   8   3   87.48    4.55
   2  -8   4    3.79    0.44
   2   8   4    3.06    0.78
  -2   8  -4    3.86    0.93
  -2  -8  -4    3.61    0.83
   2  -8   5   11.20    0.91
  -2   8  -5   11.16    1.29
  -2  -8  -5   14.06    1.34
   2   8   5   13.00    0.77
   2   8   5   12.67    1.26
   2  -8   6   13.58    1.02
   2  -8   6   15.22    1.05
   2   8   6   16.79    1.44
   2   8   6   13.61    0.82
   2  -8   6   16.84    0.94
  -2  -8  -6   13.09    0.83
  -2  -8  -6   11.95    1.39
   2  -8   6   13.67    0.88
   2   8   6   15.63    1.69
   2   8   6   13.32    0.99
   2   8   7    6.27    1.17
   2  -8   7    7.05    0.60
   2  -8   7    7.21    0.75
   2   8   7    7.61    0.79
   2   8   7    6.25    1.01
   2   8   7    7.59    0.64
  -2  -8  -7    8.01    1.18
  -2  -8  -7    6.27    0.52
   2  -8   7    8.34    0.80
   2   8   8   29.92    1.62
   2   8   8   31.86    2.23
   2  -8   8   29.14    1.56
   2   8   8   29.91    2.35
  -2  -8  -8   32.40    2.34
   2   8   8   28.55    1.72
   2  -8   8   32.08    1.71
   2  -8   8   33.08    1.79
   2   8   9    9.72    0.94
   2  -8   9   10.90    0.92
   2  -8   9   10.20    0.81
   2   8   9   10.06    0.78
   2   8   9    9.71    0.83
   2   8  10    9.20    0.77
   2  -8  10    9.32    0.69
   2   8  10    9.39    0.77
   2   8  10    7.66    0.70
   2   8  11   17.69    1.04
   2   8  11   16.47    0.99
   2   8  11   17.09    1.01
   2   8  12    1.54    0.39
   2   8  12    0.69    0.36
   2   8  13    1.13    0.26
   2   8  13    0.58    0.22
  -2   9  13    0.84    0.53
  -2  -9  13    1.85    0.36
  -2   9  13    1.27    0.27
  -2   9  12    0.59    0.37
  -2  -9  12    1.11    0.50
  -2   9  11    0.27    0.42
  -2  -9  11   -0.05    0.58
   2  -9 -11    0.59    0.26
   2  -9 -10   18.59    1.02
  -2   9   9    0.77    0.29
  -2  -9   9    1.07    0.69
  -2  -9   9    0.19    0.40
   2  -9  -9    0.24    0.37
  -2  -9   8   26.86    1.69
  -2   9   8   28.13    1.43
   2  -9  -8   26.76    2.28
   2  -9  -8   27.52    1.45
  -2   9   8   29.03    2.08
   2  -9  -8   26.95    2.08
  -2   9   8   27.69    1.41
  -2   9   7    6.47    0.56
  -2   9   7    7.19    1.08
   2  -9  -7    5.78    1.01
   2   9  -7    6.08    1.28
  -2   9   7    4.74    1.20
   2  -9  -7    7.39    1.24
  -2   9   7    5.98    0.93
   2  -9  -7    6.16    0.86
  -2  -9   7    5.70    0.83
  -2   9   6    0.54    0.35
   2  -9  -6    0.50    0.34
  -2   9   6    0.67    0.68
   2   9  -6    0.13    0.76
  -2  -9   6    0.61    0.80
  -2  -9   6    1.16    0.61
   2  -9  -6    0.12    0.69
   2  -9  -6    0.18    0.48
  -2   9   6    0.37    0.50
   2  -9  -6    0.58    0.79
  -2   9   6    0.80    0.89
   2   9  -6   -0.17    0.94
  -2  -9   6    0.52    0.55
   2  -9  -5   38.28    1.87
  -2  -9   5   39.20    2.74
  -2  -9   5   36.61    2.40
  -2   9   5   36.30    2.37
   2   9  -5   38.30    2.69
   2  -9  -5   36.31    2.46
   2  -9  -5   37.12    2.59
  -2   9   5   39.37    2.81
  -2   9   5   38.49    1.86
  -2   9   5   39.82    2.52
  -2   9   5   37.54    1.95
   2  -9  -5   35.14    2.26
  -2  -9   5   35.26    2.02
  -2  -9   4   28.26    1.99
  -2  -9   4   27.75    2.24
   2  -9  -4   30.97    1.92
  -2   9   4   25.29    2.32
   2  -9  -4   29.44    2.02
  -2   9   4   30.61    2.30
   2   9  -4   27.30    2.26
  -2   9   4   28.01    2.05
  -2   9   4   26.30    2.03
   2  -9  -4   28.78    2.08
  -2   9   3   56.34    2.74
  -2  -9   3   62.32    3.35
  -2   9   3   59.34    3.70
   2  -9  -3   64.13    3.36
   2  -9  -3   53.76    3.23
   2  -9  -3   60.36    3.22
  -2   9   3   61.86    3.58
  -2  -9   3   59.52    3.61
   2   9  -3   61.83    3.65
   2  -9  -2   83.30    4.33
  -2  -9   2   87.97    4.23
   2  -9  -2   84.45    4.33
  -2   9   2   90.31    4.74
   2   9  -2   86.28    4.80
  -2   9   2   83.56    4.48
  -2  -9   2   85.50    4.41
  -2   9   2   82.37    4.75
  -2  -9   2   83.45    4.73
  -2   9   1    0.12    0.85
  -2   9   1    0.95    0.75
   2   9  -1   -0.13    0.44
   2  -9  -1    0.45    0.55
  -2  -9   1   -0.08    0.47
  -2  -9   1    0.60    0.55
   2  -9  -1    0.67    0.47
  -2   9   0    1.72    0.90
   2   9   0    0.65    0.51
   2  -9   0    0.63    0.36
  -2  -9   0    0.17    0.62
  -2   9   0    1.02    0.71
   2   9   0    0.98    0.68
   2   9   0    1.53    0.98
  -2  -9   0    1.09    0.67
  -2  -9  -1   26.97    1.78
  -2  -9  -1   26.88    2.03
   2   9   1   26.94    1.74
  -2   9  -1   28.05    1.83
   2  -9   1   23.24    1.65
  -2   9  -1   24.05    1.91
   2   9   1   23.96    2.00
   2   9   1   21.18    1.76
   2  -9   2   26.95    1.87
  -2   9  -2   28.02    1.88
  -2   9  -2   32.61    2.18
   2   9   2   26.11    2.12
  -2   9  -2   27.24    1.94
   2  -9   2   26.97    1.77
  -2  -9  -2   27.50    2.25
   2   9   2   26.85    1.86
  -2   9  -3   14.43    1.57
   2   9   3   16.61    1.58
   2  -9   3   17.20    1.28
   2   9   3   14.55    0.88
  -2  -9  -3   16.87    1.82
  -2  -9  -3   12.99    1.36
  -2   9  -3   16.84    1.34
   2   9   3   14.96    1.39
   2  -9   3   14.55    0.90
   2  -9   4   54.22    2.93
   2   9   4   60.55    2.90
   2  -9   4   60.31    2.85
  -2  -9  -4   64.09    3.51
   2   9   4   60.86    2.81
   2   9   4   58.60    3.38
   2  -9   4   62.56    2.98
  -2   9  -4   64.05    3.59
   2   9   4   57.20    3.44
   2   9   5   40.31    2.89
   2   9   5   38.06    2.06
  -2  -9  -5   41.78    1.99
   2  -9   5   39.15    2.11
  -2  -9  -5   43.30    2.66
   2   9   5   39.76    1.95
  -2   9  -5   38.64    2.61
   2  -9   5   38.89    1.99
   2  -9   5   40.37    2.13
   2   9   6   16.34    1.54
   2   9   6   15.77    1.77
   2  -9   6   17.08    1.02
  -2  -9  -6   17.13    1.61
  -2  -9  -6   17.30    0.98
   2   9   6   16.05    0.95
   2  -9   6   15.71    1.14
   2   9   7    0.50    0.57
   2  -9   7    0.85    0.60
   2  -9   7    0.23    0.56
   2   9   7   -0.32    0.81
   2  -9   7    0.34    0.39
  -2  -9  -7    0.25    1.22
  -2  -9  -7    0.42    0.71
   2   9   7    0.24    0.69
  -2  -9  -7    0.39    0.30
   2  -9   8   11.73    0.79
   2   9   8   10.80    0.99
   2  -9   8   11.86    0.97
   2  -9   9   13.56    0.97
   2   9   9   14.26    1.09
   2  -9   9   15.37    1.09
   2   9   9   13.07    0.95
   2  -9  10    3.35    0.45
   2   9  10    3.39    0.55
   2   9  10    3.45    0.55
   2   9  11   15.47    0.94
   2   9  11   16.76    0.95
   2   9  12    1.63    0.34
   2   9  12    2.30    0.36
   2   9  13    3.17    0.27
  -2  10  13    3.71    0.48
  -2  10  13    3.65    0.28
  -2 -10  12    9.43    0.70
  -2  10  12    7.34    0.55
  -2  10  11    1.70    0.44
   2 -10 -11    2.00    0.30
   2 -10 -10    3.09    0.41
   2 -10  -9    4.81    0.51
  -2 -10   9    5.37    0.80
  -2 -10   9    4.18    0.57
  -2  10   9    3.64    0.41
  -2  10   8    2.89    0.44
   2 -10  -8    3.31    0.49
  -2  10   8    2.59    0.37
  -2 -10   8    3.37    0.74
  -2  10   7    5.29    1.03
   2 -10  -7    6.41    1.02
  -2  10   7    6.55    1.02
  -2  10   7    4.76    1.19
  -2  10   7    6.71    0.59
   2  10  -7    4.97    1.28
   2 -10  -7    3.86    1.02
  -2 -10   7    5.17    0.77
   2 -10  -6    0.29    0.71
   2 -10  -6   -0.51    0.73
  -2 -10   6    0.66    0.78
  -2  10   6    0.38    0.69
   2  10  -6    1.12    1.11
  -2  10   6   -0.17    0.95
  -2  10   6    0.49    0.72
   2  10  -6    0.43    0.79
  -2 -10   6    0.95    0.61
   2 -10  -6    0.09    0.35
  -2  10   6    0.35    0.39
  -2  10   6    0.43    0.49
   2 -10  -6   -0.38    0.53
  -2  10   5   94.04    4.39
  -2  10   5  103.03    5.18
  -2 -10   5   95.89    5.39
  -2 -10   5   99.67    5.05
   2 -10  -5  106.51    5.20
   2 -10  -5   99.99    5.23
  -2  10   5   94.44    5.40
   2 -10  -5   95.81    4.41
  -2 -10   5   91.10    4.55
   2 -10  -5   98.27    4.91
  -2  10   5   95.05    4.49
  -2  10   5   94.57    5.04
   2  10  -5   92.25    5.31
   2 -10  -4   18.23    1.03
  -2 -10   4   16.17    1.50
  -2 -10   4   17.48    1.81
  -2  10   4   17.37    1.95
   2 -10  -4   17.57    1.43
  -2  10   4   16.82    1.10
  -2  10   4   17.58    1.64
   2  10  -4   20.01    1.95
  -2 -10   4   15.09    1.12
   2 -10  -4   17.90    1.58
  -2  10   4   21.42    1.73
  -2  10   4   19.28    1.87
  -2  10   3   26.08    2.47
   2  10  -3   28.39    1.48
  -2 -10   3   26.97    2.32
  -2 -10   3   30.92    2.15
  -2  10   3   34.38    2.50
  -2  10   3   34.30    2.33
   2  10  -3   33.66    2.54
   2 -10  -3   30.42    2.04
  -2  10   3   29.89    1.53
   2 -10  -3   32.33    2.04
   2 -10  -2    8.42    0.98
  -2 -10   2    9.29    1.08
   2  10  -2    9.47    0.65
  -2 -10   2    7.65    1.34
  -2  10   2    9.52    1.54
  -2  10   2   11.70    1.31
  -2  10   2   10.23    1.32
   2  10  -2    9.66    1.48
  -2  10   2   10.68    0.70
   2 -10  -2   11.97    1.11
  -2  10   2   10.03    1.41
  -2  10   1   75.40    3.43
  -2  10   1   78.01    4.16
   2  10  -1   73.37    3.80
  -2 -10   1   77.16    3.91
  -2  10   1   79.44    4.29
   2  10  -1   69.12    3.43
  -2 -10   1   81.96    4.52
  -2  10   1   72.33    4.34
  -2 -10   1   80.09    4.06
   2 -10  -1   77.21    3.94
   2 -10  -1   74.96    3.82
   2  10   0   45.53    2.19
  -2 -10   0   50.46    2.80
  -2  10   0   44.81    2.82
  -2  10   0   45.28    2.17
   2  10   0   45.91    3.09
  -2 -10   0   45.35    2.77
   2  10   0   43.34    2.60
  -2  10   0   44.33    3.01
   2  10   1    7.90    0.61
  -2 -10  -1    7.01    1.12
  -2  10  -1    6.95    1.11
   2  10   1    9.46    1.35
  -2  10  -1    8.42    1.34
   2 -10   1    7.93    0.95
   2  10   1    8.87    1.00
   2 -10   1    7.83    0.60
  -2  10  -1    7.88    1.22
  -2 -10  -1    9.75    1.09
   2 -10   2    0.97    0.51
   2 -10   2    1.94    0.66
   2  10   2    0.98    0.68
  -2 -10  -2    0.32    0.62
  -2 -10  -2   -0.15    0.86
   2  10   2    1.42    0.45
   2 -10   2    0.96    0.35
   2 -10   2    0.84    0.46
  -2  10  -2    1.00    0.64
  -2  10  -2   -0.41    0.91
   2  10   2    1.40    0.98
   2 -10   3    2.35    0.55
   2  10   3    3.28    0.83
  -2  10  -3    3.52    0.79
  -2  10  -3    2.84    1.03
   2  10   3    3.24    1.03
   2  10   3    2.78    0.52
   2 -10   3    3.06    0.44
   2  10   3    2.61    0.43
  -2 -10  -3    2.46    1.02
   2 -10   4  180.56    7.97
  -2 -10  -4  173.09    9.22
   2  10   4  181.37    8.63
  -2  10  -4  169.45    8.83
   2  10   4  178.82    8.71
   2  10   4  175.29    8.03
   2  10   4  175.19    7.94
  -2 -10  -4  184.80    7.98
   2 -10   4  199.84    8.12
   2 -10   4  156.49    8.05
  -2 -10  -4  181.27    8.70
   2 -10   5    1.15    0.56
  -2  10  -5    0.86    0.88
  -2 -10  -5    0.45    0.39
  -2 -10  -5    0.22    1.20
   2  10   5    0.64    0.36
  -2 -10  -5    0.26    0.74
   2  10   5    2.66    1.10
   2  10   5    0.71    0.50
   2 -10   5    0.64    0.40
   2 -10   6  127.44    5.95
  -2 -10  -6  122.14    7.28
   2  10   6  118.87    6.78
   2 -10   6  132.53    5.81
  -2 -10  -6  130.18    5.79
   2  10   6  128.47    5.77
   2  10   6  123.78    6.51
   2  10   6  119.02    5.88
  -2 -10  -6  136.25    6.67
   2  10   7    1.97    0.35
   2 -10   7    2.72    0.67
   2 -10   7    2.16    0.47
  -2 -10  -7    1.13    0.35
   2 -10   8   92.08    3.98
  -2 -10  -8   78.24    3.90
   2 -10   8   92.63    4.13
   2  10   8   86.27    4.12
   2  10   9    1.41    0.61
   2 -10   9    0.07    0.47
   2  10   9    1.15    0.48
   2  10  10   17.53    1.04
   2  10  10   17.80    1.04
  -2 -10 -11    6.69    0.47
   2  10  11    7.29    0.57
   2  10  12    0.45    0.25
   2  10  12    0.28    0.24
  -2  11  12    8.55    0.54
  -2  11  12    9.37    0.81
  -2  11  11    2.02    0.39
   2 -11 -11    1.70    0.27
  -2 -11  10    8.42    0.84
   2 -11 -10    6.87    0.55
  -2 -11   9    2.03    0.67
  -2 -11   9    1.33    0.46
  -2  11   9    1.75    0.32
   2 -11  -9    1.94    0.43
   2 -11  -8    0.98    0.43
  -2  11   8    1.39    0.39
  -2  11   8    0.68    0.30
  -2  11   7   25.18    1.34
   2 -11  -7   25.45    1.36
  -2 -11   7   24.29    1.57
  -2  11   7   23.67    1.34
  -2  11   6    5.36    1.06
  -2 -11   6    8.02    1.31
  -2  11   6    8.19    0.68
   2 -11  -6    9.17    0.69
  -2  11   6    5.35    1.08
   2 -11  -6   10.11    1.31
   2  11  -6    5.46    1.39
  -2 -11   6    9.05    0.87
  -2  11   6   10.80    1.50
   2 -11  -6    8.32    1.00
  -2  11   6    7.95    0.80
   2 -11  -5    0.82    0.59
  -2  11   5    0.04    0.47
  -2 -11   5    0.25    0.52
  -2  11   5    0.79    0.78
   2  11  -5    0.17    0.92
  -2  11   5    0.35    0.95
   2 -11  -5    0.80    0.65
   2 -11  -5    0.45    0.38
  -2  11   5    0.09    0.38
  -2 -11   5   -0.18    0.90
  -2 -11   4    1.25    0.53
  -2  11   4    0.54    0.83
   2  11  -4    2.66    1.13
  -2  11   4    0.52    0.73
  -2  11   4    1.62    0.41
   2 -11  -4    1.13    0.59
   2 -11  -4    1.07    0.72
   2 -11  -4    1.26    0.40
  -2  11   4    1.20    0.92
  -2 -11   4    0.59    0.59
  -2 -11   4    2.84    1.04
  -2 -11   3   20.67    1.80
  -2 -11   3   22.22    2.19
   2 -11  -3   23.83    1.74
   2  11  -3   25.16    1.24
  -2  11   3   21.58    1.25
   2 -11  -3   24.25    1.27
  -2  11   3   21.68    2.10
   2 -11  -3   22.41    1.73
  -2  11   3   21.27    2.00
   2  11  -3   24.54    2.25
   2  11  -3   20.67    1.19
   2  11  -2  170.12    8.07
  -2 -11   2  193.46    9.29
   2 -11  -2  176.98    8.59
  -2  11   2  182.04    9.00
   2  11  -2  181.71    9.28
  -2  11   2  184.17    8.09
  -2  11   2  180.16    8.90
   2 -11  -2  185.34    8.67
   2  11  -2  183.87    8.10
  -2  11   2  191.36    9.16
   2 -11  -2  186.59    8.10
   2  11  -1   49.32    2.36
  -2 -11   1   47.96    3.39
  -2  11   1   49.67    2.35
  -2  11   1   49.45    3.09
   2 -11  -1   51.76    2.90
   2  11  -1   50.84    2.38
  -2  11   1   51.45    3.29
  -2  11   1   51.62    3.32
  -2 -11   1   48.64    2.95
  -2  11   1   46.73    3.32
   2 -11  -1   46.15    2.29
   2 -11  -1   48.73    2.35
   2  11   0   81.70    4.72
   2 -11   0   82.25    3.62
   2  11   0   78.70    4.13
  -2  11   0   73.59    4.33
  -2  11   0   77.63    3.61
  -2  11   0   75.91    4.54
   2  11   0   82.02    3.66
  -2 -11   0   73.67    4.22
   2 -11   0   69.85    3.70
   2  11   0   82.13    3.69
  -2 -11  -1    2.35    0.73
   2  11   1    3.14    0.46
   2 -11   1    3.32    0.37
   2 -11   1    2.97    0.43
  -2 -11  -1    5.74    1.26
   2 -11   1    4.96    0.92
  -2  11  -1    2.92    1.09
  -2  11  -1    2.58    0.86
   2  11   1    2.94    1.17
  -2  11  -1    3.44    0.42
   2 -11   1    3.05    0.76
   2  11   1    3.93    0.84
   2  11   1    3.53    0.53
   2 -11   1    3.58    0.55
  -2 -11  -1    3.41    0.87
  -2  11  -2    7.62    0.58
  -2 -11  -2    6.10    1.18
   2  11   2    7.45    0.72
   2 -11   2    6.62    0.96
   2  11   2    8.59    1.06
  -2  11  -2    6.98    1.08
  -2  11  -2    8.85    1.39
   2  11   2    8.10    1.40
  -2 -11  -2    6.31    1.04
   2 -11   2    8.00    0.63
   2 -11   2    6.58    0.76
   2  11   3   36.09    2.43
  -2 -11  -3   36.63    2.46
  -2 -11  -3   37.04    2.84
   2 -11   3   32.60    1.93
  -2 -11  -3   37.97    1.84
   2  11   3   31.92    1.80
   2 -11   3   38.46    1.83
  -2  11  -3   41.41    2.84
   2  11   3   33.91    2.62
   2  11   3   35.22    1.91
   2  11   4    8.67    1.20
  -2 -11  -4    9.39    0.73
   2  11   4    8.66    0.69
   2 -11   4    8.88    0.72
   2  11   4    8.29    0.81
   2 -11   4    7.68    0.84
  -2 -11  -4    8.66    1.56
  -2  11  -4    6.15    1.33
   2  11   5   19.41    1.74
   2  11   5   19.44    2.05
   2  11   5   19.70    1.14
   2  11   5   17.93    1.27
  -2 -11  -5   19.87    2.30
  -2 -11  -5   20.81    1.84
  -2 -11  -5   21.09    1.19
  -2  11  -5   18.16    1.91
   2 -11   6    1.43    0.65
   2  11   6    1.21    0.41
   2  11   6    1.38    0.66
  -2 -11  -6    1.80    0.44
   2 -11   6    1.12    0.47
   2 -11   7   10.31    0.95
   2  11   7   10.55    0.70
   2 -11   7   11.14    0.77
   2  11   7    8.74    0.94
  -2 -11  -7    8.85    0.71
   2 -11   8    1.88    0.41
  -2 -11  -8    1.11    0.33
   2 -11   8    2.04    0.57
   2  11   9    1.21    0.45
   2 -11   9    1.12    0.47
   2  11   9    1.71    0.59
   2  11  10    0.70    0.40
   2  11  10    1.32    0.40
  -2 -11 -11    1.85    0.25
   2  11  11    3.00    0.35
   2  11  11    2.51    0.36
  -2  12  12    3.53    0.45
  -2  12  11    2.82    0.35
  -2 -12  11    2.92    0.47
   2 -12 -11    2.45    0.27
  -2 -12  10   15.31    1.03
   2 -12 -10   15.60    0.86
   2 -12  -9    4.85    0.51
  -2 -12   9    5.03    0.69
  -2 -12   9    4.29    0.56
  -2  12   8   19.42    1.08
  -2 -12   8   18.29    1.23
  -2 -12   8   21.53    1.33
  -2  12   8   17.74    1.04
   2 -12  -8   20.49    1.12
   2 -12  -7    1.08    0.43
  -2 -12   7    2.01    0.67
  -2  12   7    1.52    0.41
  -2  12   7    0.79    0.41
  -2 -12   6    1.16    0.61
  -2  12   6    1.05    0.42
  -2  12   6    1.63    0.45
   2 -12  -5    5.37    0.58
   2 -12  -5    5.78    0.57
  -2 -12   5    6.50    0.74
  -2  12   5    5.45    0.68
  -2 -12   4    0.18    0.51
  -2  12   4    0.36    0.94
  -2 -12   4    0.94    1.01
  -2  12   4    0.39    0.71
   2 -12  -4    0.24    0.60
   2 -12  -4    0.44    0.66
  -2  12   4    1.38    0.44
  -2  12   4    2.52    0.96
  -2  12   4    0.70    0.82
   2  12  -4    0.97    1.02
   2 -12  -3   51.26    3.13
   2 -12  -3   50.19    3.15
  -2  12   3   56.73    3.67
  -2 -12   3   51.28    3.65
  -2 -12   3   49.80    3.22
  -2  12   3   51.53    3.49
   2  12  -3   54.50    3.80
   2  12  -3   52.45    2.55
  -2  12   3   56.20    2.61
   2 -12  -3   55.94    2.62
  -2 -12   2  106.94    6.03
   2  12  -2  108.15    4.82
   2 -12  -2  100.02    4.76
  -2  12   2  111.91    5.94
  -2  12   2  106.58    4.83
  -2  12   2   98.07    5.63
  -2  12   2  106.89    5.84
   2  12  -2  109.16    6.15
   2 -12  -2  106.88    5.45
   2  12  -2  108.21    4.83
  -2 -12   2  105.29    4.79
   2 -12  -2  105.93    4.83
   2 -12  -1   16.41    0.92
   2  12  -1   18.00    1.03
  -2  12   1   16.91    1.01
  -2 -12   1   18.34    1.96
  -2  12   1   16.77    1.86
  -2  12   1   13.65    1.61
  -2  12   1   16.07    1.79
  -2 -12   1   14.95    0.97
   2 -12  -1   17.57    1.00
   2 -12  -1   16.62    1.52
   2  12  -1   16.85    1.03
  -2 -12   1   16.00    1.52
  -2 -12   0   38.56    2.52
  -2  12   0   35.31    2.71
  -2 -12   0   39.19    1.89
   2 -12   0   38.11    1.85
   2  12   0   35.25    2.34
  -2 -12   0   35.74    2.96
   2 -12   0   32.48    1.94
   2  12   0   38.50    1.93
   2  12   0   36.60    1.89
   2  12   0   37.85    2.96
  -2  12   0   33.80    2.56
  -2  12   0   38.65    1.87
  -2  12  -1   17.91    1.69
  -2  12  -1   17.47    0.99
   2 -12   1   16.01    1.12
   2 -12   1   16.80    0.99
   2  12   1   19.59    1.57
  -2 -12  -1   15.54    1.53
  -2  12  -1   14.78    1.86
   2  12   1   16.68    1.93
  -2  12  -1   17.97    1.01
   2  12   1   15.66    1.03
  -2 -12  -1   17.21    1.02
   2 -12   1   15.46    0.94
   2 -12   1   16.76    1.50
   2  12   1   18.66    1.11
   2 -12   2   66.57    3.14
  -2  12  -2   67.38    3.84
  -2 -12  -2   59.00    4.20
   2 -12   2   59.34    3.25
   2  12   2   67.55    3.24
  -2 -12  -2   57.04    3.90
   2  12   2   64.60    3.78
  -2  12  -2   69.10    4.28
   2  12   2   69.79    4.25
  -2 -12  -2   69.65    3.17
  -2  12  -2   70.59    3.14
   2  12   2   66.04    3.17
  -2 -12  -2   69.58    3.88
   2 -12   3   29.47    1.89
   2  12   3   37.00    1.92
  -2 -12  -3   33.98    2.73
   2  12   3   33.31    2.43
  -2  12  -3   35.67    2.84
   2  12   3   35.34    2.75
  -2 -12  -3   37.15    1.82
   2  12   3   35.55    1.81
  -2 -12  -3   31.75    2.38
   2 -12   4  155.52    7.80
   2  12   4  174.00    7.79
  -2 -12  -4  167.62    8.92
  -2 -12  -4  180.49    7.72
  -2  12  -4  162.29    8.81
   2  12   4  176.33    7.70
   2  12   4  158.50    8.38
  -2 -12  -4  175.26    8.51
   2 -12   5    9.89    1.00
   2  12   5   11.83    0.83
  -2 -12  -5   11.63    0.85
   2  12   5   11.25    0.99
   2  12   6   38.56    1.91
  -2 -12  -6   37.76    1.93
   2 -12   6   37.95    1.94
   2  12   6   35.72    2.05
   2  12   7   32.52    1.85
   2 -12   7   34.73    1.69
   2  12   7   30.34    1.62
  -2 -12  -7   32.96    1.66
   2 -12   7   32.14    1.84
  -2 -12  -8    1.97    0.34
   2 -12   8    2.10    0.37
   2 -12   8    1.58    0.56
   2 -12   9   14.84    0.95
   2  12   9   14.94    0.90
   2  12  10   -0.25    0.39
   2  12  10    0.16    0.34
   2  12  10   -0.09    0.29
  -2 -12 -11    2.66    0.24
   2  12  11    3.68    0.31
   2  12  11    3.30    0.29
  -2  13  11    1.02    0.22
   2 -13 -11    1.45    0.18
  -2  13  10   11.94    0.77
   2 -13 -10   14.06    0.76
   2 -13  -9    5.36    0.48
  -2 -13   9    5.03    0.63
   2 -13  -8    0.55    0.40
  -2  13   8    0.26    0.32
  -2  13   8    0.20    0.25
  -2 -13   8    0.31    0.52
  -2 -13   8    0.73    0.52
  -2  13   7    1.83    0.42
  -2  13   7    1.40    0.39
  -2 -13   7    2.61    0.64
   2 -13  -6    2.30    0.45
  -2 -13   6    2.76    0.63
  -2  13   6    1.78    0.45
  -2  13   6    2.58    0.46
  -2 -13   5    4.82    0.69
   2 -13  -5    5.13    0.55
  -2  13   5    5.01    0.64
  -2  13   5    4.82    0.59
  -2  13   4    0.85    0.46
   2 -13  -4    0.45    0.38
  -2 -13   4    0.17    0.48
  -2  13   3    0.38    0.45
   2 -13  -3    1.18    0.43
   2 -13  -3    0.91    0.34
  -2  13   3    1.34    0.46
   2  13  -3    0.88    0.36
  -2  13   2   51.08    2.42
  -2  13   2   45.86    3.21
  -2  13   2   52.65    3.13
  -2 -13   2   52.13    3.57
  -2  13   2   51.96    3.48
   2  13  -2   48.89    3.66
  -2  13   2   48.04    3.41
  -2 -13   2   45.94    2.35
   2 -13  -2   50.40    2.41
   2  13  -2   49.42    2.41
  -2  13   2   49.16    2.44
   2 -13  -2   48.66    2.35
   2  13  -2   50.50    2.43
   2 -13  -2   52.08    3.06
  -2  13   1    5.04    0.57
   2  13  -1    6.03    0.60
  -2  13   1    4.42    0.53
   2  13  -1    4.98    0.60
  -2  13   1    5.22    1.20
  -2 -13   1    5.67    0.54
   2 -13  -1    4.91    0.53
  -2  13   1    3.86    1.19
  -2  13   1    6.49    1.19
  -2 -13   1    3.62    1.20
  -2  13   1    5.68    0.98
   2 -13  -1    4.88    0.90
   2  13   0    1.77    0.47
  -2  13   0    1.08    0.43
   2 -13   0    0.85    0.50
   2 -13   0    1.32    0.35
  -2 -13   0    1.20    0.40
   2  13   0    0.40    1.13
  -2  13   0    1.54    0.89
  -2 -13   0   -0.13    0.64
   2  13   0    1.01    0.48
  -2  13   0    1.03    0.39
  -2 -13   0    1.23    1.06
  -2  13  -1   21.50    1.16
   2  13   1   22.43    1.22
   2 -13   1   18.52    1.27
   2  13   1   16.21    1.62
  -2  13  -1   18.67    1.11
  -2  13  -1   22.03    1.84
  -2 -13  -1   19.44    1.16
   2  13   1   20.61    2.22
  -2  13  -1   21.03    2.18
  -2 -13  -1   17.45    1.67
   2  13   1   19.95    1.25
   2  13   2    5.58    1.39
  -2 -13  -2    7.90    1.13
   2  13   2    9.33    0.83
   2  13   2    5.20    1.05
  -2 -13  -2   10.15    0.73
  -2  13  -2    8.53    0.66
   2  13   2    9.95    0.75
   2 -13   2    6.21    0.80
   2 -13   3    3.00    0.68
   2  13   3    3.17    0.65
   2  13   4   11.36    0.97
   2  13   4   11.20    0.88
   2 -13   4   10.94    1.02
  -2 -13  -4   12.54    0.88
  -2 -13  -5    1.82    0.51
   2 -13   5    1.56    0.64
   2  13   5    2.42    0.67
   2 -13   5    1.16    0.48
   2  13   5    1.35    0.44
  -2 -13  -6    2.14    0.48
   2  13   6    1.85    0.44
   2 -13   6    2.18    0.50
   2  13   6    2.60    0.71
  -2 -13  -7    0.43    0.36
   2  13   7    0.52    0.62
   2 -13   7    0.08    0.37
   2 -13   7    1.07    0.59
   2  13   7    0.40    0.28
  -2 -13  -8    0.21    0.26
   2  13   8    0.44    0.38
   2 -13   8    0.46    0.49
   2  13   8    0.26    0.54
   2  13   9    0.22    0.31
   2 -13   9    0.72    0.37
   2  13  10    0.49    0.31
  -2 -13 -10    0.64    0.21
   2  13  10    0.66    0.24
   2  13  10    0.45    0.27
  -2  14  10    0.35    0.24
   2 -14 -10    0.56    0.20
   2 -14  -9    0.59    0.29
  -2 -14   8    3.08    0.54
  -2 -14   8    4.16    0.59
   2 -14  -7   36.54    1.81
  -2  14   7   33.35    1.80
  -2  14   7   37.42    1.81
  -2 -14   7   37.11    1.98
  -2  14   6    6.93    0.59
  -2  14   6    5.17    0.58
   2 -14  -6    6.21    0.57
  -2 -14   6    6.32    0.69
   2 -14  -5   16.74    0.99
  -2 -14   5   17.66    1.11
  -2  14   5   16.66    1.04
   2 -14  -4   60.46    2.93
  -2  14   4   65.46    3.01
   2 -14  -3   30.97    1.61
  -2  14   3   31.67    1.69
   2  14  -3   32.24    1.65
  -2  14   3   34.72    1.73
  -2  14   2   16.41    0.99
  -2  14   2   16.83    1.03
   2  14  -2   15.67    0.98
   2 -14  -2   14.49    0.88
  -2 -14   2   14.31    0.89
   2 -14  -2   16.52    0.97
   2  14  -1    2.71    0.52
  -2  14   1    3.59    0.51
  -2 -14   1    3.10    0.42
   2  14  -1    3.33    0.54
  -2  14   1    2.33    0.47
  -2  14   0   43.37    2.15
  -2  14   0   44.91    2.19
   2  14   0   48.70    2.23
  -2 -14   0   44.81    2.17
   2  14   0   40.79    2.21
   2 -14   0   38.73    2.22
   2  14   1   77.92    3.58
  -2  14  -1   78.93    3.54
  -2 -14  -1   78.73    3.54
   2  14   1   73.70    3.59
  -2  14  -2   22.77    1.25
   2  14   2   24.05    1.34
   2 -14   2   21.19    1.40
   2  14   2   23.96    1.40
  -2 -14  -2   21.22    1.28
   2 -14   3    7.07    0.86
   2  14   3    8.76    0.82
   2  14   4   -0.07    0.43
   2 -14   4    0.67    0.61
  -2 -14  -4    0.20    0.45
   2  14   4   -0.31    0.59
   2 -14   5   99.33    4.70
   2  14   5  103.75    4.70
   2 -14   5   95.86    4.81
  -2 -14  -5  110.24    4.72
   2  14   5  100.43    4.81
   2  14   6    2.55    0.64
  -2 -14  -6    3.32    0.49
   2 -14   6    2.86    0.48
   2  14   6    3.41    0.46
   2 -14   7    2.12    0.41
   2 -14   7    1.61    0.53
  -2 -14  -7    2.21    0.38
   2  14   7    1.95    0.59
   2  14   8   -0.25    0.46
  -2 -14  -8    0.33    0.23
   2 -14   8   -0.23    0.40
   2  14   8    0.16    0.32
  -2 -14  -9    0.19    0.24
   2 -14   9    0.06    0.30
   2  14   9    0.33    0.24
   2 -15  -9    0.48    0.21
  -2  15   9    0.50    0.24
  -2 -15   8   12.48    0.81
  -2  15   7   26.45    1.39
  -2 -15   7   27.29    1.54
   2 -15  -7   30.18    1.40
  -2  15   6    4.01    0.46
   2 -15  -6    3.67    0.43
  -2 -15   6    4.34    0.67
  -2  15   5    5.52    0.55
   2 -15  -5    4.97    0.48
  -2  15   5    4.70    0.55
   2 -15  -4    7.82    0.57
  -2  15   4    7.94    0.67
  -2  15   3    5.55    0.59
   2 -15  -3    4.89    0.46
  -2  15   3    5.08    0.59
  -2  15   2    4.64    0.57
  -2  15   2    3.48    0.51
   2 -15  -2    3.55    0.35
  -2 -15   2    4.24    0.39
  -2 -15   1   33.70    1.71
  -2  15   1   35.72    1.79
   2  15  -1   35.61    1.79
  -2  15   1   32.68    1.75
  -2  15   0   40.60    1.89
   2  15   0   39.01    1.90
  -2 -15   0   35.47    1.83
   2  15   0   36.14    1.90
  -2  15  -1   20.38    1.14
   2  15   1   19.71    1.17
   2 -15   1   17.28    1.19
  -2 -15  -1   19.12    1.13
   2  15   1   18.77    1.19
   2  15   2    1.10    0.51
   2 -15   2    0.81    0.53
   2  15   2    0.90    0.53
  -2 -15  -2    0.69    0.41
   2 -15   3    4.44    0.68
   2  15   3    6.21    0.72
   2 -15   4    6.08    0.61
   2  15   4    5.19    0.57
   2 -15   4    6.24    0.72
  -2 -15  -4    4.96    0.55
   2  15   5    2.08    0.59
   2 -15   5    1.53    0.46
   2 -15   5    1.88    0.58
  -2 -15  -5    1.43    0.43
   2  15   5    1.20    0.39
   2 -15   6    7.39    0.60
   2  15   6    7.03    0.56
   2 -15   6    6.65    0.69
  -2 -15  -6    7.10    0.57
   2  15   6    6.56    0.72
  -2 -15  -7    1.60    0.32
   2  15   7    1.93    0.50
   2  15   7    1.23    0.33
   2 -15   8    1.81    0.36
  -2 -15  -8    1.72    0.28
   2  15   8    1.34    0.25
  -2 -15  -9   -0.03    0.16
  -2 -16   8    0.60    0.25
   2 -16  -8    1.04    0.20
  -2  16   7   15.68    0.86
  -2 -16   7   16.79    0.98
   2 -16  -7   17.74    0.86
  -2  16   6    3.98    0.41
   2 -16  -6    2.95    0.34
  -2  16   5    0.42    0.34
   2 -16  -5    0.07    0.26
   2 -16  -4    0.91    0.28
  -2  16   4    1.63    0.40
  -2  16   3    3.61    0.48
  -2  16   2    7.49    0.63
  -2 -16   1    1.10    0.29
   2  16  -1    1.97    0.43
  -2  16   1    0.90    0.39
  -2 -16   0    2.41    0.41
  -2  16   0    3.07    0.46
   2  16   0    2.37    0.47
  -2  16  -1    0.36    0.37
  -2 -16  -1    0.61    0.36
   2 -16   1    0.49    0.45
   2  16   1    0.52    0.45
   2  16   1    1.13    0.43
  -2 -16  -2    4.54    0.50
   2 -16   2    3.59    0.57
   2  16   2    4.34    0.59
   2  16   2    3.57    0.51
   2 -16   3   11.98    0.88
  -2 -16  -3   13.09    0.80
   2  16   3   10.66    0.86
   2 -16   4    2.29    0.46
   2 -16   4    1.64    0.52
   2  16   4    1.37    0.40
   2  16   4    2.71    0.54
   2 -16   5    2.48    0.42
  -2 -16  -5    2.57    0.40
   2 -16   5    2.67    0.49
   2  16   5    2.14    0.51
   2  16   5    2.46    0.38
  -2 -16  -6    0.27    0.28
   2 -16   6    0.21    0.30
   2  16   6    0.57    0.41
   2 -16   6   -0.38    0.37
  -2 -16  -7    9.86    0.57
  -2 -17   7   -0.06    0.22
  -2  17   6    0.49    0.23
  -2 -17   5    7.11    0.61
  -2 -17   4    0.83    0.44
  -2  17   4    0.38    0.32
  -2 -17   3    3.23    0.54
  -2  17   3    3.46    0.43
  -2 -17   2    0.26    0.44
  -2  17   2    0.40    0.34
  -2  17   1    4.60    0.48
  -2 -17   0    8.76    0.70
  -2  17   0   10.52    0.68
   2  17   1    4.61    0.49
  -2  17  -1    5.65    0.48
   2 -17   1    4.63    0.47
  -2 -17  -1    4.57    0.44
   2 -17   2    3.68    0.48
  -2 -17  -2    4.20    0.42
   2 -17   2    3.69    0.46
   2  17   2    3.58    0.46
   2  17   2    2.49    0.45
  -2 -17  -3    0.87    0.33
   2  17   3    0.86    0.35
   2 -17   3    0.50    0.37
   2  17   3    0.53    0.38
   2 -17   4    1.43    0.39
   2 -17   4    1.40    0.36
   2  17   4    1.18    0.37
  -2 -17  -5    5.82    0.42
   2 -17   5    5.59    0.48
   2 -17   5    5.46    0.43
   2  17   5    4.15    0.45
  -2 -17  -6    0.43    0.17
   2 -17   6    0.36    0.27
  -2 -18   5    0.46    0.25
  -2  18   4    0.23    0.22
  -2 -18   4    0.73    0.30
  -2  18   3    0.84    0.27
  -2 -18   3    0.99    0.32
   2 -18  -3    0.50    0.20
  -2  18   2    1.02    0.28
  -2 -18   2    0.70    0.33
   2 -18  -2    0.96    0.27
  -2  18   1    0.81    0.27
  -2 -18   1    0.58    0.30
   2 -18  -1    1.22    0.31
  -2  18   0    0.80    0.27
   2 -18   0    0.61    0.31
   2 -18   1    2.84    0.38
   2 -18   2    0.76    0.23
  -2 -18  -2    1.08    0.24
   2 -18   2    1.62    0.32
   2 -18   3    2.95    0.31
   2 -18   4    1.58    0.24
   2 -18   4    0.76    0.23
  -3   0  15    0.61    0.33
  -3   0  14    4.48    0.62
  -3   0  14    4.73    0.91
  -3   0  14    4.80    0.84
  -3   0  14    3.57    0.38
  -3   0  13    0.55    0.99
  -3   0  13    1.30    0.69
  -3   0  13    0.06    0.90
  -3   0  13   -0.13    0.34
  -3   0  12   -0.05    0.37
  -3   0  12    0.22    1.00
  -3   0  12    0.72    1.16
  -3   0  12    0.07    0.36
  -3   0  12   -0.29    0.41
  -3   0  12    0.04    0.77
  -3   0  11    0.15    0.94
  -3   0  11   -1.00    1.18
  -3   0  11    0.12    0.39
  -3   0  11    0.58    0.81
  -3   0  11    0.66    0.38
  -3   0  10   21.80    2.48
  -3   0  10   25.57    1.80
  -3   0  10   24.94    1.93
   3   0 -10   20.93    1.98
  -3   0  10   24.28    1.30
  -3   0  10   26.84    1.60
  -3   0  10   24.40    1.29
  -3   0   9    3.66    1.32
  -3   0   9    1.72    0.37
   3   0  -9    0.70    0.82
  -3   0   9    1.99    0.73
  -3   0   9    1.75    0.85
  -3   0   9    2.50    1.10
  -3   0   9    1.57    0.38
   3   0  -9    2.39    0.87
  -3   0   8   22.95    2.21
  -3   0   8   18.86    1.57
   3   0  -8   21.88    1.88
   3   0  -8   18.34    1.81
   3   0  -7    3.22    1.01
   3   0  -7    0.84    0.89
  -3   0   7    2.25    1.26
   3   0  -6  558.22   25.50
   3   0  -6  599.31   25.44
  -3   0   6  555.58   24.99
  -3   0   6  566.73   25.54
   3   0  -5    7.18    1.09
   3   0  -5    8.81    1.23
  -3   0   5    9.64    1.05
  -3   0   5    7.08    0.58
  -3   0   5    8.14    0.78
  -3   0   5    8.90    1.41
  -3   0   4   30.48    1.69
   3   0  -4   31.21    2.17
   3   0  -4   32.76    2.01
  -3   0   4   31.80    2.02
  -3   0   4   30.23    1.86
  -3   0   4   28.94    1.58
   3   0  -3    0.40    0.91
  -3   0   3    1.06    0.65
  -3   0   3    0.36    0.49
   3   0  -2  633.15   27.62
  -3   0   2  622.69   27.60
  -3   0   2  631.91   27.50
  -3   0   2  623.31   27.55
  -3   0   1    0.41    0.60
   3   0  -1    0.25    0.55
   3   0  -1    0.56    0.75
  -3   0   1    0.56    0.51
  -3   0   0  273.26   11.28
  -3   0   0  252.95   11.15
  -3   0   0  249.41   11.14
   3   0   0  243.45   11.26
   3   0   0  243.37   11.14
   3   0   1    0.55    0.50
   3   0   1    0.90    0.30
  -3   0  -1   -0.23    0.57
  -3   0  -1    0.32    0.30
   3   0   2  237.15   10.02
  -3   0  -2  215.79    9.69
   3   0   2  217.02    9.72
  -3   0  -2  243.05   10.03
  -3   0  -2  219.84    9.74
  -3   0  -3    4.63    0.42
  -3   0  -3    4.27    0.79
   3   0   3    4.45    0.81
  -3   0  -4   50.19    2.46
  -3   0  -4   54.17    2.86
   3   0   4   55.51    2.94
  -3   0  -5    1.87    0.70
   3   0   5    1.02    0.79
   3   0   6  117.36    6.16
  -3   0  -6  127.39    6.17
   3   0   6  124.51    6.31
   3   0   7    0.20    0.37
   3   0   7    0.92    0.82
   3   0   7    0.85    0.51
   3   0   7    1.09    1.07
   3   0   8  104.25    5.77
   3   0   8  107.35    4.95
   3   0   8  106.28    4.87
   3   0   8  110.03    4.95
   3   0   8  105.35    4.94
   3   0   8  110.05    4.92
   3   0   8  110.29    4.96
   3   0   8  104.45    4.81
   3   0   9    0.67    0.88
   3   0   9    0.77    0.36
   3   0   9    0.57    0.65
   3   0   9    1.81    0.46
   3   0   9    0.75    0.47
   3   0   9    0.90    0.52
   3   0   9    0.51    0.41
   3   0  10  120.30    5.50
   3   0  10  126.30    5.58
   3   0  10  122.52    5.66
   3   0  10  124.92    5.57
   3   0  10  119.57    5.64
   3   0  10  118.83    5.65
   3   0  11    0.92    0.75
   3   0  11    0.23    0.39
   3   0  11    0.15    0.45
   3   0  11    0.72    0.58
   3   0  12    0.22    0.70
   3   0  12    0.04    0.35
   3   0  12    0.99    0.45
   3   0  13    1.53    0.32
   3   0  13    0.70    0.38
   3   0  14    7.22    0.48
  -3  -1  15    3.25    0.53
  -3   1  15    3.26    0.38
  -3  -1  14    1.90    0.32
  -3   1  14    2.10    0.32
  -3   1  14    2.81    0.56
  -3   1  14    2.30    0.82
  -3  -1  14    1.35    0.73
  -3   1  14    1.71    0.75
  -3   1  13    5.98    1.05
  -3  -1  13    5.41    1.05
  -3   1  13    6.64    1.17
  -3   1  13    6.80    0.81
  -3   1  13    5.00    0.48
  -3  -1  13    4.70    0.47
  -3   1  12   13.44    0.81
  -3  -1  12   12.50    0.80
  -3   1  12   13.92    0.83
  -3   1  12   14.49    1.39
  -3  -1  12   13.44    1.33
  -3   1  12   13.86    1.52
  -3   1  12   14.13    1.14
  -3  -1  12    9.16    0.91
  -3  -1  11    6.53    0.58
  -3   1  11    6.85    0.56
  -3   1  11    7.07    0.93
  -3   1  11    5.85    1.32
  -3  -1  11    5.40    1.13
  -3   1  11    5.06    1.10
  -3  -1  11    5.79    0.57
  -3   1  11    5.94    0.58
  -3  -1  10   71.22    3.19
  -3   1  10   65.17    3.18
  -3  -1  10   70.16    3.64
  -3   1  10   68.19    3.66
   3   1 -10   61.23    3.94
  -3   1  10   66.05    3.68
  -3  -1  10   71.45    3.20
  -3   1  10   68.69    3.18
   3  -1 -10   58.73    3.91
  -3   1  10   72.08    3.41
  -3   1  10   69.60    4.51
  -3   1   9   13.47    1.86
  -3  -1   9   10.13    0.71
  -3   1   9   10.67    0.72
  -3  -1   9   10.84    0.71
  -3   1   9   12.18    0.71
  -3   1   9   11.58    1.00
   3   1  -9    9.68    1.32
  -3  -1   9   10.39    1.14
  -3   1   9   10.25    1.35
   3   1  -9    9.09    1.31
   3  -1  -9    9.94    1.34
   3   1  -8    8.42    1.34
   3  -1  -8    8.27    1.20
  -3   1   8    9.86    1.64
  -3  -1   8    8.93    1.05
   3   1  -8   11.47    1.43
   3  -1  -8   10.15    1.40
  -3   1   8    9.69    1.21
  -3   1   7  148.86    6.84
   3   1  -7  148.61    7.23
   3  -1  -7  145.60    7.21
   3   1  -7  142.29    7.33
   3  -1  -7  132.85    7.12
  -3   1   7  141.45    7.37
  -3   1   6  803.51   35.99
   3  -1  -6  826.34   35.88
   3   1  -6  843.15   35.92
  -3   1   6  814.70   35.57
  -3  -1   6  767.78   35.35
  -3  -1   6  808.00   35.72
   3   1  -6  849.90   36.07
   3  -1  -6  835.16   35.97
  -3   1   5   76.59    4.29
   3   1  -5   86.51    4.28
   3  -1  -5   83.28    4.22
  -3  -1   5   77.81    3.78
  -3   1   5   80.38    3.94
  -3  -1   5   76.13    3.63
  -3   1   5   78.77    3.73
  -3   1   5   85.58    4.17
   3   1  -5   78.80    4.37
   3  -1  -5   88.05    4.37
  -3  -1   4  327.09   14.93
  -3   1   4  327.60   14.94
   3  -1  -4  339.76   15.16
   3   1  -4  337.45   15.21
  -3  -1   4  335.14   15.02
   3  -1  -4  328.53   15.04
   3   1  -4  357.31   15.07
  -3   1   4  329.43   14.81
  -3  -1   4  324.44   14.71
   3   1  -4  348.83   14.89
  -3   1   4  344.89   15.00
  -3   1   4  319.78   14.69
  -3   1   3  323.98   14.54
  -3  -1   3  311.08   14.42
   3   1  -3  323.23   14.63
   3  -1  -3  324.59   14.59
  -3   1   3  326.91   14.41
  -3  -1   3  326.53   14.25
  -3   1   3  320.77   14.31
   3   1  -3  338.96   14.42
  -3  -1   3  307.73   14.39
  -3   1   3  316.77   14.38
   3   1  -2  829.07   36.09
  -3   1   2  829.21   36.11
   3  -1  -2  819.83   36.09
  -3   1   2  843.03   36.02
  -3  -1   2  813.03   36.11
  -3  -1   2  812.98   36.03
  -3   1   2  813.65   36.01
  -3   1   2  810.90   36.00
  -3  -1   2  838.38   35.98
  -3   1   1  338.09   15.05
  -3  -1   1  348.40   15.07
   3  -1  -1  339.64   15.12
   3   1  -1  327.34   15.14
   3  -1  -1  330.55   15.01
  -3   1   1  340.15   14.95
   3   1  -1  341.83   15.09
  -3  -1   1  336.22   15.05
  -3  -1   1  336.10   15.01
  -3   1   1  347.45   14.97
   3   1   0  222.86   10.54
   3  -1   0  236.61   10.54
   3  -1   0  229.83   10.42
  -3   1   0  243.50   10.54
  -3   1   0  236.09   10.39
  -3  -1   0  229.92   10.47
  -3  -1   0  240.37   10.56
  -3   1   0  239.09   10.51
  -3  -1  -1  889.67   38.07
   3  -1   1  867.33   38.11
   3   1   1  833.59   38.12
  -3  -1  -1  908.85   38.29
  -3   1  -1  893.03   38.01
   3   1   1  837.10   38.21
   3  -1   1  853.72   38.00
  -3   1  -1  942.70   38.20
  -3  -1  -1  861.54   38.10
  -3  -1  -2   59.65    2.67
   3   1   2   62.73    2.87
  -3  -1  -2   62.53    2.66
   3   1   2   58.10    2.59
  -3  -1  -2   63.48    2.99
  -3   1  -2   65.58    2.81
   3   1   3   93.86    4.64
  -3  -1  -3   97.55    4.40
  -3  -1  -3   89.40    4.72
  -3   1  -3   97.33    4.54
   3   1   4   13.47    0.83
  -3   1  -4   18.13    1.18
  -3  -1  -4   16.24    1.39
  -3  -1  -4   14.76    0.96
   3   1   4   14.86    1.32
  -3   1  -5  107.03    4.91
  -3  -1  -5  102.95    5.19
   3   1   5   98.91    5.08
  -3  -1  -5   95.51    4.68
   3   1   6   85.76    4.59
  -3  -1  -6   90.38    4.70
   3   1   6   80.69    4.66
  -3  -1  -7   50.49    3.03
   3   1   7   38.98    2.05
   3   1   7   40.43    2.08
   3   1   7   40.42    2.77
   3   1   7   48.83    3.03
   3   1   8    8.59    1.37
   3  -1   8    9.06    0.64
   3   1   8    9.21    0.66
   3   1   8    9.98    0.80
   3   1   8    9.14    0.77
   3  -1   8   10.78    0.73
   3   1   8    9.06    0.76
   3   1   8    9.67    0.86
   3  -1   8    9.63    0.69
   3  -1   8   10.96    0.78
   3   1   8   10.39    0.73
   3  -1   9    0.80    0.43
   3   1   9    1.58    0.48
   3   1   9    0.92    0.41
   3   1   9    1.69    0.69
   3  -1   9    1.47    0.50
   3   1   9    1.54    0.51
   3   1   9    3.33    1.03
   3  -1   9    1.01    0.37
   3   1   9    1.10    0.45
   3  -1   9    1.53    0.44
   3  -1  10    0.70    0.44
   3   1  10    0.23    0.47
   3   1  10    0.28    0.71
   3  -1  10    0.12    0.51
   3   1  10    0.47    0.49
   3   1  10    0.35    0.39
   3  -1  10    0.19    0.38
   3   1  10    0.17    0.40
   3  -1  10   -0.29    0.37
   3   1  11    1.84    0.52
   3  -1  11    1.87    0.50
   3   1  11    1.57    0.77
   3  -1  11    1.79    0.41
   3   1  11    1.49    0.43
   3   1  11    2.28    0.39
   3  -1  11    2.25    0.58
   3   1  11    1.89    0.55
   3   1  12   29.60    1.64
   3   1  12   26.96    1.42
   3  -1  12   27.71    1.41
   3  -1  12   28.87    1.57
   3  -1  12   29.22    1.48
   3   1  12   28.70    1.50
   3   1  12   26.86    1.58
   3  -1  13   10.61    0.64
   3   1  13   10.51    0.64
   3   1  13   10.47    0.80
   3   1  13   11.31    0.73
   3  -1  13   11.47    0.71
   3  -1  13   10.54    0.78
   3   1  14    4.68    0.38
  -3  -2  14    6.41    0.64
  -3   2  14    5.48    0.87
  -3  -2  14    6.06    0.92
  -3  -2  14    6.15    0.85
  -3   2  14    6.76    0.88
  -3   2  14    5.77    0.62
  -3   2  14    5.35    0.43
  -3  -2  14    5.20    0.42
  -3   2  13    3.17    0.68
  -3  -2  13    2.75    1.01
  -3   2  13    4.12    1.05
  -3   2  13    3.22    0.96
  -3  -2  13    3.45    0.96
  -3   2  13    2.74    0.41
  -3  -2  13    2.04    0.38
  -3  -2  13    2.50    0.67
  -3  -2  12    7.60    1.18
  -3   2  12    6.32    1.20
  -3  -2  12    6.65    1.29
  -3   2  12    7.43    1.26
  -3  -2  12    8.37    0.94
  -3   2  12    5.16    0.87
  -3   2  12    7.57    0.57
  -3  -2  12    7.18    0.58
  -3   2  12    7.19    0.61
  -3  -2  12    6.34    0.77
  -3  -2  11   18.65    1.07
  -3   2  11   18.63    1.10
  -3   2  11   20.27    1.67
  -3  -2  11   19.49    1.64
  -3   2  11   17.88    1.71
  -3  -2  11   22.25    1.77
  -3   2  11   17.32    1.35
  -3  -2  11   19.63    1.38
  -3   2  11   20.15    1.07
  -3  -2  10   43.25    1.97
   3  -2 -10   37.22    2.94
  -3  -2  10   40.71    2.39
  -3   2  10   37.65    2.44
  -3  -2  10   39.94    2.52
  -3   2  10   40.92    2.49
   3   2 -10   32.74    2.63
  -3  -2  10   38.71    1.93
  -3   2  10   39.51    1.95
  -3   2  10   38.07    2.14
  -3  -2  10   41.41    2.18
  -3  -2  10   41.22    3.22
  -3   2  10   37.91    3.11
   3  -2 -10   34.16    2.64
  -3  -2   9    9.87    1.67
  -3   2   9    9.74    1.77
   3   2  -9    7.94    1.24
   3  -2  -9    8.15    1.24
   3   2  -9    7.55    1.27
  -3  -2   9    8.96    0.62
  -3  -2   9    7.15    1.24
  -3   2   9    8.19    1.24
  -3   2   9    6.60    0.62
  -3  -2   9    7.86    0.60
  -3  -2   9    8.46    1.08
  -3  -2   9    8.55    0.90
  -3   2   9    9.38    0.92
   3   2  -8  258.74   12.22
   3  -2  -8  262.98   11.96
  -3  -2   8  269.52   12.36
  -3   2   8  260.91   12.29
   3   2  -8  264.33   12.06
  -3   2   8  236.28   11.45
  -3  -2   8  243.56   11.48
   3  -2  -8  275.07   12.14
  -3  -2   8  249.36   11.44
   3  -2  -7   65.41    3.75
   3   2  -7   67.17    3.80
  -3   2   7   67.10    3.51
  -3  -2   7   63.94    3.95
  -3   2   7   64.57    3.96
   3  -2  -7   57.07    3.63
   3   2  -7   68.85    4.00
  -3  -2   6   91.76    5.10
  -3   2   6   94.27    5.13
  -3  -2   6   93.56    4.82
   3   2  -6   99.59    5.19
   3  -2  -6  100.60    4.98
   3  -2  -6   93.75    4.96
   3   2  -6   96.18    4.99
  -3   2   6   99.07    4.76
  -3   2   6   90.94    4.40
   3   2  -6   93.31    4.62
  -3   2   6   93.08    4.91
  -3  -2   5   43.22    2.69
  -3   2   5   38.42    2.57
  -3  -2   5   39.39    2.35
   3  -2  -5   36.98    2.50
   3   2  -5   39.48    2.69
   3   2  -5   44.29    2.55
   3  -2  -5   40.97    2.48
  -3  -2   5   43.67    2.50
  -3  -2   5   40.15    2.01
  -3   2   5   42.75    2.34
  -3   2   5   40.45    2.08
  -3  -2   5   35.55    1.88
   3   2  -5   44.24    2.33
  -3   2   5   45.87    2.50
   3   2  -4   14.14    1.60
   3  -2  -4   20.24    1.59
   3  -2  -4   18.73    1.51
  -3  -2   4   15.90    1.38
  -3   2   4   18.88    1.34
  -3  -2   4   18.39    1.09
  -3   2   4   18.76    1.15
   3   2  -4   17.44    1.33
  -3   2   4   19.61    1.45
   3  -2  -3   17.78    1.45
   3   2  -3   13.64    1.44
  -3  -2   3   16.05    1.31
  -3  -2   3   12.57    1.20
  -3  -2   3   15.23    1.20
  -3  -2   3   14.17    0.98
  -3   2   3   16.23    1.17
   3   2  -3   15.28    1.22
  -3   2   3   15.59    1.19
  -3   2   3   15.43    1.05
  -3   2   2  174.84    7.86
   3  -2  -2  167.52    7.91
  -3   2   2  164.87    7.78
  -3  -2   2  175.69    7.89
  -3  -2   2  176.16    7.98
   3   2  -2  174.77    7.96
  -3  -2   2  177.15    7.88
  -3   2   2  168.43    7.98
  -3  -2   1   23.96    1.42
  -3   2   1   19.11    1.19
   3   2  -1   21.11    1.48
   3  -2  -1   16.95    1.32
  -3   2   1   21.00    1.21
  -3   2   1   19.08    1.33
  -3   2   1   18.89    1.31
   3   2  -1   18.89    1.40
   3  -2  -1   18.46    1.28
  -3   2   0  512.86   21.90
  -3   2   0  513.71   22.06
  -3   2   0  516.59   22.08
  -3  -2   0  494.44   21.99
  -3  -2   0  520.78   22.16
   3  -2   0  476.43   22.05
   3   2   0  488.31   22.13
   3  -2   0  495.09   21.98
  -3  -2   0  502.66   22.09
  -3   2   0  494.95   21.90
  -3   2  -1  879.31   39.22
  -3   2  -1  938.29   39.43
  -3  -2  -1  905.51   39.39
   3   2   1  891.67   39.46
   3  -2   1  987.58   39.50
   3   2   1  901.60   39.52
   3  -2   1  895.16   39.39
   3   2   1  869.40   39.44
  -3  -2  -1  919.16   39.61
   3  -2   1  891.71   39.29
  -3  -2  -1  884.07   39.46
  -3   2  -1  960.48   39.52
  -3   2  -2  777.57   34.27
   3  -2   2  782.35   34.30
   3   2   2  829.49   34.31
   3  -2   2  720.17   34.02
   3   2   2  841.76   34.30
  -3  -2  -2  803.40   34.18
  -3   2  -2  780.68   34.17
   3   2   2  801.50   34.11
  -3  -2  -2  814.60   34.54
  -3   2  -3    8.69    0.83
   3  -2   3    9.27    0.98
   3   2   3    8.33    0.95
   3  -2   3    7.45    0.47
   3   2   3    7.65    0.77
  -3  -2  -3    9.56    1.18
  -3  -2  -3    8.33    0.71
  -3   2  -3    8.40    0.72
   3   2   3    9.08    0.84
  -3  -2  -4   73.56    4.01
  -3   2  -4   75.22    3.53
   3  -2   4   73.06    3.83
   3   2   4   70.22    3.80
  -3   2  -4   78.24    3.66
   3   2   4   75.03    3.63
   3   2   4   71.22    3.50
  -3  -2  -4   69.79    3.54
  -3  -2  -5    0.65    0.42
  -3   2  -5    0.88    0.52
   3   2   5    0.47    0.35
   3  -2   5    1.90    0.77
   3   2   5    0.28    0.69
  -3  -2  -5    0.59    0.90
   3  -2   6  344.71   15.00
   3   2   6  319.82   14.93
  -3  -2  -6  344.53   15.22
  -3  -2  -6  308.30   14.54
   3   2   7   87.43    4.14
   3   2   7   84.23    4.13
   3  -2   7   89.23    4.14
   3  -2   7   92.80    4.10
   3   2   7   84.55    4.85
   3  -2   7   97.64    4.98
  -3  -2  -7  103.35    5.29
   3  -2   8    1.94    0.40
   3   2   8    2.09    0.48
   3   2   8    1.77    0.40
   3  -2   8    2.52    0.38
   3  -2   8    2.91    0.96
   3   2   8    2.12    0.91
   3   2   8    1.73    0.51
   3  -2   8    2.32    0.51
   3  -2   8    2.45    0.52
   3  -2   8    1.62    0.44
   3   2   8    2.16    0.48
   3   2   8    2.40    0.51
  -3  -2  -8    4.06    1.19
   3   2   8    2.53    0.65
   3  -2   8    2.54    0.64
   3   2   8    3.25    0.54
   3  -2   8    2.22    0.43
   3  -2   9   61.96    2.91
   3   2   9   62.46    2.95
   3  -2   9   63.64    3.08
   3   2   9   56.76    3.04
   3  -2   9   65.92    3.00
   3   2   9   68.60    3.11
   3   2   9   62.67    3.05
   3  -2   9   65.96    3.09
   3  -2   9   61.26    2.95
   3   2   9   65.05    3.01
   3   2   9   63.61    3.07
   3  -2   9   59.99    3.03
   3   2   9   60.75    3.92
   3  -2   9   55.32    3.86
   3   2  10   65.02    3.18
   3  -2  10   63.92    3.06
   3   2  10   64.68    3.10
   3  -2  10   68.22    3.16
   3  -2  10   62.76    3.00
   3   2  10   63.82    3.03
   3   2  10   61.06    3.16
   3  -2  10   68.07    3.19
   3   2  10   69.62    3.22
   3   2  10   64.85    3.11
   3  -2  10   62.91    3.18
   3   2  11    2.81    0.56
   3  -2  11    3.19    0.52
   3   2  11    3.17    0.79
   3  -2  11    2.79    0.77
   3   2  11    3.72    0.63
   3  -2  11    2.96    0.61
   3   2  11    3.62    0.63
   3  -2  11    2.65    0.59
   3   2  11    2.78    0.42
   3   2  11    2.17    0.46
   3  -2  11    2.74    0.44
   3   2  12   28.22    1.60
   3  -2  12   29.74    1.62
   3  -2  12   29.99    1.45
   3   2  12   26.71    1.46
   3   2  12   25.57    1.53
   3  -2  12   29.03    1.53
   3  -2  12   26.43    1.37
   3   2  12   25.96    1.38
   3   2  13    3.40    0.37
   3  -2  13    3.41    0.37
   3   2  13    3.71    0.54
   3   2  13    3.61    0.47
   3  -2  13    4.51    0.44
   3   2  14    3.12    0.33
  -3   3  14    1.52    0.30
  -3   3  14    2.11    0.48
  -3  -3  14    1.21    0.48
  -3   3  14    2.24    0.70
  -3  -3  14    2.77    0.72
  -3   3  13    8.84    0.83
  -3  -3  13    8.12    1.05
  -3   3  13    9.77    1.17
  -3   3  13    7.85    0.59
  -3  -3  13    8.48    0.58
  -3  -3  13    8.31    0.81
  -3   3  13    6.78    1.08
  -3  -3  13    9.12    1.15
  -3   3  12    1.52    0.71
  -3  -3  12    0.57    0.70
  -3   3  12   -0.52    1.00
  -3  -3  12    0.97    0.97
  -3   3  12    0.48    0.40
  -3  -3  12    0.84    0.37
  -3  -3  12    0.76    0.56
  -3  -3  12    0.27    1.04
  -3   3  12    1.23    1.09
  -3   3  11   41.00    2.21
  -3  -3  11   41.94    2.22
  -3   3  11   42.25    2.56
  -3  -3  11   46.19    2.53
  -3  -3  11   42.86    2.00
  -3   3  11   40.20    2.02
  -3  -3  11   39.27    2.55
  -3   3  11   38.25    2.50
  -3  -3  11   36.30    2.24
   3  -3 -10   21.98    1.95
  -3  -3  10   23.36    1.67
  -3  -3  10   22.29    1.81
   3   3 -10   18.15    1.80
  -3   3  10   21.10    1.79
  -3  -3  10   22.18    1.18
  -3   3  10   20.45    1.20
  -3   3  10   22.36    1.43
  -3  -3  10   23.37    1.46
  -3  -3  10   24.96    2.39
  -3   3  10   25.02    2.37
   3  -3 -10   23.29    2.22
  -3  -3   9   23.56    2.27
  -3   3   9   17.50    2.07
  -3  -3   9   22.04    1.13
   3  -3  -9   16.42    1.74
   3   3  -9   19.86    1.95
  -3   3   9   19.07    1.12
  -3  -3   9   20.02    1.09
  -3  -3   9   20.73    1.33
  -3   3   9   19.05    1.31
   3   3  -9   19.25    1.79
  -3  -3   9   22.64    1.71
  -3   3   9   21.82    1.65
   3  -3  -9   21.14    2.08
  -3  -3   9   20.02    1.56
  -3  -3   8  135.64    6.74
  -3   3   8  132.88    6.67
  -3  -3   8  127.86    5.51
  -3   3   8  115.05    5.49
  -3  -3   8  122.05    5.47
  -3  -3   8  118.70    5.86
  -3   3   8  113.84    5.82
   3   3  -8  126.95    6.40
   3  -3  -8  122.89    6.39
  -3  -3   8  124.17    5.83
  -3   3   8  138.60    6.55
   3  -3  -8  129.90    6.28
   3   3  -8  126.42    6.62
   3  -3  -7   54.01    3.19
   3   3  -7   54.01    3.51
  -3   3   7   51.15    3.11
  -3  -3   7   51.11    3.11
   3   3  -7   52.89    3.29
   3  -3  -7   55.89    3.31
  -3  -3   7   57.28    3.56
  -3   3   7   56.21    3.47
  -3   3   6    7.80    0.73
   3   3  -6    9.20    1.23
   3  -3  -6    7.09    1.17
  -3  -3   6    8.91    1.09
   3   3  -6    7.84    1.43
   3   3  -6    7.87    1.00
   3  -3  -6    9.86    1.23
  -3   3   6    9.02    1.08
  -3  -3   6    9.74    1.46
  -3   3   6    9.46    1.46
  -3   3   6    9.75    1.24
  -3  -3   5   43.64    2.87
  -3   3   5   50.14    2.94
  -3  -3   5   48.24    2.71
   3   3  -5   48.82    3.09
   3  -3  -5   44.64    2.75
   3   3  -5   46.24    2.65
  -3  -3   5   45.79    2.69
   3  -3  -5   50.43    2.85
  -3   3   5   48.30    2.72
  -3   3   5   44.87    2.42
  -3   3   5   47.08    2.76
  -3  -3   4  299.37   13.61
   3   3  -4  308.26   13.76
   3  -3  -4  308.05   13.55
   3   3  -4  295.07   13.44
  -3  -3   4  317.33   13.44
   3  -3  -4  299.84   13.53
  -3   3   4  297.56   13.42
  -3  -3   4  288.37   13.09
  -3   3   4  288.01   13.22
  -3   3   4  289.52   13.44
   3   3  -3   18.14    1.63
   3  -3  -3   17.56    1.47
  -3   3   3   17.03    1.32
  -3  -3   3   17.71    1.31
  -3  -3   3   19.65    1.51
  -3   3   3   19.50    1.38
  -3  -3   3   19.86    1.14
  -3   3   3   17.79    1.21
   3   3  -3   17.05    1.46
  -3   3   2   16.79    1.14
   3  -3  -2   17.19    1.24
  -3  -3   2   13.22    1.13
  -3  -3   2   14.34    1.19
  -3  -3   2   14.91    1.30
  -3   3   2   14.70    1.10
  -3   3   1  879.78   37.07
  -3  -3   1  886.12   37.03
   3   3  -1  864.65   37.10
   3   3  -1  814.53   37.12
   3  -3  -1  844.04   37.03
  -3   3   1  823.50   36.89
   3  -3  -1  849.54   36.98
  -3  -3   1  851.65   37.10
  -3  -3   1  809.91   36.93
  -3   3   1  843.11   36.98
   3   3   0   42.27    2.15
  -3  -3   0   43.00    2.16
  -3   3   0   43.50    2.23
  -3   3   0   45.78    2.28
   3   3   0   38.55    2.31
   3  -3   0   41.85    2.21
   3  -3   0   40.09    2.13
  -3  -3   0   40.37    2.30
  -3   3   0   39.18    2.05
  -3  -3  -1   15.39    1.08
   3   3   1   13.66    0.97
  -3   3  -1   13.88    0.93
  -3  -3  -1   13.06    0.93
   3   3   1   15.83    1.15
   3  -3   1   13.63    0.80
  -3   3  -1   13.54    1.04
  -3   3  -1   11.93    0.68
   3   3   1   11.05    1.00
  -3  -3  -1   15.79    1.30
  -3   3  -2  127.87    6.23
   3   3   2  147.91    6.36
   3  -3   2  128.00    6.03
   3  -3   2  136.98    6.28
   3   3   2  140.85    6.30
   3   3   2  133.33    6.16
  -3  -3  -2  145.51    6.60
  -3  -3  -2  136.31    6.20
  -3   3  -2  132.49    6.11
  -3  -3  -3   11.24    0.88
  -3   3  -3    9.19    0.68
   3   3   3   11.73    0.94
   3   3   3   11.40    0.93
   3  -3   3    8.48    0.58
   3  -3   3   10.30    1.00
   3   3   3   10.61    1.00
  -3  -3  -3   12.89    1.41
  -3   3  -3   10.68    0.89
  -3  -3  -4    1.64    0.52
  -3   3  -4    0.62    0.50
   3  -3   4    0.63    0.66
   3   3   4   -0.08    0.66
   3   3   4    1.05    0.56
  -3  -3  -4    1.87    1.04
   3   3   4    0.88    0.43
  -3  -3  -5    2.38    0.58
  -3   3  -5    1.85    0.56
   3  -3   5    1.92    0.75
   3   3   5    3.08    0.79
   3   3   5    2.14    0.63
   3   3   5    2.19    0.51
  -3  -3  -5    1.76    1.09
   3   3   6  138.97    7.11
   3  -3   6  149.77    7.17
  -3  -3  -6  148.21    7.50
  -3  -3  -6  140.53    6.80
   3   3   6  144.83    6.81
  -3  -3  -7    2.32    1.13
   3  -3   7    1.34    0.89
   3   3   7    0.67    0.82
   3   3   7    2.13    0.54
   3  -3   7    2.11    0.55
   3   3   7    2.37    0.47
   3  -3   7    2.75    0.42
   3  -3   8    1.63    0.42
   3   3   8    0.91    0.46
   3  -3   8    0.99    0.48
   3   3   8    2.13    0.51
   3  -3   8    1.05    0.37
   3   3   8    0.77    0.44
   3   3   8    1.46    0.38
  -3  -3  -8    1.36    1.14
   3   3   8    1.13    0.49
   3  -3   8    1.27    0.43
   3  -3   8    1.15    0.47
   3   3   8    1.07    0.45
   3  -3   8    1.19    0.34
   3  -3   8    0.99    0.34
   3  -3   8    1.21    0.83
   3   3   8   -0.15    0.76
   3   3   8    2.08    0.61
   3  -3   8    1.47    0.59
   3  -3   9   45.69    2.34
   3   3   9   43.64    2.32
   3  -3   9   47.25    2.18
   3   3   9   44.85    2.21
   3  -3   9   44.88    2.34
   3  -3   9   49.36    2.27
   3   3   9   43.63    2.31
   3   3   9   47.14    2.37
   3   3   9   47.42    2.29
   3  -3   9   43.43    2.29
   3  -3   9   44.20    2.21
   3   3   9   45.20    2.34
   3  -3  10   21.97    1.31
   3   3  10   20.31    1.29
   3  -3  10   20.11    1.12
   3   3  10   18.37    1.16
   3  -3  10   22.91    1.38
   3   3  10   20.43    1.26
   3   3  10   22.26    1.40
   3  -3  10   21.15    1.18
   3   3  10   22.87    1.33
   3  -3  10   22.58    1.29
   3   3  10   20.37    1.24
   3   3  11   55.09    2.83
   3  -3  11   60.33    2.86
   3   3  11   55.16    2.76
   3   3  11   61.68    2.90
   3  -3  11   57.83    2.88
   3  -3  11   56.21    2.82
   3  -3  11   61.12    2.75
   3   3  11   58.03    2.79
   3   3  11   58.48    2.86
   3  -3  11   56.78    2.69
   3   3  11   55.63    2.71
   3  -3  12    6.75    0.58
   3   3  12    7.35    0.71
   3  -3  12    5.37    0.62
   3   3  12    6.66    0.80
   3  -3  12    7.24    0.80
   3   3  12    6.12    0.53
   3  -3  12    5.61    0.51
   3   3  13    3.13    0.36
   3   3  13    3.62    0.51
  -3   4  14    2.71    0.30
  -3   4  14    3.18    0.70
  -3   4  14    1.56    0.43
  -3  -4  14    2.78    0.46
  -3  -4  13    7.21    0.74
  -3  -4  13    8.62    1.01
  -3   4  13    8.10    1.07
  -3   4  13    7.10    0.55
  -3  -4  13    6.77    0.52
  -3   4  13    7.71    0.73
  -3  -4  13    6.21    0.65
  -3  -4  13    7.91    1.04
  -3   4  13    6.54    0.99
  -3   4  12    6.62    1.18
  -3  -4  12    4.52    1.02
  -3   4  12    6.39    0.58
  -3  -4  12    5.58    0.51
  -3   4  12    6.33    0.78
  -3  -4  12    6.80    0.80
  -3  -4  12    5.59    0.75
  -3  -4  12    6.50    1.17
  -3   4  12    6.64    1.09
  -3  -4  11   16.69    1.53
  -3  -4  11   20.17    1.05
  -3   4  11   19.54    1.10
  -3  -4  11   19.80    1.29
  -3   4  11   17.22    1.26
  -3  -4  11   17.09    1.34
  -3  -4  11   18.84    1.63
  -3   4  11   14.26    1.53
  -3  -4  10   97.89    4.57
  -3   4  10   88.49    4.12
  -3  -4  10   92.55    4.08
   3  -4 -10   78.44    5.16
  -3   4  10   89.13    4.25
  -3  -4  10   92.67    4.26
  -3  -4  10  100.40    5.52
  -3   4  10   82.12    5.24
  -3   4  10   83.11    4.49
   3   4 -10   79.81    4.91
  -3  -4  10   91.32    4.55
   3  -4 -10   81.01    4.87
  -3  -4   9   83.82    4.04
  -3  -4   9   77.06    3.76
  -3   4   9   75.45    3.75
  -3  -4   9   88.68    4.96
  -3   4   9   86.43    4.85
   3  -4  -9   72.50    4.44
   3   4  -9   65.39    4.50
  -3   4   9   99.54    4.88
   3  -4  -9   79.31    4.78
  -3  -4   9   79.15    4.05
   3   4  -9   64.45    4.34
  -3   4   9   75.94    4.02
  -3  -4   9   83.45    3.60
  -3   4   9   76.01    3.62
   3  -4  -8   18.10    1.78
  -3  -4   8   19.11    1.02
   3   4  -8   20.56    2.09
   3  -4  -8   20.56    1.66
   3  -4  -8   17.77    1.93
  -3  -4   8   19.24    1.52
  -3   4   8   18.04    1.49
   3   4  -8   17.86    1.80
   3  -4  -8   19.44    1.03
  -3  -4   8   19.09    1.43
  -3   4   8   22.47    2.10
  -3  -4   8   20.34    2.08
  -3   4   7  176.82    8.32
   3   4  -7  174.12    8.39
  -3   4   7  158.98    7.77
  -3  -4   7  159.63    7.79
  -3  -4   7  169.84    8.20
   3  -4  -7  176.92    8.37
   3   4  -7  182.17    8.74
   3  -4  -7  181.06    8.26
  -3  -4   7  171.34    8.51
  -3   4   7  176.50    8.49
  -3  -4   6  221.22   10.51
  -3   4   6  222.00   10.48
  -3  -4   6  217.81   10.25
   3   4  -6  220.85   10.22
   3  -4  -6  216.33   10.31
   3   4  -6  230.29   10.78
  -3   4   6  220.79   10.37
   3  -4  -6  203.18   10.35
  -3   4   6  224.58   10.41
  -3   4   6  219.71    9.98
  -3   4   5    9.09    1.13
   3  -4  -5    7.63    1.07
  -3  -4   5    8.24    1.06
   3   4  -5    7.48    1.09
   3   4  -5    8.75    1.50
   3  -4  -5    8.89    1.08
  -3  -4   5    7.28    0.92
  -3  -4   5    7.45    1.28
  -3   4   5    8.31    1.30
  -3   4   5    7.36    1.11
  -3   4   5    7.86    0.84
   3  -4  -4  184.53    8.70
  -3   4   4  191.36    8.68
  -3  -4   4  172.95    8.20
  -3  -4   4  190.19    8.61
  -3   4   4  180.21    8.64
  -3  -4   4  186.01    8.53
   3   4  -4  194.41    8.70
  -3  -4   4  189.80    8.71
  -3   4   4  179.66    8.65
  -3   4   4  185.15    8.43
   3   4  -4  195.50    9.00
   3  -4  -4  188.03    8.66
   3   4  -3   25.88    1.79
   3  -4  -3   25.51    1.78
   3   4  -3   24.73    1.97
  -3  -4   3   26.54    1.60
  -3   4   3   22.95    1.54
  -3   4   3   26.80    1.72
  -3  -4   3   25.88    1.85
  -3  -4   2  286.94   12.87
   3   4  -2  286.64   12.82
   3   4  -2  275.15   12.89
  -3  -4   2  296.24   12.68
   3  -4  -2  285.91   12.71
  -3   4   2  273.51   12.59
  -3   4   2  275.39   12.64
  -3   4   2  274.23   12.68
   3   4  -1   43.41    2.45
  -3  -4   1   39.92    2.29
   3  -4  -1   42.14    2.28
  -3  -4   1   39.57    2.20
  -3   4   1   41.27    2.29
  -3  -4   1   39.99    2.40
  -3   4   1   41.36    2.19
   3  -4  -1   40.87    2.25
   3  -4   0   51.99    2.44
  -3   4   0   50.85    2.54
   3  -4   0   44.47    2.30
  -3  -4   0   45.81    2.44
  -3  -4   0   48.79    2.65
   3   4   0   45.35    2.39
   3   4   0   47.16    2.65
  -3   4   0   43.61    2.35
  -3  -4   0   48.84    2.63
   3  -4   0   51.61    2.51
  -3   4   0   46.15    2.50
   3  -4   1   27.13    1.45
  -3  -4  -1   27.66    1.76
   3   4   1   25.89    1.77
  -3   4  -1   24.79    1.38
  -3   4  -1   27.17    1.62
   3  -4   1   28.80    1.56
   3   4   1   24.97    1.51
  -3   4  -1   28.04    1.56
  -3  -4  -1   27.19    1.57
   3   4   1   25.95    1.56
  -3   4  -1   26.56    1.63
   3  -4   1   26.59    1.45
   3   4   2  618.62   27.33
  -3  -4  -2  623.90   27.58
  -3   4  -2  621.29   27.23
   3   4   2  628.70   27.26
   3  -4   2  670.43   27.28
  -3   4  -2  599.73   27.07
  -3  -4  -2  625.23   27.24
   3   4   2  609.43   27.23
   3  -4   2  601.37   27.06
  -3   4  -2  623.35   27.24
   3   4   3  341.20   15.24
  -3  -4  -3  373.23   15.80
   3   4   3  340.10   15.01
  -3   4  -3  339.68   15.14
   3   4   3  344.95   15.26
   3  -4   3  344.48   15.25
  -3  -4  -3  346.07   15.21
  -3   4  -3  342.39   15.14
   3  -4   3  323.27   14.95
  -3   4  -4   49.45    2.54
  -3   4  -4   45.37    2.48
   3   4   4   48.17    2.72
   3  -4   4   46.55    2.71
   3   4   4   50.70    2.64
  -3  -4  -4   49.01    3.16
  -3  -4  -4   47.24    2.62
   3   4   4   47.76    2.52
   3  -4   5    2.90    0.80
   3   4   5    2.28    0.80
   3   4   5    1.72    0.61
  -3  -4  -5    2.01    0.61
  -3  -4  -5    3.01    1.08
   3   4   5    0.60    0.53
  -3  -4  -6  211.82   10.06
  -3  -4  -6  192.87    9.24
   3   4   6  196.41    9.20
   3  -4   6  202.07    9.52
   3   4   6  190.18    9.48
   3   4   6  202.79    9.24
   3   4   7    4.16    0.62
   3  -4   7    2.82    0.57
   3   4   7    3.79    0.53
   3   4   7    3.21    0.49
   3  -4   7    3.04    0.49
   3  -4   7    3.07    0.40
   3   4   7    2.81    0.51
   3  -4   7    3.56    0.52
   3   4   7    3.84    0.73
  -3  -4  -7    3.06    0.70
  -3  -4  -7    3.85    1.41
   3  -4   7    2.30    0.43
   3  -4   7    3.59    1.00
   3   4   7    2.59    0.94
  -3  -4  -8   77.76    4.68
   3   4   8   67.51    3.37
   3  -4   8   69.78    3.33
   3  -4   8   73.87    3.29
   3   4   8   69.29    3.38
   3  -4   8   69.95    3.26
   3  -4   8   71.45    3.34
   3   4   8   70.89    3.34
   3   4   8   66.25    3.27
   3  -4   8   73.05    3.24
   3  -4   8   66.55    4.14
   3   4   8   68.33    4.17
   3  -4   8   70.47    3.37
   3   4   8   73.17    3.39
   3  -4   8   72.45    3.38
   3   4   8   69.75    3.37
   3  -4   8   70.96    3.27
  -3  -4  -9   26.61    2.63
   3   4   9   31.37    1.73
   3  -4   9   30.49    1.72
   3   4   9   34.25    1.77
   3   4   9   33.72    1.79
   3  -4   9   32.08    1.78
   3  -4   9   31.18    1.57
   3   4   9   29.94    1.62
   3  -4   9   32.50    1.62
   3  -4   9   31.11    1.70
   3   4   9   34.70    1.78
   3  -4  10    0.16    0.52
   3   4  10    0.46    0.53
   3  -4  10    0.89    0.48
   3   4  10   -0.16    0.49
   3   4  10    0.19    0.48
   3   4  10    1.24    0.69
   3  -4  10    0.56    0.66
   3  -4  10    0.39    0.37
   3  -4  10    0.56    0.39
   3   4  10    0.19    0.44
   3   4  11    0.80    0.50
   3   4  11    0.43    0.51
   3  -4  11    1.31    0.49
   3   4  11    0.45    0.36
   3  -4  11    0.66    0.37
   3   4  11    0.49    0.42
   3  -4  11    0.68    0.40
   3   4  11    0.51    0.65
   3  -4  11    0.36    0.65
   3  -4  12    0.67    0.38
   3   4  12    0.89    0.48
   3  -4  12    0.47    0.33
   3   4  12    0.43    0.36
   3   4  13   47.82    2.29
  -3   5  14    2.05    0.36
  -3   5  14    2.37    0.27
  -3   5  13   22.29    1.24
  -3   5  13   23.08    1.16
  -3   5  13   24.77    1.62
  -3  -5  13   21.32    1.28
  -3  -5  13   23.63    1.50
  -3   5  13   20.70    1.43
  -3   5  12    0.25    0.56
  -3  -5  12   -0.13    0.59
  -3   5  12    0.87    0.41
  -3  -5  12    0.70    0.36
  -3  -5  12    0.51    0.88
  -3   5  12    1.06    1.03
  -3  -5  12    0.42    0.60
  -3  -5  12    1.81    0.93
  -3   5  12   -0.16    0.85
  -3  -5  11    0.37    0.65
  -3   5  11   -0.25    0.61
  -3   5  11    0.37    0.45
  -3   5  11    0.18    0.91
  -3  -5  11    0.52    0.98
  -3  -5  11    0.09    0.35
  -3  -5  11    0.14    0.90
  -3  -5  11    0.34    0.68
  -3   5  10   36.69    2.32
  -3  -5  10   37.61    2.37
  -3  -5  10   41.08    1.90
  -3   5  10   37.67    1.94
  -3  -5  10   41.91    2.38
  -3   5  10   36.21    2.05
  -3  -5  10   41.21    2.09
  -3  -5  10   35.37    2.21
  -3  -5   9    8.16    1.06
   3  -5  -9    6.41    0.52
  -3  -5   9    6.97    0.55
  -3  -5   9    9.51    1.61
  -3   5   9    5.22    1.32
   3   5  -9    6.29    1.18
   3  -5  -9    5.72    1.13
  -3   5   9    6.13    1.27
   3   5  -9    5.11    1.13
   3  -5  -9    7.40    1.42
  -3   5   9    5.98    0.77
  -3  -5   9    7.08    0.80
  -3  -5   9    7.37    1.16
  -3   5   9    5.69    1.06
  -3   5   8    1.37    0.59
  -3  -5   8    0.98    0.59
  -3  -5   8    1.26    1.08
  -3   5   8    1.38    1.08
   3   5  -8    1.25    0.88
   3  -5  -8    1.24    0.84
   3  -5  -8    1.21    0.32
  -3  -5   8    0.81    0.33
   3  -5  -8    0.78    0.68
   3   5  -8    0.35    1.02
  -3  -5   8    1.57    0.79
  -3   5   8    0.81    0.86
  -3  -5   8    1.94    0.91
   3  -5  -8    0.36    0.98
  -3   5   7   -0.27    0.88
  -3  -5   7    0.50    0.66
  -3  -5   7    1.12    1.02
  -3   5   7    0.41    0.97
  -3  -5   7    0.33    0.72
  -3  -5   7    0.05    0.78
  -3   5   7    0.62    0.74
  -3   5   7    1.23    0.84
  -3   5   7    0.43    0.27
   3  -5  -7    1.72    0.76
   3   5  -7    0.87    1.05
   3   5  -7    0.13    0.74
   3  -5  -7    0.89    0.75
   3   5  -6   61.64    3.80
   3  -5  -6   56.98    3.20
  -3  -5   6   52.56    3.37
  -3   5   6   51.78    3.32
   3  -5  -6   56.62    3.30
  -3   5   6   57.21    3.35
   3   5  -6   56.25    3.23
   3  -5  -6   55.25    3.50
  -3   5   6   55.41    3.34
  -3   5   6   58.26    2.99
  -3  -5   6   49.60    3.13
  -3  -5   5    6.62    1.19
  -3   5   5    7.45    1.17
   3  -5  -5    6.80    1.12
  -3   5   5    5.56    0.78
   3   5  -5    6.40    1.02
  -3   5   5    8.38    1.11
   3  -5  -5    8.14    1.22
  -3   5   5    7.55    1.13
   3  -5  -5    5.88    0.95
   3   5  -5    5.52    1.37
  -3  -5   5    6.22    0.84
  -3  -5   5    6.42    0.99
  -3  -5   5    7.79    1.12
  -3  -5   4  118.36    5.74
  -3   5   4  119.35    5.73
   3  -5  -4  117.35    5.76
   3   5  -4  120.32    5.83
  -3  -5   4  113.82    5.67
  -3  -5   4  122.38    5.59
  -3   5   4  118.50    5.81
  -3  -5   4  108.65    5.24
   3  -5  -4  113.71    5.70
   3   5  -4  117.51    6.07
  -3   5   4  116.41    5.77
  -3   5   4  116.98    5.55
  -3   5   3    5.43    0.89
  -3  -5   3    3.98    0.66
   3  -5  -3    4.51    0.89
   3  -5  -3    4.80    0.89
  -3  -5   3    4.99    0.91
  -3  -5   3    3.69    0.91
  -3   5   3    4.75    0.78
   3   5  -3    4.13    1.00
   3   5  -2   26.46    1.87
  -3  -5   2   23.89    1.80
   3  -5  -2   25.22    1.63
  -3  -5   2   23.84    1.58
  -3   5   2   22.01    1.68
   3  -5  -2   23.69    1.68
  -3   5   2   25.23    1.60
   3  -5  -2   23.85    1.61
  -3  -5   1   10.28    1.15
   3   5  -1    8.92    0.76
  -3  -5   1    8.72    0.95
  -3   5   1    9.04    1.05
  -3  -5   1    8.31    0.88
   3  -5  -1    6.87    0.78
  -3   5   1    6.88    0.82
  -3   5   1    7.70    0.94
   3   5  -1   10.04    1.25
   3  -5  -1    8.90    0.91
   3   5   0   16.54    1.44
  -3  -5   0   14.86    1.29
  -3  -5   0   14.75    1.35
   3   5   0   14.51    1.07
   3  -5   0   12.52    0.96
  -3   5   0   13.68    1.01
   3  -5   0   14.48    0.90
  -3  -5   0   14.36    1.10
  -3   5   0   13.34    1.19
   3  -5   0   14.39    1.04
  -3   5   0   14.07    1.13
  -3  -5  -1   48.90    2.77
  -3   5  -1   47.92    2.48
   3   5   1   49.39    2.44
  -3   5  -1   46.90    2.28
   3  -5   1   52.01    2.35
  -3   5  -1   47.96    2.50
   3  -5   1   55.50    2.40
   3   5   1   47.45    2.36
  -3  -5  -1   48.58    2.45
   3  -5   1   39.41    2.01
   3  -5   1   50.10    2.33
   3   5   1   53.19    2.69
   3   5   2  206.00    9.78
  -3   5  -2  209.66    9.64
   3   5   2  212.99    9.64
   3  -5   2  214.81    9.63
  -3   5  -2  209.00    9.65
   3   5   2  215.74    9.67
  -3  -5  -2  216.33    9.69
   3  -5   2  210.55    9.50
  -3  -5  -3   -0.07    0.53
  -3   5  -3    0.56    0.50
   3  -5   3    0.79    0.33
   3  -5   3    0.59    0.54
   3   5   3    0.21    0.55
   3   5   3    0.51    0.63
  -3   5  -3    0.41    0.48
  -3  -5  -3    1.39    1.04
  -3   5  -4   70.41    3.53
   3  -5   4   69.15    3.68
   3   5   4   68.30    3.70
   3   5   4   70.82    3.66
   3   5   4   70.08    3.59
  -3  -5  -4   71.42    4.25
  -3  -5  -4   72.61    3.68
  -3  -5  -5   36.21    2.82
   3   5   5   37.16    2.22
   3   5   5   34.60    2.34
   3  -5   5   35.83    2.31
   3   5   5   37.87    2.33
  -3  -5  -5   36.92    2.23
   3   5   6   30.01    2.17
   3   5   6   30.18    2.00
   3  -5   6   28.14    2.12
  -3  -5  -6   30.74    1.99
  -3  -5  -6   33.82    2.78
   3  -5   6   28.33    1.51
   3   5   6   32.20    1.98
  -3  -5  -7   15.67    2.03
   3  -5   7   13.25    0.74
   3  -5   7   10.89    1.33
   3   5   7   11.03    1.39
   3  -5   7   12.36    0.84
   3   5   7   11.31    0.83
  -3  -5  -7    8.62    1.10
   3  -5   7   11.16    0.77
   3   5   7   12.31    0.91
   3  -5   7   12.07    0.89
   3  -5   7   12.74    0.80
   3   5   7   11.42    0.89
   3  -5   7   11.09    0.84
   3  -5   7   13.10    0.75
   3  -5   7   12.67    0.80
   3   5   7   11.79    1.18
   3  -5   7   13.06    0.88
   3   5   7   12.69    0.85
   3  -5   7   11.81    0.82
   3   5   7   12.50    0.87
   3   5   8    3.42    0.64
   3  -5   8    3.04    0.62
   3  -5   8    4.22    0.44
   3   5   8    3.62    0.60
   3  -5   8    3.57    0.54
   3  -5   8    3.63    0.51
   3  -5   8    3.38    0.53
   3  -5   8    3.82    0.50
   3   5   8    3.50    0.53
   3   5   8    4.46    0.59
  -3  -5  -8    2.58    1.30
   3   5   8    3.76    1.02
   3  -5   8    2.89    0.40
   3  -5   8    2.71    0.42
   3  -5   8    3.15    0.45
   3   5   9   15.03    1.03
   3  -5   9   15.74    0.97
   3  -5   9   14.34    0.88
  -3  -5  -9   13.16    1.86
   3   5   9   14.54    1.05
   3   5   9   14.80    1.07
   3  -5   9   15.05    1.06
   3   5   9   11.77    0.98
   3  -5   9   13.77    0.97
   3   5   9   14.69    1.01
   3  -5   9   14.18    0.94
   3  -5   9   14.46    0.86
   3   5   9   15.47    0.92
   3   5  10    5.54    0.76
   3  -5  10    4.37    0.73
   3  -5  10    5.02    0.49
   3   5  10    4.04    0.64
   3   5  10    4.24    0.62
   3  -5  10    5.50    0.66
   3   5  10    3.93    0.63
   3  -5  10    5.06    0.54
   3  -5  10    6.18    0.62
   3   5  10    4.47    0.56
   3  -5  11   79.10    3.44
   3   5  11   72.93    3.46
   3   5  11   72.14    3.53
   3   5  11   75.87    3.58
   3   5  12   18.79    1.10
   3   5  12   18.01    0.99
   3   5  13    0.19    0.32
   3   5  14   11.87    0.62
  -3   6  14    3.03    0.28
  -3   6  14    4.82    0.63
  -3   6  13    3.95    0.40
  -3  -6  13    3.42    0.52
  -3   6  13    4.36    0.88
  -3  -6  12   10.13    0.87
  -3   6  12    8.97    1.22
  -3   6  12   10.13    0.68
  -3   6  12    9.18    0.77
  -3   6  12    8.54    0.98
  -3  -6  11    5.79    1.01
  -3   6  11    4.90    0.96
  -3  -6  11    7.84    1.09
  -3   6  11    5.78    0.60
  -3  -6  11    6.67    0.71
  -3   6  11    5.69    0.71
  -3  -6  11    6.71    0.89
  -3  -6  10    9.72    1.04
   3  -6 -10    8.07    0.61
  -3   6  10    9.70    0.75
  -3  -6  10   11.28    0.70
  -3  -6  10    9.72    1.18
  -3   6  10    8.75    1.13
  -3   6  10    9.30    0.86
  -3  -6  10    9.48    0.86
  -3  -6  10   10.57    1.22
  -3   6   9    9.89    0.87
  -3  -6   9   11.35    0.89
   3   6  -9    7.74    1.41
  -3  -6   9   12.42    1.59
   3   6  -9   11.36    1.46
   3  -6  -9   11.39    1.38
   3  -6  -9   10.51    0.70
  -3  -6   9   11.78    0.74
  -3   6   9   11.03    1.51
  -3  -6   9   11.03    1.19
   3  -6  -9   10.93    1.58
  -3  -6   9    9.25    1.16
  -3   6   9   10.56    1.17
  -3  -6   8    1.58    0.36
  -3  -6   8    2.65    0.82
   3   6  -8    2.18    1.14
  -3  -6   8    1.64    0.56
  -3   6   8    1.01    0.56
  -3  -6   8    1.95    1.00
  -3   6   8    1.17    0.94
  -3  -6   8    1.97    0.82
  -3  -6   8    2.15    0.84
  -3   6   8    1.26    0.32
   3  -6  -8    1.80    0.33
   3   6  -8    1.01    0.77
   3  -6  -8    2.49    0.92
   3   6  -7    1.26    1.12
   3  -6  -7    1.31    1.02
  -3   6   7    1.47    0.51
  -3   6   7    1.21    0.93
  -3  -6   7    1.87    0.34
  -3  -6   7    0.81    0.65
  -3  -6   7    1.07    0.84
  -3   6   7    1.82    0.98
  -3  -6   7    1.14    0.66
  -3  -6   7    1.77    0.76
   3  -6  -7    1.31    0.34
  -3   6   7    1.62    0.97
   3  -6  -7    1.04    0.84
  -3   6   7    1.56    0.33
  -3  -6   6    0.47    0.93
  -3   6   6    1.26    0.87
  -3  -6   6    0.53    0.72
   3  -6  -6    2.31    0.73
   3   6  -6    3.05    1.29
  -3   6   6    1.44    0.88
   3  -6  -6    0.72    0.89
  -3   6   6    1.24    0.92
   3  -6  -6    0.71    0.81
  -3   6   6    0.82    0.60
   3   6  -6    0.34    0.73
   3  -6  -5  112.21    5.73
  -3  -6   5  111.77    5.70
  -3   6   5  104.63    5.64
  -3   6   5  115.11    5.53
  -3  -6   5  109.34    5.84
  -3  -6   5  107.95    5.63
   3  -6  -5  121.05    5.72
   3   6  -5  114.84    6.16
   3  -6  -5  111.44    5.88
  -3  -6   5  113.75    5.53
  -3   6   5  112.12    5.87
   3   6  -5  113.96    5.80
  -3   6   5  118.28    5.85
  -3  -6   4    3.31    0.77
  -3   6   4    4.88    0.90
  -3  -6   4    4.66    0.90
   3   6  -4    5.79    1.31
   3  -6  -4    4.74    0.89
   3  -6  -4    5.75    0.99
   3  -6  -4    6.26    1.02
  -3   6   4    3.86    0.76
   3   6  -4    5.01    1.03
  -3   6   4    4.81    1.09
  -3   6   4    6.33    1.09
  -3  -6   4    4.51    0.68
  -3   6   3  346.58   15.42
  -3   6   3  352.15   15.60
  -3  -6   3  364.85   15.47
  -3   6   3  324.66   15.38
  -3  -6   3  359.27   15.41
   3  -6  -3  345.96   15.60
  -3   6   3  320.03   15.59
   3   6  -3  345.13   15.72
  -3  -6   3  327.87   15.50
  -3   6   2  103.29    5.19
   3  -6  -2  105.15    5.14
  -3  -6   2  110.30    5.14
  -3   6   2   95.58    5.24
   3  -6  -2  110.15    5.18
  -3  -6   2  101.43    5.36
   3   6  -2  110.48    5.42
   3  -6  -1  186.23    8.37
  -3  -6   1  177.23    8.60
  -3   6   1  182.83    8.38
   3  -6  -1  179.95    8.28
  -3  -6   1  188.80    8.46
  -3   6   1  186.80    8.41
   3  -6  -1  174.11    8.25
   3   6  -1  178.36    8.22
  -3   6   1  175.55    8.48
  -3  -6   0   21.13    1.57
  -3  -6   0   22.19    1.46
   3  -6   0   20.17    1.16
   3  -6   0   21.97    1.22
   3   6   0   20.94    1.25
  -3  -6   0   18.79    1.67
   3   6   0   18.56    1.33
   3  -6   0   19.89    1.31
   3  -6   0   21.16    1.37
  -3   6   0   21.33    1.40
   3   6   0   20.59    1.74
  -3   6   0   17.81    1.41
  -3   6   0   18.75    1.51
  -3  -6  -1    5.47    1.10
   3  -6   1    4.42    0.59
   3   6   1    5.68    0.65
  -3   6  -1    4.95    0.63
   3   6   1    5.13    1.04
  -3   6  -1    4.75    0.83
  -3   6  -1    5.04    0.81
  -3  -6  -1    6.52    0.80
   3  -6   1    5.19    0.65
   3   6   1    3.55    0.72
   3  -6   2    1.39    0.49
   3   6   2    0.81    0.46
   3  -6   2    1.42    0.45
   3   6   2    2.43    0.67
   3   6   2    2.07    0.81
  -3   6  -2    1.94    0.65
  -3  -6  -2    1.30    1.00
  -3   6  -2    1.42    0.60
  -3  -6  -2    1.35    0.64
   3   6   3  197.60    9.24
  -3  -6  -3  201.47    9.27
   3   6   3  200.61    9.20
   3  -6   3  197.58    9.15
  -3   6  -3  196.48    9.14
   3  -6   3  200.83    9.02
  -3   6  -3  195.94    9.14
   3   6   3  203.84    9.33
  -3   6  -4    2.85    0.62
   3   6   4    2.97    0.66
  -3  -6  -4    2.87    1.24
   3  -6   4    3.86    0.70
   3   6   4    2.55    0.68
  -3  -6  -4    3.13    0.67
   3   6   5    2.12    0.68
  -3  -6  -5    1.96    0.66
   3  -6   5    1.94    0.40
   3  -6   5    1.98    0.69
   3   6   5    1.72    0.70
  -3  -6  -5    1.98    1.27
   3  -6   6  115.11    5.31
   3  -6   6  128.05    5.44
   3   6   6  111.66    5.38
   3  -6   6  112.30    5.40
   3   6   6  125.60    5.91
  -3  -6  -6  122.21    5.93
   3  -6   6  114.40    5.94
   3  -6   6  119.58    5.33
   3   6   6  117.99    6.01
   3   6   6  118.50    5.98
   3  -6   6  117.75    5.33
  -3  -6  -6  118.94    6.67
   3   6   7   13.70    1.57
   3  -6   7   19.28    0.98
   3   6   7   16.92    1.14
   3  -6   7   17.37    1.08
   3  -6   7   19.76    1.16
   3  -6   7   16.45    1.03
   3  -6   7   17.91    1.12
   3   6   7   17.70    1.51
   3  -6   7   18.37    1.04
   3  -6   7   16.54    1.62
   3  -6   7   17.75    0.97
   3   6   7   17.27    1.09
   3  -6   7   17.67    1.05
  -3  -6  -7   18.24    2.24
  -3  -6  -7   15.64    1.51
   3  -6   8   13.60    0.79
   3   6   8   12.27    0.96
   3   6   8   11.96    0.96
   3  -6   8   12.39    0.93
   3  -6   8   14.77    0.99
   3  -6   8   12.79    0.91
   3   6   8   12.34    1.29
   3  -6   8   13.65    0.85
  -3  -6  -8   13.00    1.93
   3   6   8   11.69    0.88
   3  -6   8   12.08    0.88
   3  -6   8   13.59    0.86
   3  -6   8   14.09    0.81
   3   6   8   13.85    0.95
   3  -6   8   12.00    0.83
   3  -6   9  134.13    5.90
   3   6   9  126.86    5.90
   3   6   9  129.55    5.91
   3  -6   9  131.20    5.90
   3  -6   9  137.78    5.80
   3   6   9  122.97    5.83
   3  -6   9  132.10    5.81
   3   6   9  125.54    5.90
   3  -6   9  124.63    5.85
   3   6   9  124.24    5.92
   3  -6   9  130.14    5.82
   3  -6   9  131.91    5.90
   3   6   9  126.30    5.95
   3   6  10   64.00    3.14
   3   6  10   68.31    3.13
   3   6  10   61.76    3.04
   3   6  10   65.56    3.17
   3   6  10   65.61    3.12
   3   6  11    3.80    0.60
   3   6  11    3.96    0.49
   3   6  11    4.35    0.54
   3   6  11    3.20    0.54
   3   6  12    7.60    0.54
   3   6  12    7.41    0.63
   3   6  12    7.10    0.63
   3   6  13   10.70    0.63
   3   6  13    9.61    0.62
  -3   7  13    3.59    0.38
  -3  -7  13    4.85    0.53
  -3   7  13    3.96    0.78
  -3  -7  12    1.69    0.56
  -3   7  12    1.42    0.39
  -3   7  11    4.82    0.56
  -3  -7  11    5.21    0.77
   3  -7 -11    3.73    0.36
  -3   7  10    5.15    0.59
  -3  -7  10    4.10    0.56
  -3  -7  10    6.37    0.85
  -3  -7  10    5.54    0.86
   3  -7 -10    4.32    0.44
  -3  -7   9   73.70    3.78
  -3  -7   9   83.78    3.99
   3  -7  -9   74.38    3.51
  -3   7   9   76.55    3.49
   3  -7  -8   17.09    1.00
   3   7  -8   16.10    1.74
   3  -7  -8   14.06    1.60
  -3   7   8   18.88    1.00
  -3  -7   8   15.40    1.27
   3  -7  -8   19.29    2.00
   3   7  -8   14.45    1.86
  -3  -7   8   17.23    1.58
   3  -7  -8   15.97    1.39
  -3   7   7    9.36    1.54
  -3  -7   7   10.02    1.11
  -3   7   7   14.26    1.65
  -3   7   7   10.37    1.07
  -3   7   7   10.69    0.72
   3  -7  -7   14.16    1.46
   3  -7  -7   14.07    1.65
   3  -7  -7   11.52    0.75
   3   7  -7   11.01    1.64
  -3  -7   7   13.04    1.36
   3  -7  -7    9.50    1.06
   3  -7  -6   19.65    1.77
  -3  -7   6   18.22    1.66
  -3   7   6   21.73    1.65
  -3   7   6   21.65    1.14
  -3  -7   6   21.09    1.78
   3  -7  -6   24.73    2.08
   3  -7  -6   21.25    1.15
  -3   7   6   21.49    2.01
  -3   7   6   21.66    1.98
   3   7  -6   24.27    2.22
   3   7  -6   21.58    1.84
  -3  -7   5   39.24    2.51
   3   7  -5   40.57    2.74
  -3  -7   5   46.24    2.92
  -3  -7   5   39.11    2.61
  -3   7   5   45.28    2.99
   3  -7  -5   42.70    2.84
   3  -7  -5   41.08    2.66
   3   7  -5   40.66    3.04
  -3   7   5   44.29    2.58
  -3   7   5   44.21    2.83
  -3   7   4    1.80    0.78
   3   7  -4    3.00    0.97
  -3  -7   4    1.66    0.77
  -3  -7   4    3.09    0.93
   3  -7  -4    2.38    0.80
  -3  -7   4    1.57    0.53
  -3  -7   4    2.26    0.67
   3   7  -4    2.83    1.12
  -3   7   4    3.23    0.97
  -3  -7   3   69.65    3.66
   3   7  -3   74.86    4.10
  -3   7   3   71.87    3.82
   3  -7  -3   76.87    3.72
   3  -7  -3   71.68    3.87
  -3  -7   3   75.98    3.70
  -3   7   3   71.41    3.95
  -3  -7   3   66.23    3.82
  -3   7   3   70.45    4.04
   3  -7  -2    3.98    0.78
   3   7  -2    3.82    0.56
  -3  -7   2    3.57    0.69
  -3  -7   2    3.07    0.61
   3   7  -2    3.68    1.11
  -3   7   2    3.39    0.98
  -3  -7   2    4.38    0.77
   3  -7  -2    2.83    0.63
  -3  -7   2    4.14    1.02
  -3   7   2    3.42    0.78
   3  -7  -1   22.63    1.45
  -3  -7   1   17.71    1.67
  -3   7   1   18.76    1.48
   3  -7  -1   18.93    1.36
   3  -7  -1   17.37    1.23
   3  -7  -1   18.00    1.09
  -3   7   1   20.64    1.47
  -3   7   1   17.57    1.55
  -3  -7   1   19.74    1.47
   3   7  -1   18.32    1.27
  -3   7   0   72.83    3.95
   3  -7   0   73.54    3.53
   3  -7   0   83.07    3.81
  -3  -7   0   67.06    4.08
  -3   7   0   78.25    3.87
   3   7   0   75.74    3.76
   3  -7   0   72.73    3.54
  -3  -7   0   73.77    3.85
  -3   7   0   77.84    3.85
  -3  -7   0   77.62    4.01
   3  -7   0   70.86    3.72
   3   7   0   77.73    4.15
  -3   7  -1  138.82    6.48
   3   7   1  134.50    6.45
  -3  -7  -1  141.06    6.52
   3  -7   1  123.32    6.18
  -3   7  -1  135.94    6.40
  -3  -7  -1  148.00    6.83
  -3   7  -1  136.28    6.56
   3  -7   1  140.62    6.37
   3   7   1  140.06    6.73
  -3  -7  -2    2.61    1.01
   3  -7   2    2.88    0.48
   3  -7   2    2.80    0.57
   3   7   2    3.44    0.79
  -3   7  -2    3.12    0.70
  -3  -7  -2    3.52    0.72
  -3   7  -2    3.33    0.75
   3   7   2    2.68    0.93
  -3  -7  -3  107.89    5.18
   3   7   3  100.02    5.20
   3  -7   3  105.69    4.93
  -3  -7  -3  104.79    5.67
  -3   7  -3  100.53    5.03
   3   7   3  101.82    5.13
   3  -7   3   98.56    4.92
  -3   7  -3  104.01    5.06
  -3   7  -4   30.89    1.91
  -3  -7  -4   31.49    2.07
   3  -7   4   28.11    1.87
   3   7   4   34.19    2.10
   3  -7   5   20.51    1.26
   3   7   5   22.03    1.65
  -3   7  -5   21.43    1.66
  -3  -7  -5   23.49    2.32
   3  -7   5   20.88    1.57
   3  -7   5   20.87    1.20
  -3  -7  -5   22.39    1.70
   3   7   5   21.34    1.12
   3  -7   6   23.49    1.85
   3  -7   6   26.60    1.44
   3   7   6   28.26    2.15
   3   7   6   26.49    1.50
  -3  -7  -6   28.34    2.66
   3  -7   6   27.65    1.44
   3   7   6   26.98    1.94
   3  -7   6   28.67    1.57
  -3  -7  -6   28.35    2.02
   3  -7   6   25.61    1.53
   3  -7   7   75.63    3.73
   3   7   7   72.64    3.67
   3   7   7   74.36    3.74
  -3  -7  -7   84.28    5.16
   3  -7   7   82.78    3.68
  -3  -7  -7   74.35    4.29
   3  -7   7   86.87    3.80
   3  -7   7   81.86    3.66
   3   7   7   68.91    4.18
   3   7   8   33.29    2.26
   3   7   8   32.53    1.75
   3  -7   8   31.66    1.67
  -3  -7  -8   30.94    2.96
   3  -7   8   32.29    1.76
   3   7   8   34.23    1.82
  -3  -7  -8   31.74    2.31
   3  -7   9    4.42    0.49
   3   7   9    3.42    0.57
   3   7   9    3.38    0.62
   3   7   9    4.12    0.65
   3  -7   9    2.46    0.40
   3  -7   9    3.07    0.55
   3   7  10   13.62    0.99
   3   7  10   12.56    0.86
   3   7  10   12.64    0.91
   3   7  10   13.35    0.94
   3   7  11    1.83    0.45
   3   7  11    2.48    0.52
   3   7  11    0.62    0.39
   3   7  11    0.92    0.44
   3   7  12   11.00    0.65
   3   7  12   10.34    0.70
   3   7  12   11.35    0.72
   3   7  13    4.70    0.38
   3   7  13    3.88    0.33
  -3  -8  13    0.55    0.36
  -3   8  13    0.04    0.23
  -3   8  13    0.66    0.60
  -3   8  12    0.44    0.33
  -3  -8  12    1.01    0.55
  -3   8  12    1.77    0.82
  -3  -8  11   22.00    1.30
  -3   8  11   19.22    1.03
   3  -8 -10    4.09    0.43
  -3   8  10    3.49    0.53
  -3  -8   9    3.12    0.78
   3  -8  -9    3.48    0.46
  -3   8   9    4.20    0.41
   3   8  -8   30.96    2.51
  -3   8   8   33.44    2.26
   3   8  -8   24.56    2.51
   3  -8  -8   30.08    2.32
   3  -8  -8   33.95    1.67
  -3   8   8   34.08    1.66
   3  -8  -8   32.44    2.64
  -3  -8   8   30.14    1.92
  -3   8   8   35.90    2.71
   3  -8  -7    0.50    0.34
  -3   8   7    0.58    0.34
   3  -8  -7   -0.13    0.72
  -3  -8   7    0.49    0.63
   3   8  -7    1.88    1.07
   3  -8  -7    0.19    0.56
  -3   8   7   -0.31    0.50
   3  -8  -7    0.50    0.85
  -3  -8   7    0.39    0.59
  -3   8   7    0.50    0.82
  -3   8   6    4.42    0.46
   3  -8  -6    4.54    1.05
  -3   8   6    4.97    1.29
   3  -8  -6    4.55    0.49
  -3  -8   6    4.57    0.99
  -3  -8   6    4.40    1.07
   3   8  -6    4.02    1.22
   3  -8  -6    4.16    0.92
   3  -8  -6    3.40    0.70
   3   8  -6    4.24    1.01
  -3   8   6    4.45    0.86
  -3  -8   6    3.17    0.67
  -3   8   6    6.16    1.20
  -3   8   5  199.11    9.46
   3  -8  -5  190.24    8.33
   3   8  -5  190.77    9.24
  -3  -8   5  196.95    9.36
  -3  -8   5  189.62    9.05
   3  -8  -5  192.95    9.22
   3  -8  -5  197.07    8.87
   3   8  -5  189.84    9.55
   3  -8  -5  195.83    9.10
  -3   8   5  200.47    9.01
  -3   8   5  183.07    8.33
  -3  -8   5  166.84    8.48
  -3   8   5  200.15    9.32
   3  -8  -4    0.75    0.58
  -3  -8   4    0.86    0.75
  -3  -8   4    1.86    0.92
   3   8  -4    0.65    1.04
  -3   8   4    1.29    0.85
  -3   8   4    1.76    0.82
   3   8  -4    1.63    0.95
   3  -8  -4    0.69    0.73
  -3  -8   3    0.71    0.69
  -3   8   3   -0.13    0.92
  -3   8   3    2.13    0.89
   3  -8  -3    1.03    0.57
   3  -8  -3    1.74    0.79
   3  -8  -3    0.38    0.55
  -3  -8   3    1.48    0.51
  -3   8   3    0.66    0.73
   3   8  -3    1.21    0.90
   3   8  -2   79.22    4.22
   3   8  -2   99.81    5.00
  -3   8   2   98.88    4.78
  -3   8   2   86.15    4.82
   3  -8  -2   86.01    4.42
  -3  -8   2   98.18    4.53
   3  -8  -2   85.21    4.43
   3  -8  -2   93.25    4.56
  -3  -8   2   85.91    4.84
  -3  -8   1   92.52    4.98
   3   8  -1   87.44    4.42
   3  -8  -1   97.12    4.63
  -3  -8   1   88.69    4.64
  -3   8   1   92.95    4.91
  -3  -8   1   90.48    4.64
  -3   8   1   94.13    4.76
  -3   8   1   88.66    4.64
   3  -8  -1   91.52    4.42
  -3  -8   0    2.34    0.98
  -3   8   0    1.75    0.68
   3   8   0    2.84    0.63
   3  -8   0    0.96    0.52
  -3   8   0    1.92    0.73
   3   8   0    2.35    1.05
  -3   8   0    2.34    0.84
  -3  -8   0    1.43    0.78
  -3  -8  -1   41.27    2.81
   3  -8   1   43.60    2.38
  -3   8  -1   38.97    2.59
   3   8   1   40.82    2.75
  -3  -8  -1   42.47    2.52
  -3  -8  -1   40.30    2.70
  -3   8  -1   42.84    2.51
   3   8   1   44.68    2.48
  -3   8  -2    7.28    0.96
   3   8   2    8.81    1.25
  -3  -8  -2    8.55    1.31
  -3  -8  -2    8.24    0.97
   3  -8   2    8.28    0.85
   3   8   2    8.78    1.02
  -3   8  -2    7.84    1.04
   3   8   3    1.71    0.35
  -3  -8  -3    2.17    0.68
  -3  -8  -3    2.60    1.06
   3  -8   3    1.90    0.56
   3   8   3    1.86    0.72
  -3   8  -3    2.59    0.70
   3   8   3    1.66    0.84
   3  -8   3    1.78    0.39
   3   8   4   88.53    4.63
   3  -8   4   78.99    4.13
   3   8   4   86.06    4.09
   3  -8   4   90.08    4.07
   3   8   4   95.22    4.71
  -3   8  -4  103.75    4.87
   3   8   4   89.82    4.03
  -3  -8  -4   89.76    4.68
  -3  -8  -4   87.82    5.25
   3  -8   5    7.41    0.74
   3   8   5    6.60    1.03
   3   8   5    7.83    0.71
  -3   8  -5    6.78    1.09
  -3  -8  -5    8.44    1.11
   3   8   5    8.40    0.59
   3  -8   5    7.37    0.64
   3  -8   6    8.88    0.80
   3   8   6    8.93    1.23
   3  -8   6    8.44    0.69
   3   8   6    8.43    0.59
  -3  -8  -6    7.36    0.59
   3  -8   6    7.69    0.67
  -3  -8  -6    8.84    1.14
  -3  -8  -6    8.38    1.71
   3   8   6    8.75    1.13
   3   8   6    8.60    0.79
   3  -8   7   12.57    0.87
   3   8   7   13.15    0.90
   3  -8   7   12.00    0.96
   3  -8   7   13.66    0.89
  -3  -8  -7    9.89    1.83
  -3  -8  -7   11.75    1.37
   3   8   7   12.93    1.38
   3   8   7   12.35    0.99
   3  -8   8   39.30    1.91
   3   8   8   37.65    2.05
   3  -8   8   38.53    2.00
   3   8   8   34.57    1.93
   3   8   9   58.64    3.02
   3   8   9   61.52    2.96
   3   8   9   59.79    2.95
   3  -8   9   63.84    2.88
   3  -8   9   60.50    2.97
   3   8  10   16.25    1.01
   3   8  10   16.33    1.12
   3   8  10   17.60    1.06
   3   8  10   18.43    1.10
   3   8  11    0.03    0.36
   3   8  11    0.17    0.41
   3   8  11    0.47    0.43
   3   8  11    0.06    0.35
   3   8  12    0.42    0.34
   3   8  12    0.59    0.28
   3   8  13    5.59    0.37
  -3   9  13    0.59    0.20
  -3   9  13    0.99    0.50
  -3  -9  13    1.01    0.32
  -3   9  12    0.96    0.72
  -3  -9  12    1.32    0.51
  -3   9  12    0.59    0.30
   3  -9 -11    1.33    0.27
  -3   9  11    1.55    0.41
  -3  -9  10    2.01    0.71
   3  -9 -10    0.78    0.32
  -3  -9   9    0.80    0.64
  -3   9   9    1.72    0.33
   3  -9  -9    1.73    0.40
  -3  -9   8    1.22    0.67
   3  -9  -8    1.70    0.41
  -3   9   8    1.43    0.37
  -3   9   7   45.22    2.14
  -3   9   7   39.50    2.68
  -3  -9   7   40.66    2.36
   3  -9  -7   43.20    2.88
   3   9  -7   36.51    3.09
   3  -9  -7   46.64    2.15
   3  -9  -7   37.78    2.94
   3  -9  -7   39.48    2.57
  -3   9   7   50.59    3.25
  -3   9   6    2.51    0.43
  -3   9   6    0.94    1.03
   3  -9  -6    2.56    0.42
   3  -9  -6    3.01    0.89
  -3  -9   6    1.59    0.62
  -3   9   6    3.59    0.85
   3   9  -6    2.46    0.95
  -3   9   6    0.82    0.87
  -3  -9   6    2.37    0.98
  -3  -9   6    2.66    0.82
   3  -9  -6    2.16    0.64
   3  -9  -6    3.57    0.99
   3   9  -6    1.34    1.13
  -3  -9   5   26.50    2.17
  -3  -9   5   22.26    1.89
  -3   9   5   23.65    1.83
  -3   9   5   23.11    1.23
   3  -9  -5   23.33    1.88
   3  -9  -5   20.27    1.64
   3   9  -5   23.88    2.29
   3   9  -5   19.95    1.97
  -3  -9   5   20.15    1.40
   3  -9  -5   23.72    1.92
  -3   9   5   23.95    2.10
  -3  -9   4   85.40    4.40
  -3  -9   4   81.61    4.65
   3  -9  -4   79.08    3.64
   3  -9  -4   83.87    4.19
   3  -9  -4   77.89    4.29
   3  -9  -4   78.82    3.61
  -3   9   4   82.16    4.70
  -3  -9   4   69.43    3.73
   3   9  -4   82.11    4.82
  -3   9   4   82.14    4.54
   3   9  -4   81.58    4.65
  -3   9   4   79.24    4.28
  -3   9   3   83.79    4.31
  -3   9   3   76.56    3.62
   3   9  -3   79.92    4.62
   3  -9  -3   78.84    4.18
  -3  -9   3   79.90    4.31
  -3  -9   3   84.02    4.64
   3   9  -3   73.61    3.59
   3  -9  -3   90.94    4.34
   3  -9  -3   86.59    4.18
  -3   9   3   77.99    4.57
  -3   9   3   93.30    4.59
  -3   9   2   50.02    3.06
  -3   9   2   51.70    2.46
   3   9  -2   50.98    3.37
  -3   9   2   52.90    3.21
  -3  -9   2   57.46    2.98
   3  -9  -2   53.38    2.88
   3  -9  -2   55.12    3.06
   3   9  -2   50.13    2.45
  -3   9   2   52.32    3.39
   3  -9  -2   51.44    2.90
  -3   9   1   32.91    2.11
  -3   9   1   29.57    1.47
  -3   9   1   28.95    2.12
   3  -9  -1   30.74    1.77
   3   9  -1   24.39    1.74
  -3  -9   1   31.46    2.39
   3   9  -1   28.76    1.48
  -3  -9   1   28.43    1.96
  -3  -9   1   32.26    2.08
  -3   9   1   27.90    2.25
   3   9   0  205.45    9.71
  -3  -9   0  207.03    9.75
  -3   9   0  192.91    9.31
  -3   9   0  210.77    9.39
  -3   9   0  207.58    9.56
   3   9   0  192.81    9.15
  -3  -9   0  204.54    9.44
   3   9   0  187.54    8.71
   3  -9   0  200.25    9.16
   3   9   1   71.84    3.53
  -3  -9  -1   80.86    4.55
   3   9   1   81.63    4.43
   3  -9   1   77.03    3.53
  -3  -9  -1   72.85    4.27
  -3   9  -1   77.57    4.27
   3  -9   1   82.34    3.99
   3   9   1   80.90    4.03
  -3   9  -1   77.02    4.11
   3   9   2   48.99    2.82
   3   9   2   51.14    3.12
   3  -9   2   50.21    2.71
  -3  -9  -2   54.73    2.96
   3   9   2   44.40    2.27
  -3   9  -2   43.38    2.85
  -3  -9  -2   49.15    3.22
   3  -9   2   48.01    2.30
  -3   9  -2   46.37    2.79
  -3   9  -3   63.69    3.32
   3   9   3   57.72    2.76
   3  -9   3   53.78    2.85
   3  -9   3   62.93    3.21
   3   9   3   57.50    2.81
   3   9   3   59.66    3.34
   3   9   3   65.72    3.59
  -3   9  -3   71.49    3.74
  -3  -9  -3   55.85    3.34
  -3  -9  -3   58.67    3.82
   3  -9   3   56.59    2.77
   3  -9   4    0.52    0.50
   3   9   4    0.63    0.36
  -3  -9  -4    1.35    1.11
   3   9   4   -0.12    0.64
  -3   9  -4    0.82    0.81
   3   9   4    0.22    0.66
  -3  -9  -4    1.16    0.67
   3  -9   4    1.02    0.40
   3   9   5    0.52    0.33
  -3  -9  -5    0.85    1.10
  -3   9  -5    0.39    0.78
  -3  -9  -5    1.36    0.78
   3  -9   5    0.46    0.43
   3   9   5   -0.16    0.49
  -3  -9  -6   35.54    1.84
   3  -9   6   37.75    1.92
   3   9   6   37.82    2.73
   3   9   6   35.70    1.90
   3  -9   6   37.00    2.02
   3   9   6   38.54    1.84
   3  -9   6   36.26    1.91
  -3  -9  -6   42.59    2.65
   3   9   6   35.85    1.99
   3   9   6   38.59    2.56
   3  -9   7    5.24    0.69
   3   9   7    5.09    0.59
  -3  -9  -7    4.78    0.47
   3  -9   7    5.56    0.62
   3  -9   7    6.12    0.61
   3   9   7    4.32    0.72
   3   9   8   48.06    2.43
   3   9   8   49.46    2.55
   3  -9   8   51.21    2.42
   3  -9   8   48.27    2.51
   3   9   9    0.39    0.57
   3  -9   9    0.26    0.47
   3   9   9    0.48    0.42
   3  -9   9    0.82    0.32
   3   9   9    0.10    0.51
   3   9  10    0.89    0.49
   3   9  10    0.34    0.40
   3   9  10    0.19    0.37
   3   9  10    0.93    0.52
   3   9  11    8.93    0.58
   3   9  11    8.70    0.66
   3   9  11    7.09    0.57
   3   9  11    9.06    0.65
   3   9  12   20.03    1.02
  -3  10  13    4.79    0.49
  -3 -10  12    6.21    0.58
  -3  10  12    6.04    0.75
  -3  10  12    4.02    0.38
  -3  10  11    0.92    0.34
   3 -10 -11    0.49    0.24
  -3 -10  10    2.17    0.66
   3 -10 -10    1.70    0.36
  -3 -10   9   18.29    1.14
  -3 -10   9   18.35    1.32
  -3  10   9   18.83    1.04
   3 -10  -9   20.70    1.10
  -3 -10   8    0.22    0.68
  -3  10   8    0.66    0.36
   3 -10  -8    0.73    0.40
  -3 -10   7   57.18    3.14
   3 -10  -7   64.49    2.95
  -3  10   7   61.92    2.94
   3 -10  -6    5.13    0.55
   3  10  -6    3.88    1.06
  -3  10   6    3.73    0.93
   3 -10  -6    5.43    1.03
  -3 -10   6    4.86    0.77
  -3  10   6    4.85    1.16
  -3  10   6    4.93    0.55
  -3 -10   6    4.25    0.90
  -3 -10   6    4.66    1.10
   3 -10  -6    4.69    0.99
   3 -10  -6    4.53    0.78
   3  10  -6    3.44    1.26
   3 -10  -5   32.31    2.33
   3  10  -5   36.57    2.68
  -3  10   5   29.35    2.22
   3 -10  -5   35.36    2.37
  -3 -10   5   32.09    1.82
  -3  10   5   31.41    1.66
  -3  10   5   26.60    2.22
  -3 -10   5   29.96    2.57
  -3 -10   5   28.42    2.27
   3 -10  -5   34.25    1.67
  -3  10   5   33.11    2.57
   3 -10  -5   34.38    2.19
   3  10  -5   28.58    2.68
  -3 -10   4   18.63    1.80
  -3 -10   4   21.36    2.07
   3  10  -4   22.46    2.22
  -3  10   4   25.82    1.94
   3 -10  -4   24.24    1.72
   3  10  -4   24.47    1.23
   3  10  -4   18.84    2.15
  -3  10   4   20.25    2.22
   3 -10  -4   22.95    1.20
  -3  10   4   20.43    2.04
  -3  10   4   21.14    1.22
  -3  10   4   22.18    1.87
  -3 -10   4   19.16    1.33
   3 -10  -4   22.19    1.79
  -3 -10   3   42.69    2.88
  -3 -10   3   39.95    3.15
   3  10  -3   46.68    3.25
  -3  10   3   47.86    3.12
   3  10  -3   42.46    2.16
   3 -10  -3   54.29    2.99
  -3  10   3   43.44    2.20
   3 -10  -3   42.95    2.69
   3 -10  -3   50.27    2.24
   3 -10  -3   46.89    2.73
   3  10  -3   50.26    2.22
   3 -10  -3   43.06    2.17
  -3  10   3   37.69    3.13
  -3  10   2    7.87    1.40
   3 -10  -2    8.26    0.63
  -3  10   2    7.57    1.19
   3  10  -2   12.13    1.65
   3  10  -2    8.02    0.62
   3 -10  -2    7.99    0.90
   3 -10  -2    8.21    0.57
   3  10  -2    9.06    0.65
   3 -10  -2    7.23    0.96
  -3  10   2   11.17    1.41
  -3  10   2    7.93    0.64
   3 -10  -1   17.35    0.94
  -3 -10   1   17.03    1.82
  -3  10   1   15.99    0.95
  -3  10   1   15.82    1.56
   3  10  -1   16.24    0.96
  -3  10   1   13.43    1.52
  -3 -10   1   13.56    1.32
   3  10  -1   15.62    1.27
  -3  10   1   18.40    1.79
  -3 -10   1   16.60    1.50
   3  10  -1   16.00    0.97
   3  10   0   30.13    1.61
  -3 -10   0   32.08    2.63
   3  10   0   28.52    2.47
  -3 -10   0   35.31    2.24
   3  10   0   30.84    2.03
  -3 -10   0   29.55    2.19
   3 -10   0   31.87    1.59
  -3  10   0   28.19    2.39
   3 -10   0   32.58    2.06
   3  10   0   31.95    1.63
  -3  10   0   29.82    2.21
  -3  10   0   31.88    1.58
   3 -10   1    8.65    0.75
   3  10   1    9.84    0.71
   3 -10   1    7.33    0.96
   3  10   1    7.55    1.01
  -3 -10  -1    8.11    1.24
   3 -10   1    9.49    0.67
  -3  10  -1    7.09    1.19
  -3 -10  -1    7.74    1.39
   3  10   1    8.73    0.67
  -3  10  -1    7.48    1.15
   3  10   1    7.24    1.40
  -3  10  -1    7.96    0.60
   3 -10   2    3.31    0.59
  -3 -10  -2    3.83    1.19
  -3 -10  -2    4.06    0.99
  -3  10  -2    3.49    0.87
   3  10   2    2.23    0.99
  -3  10  -2    4.67    1.16
   3 -10   2    4.07    0.50
   3  10   2    2.55    0.78
   3 -10   2    3.31    0.74
   3  10   2    3.33    0.52
   3  10   3    8.36    0.75
   3 -10   3    8.55    0.99
   3  10   3    7.73    1.11
  -3 -10  -3    8.29    1.13
   3  10   3    8.48    0.67
  -3 -10  -3    9.79    1.47
  -3  10  -3    9.36    1.14
   3  10   3    8.08    1.30
  -3  10  -3    9.55    1.43
   3 -10   3    5.55    0.75
   3 -10   3    9.40    0.71
   3 -10   4   32.89    1.70
   3  10   4   29.60    2.24
  -3 -10  -4   35.34    2.35
   3  10   4   31.39    1.76
  -3  10  -4   35.10    2.62
   3 -10   4   31.93    1.81
  -3 -10  -4   29.49    2.68
   3  10   4   31.54    1.66
   3 -10   5    0.84    0.45
   3 -10   5    0.90    0.46
   3  10   5    0.99    0.93
   3  10   5    0.54    0.37
  -3 -10  -5    0.66    0.67
  -3 -10  -5    0.22    1.07
  -3 -10  -5    0.46    0.38
   3 -10   6   39.07    2.05
   3  10   6   39.43    1.86
  -3 -10  -6   39.17    3.22
   3 -10   6   37.68    1.92
   3  10   6   32.97    2.71
   3  10   6   31.77    2.47
   3  10   6   36.09    2.00
  -3 -10  -6   35.51    2.56
  -3 -10  -6   35.59    1.87
   3 -10   7   19.25    1.12
  -3 -10  -7   16.91    1.02
   3  10   7   18.45    1.24
   3  10   7   18.66    1.11
   3  10   7   17.26    1.00
   3 -10   7   20.11    1.27
  -3 -10  -8    5.32    0.47
   3 -10   8    6.05    0.58
   3  10   8    5.79    0.60
   3 -10   8    6.08    0.71
   3  10   8    6.40    0.76
   3  10   9    6.39    0.73
   3 -10   9    6.21    0.64
   3  10   9    5.34    0.64
   3  10  10    3.32    0.49
   3  10  10    3.91    0.46
   3  10  10    3.29    0.57
   3  10  11    1.49    0.35
  -3 -10 -11    1.31    0.24
   3  10  12    0.14    0.22
  -3  11  12    1.67    0.51
  -3  11  11    3.09    0.38
   3 -11 -11    3.75    0.33
  -3  11  10    0.44    0.36
  -3 -11  10    0.97    0.58
   3 -11 -10    1.22    0.32
  -3 -11   9   10.84    0.96
  -3  11   9   10.70    0.69
   3 -11  -9   10.99    0.73
  -3  11   8    3.58    0.45
   3 -11  -8    4.11    0.52
  -3  11   8    4.17    0.48
  -3 -11   8    4.76    0.76
   3 -11  -7    3.69    0.51
  -3  11   7    2.87    0.48
  -3 -11   7    3.51    0.71
   3  11  -6    1.35    0.37
  -3 -11   6    1.61    0.62
  -3  11   6    1.25    0.45
   3  11  -5   41.58    3.37
  -3 -11   5   50.87    3.59
  -3 -11   5   49.32    3.21
  -3  11   5   50.00    3.23
   3 -11  -5   48.61    3.18
   3 -11  -5   51.90    2.51
   3 -11  -5   50.93    3.08
   3  11  -5   57.80    2.52
   3  11  -5   42.11    3.62
  -3  11   5   52.61    3.53
  -3 -11   5   52.33    2.69
   3  11  -4  246.42   12.02
  -3  11   4  244.34   11.62
   3 -11  -4  238.19   11.36
   3  11  -4  256.55   10.76
  -3  11   4  259.92   11.93
  -3 -11   4  237.97   11.58
  -3 -11   4  259.24   12.11
  -3  11   4  238.80   10.77
  -3  11   4  246.24   11.63
  -3  11   4  226.02   12.01
   3 -11  -4  244.27   11.45
   3  11  -4  228.38   12.14
  -3 -11   4  225.80   10.85
   3 -11  -4  244.92   10.74
   3 -11  -3    6.65    0.56
   3  11  -3    7.39    0.60
   3 -11  -3    6.97    0.99
  -3  11   3    7.48    0.63
   3  11  -3    5.81    0.54
   3  11  -3    8.29    1.49
  -3  11   3    5.44    1.21
  -3  11   3    5.96    1.25
  -3  11   3    5.87    1.43
  -3 -11   3    6.92    1.16
  -3 -11   3    4.49    1.30
  -3 -11   2    0.93    1.02
   3 -11  -2    1.11    0.33
  -3  11   2    1.22    0.41
   3  11  -2    0.55    0.36
   3 -11  -2    1.26    0.66
  -3  11   2    0.76    0.80
  -3  11   2    1.58    0.84
   3  11  -2    0.93    1.10
  -3  11   2    1.38    0.99
   3  11  -2    1.88    0.42
  -3  11   2    1.08    1.04
  -3  11   1    5.45    1.27
  -3  11   1    6.38    1.08
  -3  11   1    5.16    1.22
   3 -11  -1    4.87    0.44
   3  11  -1    5.72    0.58
   3  11  -1    5.16    0.54
  -3 -11   1    3.55    0.89
  -3  11   1    5.40    0.53
  -3  11   1    5.47    1.11
  -3 -11   0    8.67    1.46
   3 -11   0    5.71    0.67
   3  11   0    6.48    0.62
   3  11   0    6.18    0.93
   3 -11   0    6.04    0.92
  -3  11   0    6.90    1.16
   3  11   0    9.20    1.58
   3  11   0    6.90    0.62
  -3  11   0    5.57    1.24
   3 -11   0    6.89    0.57
  -3 -11   0    6.85    1.04
  -3 -11   0    7.44    1.10
  -3  11   0    7.47    0.60
   3  11   1   35.60    1.85
   3 -11   1   35.89    1.83
  -3 -11  -1   42.96    2.61
   3 -11   1   31.23    1.91
  -3 -11  -1   38.18    2.62
  -3  11  -1   40.97    2.91
   3  11   1   39.47    2.92
  -3 -11  -1   36.36    2.88
   3  11   1   37.98    1.92
   3 -11   1   37.90    2.37
  -3  11  -1   38.03    1.82
  -3  11  -1   34.82    2.51
   3  11   1   35.40    2.39
   3 -11   2    7.68    0.80
   3 -11   2    8.07    0.68
  -3 -11  -2    8.46    1.37
  -3 -11  -2   10.75    1.55
  -3  11  -2    8.57    1.14
   3  11   2    6.94    1.42
  -3  11  -2   10.36    1.51
   3  11   2    7.51    1.10
   3 -11   2    8.77    1.06
   3  11   2    9.08    0.77
   3  11   3    0.62    0.81
  -3  11  -3    0.70    1.04
   3 -11   3    0.84    0.42
  -3 -11  -3    1.16    1.03
   3  11   3    0.74    0.76
   3  11   3    1.43    0.55
  -3 -11  -3    0.91    0.76
   3 -11   3    0.98    0.55
  -3 -11  -3    0.71    0.99
   3  11   3    1.64    0.43
  -3 -11  -4  115.64    5.08
  -3 -11  -4  109.60    6.25
  -3 -11  -4  114.38    5.85
   3 -11   4  102.10    5.16
   3  11   4  107.33    5.75
   3 -11   4  112.73    5.07
  -3  11  -4  105.86    6.11
   3  11   4  115.95    5.06
   3  11   4  101.86    5.12
   3 -11   5    2.23    0.62
   3  11   5    1.98    0.43
   3 -11   5    3.04    0.53
   3  11   5    1.56    0.94
   3 -11   5    2.83    0.51
   3  11   5    1.71    0.61
  -3 -11  -5    2.14    0.49
   3  11   6    0.63    0.39
  -3 -11  -6    0.92    0.42
   3 -11   6    1.05    0.46
   3 -11   7    2.44    0.62
   3  11   7    2.92    0.37
   3  11   7    2.85    0.66
   3 -11   7    2.28    0.49
  -3 -11  -7    2.71    0.41
   3 -11   8    8.14    0.76
  -3 -11  -8    6.98    0.54
   3  11   8    8.07    0.81
   3 -11   8    8.50    0.65
   3  11   9    1.53    0.53
   3 -11   9    0.36    0.45
   3  11   9    0.70    0.44
   3  11  10    0.83    0.33
   3  11  10    0.73    0.36
   3  11  10    0.80    0.42
  -3 -11 -11    0.46    0.17
   3  11  11    1.03    0.28
   3 -12 -11    1.05    0.20
  -3  12  11    1.17    0.24
   3 -12 -10    1.92    0.32
  -3  12  10    1.68    0.36
  -3  12   9    0.95    0.28
  -3 -12   9    1.35    0.52
   3 -12  -9    1.23    0.37
  -3  12   8    0.47    0.34
  -3  12   8    0.82    0.33
  -3 -12   8    0.80    0.57
   3 -12  -8    0.03    0.37
  -3  12   7    0.74    0.41
  -3 -12   7    1.34    0.60
  -3  12   7    1.14    0.37
  -3 -12   6    0.48    0.56
  -3  12   6    1.20    0.43
   3 -12  -6    1.07    0.40
  -3 -12   5   38.09    2.12
   3  12  -5   40.41    1.98
   3 -12  -5   40.05    1.98
  -3  12   4    1.23    0.88
   3 -12  -4    1.64    0.40
  -3  12   4    0.75    0.84
   3  12  -4    1.81    0.44
  -3  12   4    2.48    0.50
  -3 -12   3   37.12    2.82
  -3 -12   3   42.13    3.20
  -3  12   3   43.94    2.14
  -3  12   3   40.79    3.04
   3 -12  -3   42.34    2.08
   3  12  -3   46.59    3.41
  -3  12   3   42.21    3.04
  -3 -12   3   40.88    2.06
   3 -12  -3   40.84    2.68
   3  12  -3   46.30    2.15
   3  12  -2    4.74    0.57
  -3 -12   2    5.19    1.36
  -3 -12   2    3.65    0.97
  -3  12   2    6.21    1.21
  -3  12   2    4.74    1.14
   3  12  -2    3.22    1.33
  -3  12   2    4.64    1.25
   3 -12  -2    4.80    0.87
   3  12  -2    4.79    0.53
  -3  12   2    4.45    0.55
  -3  12   2    4.99    1.29
   3 -12  -2    4.53    0.45
  -3  12   1   29.85    2.38
  -3  12   1   23.80    2.31
  -3  12   1   25.76    1.34
  -3  12   1   23.51    2.10
   3  12  -1   25.24    1.38
   3  12  -1   25.69    1.40
   3 -12  -1   22.99    1.25
   3 -12   0   94.31    4.85
   3  12   0  108.71    4.86
   3 -12   0  105.64    5.43
   3  12   0  106.26    6.05
  -3  12   0  108.55    4.79
  -3  12   0  106.46    5.65
   3  12   0  106.68    4.83
  -3 -12   0  101.72    5.54
  -3 -12   0  104.86    6.08
  -3  12  -1    1.75    0.41
   3 -12   1    1.81    0.40
  -3 -12  -1    1.84    1.15
   3 -12   1    1.19    0.52
   3  12   1    1.73    0.46
   3  12   1    1.96    0.55
  -3  12  -1    2.01    0.88
   3  12   1    1.86    1.12
  -3  12  -1    0.89    1.03
  -3 -12  -1    2.11    0.74
   3  12   1    1.84    0.72
   3 -12   1    2.02    0.74
   3  12   2   60.68    4.19
  -3  12  -2   73.73    4.41
  -3 -12  -2   65.80    4.09
  -3 -12  -2   72.45    4.50
   3 -12   2   62.33    3.30
  -3 -12  -2   66.71    3.97
   3  12   2   64.45    3.84
   3 -12   2   73.15    3.22
   3 -12   2   64.24    3.75
   3  12   2   69.31    3.30
  -3  12  -2   66.47    3.95
   3  12   3   10.05    0.76
  -3  12  -3    8.82    1.51
   3  12   3    6.49    1.31
  -3 -12  -3    8.03    1.51
   3  12   3    7.22    1.17
   3  12   3    9.00    0.85
  -3 -12  -3    8.79    0.73
   3 -12   3    8.39    0.71
  -3 -12  -3    7.90    1.34
   3 -12   3   10.43    0.92
   3 -12   4   39.39    1.96
   3  12   4   37.94    2.05
   3  12   4   38.53    1.94
  -3 -12  -4   38.35    1.96
   3 -12   4   33.61    2.04
  -3 -12  -5    1.60    0.48
   3  12   5    1.40    0.45
   3  12   5    1.91    0.69
   3 -12   5    0.88    0.59
   3 -12   5    1.31    0.49
   3  12   6    2.20    0.67
   3 -12   6    1.82    0.50
  -3 -12  -6    0.72    0.41
   3  12   6    1.66    0.41
   3 -12   7   14.13    0.91
   3 -12   7   13.83    1.01
  -3 -12  -7   12.75    0.82
   3  12   8    4.79    0.69
   3 -12   8    5.16    0.50
  -3 -12  -8    3.71    0.39
   3 -12   8    5.47    0.63
   3 -12   9   -0.06    0.40
   3  12   9    0.17    0.37
   3  12   9   -0.03    0.47
   3  12  10   16.27    0.91
   3  12  10   15.06    0.84
   3  12  11    4.16    0.30
   3 -13 -10    0.60    0.25
  -3 -13  10    0.77    0.37
  -3  13  10    0.20    0.27
   3 -13  -9    0.08    0.31
  -3 -13   9    0.22    0.44
  -3  13   8    0.62    0.34
   3 -13  -8    0.14    0.34
  -3  13   8    0.25    0.26
  -3 -13   8   -0.11    0.48
  -3 -13   8    0.65    0.48
  -3  13   7    0.50    0.38
  -3  13   7    0.34    0.36
  -3 -13   7    1.02    0.52
  -3  13   6    6.48    0.64
   3 -13  -6    6.56    0.60
  -3  13   6    6.80    0.62
  -3 -13   6    6.65    0.73
  -3 -13   5    4.05    0.62
   3 -13  -5    4.49    0.50
   3 -13  -4   36.92    1.87
  -3  13   4   38.82    1.94
   3  13  -4   37.97    1.92
   3  13  -3    2.89    0.50
  -3  13   3    3.85    0.51
   3 -13  -3    3.76    0.44
   3  13  -2    6.93    0.66
  -3 -13   2    6.31    0.55
  -3  13   2    7.73    0.65
   3 -13  -2    6.57    0.54
   3  13  -2    7.17    0.65
  -3 -13   1    4.43    0.51
   3  13  -1    3.74    0.59
  -3  13   1    4.38    0.52
   3  13  -1    4.35    0.54
   3 -13   0   49.36    2.62
  -3  13   0   54.42    2.57
  -3 -13   0   51.85    2.58
   3  13   0   53.11    2.61
   3  13   0   57.04    2.67
   3 -13   1   37.19    1.83
   3  13   1   37.31    1.97
  -3 -13  -1   36.24    1.88
  -3  13  -1   37.78    1.87
   3  13   1   36.29    1.91
   3 -13   1   32.15    1.93
  -3 -13  -2   74.53    3.50
   3  13   2   74.12    3.57
   3 -13   2   70.91    3.58
   3 -13   2   74.37    3.46
   3  13   3   25.43    1.48
   3  13   3   24.23    1.37
  -3 -13  -3   22.83    1.33
   3 -13   3   21.79    1.44
   3 -13   4    0.96    0.50
   3  13   4    0.58    0.46
   3 -13   4    0.76    0.59
   3  13   4    0.96    0.61
  -3 -13  -4    0.28    0.43
   3 -13   5   23.30    1.28
   3  13   5   19.02    1.34
   3 -13   5   20.11    1.33
  -3 -13  -5   20.11    1.20
   3  13   5   21.02    1.21
   3  13   6    1.42    0.39
   3  13   6    1.25    0.63
   3 -13   6    1.17    0.46
  -3 -13  -6    0.94    0.41
   3 -13   7    1.06    0.54
   3 -13   7    1.23    0.42
  -3 -13  -7    1.72    0.36
   3  13   8    1.61    0.42
  -3 -13  -8    1.42    0.26
   3 -13   8    1.21    0.47
   3  13   9    1.36    0.43
   3  13   9    1.01    0.31
   3 -13   9    0.82    0.35
  -3 -13 -10    0.26    0.15
   3  13  10    0.54    0.21
   3  13  10    0.14    0.25
   3 -14 -10    0.28    0.17
   3 -14  -9    3.36    0.35
  -3 -14   8    2.57    0.50
  -3 -14   8    2.68    0.48
   3 -14  -7    5.21    0.50
  -3  14   7    5.49    0.50
  -3  14   7    5.11    0.51
  -3 -14   7    6.90    0.63
   3 -14  -6   18.51    1.02
  -3  14   6   18.28    1.05
  -3 -14   6   17.83    1.11
  -3  14   5    0.50    0.44
   3 -14  -5    0.40    0.35
  -3  14   5   -0.03    0.41
  -3  14   4    1.14    0.46
  -3  14   4    1.99    0.50
   3 -14  -4    0.99    0.37
   3  14  -3   -0.03    0.42
  -3  14   3    0.07    0.45
   3 -14  -3    0.07    0.30
  -3  14   3    0.16    0.39
   3  14  -2   35.80    1.77
   3 -14  -2   30.85    1.61
  -3 -14   2   30.76    1.65
  -3  14   2   36.88    1.76
  -3  14   2   33.98    1.72
  -3  14   1   31.66    1.66
   3  14  -1   30.00    1.66
   3  14  -1   31.97    1.70
  -3  14   1   31.33    1.63
  -3 -14   1   31.07    1.61
  -3 -14   0    7.84    0.67
   3  14   0    8.94    0.72
  -3  14   0    8.69    0.69
   3  14   0    8.38    0.78
  -3  14   0    7.26    0.65
   3  14   1   48.88    2.32
  -3  14  -1   46.77    2.22
   3  14   1   43.60    2.24
  -3 -14  -1   43.33    2.22
   3 -14   1   39.68    2.25
   3  14   2    0.89    0.51
  -3 -14  -2    0.07    0.41
   3 -14   2    1.08    0.54
   3  14   2    0.38    0.54
   3 -14   3   53.36    2.79
   3  14   3   58.42    2.82
   3 -14   4    0.65    0.52
  -3 -14  -4    0.45    0.44
   3  14   4    1.20    0.47
   3 -14   4    1.38    0.59
   3  14   4    1.51    0.62
   3 -14   5    0.73    0.48
  -3 -14  -5    0.36    0.41
   3  14   5    1.20    0.42
   3 -14   5    0.37    0.54
   3  14   5    0.91    0.59
   3  14   6    1.35    0.59
   3 -14   6    0.97    0.43
   3 -14   6   -0.30    0.53
  -3 -14  -6    0.93    0.38
   3  14   7    1.03    0.52
   3 -14   7    0.28    0.33
  -3 -14  -7    0.80    0.30
   3  14   8    0.22    0.30
   3 -14   8    0.50    0.36
  -3 -14  -8    0.17    0.19
   3  14   9    0.75    0.23
   3  14   9    0.83    0.32
   3 -15  -9    9.92    0.54
  -3 -15   8    4.73    0.49
   3 -15  -7    2.09    0.33
  -3  15   7    2.59    0.35
  -3  15   6   -0.05    0.33
   3 -15  -6    0.15    0.29
  -3  15   5    2.31    0.43
   3 -15  -5    2.08    0.35
  -3  15   4    9.08    0.69
  -3  15   4    7.12    0.65
   3 -15  -4    7.72    0.56
  -3  15   3   16.04    1.01
  -3  15   3   16.03    0.98
   3 -15  -3   16.20    0.88
  -3  15   2    9.31    0.72
  -3  15   2   10.95    0.76
  -3 -15   2    9.46    0.62
   3  15  -2    9.75    0.76
  -3  15   1    2.35    0.48
  -3  15   1    1.88    0.43
   3  15  -1    2.19    0.54
  -3 -15   1    2.56    0.41
   3  15   0    6.86    0.69
  -3  15   0    7.62    0.64
  -3  15   0    7.61    0.63
   3  15   0    6.70    0.72
  -3 -15   0    8.24    0.65
   3  15   1    0.35    0.52
  -3  15  -1    0.51    0.40
   3 -15   1    0.52    0.44
   3  15   1    0.30    0.43
  -3 -15  -1    0.03    0.39
   3  15   2   28.35    1.66
  -3 -15  -2   31.53    1.60
   3  15   2   31.64    1.62
   3 -15   2   28.23    1.63
   3 -15   3    5.26    0.64
   3  15   3    5.27    0.70
   3 -15   4   20.69    1.23
   3  15   4   20.89    1.20
   3  15   4   24.03    1.33
  -3 -15  -4   20.47    1.18
   3 -15   4   20.46    1.27
   3 -15   5    0.20    0.47
  -3 -15  -5    0.53    0.39
   3  15   5    0.07    0.53
   3 -15   5    0.11    0.40
  -3 -15  -6    7.31    0.57
   3 -15   6    8.68    0.61
   3 -15   6    8.48    0.69
   3  15   6    9.07    0.74
  -3 -15  -7    2.53    0.30
   3  15   7    2.03    0.35
   3  15   7    2.46    0.47
   3 -15   8    0.33    0.26
   3  15   8    0.39    0.21
   3  15   8    0.13    0.29
   3 -16  -8    7.63    0.42
   3 -16  -7    5.72    0.39
  -3 -16   7    6.43    0.52
  -3  16   7    5.73    0.40
   3 -16  -6    1.41    0.26
  -3 -16   6    1.78    0.47
  -3  16   6    1.49    0.32
   3 -16  -5    2.92    0.32
  -3  16   4    1.18    0.36
  -3  16   4    1.08    0.38
  -3  16   3    1.76    0.38
  -3  16   3    1.33    0.41
  -3  16   2    0.98    0.37
  -3  16   2    1.64    0.40
  -3  16   1   11.41    0.77
   3  16  -1   11.34    0.80
  -3 -16   1   11.14    0.69
  -3  16   0    7.31    0.61
   3  16   0    7.28    0.68
  -3 -16   0    7.61    0.57
  -3  16  -1   11.26    0.71
   3  16   1   10.83    0.81
  -3 -16  -1   10.85    0.71
   3 -16   2    1.83    0.46
   3 -16   2    1.73    0.45
  -3 -16  -2    2.24    0.43
   3  16   2    1.17    0.50
   3 -16   3    7.67    0.67
   3  16   3    8.10    0.73
  -3 -16  -3    8.69    0.62
   3 -16   4    0.34    0.39
   3 -16   4    1.12    0.42
  -3 -16  -4    0.61    0.34
   3  16   4    1.20    0.48
   3 -16   5    5.71    0.52
   3 -16   5    5.69    0.57
   3  16   5    6.77    0.62
  -3 -16  -5    7.38    0.51
  -3 -16  -6    1.89    0.29
   3 -16   6    2.15    0.31
   3  16   6    2.21    0.42
   3 -16   6    1.96    0.38
  -3 -16  -7    9.74    0.52
   3  16   7    8.65    0.57
  -3 -17   5    7.19    0.58
  -3 -17   4    2.77    0.48
  -3  17   4    3.11    0.37
  -3  17   3    1.74    0.35
   3 -17  -3    1.73    0.28
  -3  17   2    0.26    0.31
   3 -17  -2   -0.27    0.29
  -3  17   1    0.93    0.33
   3 -17  -1    0.33    0.33
   3 -17   0   10.74    0.67
  -3  17   0   10.25    0.65
  -3 -17  -1    0.11    0.27
   3  17   1    0.02    0.37
   3 -17   1    0.40    0.35
  -3 -17  -2    1.13    0.31
   3  17   2    1.61    0.42
   3 -17   2    0.89    0.31
   3 -17   2    1.70    0.39
   3  17   3   41.01    2.19
   3 -17   3   45.01    2.16
   3  17   4    0.02    0.35
   3 -17   4    0.30    0.29
   3 -17   4    0.23    0.30
   3 -17   5   19.96    0.98
   3  17   5   17.79    1.00
  -3 -17  -5   20.98    0.97
   3 -17   5   18.03    0.99
  -3 -18   4    0.65    0.25
  -3 -18   3    2.25    0.35
  -3  18   3    3.24    0.30
  -3 -18   2    0.26    0.30
   3 -18  -2   -0.17    0.18
  -3  18   2    0.27    0.23
  -3 -18   1    1.38    0.30
  -3  18   1    1.23    0.25
   3 -18  -1    1.57    0.27
   3 -18   0    0.46    0.26
   3 -18   1    0.53    0.26
   3 -18   2    0.01    0.25
  -3 -18  -2    0.18    0.19
  -3 -18  -3    0.59    0.18
  -4   0  15   -0.18    0.34
  -4   0  14   -0.02    0.20
  -4   0  14    0.28    0.63
  -4   0  14    0.12    0.48
  -4   0  14    0.57    0.76
  -4   0  13    0.17    0.81
  -4   0  13    0.06    0.29
  -4   0  13    0.34    1.01
  -4   0  13    0.69    0.63
  -4   0  12   52.94    2.73
  -4   0  12   45.73    2.22
  -4   0  12   50.08    2.85
  -4   0  12   46.42    2.47
  -4   0  11    0.73    0.90
  -4   0  11    0.99    0.82
  -4   0  11    0.26    0.34
  -4   0  11    0.85    1.21
  -4   0  10   -0.13    0.35
  -4   0  10   -0.22    0.91
   4   0 -10    0.64    0.84
  -4   0  10    0.96    0.80
  -4   0  10   -0.21    1.24
  -4   0  10    0.54    1.21
   4   0  -9    0.16    0.86
  -4   0   9   -0.07    0.82
   4   0  -9    1.46    0.97
  -4   0   9    0.67    1.03
  -4   0   9    1.18    1.32
  -4   0   8   69.75    3.55
   4   0  -8   70.11    4.27
  -4   0   8   68.39    3.64
   4   0  -8   67.16    4.22
  -4   0   8   77.17    4.55
   4   0  -7    2.78    1.17
  -4   0   7    1.33    0.97
   4   0  -7    3.53    1.00
  -4   0   7    1.11    1.27
   4   0  -6   38.26    2.79
   4   0  -6   40.16    2.66
  -4   0   6   37.52    2.21
  -4   0   6   40.40    2.84
  -4   0   5    1.16    0.82
  -4   0   5    1.29    0.52
   4   0  -5    1.14    0.98
  -4   0   5    0.71    0.36
   4   0  -4   84.39    4.37
  -4   0   4   74.95    3.85
  -4   0   4   79.23    4.05
  -4   0   3    1.90    0.66
  -4   0   3    1.35    0.72
   4   0  -3    1.64    0.76
   4   0  -2  130.45    6.33
  -4   0   2  127.31    6.09
  -4   0   2  135.04    6.21
  -4   0   2  123.18    6.06
   4   0  -2  132.90    6.16
   4   0  -1    1.13    0.62
  -4   0   1    0.96    0.73
  -4   0   1    2.01    0.62
   4   0  -1    2.50    0.75
  -4   0   0   15.76    1.25
   4   0   0   13.84    1.00
  -4   0   0   14.82    1.03
   4   0   0   14.84    1.17
  -4   0  -1    2.75    0.71
  -4   0  -1    2.07    0.50
   4   0   1    2.29    0.39
   4   0   1    1.86    0.57
   4   0   2  200.73    8.74
  -4   0  -2  199.43    8.73
   4   0   2  179.22    8.39
  -4   0  -3   -0.29    0.60
   4   0   3    5.53    0.90
  -4   0  -4    0.80    0.62
   4   0   4    0.66    0.73
  -4   0  -5    1.27    0.66
   4   0   5    1.01    0.79
   4   0   6   75.00    4.20
   4   0   6   74.16    3.44
   4   0   6   72.16    3.45
   4   0   7    0.97    0.43
   4   0   7    1.37    0.43
   4   0   7    0.87    0.44
   4   0   7    1.21    0.89
   4   0   7    0.28    0.43
   4   0   7    0.21    0.57
   4   0   7    0.94    0.34
   4   0   8   63.25    4.08
   4   0   8   67.41    3.26
   4   0   8   68.21    3.22
   4   0   8   63.32    3.22
   4   0   8   65.28    3.13
   4   0   8   70.31    3.25
   4   0   8   68.96    3.26
   4   0   9   -0.06    0.43
   4   0   9    1.00    0.53
   4   0   9    0.22    0.54
   4   0   9   -0.43    0.33
   4   0   9    1.07    0.97
   4   0   9    0.64    0.46
   4   0   9    0.37    0.71
   4   0   9    0.17    0.56
   4   0  10   55.03    2.75
   4   0  10   59.44    2.88
   4   0  10   56.75    2.67
   4   0  10   56.95    2.87
   4   0  10   59.20    2.91
   4   0  10   60.04    2.81
   4   0  11   -0.18    0.29
   4   0  11    1.27    0.51
   4   0  11    1.23    0.57
   4   0  11    0.27    0.41
   4   0  12    6.07    0.66
   4   0  12    6.29    0.55
   4   0  13    0.56    0.37
   4   0  13   -0.17    0.27
  -4   1  15    5.54    0.50
  -4  -1  14    2.70    0.67
  -4   1  14    2.72    0.68
  -4   1  14    3.11    0.81
  -4  -1  14    2.27    0.25
  -4   1  14    1.98    0.25
  -4   1  14    3.07    0.53
  -4   1  13    6.79    1.13
  -4  -1  13    5.28    0.44
  -4   1  13    4.94    0.43
  -4   1  13    6.47    0.77
  -4   1  13    6.15    0.97
  -4  -1  13    5.38    0.95
  -4   1  12    3.91    1.20
  -4  -1  12    2.06    0.38
  -4   1  12    2.41    0.40
  -4   1  12    3.48    0.80
  -4   1  12    2.17    0.93
  -4  -1  12    2.39    0.92
  -4   1  11    3.03    1.20
  -4  -1  11    3.67    1.03
  -4   1  11    1.76    0.98
  -4   1  11    2.18    0.82
  -4   1  11    1.34    0.39
  -4  -1  11    1.41    0.39
  -4   1  10    0.97    0.36
  -4  -1  10    0.95    0.36
   4   1 -10    1.92    0.94
   4  -1 -10    0.16    0.83
  -4   1  10    1.69    1.21
  -4   1  10    0.82    1.27
  -4   1  10    0.51    0.82
  -4  -1  10    2.59    0.94
  -4   1  10    1.94    0.79
   4   1  -9    5.95    1.29
   4  -1  -9    6.41    1.27
   4   1  -9    8.42    1.39
   4  -1  -9    6.81    1.23
  -4   1   9    5.49    1.66
  -4   1   9    7.84    1.29
  -4  -1   9    5.80    1.03
  -4   1   9    5.33    1.02
   4   1  -8  100.90    5.69
   4  -1  -8  103.07    5.57
  -4  -1   8   97.59    4.83
  -4   1   8   98.11    5.75
   4  -1  -8  104.82    5.58
   4   1  -8  102.43    5.61
  -4   1   8   97.76    4.93
   4   1  -7    0.17    0.99
   4  -1  -7    0.89    0.89
  -4   1   7    0.09    0.51
  -4   1   7    0.32    1.18
   4   1  -7   -0.58    0.92
   4  -1  -7    0.14    0.93
  -4   1   7   -0.06    0.91
   4  -1  -6   28.52    2.22
   4   1  -6   33.61    2.29
  -4   1   6   26.11    2.37
   4   1  -6   32.06    2.40
   4  -1  -6   22.92    2.17
  -4  -1   6   28.38    1.69
  -4   1   6   27.38    1.81
  -4  -1   5  266.10   12.09
  -4   1   5  256.60   11.54
  -4  -1   5  248.13   11.47
   4   1  -5  276.80   12.32
   4  -1  -5  279.34   12.22
  -4  -1   5  258.35   11.92
  -4  -1   5  250.51   11.60
  -4   1   5  263.20   11.75
   4   1  -5  256.55   12.06
  -4   1   4  169.31    7.88
  -4  -1   4  175.71    8.16
  -4   1   4  180.93    8.17
   4  -1  -4  181.89    8.44
   4   1  -4  182.36    8.52
  -4  -1   4  165.78    7.92
  -4   1   4  168.69    8.00
  -4  -1   4  174.71    8.27
  -4  -1   3    1.12    0.69
  -4   1   3    1.66    0.75
   4   1  -3    1.70    0.79
   4   1  -3    1.01    0.73
   4  -1  -3    1.58    0.77
  -4   1   3    2.22    0.89
  -4   1   3    1.62    0.64
  -4  -1   3    0.96    0.55
  -4  -1   2  106.54    4.94
  -4   1   2  110.91    4.97
  -4  -1   2  100.94    4.95
  -4   1   2  103.90    4.92
   4   1  -2  101.23    5.06
   4   1  -2  105.76    5.22
   4  -1  -2   95.46    5.12
  -4   1   2   99.82    5.07
   4   1  -2  101.93    5.00
   4  -1  -2   96.50    4.97
   4   1  -1    1.62    0.85
   4   1  -1    2.13    0.86
   4  -1  -1    2.41    0.79
  -4  -1   1    1.45    0.74
  -4   1   1    2.14    0.74
  -4  -1   1    1.20    0.64
  -4  -1   1    1.51    0.66
  -4   1   1    1.43    0.55
   4   1  -1    1.66    0.60
   4  -1  -1    1.56    0.59
   4   1   0   20.04    1.31
   4  -1   0   22.10    1.32
  -4   1   0   23.48    1.54
  -4   1   0   22.69    1.48
  -4  -1   0   21.48    1.53
  -4  -1   0   21.84    1.37
  -4  -1   0   21.58    1.38
  -4   1   0   22.93    1.31
   4   1   0   18.44    1.49
   4  -1   0   21.68    1.47
  -4  -1  -1  524.39   21.66
   4   1   1  491.52   21.48
   4  -1   1  494.46   21.45
  -4   1  -1  518.64   21.56
   4  -1   1  477.87   21.28
  -4   1  -1  504.78   21.60
  -4   1  -1  480.64   21.32
  -4  -1  -1  476.72   21.39
   4   1   1  461.29   21.30
  -4   1  -2  343.36   15.32
  -4  -1  -2  347.76   15.40
   4   1   2  363.78   15.70
  -4  -1  -2  368.29   15.76
   4   1   2  337.99   15.38
   4  -1   2  350.49   15.38
  -4   1  -2  373.66   15.64
  -4  -1  -2  340.92   15.41
  -4  -1  -3  232.34   10.34
   4   1   3  224.31   10.33
  -4  -1  -3  212.62    9.94
  -4   1  -3  234.92   10.19
   4   1   4    2.25    0.84
  -4  -1  -4    2.67    0.82
  -4   1  -4    1.75    0.58
  -4   1  -5   98.60    4.87
  -4  -1  -5   98.25    5.09
   4   1   5   97.54    5.13
   4  -1   6   12.52    0.83
   4   1   6   12.04    0.84
   4   1   6   13.11    0.93
   4   1   6   10.94    1.40
  -4  -1  -6   12.30    1.42
   4  -1   7    9.08    0.70
   4   1   7    8.65    0.74
   4   1   7    8.22    0.71
   4   1   7    8.10    0.72
   4   1   7    7.52    1.30
   4   1   7    8.12    0.71
   4  -1   7    7.58    0.58
   4  -1   7    9.04    0.69
   4   1   7    8.26    0.64
   4   1   7    6.48    0.80
   4   1   8    1.69    0.52
   4  -1   8    2.50    0.50
   4   1   8    1.74    0.50
   4  -1   8    2.14    0.50
   4   1   8    2.08    0.53
   4   1   8    0.89    0.52
   4   1   8    0.17    1.00
   4   1   8    2.71    0.72
   4  -1   8    1.61    0.40
   4   1   8    1.24    0.43
   4  -1   9    3.88    0.51
   4   1   9    3.63    0.53
   4   1   9    4.37    0.63
   4  -1   9    4.32    0.60
   4   1   9    3.54    1.06
   4  -1   9    3.94    0.43
   4   1   9    4.36    0.45
   4   1   9    4.88    0.81
   4   1   9    5.06    0.68
   4   1   9    4.02    0.62
   4  -1   9    4.99    0.64
   4  -1  10    1.40    0.44
   4   1  10    0.85    0.46
   4   1  10    0.44    0.45
   4  -1  10    0.53    0.43
   4   1  10    0.66    0.35
   4  -1  10    0.64    0.32
   4   1  10    1.39    0.77
   4   1  10    0.73    0.57
   4  -1  10    0.91    0.53
   4   1  10    0.64    0.57
   4  -1  11    6.31    0.49
   4   1  11    5.63    0.49
   4   1  11    6.03    0.57
   4   1  11    6.58    0.74
   4  -1  11    7.08    0.60
   4   1  11    7.35    0.62
   4  -1  11    7.54    0.73
   4  -1  12   25.68    1.45
   4  -1  12   27.10    1.36
   4   1  12   26.19    1.37
   4  -1  13    0.39    0.36
   4  -1  13    0.57    0.27
   4   1  13    0.45    0.29
  -4  -2  14    4.04    0.65
  -4   2  14    2.50    0.68
  -4   2  14    2.06    0.25
  -4  -2  14    1.96    0.73
  -4   2  14    2.74    0.72
  -4   2  14    2.90    0.48
  -4  -2  14    2.98    0.51
  -4   2  13   11.25    1.11
  -4  -2  13    9.94    1.08
  -4   2  13   10.74    1.16
  -4  -2  13   10.11    1.20
  -4   2  13   10.13    0.88
  -4  -2  13   11.45    0.90
  -4   2  13    9.21    0.61
  -4  -2  13   10.31    0.61
  -4   2  12   18.69    1.52
  -4  -2  12   17.53    1.41
  -4  -2  12   18.66    1.64
  -4   2  12   17.95    1.60
  -4  -2  12   15.58    1.21
  -4  -2  12   18.31    1.25
  -4   2  12   19.26    1.24
  -4  -2  12   16.81    0.94
  -4   2  12   16.51    0.95
  -4   2  11   18.96    1.67
  -4  -2  11   18.85    1.70
  -4   2  11   18.78    1.55
  -4  -2  11   20.25    1.51
  -4  -2  11   18.17    1.28
  -4   2  11   17.04    1.26
  -4  -2  11   14.72    0.92
  -4   2  11   16.24    0.96
  -4  -2  10   22.39    1.20
  -4   2  10   22.50    1.23
  -4  -2  10   24.91    2.45
  -4   2  10   23.67    2.42
  -4  -2  10   23.28    1.90
  -4   2  10   26.24    1.91
   4   2 -10   21.95    2.09
   4  -2 -10   19.35    1.98
  -4  -2  10   26.49    1.74
  -4   2  10   22.57    1.72
  -4   2  10   24.59    1.52
  -4  -2  10   22.35    1.51
  -4  -2   9  135.70    6.59
   4   2  -9  135.19    7.42
   4  -2  -9  134.46    7.13
   4  -2  -9  143.87    7.35
  -4  -2   9  148.30    7.69
  -4   2   9  146.26    7.65
   4   2  -9  148.71    7.40
  -4  -2   9  137.98    6.70
  -4   2   9  137.29    6.68
   4   2  -8   45.63    3.33
   4  -2  -8   42.92    2.97
   4  -2  -8   50.97    3.15
  -4   2   8   41.75    2.53
  -4  -2   8   42.19    2.55
   4   2  -8   46.98    3.15
  -4  -2   8   50.13    3.42
  -4   2   8   43.86    3.26
  -4  -2   8   39.57    2.42
  -4   2   7   58.48    3.29
  -4   2   7   51.99    3.05
   4  -2  -7   59.79    3.64
  -4  -2   7   54.90    3.09
   4   2  -7   70.72    3.82
   4   2  -7   68.26    4.03
   4  -2  -7   56.92    3.57
  -4  -2   7   60.90    3.79
  -4   2   7   54.87    3.73
  -4   2   6    7.18    0.70
  -4  -2   6    7.57    1.50
  -4   2   6    7.22    1.47
  -4   2   6    6.71    0.94
  -4   2   6    7.71    1.15
   4   2  -6    7.67    1.26
   4  -2  -6    9.66    1.33
   4   2  -6    8.20    1.41
   4  -2  -6    7.73    1.22
   4   2  -5    1.37    1.21
   4  -2  -5    1.42    0.99
   4   2  -5    1.62    0.76
  -4   2   5    2.68    0.83
  -4  -2   5    2.03    0.47
  -4   2   5    1.98    0.74
  -4   2   5    1.87    0.49
  -4  -2   5    1.59    0.78
   4   2  -5    1.11    0.94
  -4  -2   5    1.65    0.87
  -4   2   4   79.81    3.99
  -4   2   4   86.22    4.24
  -4   2   4   79.28    4.13
  -4  -2   4   82.37    3.97
  -4  -2   4   80.97    4.23
   4   2  -4   85.55    4.27
   4   2  -4   82.06    4.57
   4  -2  -4   87.64    4.48
  -4  -2   4   79.50    4.26
  -4   2   3  162.40    7.48
  -4   2   3  166.23    7.83
  -4  -2   3  168.97    7.69
  -4  -2   3  158.53    7.46
  -4   2   3  153.86    7.55
   4   2  -3  167.80    7.69
  -4  -2   3  160.06    7.64
  -4   2   3  169.58    7.63
   4  -2  -3  158.99    7.72
   4   2  -2   80.10    4.30
   4  -2  -2   84.05    4.25
  -4   2   2   81.85    4.21
  -4   2   2   79.91    4.04
   4   2  -2   78.11    4.13
  -4  -2   2   75.03    4.12
  -4  -2   2   82.99    4.08
  -4   2   2   82.81    4.00
  -4   2   2   86.59    4.02
   4  -2  -2   79.84    4.09
  -4   2   1  161.05    7.58
   4  -2  -1  159.28    7.46
   4   2  -1  165.55    7.64
   4   2  -1  154.65    7.64
   4  -2  -1  164.22    7.59
  -4  -2   1  155.47    7.48
  -4   2   1  164.49    7.38
  -4  -2   1  167.61    7.56
  -4   2   1  162.11    7.53
  -4  -2   0  231.06   10.41
  -4   2   0  225.64   10.32
  -4   2   0  222.27   10.10
  -4  -2   0  220.68   10.29
   4   2   0  225.36   10.40
   4  -2   0  228.58   10.19
  -4   2   0  237.36   10.37
   4   2   0  221.89   10.38
   4  -2   0  231.10   10.31
  -4   2  -1   43.40    2.22
   4  -2   1   42.54    2.28
   4   2   1   41.94    2.24
   4   2   1   37.56    2.26
   4   2   1   35.28    2.15
  -4  -2  -1   44.17    2.41
   4  -2   1   38.98    2.10
   4  -2   1   38.05    1.95
  -4   2  -1   38.17    1.92
  -4  -2  -1   36.98    2.13
  -4  -2  -1   41.20    2.10
  -4   2  -1   40.06    2.31
   4   2   2   79.55    3.88
  -4  -2  -2   90.79    4.31
   4   2   2   84.41    4.12
   4  -2   2   78.09    3.75
   4  -2   2   96.97    4.20
   4   2   2   84.25    4.13
   4   2   2   74.67    3.73
  -4   2  -2   87.64    4.16
  -4  -2  -2   78.76    3.94
  -4   2  -2   85.35    4.02
  -4  -2  -2   90.11    3.95
  -4  -2  -3   88.38    4.51
  -4   2  -3   92.91    4.37
   4   2   3   84.45    4.38
   4  -2   3   89.65    4.45
  -4  -2  -3   80.10    4.09
  -4   2  -3   87.87    4.20
  -4  -2  -4   74.27    4.02
  -4   2  -4   76.65    3.84
   4  -2   4   73.78    3.97
   4   2   4   75.24    3.96
  -4  -2  -4   69.77    3.55
  -4   2  -4   72.88    3.64
  -4  -2  -5   36.58    2.44
   4  -2   5   31.44    2.33
   4   2   5   31.88    2.28
  -4   2  -5   34.67    2.14
   4   2   6   11.15    0.89
   4  -2   6   11.69    0.80
   4  -2   6   11.40    0.88
   4   2   6   10.81    0.83
  -4  -2  -6   13.98    1.58
   4  -2   6   13.38    1.48
   4   2   6   11.99    1.40
   4   2   7   18.37    1.12
   4  -2   7   18.47    1.12
   4  -2   7   16.00    0.97
   4   2   7   19.35    1.07
   4  -2   7   16.88    1.07
  -4  -2  -7   20.70    1.91
   4   2   7   18.89    1.20
   4  -2   7   19.13    1.10
   4  -2   7   18.79    1.19
   4   2   7   17.08    1.12
   4   2   7   17.43    1.11
   4  -2   7   17.55    1.12
   4  -2   7   17.80    1.03
   4  -2   7   19.40    1.90
   4   2   7   18.59    1.80
   4   2   8   12.94    0.98
   4  -2   8   14.90    1.00
   4   2   8   14.94    1.08
   4  -2   8   13.95    1.08
   4  -2   8   16.17    0.97
   4   2   8   15.10    1.02
   4  -2   8   12.49    1.65
   4   2   8   15.64    1.69
   4  -2   8   14.48    1.01
   4   2   8   13.77    0.97
   4  -2   8   13.34    0.94
   4  -2   8   12.36    0.84
   4   2   8   13.63    0.91
   4  -2   9   17.11    1.24
   4   2   9   17.99    1.26
   4  -2   9   17.19    1.10
   4   2   9   19.47    1.17
   4  -2   9   16.55    0.94
   4  -2   9   16.74    1.86
   4   2   9   15.89    1.84
   4   2   9   16.12    0.96
   4  -2   9   17.55    1.16
   4   2   9   16.44    1.16
   4  -2   9   17.68    1.02
   4   2   9   19.45    1.09
   4  -2   9   17.23    1.13
   4  -2  10    8.51    0.66
   4   2  10    7.71    0.71
   4  -2  10    9.38    0.81
   4   2  10   10.42    0.81
   4  -2  10    7.39    0.57
   4   2  10    8.00    0.61
   4   2  10    7.33    0.78
   4  -2  10    8.50    0.84
   4   2  10    9.59    0.94
   4  -2  10    8.54    0.93
   4  -2  11   -0.33    0.27
   4   2  11    0.21    0.29
   4   2  11    0.03    0.42
   4  -2  11   -0.20    0.38
   4   2  11    0.22    0.37
   4  -2  11    1.03    0.53
   4  -2  11    0.40    0.55
   4   2  11    0.27    0.50
   4  -2  12   21.23    1.11
   4   2  12   20.13    1.14
   4   2  12   22.62    1.26
   4  -2  12   20.48    1.20
   4   2  13   21.31    1.13
   4   2  13   20.34    1.06
  -4   3  14    0.04    0.57
  -4   3  14    0.13    0.61
  -4  -3  14    0.42    0.64
  -4   3  14    0.32    0.40
  -4  -3  14    0.56    0.42
  -4   3  13    7.10    0.99
  -4  -3  13    5.99    0.91
  -4   3  13    5.05    0.41
  -4  -3  13    4.30    0.40
  -4  -3  13    5.44    0.61
  -4  -3  13    5.93    1.03
  -4   3  13    3.91    0.92
  -4   3  13    4.62    0.66
  -4  -3  13    5.47    0.70
  -4  -3  12    0.88    0.87
  -4   3  12   -0.61    0.93
  -4   3  12    0.39    0.34
  -4  -3  12    0.74    0.32
  -4  -3  12    0.74    0.61
  -4   3  12    0.49    0.98
  -4  -3  12    0.77    1.06
  -4  -3  12   -0.04    0.66
  -4   3  12    0.80    0.68
  -4  -3  11   17.43    1.23
  -4   3  11   17.07    1.21
  -4   3  11   15.76    1.53
  -4  -3  11   15.36    1.55
  -4   3  11   15.74    1.44
  -4  -3  11   13.67    1.39
  -4  -3  11   14.86    0.89
  -4   3  11   15.59    0.92
  -4   3  10  206.22    9.61
  -4  -3  10  217.55    9.63
  -4  -3  10  220.90    9.43
  -4   3  10  201.73    9.43
  -4  -3  10  228.41    9.88
  -4   3  10  210.93    9.88
  -4  -3  10  222.51    9.93
   4  -3  -9   43.01    2.88
   4   3  -9   34.21    2.70
  -4   3   9   38.02    2.30
  -4  -3   9   36.11    2.31
  -4  -3   9   36.44    3.07
  -4   3   9   33.29    2.96
  -4  -3   9   33.62    1.71
  -4   3   9   36.21    1.76
  -4  -3   9   36.50    2.18
   4   3  -9   35.86    2.86
   4  -3  -9   37.88    2.60
   4   3  -8    9.66    1.63
   4  -3  -8    4.92    1.06
   4   3  -8    5.20    1.22
   4  -3  -8    4.02    1.10
  -4  -3   8    7.23    0.92
  -4  -3   8    5.14    1.48
  -4   3   8    6.12    1.42
  -4  -3   8    5.57    1.11
  -4   3   8    6.73    1.14
  -4   3   7   32.85    2.34
  -4   3   7   32.85    2.20
   4   3  -7   31.32    2.69
   4  -3  -7   28.25    2.26
  -4  -3   7   27.99    2.17
  -4  -3   7   29.30    1.95
   4  -3  -7   35.81    2.47
   4   3  -7   32.76    2.48
  -4   3   7   26.47    1.87
  -4  -3   7   29.39    2.57
  -4   3   7   28.52    2.50
   4   3  -6    0.68    0.91
   4  -3  -6   -0.25    0.87
  -4   3   6    1.18    0.44
  -4  -3   6    1.17    0.77
  -4  -3   6    1.52    1.14
  -4   3   6    0.95    1.14
  -4   3   6    1.63    0.79
   4   3  -6    1.68    1.11
   4  -3  -6    1.63    0.93
   4   3  -6    0.78    0.73
  -4   3   6    1.98    0.84
  -4   3   5  102.57    5.05
   4   3  -5  113.04    5.41
   4   3  -5  109.23    5.59
  -4  -3   5  105.30    5.42
  -4   3   5  105.73    5.32
  -4  -3   5   99.50    4.93
   4   3  -5  121.93    5.87
   4  -3  -5  105.38    5.49
  -4   3   5  107.79    5.44
  -4  -3   5  106.59    5.58
  -4   3   5  108.82    5.56
  -4  -3   4   63.95    3.47
   4   3  -4   64.26    3.49
   4   3  -4   63.97    3.78
   4  -3  -4   66.86    3.63
  -4   3   4   60.99    3.39
  -4  -3   4   63.45    3.15
  -4   3   4   58.64    3.20
  -4  -3   4   67.20    3.51
  -4   3   4   68.93    3.51
   4  -3  -4   63.39    3.56
   4   3  -3  140.83    6.41
  -4   3   3  131.95    6.27
  -4  -3   3  130.28    6.29
  -4   3   3  123.19    6.23
  -4  -3   3  127.50    6.10
  -4   3   3  132.26    6.15
   4  -3  -3  129.02    6.35
  -4  -3   3  136.16    6.48
  -4  -3   3  130.60    6.31
  -4  -3   2  117.47    5.62
  -4  -3   2  111.60    5.71
   4   3  -2  123.02    5.74
  -4   3   2  112.87    5.51
  -4   3   2  117.19    5.53
   4  -3  -2  110.67    5.59
  -4  -3   2  118.47    5.64
  -4   3   2  119.17    5.78
   4   3  -2  112.31    5.82
   4  -3  -2  118.68    5.69
  -4   3   1  262.78   11.70
  -4   3   1  258.47   11.53
  -4  -3   1  254.48   11.76
   4  -3  -1  259.09   11.62
  -4   3   1  259.99   11.78
   4   3  -1  248.53   11.84
   4  -3  -1  253.73   11.69
   4   3   0   13.31    1.28
   4  -3   0   13.35    1.16
  -4  -3   0   12.78    1.23
   4   3   0   15.65    1.41
  -4  -3   0   13.05    1.08
  -4   3   0   16.06    1.26
  -4   3   0   15.16    0.91
  -4   3   0   16.76    1.24
   4  -3   0   14.05    1.04
  -4  -3   0   16.05    1.28
   4   3   1   90.80    4.91
  -4  -3  -1   98.88    5.10
   4  -3   1  108.27    4.88
  -4   3  -1  109.37    4.94
   4  -3   1  114.16    5.00
   4   3   1  102.92    4.93
  -4   3  -1  104.18    5.00
  -4  -3  -1   97.97    4.84
  -4  -3  -1   96.86    4.95
   4  -3   1  100.89    4.70
   4   3   1  104.98    5.07
  -4  -3  -2  121.96    5.99
   4   3   2  128.24    6.09
   4  -3   2  132.04    6.09
   4   3   2  127.43    6.04
  -4   3  -2  126.70    5.91
  -4  -3  -2  132.62    5.92
   4  -3   2  125.95    5.73
   4   3   2  115.84    5.85
  -4  -3  -2  125.65    6.25
  -4   3  -2  133.47    6.08
  -4  -3  -3  195.56    8.20
  -4  -3  -3  198.30    8.12
  -4   3  -3  165.19    7.97
   4  -3   3  185.62    8.31
   4   3   3  213.23    8.40
   4   3   3  205.91    8.26
   4  -3   3  147.25    7.76
  -4   3  -3  178.43    8.18
  -4  -3  -3  189.66    8.58
  -4   3  -4   45.22    2.50
   4  -3   4   43.31    2.68
   4   3   4   41.40    2.62
  -4  -3  -4   43.13    2.34
  -4  -3  -4   42.17    2.82
  -4  -3  -5    6.20    0.76
  -4   3  -5    6.11    0.87
   4  -3   5    7.76    1.19
   4   3   5    6.11    1.05
  -4   3  -5    7.58    0.90
  -4  -3  -5    6.79    1.27
  -4  -3  -6    5.72    1.27
   4  -3   6    5.96    0.58
   4   3   6    5.97    0.65
   4  -3   6    5.92    1.17
   4   3   6    6.19    1.16
   4   3   6    7.13    0.70
   4  -3   6    6.51    0.67
   4   3   7    5.60    0.75
   4  -3   7    6.21    0.75
   4  -3   7    7.01    0.64
   4   3   7    5.96    0.64
   4   3   7    5.40    0.61
   4  -3   7    4.91    0.55
   4  -3   7    5.54    0.61
   4   3   7    6.36    0.63
   4  -3   7    6.38    0.55
  -4  -3  -7    6.64    1.32
   4  -3   7    4.82    0.47
   4  -3   7    6.65    0.62
   4   3   7    6.62    0.68
   4  -3   7    5.97    0.48
   4   3   7    6.04    0.59
   4  -3   7    7.37    1.21
   4   3   7    5.11    1.08
   4  -3   8   31.94    1.67
   4   3   8   34.51    1.85
   4   3   8   35.63    1.77
   4  -3   8   35.05    1.79
   4   3   8   32.92    1.67
   4  -3   8   36.60    1.86
   4   3   8   32.19    1.81
   4   3   8   36.34    1.89
   4  -3   8   34.00    1.87
   4  -3   8   37.12    1.80
   4   3   8   33.52    1.85
   4   3   8   32.63    1.82
   4  -3   8   33.40    1.82
   4  -3   8   34.06    2.66
   4   3   8   26.99    2.44
   4   3   9   17.55    1.19
   4  -3   9   16.55    0.99
   4   3   9   18.03    1.09
   4  -3   9   16.58    1.09
   4  -3   9   17.52    0.95
   4  -3   9   17.72    1.89
   4   3   9   17.66    0.99
   4   3   9   16.02    1.15
   4  -3   9   17.04    1.22
   4   3   9   19.12    1.26
   4  -3   9   18.72    1.18
   4   3   9   18.13    1.16
   4   3  10    0.73    0.49
   4  -3  10    0.27    0.37
   4  -3  10    0.62    0.30
   4   3  10    0.60    0.35
   4   3  10    0.54    0.53
   4  -3  10   -0.11    0.45
   4   3  10    0.51    0.56
   4  -3  10    0.93    0.55
   4   3  10   -0.04    0.47
   4  -3  11    8.07    0.72
   4  -3  11    8.80    0.62
   4   3  11    8.41    0.70
   4   3  11    7.96    0.79
   4   3  11    7.25    0.55
   4  -3  11    7.26    0.53
   4   3  11    8.39    0.68
   4  -3  11    8.76    0.80
   4   3  11    8.19    0.75
   4   3  12    4.22    0.49
   4  -3  12    4.36    0.42
   4  -3  12    4.52    0.53
   4   3  12    3.41    0.57
   4   3  13    1.10    0.30
   4   3  13    1.71    0.40
  -4   4  14   27.53    1.48
  -4   4  14   24.54    1.27
  -4  -4  13    3.45    0.87
  -4   4  13    1.83    0.79
  -4   4  13    2.62    0.33
  -4  -4  13    3.06    0.80
  -4   4  13    3.91    0.87
  -4   4  13    3.34    0.58
  -4  -4  13    2.97    0.58
  -4  -4  13    3.14    0.54
  -4   4  12   29.68    1.89
  -4  -4  12   29.10    1.83
  -4   4  12   25.75    1.38
  -4  -4  12   27.91    1.37
  -4  -4  12   25.66    1.85
  -4   4  12   25.79    1.83
  -4  -4  12   26.57    1.64
  -4  -4  12   31.91    1.61
  -4   4  12   29.71    1.58
  -4   4  11   14.75    1.47
  -4  -4  11   17.68    1.43
  -4   4  11   14.95    0.90
  -4  -4  11   15.12    0.87
  -4  -4  11   14.83    1.49
  -4   4  11   13.98    1.45
  -4  -4  11   13.72    1.23
  -4  -4  11   15.76    1.16
  -4   4  11   16.72    1.16
  -4  -4  10    1.34    0.76
  -4   4  10    2.58    0.76
  -4  -4  10    1.26    0.35
  -4  -4  10    1.98    0.92
  -4   4  10    1.80    0.44
  -4  -4  10    2.09    1.09
  -4   4  10    1.59    1.07
  -4  -4   9    9.34    1.69
  -4   4   9   11.51    1.72
   4   4  -9   13.59    1.58
   4  -4  -9   15.39    1.66
   4  -4  -9   13.89    1.42
   4   4  -9    9.15    1.62
  -4   4   9   11.55    1.34
  -4  -4   9   10.63    1.36
   4  -4  -9   17.34    1.95
   4  -4  -9   13.43    0.76
  -4  -4   9   12.08    0.74
  -4   4   9   10.16    0.76
  -4  -4   9   12.93    1.26
  -4   4   9   12.21    1.02
  -4  -4   9   12.72    1.04
   4  -4  -8   27.79    2.28
   4  -4  -8   25.61    1.33
  -4   4   8   26.57    1.81
  -4  -4   8   24.83    1.83
   4   4  -8   26.23    2.26
  -4   4   8   26.93    2.08
  -4  -4   8   28.60    1.74
   4   4  -8   27.79    2.60
   4  -4  -8   24.76    2.06
  -4   4   8   25.52    2.23
  -4  -4   8   27.63    2.46
  -4   4   8   22.58    2.33
  -4  -4   7   51.54    3.37
  -4   4   7   48.49    3.28
  -4  -4   7   46.90    2.97
   4  -4  -7   44.80    2.20
  -4   4   7   54.14    3.17
  -4  -4   7   44.86    2.48
   4   4  -7   46.85    3.43
   4  -4  -7   49.50    3.05
  -4   4   7   50.32    3.05
   4   4  -7   51.23    3.28
  -4  -4   7   43.41    2.57
  -4   4   7   44.25    2.56
   4  -4  -7   50.56    3.15
   4   4  -6   33.72    2.46
  -4   4   6   28.00    1.81
   4   4  -6   37.97    2.85
   4  -4  -6   27.34    2.18
  -4   4   6   33.23    2.29
  -4   4   6   31.26    2.23
   4  -4  -6   31.59    2.33
  -4  -4   6   31.04    2.42
  -4   4   6   28.93    2.40
  -4  -4   6   28.85    2.15
   4   4  -6   30.48    2.18
  -4   4   5   60.14    3.18
  -4  -4   5   55.89    3.42
  -4  -4   5   56.39    3.41
  -4   4   5   62.07    3.51
  -4   4   5   61.86    3.47
  -4  -4   5   59.55    3.63
  -4   4   5   63.00    3.66
   4   4  -5   63.64    3.55
   4   4  -5   66.55    3.94
   4  -4  -5   68.85    3.61
  -4  -4   4    8.67    1.06
  -4   4   4    8.56    1.07
   4  -4  -4    8.92    1.17
  -4  -4   4    9.04    0.76
  -4   4   4    7.82    1.11
   4   4  -4   10.19    1.22
  -4   4   4    8.19    0.88
   4   4  -4   11.20    1.60
   4  -4  -4    9.54    1.17
  -4  -4   4    8.75    1.21
  -4  -4   3   30.03    2.11
  -4  -4   3   28.71    1.98
  -4  -4   3   30.99    1.96
   4  -4  -3   28.68    1.97
  -4   4   3   33.17    2.04
   4   4  -3   27.60    2.07
  -4   4   3   29.93    1.90
  -4   4   3   29.21    1.83
  -4   4   2   18.25    1.34
  -4  -4   2   17.92    1.42
  -4   4   2   18.42    1.29
   4  -4  -2   20.08    1.43
  -4   4   2   12.95    1.36
   4   4  -2   17.98    1.57
   4   4  -2   15.42    1.66
   4  -4  -2   19.04    1.43
  -4  -4   2   17.50    1.43
  -4  -4   2   13.79    1.47
  -4  -4   1  701.85   30.31
  -4   4   1  672.59   30.32
   4  -4  -1  711.41   30.20
  -4   4   1  677.69   30.26
  -4   4   1  662.81   30.08
   4   4  -1  664.79   30.42
   4  -4  -1  695.45   30.26
  -4  -4   1  699.05   30.39
  -4  -4   0  629.06   28.10
   4   4   0  634.18   28.11
   4  -4   0  589.96   27.69
  -4   4   0  656.57   28.04
   4  -4   0  650.36   27.85
  -4   4   0  649.89   28.02
  -4  -4   0  638.81   27.91
  -4   4   0  649.44   27.99
   4   4   0  625.80   28.08
   4  -4   0  666.21   27.97
  -4   4   0  624.18   27.72
  -4   4  -1  153.28    6.84
   4  -4   1  149.55    6.74
   4   4   1  140.90    6.68
   4   4   1  143.56    6.87
   4  -4   1  142.28    6.54
  -4   4  -1  143.51    6.72
  -4  -4  -1  142.98    6.68
  -4  -4  -1  135.00    6.82
  -4   4  -1  144.75    6.76
   4   4   1  133.21    6.74
  -4  -4  -1  150.95    6.99
   4  -4   1  141.53    6.51
   4   4   2   35.67    2.26
   4   4   2   32.39    2.07
  -4  -4  -2   38.68    2.50
  -4   4  -2   42.00    2.29
   4  -4   2   38.39    2.23
   4   4   2   37.53    2.21
  -4   4  -2   37.71    2.07
  -4  -4  -2   38.74    2.13
  -4  -4  -2   36.40    2.25
   4  -4   2   37.10    1.93
  -4   4  -2   40.83    2.23
   4   4   3   75.61    3.75
  -4  -4  -3   82.40    4.22
  -4   4  -3   67.42    3.64
   4  -4   3   71.02    3.75
   4   4   3   79.22    3.83
  -4  -4  -3   74.65    3.64
  -4  -4  -3   73.76    3.76
  -4   4  -3   72.07    3.67
   4  -4   3   62.36    3.30
  -4   4  -4   84.79    4.87
  -4   4  -4  100.44    4.97
  -4  -4  -4  124.96    5.66
   4  -4   4   91.39    5.08
   4   4   4  100.59    5.13
  -4  -4  -4  112.42    4.96
   4   4   4  102.29    4.93
  -4  -4  -5   63.17    3.21
  -4   4  -5   63.14    3.26
   4  -4   5   57.98    3.45
   4   4   5   58.48    3.44
  -4  -4  -5   60.58    3.81
   4  -4   5   56.45    2.81
   4  -4   6    1.57    0.44
   4  -4   6    1.77    0.45
  -4  -4  -6    2.96    1.10
   4  -4   6    1.06    0.34
   4  -4   6    1.88    0.85
   4   4   6    2.41    0.89
   4   4   6    1.85    0.55
   4  -4   6    1.86    0.55
   4  -4   6    1.77    0.41
   4   4   7   42.16    2.18
   4  -4   7   43.54    2.15
   4  -4   7   44.33    2.19
   4   4   7   37.87    2.17
   4  -4   7   41.67    2.08
   4  -4   7   44.39    2.11
   4  -4   7   41.36    2.15
   4   4   7   40.80    2.15
   4   4   7   44.66    2.19
   4  -4   7   43.81    2.17
   4  -4   7   42.90    2.10
   4   4   7   37.77    2.86
   4  -4   7   45.33    3.03
   4  -4   7   43.92    2.16
   4   4   7   40.78    2.15
  -4  -4  -7   47.81    3.30
   4   4   8   28.83    1.60
   4   4   8   28.11    1.60
   4  -4   8   29.38    1.59
   4  -4   8   24.71    1.40
   4  -4   8   23.38    2.26
   4   4   8   21.12    2.18
   4  -4   8   26.92    1.39
   4  -4   8   27.58    1.48
   4   4   8   28.14    1.50
   4   4   8   28.38    1.58
   4  -4   8   28.81    1.37
   4   4   8   25.17    1.39
   4   4   8   26.56    1.52
   4  -4   8   28.57    1.56
   4  -4   8   30.27    1.55
   4   4   8   25.69    1.52
  -4  -4  -8   27.60    2.53
   4  -4   8   28.08    1.46
   4   4   9   59.91    2.90
   4  -4   9   62.06    2.87
   4   4   9   65.01    3.10
   4  -4   9   64.07    3.07
   4   4   9   63.56    3.06
   4  -4   9   62.93    2.91
   4   4   9   65.95    3.10
   4  -4   9   61.74    3.01
   4   4   9   59.62    2.99
   4  -4  10    0.06    0.28
   4   4  10    0.06    0.47
   4  -4  10    0.60    0.35
   4   4  10   -0.02    0.33
   4   4  10    0.04    0.54
   4  -4  10   -0.42    0.44
   4  -4  10    0.56    0.50
   4   4  10   -0.08    0.48
   4   4  10   -0.04    0.52
   4   4  11    1.58    0.48
   4  -4  11    0.99    0.34
   4  -4  11    1.81    0.53
   4   4  11    2.33    0.53
   4  -4  11    1.19    0.46
   4   4  11    0.97    0.55
   4   4  11    0.51    0.43
   4   4  12    0.75    0.40
   4   4  12    0.68    0.46
   4   4  13   19.50    1.05
   4   4  13   19.49    1.00
  -4   5  14    8.16    0.73
  -4   5  13   14.62    0.76
  -4   5  13   14.40    0.89
  -4   5  13   16.82    1.21
  -4  -5  13   15.02    0.96
  -4   5  12   39.42    1.88
  -4   5  12   38.33    2.01
  -4  -5  12   40.88    2.03
  -4   5  12   42.09    2.36
  -4  -5  12   41.17    2.29
  -4   5  12   37.60    2.21
  -4  -5  12   39.75    2.29
  -4  -5  12   38.62    2.13
  -4   5  11    8.26    0.63
  -4  -5  11   10.92    1.15
  -4   5  11    7.74    0.84
  -4  -5  11    8.88    0.88
  -4   5  11    7.28    1.14
  -4  -5  11   10.55    1.26
  -4  -5  11    6.96    0.91
  -4  -5  10    4.17    1.00
  -4   5  10    4.42    0.74
  -4  -5  10    5.05    0.77
  -4  -5  10    4.55    0.46
  -4  -5  10    4.79    1.13
  -4   5  10    4.69    1.06
  -4   5  10    4.59    0.52
  -4   5   9   24.87    1.50
  -4  -5   9   26.56    1.53
  -4  -5   9   24.01    2.34
  -4   5   9   27.71    2.42
   4  -5  -9   24.51    2.16
  -4  -5   9   23.27    1.86
  -4   5   9   24.97    1.80
   4   5  -9   19.43    2.05
   4   5  -9   26.40    2.47
   4  -5  -9   24.95    1.30
  -4   5   9   25.01    1.33
  -4  -5   9   24.44    1.28
  -4  -5   9   30.00    1.78
  -4   5   8    4.22    1.03
  -4  -5   8    3.57    1.03
  -4   5   8    4.65    1.01
  -4  -5   8    3.46    0.85
  -4  -5   8    3.95    0.97
  -4  -5   8    5.95    1.38
  -4   5   8    3.78    1.29
  -4   5   8    2.68    0.37
   4  -5  -8    0.93    0.76
   4   5  -8    2.08    1.23
   4  -5  -8    1.72    1.02
   4  -5  -8    2.27    0.38
   4   5  -8    2.95    1.05
   4  -5  -8    5.74    1.18
  -4   5   8    4.22    1.06
  -4  -5   7    2.12    0.75
  -4  -5   7    0.31    1.06
  -4   5   7    1.65    1.07
  -4  -5   7    0.25    0.77
   4  -5  -7    0.84    0.30
   4  -5  -7    1.54    0.78
   4   5  -7    1.23    1.12
  -4   5   7    2.27    0.98
   4  -5  -7    1.21    0.93
  -4  -5   7    1.49    0.89
  -4   5   7   -0.45    0.86
  -4   5   7    0.59    0.95
   4   5  -7    0.95    0.96
   4  -5  -7    1.16    0.93
  -4   5   6   28.32    1.90
  -4  -5   6   33.84    2.52
  -4   5   6   31.22    2.40
  -4  -5   6   28.92    2.18
   4   5  -6   37.69    2.89
   4  -5  -6   31.81    2.28
  -4   5   6   34.79    2.41
  -4   5   6   31.76    2.32
  -4  -5   6   27.87    1.87
   4   5  -6   29.68    2.24
   4  -5  -6   32.85    2.36
  -4   5   5   42.44    2.64
  -4  -5   5   41.06    2.55
  -4   5   5   35.11    2.24
  -4   5   5   39.99    2.57
   4   5  -5   35.45    2.53
  -4  -5   5   38.27    2.67
  -4   5   5   36.01    2.57
   4   5  -5   38.05    2.96
   4  -5  -5   41.29    2.56
  -4  -5   5   38.65    2.47
  -4  -5   4    0.27    0.61
  -4   5   4    0.68    0.69
  -4   5   4    0.37    0.53
   4   5  -4   -0.22    0.80
  -4  -5   4    0.43    0.36
  -4   5   4   -0.21    0.76
  -4  -5   4    0.74    0.81
   4  -5  -4    0.94    0.77
   4  -5  -4    0.94    0.79
  -4  -5   3    1.22    0.66
  -4   5   3    1.09    0.65
   4   5  -3    0.43    0.86
  -4   5   3    0.07    0.57
  -4  -5   3    0.23    0.83
   4  -5  -3    1.64    0.81
   4   5  -3   -0.52    0.98
   4  -5  -3    0.84    0.81
  -4  -5   2    9.94    1.04
  -4   5   2    9.63    0.98
   4   5  -2    6.27    1.17
  -4   5   2    7.61    0.98
  -4   5   2    8.16    1.07
   4  -5  -2    7.82    0.92
  -4  -5   2   10.39    1.28
  -4  -5   2    7.91    1.05
   4   5  -2    8.09    1.27
   4  -5  -2    9.65    1.02
  -4  -5   1   41.01    2.62
  -4   5   1   40.55    2.44
   4  -5  -1   39.79    2.28
  -4  -5   1   45.10    2.58
  -4   5   1   39.17    2.30
  -4   5   1   41.02    2.50
   4  -5  -1   47.27    2.45
   4  -5  -1   48.58    2.56
   4   5  -1   44.54    2.76
  -4  -5   0   15.28    1.43
   4   5   0   15.56    1.42
  -4  -5   0   14.89    1.43
   4  -5   0   13.56    0.90
   4  -5   0   16.95    1.16
  -4   5   0   15.02    1.27
   4   5   0   16.78    1.54
  -4   5   0   14.14    1.32
  -4  -5   0   15.35    1.19
   4  -5   0   16.55    1.15
  -4   5   0   14.17    1.02
  -4   5  -1  179.34    8.37
   4  -5   1  185.14    8.28
   4   5   1  176.69    8.24
  -4  -5  -1  175.21    8.50
   4   5   1  170.44    8.27
   4  -5   1  181.50    8.14
  -4   5  -1  178.75    8.33
   4  -5   1  182.59    8.12
  -4  -5  -1  181.03    8.30
   4   5   1  167.49    8.37
   4   5   1  181.84    8.50
   4   5   2   14.06    1.24
   4   5   2   13.60    1.21
  -4  -5  -2   18.34    1.68
  -4   5  -2   16.20    1.32
   4  -5   2   19.75    1.37
   4   5   2   17.67    1.33
   4   5   2   16.98    1.44
  -4  -5  -2   16.73    1.25
  -4  -5  -2   16.05    1.46
   4  -5   2   16.05    1.06
  -4   5  -2   16.54    1.33
  -4   5  -3    3.83    0.78
  -4  -5  -3    4.46    0.75
   4  -5   3    5.77    0.85
   4   5   3    3.28    0.72
   4  -5   3    3.72    0.48
  -4  -5  -3    5.41    1.19
   4   5   3    4.70    0.85
  -4   5  -3    3.78    0.77
  -4  -5  -3    3.26    0.82
   4   5   4   50.12    2.74
  -4   5  -4   47.69    2.63
  -4  -5  -4   43.50    3.22
   4  -5   4   45.01    2.73
   4   5   4   40.86    2.70
  -4   5  -4   41.93    2.53
   4   5   4   44.72    2.58
  -4  -5  -4   47.15    2.63
  -4  -5  -5    6.00    1.34
   4  -5   5    7.44    1.13
   4   5   5    5.55    1.03
   4   5   5    6.78    0.94
  -4  -5  -5    7.36    0.89
   4  -5   5    6.96    0.58
  -4  -5  -6   55.04    3.65
   4  -5   6   52.51    2.50
   4  -5   6   52.15    3.22
   4   5   6   48.88    3.22
   4  -5   6   53.58    2.56
   4  -5   6   52.62    2.50
   4   5   6   51.78    2.53
  -4  -5  -6   51.35    2.95
   4  -5   6   50.25    2.50
   4   5   6   51.84    2.52
   4   5   6   48.87    2.49
   4  -5   6   51.48    2.50
   4  -5   7    4.53    0.57
   4  -5   7    3.66    0.95
   4   5   7    4.36    1.05
   4  -5   7    3.62    0.51
   4   5   7    3.80    0.59
   4   5   7    3.56    0.54
   4   5   7    3.16    0.54
   4   5   7    3.50    0.55
   4  -5   7    4.02    0.55
  -4  -5  -7    2.24    1.16
   4  -5   7    4.43    0.51
   4  -5   7    3.53    0.51
   4   5   8    3.60    0.47
   4   5   8    4.55    0.60
   4  -5   8    4.57    0.54
   4  -5   8    3.99    0.59
   4   5   8    5.31    0.67
   4   5   8    4.11    0.61
   4  -5   8    3.50    0.50
  -4  -5  -8    4.93    1.34
   4  -5   8    4.16    0.60
   4   5   8    4.06    0.71
   4  -5   8    3.10    0.46
   4   5   8    3.55    0.58
   4  -5   8    2.03    1.03
   4   5   8    2.70    1.06
   4  -5   8    4.43    0.42
   4  -5   9  151.16    6.72
   4   5   9  149.99    6.72
   4  -5   9  149.92    6.56
   4   5   9  144.15    6.60
   4  -5   9  145.90    6.58
   4  -5   9  144.00    6.66
   4   5   9  150.26    6.76
   4   5   9  145.86    6.68
   4   5   9  151.93    6.78
   4   5  10   41.34    2.07
   4  -5  10   40.58    2.08
   4   5  10   38.65    1.94
   4   5  10   40.90    2.11
   4  -5  10   39.76    1.93
   4   5  10   42.58    2.12
   4   5  10   40.13    2.05
   4  -5  10   40.92    2.03
   4   5  11    3.91    0.56
   4   5  11    4.17    0.56
   4   5  11    4.09    0.61
   4   5  12   14.05    0.86
   4   5  12   15.27    0.92
   4   5  13    6.28    0.49
   4   5  13    6.96    0.46
  -4   6  14    1.99    0.45
  -4   6  13    8.51    0.89
  -4   6  13    6.56    0.44
  -4  -6  13    8.37    0.66
  -4   6  12    5.46    0.47
  -4   6  12    5.63    0.60
  -4   6  12    6.52    1.05
  -4   6  12    4.84    0.82
  -4  -6  11   18.73    1.37
  -4  -6  11   18.82    1.45
  -4   6  11   18.02    1.39
  -4   6  11   17.01    1.16
  -4  -6  11   20.43    1.18
  -4   6  11   19.61    1.05
  -4   6  10   18.21    1.06
   4  -6 -10   19.62    1.03
  -4  -6  10   21.65    1.58
  -4   6  10   17.85    1.20
  -4  -6  10   19.18    1.22
  -4  -6  10   19.43    1.53
  -4   6  10   17.28    1.46
  -4  -6   9   49.51    2.73
  -4   6   9   44.96    2.64
  -4   6   9   46.75    2.30
   4  -6  -9   49.15    2.29
  -4   6   9   47.14    2.26
  -4  -6   9   53.72    2.74
  -4   6   9   46.87    2.41
  -4  -6   9   46.71    2.42
   4  -6  -8   11.29    0.74
  -4   6   8   15.77    1.78
   4  -6  -8   11.97    1.63
  -4   6   8   11.62    1.55
  -4  -6   8   10.65    0.91
  -4   6   8   11.97    0.93
  -4  -6   8   11.68    1.58
  -4  -6   8   12.22    1.43
   4   6  -8    8.97    1.45
   4  -6  -8   12.81    1.51
  -4   6   8   11.36    1.20
  -4  -6   8   10.14    1.20
   4   6  -8   10.28    1.70
  -4  -6   8   12.67    1.20
  -4   6   8   11.23    0.72
  -4  -6   7   20.47    1.43
   4   6  -7   21.29    2.30
   4  -6  -7   24.41    1.87
  -4  -6   7   21.07    2.08
  -4   6   7   17.43    1.90
  -4  -6   7   20.63    1.82
   4   6  -7   21.40    2.03
  -4  -6   7   17.39    1.48
   4  -6  -7   22.86    2.12
   4  -6  -7   20.45    1.12
  -4   6   7   23.33    2.06
  -4   6   7   22.54    2.03
   4  -6  -7   20.67    1.94
  -4   6   6   86.76    4.87
   4  -6  -6   82.77    3.89
   4  -6  -6   80.88    4.69
  -4  -6   6   81.38    4.14
  -4  -6   6   89.02    4.84
  -4   6   6   86.32    4.73
  -4  -6   6   88.56    4.68
   4  -6  -6   88.58    4.95
  -4   6   6  100.68    4.92
  -4   6   6   88.21    4.42
   4   6  -6   94.30    5.32
   4  -6  -6   87.75    4.69
  -4  -6   6   79.08    4.14
   4   6  -6   94.55    4.79
  -4  -6   5   23.29    1.94
  -4   6   5   19.61    1.80
   4   6  -5   23.29    2.28
   4  -6  -5   23.95    1.85
  -4   6   5   20.55    1.59
   4  -6  -5   22.43    1.91
  -4  -6   5   21.88    1.71
   4   6  -5   20.28    1.84
  -4  -6   5   19.59    1.73
  -4   6   5   23.11    1.84
  -4   6   5   24.06    1.97
   4  -6  -4    2.26    0.78
  -4   6   4    0.59    0.89
   4  -6  -4    1.76    0.87
  -4  -6   4    0.94    0.83
  -4   6   4    1.99    0.91
   4  -6  -4    2.28    0.80
  -4   6   4    0.83    0.65
   4   6  -4    1.61    0.98
  -4  -6   4    1.16    0.74
  -4  -6   4    1.07    0.78
  -4   6   4    1.94    0.82
  -4  -6   4    1.74    0.69
   4  -6  -3    0.97    0.67
  -4   6   3    0.75    0.68
   4  -6  -3    1.05    0.70
  -4   6   3    1.61    0.67
   4   6  -3    1.58    0.97
  -4  -6   3    1.00    0.83
   4  -6  -3    1.68    0.78
   4   6  -3    0.86    1.01
  -4  -6   3    0.86    0.62
  -4   6   2  192.28    9.77
  -4   6   2  199.27    9.63
   4  -6  -2  212.77    9.70
   4   6  -2  221.76   10.02
   4  -6  -2  215.82    9.65
  -4  -6   2  214.95    9.74
  -4  -6   2  205.95    9.95
   4   6  -2  200.37   10.04
  -4   6   1   16.50    1.29
  -4  -6   1   16.82    1.60
   4   6  -1   19.33    1.78
  -4   6   1   16.66    1.42
   4  -6  -1   21.36    1.39
  -4  -6   1   18.06    1.49
   4  -6  -1   15.84    1.17
  -4   6   1   17.16    1.55
  -4  -6   1   17.53    1.40
   4  -6  -1   17.81    1.28
   4  -6   0   13.40    1.08
   4  -6   0   14.14    1.07
  -4  -6   0   12.53    1.34
   4   6   0   13.26    1.46
   4  -6   0   14.92    1.09
   4   6   0   12.57    1.05
   4   6   0   14.37    1.51
  -4   6   0   13.72    1.37
  -4  -6   0   13.64    1.18
  -4  -6   0   14.31    1.43
   4   6   0   12.43    1.14
  -4   6   0   14.87    1.30
   4  -6   1  120.71    5.73
  -4  -6  -1  126.90    6.19
   4   6   1  118.49    6.02
  -4  -6  -1  121.54    5.89
   4  -6   1  128.40    5.82
   4   6   1  117.13    5.78
   4   6   1  122.85    6.12
  -4   6  -1  121.47    5.98
  -4  -6  -1  117.49    6.14
   4   6   1  118.86    5.85
  -4   6  -1  124.29    5.92
   4  -6   2   25.68    1.52
   4   6   2   22.04    1.66
  -4  -6  -2   28.53    1.76
   4  -6   2   25.04    1.66
   4   6   2   26.96    1.70
   4   6   2   21.61    1.85
  -4   6  -2   22.21    1.70
  -4  -6  -2   27.90    2.00
   4   6   2   24.21    1.72
  -4   6  -2   25.72    1.72
   4  -6   3   87.36    4.04
  -4   6  -3   81.38    4.26
  -4   6  -3   85.52    4.29
  -4  -6  -3   91.94    4.86
   4  -6   3   81.52    4.27
   4   6   3   79.32    4.28
  -4  -6  -3   82.71    4.28
   4   6   3   77.07    4.35
  -4  -6  -3   81.37    4.53
   4   6   3   85.20    4.32
   4  -6   4   63.46    3.11
  -4  -6  -4   63.37    4.16
  -4  -6  -4   71.56    3.63
  -4   6  -4   71.83    3.61
   4   6   4   66.94    3.60
   4  -6   4   67.26    3.65
   4   6   4   67.18    3.69
   4  -6   5   15.99    0.98
  -4  -6  -5   18.32    1.48
  -4  -6  -5   17.04    1.97
   4  -6   5   14.07    1.03
   4  -6   5   16.93    0.99
   4   6   5   15.65    1.51
   4   6   5   15.99    1.43
   4  -6   5   14.30    1.47
   4   6   5   17.08    1.45
   4  -6   6   39.51    1.95
   4   6   6   37.01    1.97
   4  -6   6   33.39    1.97
   4  -6   6   39.59    1.93
   4   6   6   41.97    2.53
  -4  -6  -6   41.44    2.49
  -4  -6  -6   45.77    3.25
   4  -6   6   38.85    1.93
   4   6   6   32.96    2.57
   4  -6   6   38.85    2.60
   4  -6   6   39.13    1.95
   4  -6   7   12.67    0.98
   4   6   7   13.68    0.99
   4   6   7   14.39    0.93
   4  -6   7   14.10    0.91
  -4  -6  -7   15.65    1.97
   4  -6   7   12.66    0.90
   4  -6   7   11.77    1.43
   4   6   7   14.97    1.01
   4  -6   7   15.07    0.94
   4  -6   7   14.49    0.93
   4   6   8  105.48    5.01
   4   6   8  105.50    5.01
  -4  -6  -8  105.46    6.26
   4   6   8  100.78    4.87
   4  -6   8  106.66    4.96
   4   6   8  109.92    4.98
   4  -6   8  114.52    5.03
   4  -6   8  114.49    4.95
   4  -6   8  113.05    4.95
   4   6   8  102.64    5.05
   4   6   9    3.06    0.61
   4   6   9    2.53    0.44
   4  -6   9    1.49    0.43
   4  -6   9    1.93    0.51
   4   6   9    1.91    0.52
   4   6   9    2.91    0.61
   4   6   9    1.91    0.52
   4   6   9    1.96    0.61
   4   6  10   56.89    2.73
   4   6  10   54.57    2.70
   4   6  10   56.26    2.66
   4   6  10   55.78    2.66
   4  -6  10   53.42    2.65
   4   6  10   52.80    2.55
   4   6  11   47.10    2.32
   4   6  11   46.66    2.29
   4   6  11   48.29    2.33
   4   6  12    0.65    0.36
   4   6  13   -0.03    0.22
   4   6  13   -0.05    0.23
  -4  -7  13   12.32    0.83
  -4   7  13   12.91    1.01
  -4  -7  12    4.28    0.66
  -4   7  12    4.75    0.91
  -4   7  12    3.09    0.36
   4  -7 -11   11.42    0.67
  -4  -7  11   12.59    1.12
  -4   7  11   11.52    0.73
  -4   7  10    1.15    0.42
  -4  -7  10    1.69    0.71
   4  -7 -10    1.56    0.33
  -4  -7   9    5.12    0.60
  -4   7   9    5.19    0.45
  -4  -7   9    5.08    0.86
   4  -7  -9    5.34    0.51
  -4  -7   9    4.48    0.87
  -4   7   8   53.57    2.47
  -4   7   8   55.81    3.58
  -4  -7   8   53.68    3.33
   4  -7  -8   52.49    3.03
   4  -7  -8   54.09    3.40
   4  -7  -8   56.25    3.65
   4   7  -8   41.72    3.52
  -4  -7   8   50.20    2.75
   4   7  -8   45.80    3.33
   4  -7  -8   50.60    2.47
   4   7  -7   24.82    2.52
  -4   7   7   27.35    1.43
   4  -7  -7   27.39    2.24
  -4   7   7   27.80    2.44
   4  -7  -7   27.90    1.44
   4  -7  -7   29.89    2.42
  -4   7   7   31.37    2.43
  -4  -7   7   25.37    2.14
  -4   7   6    0.32    0.96
   4  -7  -6   -0.41    0.78
   4   7  -6    1.82    1.18
  -4   7   6    0.70    0.61
   4   7  -6    0.41    0.83
   4  -7  -6    0.63    0.34
  -4  -7   6    0.78    0.83
   4  -7  -6    0.95    0.87
  -4   7   6    0.75    0.86
  -4  -7   5   17.86    1.01
  -4   7   5   18.00    1.89
   4  -7  -5   21.12    1.08
   4   7  -5   17.98    1.80
   4   7  -5   20.28    2.20
  -4  -7   5   18.29    1.67
  -4   7   5   23.04    1.67
   4  -7  -5   19.11    1.76
  -4  -7   5   19.49    1.77
  -4   7   5   22.60    1.92
  -4  -7   4   10.43    1.33
  -4  -7   4   14.53    1.59
   4  -7  -4   15.28    1.41
  -4   7   4   10.26    1.16
   4   7  -4   11.80    1.56
  -4  -7   4   12.72    1.31
   4  -7  -4   13.17    1.36
  -4  -7   4   10.37    1.13
  -4   7   4   12.02    1.34
  -4  -7   3   10.02    1.26
  -4  -7   3   10.20    1.42
  -4   7   3    9.50    1.10
   4   7  -3   14.60    1.60
   4   7  -3    9.04    1.56
  -4   7   3    9.56    1.30
   4  -7  -3   10.12    1.15
  -4  -7   3   10.64    1.13
  -4  -7   3   10.52    1.10
   4  -7  -3   10.88    1.14
  -4   7   3   10.06    1.20
   4  -7  -2    9.61    0.97
  -4  -7   2   10.21    1.10
   4   7  -2   10.68    1.43
  -4  -7   2    9.19    1.36
   4  -7  -2   10.81    1.08
   4  -7  -2   10.16    1.09
   4   7  -2   11.25    1.54
  -4   7   2   10.82    1.34
  -4   7   2    9.58    1.06
   4  -7  -1   13.54    1.02
  -4  -7   1   15.23    1.39
   4  -7  -1   14.46    1.04
  -4   7   1   16.53    1.28
   4  -7  -1   15.52    1.19
   4   7  -1   15.40    1.67
  -4  -7   1   11.40    1.44
  -4   7   1   13.93    1.29
   4  -7  -1   15.36    1.23
  -4   7   1   13.39    1.45
  -4  -7   1   13.42    1.28
  -4   7   0    5.52    0.94
   4   7   0    4.47    1.11
  -4  -7   0    3.54    0.91
   4  -7   0    4.01    0.60
   4   7   0    6.55    1.19
  -4  -7   0    6.10    1.16
   4   7   0    3.18    0.72
   4  -7   0    4.23    0.68
   4  -7   0    5.70    0.76
  -4  -7   0    4.93    0.83
  -4   7   0    4.39    0.99
   4  -7   1   92.02    4.38
   4   7   1   85.53    4.79
   4   7   1   86.56    4.48
  -4  -7  -1   83.61    4.78
   4   7   1   85.75    4.71
  -4  -7  -1   91.87    4.57
   4  -7   1   87.64    4.32
  -4  -7  -1   87.91    4.85
  -4   7  -1   92.54    4.67
  -4   7  -1   87.61    4.54
   4  -7   2   28.18    1.64
  -4   7  -2   25.79    1.82
  -4  -7  -2   23.75    2.01
   4   7   2   25.08    2.00
  -4  -7  -2   23.46    2.09
   4   7   2   23.58    1.80
   4   7   2   25.76    1.79
   4  -7   2   23.47    1.60
  -4  -7  -2   28.57    1.86
  -4   7  -2   26.70    1.86
   4  -7   3    0.64    0.47
  -4  -7  -3    0.94    0.79
  -4  -7  -3    1.45    0.60
  -4   7  -3    0.47    0.61
   4  -7   3    1.23    0.38
   4   7   3    1.02    0.33
  -4   7  -3    1.27    0.66
   4   7   3    0.66    0.65
   4   7   3    1.06    0.69
   4  -7   3    1.55    0.45
  -4  -7  -4    1.61    1.07
   4  -7   4    0.28    0.49
   4   7   4    0.56    0.37
  -4   7  -4    0.65    0.56
   4   7   4    0.41    0.59
  -4  -7  -4    0.93    0.67
   4   7   4    0.20    0.30
   4  -7   4   -0.19    0.42
   4   7   5   37.20    1.92
   4  -7   5   32.89    2.33
   4  -7   5   38.26    1.90
   4  -7   5   38.57    1.90
   4   7   5   38.32    2.46
  -4  -7  -5   37.87    3.01
   4  -7   5   34.61    1.93
  -4  -7  -5   37.44    2.43
   4   7   6   55.46    2.74
   4  -7   6   56.91    2.70
   4  -7   6   56.99    2.70
   4   7   6   53.48    3.30
  -4  -7  -6   57.85    3.30
   4  -7   6   51.97    2.75
  -4  -7  -6   51.29    3.85
   4   7   7   10.90    0.89
   4   7   7   10.04    0.85
   4  -7   7   11.01    0.83
   4  -7   7   10.66    0.89
  -4  -7  -7   10.03    1.69
   4  -7   7   11.56    0.81
   4  -7   8   21.54    1.20
   4   7   8   18.94    1.28
   4  -7   8   20.47    1.15
   4   7   8   19.62    1.25
   4  -7   8   19.23    1.25
   4  -7   8   20.62    1.18
   4  -7   9    1.64    0.42
   4   7   9    1.05    0.39
   4   7   9    0.71    0.59
   4   7   9    1.37    0.51
   4  -7   9    0.89    0.35
   4   7   9    1.26    0.52
   4   7  10   27.72    1.49
   4   7  10   25.68    1.44
   4   7  10   24.84    1.30
   4   7  11   27.36    1.45
   4   7  11   28.04    1.47
   4   7  12    1.34    0.34
  -4   8  13    2.65    0.58
  -4  -8  13    4.54    0.46
  -4  -8  12    3.25    0.57
  -4   8  12    2.24    0.31
  -4   8  12    3.86    0.79
   4  -8 -11    3.11    0.32
  -4   8  11    2.80    0.38
   4  -8 -10    0.88    0.31
  -4  -8  10    0.62    0.70
  -4   8  10    0.41    0.38
  -4   8   9    1.16    0.31
  -4  -8   9    1.51    0.68
   4  -8  -9    1.49    0.36
  -4   8   8    4.14    0.48
   4  -8  -8    4.45    0.49
  -4  -8   8    3.62    0.81
  -4  -8   7   52.29    3.27
  -4   8   7   49.77    3.40
   4  -8  -7   47.20    3.34
   4  -8  -7   52.02    2.41
   4  -8  -7   51.53    3.00
   4   8  -7   42.45    3.53
   4  -8  -7   50.33    3.22
  -4   8   7   50.55    2.40
  -4   8   7   48.37    3.52
  -4  -8   7   45.08    2.62
   4  -8  -6   60.13    3.62
  -4  -8   6   60.58    3.65
   4  -8  -6   59.57    3.37
   4  -8  -6   62.98    3.79
   4   8  -6   58.08    4.13
   4   8  -6   53.18    3.58
  -4   8   6   60.73    2.83
  -4   8   6   59.73    3.45
  -4   8   6   60.04    3.92
   4  -8  -6   58.02    2.82
  -4   8   6   65.86    3.92
   4  -8  -5    1.39    0.86
  -4   8   5    1.09    0.76
   4   8  -5    1.81    1.02
  -4   8   5    1.65    1.11
   4   8  -5    1.19    1.24
  -4   8   5    1.03    0.79
  -4  -8   5    1.18    0.89
  -4  -8   5    2.48    1.03
   4  -8  -5    3.07    0.77
  -4  -8   4   46.94    3.16
   4  -8  -4   51.27    3.14
   4  -8  -4   51.84    3.16
   4   8  -4   51.59    3.44
  -4  -8   4   50.60    2.43
  -4   8   4   59.12    3.37
  -4   8   4   54.01    3.10
   4  -8  -4   55.67    3.01
   4  -8  -4   51.88    2.45
  -4  -8   3  101.79    5.26
  -4  -8   3   92.82    5.41
   4  -8  -3   98.59    5.11
  -4   8   3  100.02    5.44
  -4  -8   3  104.09    5.08
   4  -8  -3   91.68    4.99
   4   8  -3  103.03    5.56
  -4   8   3  107.65    5.29
  -4   8   3   93.33    5.07
   4   8  -3   99.02    5.68
   4  -8  -3   97.23    4.97
   4  -8  -2   10.62    1.13
   4   8  -2   12.18    1.63
   4   8  -2   13.07    1.65
  -4   8   2    9.01    1.44
  -4  -8   2   12.34    1.53
  -4   8   2   12.72    1.29
   4  -8  -2   11.47    1.04
  -4  -8   2   14.97    1.32
   4  -8  -2   12.03    1.22
  -4  -8   1   39.74    2.78
   4   8  -1   37.34    2.77
  -4   8   1   38.52    2.36
   4  -8  -1   40.68    2.29
  -4  -8   1   37.87    2.47
   4   8  -1   36.22    1.83
   4  -8  -1   39.27    2.32
  -4   8   1   34.62    2.36
  -4   8   1   36.80    2.58
  -4  -8   1   35.91    2.39
   4   8   0   33.38    2.12
   4   8   0   35.12    1.73
  -4  -8   0   32.50    2.53
  -4  -8   0   40.57    2.49
  -4   8   0   30.51    2.40
  -4  -8   0   35.29    2.24
   4  -8   0   33.61    2.09
   4   8   0   32.41    2.57
  -4   8   0   35.57    2.30
  -4  -8  -1   10.17    1.19
  -4   8  -1   10.08    1.35
  -4   8  -1   13.27    1.34
   4  -8   1   13.53    1.14
  -4  -8  -1   12.26    1.47
   4   8   1   15.87    1.68
  -4  -8  -1   13.37    1.53
   4   8   1   15.48    1.33
   4  -8   1   12.55    0.82
   4   8   2  242.25   11.03
   4   8   2  229.90   10.42
  -4  -8  -2  235.54   11.40
   4  -8   2  229.91   10.44
  -4   8  -2  244.09   11.03
  -4  -8  -2  252.25   11.51
   4   8   2  226.05   11.09
   4  -8   2  248.80   10.84
   4   8   2  230.79   11.24
  -4  -8  -2  253.92   11.09
  -4   8  -2  232.69   11.08
   4   8   3    4.93    0.49
   4   8   3    4.45    0.91
   4  -8   3    5.82    0.71
   4   8   3    4.72    0.53
  -4  -8  -3    4.24    1.08
  -4  -8  -3    4.69    1.25
  -4   8  -3    3.10    0.83
   4   8   3    4.75    0.97
   4  -8   3    4.13    0.50
   4  -8   3    4.85    0.55
  -4  -8  -3    4.10    0.86
   4  -8   3    2.96    0.56
   4  -8   4   27.09    1.58
   4   8   4   29.16    1.47
   4   8   4   27.33    1.53
  -4  -8  -4   28.48    2.04
   4   8   4   27.46    2.04
   4   8   5    4.26    0.59
   4   8   5    3.93    0.47
   4  -8   5    5.61    0.59
  -4  -8  -5    4.15    0.85
   4  -8   5    5.23    0.59
  -4  -8  -5    4.89    1.43
   4   8   5    4.15    0.89
   4   8   6   22.76    1.42
   4  -8   6   24.41    1.38
  -4  -8  -6   25.29    2.52
   4  -8   6   26.36    1.40
   4  -8   6   23.35    1.45
  -4  -8  -6   22.16    1.89
   4   8   6   25.16    1.94
   4  -8   7   87.93    3.97
   4  -8   7   79.11    4.01
   4  -8   7   88.10    3.97
   4   8   7   80.95    4.01
   4   8   7   85.02    3.99
   4   8   8   70.88    3.64
   4  -8   8   77.90    3.66
   4  -8   8   82.36    3.59
   4   8   8   71.99    3.60
   4   8   9   15.00    0.93
   4   8   9   16.63    1.10
   4  -8   9   17.89    0.99
   4  -8   9   17.77    1.08
   4   8   9   15.73    1.15
   4   8   9   15.86    1.06
   4   8  10    2.74    0.57
   4   8  10    2.07    0.47
   4   8  11    5.72    0.55
   4   8  11    5.13    0.50
   4   8  12   17.85    0.91
  -4  -9  13   -0.12    0.25
  -4   9  13    0.60    0.38
  -4   9  12   11.24    0.95
   4  -9 -11    3.72    0.34
  -4   9  11    3.74    0.40
  -4  -9  11    4.13    0.71
   4  -9 -10    0.55    0.31
  -4   9  10    0.19    0.36
  -4  -9  10    1.27    0.69
  -4   9   9   25.86    1.35
  -4  -9   9   27.88    1.67
   4  -9  -9   25.95    1.37
  -4   9   8    8.27    0.61
   4  -9  -8    7.21    0.62
  -4  -9   7   43.04    2.50
  -4   9   7   49.93    2.30
   4  -9  -7   47.25    2.30
  -4  -9   7   46.23    3.07
   4  -9  -7   40.49    3.14
   4  -9  -6    0.46    0.74
   4  -9  -6    1.17    0.44
  -4  -9   6    0.72    0.83
   4   9  -6   -0.21    1.06
   4  -9  -6    0.11    0.60
   4  -9  -6    0.98    0.83
  -4   9   6    1.15    0.39
   4   9  -6    1.37    0.81
  -4   9   6    1.08    0.79
  -4  -9   6    1.97    0.65
  -4   9   6    1.86    1.05
  -4   9   6    1.53    1.21
  -4   9   5   48.39    2.20
  -4   9   5   43.38    2.86
  -4  -9   5   46.77    3.23
  -4  -9   5   44.52    2.99
   4  -9  -5   44.67    2.96
   4   9  -5   46.05    3.16
  -4   9   5   46.75    3.15
   4   9  -5   37.91    3.29
   4  -9  -5   44.07    2.74
  -4  -9   5   39.71    2.34
  -4  -9   4  187.32    8.35
   4   9  -4  190.56    9.53
  -4   9   4  195.20    9.16
  -4   9   4  188.30    8.40
  -4  -9   4  195.22    9.27
   4  -9  -4  185.53    9.08
   4  -9  -4  197.02    9.01
   4  -9  -4  205.14    9.23
  -4   9   4  184.15    9.52
  -4   9   4  208.78    9.44
  -4  -9   4  169.73    8.50
   4  -9  -4  192.05    8.38
  -4   9   3    6.80    1.35
  -4   9   3    5.46    1.04
   4   9  -3    7.30    1.49
  -4   9   3    4.62    0.53
   4  -9  -3    6.08    1.02
  -4  -9   3    4.96    1.07
  -4  -9   3    4.54    1.15
   4  -9  -3    5.47    0.49
   4  -9  -3    4.90    0.76
   4   9  -3    3.65    1.40
  -4   9   3    6.68    1.12
   4  -9  -3    5.05    0.83
   4   9  -2    9.30    0.68
   4   9  -2    9.89    1.59
   4  -9  -2    8.75    1.06
  -4  -9   2   10.02    1.48
   4  -9  -2    8.92    0.61
  -4   9   2   12.28    1.32
  -4  -9   2   10.06    1.10
  -4   9   2    9.24    1.44
   4   9  -2   12.00    1.69
   4  -9  -1   37.84    1.87
  -4   9   1   39.77    2.55
   4   9  -1   35.80    1.88
  -4  -9   1   39.25    2.54
  -4   9   1   37.64    2.77
  -4  -9   1   38.29    2.85
   4  -9  -1   40.13    2.38
   4   9  -1   38.85    1.89
  -4  -9   0    1.62    0.79
  -4   9   0    1.58    0.80
   4   9   0    1.10    0.95
   4  -9   0    1.96    0.40
  -4   9   0    0.69    0.85
   4   9   0    1.35    0.39
   4   9   0    1.44    0.64
   4  -9   0    1.92    0.62
  -4   9   0    1.58    0.34
   4   9   0    1.70    0.41
  -4  -9   0    1.81    0.99
  -4  -9   0    3.72    0.83
   4  -9   1   12.12    0.90
   4  -9   1   14.32    1.21
   4   9   1   12.75    0.85
  -4  -9  -1   14.85    1.41
  -4  -9  -1   15.18    1.60
   4  -9   1   12.69    0.84
  -4   9  -1   11.82    1.43
  -4   9  -1   13.66    1.37
  -4   9  -1   13.12    0.79
  -4  -9  -1   15.55    1.70
   4   9   1   13.52    1.30
   4   9   1   10.24    1.53
   4  -9   2    0.40    0.46
   4   9   2   -0.32    0.64
   4  -9   2    0.68    0.51
  -4  -9  -2   -0.47    0.88
   4   9   2    0.29    0.87
  -4   9  -2    0.44    0.69
   4  -9   2    0.38    0.37
   4   9   2    0.92    0.39
  -4  -9  -2    0.58    0.66
  -4  -9  -2    0.67    0.87
   4   9   3    6.54    0.63
   4  -9   3    7.81    0.75
  -4  -9  -3    7.30    1.36
  -4  -9  -3    7.26    1.30
  -4   9  -3    9.11    1.10
   4   9   3    5.42    1.17
   4   9   3    5.87    1.08
   4  -9   3    6.59    0.85
   4   9   3    7.76    0.69
  -4  -9  -3    7.36    1.02
   4  -9   3    7.65    0.65
   4  -9   3    7.66    0.67
   4  -9   4    9.55    0.87
  -4  -9  -4   11.10    1.60
  -4  -9  -4    9.75    1.49
  -4   9  -4   13.19    1.52
   4   9   4    9.70    0.72
  -4  -9  -4    8.93    1.19
   4  -9   4   10.98    0.79
   4   9   4   10.92    1.26
   4   9   4    9.84    0.83
  -4  -9  -5   72.01    3.95
   4   9   5   67.93    3.31
   4   9   5   67.15    3.19
  -4  -9  -5   66.86    4.24
   4  -9   5   69.42    3.26
   4   9   5   63.56    4.05
   4   9   6   51.40    3.16
   4  -9   6   48.42    2.56
   4  -9   6   53.20    2.51
  -4  -9  -6   51.38    3.79
   4  -9   6   53.49    2.50
  -4  -9  -6   46.00    2.39
  -4  -9  -6   51.63    3.16
   4   9   6   50.05    2.55
   4   9   7   13.43    0.95
   4  -9   7   14.67    0.96
   4  -9   7   12.40    0.99
  -4  -9  -7   11.77    0.79
   4   9   7   13.45    1.02
   4  -9   7   14.40    0.93
   4   9   8    0.39    0.55
   4   9   8    0.14    0.44
   4  -9   8    1.38    0.55
   4  -9   8    0.53    0.43
   4  -9   9    2.34    0.52
   4   9   9    1.46    0.45
   4   9   9    1.52    0.55
   4   9   9    1.05    0.34
   4  -9   9    2.25    0.41
   4   9   9    1.80    0.54
   4   9   9    2.34    0.61
   4   9  10   10.69    0.73
   4   9  10   11.18    0.78
   4   9  10   10.93    0.83
   4   9  11    7.18    0.52
   4   9  11    6.34    0.53
   4   9  12   11.37    0.61
  -4  10  12    2.95    0.61
  -4  10  11    2.32    0.32
   4 -10 -11    2.96    0.30
  -4  10  10    0.15    0.34
  -4 -10  10    0.75    0.56
   4 -10 -10    0.20    0.30
  -4 -10   9   23.17    1.52
  -4  10   9   24.10    1.25
   4 -10  -9   24.25    1.28
  -4 -10   8   36.82    2.08
  -4  10   8   35.83    1.83
   4 -10  -8   37.67    1.85
  -4 -10   7   76.53    3.85
  -4  10   7   77.21    3.64
   4 -10  -7   80.51    3.65
   4 -10  -6    1.85    0.83
   4  10  -6    2.06    1.02
  -4  10   6    2.65    0.83
  -4 -10   6    1.45    0.83
  -4 -10   6    2.23    0.68
  -4  10   6    3.12    0.50
  -4  10   5    0.78    0.73
   4  10  -5    0.35    0.97
  -4 -10   5    1.18    0.84
  -4 -10   5    0.94    0.93
   4 -10  -5    1.00    0.63
   4 -10  -5    0.13    0.60
   4  10  -5    1.55    1.25
   4 -10  -5    0.61    0.37
  -4  10   5    0.34    0.86
  -4 -10   5    0.25    0.54
   4 -10  -4    3.51    0.92
  -4  10   4    3.56    0.52
   4 -10  -4    3.37    0.83
  -4 -10   4    3.91    1.05
  -4 -10   4    4.50    1.25
   4 -10  -4    3.49    0.75
  -4  10   4    2.36    0.93
  -4 -10   4    3.21    0.38
  -4  10   4    2.63    1.18
   4  10  -4    2.96    1.24
  -4  10   4    4.92    1.02
   4 -10  -4    3.66    0.47
   4  10  -4    3.69    0.48
  -4  10   3    7.65    0.65
  -4 -10   3    5.95    1.18
   4 -10  -3    7.55    0.58
  -4  10   3    8.73    1.25
   4 -10  -3    7.03    1.05
  -4  10   3    7.39    1.41
  -4  10   3    6.82    1.17
   4  10  -3    7.98    1.53
   4  10  -3    7.77    1.69
   4 -10  -3    7.47    1.02
   4  10  -3    7.66    0.64
  -4  10   2    1.15    0.80
   4  10  -2    1.84    1.16
  -4 -10   2    1.27    1.04
  -4 -10   2    1.92    0.89
  -4  10   2    2.84    0.43
   4  10  -2    1.00    1.07
   4 -10  -2    2.03    0.36
   4  10  -2    2.24    0.43
  -4  10   2    1.89    1.02
   4 -10  -1    2.98    0.72
  -4  10   1    3.69    0.94
   4 -10  -1    4.20    0.46
  -4  10   1    5.87    1.31
   4  10  -1    4.93    1.29
  -4 -10   1    3.27    1.07
   4 -10  -1    4.19    0.40
   4  10  -1    4.52    0.52
  -4 -10   1    4.32    0.85
  -4  10   1    4.79    0.48
   4  10  -1    4.02    0.51
   4 -10   0   39.03    1.88
  -4  10   0   35.64    2.56
  -4  10   0   37.54    1.86
  -4 -10   0   36.77    2.86
   4 -10   0   35.70    1.92
  -4 -10   0   37.38    2.59
   4  10   0   39.92    2.98
  -4  10   0   35.51    2.76
   4  10   0   37.49    1.91
   4 -10   0   37.61    2.36
   4  10   0   38.72    1.91
   4  10   0   32.93    2.29
   4 -10   1   48.66    2.75
   4  10   1   44.27    2.25
  -4  10  -1   45.57    2.91
  -4  10  -1   47.61    2.20
  -4 -10  -1   53.07    3.01
  -4  10  -1   36.93    2.92
  -4 -10  -1   48.62    3.32
   4 -10   1   44.92    2.31
  -4 -10  -1   45.92    3.05
   4  10   1   44.13    3.23
   4 -10   1   44.20    2.23
   4  10   1   40.55    2.72
   4  10   2   88.44    3.97
  -4 -10  -2   78.01    4.99
   4 -10   2   84.64    4.05
  -4 -10  -2   81.12    4.92
   4  10   2   83.75    4.92
  -4 -10  -2   83.77    4.67
   4 -10   2   84.68    3.97
  -4  10  -2   85.32    4.64
   4  10   2   85.01    4.00
   4 -10   2   86.56    4.46
   4  10   2   86.11    4.63
  -4 -10  -3   66.14    4.19
   4 -10   3   68.60    3.15
  -4  10  -3   69.95    3.85
   4 -10   3   61.89    3.54
  -4 -10  -3   63.23    4.19
   4  10   3   63.59    3.76
  -4 -10  -3   67.68    3.87
   4  10   3   64.93    3.12
   4  10   3   66.07    3.97
  -4  10  -3   76.23    4.29
   4 -10   3   63.34    3.21
   4 -10   3   64.06    3.13
   4 -10   4    8.81    0.84
  -4 -10  -4    9.17    1.20
   4  10   4    7.46    1.16
   4  10   4    8.78    0.83
   4  10   4    7.88    0.69
  -4 -10  -4    7.90    1.42
  -4 -10  -4    5.72    1.27
  -4  10  -4   11.07    1.53
   4 -10   4    9.03    0.75
   4 -10   5   71.50    3.40
   4  10   5   63.88    4.19
   4 -10   5   69.69    3.47
   4  10   5   74.95    3.36
  -4 -10  -5   68.87    4.09
   4  10   5   70.78    3.46
   4 -10   5   71.22    3.40
  -4 -10  -5   70.96    4.61
   4 -10   6    2.52    0.52
   4  10   6    2.02    0.49
   4  10   6    2.13    0.59
  -4 -10  -6    1.27    0.39
   4 -10   7   13.76    1.00
   4  10   7   13.68    1.03
   4 -10   7   12.38    0.89
   4  10   7   12.51    0.89
  -4 -10  -7   12.16    0.77
   4  10   8    0.20    0.54
   4 -10   8    0.55    0.49
   4 -10   8    0.29    0.42
   4  10   8    0.40    0.41
   4 -10   9    3.45    0.40
   4  10   9    3.39    0.56
   4  10   9    3.17    0.53
   4  10   9    2.89    0.61
   4  10   9    1.56    0.42
   4 -10   9    3.82    0.53
   4  10  10    2.54    0.44
   4  10  10    1.87    0.35
   4  10  10    2.64    0.48
   4  10  11    1.15    0.30
   4  10  11    0.75    0.30
  -4  11  12    4.38    0.49
  -4 -11  12    5.22    0.42
   4 -11 -11    2.57    0.27
  -4 -11  11    2.85    0.49
   4 -11 -10    2.76    0.34
  -4  11  10    1.72    0.33
  -4 -11  10    2.20    0.54
  -4  11   9    7.64    0.56
  -4 -11   9    7.40    0.79
   4 -11  -9    8.29    0.60
  -4  11   8    0.82    0.38
[truncated: 268,443 more chars]
