# Supplementary material for: Azetidinylideneketenimines as a Multimodal Synthetic Platform: Coordination Chemistry and Cycloaddition‐Triggered Transformations
Source: Angew Chem Int Ed Engl. 2026 Mar 30;65(20):e1569919. doi: 10.1002/anie.1569919 (PMC13159403; doi:10.1002/anie.1569919)
Supplement: Supplementary file 2 — Supporting File 2: anie72019‐sup‐0002‐Data.zip. [file ANIE-65-e1569919-s001.zip › Cpd_5_CCDC2523258_si122d_auto_2.cif]

 
data_si122d_auto
 
_audit_creation_method            'SHELXL-2019/3'
_shelx_SHELXL_version_number      '2019/3'
_chemical_name_systematic         ?
_chemical_name_common             ?
_chemical_melting_point           ?
_chemical_formula_moiety          ?
_chemical_formula_sum
 'C64 H110 Au2 Cl2 N6 O3' 
_chemical_formula_weight          1476.41

loop_
 _atom_type_symbol
 _atom_type_description
 _atom_type_scat_dispersion_real
 _atom_type_scat_dispersion_imag
 _atom_type_scat_source
 'C'  'C'   0.0033   0.0016
 'International Tables Vol C Tables 4.2.6.8 and 6.1.1.4'
 'H'  'H'   0.0000   0.0000
 'International Tables Vol C Tables 4.2.6.8 and 6.1.1.4'
 'Au'  'Au'  -2.0133   8.8022
 'International Tables Vol C Tables 4.2.6.8 and 6.1.1.4'
 'Cl'  'Cl'   0.1484   0.1585
 'International Tables Vol C Tables 4.2.6.8 and 6.1.1.4'
 'N'  'N'   0.0061   0.0033
 'International Tables Vol C Tables 4.2.6.8 and 6.1.1.4'
 'O'  'O'   0.0106   0.0060
 'International Tables Vol C Tables 4.2.6.8 and 6.1.1.4'
 
_space_group_crystal_system       triclinic
_space_group_IT_number            2
_space_group_name_H-M_alt         'P -1'
_space_group_name_Hall            '-P 1'
 
_shelx_space_group_comment
;
The symmetry employed for this shelxl refinement is uniquely defined
by the following loop, which should always be used as a source of
symmetry information in preference to the above space-group names.
They are only intended as comments.
;
 
loop_
 _space_group_symop_operation_xyz
 'x, y, z'
 '-x, -y, -z'
 
_cell_length_a                    13.7907(3)
_cell_length_b                    16.4400(4)
_cell_length_c                    18.3132(3)
_cell_angle_alpha                 64.677(2)
_cell_angle_beta                  89.598(2)
_cell_angle_gamma                 66.253(2)
_cell_volume                      3366.05(14)
_cell_formula_units_Z             2
_cell_measurement_temperature     200(2)
_cell_measurement_reflns_used   57198
_cell_measurement_theta_min     2.5100
_cell_measurement_theta_max     31.2110
 
_exptl_crystal_description        colorless
_exptl_crystal_colour             plate
_exptl_crystal_density_meas       ?
_exptl_crystal_density_method     ?
_exptl_crystal_density_diffrn     1.457          
_exptl_crystal_F_000              1504
_exptl_transmission_factor_min    ?
_exptl_transmission_factor_max    ?
_exptl_crystal_size_max           0.080
_exptl_crystal_size_mid           0.080
_exptl_crystal_size_min           0.060
_exptl_absorpt_coefficient_mu     4.479
_shelx_estimated_absorpt_T_min    0.716
_shelx_estimated_absorpt_T_max    0.775
_exptl_absorpt_correction_T_min                   0.77494
_exptl_absorpt_correction_T_max                   1.00000
_exptl_absorpt_correction_type            multi-scan
_exptl_absorpt_process_details
;
CrysAlisPro 1.171.42.98a (Rigaku Oxford Diffraction, 2023)
Empirical absorption correction using spherical harmonics,
implemented in SCALE3 ABSPACK scaling algorithm.
;
_oxdiff_exptl_absorpt_empirical_full_min           0.512
_oxdiff_exptl_absorpt_empirical_full_max           2.849
_oxdiff_exptl_absorpt_empirical_details
;
Empirical correction (ABSPACK) includes:
- Absorption correction using spherical harmonics
- Frame scaling
;
_exptl_absorpt_special_details    ?
_diffrn_ambient_temperature       200(2)
_diffrn_source 'Rotating-anode X-ray tube'
_diffrn_source_type 'Rigaku (Mo) X-ray Source'
_diffrn_radiation_probe x-ray
_diffrn_radiation_type 'Mo K\a'
_diffrn_radiation_wavelength 0.71073
_diffrn_radiation_monochromator mirror
_diffrn_measurement_device 'four-circle diffractometer'
_diffrn_measurement_device_type 'XtaLAB Synergy R, DW system, HyPix'
_diffrn_detector 'Hybrid Pixel Array Detector'
_diffrn_detector_type HyPix
_diffrn_detector_area_resol_mean 10.0000
_diffrn_reflns_number             124281
_diffrn_reflns_av_unetI/netI      0.0287
_diffrn_reflns_av_R_equivalents   0.0509
_diffrn_reflns_limit_h_min        -17
_diffrn_reflns_limit_h_max        17
_diffrn_reflns_limit_k_min        -21
_diffrn_reflns_limit_k_max        21
_diffrn_reflns_limit_l_min        -23
_diffrn_reflns_limit_l_max        23
_diffrn_reflns_theta_min          2.314
_diffrn_reflns_theta_max          27.499
_diffrn_reflns_theta_full         25.242
_diffrn_measured_fraction_theta_max   0.999
_diffrn_measured_fraction_theta_full  0.999
_diffrn_reflns_Laue_measured_fraction_max    0.999
_diffrn_reflns_Laue_measured_fraction_full   0.999
_diffrn_reflns_point_group_measured_fraction_max   0.999
_diffrn_reflns_point_group_measured_fraction_full  0.999
_reflns_number_total              15445
_reflns_number_gt                 12902
_reflns_threshold_expression      'I > 2\s(I)'
_reflns_Friedel_coverage          0.000
_reflns_Friedel_fraction_max      .
_reflns_Friedel_fraction_full     .
 
_reflns_special_details
;
 Reflections were merged by SHELXL according to the crystal
 class for the calculation of statistics and refinement.
 
 _reflns_Friedel_fraction is defined as the number of unique
 Friedel pairs measured divided by the number that would be
 possible theoretically, ignoring centric projections and
 systematic absences.
;
 
_computing_data_collection        'CrysAlisPro 1.171.42.98a (Rigaku OD, 2023)'
_computing_cell_refinement        'CrysAlisPro 1.171.42.98a (Rigaku OD, 2023)'
_computing_data_reduction         'CrysAlisPro 1.171.42.98a (Rigaku OD, 2023)'
_computing_structure_solution     'SHELXT 2018/2 (Sheldrick, 2018)'
_computing_structure_refinement 'SHELXL-2019/2 (Sheldrick, 2019)'
_computing_molecular_graphics     ?
_computing_publication_material   ?
_refine_special_details           ?
_refine_ls_structure_factor_coef  Fsqd
_refine_ls_matrix_type            full
_refine_ls_weighting_scheme       calc
_refine_ls_weighting_details
'w=1/[\s^2^(Fo^2^)+(0.0347P)^2^+2.2491P] where P=(Fo^2^+2Fc^2^)/3'
_atom_sites_solution_primary      ?
_atom_sites_solution_secondary    ?
_atom_sites_solution_hydrogens    geom
_refine_ls_hydrogen_treatment     constr
_refine_ls_extinction_method      none
_refine_ls_extinction_coef        .
_refine_ls_number_reflns          15445
_refine_ls_number_parameters      710
_refine_ls_number_restraints      195
_refine_ls_R_factor_all           0.0368
_refine_ls_R_factor_gt            0.0274
_refine_ls_wR_factor_ref          0.0701
_refine_ls_wR_factor_gt           0.0666
_refine_ls_goodness_of_fit_ref    1.024
_refine_ls_restrained_S_all       1.055
_refine_ls_shift/su_max           0.006
_refine_ls_shift/su_mean          0.000
 
loop_
 _atom_site_label
 _atom_site_type_symbol
 _atom_site_fract_x
 _atom_site_fract_y
 _atom_site_fract_z
 _atom_site_U_iso_or_equiv
 _atom_site_adp_type
 _atom_site_occupancy
 _atom_site_site_symmetry_order  
 _atom_site_calc_flag
 _atom_site_refinement_flags_posn
 _atom_site_refinement_flags_adp
 _atom_site_refinement_flags_occupancy
 _atom_site_disorder_assembly
 _atom_site_disorder_group
N1 N 0.3402(2) 0.5326(2) 0.40492(15) 0.0414(6) Uani 1 1 d . . . . .
N2 N 0.2636(2) 0.68848(19) 0.11158(14) 0.0383(6) Uani 1 1 d . . . . .
Au1 Au 0.50701(2) 0.60411(2) 0.24765(2) 0.03735(4) Uani 1 1 d . . . . .
Cl1 Cl 0.67954(7) 0.58779(8) 0.24405(6) 0.0565(2) Uani 1 1 d . . . . .
Au2 Au 1.11095(2) 0.39226(2) 0.25306(2) 0.03676(4) Uani 1 1 d . . . . .
Cl2 Cl 1.26964(8) 0.40497(8) 0.25888(6) 0.0575(2) Uani 1 1 d . . . . .
C2 C 0.3556(3) 0.6168(2) 0.25550(17) 0.0370(7) Uani 1 1 d . . . . .
N3 N 0.0797(2) 0.7516(2) 0.21424(16) 0.0431(6) Uani 1 1 d . . . . .
N4 N 0.8745(2) 0.46766(19) 0.09580(15) 0.0405(6) Uani 1 1 d . . . . .
C1 C 0.3438(2) 0.5719(2) 0.33358(18) 0.0377(7) Uani 1 1 d . . . . .
C13 C 0.3350(4) 0.2828(3) 0.5367(3) 0.0719(12) Uani 1 1 d . . . . .
H26 H 0.275460 0.261804 0.542634 0.086 Uiso 1 1 calc R U . . .
C14 C 0.4231(4) 0.2206(3) 0.5064(3) 0.0711(12) Uani 1 1 d . . . . .
H27 H 0.450797 0.148463 0.545816 0.085 Uiso 1 1 calc R U . . .
H28 H 0.393088 0.231356 0.452276 0.085 Uiso 1 1 calc R U . . .
C15 C 0.3795(4) 0.2671(3) 0.6196(3) 0.0786(14) Uani 1 1 d . . . . .
H29 H 0.321711 0.308226 0.638687 0.094 Uiso 1 1 calc R U . . .
H30 H 0.406372 0.195698 0.660806 0.094 Uiso 1 1 calc R U . . .
C28 C 0.9716(3) 0.3811(2) 0.24494(17) 0.0371(7) Uani 1 1 d . . . . .
N5 N 0.9471(2) 0.30707(19) 0.38880(14) 0.0363(5) Uani 1 1 d . . . . .
C3 C 0.2683(2) 0.6581(2) 0.19225(17) 0.0346(6) Uani 1 1 d . . . . .
N6 N 0.8257(2) 0.24480(19) 0.28544(16) 0.0400(6) Uani 1 1 d . . . . .
C4 C 0.1455(2) 0.7186(2) 0.08987(18) 0.0385(7) Uani 1 1 d . . . . .
C5 C 0.1487(2) 0.6842(2) 0.18597(17) 0.0353(6) Uani 1 1 d . . . . .
H31 H 0.140291 0.620800 0.211657 0.042 Uiso 1 1 calc R U . . .
C6 C 0.3815(3) 0.4244(2) 0.46512(17) 0.0378(7) Uani 1 1 d . . . . .
C7 C 0.4270(4) 0.4090(3) 0.5482(2) 0.0630(11) Uani 1 1 d . . . . .
H32 H 0.369399 0.450217 0.567421 0.076 Uiso 1 1 calc R U . . .
H33 H 0.485662 0.430052 0.542665 0.076 Uiso 1 1 calc R U . . .
C8 C 0.4710(4) 0.2972(3) 0.6109(2) 0.0679(12) Uani 1 1 d . . . . .
H34 H 0.501289 0.286272 0.665517 0.081 Uiso 1 1 calc R U . . .
C9 C 0.5592(4) 0.2349(3) 0.5812(2) 0.0690(12) Uani 1 1 d . . . . .
H35 H 0.588599 0.163067 0.621783 0.083 Uiso 1 1 calc R U . . .
H36 H 0.618885 0.254762 0.575751 0.083 Uiso 1 1 calc R U . . .
C10 C 0.5137(3) 0.2508(3) 0.4982(2) 0.0629(11) Uani 1 1 d . . . . .
H37 H 0.572064 0.209371 0.478802 0.075 Uiso 1 1 calc R U . . .
C11 C 0.4695(3) 0.3611(3) 0.4355(2) 0.0512(9) Uani 1 1 d . . . . .
H38 H 0.528571 0.381781 0.428253 0.061 Uiso 1 1 calc R U . . .
H39 H 0.439582 0.371429 0.381593 0.061 Uiso 1 1 calc R U . . .
C12 C 0.2894(3) 0.3949(3) 0.4733(3) 0.0577(9) Uani 1 1 d . . . . .
H40 H 0.258762 0.405829 0.419294 0.069 Uiso 1 1 calc R U . . .
H41 H 0.231296 0.436150 0.492124 0.069 Uiso 1 1 calc R U . . .
C16 C 0.3514(3) 0.6737(3) 0.0657(2) 0.0532(9) Uani 1 1 d . . . . .
H42 H 0.410314 0.679119 0.092046 0.064 Uiso 1 1 calc R U . . .
C17 C 0.3142(4) 0.7555(4) -0.0227(2) 0.0646(11) Uani 1 1 d . . . . .
H43 H 0.257189 0.751501 -0.050610 0.097 Uiso 1 1 calc R U . . .
H44 H 0.375382 0.746770 -0.050966 0.097 Uiso 1 1 calc R U . . .
H45 H 0.286019 0.821107 -0.023726 0.097 Uiso 1 1 calc R U . . .
C18 C 0.3980(4) 0.5696(4) 0.0725(3) 0.0751(13) Uani 1 1 d . . . . .
H46 H 0.419556 0.519534 0.130816 0.113 Uiso 1 1 calc R U . . .
H47 H 0.461241 0.558781 0.046585 0.113 Uiso 1 1 calc R U . . .
H48 H 0.343263 0.562998 0.044645 0.113 Uiso 1 1 calc R U . . .
C19 C 0.1236(3) 0.6529(3) 0.0605(2) 0.0522(9) Uani 1 1 d . . . . .
H49 H 0.141927 0.666330 0.006069 0.078 Uiso 1 1 calc R U . . .
H50 H 0.046880 0.667971 0.056895 0.078 Uiso 1 1 calc R U . . .
H51 H 0.167755 0.582179 0.099644 0.078 Uiso 1 1 calc R U . . .
C20 C 0.0782(3) 0.8299(3) 0.0325(2) 0.0570(10) Uani 1 1 d . . . . .
H52 H 0.106028 0.868744 0.046550 0.086 Uiso 1 1 calc R U . . .
H53 H 0.002726 0.849313 0.038678 0.086 Uiso 1 1 calc R U . . .
H54 H 0.082629 0.843265 -0.024639 0.086 Uiso 1 1 calc R U . . .
C21 C 0.1037(3) 0.8304(2) 0.2142(2) 0.0478(8) Uani 1 1 d . . . . .
H55 H 0.162742 0.832862 0.182612 0.057 Uiso 1 1 calc R U . . .
C22 C 0.1446(3) 0.8104(3) 0.3009(2) 0.0557(9) Uani 1 1 d . . . . .
H56 H 0.087283 0.810764 0.332884 0.084 Uiso 1 1 calc R U . . .
H57 H 0.164868 0.862805 0.296431 0.084 Uiso 1 1 calc R U . . .
H58 H 0.207801 0.744826 0.328723 0.084 Uiso 1 1 calc R U . . .
C23 C 0.0065(4) 0.9344(3) 0.1703(3) 0.0721(12) Uani 1 1 d . . . . .
H59 H -0.020131 0.947419 0.115034 0.108 Uiso 1 1 calc R U . . .
H60 H 0.028749 0.985681 0.165712 0.108 Uiso 1 1 calc R U . . .
H61 H -0.051152 0.936395 0.202050 0.108 Uiso 1 1 calc R U . . .
C24 C -0.0025(3) 0.7282(3) 0.2584(2) 0.0478(8) Uani 1 1 d . . . . .
H62 H -0.043239 0.783692 0.272461 0.057 Uiso 1 1 calc R U . . .
C25 C 0.0464(3) 0.6310(3) 0.3391(2) 0.0615(10) Uani 1 1 d . . . . .
H63 H 0.083042 0.574283 0.327421 0.092 Uiso 1 1 calc R U . . .
H64 H -0.011028 0.622661 0.368814 0.092 Uiso 1 1 calc R U . . .
H65 H 0.098739 0.633551 0.372999 0.092 Uiso 1 1 calc R U . . .
C26 C -0.0833(4) 0.7263(5) 0.2044(3) 0.0867(16) Uani 1 1 d . . . . .
H66 H -0.114082 0.789547 0.152982 0.130 Uiso 1 1 calc R U . . .
H67 H -0.141271 0.717984 0.233459 0.130 Uiso 1 1 calc R U . . .
H68 H -0.046931 0.670288 0.191916 0.130 Uiso 1 1 calc R U . . .
C27 C 0.9161(2) 0.4277(2) 0.16684(18) 0.0371(6) Uani 1 1 d . . . . .
C29 C 0.9229(2) 0.3382(2) 0.30850(17) 0.0350(6) Uani 1 1 d . . . . .
C30 C 0.8594(2) 0.2745(2) 0.41143(17) 0.0373(7) Uani 1 1 d . . . . .
C31 C 0.8293(2) 0.3109(2) 0.31485(17) 0.0357(6) Uani 1 1 d . . . . .
H70 H 0.759833 0.373896 0.290341 0.043 Uiso 1 1 calc R U . . .
C32 C 0.8114(2) 0.5765(2) 0.03603(17) 0.0372(7) Uani 1 1 d . . . . .
C33 C 0.8472(4) 0.5940(3) -0.0458(2) 0.0682(13) Uani 1 1 d . . . . .
H71 H 0.832989 0.552461 -0.066653 0.082 Uiso 1 1 calc R U . . .
H72 H 0.925678 0.574642 -0.038546 0.082 Uiso 1 1 calc R U . . .
C34 C 0.7838(4) 0.7057(3) -0.1077(2) 0.0707(13) Uani 1 1 d . . . . .
H73 H 0.806433 0.717864 -0.161950 0.085 Uiso 1 1 calc R U . . .
C35 C 0.8064(4) 0.7689(3) -0.0766(3) 0.0723(12) Uani 1 1 d . . . . .
H74 H 0.765944 0.840779 -0.116765 0.087 Uiso 1 1 calc R U . . .
H75 H 0.884535 0.751385 -0.070115 0.087 Uiso 1 1 calc R U . . .
C36 C 0.7723(4) 0.7503(3) 0.0058(2) 0.0640(11) Uani 1 1 d . . . . .
H76 H 0.787767 0.791841 0.026680 0.077 Uiso 1 1 calc R U . . .
C37 C 0.8344(3) 0.6396(3) 0.0679(2) 0.0529(9) Uani 1 1 d . . . . .
H77 H 0.912908 0.620360 0.076274 0.063 Uiso 1 1 calc R U . . .
H78 H 0.812022 0.627766 0.121618 0.063 Uiso 1 1 calc R U . . .
C38 C 0.6922(3) 0.6036(3) 0.0260(3) 0.0588(10) Uani 1 1 d . . . . .
H79 H 0.669557 0.591042 0.079695 0.071 Uiso 1 1 calc R U . . .
H80 H 0.676737 0.562331 0.005627 0.071 Uiso 1 1 calc R U . . .
C39 C 0.6301(3) 0.7160(3) -0.0365(3) 0.0709(12) Uani 1 1 d . . . . .
H81 H 0.550761 0.735615 -0.043879 0.085 Uiso 1 1 calc R U . . .
C40 C 0.6536(4) 0.7788(3) -0.0047(3) 0.0732(13) Uani 1 1 d . . . . .
H82 H 0.612414 0.850833 -0.044185 0.088 Uiso 1 1 calc R U . . .
H83 H 0.630876 0.767360 0.048811 0.088 Uiso 1 1 calc R U . . .
C41 C 0.6640(4) 0.7341(3) -0.1189(3) 0.0796(15) Uani 1 1 d . . . . .
H84 H 0.648602 0.693178 -0.139727 0.096 Uiso 1 1 calc R U . . .
H85 H 0.622792 0.805659 -0.159536 0.096 Uiso 1 1 calc R U . . .
C42 C 1.0195(3) 0.3218(3) 0.43458(19) 0.0504(9) Uani 1 1 d . . . . .
H86 H 1.083577 0.317623 0.407790 0.060 Uiso 1 1 calc R U . . .
C43 C 0.9656(4) 0.4247(3) 0.4294(3) 0.0763(13) Uani 1 1 d . . . . .
H87 H 0.937840 0.475614 0.371519 0.114 Uiso 1 1 calc R U . . .
H88 H 1.018346 0.436043 0.454491 0.114 Uiso 1 1 calc R U . . .
H89 H 0.905668 0.429378 0.458998 0.114 Uiso 1 1 calc R U . . .
C44 C 1.0604(3) 0.2386(3) 0.5228(2) 0.0626(11) Uani 1 1 d . . . . .
H90 H 0.999087 0.239835 0.550492 0.094 Uiso 1 1 calc R U . . .
H91 H 1.110367 0.248698 0.551965 0.094 Uiso 1 1 calc R U . . .
H92 H 1.098018 0.173679 0.523011 0.094 Uiso 1 1 calc R U . . .
C45 C 0.7739(3) 0.3368(3) 0.4430(2) 0.0549(9) Uani 1 1 d . . . . .
H93 H 0.805009 0.323309 0.497163 0.082 Uiso 1 1 calc R U . . .
H94 H 0.713341 0.319151 0.447726 0.082 Uiso 1 1 calc R U . . .
H95 H 0.747882 0.408163 0.404348 0.082 Uiso 1 1 calc R U . . .
C46 C 0.8998(3) 0.1629(3) 0.4667(2) 0.0549(9) Uani 1 1 d . . . . .
H96 H 0.967479 0.126003 0.453694 0.082 Uiso 1 1 calc R U . . .
H97 H 0.845496 0.142119 0.457647 0.082 Uiso 1 1 calc R U . . .
H98 H 0.912456 0.148345 0.524496 0.082 Uiso 1 1 calc R U . . .
C47 C 0.7218(3) 0.2678(3) 0.2426(2) 0.0481(8) Uani 1 1 d . . . . .
H99 H 0.734795 0.213373 0.227082 0.058 Uiso 1 1 calc R U . . .
C48 C 0.6407(4) 0.2653(5) 0.2991(3) 0.0841(15) Uani 1 1 d . . . . .
H100 H 0.670754 0.199762 0.348344 0.126 Uiso 1 1 calc R U . . .
H101 H 0.573641 0.276433 0.270004 0.126 Uiso 1 1 calc R U . . .
H102 H 0.625496 0.318087 0.315395 0.126 Uiso 1 1 calc R U . . .
C49 C 0.6754(3) 0.3666(3) 0.1630(2) 0.0640(11) Uani 1 1 d . . . . .
H103 H 0.655348 0.422455 0.176020 0.096 Uiso 1 1 calc R U . . .
H104 H 0.611148 0.373587 0.133464 0.096 Uiso 1 1 calc R U . . .
H105 H 0.729709 0.367161 0.128231 0.096 Uiso 1 1 calc R U . . .
C50 C 0.9250(3) 0.1680(2) 0.2826(2) 0.0453(8) Uani 1 1 d . . . . .
H106 H 0.986289 0.164848 0.314260 0.054 Uiso 1 1 calc R U . . .
C51 C 0.9284(4) 0.0636(3) 0.3247(3) 0.0670(11) Uani 1 1 d . . . . .
H107 H 0.916649 0.047723 0.381070 0.100 Uiso 1 1 calc R U . . .
H108 H 0.999156 0.013705 0.326382 0.100 Uiso 1 1 calc R U . . .
H109 H 0.871647 0.062639 0.293701 0.100 Uiso 1 1 calc R U . . .
C52 C 0.9467(3) 0.1910(3) 0.1955(2) 0.0533(9) Uani 1 1 d . . . . .
H110 H 0.889932 0.191529 0.163136 0.080 Uiso 1 1 calc R U . . .
H111 H 1.017091 0.139340 0.198639 0.080 Uiso 1 1 calc R U . . .
H112 H 0.947112 0.256740 0.168896 0.080 Uiso 1 1 calc R U . . .
O1 O 0.7878(7) 0.9656(7) -0.3946(5) 0.252(4) Uani 1 1 d D U . . .
C53 C 0.7455(9) 0.9198(6) -0.3261(4) 0.173(4) Uani 1 1 d D U . . .
H1 H 0.717752 0.962110 -0.298130 0.208 Uiso 1 1 calc R U . . .
H2 H 0.801961 0.853120 -0.285791 0.208 Uiso 1 1 calc R U . . .
C54 C 0.6563(7) 0.9098(6) -0.3611(5) 0.179(4) Uani 1 1 d D U . . .
H3 H 0.584434 0.960550 -0.363833 0.214 Uiso 1 1 calc R U . . .
H4 H 0.660629 0.841851 -0.329291 0.214 Uiso 1 1 calc R U . . .
C55 C 0.6803(8) 0.9287(8) -0.4456(6) 0.172(3) Uani 1 1 d D U . . .
H5 H 0.715361 0.863568 -0.446667 0.206 Uiso 1 1 calc R U . . .
H6 H 0.611037 0.969774 -0.486137 0.206 Uiso 1 1 calc R U . . .
C56 C 0.7492(9) 0.9791(8) -0.4712(6) 0.172(3) Uani 1 1 d D U . . .
H7 H 0.808179 0.946077 -0.494696 0.206 Uiso 1 1 calc R U . . .
H8 H 0.707687 1.050935 -0.511132 0.206 Uiso 1 1 calc R U . . .
O2 O 1.2955(6) 0.0431(9) 0.7940(5) 0.308(6) Uani 1 1 d D U . . .
C57 C 1.2386(5) 0.0788(6) 0.7154(4) 0.145(3) Uani 1 1 d D U . . .
H9 H 1.219715 0.150835 0.681371 0.174 Uiso 1 1 calc R U . . .
H10 H 1.171130 0.070733 0.719136 0.174 Uiso 1 1 calc R U . . .
C58 C 1.3105(7) 0.0191(6) 0.6789(5) 0.158(3) Uani 1 1 d D U . . .
H11 H 1.350718 0.053576 0.643673 0.189 Uiso 1 1 calc R U . . .
H12 H 1.269831 0.004070 0.646087 0.189 Uiso 1 1 calc R U . . .
C59 C 1.3832(8) -0.0723(7) 0.7530(7) 0.237(6) Uani 1 1 d D U . . .
H13 H 1.452053 -0.109408 0.740223 0.284 Uiso 1 1 calc R U . . .
H14 H 1.348713 -0.117313 0.779055 0.284 Uiso 1 1 calc R U . . .
C60 C 1.4000(7) -0.0296(7) 0.8055(7) 0.212(5) Uani 1 1 d D U . . .
H15 H 1.428024 -0.081080 0.864027 0.254 Uiso 1 1 calc R U . . .
H16 H 1.450327 0.000898 0.786855 0.254 Uiso 1 1 calc R U . . .
C64 C 0.6359(8) 0.0798(6) 0.8231(4) 0.221(6) Uani 1 1 d D U . . .
H113 H 0.636835 0.032188 0.803244 0.265 Uiso 1 1 calc R U . . .
H114 H 0.627733 0.142612 0.775294 0.265 Uiso 1 1 calc R U . . .
O3 O 0.7320(8) 0.0372(8) 0.8819(6) 0.246(4) Uani 1 1 d D U . . .
C61 C 0.7204(7) 0.0354(10) 0.9560(8) 0.201(5) Uani 1 1 d D U . . .
H115 H 0.747780 0.078740 0.964103 0.241 Uiso 1 1 calc R U . . .
H116 H 0.758828 -0.033730 1.001654 0.241 Uiso 1 1 calc R U . . .
C62 C 0.6032(6) 0.0745(8) 0.9508(6) 0.166(3) Uani 1 1 d D U . . .
H117 H 0.575943 0.135204 0.958700 0.199 Uiso 1 1 calc R U . . .
H118 H 0.586772 0.023573 0.995137 0.199 Uiso 1 1 calc R U . . .
C63 C 0.5475(7) 0.1000(6) 0.8689(5) 0.146(3) Uani 1 1 d D U . . .
H119 H 0.510531 0.057371 0.875244 0.175 Uiso 1 1 calc R U . . .
H120 H 0.493597 0.171320 0.840087 0.175 Uiso 1 1 calc R U . . .
 
loop_
 _atom_site_aniso_label
 _atom_site_aniso_U_11
 _atom_site_aniso_U_22
 _atom_site_aniso_U_33
 _atom_site_aniso_U_23
 _atom_site_aniso_U_13
 _atom_site_aniso_U_12
N1 0.0495(15) 0.0447(15) 0.0273(13) -0.0141(11) 0.0057(11) -0.0211(13)
N2 0.0468(14) 0.0435(14) 0.0253(12) -0.0164(11) 0.0042(10) -0.0202(12)
Au1 0.04632(7) 0.03899(7) 0.02552(6) -0.01537(5) 0.00553(5) -0.01731(5)
Cl1 0.0518(5) 0.0715(6) 0.0488(5) -0.0304(4) 0.0180(4) -0.0269(4)
Au2 0.04493(7) 0.03819(7) 0.02482(6) -0.01440(5) 0.00663(5) -0.01650(5)
Cl2 0.0606(5) 0.0737(6) 0.0496(5) -0.0306(4) 0.0089(4) -0.0380(5)
C2 0.0516(18) 0.0371(15) 0.0245(14) -0.0153(12) 0.0058(12) -0.0205(14)
N3 0.0549(16) 0.0388(14) 0.0404(14) -0.0231(12) 0.0148(12) -0.0201(13)
N4 0.0444(14) 0.0423(14) 0.0254(12) -0.0122(11) 0.0054(10) -0.0145(12)
C1 0.0428(16) 0.0373(15) 0.0315(15) -0.0171(13) 0.0031(12) -0.0152(13)
C13 0.068(3) 0.057(2) 0.085(3) -0.017(2) 0.016(2) -0.040(2)
C14 0.102(3) 0.047(2) 0.060(2) -0.0254(19) -0.005(2) -0.028(2)
C15 0.115(4) 0.049(2) 0.059(3) -0.0168(19) 0.044(3) -0.034(2)
C28 0.0440(16) 0.0361(15) 0.0251(14) -0.0137(12) 0.0063(12) -0.0128(13)
N5 0.0418(14) 0.0416(14) 0.0228(11) -0.0141(10) 0.0079(10) -0.0168(11)
C3 0.0484(17) 0.0311(14) 0.0269(14) -0.0148(12) 0.0071(12) -0.0185(13)
N6 0.0421(14) 0.0391(14) 0.0383(14) -0.0222(11) 0.0059(11) -0.0128(11)
C4 0.0411(16) 0.0443(17) 0.0298(15) -0.0187(13) 0.0046(12) -0.0168(14)
C5 0.0466(17) 0.0364(15) 0.0254(13) -0.0163(12) 0.0080(12) -0.0185(13)
C6 0.0462(17) 0.0385(16) 0.0268(14) -0.0138(12) 0.0068(12) -0.0184(14)
C7 0.112(3) 0.047(2) 0.0278(16) -0.0124(15) -0.0025(18) -0.038(2)
C8 0.123(4) 0.044(2) 0.0269(17) -0.0116(15) -0.0046(19) -0.033(2)
C9 0.070(3) 0.052(2) 0.054(2) -0.0025(18) -0.015(2) -0.022(2)
C10 0.067(2) 0.051(2) 0.048(2) -0.0235(17) 0.0101(18) -0.0055(19)
C11 0.0499(19) 0.053(2) 0.0361(17) -0.0169(15) 0.0104(15) -0.0140(16)
C12 0.048(2) 0.053(2) 0.065(2) -0.0212(18) 0.0139(17) -0.0226(17)
C16 0.050(2) 0.085(3) 0.0298(16) -0.0274(17) 0.0094(14) -0.0332(19)
C17 0.075(3) 0.090(3) 0.0369(19) -0.025(2) 0.0170(18) -0.049(2)
C18 0.065(3) 0.085(3) 0.053(2) -0.037(2) 0.017(2) -0.008(2)
C19 0.064(2) 0.071(2) 0.0411(18) -0.0357(18) 0.0139(16) -0.037(2)
C20 0.064(2) 0.053(2) 0.0304(17) -0.0126(15) 0.0000(15) -0.0116(18)
C21 0.067(2) 0.0354(16) 0.0413(18) -0.0211(14) 0.0149(16) -0.0191(16)
C22 0.075(3) 0.053(2) 0.050(2) -0.0320(17) 0.0129(18) -0.0292(19)
C23 0.106(4) 0.042(2) 0.053(2) -0.0225(18) 0.006(2) -0.019(2)
C24 0.0512(19) 0.0526(19) 0.0457(18) -0.0310(16) 0.0173(15) -0.0197(16)
C25 0.081(3) 0.061(2) 0.055(2) -0.0304(19) 0.035(2) -0.039(2)
C26 0.059(3) 0.139(5) 0.095(4) -0.081(4) 0.024(2) -0.044(3)
C27 0.0400(16) 0.0380(15) 0.0314(15) -0.0177(13) 0.0099(12) -0.0138(13)
C29 0.0413(16) 0.0317(14) 0.0253(13) -0.0138(11) 0.0052(12) -0.0096(12)
C30 0.0419(16) 0.0460(17) 0.0248(14) -0.0163(13) 0.0096(12) -0.0203(14)
C31 0.0403(16) 0.0359(15) 0.0258(14) -0.0156(12) 0.0059(12) -0.0108(13)
C32 0.0417(16) 0.0405(16) 0.0232(13) -0.0131(12) 0.0050(12) -0.0143(13)
C33 0.086(3) 0.047(2) 0.0260(16) -0.0088(15) 0.0144(17) 0.0038(19)
C34 0.092(3) 0.048(2) 0.0246(16) -0.0068(15) 0.0131(18) 0.000(2)
C35 0.073(3) 0.051(2) 0.055(2) 0.0005(19) 0.012(2) -0.021(2)
C36 0.099(3) 0.049(2) 0.043(2) -0.0177(17) 0.003(2) -0.036(2)
C37 0.070(2) 0.052(2) 0.0345(17) -0.0129(15) 0.0006(16) -0.0316(18)
C38 0.048(2) 0.051(2) 0.067(2) -0.0208(18) -0.0016(17) -0.0195(17)
C39 0.0363(19) 0.057(2) 0.084(3) -0.014(2) -0.0047(19) -0.0091(17)
C40 0.090(3) 0.050(2) 0.061(3) -0.028(2) 0.030(2) -0.013(2)
C41 0.096(3) 0.049(2) 0.052(2) -0.0123(19) -0.034(2) -0.005(2)
C42 0.058(2) 0.078(3) 0.0275(15) -0.0252(16) 0.0112(14) -0.0407(19)
C43 0.124(4) 0.079(3) 0.049(2) -0.033(2) 0.011(2) -0.064(3)
C44 0.056(2) 0.088(3) 0.0338(18) -0.0236(19) 0.0017(16) -0.028(2)
C45 0.050(2) 0.078(3) 0.0374(18) -0.0347(18) 0.0143(15) -0.0215(19)
C46 0.075(2) 0.053(2) 0.0292(16) -0.0101(15) 0.0084(16) -0.0307(19)
C47 0.0501(19) 0.056(2) 0.051(2) -0.0343(17) 0.0100(15) -0.0240(17)
C48 0.072(3) 0.141(5) 0.090(3) -0.078(4) 0.042(3) -0.067(3)
C49 0.060(2) 0.060(2) 0.057(2) -0.0293(19) -0.0151(18) -0.0096(19)
C50 0.0506(19) 0.0366(16) 0.0408(17) -0.0204(14) 0.0020(14) -0.0094(14)
C51 0.089(3) 0.040(2) 0.056(2) -0.0198(17) 0.010(2) -0.017(2)
C52 0.059(2) 0.054(2) 0.049(2) -0.0322(17) 0.0152(16) -0.0172(17)
O1 0.203(7) 0.303(10) 0.179(6) -0.027(7) -0.003(6) -0.138(7)
C53 0.286(11) 0.117(6) 0.083(5) -0.002(4) -0.003(6) -0.106(7)
C54 0.116(6) 0.128(6) 0.167(7) 0.027(6) 0.023(5) -0.044(5)
C55 0.198(9) 0.184(8) 0.199(8) -0.102(7) 0.033(7) -0.130(7)
C56 0.218(10) 0.187(9) 0.176(7) -0.105(7) 0.104(7) -0.127(8)
O2 0.153(6) 0.413(13) 0.214(7) -0.165(8) -0.025(5) 0.027(7)
C57 0.078(4) 0.168(7) 0.086(4) -0.030(4) -0.003(3) 0.008(4)
C58 0.164(7) 0.174(8) 0.126(6) -0.070(5) 0.032(5) -0.066(6)
C59 0.162(8) 0.162(8) 0.291(12) -0.134(7) -0.129(8) 0.048(6)
C60 0.134(6) 0.157(8) 0.260(11) -0.103(7) -0.091(7) 0.022(6)
C64 0.289(11) 0.102(5) 0.062(4) -0.005(4) 0.011(5) 0.068(7)
O3 0.251(8) 0.250(9) 0.258(9) -0.098(8) 0.103(7) -0.151(7)
C61 0.138(6) 0.243(11) 0.261(11) -0.169(11) 0.006(7) -0.063(7)
C62 0.135(6) 0.238(10) 0.176(7) -0.142(8) 0.061(6) -0.080(7)
C63 0.168(7) 0.099(5) 0.146(6) -0.045(5) 0.008(5) -0.050(5)
 
_geom_special_details
;
 All esds (except the esd in the dihedral angle between two l.s. planes)
 are estimated using the full covariance matrix.  The cell esds are taken
 into account individually in the estimation of esds in distances, angles
 and torsion angles; correlations between esds in cell parameters are only
 used when they are defined by crystal symmetry.  An approximate (isotropic)
 treatment of cell esds is used for estimating esds involving l.s. planes.
;
 
loop_
 _geom_bond_atom_site_label_1
 _geom_bond_atom_site_label_2
 _geom_bond_distance
 _geom_bond_site_symmetry_2
 _geom_bond_publ_flag
N1 C1 1.196(4) . ?
N1 C6 1.489(4) . ?
N2 C3 1.334(4) . ?
N2 C16 1.467(4) . ?
N2 C4 1.500(4) . ?
Au1 C2 2.024(3) . ?
Au1 Cl1 2.2883(9) . ?
Au2 C28 2.016(3) . ?
Au2 Cl2 2.2880(9) . ?
C2 C1 1.344(4) . ?
C2 C3 1.392(4) . ?
N3 C5 1.427(4) . ?
N3 C21 1.460(4) . ?
N3 C24 1.469(4) . ?
N4 C27 1.195(4) . ?
N4 C32 1.497(4) . ?
C13 C15 1.515(7) . ?
C13 C14 1.519(6) . ?
C13 C12 1.545(5) . ?
C14 C10 1.505(6) . ?
C15 C8 1.515(7) . ?
C28 C27 1.351(4) . ?
C28 C29 1.403(4) . ?
N5 C29 1.327(3) . ?
N5 C42 1.462(4) . ?
N5 C30 1.498(4) . ?
C3 C5 1.519(4) . ?
N6 C31 1.421(4) . ?
N6 C50 1.461(4) . ?
N6 C47 1.462(4) . ?
C4 C19 1.519(4) . ?
C4 C20 1.521(4) . ?
C4 C5 1.597(4) . ?
C6 C12 1.518(5) . ?
C6 C11 1.518(5) . ?
C6 C7 1.526(4) . ?
C7 C8 1.540(5) . ?
C8 C9 1.512(6) . ?
C9 C10 1.521(6) . ?
C10 C11 1.522(5) . ?
C16 C17 1.512(5) . ?
C16 C18 1.514(6) . ?
C21 C23 1.536(5) . ?
C21 C22 1.538(5) . ?
C24 C26 1.512(5) . ?
C24 C25 1.523(5) . ?
C29 C31 1.518(4) . ?
C30 C45 1.516(4) . ?
C30 C46 1.516(4) . ?
C30 C31 1.601(4) . ?
C32 C38 1.510(5) . ?
C32 C37 1.518(5) . ?
C32 C33 1.519(4) . ?
C33 C34 1.537(5) . ?
C34 C35 1.508(7) . ?
C34 C41 1.513(7) . ?
C35 C36 1.517(6) . ?
C36 C40 1.498(6) . ?
C36 C37 1.525(5) . ?
C38 C39 1.545(5) . ?
C39 C40 1.515(6) . ?
C39 C41 1.516(7) . ?
C42 C43 1.509(6) . ?
C42 C44 1.516(5) . ?
C47 C48 1.519(5) . ?
C47 C49 1.524(5) . ?
C50 C51 1.531(5) . ?
C50 C52 1.532(5) . ?
O1 C56 1.396(5) . ?
O1 C53 1.420(5) . ?
C53 C54 1.489(8) . ?
C54 C55 1.505(8) . ?
C55 C56 1.452(7) . ?
O2 C60 1.397(7) . ?
O2 C57 1.398(7) . ?
C57 C58 1.471(7) . ?
C58 C59 1.471(8) . ?
C59 C60 1.478(8) . ?
C64 O3 1.426(8) . ?
C64 C63 1.482(8) . ?
O3 C61 1.354(8) . ?
C61 C62 1.465(8) . ?
C62 C63 1.495(7) . ?
 
loop_
 _geom_angle_atom_site_label_1
 _geom_angle_atom_site_label_2
 _geom_angle_atom_site_label_3
 _geom_angle
 _geom_angle_site_symmetry_1
 _geom_angle_site_symmetry_3
 _geom_angle_publ_flag
C1 N1 C6 130.4(3) . . ?
C3 N2 C16 129.8(3) . . ?
C3 N2 C4 96.3(2) . . ?
C16 N2 C4 132.6(2) . . ?
C2 Au1 Cl1 177.83(8) . . ?
C28 Au2 Cl2 178.44(8) . . ?
C1 C2 C3 118.0(3) . . ?
C1 C2 Au1 112.9(2) . . ?
C3 C2 Au1 128.9(2) . . ?
C5 N3 C21 120.5(3) . . ?
C5 N3 C24 118.6(3) . . ?
C21 N3 C24 119.8(3) . . ?
C27 N4 C32 130.6(3) . . ?
N1 C1 C2 174.9(3) . . ?
C15 C13 C14 110.5(4) . . ?
C15 C13 C12 109.8(4) . . ?
C14 C13 C12 109.4(4) . . ?
C10 C14 C13 109.5(3) . . ?
C8 C15 C13 109.0(3) . . ?
C27 C28 C29 117.3(3) . . ?
C27 C28 Au2 113.6(2) . . ?
C29 C28 Au2 129.0(2) . . ?
C29 N5 C42 130.1(3) . . ?
C29 N5 C30 96.3(2) . . ?
C42 N5 C30 132.3(2) . . ?
N2 C3 C2 130.4(3) . . ?
N2 C3 C5 93.7(2) . . ?
C2 C3 C5 135.9(3) . . ?
C31 N6 C50 121.0(3) . . ?
C31 N6 C47 118.3(2) . . ?
C50 N6 C47 119.5(3) . . ?
N2 C4 C19 113.2(3) . . ?
N2 C4 C20 114.1(3) . . ?
C19 C4 C20 112.4(3) . . ?
N2 C4 C5 84.6(2) . . ?
C19 C4 C5 114.0(3) . . ?
C20 C4 C5 115.9(3) . . ?
N3 C5 C3 121.2(3) . . ?
N3 C5 C4 121.1(2) . . ?
C3 C5 C4 85.4(2) . . ?
N1 C6 C12 109.4(3) . . ?
N1 C6 C11 109.8(3) . . ?
C12 C6 C11 109.5(3) . . ?
N1 C6 C7 108.3(3) . . ?
C12 C6 C7 109.8(3) . . ?
C11 C6 C7 110.1(3) . . ?
C6 C7 C8 108.8(3) . . ?
C9 C8 C15 110.1(3) . . ?
C9 C8 C7 109.5(3) . . ?
C15 C8 C7 109.0(4) . . ?
C8 C9 C10 109.7(3) . . ?
C14 C10 C9 109.8(3) . . ?
C14 C10 C11 108.7(3) . . ?
C9 C10 C11 109.8(3) . . ?
C6 C11 C10 109.7(3) . . ?
C6 C12 C13 107.9(3) . . ?
N2 C16 C17 110.9(3) . . ?
N2 C16 C18 110.8(3) . . ?
C17 C16 C18 112.7(3) . . ?
N3 C21 C23 112.3(3) . . ?
N3 C21 C22 113.5(3) . . ?
C23 C21 C22 109.1(3) . . ?
N3 C24 C26 111.6(3) . . ?
N3 C24 C25 112.8(3) . . ?
C26 C24 C25 110.7(4) . . ?
N4 C27 C28 174.9(3) . . ?
N5 C29 C28 129.7(3) . . ?
N5 C29 C31 94.1(2) . . ?
C28 C29 C31 136.1(3) . . ?
N5 C30 C45 113.8(3) . . ?
N5 C30 C46 114.4(3) . . ?
C45 C30 C46 112.1(3) . . ?
N5 C30 C31 84.6(2) . . ?
C45 C30 C31 114.0(3) . . ?
C46 C30 C31 115.4(3) . . ?
N6 C31 C29 121.2(2) . . ?
N6 C31 C30 121.2(2) . . ?
C29 C31 C30 85.0(2) . . ?
N4 C32 C38 109.4(3) . . ?
N4 C32 C37 109.6(2) . . ?
C38 C32 C37 109.7(3) . . ?
N4 C32 C33 108.0(2) . . ?
C38 C32 C33 110.4(3) . . ?
C37 C32 C33 109.6(3) . . ?
C32 C33 C34 108.7(3) . . ?
C35 C34 C41 109.5(3) . . ?
C35 C34 C33 110.0(3) . . ?
C41 C34 C33 109.5(4) . . ?
C34 C35 C36 109.3(3) . . ?
C40 C36 C35 109.5(3) . . ?
C40 C36 C37 109.1(3) . . ?
C35 C36 C37 110.0(4) . . ?
C32 C37 C36 109.4(3) . . ?
C32 C38 C39 107.8(3) . . ?
C40 C39 C41 109.8(4) . . ?
C40 C39 C38 109.9(4) . . ?
C41 C39 C38 109.7(4) . . ?
C36 C40 C39 109.4(3) . . ?
C34 C41 C39 109.0(3) . . ?
N5 C42 C43 110.9(3) . . ?
N5 C42 C44 110.7(3) . . ?
C43 C42 C44 112.5(3) . . ?
N6 C47 C48 111.2(3) . . ?
N6 C47 C49 113.2(3) . . ?
C48 C47 C49 111.0(4) . . ?
N6 C50 C51 112.3(3) . . ?
N6 C50 C52 114.0(3) . . ?
C51 C50 C52 109.1(3) . . ?
C56 O1 C53 118.2(8) . . ?
O1 C53 C54 105.3(7) . . ?
C53 C54 C55 100.2(7) . . ?
C56 C55 C54 114.4(7) . . ?
O1 C56 C55 98.7(7) . . ?
C60 O2 C57 109.3(7) . . ?
O2 C57 C58 106.5(6) . . ?
C57 C58 C59 101.5(7) . . ?
C58 C59 C60 101.2(8) . . ?
O2 C60 C59 101.9(8) . . ?
O3 C64 C63 104.3(7) . . ?
C61 O3 C64 117.5(9) . . ?
O3 C61 C62 103.0(8) . . ?
C61 C62 C63 110.6(7) . . ?
C64 C63 C62 104.2(7) . . ?
 
loop_
 _geom_torsion_atom_site_label_1
 _geom_torsion_atom_site_label_2
 _geom_torsion_atom_site_label_3
 _geom_torsion_atom_site_label_4
 _geom_torsion
 _geom_torsion_site_symmetry_1
 _geom_torsion_site_symmetry_2
 _geom_torsion_site_symmetry_3
 _geom_torsion_site_symmetry_4
 _geom_torsion_publ_flag
C15 C13 C14 C10 -59.5(4) . . . . ?
C12 C13 C14 C10 61.5(4) . . . . ?
C14 C13 C15 C8 59.2(4) . . . . ?
C12 C13 C15 C8 -61.6(5) . . . . ?
C16 N2 C3 C2 10.8(5) . . . . ?
C4 N2 C3 C2 178.5(3) . . . . ?
C16 N2 C3 C5 -168.5(3) . . . . ?
C4 N2 C3 C5 -0.9(2) . . . . ?
C1 C2 C3 N2 -165.2(3) . . . . ?
Au1 C2 C3 N2 9.5(5) . . . . ?
C1 C2 C3 C5 13.8(5) . . . . ?
Au1 C2 C3 C5 -171.5(3) . . . . ?
C3 N2 C4 C19 -113.0(3) . . . . ?
C16 N2 C4 C19 54.1(5) . . . . ?
C3 N2 C4 C20 116.8(3) . . . . ?
C16 N2 C4 C20 -76.0(4) . . . . ?
C3 N2 C4 C5 0.8(2) . . . . ?
C16 N2 C4 C5 168.0(3) . . . . ?
C21 N3 C5 C3 28.3(4) . . . . ?
C24 N3 C5 C3 -139.6(3) . . . . ?
C21 N3 C5 C4 -76.5(4) . . . . ?
C24 N3 C5 C4 115.6(3) . . . . ?
N2 C3 C5 N3 -123.1(3) . . . . ?
C2 C3 C5 N3 57.7(5) . . . . ?
N2 C3 C5 C4 0.8(2) . . . . ?
C2 C3 C5 C4 -178.5(4) . . . . ?
N2 C4 C5 N3 123.2(3) . . . . ?
C19 C4 C5 N3 -123.8(3) . . . . ?
C20 C4 C5 N3 9.1(4) . . . . ?
N2 C4 C5 C3 -0.7(2) . . . . ?
C19 C4 C5 C3 112.3(3) . . . . ?
C20 C4 C5 C3 -114.9(3) . . . . ?
C1 N1 C6 C12 -98.7(4) . . . . ?
C1 N1 C6 C11 21.5(5) . . . . ?
C1 N1 C6 C7 141.7(4) . . . . ?
N1 C6 C7 C8 -179.4(3) . . . . ?
C12 C6 C7 C8 61.2(4) . . . . ?
C11 C6 C7 C8 -59.4(4) . . . . ?
C13 C15 C8 C9 -59.2(4) . . . . ?
C13 C15 C8 C7 61.0(4) . . . . ?
C6 C7 C8 C9 59.9(5) . . . . ?
C6 C7 C8 C15 -60.6(4) . . . . ?
C15 C8 C9 C10 59.5(4) . . . . ?
C7 C8 C9 C10 -60.3(5) . . . . ?
C13 C14 C10 C9 59.1(4) . . . . ?
C13 C14 C10 C11 -61.0(4) . . . . ?
C8 C9 C10 C14 -59.4(4) . . . . ?
C8 C9 C10 C11 59.9(5) . . . . ?
N1 C6 C11 C10 178.5(3) . . . . ?
C12 C6 C11 C10 -61.4(4) . . . . ?
C7 C6 C11 C10 59.4(4) . . . . ?
C14 C10 C11 C6 60.9(4) . . . . ?
C9 C10 C11 C6 -59.1(4) . . . . ?
N1 C6 C12 C13 -179.4(3) . . . . ?
C11 C6 C12 C13 60.2(4) . . . . ?
C7 C6 C12 C13 -60.7(4) . . . . ?
C15 C13 C12 C6 61.0(5) . . . . ?
C14 C13 C12 C6 -60.4(4) . . . . ?
C3 N2 C16 C17 -154.6(3) . . . . ?
C4 N2 C16 C17 42.1(5) . . . . ?
C3 N2 C16 C18 79.5(4) . . . . ?
C4 N2 C16 C18 -83.8(4) . . . . ?
C5 N3 C21 C23 128.0(3) . . . . ?
C24 N3 C21 C23 -64.2(4) . . . . ?
C5 N3 C21 C22 -107.6(3) . . . . ?
C24 N3 C21 C22 60.1(4) . . . . ?
C5 N3 C24 C26 -62.2(4) . . . . ?
C21 N3 C24 C26 129.8(4) . . . . ?
C5 N3 C24 C25 63.1(4) . . . . ?
C21 N3 C24 C25 -104.9(3) . . . . ?
C42 N5 C29 C28 11.1(5) . . . . ?
C30 N5 C29 C28 179.2(3) . . . . ?
C42 N5 C29 C31 -168.6(3) . . . . ?
C30 N5 C29 C31 -0.4(2) . . . . ?
C27 C28 C29 N5 -164.6(3) . . . . ?
Au2 C28 C29 N5 10.5(5) . . . . ?
C27 C28 C29 C31 14.8(5) . . . . ?
Au2 C28 C29 C31 -170.0(3) . . . . ?
C29 N5 C30 C45 -113.5(3) . . . . ?
C42 N5 C30 C45 54.3(4) . . . . ?
C29 N5 C30 C46 115.8(3) . . . . ?
C42 N5 C30 C46 -76.4(4) . . . . ?
C29 N5 C30 C31 0.4(2) . . . . ?
C42 N5 C30 C31 168.1(3) . . . . ?
C50 N6 C31 C29 27.6(4) . . . . ?
C47 N6 C31 C29 -140.1(3) . . . . ?
C50 N6 C31 C30 -76.8(4) . . . . ?
C47 N6 C31 C30 115.5(3) . . . . ?
N5 C29 C31 N6 -123.4(3) . . . . ?
C28 C29 C31 N6 57.1(5) . . . . ?
N5 C29 C31 C30 0.4(2) . . . . ?
C28 C29 C31 C30 -179.2(4) . . . . ?
N5 C30 C31 N6 123.4(3) . . . . ?
C45 C30 C31 N6 -123.0(3) . . . . ?
C46 C30 C31 N6 8.9(4) . . . . ?
N5 C30 C31 C29 -0.3(2) . . . . ?
C45 C30 C31 C29 113.3(3) . . . . ?
C46 C30 C31 C29 -114.8(3) . . . . ?
C27 N4 C32 C38 -101.7(4) . . . . ?
C27 N4 C32 C37 18.6(5) . . . . ?
C27 N4 C32 C33 138.0(4) . . . . ?
N4 C32 C33 C34 -179.5(3) . . . . ?
C38 C32 C33 C34 60.9(5) . . . . ?
C37 C32 C33 C34 -60.2(4) . . . . ?
C32 C33 C34 C35 60.3(5) . . . . ?
C32 C33 C34 C41 -60.1(5) . . . . ?
C41 C34 C35 C36 60.4(4) . . . . ?
C33 C34 C35 C36 -59.9(5) . . . . ?
C34 C35 C36 C40 -60.5(4) . . . . ?
C34 C35 C36 C37 59.4(5) . . . . ?
N4 C32 C37 C36 178.5(3) . . . . ?
C38 C32 C37 C36 -61.3(4) . . . . ?
C33 C32 C37 C36 60.1(4) . . . . ?
C40 C36 C37 C32 60.7(4) . . . . ?
C35 C36 C37 C32 -59.5(5) . . . . ?
N4 C32 C38 C39 -179.5(3) . . . . ?
C37 C32 C38 C39 60.2(4) . . . . ?
C33 C32 C38 C39 -60.7(4) . . . . ?
C32 C38 C39 C40 -60.1(5) . . . . ?
C32 C38 C39 C41 60.7(4) . . . . ?
C35 C36 C40 C39 60.0(4) . . . . ?
C37 C36 C40 C39 -60.5(4) . . . . ?
C41 C39 C40 C36 -59.9(4) . . . . ?
C38 C39 C40 C36 60.8(5) . . . . ?
C35 C34 C41 C39 -60.0(4) . . . . ?
C33 C34 C41 C39 60.7(4) . . . . ?
C40 C39 C41 C34 59.6(4) . . . . ?
C38 C39 C41 C34 -61.2(5) . . . . ?
C29 N5 C42 C43 79.7(4) . . . . ?
C30 N5 C42 C43 -84.3(4) . . . . ?
C29 N5 C42 C44 -154.7(3) . . . . ?
C30 N5 C42 C44 41.3(5) . . . . ?
C31 N6 C47 C48 -62.9(4) . . . . ?
C50 N6 C47 C48 129.2(4) . . . . ?
C31 N6 C47 C49 62.9(4) . . . . ?
C50 N6 C47 C49 -105.0(3) . . . . ?
C31 N6 C50 C51 128.4(3) . . . . ?
C47 N6 C50 C51 -64.1(4) . . . . ?
C31 N6 C50 C52 -106.8(3) . . . . ?
C47 N6 C50 C52 60.7(4) . . . . ?
C56 O1 C53 C54 -7.0(14) . . . . ?
O1 C53 C54 C55 14.3(11) . . . . ?
C53 C54 C55 C56 -19.0(12) . . . . ?
C53 O1 C56 C55 -4.5(14) . . . . ?
C54 C55 C56 O1 14.8(13) . . . . ?
C60 O2 C57 C58 4.2(14) . . . . ?
O2 C57 C58 C59 23.1(11) . . . . ?
C57 C58 C59 C60 -40.1(12) . . . . ?
C57 O2 C60 C59 -29.6(15) . . . . ?
C58 C59 C60 O2 43.1(13) . . . . ?
C63 C64 O3 C61 -6.4(15) . . . . ?
C64 O3 C61 C62 4.4(16) . . . . ?
O3 C61 C62 C63 -0.5(14) . . . . ?
O3 C64 C63 C62 5.2(11) . . . . ?
C61 C62 C63 C64 -3.0(12) . . . . ?
 
_refine_diff_density_max    1.349
_refine_diff_density_min   -0.680
_refine_diff_density_rms    0.080

_shelx_res_file
;
TITL si122d_auto_a.res in P-1
    si122d_auto.res
    created by SHELXL-2019/3 at 00:13:26 on 07-Jun-2024
REM  Yadorkari-X generated
CELL 0.71073 13.7907 16.4400 18.3132 64.6770 89.5980 66.2530
ZERR 2.0 0.0003 0.0004 0.0003 0.0020 0.0020 0.0020
LATT 1
REM  SPGR P-1 triclinic
SFAC C H Au Cl N O
UNIT 128 220 4 4 12 6
SIZE 0.08 0.08 0.06
TEMP -73.0
L.S. 40
FMAP 2
PLAN -25
ACTA
CONF
LIST 4
OMIT -10.000000 55.000000
OMIT   -4    0    1
OMIT    0    7    2
OMIT    4    4    1
OMIT   -1   -5    2
OMIT    0    2    4

simu 0.04 0.08 2.0 O1 C53 > C56
rigu 0.004 0.004 O1 C53 > C56
simu 0.04 0.08 2.0 O2 C57 > C60
rigu 0.004 0.004 O2 C57 > C60
simu 0.04 0.08 2.0 O3 C61 C62 C63 C64
rigu 0.004 0.004 O3 C61 C62 C63 C64
dfix 1.43 0.005 O1 C53 O1 C56
dfix 1.43 0.01 O2 C57 O2 C60
dfix 1.43 0.01 O3 C61 O3 C64
dfix 1.52 0.01 C53 C54 C54 C55 C55 C56
dfix 1.52 0.01 C57 C58 C58 C59 C59 C60
dfix 1.52 0.01 C61 C62 C62 C63 C63 C64
fmap 2

WGHT    0.034700    2.249100
FVAR       0.23236
N1    5    0.340210    0.532578    0.404924    11.00000    0.04949    0.04469 =
         0.02727   -0.01412    0.00567   -0.02112
N2    5    0.263644    0.688480    0.111581    11.00000    0.04681    0.04355 =
         0.02531   -0.01642    0.00418   -0.02016
AU1   3    0.507011    0.604113    0.247653    11.00000    0.04632    0.03899 =
         0.02552   -0.01537    0.00553   -0.01731
CL1   4    0.679542    0.587792    0.244049    11.00000    0.05184    0.07146 =
         0.04877   -0.03044    0.01798   -0.02692
AU2   3    1.110953    0.392261    0.253055    11.00000    0.04493    0.03819 =
         0.02482   -0.01440    0.00663   -0.01650
CL2   4    1.269640    0.404972    0.258876    11.00000    0.06061    0.07373 =
         0.04957   -0.03059    0.00891   -0.03797
C2    1    0.355564    0.616775    0.255497    11.00000    0.05164    0.03712 =
         0.02451   -0.01528    0.00579   -0.02048
N3    5    0.079657    0.751591    0.214239    11.00000    0.05485    0.03882 =
         0.04044   -0.02312    0.01475   -0.02011
N4    5    0.874491    0.467660    0.095797    11.00000    0.04443    0.04228 =
         0.02544   -0.01221    0.00538   -0.01447
C1    1    0.343829    0.571908    0.333580    11.00000    0.04279    0.03735 =
         0.03152   -0.01710    0.00307   -0.01520
C13   1    0.334985    0.282814    0.536717    11.00000    0.06835    0.05746 =
         0.08466   -0.01734    0.01621   -0.03993
AFIX  13
H26   2    0.275460    0.261804    0.542634    11.00000   -1.20000
AFIX   0
C14   1    0.423060    0.220591    0.506361    11.00000    0.10233    0.04713 =
         0.05975   -0.02540   -0.00476   -0.02836
AFIX  23
H27   2    0.450797    0.148463    0.545816    11.00000   -1.20000
H28   2    0.393088    0.231356    0.452276    11.00000   -1.20000
AFIX   0
C15   1    0.379521    0.267070    0.619575    11.00000    0.11505    0.04931 =
         0.05857   -0.01676    0.04390   -0.03406
AFIX  23
H29   2    0.321711    0.308226    0.638687    11.00000   -1.20000
H30   2    0.406372    0.195698    0.660806    11.00000   -1.20000
AFIX   0
C28   1    0.971560    0.381079    0.244937    11.00000    0.04395    0.03614 =
         0.02512   -0.01366    0.00632   -0.01281
N5    5    0.947138    0.307067    0.388801    11.00000    0.04176    0.04163 =
         0.02276   -0.01412    0.00789   -0.01683
C3    1    0.268315    0.658077    0.192254    11.00000    0.04844    0.03111 =
         0.02687   -0.01477    0.00707   -0.01849
N6    5    0.825702    0.244798    0.285435    11.00000    0.04206    0.03908 =
         0.03829   -0.02224    0.00591   -0.01281
C4    1    0.145467    0.718611    0.089867    11.00000    0.04109    0.04429 =
         0.02977   -0.01871    0.00459   -0.01678
C5    1    0.148727    0.684247    0.185972    11.00000    0.04663    0.03638 =
         0.02536   -0.01626    0.00803   -0.01849
AFIX  13
H31   2    0.140291    0.620800    0.211657    11.00000   -1.20000
AFIX   0
C6    1    0.381529    0.424396    0.465122    11.00000    0.04621    0.03849 =
         0.02685   -0.01384    0.00679   -0.01837
C7    1    0.426952    0.409001    0.548194    11.00000    0.11230    0.04655 =
         0.02776   -0.01236   -0.00247   -0.03801
AFIX  23
H32   2    0.369399    0.450217    0.567421    11.00000   -1.20000
H33   2    0.485662    0.430052    0.542665    11.00000   -1.20000
AFIX   0
C8    1    0.471020    0.297168    0.610875    11.00000    0.12293    0.04427 =
         0.02686   -0.01160   -0.00464   -0.03323
AFIX  13
H34   2    0.501289    0.286272    0.665517    11.00000   -1.20000
AFIX   0
C9    1    0.559235    0.234927    0.581169    11.00000    0.07006    0.05222 =
         0.05370   -0.00250   -0.01531   -0.02223
AFIX  23
H35   2    0.588599    0.163067    0.621783    11.00000   -1.20000
H36   2    0.618885    0.254762    0.575751    11.00000   -1.20000
AFIX   0
C10   1    0.513664    0.250816    0.498193    11.00000    0.06732    0.05077 =
         0.04837   -0.02352    0.01006   -0.00546
AFIX  13
H37   2    0.572064    0.209371    0.478802    11.00000   -1.20000
AFIX   0
C11   1    0.469497    0.361087    0.435523    11.00000    0.04992    0.05330 =
         0.03615   -0.01692    0.01039   -0.01403
AFIX  23
H38   2    0.528571    0.381781    0.428253    11.00000   -1.20000
H39   2    0.439582    0.371429    0.381593    11.00000   -1.20000
AFIX   0
C12   1    0.289381    0.394881    0.473266    11.00000    0.04842    0.05296 =
         0.06470   -0.02117    0.01386   -0.02259
AFIX  23
H40   2    0.258762    0.405829    0.419294    11.00000   -1.20000
H41   2    0.231296    0.436150    0.492124    11.00000   -1.20000
AFIX   0
C16   1    0.351409    0.673731    0.065729    11.00000    0.04994    0.08458 =
         0.02982   -0.02738    0.00941   -0.03317
AFIX  13
H42   2    0.410314    0.679119    0.092046    11.00000   -1.20000
AFIX   0
C17   1    0.314231    0.755463   -0.022665    11.00000    0.07521    0.09034 =
         0.03694   -0.02538    0.01702   -0.04897
AFIX 137
H43   2    0.257189    0.751501   -0.050610    11.00000   -1.50000
H44   2    0.375382    0.746770   -0.050966    11.00000   -1.50000
H45   2    0.286019    0.821107   -0.023726    11.00000   -1.50000
AFIX   0
C18   1    0.397974    0.569575    0.072545    11.00000    0.06529    0.08489 =
         0.05314   -0.03693    0.01731   -0.00825
AFIX 137
H46   2    0.419556    0.519534    0.130816    11.00000   -1.50000
H47   2    0.461241    0.558781    0.046585    11.00000   -1.50000
H48   2    0.343263    0.562998    0.044645    11.00000   -1.50000
AFIX   0
C19   1    0.123565    0.652950    0.060516    11.00000    0.06396    0.07116 =
         0.04112   -0.03565    0.01385   -0.03738
AFIX 137
H49   2    0.141927    0.666330    0.006069    11.00000   -1.50000
H50   2    0.046880    0.667971    0.056895    11.00000   -1.50000
H51   2    0.167755    0.582179    0.099644    11.00000   -1.50000
AFIX   0
C20   1    0.078235    0.829875    0.032515    11.00000    0.06431    0.05275 =
         0.03041   -0.01264    0.00004   -0.01155
AFIX 137
H52   2    0.106028    0.868744    0.046550    11.00000   -1.50000
H53   2    0.002726    0.849313    0.038678    11.00000   -1.50000
H54   2    0.082629    0.843265   -0.024639    11.00000   -1.50000
AFIX   0
C21   1    0.103663    0.830380    0.214197    11.00000    0.06672    0.03538 =
         0.04131   -0.02105    0.01488   -0.01909
AFIX  13
H55   2    0.162742    0.832862    0.182612    11.00000   -1.20000
AFIX   0
C22   1    0.144620    0.810379    0.300928    11.00000    0.07526    0.05266 =
         0.04995   -0.03199    0.01288   -0.02922
AFIX 137
H56   2    0.087283    0.810764    0.332884    11.00000   -1.50000
H57   2    0.164868    0.862805    0.296431    11.00000   -1.50000
H58   2    0.207801    0.744826    0.328723    11.00000   -1.50000
AFIX   0
C23   1    0.006488    0.934381    0.170273    11.00000    0.10597    0.04182 =
         0.05349   -0.02250    0.00593   -0.01851
AFIX 137
H59   2   -0.020131    0.947419    0.115034    11.00000   -1.50000
H60   2    0.028749    0.985681    0.165712    11.00000   -1.50000
H61   2   -0.051152    0.936395    0.202050    11.00000   -1.50000
AFIX   0
C24   1   -0.002522    0.728250    0.258355    11.00000    0.05116    0.05264 =
         0.04568   -0.03105    0.01734   -0.01969
AFIX  13
H62   2   -0.043239    0.783692    0.272461    11.00000   -1.20000
AFIX   0
C25   1    0.046422    0.631017    0.339096    11.00000    0.08063    0.06101 =
         0.05515   -0.03043    0.03519   -0.03901
AFIX 137
H63   2    0.083042    0.574283    0.327421    11.00000   -1.50000
H64   2   -0.011028    0.622661    0.368814    11.00000   -1.50000
H65   2    0.098739    0.633551    0.372999    11.00000   -1.50000
AFIX   0
C26   1   -0.083311    0.726350    0.204432    11.00000    0.05872    0.13898 =
         0.09496   -0.08115    0.02365   -0.04444
AFIX 137
H66   2   -0.114082    0.789547    0.152982    11.00000   -1.50000
H67   2   -0.141271    0.717984    0.233459    11.00000   -1.50000
H68   2   -0.046931    0.670288    0.191916    11.00000   -1.50000
AFIX   0
C27   1    0.916073    0.427707    0.166837    11.00000    0.04001    0.03799 =
         0.03145   -0.01770    0.00994   -0.01381
C29   1    0.922940    0.338233    0.308503    11.00000    0.04133    0.03170 =
         0.02534   -0.01380    0.00523   -0.00962
C30   1    0.859441    0.274523    0.411433    11.00000    0.04187    0.04596 =
         0.02482   -0.01632    0.00956   -0.02035
C31   1    0.829259    0.310933    0.314848    11.00000    0.04031    0.03589 =
         0.02579   -0.01555    0.00590   -0.01084
AFIX  13
H70   2    0.759833    0.373896    0.290341    11.00000   -1.20000
AFIX   0
C32   1    0.811436    0.576534    0.036025    11.00000    0.04166    0.04055 =
         0.02324   -0.01315    0.00503   -0.01431
C33   1    0.847154    0.593968   -0.045835    11.00000    0.08574    0.04669 =
         0.02600   -0.00879    0.01443    0.00377
AFIX  23
H71   2    0.832989    0.552461   -0.066653    11.00000   -1.20000
H72   2    0.925678    0.574642   -0.038546    11.00000   -1.20000
AFIX   0
C34   1    0.783765    0.705671   -0.107721    11.00000    0.09246    0.04848 =
         0.02458   -0.00685    0.01306   -0.00005
AFIX  13
H73   2    0.806433    0.717864   -0.161950    11.00000   -1.20000
AFIX   0
C35   1    0.806423    0.768907   -0.076568    11.00000    0.07263    0.05137 =
         0.05537    0.00051    0.01248   -0.02083
AFIX  23
H74   2    0.765944    0.840779   -0.116765    11.00000   -1.20000
H75   2    0.884535    0.751385   -0.070115    11.00000   -1.20000
AFIX   0
C36   1    0.772297    0.750309    0.005789    11.00000    0.09903    0.04871 =
         0.04349   -0.01774    0.00332   -0.03565
AFIX  13
H76   2    0.787767    0.791841    0.026680    11.00000   -1.20000
AFIX   0
C37   1    0.834419    0.639622    0.067938    11.00000    0.06952    0.05169 =
         0.03450   -0.01288    0.00056   -0.03160
AFIX  23
H77   2    0.912908    0.620360    0.076274    11.00000   -1.20000
H78   2    0.812022    0.627766    0.121618    11.00000   -1.20000
AFIX   0
C38   1    0.692199    0.603611    0.026026    11.00000    0.04791    0.05133 =
         0.06678   -0.02079   -0.00159   -0.01951
AFIX  23
H79   2    0.669557    0.591042    0.079695    11.00000   -1.20000
H80   2    0.676737    0.562331    0.005627    11.00000   -1.20000
AFIX   0
C39   1    0.630098    0.716003   -0.036527    11.00000    0.03633    0.05718 =
         0.08413   -0.01390   -0.00467   -0.00907
AFIX  13
H81   2    0.550761    0.735615   -0.043879    11.00000   -1.20000
AFIX   0
C40   1    0.653618    0.778764   -0.004711    11.00000    0.09006    0.05045 =
         0.06090   -0.02803    0.02958   -0.01260
AFIX  23
H82   2    0.612414    0.850833   -0.044185    11.00000   -1.20000
H83   2    0.630876    0.767360    0.048811    11.00000   -1.20000
AFIX   0
C41   1    0.664037    0.734087   -0.118854    11.00000    0.09646    0.04876 =
         0.05183   -0.01231   -0.03367   -0.00541
AFIX  23
H84   2    0.648602    0.693178   -0.139727    11.00000   -1.20000
H85   2    0.622792    0.805659   -0.159536    11.00000   -1.20000
AFIX   0
C42   1    1.019508    0.321766    0.434577    11.00000    0.05780    0.07822 =
         0.02747   -0.02516    0.01116   -0.04067
AFIX  13
H86   2    1.083577    0.317623    0.407790    11.00000   -1.20000
AFIX   0
C43   1    0.965615    0.424728    0.429447    11.00000    0.12440    0.07945 =
         0.04944   -0.03274    0.01141   -0.06393
AFIX 137
H87   2    0.937840    0.475614    0.371519    11.00000   -1.50000
H88   2    1.018346    0.436043    0.454491    11.00000   -1.50000
H89   2    0.905668    0.429378    0.458998    11.00000   -1.50000
AFIX   0
C44   1    1.060358    0.238643    0.522815    11.00000    0.05618    0.08817 =
         0.03385   -0.02356    0.00167   -0.02827
AFIX 137
H90   2    0.999087    0.239835    0.550492    11.00000   -1.50000
H91   2    1.110367    0.248698    0.551965    11.00000   -1.50000
H92   2    1.098018    0.173679    0.523011    11.00000   -1.50000
AFIX   0
C45   1    0.773858    0.336787    0.442952    11.00000    0.05046    0.07842 =
         0.03740   -0.03473    0.01432   -0.02152
AFIX 137
H93   2    0.805009    0.323309    0.497163    11.00000   -1.50000
H94   2    0.713341    0.319151    0.447726    11.00000   -1.50000
H95   2    0.747882    0.408163    0.404348    11.00000   -1.50000
AFIX   0
C46   1    0.899786    0.162875    0.466705    11.00000    0.07508    0.05256 =
         0.02922   -0.01013    0.00839   -0.03067
AFIX 137
H96   2    0.967479    0.126003    0.453694    11.00000   -1.50000
H97   2    0.845496    0.142119    0.457647    11.00000   -1.50000
H98   2    0.912456    0.148345    0.524496    11.00000   -1.50000
AFIX   0
C47   1    0.721819    0.267790    0.242561    11.00000    0.05012    0.05552 =
         0.05092   -0.03428    0.00999   -0.02403
AFIX  13
H99   2    0.734795    0.213373    0.227082    11.00000   -1.20000
AFIX   0
C48   1    0.640732    0.265297    0.299093    11.00000    0.07230    0.14066 =
         0.09008   -0.07789    0.04172   -0.06724
AFIX 137
H100  2    0.670754    0.199762    0.348344    11.00000   -1.50000
H101  2    0.573641    0.276433    0.270004    11.00000   -1.50000
H102  2    0.625496    0.318087    0.315395    11.00000   -1.50000
AFIX   0
C49   1    0.675361    0.366562    0.162967    11.00000    0.05959    0.05959 =
         0.05733   -0.02929   -0.01513   -0.00965
AFIX 137
H103  2    0.655348    0.422455    0.176020    11.00000   -1.50000
H104  2    0.611148    0.373587    0.133464    11.00000   -1.50000
H105  2    0.729709    0.367161    0.128231    11.00000   -1.50000
AFIX   0
C50   1    0.924988    0.167963    0.282603    11.00000    0.05058    0.03661 =
         0.04079   -0.02037    0.00196   -0.00936
AFIX  13
H106  2    0.986289    0.164848    0.314260    11.00000   -1.20000
AFIX   0
C51   1    0.928419    0.063623    0.324728    11.00000    0.08888    0.04037 =
         0.05612   -0.01977    0.01046   -0.01723
AFIX 137
H107  2    0.916649    0.047723    0.381070    11.00000   -1.50000
H108  2    0.999156    0.013705    0.326382    11.00000   -1.50000
H109  2    0.871647    0.062639    0.293701    11.00000   -1.50000
AFIX   0
C52   1    0.946741    0.190966    0.195467    11.00000    0.05920    0.05363 =
         0.04862   -0.03222    0.01515   -0.01715
AFIX 137
H110  2    0.889932    0.191529    0.163136    11.00000   -1.50000
H111  2    1.017091    0.139340    0.198639    11.00000   -1.50000
H112  2    0.947112    0.256740    0.168896    11.00000   -1.50000
AFIX   0
O1    6    0.787753    0.965611   -0.394609    11.00000    0.20258    0.30346 =
         0.17875   -0.02734   -0.00257   -0.13790
C53   1    0.745516    0.919761   -0.326059    11.00000    0.28624    0.11704 =
         0.08271   -0.00229   -0.00320   -0.10558
AFIX  23
H1    2    0.717752    0.962110   -0.298130    11.00000   -1.20000
H2    2    0.801961    0.853120   -0.285791    11.00000   -1.20000
AFIX   0
C54   1    0.656301    0.909773   -0.361087    11.00000    0.11635    0.12820 =
         0.16692    0.02690    0.02313   -0.04428
AFIX  23
H3    2    0.584434    0.960550   -0.363833    11.00000   -1.20000
H4    2    0.660629    0.841851   -0.329291    11.00000   -1.20000
AFIX   0
C55   1    0.680253    0.928652   -0.445603    11.00000    0.19756    0.18416 =
         0.19910   -0.10157    0.03252   -0.13008
AFIX  23
H5    2    0.715361    0.863568   -0.446667    11.00000   -1.20000
H6    2    0.611037    0.969774   -0.486137    11.00000   -1.20000
AFIX   0
C56   1    0.749227    0.979088   -0.471201    11.00000    0.21828    0.18658 =
         0.17578   -0.10509    0.10389   -0.12694
AFIX  23
H7    2    0.808179    0.946077   -0.494696    11.00000   -1.20000
H8    2    0.707687    1.050935   -0.511132    11.00000   -1.20000
AFIX   0
O2    6    1.295457    0.043078    0.794037    11.00000    0.15296    0.41337 =
         0.21397   -0.16521   -0.02534    0.02736
C57   1    1.238628    0.078837    0.715415    11.00000    0.07755    0.16755 =
         0.08644   -0.03002   -0.00274    0.00824
AFIX  23
H9    2    1.219715    0.150835    0.681371    11.00000   -1.20000
H10   2    1.171130    0.070733    0.719136    11.00000   -1.20000
AFIX   0
C58   1    1.310514    0.019097    0.678895    11.00000    0.16391    0.17352 =
         0.12604   -0.07003    0.03200   -0.06578
AFIX  23
H11   2    1.350718    0.053576    0.643673    11.00000   -1.20000
H12   2    1.269831    0.004070    0.646087    11.00000   -1.20000
AFIX   0
C59   1    1.383214   -0.072304    0.752969    11.00000    0.16156    0.16230 =
         0.29121   -0.13424   -0.12877    0.04846
AFIX  23
H13   2    1.452053   -0.109408    0.740223    11.00000   -1.20000
H14   2    1.348713   -0.117313    0.779055    11.00000   -1.20000
AFIX   0
C60   1    1.399993   -0.029582    0.805534    11.00000    0.13396    0.15666 =
         0.25998   -0.10331   -0.09087    0.02221
AFIX  23
H15   2    1.428024   -0.081080    0.864027    11.00000   -1.20000
H16   2    1.450327    0.000898    0.786855    11.00000   -1.20000
AFIX   0
C64   1    0.635898    0.079790    0.823103    11.00000    0.28854    0.10228 =
         0.06228   -0.00512    0.01074    0.06823
AFIX  23
H113  2    0.636835    0.032188    0.803244    11.00000   -1.20000
H114  2    0.627733    0.142612    0.775294    11.00000   -1.20000
AFIX   0
O3    6    0.731959    0.037236    0.881921    11.00000    0.25089    0.25022 =
         0.25844   -0.09824    0.10312   -0.15132
C61   1    0.720375    0.035416    0.956003    11.00000    0.13828    0.24289 =
         0.26108   -0.16893    0.00583   -0.06313
AFIX  23
H115  2    0.747780    0.078740    0.964103    11.00000   -1.20000
H116  2    0.758828   -0.033730    1.001654    11.00000   -1.20000
AFIX   0
C62   1    0.603170    0.074484    0.950761    11.00000    0.13538    0.23766 =
         0.17640   -0.14226    0.06138   -0.07974
AFIX  23
H117  2    0.575943    0.135204    0.958700    11.00000   -1.20000
H118  2    0.586772    0.023573    0.995137    11.00000   -1.20000
AFIX   0
C63   1    0.547455    0.099980    0.868866    11.00000    0.16832    0.09877 =
         0.14615   -0.04503    0.00787   -0.05024
AFIX  23
H119  2    0.510531    0.057371    0.875244    11.00000   -1.20000
H120  2    0.493597    0.171320    0.840087    11.00000   -1.20000

AFIX   0
HKLF 4 1 1 0 0 0 1 0 0 0 1


REM  si122d_auto_a.res in P-1
REM wR2 = 0.0701, GooF = S = 1.024, Restrained GooF = 1.055 for all data
REM R1 = 0.0274 for 12902 Fo > 4sig(Fo) and 0.0368 for all 15445 data
REM 710 parameters refined using 195 restraints

END

WGHT      0.0347      2.2518

REM Highest difference peak  1.349,  deepest hole -0.680,  1-sigma level  0.080
Q1    1   0.4225  0.6101  0.2475  11.00000  0.05    1.35
Q2    1   0.5874  0.6038  0.2453  11.00000  0.05    1.27
Q3    1   1.1906  0.3931  0.2515  11.00000  0.05    1.23
Q4    1   1.0327  0.3932  0.2558  11.00000  0.05    1.23
Q5    1   0.6441  0.9500 -0.3199  11.00000  0.05    0.96
Q6    1   1.3848  0.0246  0.7041  11.00000  0.05    0.79
Q7    1   0.5650  0.0748  0.8122  11.00000  0.05    0.78
Q8    1   1.0623  0.4332  0.2174  11.00000  0.05    0.75
Q9    1   1.2948 -0.0772  0.7898  11.00000  0.05    0.74
Q10   1   0.6826  0.0760  0.8199  11.00000  0.05    0.68
Q11   1   1.1328  0.4291  0.2416  11.00000  0.05    0.65
Q12   1   1.1125  0.3352  0.2691  11.00000  0.05    0.64
Q13   1   0.6192  0.9273 -0.3986  11.00000  0.05    0.61
Q14   1   0.6598  0.0907  0.8251  11.00000  0.05    0.57
Q15   1   0.4596  0.6414  0.2107  11.00000  0.05    0.56
Q16   1   0.5053  0.5473  0.2695  11.00000  0.05    0.55
Q17   1   1.3681 -0.0675  0.7125  11.00000  0.05    0.52
Q18   1   1.3218 -0.0355  0.8211  11.00000  0.05    0.52
Q19   1   1.2889  0.0406  0.6821  11.00000  0.05    0.50
Q20   1   0.4604  0.6733  0.2222  11.00000  0.05    0.48
Q21   1   0.7606  0.9395 -0.3359  11.00000  0.05    0.48
Q22   1   0.6863  0.0881  0.9034  11.00000  0.05    0.47
Q23   1   0.6670  0.6387  0.2285  11.00000  0.05    0.46
Q24   1   0.5596  0.5550  0.2882  11.00000  0.05    0.46
Q25   1   0.6592  0.9048 -0.3819  11.00000  0.05    0.46
;
_shelx_res_checksum   65592

_shelx_hkl_file
;
   0   0   2 5012.24  281.22
   0   0  -2 4951.25  281.21
   0   0   2 5070.98  281.43
   0   0  -2 4874.36  281.38
   0   0  -2 4981.81  281.20
   0   0   2 4990.89  281.20
   0   0   2 4972.40  281.07
   0   0   2 4935.94  281.87
   0   0  -2 4854.87  280.99
   0   0  -2 4784.46  280.97
   0   0   2 4931.85  280.98
   0   0  -2 4822.98  280.99
   0   0  -3   -0.13    0.99
   0   0  -3    1.63    0.94
   0   0   3   -0.13    0.91
   0   0  -3    0.21    0.61
   0   0   3    0.39    0.95
   0   0  -3    1.77    0.95
   0   0   3    0.77    1.26
   0   0   3    2.62    0.86
   0   0  -3    0.19    0.70
   0   0  -3    0.26    0.42
   0   0  -3    0.59    0.66
   0   0  -3    2.28    0.74
   0   0   3   -0.65    1.87
   0   0  -4 8414.97  465.76
   0   0  -4 8049.42  465.90
   0   0   4 8112.21  465.89
   0   0   4 8325.10  466.21
   0   0  -4 7645.31  466.11
   0   0  -4 8623.42  466.10
   0   0   4 8368.36  466.64
   0   0  -4 7997.85  465.71
   0   0   4 8199.73  465.53
   0   0  -4 8091.65  465.53
   0   0   4 7881.24  465.70
   0   0  -4 8371.59  466.14
   0   0  -4 8053.85  465.75
   0   0   4 8078.34  467.50
   0   0  -5    4.45    1.17
   0   0   5    3.06    1.16
   0   0   5    5.28    1.55
   0   0  -5    3.42    1.31
   0   0  -5    3.28    1.66
   0   0   5    3.39    1.71
   0   0   5    4.81    2.48
   0   0   5    1.62    2.17
   0   0  -5    2.93    1.16
   0   0  -5    4.18    1.59
   0   0   5    3.42    1.04
   0   0   5    2.79    0.87
   0   0  -5    2.46    0.79
   0   0   5    2.17    2.73
   0   0  -5    4.35    1.18
   0   0  -6 4911.39  283.00
   0   0   6 4986.80  282.93
   0   0  -6 4841.59  283.23
   0   0   6 4521.62  285.46
   0   0  -6 5004.39  283.02
   0   0  -6 5063.85  283.60
   0   0  -6 4973.93  282.96
   0   0   6 4895.23  282.92
   0   0   6 4890.14  282.88
   0   0  -6 5201.18  283.51
   0   0   6 5140.73  283.74
   0   0   6 4611.70  284.56
   0   0   6 4946.99  284.34
   0   0  -6 4890.28  282.66
   0   0   6 4925.12  282.66
   0   0   7    2.55    1.39
   0   0  -7    1.92    1.49
   0   0  -7    5.42    1.67
   0   0   7   -0.77    3.94
   0   0  -7    0.42    2.78
   0   0  -7    2.62    2.37
   0   0   7    2.33    1.65
   0   0  -7    1.98    1.31
   0   0   7    3.11    1.50
   0   0   7    7.03    2.40
   0   0  -7    5.39    2.35
   0   0   7    2.16    3.07
   0   0   7    1.38    2.74
   0   0   7    3.47    1.25
   0   0  -7    2.31    1.04
   0   0  -8 1974.11  111.69
   0   0   8 2000.31  111.55
   0   0   8 1987.21  112.62
   0   0  -8 1805.60  112.15
   0   0  -8 1969.85  111.69
   0   0   8 1847.01  111.48
   0   0   8 1930.59  111.54
   0   0  -8 1910.14  111.60
   0   0  -8 2060.73  112.51
   0   0   8 1917.53  113.46
   0   0   8 1944.58  113.82
   0   0  -8 1893.99  111.19
   0   0   8 1962.65  111.20
   0   0   9    5.39    2.97
   0   0  -9    4.27    2.10
   0   0  -9    2.50    2.00
   0   0   9    4.03    1.62
   0   0   9    7.23    3.81
   0   0   9    1.94    3.40
   0   0   9    4.15    2.25
   0   0  -9    3.86    1.87
   0   0   9    6.68    1.91
   0   0  -9    4.08    3.22
   0   0 -10 2006.75  115.47
   0   0  10 1970.05  114.82
   0   0  10 1957.38  116.55
   0   0 -10 1973.64  115.41
   0   0 -10 1969.87  115.14
   0   0 -10 2183.29  114.76
   0   0 -10 1979.42  115.37
   0   0  10 2001.06  115.28
   0   0  10 1998.01  117.70
   0   0  10 1912.05  117.74
   0   0  10 1910.08  115.16
   0   0 -10 2054.66  116.39
   0   0  10 1753.69  116.21
   0   0  11    5.72    2.40
   0   0  11    4.50    4.71
   0   0  11    7.50    4.43
   0   0  11    9.80    2.97
   0   0 -11   10.85    2.93
   0   0 -11   12.22    4.25
   0   0 -11    4.50    4.11
   0   0  11    3.49    3.56
   0   0 -11    3.05    2.25
   0   0  11    6.82    2.10
   0   0 -11    7.59    2.79
   0   0 -11    8.89    1.91
   0   0 -11    7.47    2.56
   0   0  12 1531.41   97.41
   0   0  12 1572.02  100.24
   0   0  12 1594.14  100.42
   0   0  12 1682.70   97.61
   0   0 -12 1631.74   97.73
   0   0 -12 1777.75   99.30
   0   0 -12 1558.28   97.57
   0   0  12 1661.44   97.06
   0   0 -12 1705.71   97.87
   0   0 -12 1607.54   97.40
   0   0 -12 1711.06   98.92
   0   0  12 1630.04   99.06
   0   0 -12 2016.42   97.17
   0   0 -13    2.01    3.17
   0   0  13    4.17    4.70
   0   0 -13    3.70    4.65
   0   0  13    6.43    3.37
   0   0 -13    3.46    3.17
   0   0 -13   -1.52    2.74
   0   0 -13    5.69    2.94
   0   0  13    8.39    5.26
   0   0  13    9.92    6.40
   0   0  13    3.30    2.26
   0   0 -13    3.07    2.10
   0   0  13    8.06    2.83
   0   0  14 1477.30   89.57
   0   0 -14 1576.20   90.19
   0   0  14 1481.94   91.56
   0   0  14 1622.68   89.92
   0   0 -14 1531.32   90.03
   0   0  14 1449.87   89.01
   0   0 -14 1491.32   90.69
   0   0 -14 1435.31   89.78
   0   0  14 1549.88   89.19
   0   0  14 1445.76   93.13
   0   0  14 1573.89   93.11
   0   0 -14 1539.26   89.64
   0   0 -14 1728.60   89.06
   0   0  15    1.39    5.38
   0   0 -15    5.46    3.84
   0   0  15    2.96    2.28
   0   0 -15    1.17    3.79
   0   0  15    4.22    3.10
   0   0 -15    4.65    4.53
   0   0 -15    3.38    3.44
   0   0 -15    3.38    2.39
   0   0 -15    4.44    2.10
   0   0  15    3.48    2.83
   0   0  15   -4.22    7.13
   0   0  15    1.83    6.75
   0   0 -15    4.58    3.24
   0   0  16  767.95   48.34
   0   0 -16  829.54   45.03
   0   0  16  743.64   45.74
   0   0  16  749.07   45.03
   0   0 -16  808.57   46.65
   0   0 -16  750.89   47.28
   0   0 -16  727.04   46.08
   0   0 -16  781.84   45.22
   0   0  16  769.42   49.36
   0   0  16  719.63   50.00
   0   0 -16  765.25   45.88
   0   0 -16  775.72   46.41
   0   0  17    4.33    2.25
   0   0 -17    2.22    4.67
   0   0 -17    7.73    5.61
   0   0 -17    2.23    3.87
   0   0 -17    5.83    2.76
   0   0  17   -0.95    7.21
   0   0  17   -6.04    8.38
   0   0 -17   -0.83    4.67
   0   0  17    0.29    3.46
   0   0  17    3.20    6.43
   0   0 -18  504.97   30.63
   0   0  18  486.65   32.78
   0   0  18  397.41   37.04
   0   0  18  475.30   31.76
   0   0 -18  473.46   29.39
   0   0  18  457.65   28.38
   0   0 -18  493.79   29.65
   0   0  18  454.42   33.71
   0   0  18  458.64   27.27
   0   0 -19   13.48    6.84
   0   0  19    5.41    8.05
   0   0  19   -9.50    9.29
   0   0  19    5.93    8.72
   0   0  19   -3.09    3.85
   0   0 -19    2.75    5.14
   0   0  19    4.18   12.28
   0   0 -19    1.50    5.74
   0   0 -20  357.21   22.59
   0   0 -20  332.69   22.82
   0   0  20  321.41   31.38
   0   0  20  334.85   25.64
   0   0 -20  328.06   23.75
   0   0 -21   10.47    6.29
   0   0 -21   -2.26    7.70
   0   0 -21    1.65    6.27
   0   0  21    8.98    8.94
   0   0  22  253.33   21.34
   0   0 -22  253.62   18.30
   0  -1  22   75.92   12.76
   0   1 -21    2.18    6.68
   0  -1  21    4.34    9.05
   0   1 -21    1.92    5.95
   0   1 -20  117.69   10.45
   0  -1  20  130.70   14.29
   0   1 -20   96.66   11.47
   0   1 -20   89.36    9.58
   0   1 -19    3.48    5.82
   0   1 -19   -2.22    5.22
   0   1 -19   -3.52    6.98
   0  -1  19    6.34    8.40
   0   1 -18  146.11   10.87
   0   1 -18  139.93   11.25
   0  -1  18  114.90   14.34
   0   1 -18  113.00   11.92
   0  -1  18  137.02    9.68
   0  -1  17   -7.30    8.37
   0   1 -17    2.48    3.08
   0   1 -17   -0.40    4.54
   0   1 -17   -1.78    4.87
   0   1 -17   -4.38    5.97
   0  -1  17    1.32    2.02
   0  -1  17   -5.31    3.68
   0  -1  16  319.81   19.96
   0  -1  16  309.22   19.04
   0   1 -16  319.20   20.93
   0   1 -16  313.25   21.75
   0  -1  16  328.03   24.43
   0   1 -16  322.94   20.63
   0   1 -16  372.08   19.58
   0   1 -16  296.71   20.09
   0   1 -16  289.01   20.08
   0   1 -15    2.16    3.38
   0  -1  15   -1.98    7.02
   0  -1  15   -4.43    7.58
   0   1 -15    2.48    3.78
   0   1 -15   -1.77    3.36
   0  -1  15    0.28    3.16
   0   1 -15    6.65    4.41
   0   1 -15    8.23    3.28
   0  -1  15    2.64    2.12
   0  -1  15   -1.46    5.95
   0  -1  14  582.55   35.51
   0   1 -14  613.24   36.75
   0   1 -14  588.79   36.21
   0   1 -14  557.49   36.20
   0  -1  14  557.81   39.95
   0  -1  14  603.80   40.08
   0   1 -14  572.87   36.45
   0  -1  14  626.18   35.91
   0  -1  14  602.65   38.46
   0  -1  14  587.83   36.13
   0   1 -14  724.90   35.95
   0  -1  13    1.29    2.07
   0   1 -13   -0.67    3.47
   0   1 -13    0.26    2.89
   0   1 -13   -0.28    2.73
   0  -1  13    4.78    6.08
   0  -1  13    0.92    5.68
   0   1 -13    1.23    3.32
   0  -1  13    6.89    3.31
   0  -1  13    1.26    4.79
   0  -1  13    4.63    2.75
   0   1 -13    0.34    2.24
   0  -1  13    2.86    2.74
   0  -1  12  647.73   41.26
   0   1 -12  693.82   41.69
   0   1 -12  684.97   41.33
   0  -1  12  692.37   40.85
   0   1 -12  803.93   43.64
   0   1 -12  661.25   41.33
   0  -1  12  703.03   41.06
   0  -1  12  667.29   44.59
   0  -1  12  638.32   44.40
   0   1 -12  713.30   41.58
   0  -1  12  700.42   41.44
   0   1 -12  788.25   43.23
   0  -1  12  721.86   43.24
   0   1 -12  731.74   40.92
   0  -1  11    2.64    3.83
   0   1 -11    1.92    4.18
   0   1 -11    4.40    2.47
   0  -1  11    7.07    2.76
   0  -1  11    5.10    7.11
   0  -1  11    7.75    2.44
   0  -1  11    4.22    1.87
   0   1 -11    5.38    2.95
   0  -1  11    4.54    3.30
   0   1 -11    5.66    2.27
   0   1 -11    2.73    2.33
   0  -1  11    6.28    2.65
   0  -1  11    6.02    4.89
   0  -1  11    4.84    5.10
   0  -1  11    4.63    2.23
   0   1 -11    5.73    2.26
   0   1 -11    9.49    4.45
   0   1 -10 1585.16   86.62
   0  -1  10 1478.62   86.64
   0   1 -10 1729.94   88.13
   0  -1  10 1524.63   85.25
   0   1 -10 1412.19   85.24
   0  -1  10 1365.29   89.91
   0  -1  10 1394.68   85.14
   0  -1  10 1432.69   84.80
   0   1 -10 1497.28   85.46
   0  -1  10 1576.04   85.92
   0   1 -10 1408.75   85.14
   0  -1  10 1491.69   85.49
   0   1 -10 1451.39   85.14
   0  -1  10 1328.33   88.06
   0  -1  10 1434.55   87.88
   0   1 -10 1487.40   84.96
   0  -1  10 1431.03   84.90
   0   1 -10 1643.62   86.53
   0   1  -9    0.58    4.12
   0   1  -9    0.80    3.48
   0  -1   9    3.03    3.31
   0  -1   9   -0.78    1.93
   0   1  -9    1.26    1.88
   0  -1   9   -2.12    5.63
   0  -1   9    0.81    1.81
   0  -1   9    1.12    1.44
   0   1  -9    0.92    2.14
   0  -1   9    7.82    2.83
   0   1  -9    2.30    1.75
   0   1  -9   -0.57    1.88
   0  -1   9    3.23    2.17
   0  -1   9   -3.97    4.50
   0  -1   9   -0.76    4.11
   0   1  -9    1.43    1.65
   0  -1   9    0.46    1.68
   0   1  -9    0.37    2.98
   0  -1   8  817.24   49.37
   0   1  -8  854.09   49.52
   0  -1   8  819.15   53.19
   0   1  -8  855.45   49.79
   0  -1   8  812.94   49.06
   0   1  -8  928.51   50.38
   0   1  -8  827.55   49.29
   0   1  -8  850.78   49.34
   0  -1   8  824.71   49.61
   0  -1   8  881.48   51.70
   0  -1   8  809.56   52.01
   0   1  -8  980.21   51.69
   0  -1   8  869.77   49.37
   0   1  -8  834.38   49.40
   0   1  -8  917.00   50.53
   0   1  -8  841.02   49.19
   0  -1   8  836.37   49.16
   0   1  -7    1.93    2.55
   0   1  -7    0.94    3.29
   0  -1   7    1.22    1.59
   0   1  -7    0.65    1.49
   0   1  -7    0.23    1.79
   0  -1   7    1.68    3.91
   0  -1   7   -0.99    1.50
   0  -1   7    1.17    1.16
   0   1  -7   -0.25    1.96
   0   1  -7    1.46    1.81
   0   1  -7    0.15    1.23
   0   1  -7   -0.46    1.51
   0  -1   7    1.05    1.63
   0  -1   7   -0.64    3.07
   0  -1   7    4.17    3.19
   0  -1   7   -0.89    1.34
   0   1  -7    0.26    1.32
   0   1  -7    3.04    1.72
   0  -1   7    0.17    1.71
   0   1  -7    4.13    2.74
   0  -1   6 1927.16  114.00
   0   1  -6 1931.59  114.31
   0  -1   6 1884.46  117.03
   0  -1   6 1936.59  114.03
   0   1  -6 1998.29  114.07
   0   1  -6 1982.54  114.40
   0   1  -6 2045.70  114.40
   0   1  -6 1942.41  113.89
   0  -1   6 2005.04  114.27
   0   1  -6 1976.65  113.97
   0  -1   6 2027.73  115.73
   0   1  -6 2155.07  115.69
   0  -1   6 1839.86  116.05
   0  -1   6 1969.45  113.95
   0   1  -6 1970.92  113.99
   0   1  -6 2070.31  114.84
   0  -1   6 2056.54  113.88
   0   1  -6 1963.37  113.87
   0   1  -5    4.83    2.08
   0  -1   5    2.85    1.14
   0   1  -5    4.55    1.17
   0  -1   5    2.47    2.84
   0   1  -5    5.49    1.72
   0  -1   5    2.70    1.39
   0  -1   5    2.65    1.14
   0  -1   5    3.50    1.02
   0   1  -5    4.23    1.23
   0  -1   5    3.71    1.38
   0   1  -5    4.48    1.58
   0   1  -5    2.81    1.34
   0   1  -5    2.34    0.96
   0   1  -5    2.56    1.18
   0  -1   5    2.70    2.26
   0   1  -5    3.81    1.02
   0  -1   5    4.60    1.10
   0   1  -5    2.03    1.99
   0   1  -4 2811.97  157.54
   0   1  -4 2781.98  156.90
   0  -1   4 2712.08  156.88
   0   1  -4 2877.71  159.24
   0   1  -4 2697.66  157.22
   0  -1   4 2694.16  159.10
   0  -1   4 2710.77  156.97
   0  -1   4 2671.69  156.82
   0   1  -4 2789.03  156.98
   0   1  -4 2776.68  156.96
   0   1  -4 2743.30  157.17
   0   1  -4 2584.42  157.20
   0   1  -4 2749.66  156.84
   0  -1   4 2696.92  157.19
   0   1  -4 2760.14  156.93
   0  -1   4 2773.53  158.16
   0  -1   4 2684.38  156.86
   0   1  -4 2748.85  156.89
   0   1  -4 2919.80  157.64
   0   1  -3    3.70    1.44
   0   1  -3    2.54    0.75
   0   1  -3    3.31    1.07
   0  -1   3    3.21    2.33
   0   1  -3    2.01    2.45
   0  -1   3    2.51    0.89
   0   1  -3    3.43    0.84
   0  -1   3    4.24    0.76
   0   1  -3    3.07    0.91
   0   1  -3    3.32    1.02
   0   1  -3    3.04    0.69
   0   1  -3    2.88    1.34
   0   1  -3    4.84    0.83
   0   1  -3    3.85    0.86
   0  -1   3    5.38    1.70
   0   1  -3    4.52    0.83
   0   1  -2  590.21   35.17
   0  -1   2  635.96   35.27
   0   1  -2  603.21   35.26
   0   1  -2  608.97   35.11
   0   1  -2  604.46   35.15
   0  -1   2  620.37   36.37
   0   1  -2  666.50   36.51
   0   1  -2  587.91   35.31
   0   1  -2  596.63   35.00
   0   1  -2  627.27   35.45
   0   1  -2  636.43   35.11
   0   1  -2  621.38   35.07
   0  -1   2  559.66   36.15
   0   1  -2  515.75   36.11
   0   1  -1    0.84    0.37
   0   1  -1    0.37    0.44
   0   1  -1   -0.41    1.06
   0  -1   1    0.56    0.45
   0   1  -1   -0.19    0.97
   0   1   3    0.56    0.85
   0  -1  -3    1.18    0.85
   0   1   3   -0.14    0.62
   0  -1  -3    0.80    0.58
   0   1   3   -0.47    0.84
   0   1   3    2.08    0.77
   0  -1  -3    1.14    0.92
   0   1   3    1.07    0.72
   0  -1  -3    0.50    0.62
   0   1   4 4317.22  236.01
   0   1   4 4307.11  235.88
   0  -1  -4 4072.30  235.63
   0   1   4 3894.78  235.59
   0   1   4 4052.46  235.31
   0   1   4 4118.86  235.95
   0  -1  -4 4179.82  235.92
   0  -1  -4 4222.11  235.64
   0  -1  -4 4172.32  235.75
   0   1   4 4085.98  235.73
   0  -1  -4 4121.68  235.40
   0   1   5    0.57    1.19
   0  -1  -5    0.15    1.05
   0   1   5    0.61    1.34
   0   1   5    3.35    1.38
   0  -1  -5   -0.08    0.46
   0   1   5    0.10    0.57
   0  -1  -5    0.48    0.98
   0  -1  -5    1.49    1.62
   0   1   5   -0.57    1.79
   0  -1  -5    1.68    1.03
   0   1   5   -0.29    1.94
   0  -1  -5    1.29    0.79
   0   1   6 9176.28  537.24
   0   1   6 9285.80  537.62
   0  -1  -6 9980.51  536.59
   0   1   6 9288.51  536.64
   0  -1  -6 8857.45  537.05
   0  -1  -6 9647.62  537.57
   0  -1  -6 9387.72  537.10
   0   1   6 9417.45  538.19
   0   1   6 8497.82  538.08
   0  -1  -6 9066.70  536.84
   0   1   7    1.25    2.39
   0  -1  -7    0.80    2.10
   0  -1  -7    1.35    1.42
   0   1   7    1.17    2.03
   0   1   7    0.97    0.90
   0   1   7   -1.73    2.61
   0   1   7    1.63    1.68
   0  -1  -7   -0.69    1.49
   0  -1  -7    2.89    1.16
   0  -1  -7    0.12    0.77
   0  -1  -8 4065.90  225.50
   0   1   8 3731.13  224.71
   0  -1  -8 3880.84  224.82
   0   1   8 3869.29  225.60
   0   1   8 3792.02  224.24
   0   1   8 3808.31  226.34
   0   1   8 3620.31  226.27
   0   1   8 3751.04  225.03
   0  -1  -8 3929.58  224.85
   0  -1  -8 3789.74  224.57
   0  -1  -8 4280.53  224.20
   0  -1  -9    0.69    2.82
   0   1   9   -3.33    3.21
   0   1   9   -0.40    1.86
   0  -1  -9    1.97    1.97
   0   1   9   -0.39    2.54
   0   1   9   -0.10    1.19
   0   1   9    2.20    3.20
   0   1   9   -0.80    2.32
   0  -1  -9    0.67    1.96
   0  -1  -9    1.58    1.56
   0  -1  -9    0.41    1.03
   0  -1 -10 2460.41  135.84
   0  -1 -10 2291.49  134.93
   0   1  10 2306.21  134.83
   0   1  10 2314.59  135.22
   0  -1 -10 2390.27  135.95
   0   1  10 2310.80  135.94
   0   1  10 2251.21  134.22
   0   1  10 2215.75  136.75
   0   1  10 2271.26  136.92
   0  -1 -10 2314.79  134.99
   0  -1 -10 2299.11  134.70
   0  -1 -10 2470.02  134.13
   0  -1 -11    0.85    3.63
   0   1  11    0.48    2.53
   0  -1 -11   -0.54    2.40
   0   1  11    1.34    2.09
   0   1  11   -1.30    3.23
   0   1  11    2.51    1.68
   0   1  11    0.48    3.47
   0  -1 -11   -3.22    3.69
   0  -1 -11    0.22    2.15
   0   1  11    1.32    3.91
   0   1  11   -0.70    4.19
   0  -1 -11    1.95    2.62
   0  -1 -11    0.66    1.23
   0  -1 -12 1954.61  111.57
   0   1  12 1865.13  112.67
   0  -1 -12 2096.57  112.90
   0   1  12 1916.59  110.62
   0   1  12 1846.78  111.14
   0   1  12 1852.65  113.90
   0   1  12 1814.70  113.55
   0   1  12 1939.08  111.33
   0  -1 -12 1886.19  111.45
   0  -1 -12 2003.27  112.52
   0   1  12 1900.22  112.66
   0  -1 -12 1990.68  110.43
   0  -1 -12 1871.64  110.48
   0   1  13   -0.26    2.53
   0  -1 -13   -3.50    4.44
   0   1  13   -4.58    4.51
   0  -1 -13    3.85    3.18
   0   1  13    2.26    3.24
   0   1  13   -0.58    4.50
   0  -1 -13    3.29    4.84
   0   1  13    4.40    4.70
   0   1  13    3.41    5.34
   0   1  13    2.38    1.97
   0  -1 -13    2.33    3.20
   0  -1 -13    2.04    1.73
   0  -1 -13    1.05    1.52
   0  -1 -14 1127.67   65.86
   0  -1 -14 1113.72   64.41
   0   1  14 1101.22   65.29
   0   1  14 1146.03   64.71
   0   1  14 1120.08   67.30
   0  -1 -14 1112.99   64.54
   0   1  14 1058.41   67.06
   0  -1 -14 1125.75   65.78
   0   1  14 1147.52   65.58
   0   1  14 1110.57   68.00
   0   1  14 1016.09   68.46
   0  -1 -14 1109.68   65.27
   0   1  15    1.73    3.00
   0   1  15   -4.81    9.35
   0  -1 -15    3.50    4.02
   0   1  15    4.18    2.58
   0  -1 -15   -2.44    4.24
   0  -1 -15    3.69    3.34
   0   1  15    0.67    4.85
   0  -1 -15    0.74    3.85
   0   1  15    3.25    5.99
   0   1  15    4.04    6.99
   0  -1 -15    0.71    2.03
   0  -1 -15   -1.98    3.15
   0   1  16  708.15   47.10
   0  -1 -16  723.48   45.55
   0   1  16  729.28   44.93
   0   1  16  784.54   53.10
   0  -1 -16  776.88   45.74
   0  -1 -16  766.34   46.28
   0   1  16  805.02   44.39
   0  -1 -16  773.58   44.16
   0  -1 -16  742.36   44.97
   0   1  16  772.31   48.21
   0   1  16  669.26   48.64
   0  -1 -16  738.38   45.44
   0   1  17   -0.61    3.53
   0  -1 -17   -4.00    4.73
   0   1  17    5.48   10.55
   0   1  17    1.19    2.43
   0  -1 -17    2.27    5.19
   0  -1 -17    1.63    3.86
   0  -1 -17    2.10    2.34
   0   1  17    5.42    6.49
   0  -1 -17    5.49    4.29
   0   1  17    6.79    6.94
   0   1  17    1.16    8.12
   0  -1 -17    7.87    3.91
   0   1  18  525.41   31.72
   0  -1 -18  590.84   33.83
   0   1  18  568.62   36.31
   0   1  18  523.73   41.39
   0  -1 -18  514.53   33.25
   0   1  18  517.02   35.51
   0  -1 -18  572.16   33.65
   0   1  18  515.04   37.69
   0   1  18  535.86   32.65
   0  -1 -18  558.46   34.50
   0   1  19  -12.27    7.34
   0  -1 -19    0.94    5.43
   0   1  19    4.47    7.65
   0   1  19    1.32    8.90
   0   1  19    4.08   11.89
   0  -1 -19   14.20    6.65
   0   1  19   -0.91    3.75
   0  -1 -19    4.00    5.45
   0  -1 -20  446.42   28.39
   0   1  20  413.12   29.44
   0  -1 -20  426.26   27.06
   0   1  20  388.22   31.82
   0   1  20  427.82   29.52
   0   1  20  370.32   35.00
   0   1  20  403.13   25.72
   0  -1 -20  437.25   27.38
   0  -1 -21    2.21    6.67
   0  -1 -21    8.23    6.34
   0   1  21    5.45    8.40
   0   1  21    5.85   10.08
   0   1  21    0.98    8.65
   0   1  21    6.71   13.70
   0  -1 -21    6.51    7.53
   0   1  22  299.31   22.23
   0  -1 -22  259.33   19.22
   0  -2  22   40.77   11.85
   0  -2  21    1.15    9.57
   0   2 -20    6.72    6.14
   0  -2  20   16.20    9.79
   0   2 -20   -0.44    5.49
   0   2 -19   -3.45    5.54
   0   2 -19    2.21    7.14
   0  -2  19    4.58    9.15
   0   2 -19    4.26    5.39
   0   2 -18   26.25    5.97
   0   2 -18   18.36    5.19
   0   2 -18   16.04    7.49
   0  -2  18    7.91    9.25
   0   2 -17    1.55    4.46
   0  -2  17   -0.55    3.48
   0  -2  17    8.88    8.87
   0   2 -17   -3.29    6.43
   0   2 -17    4.88    5.29
   0   2 -16   -0.25    3.48
   0  -2  16    6.53    8.24
   0  -2  16    1.78    1.98
   0   2 -16    2.93    4.50
   0  -2  16   -0.55    3.40
   0   2 -16   -0.37    4.21
   0   2 -15    0.26    3.06
   0   2 -15   -1.83    3.72
   0   2 -15    1.96    2.95
   0  -2  15   -3.27    7.87
   0  -2  15   -5.33   10.61
   0  -2  15   -0.54    2.15
   0   2 -15   -3.53    4.42
   0  -2  15    0.83    3.26
   0   2 -15    4.13    3.74
   0   2 -14   22.14    3.76
   0   2 -14   25.02    4.24
   0   2 -14   30.91    3.69
   0  -2  14   13.39   10.67
   0  -2  14   24.35    8.40
   0  -2  14   32.36    4.11
   0   2 -14   18.27    4.48
   0  -2  14   25.25    3.00
   0   2 -14   35.98    4.56
   0  -2  13   -3.29    2.19
   0   2 -13    2.71    3.51
   0  -2  13    1.02    7.05
   0   2 -13    2.47    2.78
   0   2 -13    2.39    3.31
   0   2 -13   -1.65    3.11
   0  -2  13   -4.71    9.15
   0  -2  13   -0.23    2.98
   0  -2  13   -0.79    3.00
   0  -2  12   15.83    2.55
   0   2 -12   15.32    3.74
   0  -2  12   29.55    7.15
   0   2 -12   20.35    3.73
   0  -2  12   21.85    3.72
   0   2 -12   14.84    2.91
   0   2 -12   17.69    7.01
   0   2 -12   16.86    3.39
   0  -2  12   22.50    3.98
   0  -2  12   18.89    8.24
   0   2 -12   17.35    3.27
   0  -2  12   21.57    3.22
   0  -2  12   17.58    3.20
   0  -2  11    1.46    2.30
   0   2 -11   -2.58    2.84
   0  -2  11    0.94    5.05
   0   2 -11    0.25    2.55
   0  -2  11    1.62    2.67
   0  -2  11    2.88    1.86
   0   2 -11   -2.87    4.56
   0   2 -11   -3.09    4.51
   0   2 -11    6.74    5.50
   0  -2  11    2.38    3.09
   0   2 -11    0.73    2.51
   0  -2  11   -8.09    6.92
   0   2 -11    2.85    2.45
   0  -2  11   -0.41    2.48
   0   2 -11    0.43    2.03
   0   2 -10  154.41   11.57
   0  -2  10  156.21    9.94
   0   2 -10  158.73   10.02
   0  -2  10  165.31   13.78
   0   2 -10  181.86   13.20
   0  -2  10  144.44    9.88
   0   2 -10  148.60   10.15
   0  -2  10  137.96    9.45
   0   2 -10  160.77   11.51
   0  -2  10  150.66    9.82
   0  -2  10  157.51   10.59
   0   2 -10  141.88    9.91
   0  -2  10  140.61   14.71
   0   2 -10  163.22    9.94
   0   2 -10  133.45    9.65
   0  -2   9   -1.70    5.08
   0  -2   9    2.91    4.20
   0  -2   9    1.15    2.15
   0   2  -9    0.41    1.80
   0  -2   9   -0.65    2.01
   0   2  -9   -0.70    2.35
   0   2  -9    3.06    3.71
   0   2  -9   -5.13    4.86
   0  -2   9    0.45    1.63
   0   2  -9    3.99    3.56
   0   2  -9    1.77    2.92
   0  -2   9   -2.41    2.94
   0  -2   9    0.61    2.51
   0   2  -9    0.21    2.14
   0  -2   9   -2.26    6.05
   0   2  -9    2.70    2.18
   0  -2   9    2.73    2.09
   0   2  -9    0.36    1.71
   0  -2   8   30.31    5.75
   0  -2   8   26.94    5.41
   0  -2   8   35.30    3.34
   0   2  -8   39.04    3.40
   0   2  -8   27.65    5.30
   0   2  -8   33.81    4.62
   0  -2   8   36.24    3.37
   0  -2   8   29.33    3.48
   0   2  -8   40.90    3.58
   0  -2   8   35.40    3.01
   0   2  -8   36.18    4.47
   0   2  -8   30.99    4.10
   0  -2   8   37.24    4.08
   0  -2   8   34.42    3.78
   0   2  -8   31.97    3.37
   0  -2   8   40.72    7.29
   0  -2   8   35.19    3.31
   0   2  -8   37.46    3.30
   0   2  -8   35.32    3.08
   0   2  -7    2.15    3.07
   0  -2   7    0.15    1.66
   0   2  -7    0.78    1.50
   0   2  -7    0.56    0.61
   0  -2   7   -0.18    1.53
   0  -2   7    1.90    1.40
   0   2  -7    0.73    1.67
   0  -2   7    1.23    1.76
   0  -2   7    0.42    0.81
   0   2  -7    1.11    1.26
   0  -2   7   -1.87    2.31
   0   2  -7    1.22    1.66
   0   2  -7    1.60    4.09
   0  -2   7   -2.89    3.75
   0  -2   7    3.63    4.39
   0   2  -7    1.15    1.58
   0  -2   7    0.47    1.75
   0  -2   7    2.66    2.27
   0   2  -7    4.10    2.10
   0   2  -7    2.28    2.34
   0   2  -6   13.95    3.72
   0  -2   6   10.93    1.68
   0   2  -6   13.09    1.80
   0  -2   6   13.96    2.36
   0   2  -6   16.12    2.49
   0   2  -6   14.87    2.34
   0   2  -6   10.88    2.82
   0  -2   6   12.19    1.98
   0   2  -6   11.86    1.87
   0  -2   6   15.41    2.09
   0  -2   6   10.62    1.64
   0   2  -6   15.31    2.07
   0   2  -6   18.21    3.35
   0   2  -6   12.55    2.03
   0  -2   6   18.26    2.64
   0  -2   6    4.00    4.22
   0   2  -6    8.88    1.77
   0  -2   6    9.31    1.81
   0   2  -6   13.71    1.13
   0  -2   6   13.76    1.32
   0   2  -6   12.02    1.60
   0   2  -5    1.40    4.00
   0  -2   5    0.69    3.23
   0  -2   5    0.91    1.60
   0   2  -5   -0.43    3.16
   0   2  -5    1.68    2.33
   0  -2   5   -1.09    1.57
   0   2  -5    0.66    1.46
   0   2  -5    0.75    1.43
   0   2  -5    0.14    1.15
   0  -2   5    0.26    1.37
   0  -2   5    0.59    1.17
   0  -2   5    1.98    1.06
   0   2  -5    2.34    1.51
   0   2  -5    0.13    1.11
   0  -2   5    1.30    1.31
   0  -2   5    0.90    0.80
   0   2  -5    2.23    1.00
   0  -2   5    0.11    1.08
   0   2  -5    1.21    1.16
   0   2  -5    1.09    0.63
   0   2  -5    1.54    1.28
   0   2  -5    0.29    2.26
   0   2  -4  186.45   12.07
   0  -2   4  197.22   11.19
   0   2  -4  173.82   11.14
   0  -2   4  188.45   11.42
   0   2  -4  184.92   11.46
   0  -2   4  178.00   11.24
   0   2  -4  190.99   11.30
   0  -2   4  194.20   11.31
   0   2  -4  186.38   11.15
   0   2  -4  188.26   11.00
   0  -2   4  188.68   11.07
   0   2  -4  189.69   14.00
   0  -2   4  185.89   13.75
   0   2  -4  186.64   11.37
   0  -2   4  178.29   11.32
   0   2  -4  184.01   11.70
   0   2  -4  188.19   11.54
   0  -2   4  182.30   11.53
   0   2  -4  182.52   11.36
   0  -2   4  202.48   11.45
   0  -2   4  189.72   11.84
   0  -2   3   -0.97    2.56
   0  -2   3    3.22    2.58
   0   2  -3   -0.50    2.89
   0  -2   3    0.89    0.65
   0   2  -3    0.26    0.64
   0   2  -3   -0.12    0.92
   0  -2   3   -0.30    1.22
   0   2  -3    0.47    1.19
   0   2  -3   -0.21    1.63
   0   2  -3    1.23    1.08
   0  -2   3   -0.35    1.00
   0   2  -3    0.10    0.89
   0  -2   3   -0.19    0.85
   0  -2   3    1.68    0.85
   0   2  -3    0.17    0.75
   0   2  -3    0.52    0.81
   0  -2   3    0.33    0.96
   0   2  -3    0.87    1.01
   0  -2   3    0.51    0.61
   0   2  -3   -0.74    1.30
   0   2  -3    0.71    0.67
   0  -2   3    0.83    0.67
   0   2  -3    0.32    0.92
   0   2  -2  685.66   48.00
   0  -2   2  794.01   48.11
   0  -2   2  825.92   46.78
   0   2  -2  796.54   46.57
   0   2  -2  774.88   46.76
   0   2  -2  848.49   46.78
   0   2  -2  802.35   46.31
   0  -2   2  802.73   46.31
   0   2  -2  815.86   46.68
   0   2  -2  809.21   46.60
   0   2  -2  773.39   46.42
   0   2  -2  834.64   46.59
   0   2  -2  818.42   46.58
   0   2  -2  796.32   46.60
   0  -2   2  861.03   48.24
   0   2  -2  862.23   46.63
   0  -2   2  768.81   46.44
   0   2  -2  830.60   46.43
   0   2  -1    2.87    0.89
   0   2  -1    1.66    0.74
   0  -2   1    0.08    0.71
   0   2  -1    1.69    0.64
   0   2  -1    1.12    0.67
   0   2  -1    0.31    0.52
   0   2  -1    0.50    0.75
   0   2  -1    1.13    0.52
   0  -2   1   -0.30    1.74
   0   2  -1    0.65    1.86
   0   2  -1    0.76    0.81
   0   2  -1    2.78    0.90
   0   2  -1    0.87    0.52
   0  -2   1    0.60    0.77
   0   2  -1    1.26    0.68
   0  -2   1    1.01    0.74
   0  -2   1    1.11    1.05
   0  -2   1   -0.56    1.75
   0   2  -1    1.02    0.43
   0  -2   0  135.11    7.91
   0   2   0  129.83    7.91
   0  -2   0  126.54    7.81
   0   2   0  130.70    7.82
   0   2   0  132.73    7.90
   0  -2   0  114.99    8.52
   0   2   0  114.15    8.60
   0   2   0  131.41    7.82
   0  -2   0  130.22    7.81
   0   2   0  143.28    7.87
   0   2   0  131.18    7.85
   0   2   1   -0.25    0.52
   0  -2  -1    0.07    0.53
   0  -2  -1    0.62    0.45
   0   2   1    0.32    0.47
   0  -2  -1    0.60    0.49
   0   2   1    1.45    0.55
   0  -2  -1    1.16    0.84
   0   2   1    0.68    0.49
   0   2   2  696.31   39.63
   0  -2  -2  693.58   39.61
   0   2   2  673.46   39.59
   0  -2  -2  695.23   39.69
   0   2   2  683.53   39.67
   0   2   3    3.33    0.93
   0  -2  -3    1.53    0.98
   0   2   3    2.12    0.63
   0   2   3    1.24    0.75
   0  -2  -3    1.70    0.68
   0  -2  -3    0.82    0.67
   0   2   3    2.46    0.70
   0   2   4   32.13    2.56
   0  -2  -4   33.71    2.44
   0   2   4   32.28    2.40
   0   2   4   29.49    2.65
   0  -2  -4   32.12    2.25
   0  -2  -4   32.80    2.71
   0   2   4   30.10    2.43
   0   2   5   -0.97    1.39
   0   2   5    0.32    1.13
   0   2   5   -0.54    1.32
   0   2   5   -0.23    1.02
   0  -2  -5   -0.37    1.00
   0  -2  -5   -0.52    1.35
   0   2   5    0.57    1.35
   0   2   5    0.84    0.63
   0  -2  -5    0.35    0.67
   0   2   5    1.58    1.15
   0  -2  -5    1.18    0.89
   0  -2  -6 1419.22   83.63
   0   2   6 1752.70   83.19
   0   2   6 1384.25   83.90
   0   2   6 1393.58   84.10
   0   2   6 1273.54   84.09
   0  -2  -6 1398.29   83.65
   0   2   6 1382.02   83.59
   0  -2  -6 1403.18   83.98
   0   2   6 1351.56   83.71
   0  -2  -6 1371.33   83.25
   0   2   6 1407.12   83.18
   0  -2  -7    0.99    1.92
   0  -2  -7   -0.17    1.50
   0  -2  -7    2.62    0.93
   0  -2  -7    1.73    0.54
   0   2   7    1.43    1.63
   0   2   7    0.84    1.92
   0  -2  -7    2.42    1.37
   0   2   7    2.26    2.20
   0   2   7    0.96    1.64
   0  -2  -7    3.63    0.81
   0   2   7    2.18    0.80
   0   2   8  875.16   52.41
   0  -2  -8  919.17   51.54
   0  -2  -8  879.50   50.99
   0   2   8  874.52   50.13
   0  -2  -8  880.54   50.98
   0   2   8  859.28   51.11
   0  -2  -8  890.06   50.16
   0   2   8  883.43   51.69
   0   2   8  816.49   51.85
   0  -2  -8  865.55   50.26
   0  -2  -8  847.59   50.47
   0   2   8  866.03   50.27
   0   2   9    2.62    3.00
   0  -2  -9    1.56    1.96
   0  -2  -9    0.13    1.24
   0  -2  -9    1.29    2.45
   0  -2  -9   -1.55    2.01
   0   2   9    0.25    2.18
   0  -2  -9    0.56    0.77
   0  -2  -9   -0.70    2.69
   0   2   9   -0.74    2.64
   0  -2  -9    0.50    0.78
   0   2   9   -0.08    1.00
   0   2   9   -1.35    2.81
   0   2   9    0.59    0.60
   0   2  10  895.23   51.37
   0  -2 -10  938.39   51.88
   0  -2 -10  924.46   51.17
   0   2  10  882.72   51.00
   0  -2 -10  921.64   51.18
   0  -2 -10  864.61   50.11
   0  -2 -10  822.64   49.99
   0   2  10  881.21   50.26
   0   2  10  828.36   52.33
   0   2  10  955.26   53.27
   0  -2 -10  869.01   50.59
   0  -2 -10  897.38   51.73
   0   2  10  895.34   52.06
   0  -2 -10  928.24   52.05
   0  -2 -11    1.93    2.46
   0   2  11    0.31    2.71
   0  -2 -11    2.40    3.43
   0  -2 -11    2.11    1.74
   0   2  11    4.33    5.91
   0   2  11    0.93    1.38
   0   2  11    1.10    3.55
   0   2  11    2.44    2.43
   0  -2 -11    0.27    2.51
   0  -2 -11    1.44    1.09
   0   2  11    2.65    4.03
   0  -2 -11    4.80    3.69
   0   2  11    3.22    3.28
   0  -2 -11    2.32    3.37
   0  -2 -12  560.10   34.07
   0   2  12  561.17   34.31
   0  -2 -12  546.30   32.83
   0  -2 -12  565.56   33.47
   0   2  12  515.10   38.29
   0   2  12  575.39   33.02
   0   2  12  530.37   35.48
   0   2  12  554.45   36.33
   0   2  12  564.95   33.86
   0  -2 -12  573.28   34.07
   0  -2 -12  592.19   34.94
   0   2  12  550.00   35.09
   0  -2 -12  635.43   35.06
   0  -2 -12  646.31   35.45
   0   2  13    6.11    4.69
   0  -2 -13    1.96    3.17
   0   2  13    2.57    2.83
   0  -2 -13   -0.95    4.00
   0   2  13   -0.37    3.57
   0  -2 -13   -0.09    1.38
   0  -2 -13    0.93    4.32
   0  -2 -13    0.22    2.34
   0   2  13   -3.95    7.13
   0  -2 -13    5.96    3.32
   0   2  13    1.89    4.05
   0   2  13    1.63    5.32
   0   2  13    1.87    1.77
   0  -2 -13    1.57    4.42
   0   2  13   -2.23    4.03
   0   2  14  281.33   17.33
   0   2  14  277.83   16.50
   0  -2 -14  263.25   16.24
   0   2  14  274.93   23.47
   0  -2 -14  276.35   17.83
   0  -2 -14  286.66   17.88
   0   2  14  273.58   17.61
   0   2  14  262.79   20.39
   0   2  14  270.03   19.50
   0   2  14  295.23   19.40
   0  -2 -14  294.68   19.31
   0   2  14  261.21   19.11
   0   2  15   -1.48    3.05
   0   2  15   -2.90    6.58
   0   2  15   -2.12    5.71
   0  -2 -15   -1.14    3.77
   0  -2 -15   -0.64    1.73
   0   2  15   -0.43    2.12
   0   2  15  -10.78    9.28
   0   2  15    3.28    5.16
   0  -2 -15    4.66    3.92
   0   2  15    0.66    5.03
   0  -2 -16  107.02    8.60
   0   2  16   99.14    6.59
   0   2  16   82.44    7.44
   0   2  16   62.87   13.49
   0   2  16  100.05    9.99
   0   2  16   96.40   10.19
   0  -2 -16   93.54    8.24
   0  -2 -16   98.89    6.27
   0   2  16   88.71   11.34
   0   2  16   83.02    9.99
   0   2  17   -5.28    6.32
   0  -2 -17    2.59    4.36
   0  -2 -17   -3.11    4.93
   0  -2 -17    2.52    3.68
   0   2  17   -0.64    3.39
   0  -2 -17    5.95    5.46
   0  -2 -17    5.30    4.24
   0  -2 -17    0.89    1.87
   0   2  17    5.31   10.04
   0   2  17   -2.49    2.51
   0   2  17    4.48    7.07
   0   2  17    3.76    6.03
   0   2  18  321.31   22.73
   0   2  18  280.25   27.57
   0  -2 -18  318.97   21.53
   0   2  18  323.49   24.78
   0  -2 -18  327.73   20.90
   0   2  18  309.98   19.95
   0  -2 -18  296.33   20.66
   0  -2 -18  330.78   21.01
   0   2  18  304.42   22.79
   0   2  19   13.92   11.69
   0  -2 -19    1.90    4.87
   0  -2 -19   -4.34    5.85
   0   2  19    5.98    7.07
   0  -2 -19    4.33    5.23
   0   2  19   -1.97    3.92
   0  -2 -19    6.52    5.26
   0   2  19   -0.85    2.71
   0   2  19   -5.12    9.55
   0   2  19   -1.56    6.62
   0  -2 -20  170.02   13.64
   0   2  20  144.69   14.53
   0  -2 -20  157.68   12.68
   0   2  20  140.98   16.77
   0   2  20  162.14   14.54
   0   2  20  188.38   22.60
   0  -2 -20  182.72   13.16
   0   2  20  138.53   11.26
   0   2  21   -7.15    9.54
   0   2  21   16.31    7.79
   0  -2 -21   -4.23    6.12
   0   2  21   13.17   14.74
   0  -2 -21   -2.78    6.52
   0   2  21   -6.69    8.65
   0  -2 -21    0.70    6.64
   0   2  22  105.53   13.67
   0  -2 -22  120.38   11.40
   0   2  22  103.16   19.48
   0   2  22  147.15   13.66
   0  -2 -22  124.97   11.77
   0  -2 -22  114.70   12.46
   0   2  22  112.64   15.87
   0  -2 -23    2.28    6.67
   0   2  23   -1.57   11.44
   0   3 -20  132.58   11.82
   0  -3  20  132.99   16.09
   0  -3  19    3.62   10.04
   0   3 -19    7.33    6.21
   0  -3  18  209.82   19.56
   0  -3  18  195.87   23.86
   0   3 -18  171.19   13.38
   0   3 -18  196.69   14.11
   0  -3  17   -1.20    9.43
   0  -3  17    4.11   12.49
   0   3 -17    8.40    5.42
   0   3 -17    2.23    4.52
   0   3 -16  358.52   22.85
   0  -3  16  350.17   31.46
   0   3 -16  357.46   23.22
   0   3 -16  373.66   22.32
   0  -3  16  334.70   27.20
   0   3 -15    4.94    3.45
   0  -3  15    3.68   10.45
   0   3 -15    6.66    4.44
   0  -3  15   -6.95    8.83
   0   3 -15   -0.40    3.91
   0  -3  15    4.16    2.21
   0   3 -15    1.32    3.89
   0  -3  14  373.07   21.34
   0   3 -14  355.98   22.73
   0   3 -14  344.97   22.23
   0  -3  14  407.22   30.54
   0  -3  14  397.57   22.24
   0   3 -14  320.12   21.46
   0   3 -14  347.58   22.61
   0  -3  14  333.58   26.72
   0   3 -14  369.58   22.32
   0  -3  13   -2.56    2.36
   0   3 -13    5.45    3.70
   0   3 -13   -0.87    3.40
   0  -3  13   -0.43    3.87
   0  -3  13    1.63    9.31
   0  -3  13    3.56    2.99
   0  -3  13   -4.39    8.57
   0   3 -13   -0.19    2.40
   0   3 -13    6.48    3.59
   0   3 -13   -1.15    3.42
   0   3 -13    4.16    3.32
   0  -3  12  388.86   23.32
   0   3 -12  387.47   24.26
   0   3 -12  366.34   23.37
   0   3 -12  383.94   23.95
   0  -3  12  394.20   24.78
   0  -3  12  405.35   23.94
   0  -3  12  418.60   28.56
   0  -3  12  383.94   30.25
   0   3 -12  422.60   24.02
   0   3 -12  380.55   23.88
   0   3 -12  401.26   24.20
   0  -3  11    5.90    2.73
   0   3 -11    6.36    3.25
   0  -3  11    4.09    5.97
   0   3 -11    7.53    2.74
   0  -3  11    3.89    2.21
   0   3 -11    2.91    2.17
   0   3 -11    7.84    3.21
   0   3 -11    1.04    3.04
   0  -3  11    3.19    3.51
   0  -3  11    1.41    7.71
   0  -3  11    5.63    2.97
   0   3 -11    1.52    2.82
   0   3 -11    5.08    4.30
   0   3 -11   -0.55    5.52
   0   3 -11   -6.47    7.00
   0  -3  10  639.25   45.08
   0   3 -10  789.74   43.10
   0  -3  10  603.58   43.13
   0  -3  10  689.82   39.47
   0   3 -10  715.10   41.41
   0  -3  10  678.42   39.64
   0   3 -10  673.14   39.75
   0  -3  10  662.47   39.22
   0   3 -10  633.83   39.16
   0   3 -10  673.02   39.85
   0   3 -10  723.90   41.13
   0  -3  10  658.02   39.54
   0   3 -10  659.27   39.63
   0  -3  10  668.04   40.38
   0   3 -10  694.65   39.67
   0   3 -10  647.04   39.46
   0   3 -10  660.82   40.65
   0  -3   9   -5.99    6.08
   0  -3   9    0.94    5.64
   0   3  -9   -0.79    2.10
   0  -3   9   -1.12    2.14
   0   3  -9    0.21    0.82
   0   3  -9    0.48    4.08
   0   3  -9   -5.66    5.11
   0  -3   9    1.40    2.24
   0  -3   9    1.00    1.81
   0   3  -9   -1.43    2.38
   0   3  -9    0.63    1.61
   0   3  -9    3.67    2.28
   0  -3   9    0.52    1.05
   0  -3   9   -3.28    2.97
   0   3  -9    0.23    2.43
   0   3  -9   -3.00    3.78
   0  -3   9   -1.90    2.41
   0   3  -9    0.68    2.43
   0   3  -9    0.39    3.10
   0  -3   8  245.42   15.80
   0   3  -8  232.31   14.98
   0  -3   8  207.08   18.82
   0   3  -8  268.48   17.87
   0  -3   8  238.85   18.47
   0   3  -8  245.07   14.79
   0  -3   8  251.20   14.78
   0   3  -8  227.80   15.71
   0   3  -8  277.53   16.64
   0  -3   8  242.22   15.02
   0   3  -8  245.54   15.03
   0  -3   8  254.34   15.06
   0  -3   8  241.39   14.70
   0   3  -8  229.86   15.08
   0   3  -8  242.39   14.58
   0  -3   8  241.44   14.96
   0  -3   8  237.47   14.30
   0   3  -8  249.55   15.06
   0   3  -8  230.67   15.51
   0   3  -8  234.33   14.08
   0   3  -7    3.37    2.01
   0  -3   7    3.93    4.93
   0  -3   7    0.33    2.25
   0   3  -7    1.21    4.22
   0  -3   7    1.63    4.31
   0  -3   7    0.87    1.60
   0   3  -7    1.06    1.58
   0   3  -7    0.96    2.60
   0   3  -7    2.00    3.32
   0  -3   7    1.85    1.90
   0  -3   7    4.53    1.98
   0   3  -7    4.89    1.87
   0   3  -7    2.85    2.10
   0  -3   7    4.08    1.68
   0   3  -7    1.27    1.83
   0   3  -7    1.28    1.34
   0  -3   7   -0.10    1.16
   0   3  -7    2.39    1.84
   0  -3   7    2.79    2.09
   0   3  -7   -0.42    3.63
   0   3  -7   -1.14    2.59
   0   3  -7    2.30    0.98
   0  -3   6 1241.43   71.21
   0   3  -6 1174.07   70.48
   0  -3   6 1189.77   74.12
   0   3  -6 1363.29   72.89
   0  -3   6 1228.42   70.21
   0   3  -6 1178.99   70.19
   0   3  -6 1181.14   70.75
   0   3  -6 1218.99   71.08
   0  -3   6 1247.96   70.77
   0   3  -6 1317.42   71.68
   0  -3   6 1217.45   70.56
   0   3  -6 1233.42   70.68
   0   3  -6 1193.95   70.39
   0  -3   6 1203.90   70.37
   0  -3   6 1165.50   70.32
   0   3  -6 1194.92   70.52
   0  -3   6 1218.18   70.47
   0  -3   6 1240.15   70.09
   0   3  -6 1189.98   70.50
   0   3  -6 1319.02   71.78
   0  -3   6 1288.01   70.60
   0   3  -6 1231.25   70.96
   0   3  -6 1196.62   69.87
   0  -3   5    0.77    3.68
   0  -3   5    2.29    2.13
   0   3  -5    1.01    3.22
   0  -3   5    1.03    1.18
   0   3  -5    0.74    1.04
   0   3  -5    2.31    2.02
   0  -3   5   -1.16    1.82
   0   3  -5    2.00    1.54
   0   3  -5    1.62    2.46
   0  -3   5   -0.18    1.48
   0   3  -5   -0.97    1.76
   0  -3   5    1.91    1.43
   0   3  -5    1.67    1.31
   0  -3   5    3.43    1.42
   0   3  -5   -1.32    1.41
   0  -3   5    0.53    1.10
   0   3  -5    3.23    1.50
   0  -3   5    2.73    1.84
   0  -3   5    3.32    1.61
   0   3  -5    0.84    1.59
   0   3  -5    0.69    1.93
   0   3  -5    0.63    0.90
   0  -3   4   27.31    4.92
   0  -3   4   22.25    3.09
   0   3  -4   28.79    4.36
   0  -3   4   30.40    2.22
   0   3  -4   26.80    2.15
   0   3  -4   28.88    3.10
   0   3  -4   27.61    2.67
   0  -3   4   29.93    2.76
   0  -3   4   29.18    3.05
   0   3  -4   32.71    3.69
   0  -3   4   31.74    2.77
   0   3  -4   26.00    2.79
   0  -3   4   23.25    2.45
   0   3  -4   30.68    2.67
   0   3  -4   24.42    2.30
   0  -3   4   29.05    2.48
   0   3  -4   27.43    2.52
   0   3  -4   31.07    2.75
   0  -3   4   23.30    2.50
   0  -3   4   31.08    2.16
   0   3  -4   31.37    2.73
   0   3  -4   31.64    3.01
   0  -3   4   28.93    2.36
   0  -3   4   32.23    2.78
   0   3  -4   29.89    2.24
   0  -3   3    1.69    2.86
   0   3  -3   -1.23    3.97
   0  -3   3    0.55    2.45
   0   3  -3    1.37    1.39
   0   3  -3    1.35    1.20
   0  -3   3    2.76    1.64
   0   3  -3    0.97    0.92
   0  -3   3    1.47    1.02
   0  -3   3    0.96    0.69
   0   3  -3    0.78    0.62
   0   3  -3    2.09    1.47
   0   3  -3    2.23    0.94
   0  -3   3    0.92    0.90
   0   3  -3    0.14    1.27
   0  -3   3   -0.88    1.11
   0   3  -3    2.49    1.14
   0   3  -3   -0.54    1.05
   0   3  -3    3.25    1.05
   0   3  -3   -0.54    1.50
   0  -3   3    1.22    0.83
   0  -3   3   -0.44    1.19
   0   3  -3    0.84    1.20
   0   3  -3    0.43    1.13
   0  -3   2 2676.74  156.21
   0  -3   2 2828.02  158.07
   0   3  -2 2415.03  158.02
   0  -3   2 2575.63  157.89
   0   3  -2 2646.18  156.38
   0   3  -2 2667.49  156.03
   0   3  -2 2742.59  156.17
   0   3  -2 2653.69  155.68
   0   3  -2 2743.18  155.87
   0  -3   2 2725.60  155.69
   0   3  -2 2729.63  156.29
   0  -3   2 2708.03  156.14
   0   3  -2 2693.70  156.20
   0   3  -2 2812.61  156.37
   0  -3   2 2874.95  156.14
   0   3  -2 2767.47  156.14
   0   3  -2 2679.69  156.30
   0  -3   2 2733.44  156.06
   0   3  -2 2780.68  155.98
   0  -3   2 2721.74  155.86
   0   3  -2 2732.18  156.13
   0   3  -2 2764.45  155.98
   0   3  -1   13.07    1.56
   0  -3   1   10.27    1.52
   0   3  -1   10.66    1.37
   0  -3   1   10.96    1.48
   0   3  -1   11.68    1.12
   0  -3   1   10.46    1.86
   0   3  -1   12.27    1.31
   0   3  -1   13.03    1.64
   0   3  -1   14.83    1.23
   0  -3   1   10.75    1.54
   0  -3   1   10.39    2.78
   0   3  -1    8.41    3.10
   0  -3   1    9.97    1.01
   0   3  -1   10.85    1.34
   0  -3   0 4321.57  242.43
   0   3   0 4092.98  242.41
   0  -3   0 4293.58  242.04
   0   3   0 4115.78  242.01
   0   3   0 4192.16  242.40
   0   3   0 4365.47  242.31
   0  -3   0 4125.87  242.27
   0   3   0 4247.56  242.30
   0  -3   0 4203.97  243.50
   0   3   0 4377.05  242.37
   0   3   0 4268.17  242.31
   0   3   1    5.41    0.91
   0  -3  -1    4.35    0.89
   0   3   1    4.69    0.91
   0   3   1    3.18    0.86
   0  -3  -1    2.87    0.89
   0   3   1    4.50    1.06
   0  -3  -1    4.61    0.96
   0   3   1    4.66    0.95
   0  -3  -1    5.36    1.61
   0  -3  -2   71.85    4.81
   0  -3  -2   69.74    4.54
   0   3   2   68.79    4.51
   0   3   2   68.40    4.26
   0   3   2   72.10    4.43
   0  -3  -2   71.38    4.45
   0   3   2   62.90    4.42
   0  -3  -2   71.93    4.41
   0   3   3    0.81    0.85
   0   3   3    0.22    0.69
   0  -3  -3    0.10    0.83
   0  -3  -3    0.44    0.51
   0  -3  -3    1.62    0.71
   0   3   4 1518.35   84.32
   0  -3  -4 1450.04   83.97
   0  -3  -4 1435.25   83.87
   0   3   4 1418.94   83.89
   0   3   4 1460.60   83.94
   0   3   4 1521.29   84.15
   0   3   5    3.32    1.30
   0   3   5   -0.61    1.05
   0  -3  -5   -0.50    1.02
   0   3   5   -0.12    1.04
   0  -3  -5    0.21    0.93
   0   3   5    0.09    0.95
   0   3   5    1.54    1.33
   0  -3  -5    0.69    1.27
   0   3   6  370.61   21.74
   0  -3  -6  364.64   21.74
   0  -3  -6  361.18   21.50
   0   3   6  354.79   21.45
   0   3   6  351.85   21.89
   0  -3  -6  366.92   21.83
   0   3   6  350.72   21.50
   0  -3  -6  357.52   21.26
   0   3   6  373.20   21.19
   0  -3  -7    3.79    1.99
   0   3   7    1.07    1.71
   0  -3  -7   -1.18    1.88
   0   3   7    3.08    1.58
   0  -3  -7    3.51    1.46
   0   3   7    0.97    1.47
   0   3   7    1.64    0.97
   0  -3  -7    1.18    1.03
   0  -3  -7    2.17    1.46
   0   3   7    1.38    1.93
   0   3   7    4.06    1.73
   0   3   8  381.38   24.24
   0   3   8  394.81   23.97
   0  -3  -8  423.67   24.07
   0  -3  -8  370.37   23.10
   0   3   8  410.65   23.02
   0   3   8  369.93   23.98
   0   3   8  421.09   22.87
   0   3   8  363.71   23.50
   0  -3  -8  392.12   23.65
   0   3   8  370.11   23.66
   0  -3  -8  386.44   24.02
   0  -3  -8  384.32   23.58
   0   3   9    4.01    2.47
   0  -3  -9    1.71    1.02
   0  -3  -9    1.81    1.92
   0  -3  -9    2.75    2.67
   0  -3  -9    2.20    1.83
   0   3   9    1.09    0.83
   0  -3  -9   -0.21    1.17
   0  -3  -9    1.47    2.37
   0   3   9    0.30    2.15
   0   3   9   -0.36    2.46
   0   3   9    0.54    0.93
   0   3   9    0.24    2.08
   0   3   9   -0.59    0.92
   0   3  10   83.04    7.33
   0  -3 -10   98.61    7.34
   0   3  10   88.28    5.58
   0  -3 -10   94.53    6.67
   0   3  10   89.34    5.48
   0  -3 -10   82.28    5.69
   0  -3 -10  101.44    7.46
   0  -3 -10   92.93    6.69
   0   3  10   89.23    7.44
   0   3  10   90.31    6.82
   0  -3 -10   89.18    5.83
   0   3  11    3.86    3.97
   0  -3 -11   -2.22    2.44
   0   3  11    1.32    2.99
   0  -3 -11    0.38    3.42
   0   3  11   -2.24    3.27
   0  -3 -11   -1.37    2.53
   0  -3 -11    0.68    1.12
   0  -3 -11    2.42    1.51
   0   3  11   -0.30    2.66
   0  -3 -11    0.37    3.28
   0   3  11    0.17    1.16
   0   3  11    1.68    0.89
   0   3  12  127.61    9.54
   0  -3 -12  147.83   10.23
   0   3  12  118.40    9.13
   0  -3 -12  142.32    9.42
   0  -3 -12  150.50    9.55
   0   3  12  135.89    8.08
   0  -3 -12  127.39    7.96
   0  -3 -12  144.07   10.19
   0   3  12  115.77   10.08
   0   3  12  128.66    7.73
   0  -3 -12  128.63    8.42
   0   3  12  111.93   12.99
   0   3  12  134.52   11.42
   0   3  12  124.61   10.19
   0  -3 -13   -4.98    3.98
   0   3  13    3.99    3.57
   0  -3 -13   -0.99    3.21
   0   3  13    0.52    3.58
   0  -3 -13   -0.66    3.21
   0   3  13    0.86    3.02
   0   3  13    1.04    1.53
   0   3  13    5.48    5.26
   0   3  13   -6.25    6.62
   0  -3 -13   -0.52    1.81
   0  -3 -13    0.90    3.97
   0   3  13   -0.54    3.83
   0   3  14   76.85    7.88
   0  -3 -14   70.44    6.57
   0   3  14   69.09    6.39
   0  -3 -14   74.23    5.58
   0   3  14   68.50   11.49
   0  -3 -14   74.80    7.65
   0   3  14   72.53    5.03
   0  -3 -14   82.52    7.80
   0   3  14   74.51    7.81
   0   3  14   75.08    7.97
   0   3  14   70.26    9.23
   0  -3 -14   75.92    6.72
   0   3  15   11.53    5.50
   0   3  15   -0.93    6.47
   0  -3 -15    1.54    3.76
   0   3  15   -5.96    9.12
   0  -3 -15   -2.71    3.77
   0   3  15    3.82    4.67
   0   3  15   -5.29    5.23
   0   3  15    0.96    1.76
   0   3  16  116.11   11.30
   0  -3 -16  125.68    9.97
   0   3  16   94.07   15.34
   0  -3 -16  127.16    9.84
   0   3  16  108.20   11.02
   0   3  16  125.97    9.15
   0   3  16  106.88   12.46
   0   3  16  131.75   11.00
   0   3  16  126.14    7.95
   0   3  17    5.18    5.52
   0  -3 -17    0.88    4.26
   0   3  17   -5.13    9.53
   0  -3 -17   -2.66    4.48
   0   3  17    8.10    5.96
   0   3  17    3.99    3.57
   0   3  17   -6.53    7.63
   0   3  17    4.56    5.64
   0   3  17    2.10    2.15
   0   3  18   21.36    7.07
   0  -3 -18   11.62    4.93
   0   3  18   -3.65   10.68
   0   3  18   17.49    2.69
   0   3  18   15.15    8.03
   0   3  18   15.86    6.35
   0   3  18   18.92    6.92
   0   3  18   18.50    4.35
   0  -3 -18   20.79    5.42
   0  -3 -19    2.97    5.61
   0   3  19   -9.23    7.46
   0  -3 -19   10.79    5.16
   0  -3 -19   -0.52    4.98
   0   3  19   11.62   11.77
   0   3  19   -1.05    3.95
   0  -3 -19   -5.01    5.29
   0   3  19   -4.78    6.21
   0   3  19    2.49    9.14
   0   3  20   -5.34    7.97
   0  -3 -20   -1.03    5.47
   0  -3 -20    4.24    5.34
   0   3  20   -3.52    6.30
   0   3  20    6.61    9.76
   0  -3 -20    2.54    5.90
   0   3  20  -14.33   13.39
   0   3  20   -2.45    4.24
   0  -3 -20    0.53    5.74
   0   3  21    5.64    8.48
   0  -3 -21    5.40    6.23
   0   3  21    0.71    6.54
   0   3  21  -11.20   10.50
   0  -3 -21    0.67    6.62
   0   3  21    4.26   13.05
   0   3  21   -2.42    4.35
   0  -3 -21   -6.13    6.35
   0   3  22    4.95    8.62
   0   3  22   11.79   11.24
   0  -3 -22    9.58    6.36
   0   3  22   24.75    8.08
   0   3  22   -2.23   13.02
   0  -3 -22    7.11    7.58
   0  -3 -22   14.60    6.55
   0  -3 -23   -0.58    6.87
   0   3  23    1.54   12.11
   0  -4  19    6.45   11.08
   0   4 -19    2.89    6.10
   0   4 -18  239.58   16.58
   0   4 -18  235.98   16.90
   0  -4  18  245.46   21.87
   0  -4  18  181.66   25.16
   0  -4  17   14.83   14.23
   0  -4  17   11.37   10.24
   0   4 -17    5.59    5.51
   0   4 -17   10.54    4.81
   0   4 -17    6.14    5.30
   0  -4  16  404.06   35.32
   0  -4  16  393.42   31.38
   0   4 -16  447.78   27.18
   0   4 -16  427.07   26.55
   0   4 -15    7.82    4.68
   0  -4  15    1.22    8.83
   0   4 -15    3.15    3.95
   0  -4  15    1.91   10.53
   0  -4  14  754.90   41.61
   0  -4  14  676.88   45.26
   0  -4  14  589.61   47.55
   0   4 -14  667.84   40.56
   0   4 -14  601.66   40.26
   0  -4  14  679.71   39.31
   0   4 -14  677.25   40.14
   0   4 -14  690.80   40.33
   0   4 -13   16.67    5.98
   0  -4  13    7.02    8.21
   0   4 -13    2.48    3.21
   0   4 -13    8.78    3.78
   0  -4  13    9.55    2.56
   0  -4  13    1.70    9.81
   0   4 -13    5.43    3.51
   0   4 -13    6.85    3.80
   0  -4  13    8.29    4.75
   0   4 -13    3.98    3.73
   0   4 -12  901.62   52.35
   0  -4  12  838.61   58.66
   0  -4  12  883.90   51.48
   0   4 -12  826.85   52.17
   0   4 -12  879.33   53.51
   0  -4  12  854.84   56.83
   0   4 -12  875.14   52.58
   0   4 -12  848.05   52.09
   0  -4  12  911.53   53.19
   0   4 -12  910.95   52.24
   0   4 -12  932.42   51.98
   0   4 -11    3.49    7.51
   0   4 -11   10.46    3.04
   0   4 -11   14.89    3.62
   0  -4  11    7.70    6.60
   0  -4  11    9.66    2.48
   0   4 -11    6.65    3.20
   0   4 -11    7.50    4.41
   0   4 -11    6.25    4.31
   0   4 -11   20.66    4.18
   0   4 -11    9.84    3.45
   0   4 -11    3.64    3.15
   0  -4  11   12.78    4.53
   0  -4  11   17.83    9.33
   0  -4  10 2748.52  157.03
   0   4 -10 2646.69  156.01
   0  -4  10 2706.59  160.33
   0   4 -10 3163.81  159.82
   0  -4  10 2520.83  161.57
   0   4 -10 2868.45  157.81
   0   4 -10 2666.54  156.03
   0  -4  10 2648.59  155.58
   0   4 -10 2679.69  154.87
   0   4 -10 2640.54  156.07
   0   4 -10 2711.10  157.14
   0   4 -10 2775.85  156.31
   0   4 -10 2742.51  156.12
   0   4 -10 2625.32  155.69
   0  -4  10 2762.65  155.12
   0   4 -10 2717.94  156.74
   0  -4   9   20.30    7.67
   0   4  -9   17.10    6.57
   0  -4   9   14.26    6.31
   0   4  -9   12.26    2.38
   0   4  -9    9.82    4.98
   0   4  -9    7.26    2.71
   0   4  -9    9.89    1.46
   0  -4   9    9.63    2.41
   0   4  -9    8.88    2.63
   0  -4   9   11.96    1.93
   0   4  -9    8.83    2.94
   0  -4   9   17.35    4.18
   0   4  -9    8.38    3.76
   0   4  -9   17.50    3.38
   0  -4   9   13.45    3.21
   0   4  -9    6.30    2.92
   0   4  -9    9.84    3.96
   0   4  -8 1006.25   60.09
   0  -4   8 1005.45   60.41
   0   4  -8  988.86   59.51
   0  -4   8  926.90   63.94
   0   4  -8 1172.18   62.80
   0  -4   8  955.58   63.04
   0  -4   8 1051.84   59.15
   0   4  -8  966.73   60.29
   0   4  -8 1149.25   61.26
   0   4  -8 1018.61   59.72
   0  -4   8  995.51   59.21
   0  -4   8 1017.94   59.51
   0   4  -8  992.50   59.50
   0  -4   8 1063.21   59.01
   0  -4   8 1016.01   59.38
   0   4  -8  982.92   59.39
   0   4  -8 1023.80   59.61
   0   4  -8 1024.94   59.16
   0   4  -8 1004.81   58.66
   0   4  -8 1043.12   59.69
   0  -4   7    9.00    2.44
   0   4  -7    4.70    2.27
   0  -4   7    3.86    2.73
   0  -4   7    4.24    5.39
   0   4  -7    0.68    4.72
   0  -4   7    8.43    1.90
   0   4  -7    8.06    1.74
   0   4  -7    6.20    3.87
   0  -4   7    8.21    2.26
   0   4  -7    6.76    2.05
   0   4  -7   12.23    3.29
   0   4  -7    2.06    2.54
   0  -4   7    5.90    1.89
   0   4  -7    7.49    2.12
   0   4  -7    0.47    3.80
   0   4  -7    3.44    2.87
   0   4  -7    7.48    2.53
   0  -4   7    5.61    1.71
   0   4  -7    7.55    1.38
   0  -4   7    7.99    2.66
   0   4  -7    8.21    2.46
   0   4  -6 2034.00  116.35
   0   4  -6 2028.53  116.78
   0   4  -6 1925.20  116.30
   0  -4   6 2065.20  116.45
   0  -4   6 2000.97  117.18
   0  -4   6 1920.78  120.19
   0   4  -6 2293.64  119.14
   0  -4   6 2049.05  115.88
   0   4  -6 1926.27  116.91
   0   4  -6 2173.54  117.61
   0   4  -6 2053.22  116.58
   0   4  -6 1982.16  116.11
   0  -4   6 1993.11  116.09
   0  -4   6 1973.90  116.13
   0   4  -6 2003.33  116.28
   0   4  -6 1933.18  116.35
   0   4  -6 2266.05  117.81
   0  -4   6 2010.02  116.32
   0  -4   6 2001.02  115.98
   0   4  -6 2026.07  115.87
   0   4  -6 2079.02  116.44
   0   4  -6 1979.51  115.69
   0  -4   5   15.60    2.39
   0  -4   5   26.43    5.51
   0  -4   5   19.74    3.32
   0   4  -5   21.16    4.91
   0  -4   5   20.42    1.94
   0   4  -5   19.70    2.51
   0   4  -5   24.24    3.15
   0   4  -5   21.56    3.89
   0   4  -5   16.91    2.82
   0  -4   5   14.14    2.25
   0   4  -5   20.28    2.26
   0  -4   5   17.04    2.26
   0   4  -5   18.06    2.38
   0  -4   5   14.25    2.09
   0   4  -5   15.82    1.79
   0   4  -5   19.41    2.54
   0   4  -5   16.55    2.88
   0  -4   5   17.79    2.64
   0   4  -5   22.38    2.77
   0   4  -5   17.57    1.84
   0   4  -5   15.10    2.54
   0  -4   4 2269.26  129.10
   0  -4   4 2228.33  132.07
   0  -4   4 2073.59  129.64
   0  -4   4 2142.17  131.76
   0   4  -4 2408.62  131.16
   0   4  -4 2195.92  129.44
   0   4  -4 2256.21  129.01
   0  -4   4 2269.70  128.54
   0   4  -4 2211.14  128.68
   0  -4   4 2277.52  128.46
   0   4  -4 2258.97  129.23
   0  -4   4 2179.76  128.90
   0   4  -4 2277.96  129.06
   0  -4   4 2267.18  128.70
   0   4  -4 2213.97  128.92
   0   4  -4 2232.98  128.87
   0   4  -4 2236.95  129.33
   0   4  -4 2233.34  128.45
   0   4  -4 2280.25  129.10
   0   4  -4 2177.79  129.00
   0   4  -4 2261.42  128.65
   0  -4   4 2281.88  128.84
   0  -4   4 2164.57  128.99
   0  -4   3    1.29    3.41
   0   4  -3    3.81    1.30
   0   4  -3    5.20    1.91
   0   4  -3    5.64    1.53
   0  -4   3    4.60    0.87
   0   4  -3    4.83    1.80
   0  -4   3    7.90    1.33
   0   4  -3    4.96    1.21
   0  -4   3    4.58    1.50
   0   4  -3    3.05    1.67
   0  -4   3    5.99    1.30
   0   4  -3    4.96    1.47
   0  -4   3    4.55    1.40
   0   4  -3    4.22    1.32
   0   4  -3    6.67    1.98
   0   4  -3    7.20    1.46
   0   4  -3    5.86    0.85
   0   4  -3    2.83    1.51
   0  -4   3   -1.96    3.29
   0  -4   3    3.35    1.66
   0  -4   2 1424.04   88.25
   0   4  -2 1333.22   88.49
   0   4  -2 1438.06   85.90
   0   4  -2 1512.31   86.12
   0  -4   2 1490.63   85.48
   0   4  -2 1492.24   85.74
   0   4  -2 1502.37   86.35
   0   4  -2 1492.10   86.24
   0  -4   2 1505.39   86.14
   0  -4   2 1513.07   86.27
   0  -4   2 1557.29   86.17
   0   4  -2 1512.23   85.86
   0  -4   2 1455.76   86.41
   0  -4   2 1525.15   88.42
   0   4  -2 1526.12   86.21
   0  -4   2 1471.13   85.73
   0   4  -2 1527.82   85.97
   0  -4   2 1467.61   86.07
   0   4  -1    1.98    0.86
   0  -4   1    3.11    1.44
   0  -4   1    3.34    1.77
   0  -4   1    3.01    0.77
   0   4  -1    3.99    1.50
   0  -4   1    1.77    1.25
   0   4  -1    3.16    1.19
   0  -4   1    5.61    1.51
   0   4  -1    2.68    0.88
   0  -4   1   -0.50    2.39
   0   4  -1    3.13    1.21
   0  -4   1    2.24    1.24
   0   4  -1    3.40    1.31
   0   4  -1    4.63    1.45
   0  -4   0 3022.47  168.28
   0  -4   0 2917.85  168.81
   0   4   0 3006.25  168.68
   0   4   0 2807.99  168.28
   0   4   0 2978.26  168.68
   0   4   0 3021.30  168.76
   0  -4   0 2931.19  168.31
   0   4   0 2844.69  170.05
   0   4   0 3004.85  168.84
   0   4   0 2912.23  168.68
   0  -4   0 2851.99  170.19
   0   4   1   14.99    1.58
   0  -4  -1   13.84    1.59
   0   4   1   11.77    1.59
   0  -4  -1   15.32    2.50
   0  -4  -1   12.05    1.58
   0   4   1   12.98    1.52
   0   4   1   10.46    1.58
   0  -4  -1   11.55    1.69
   0   4   1   14.00    1.76
   0  -4  -1   12.96    0.98
   0  -4  -2 9326.82  543.60
   0  -4  -2 9390.37  543.84
   0   4   2 9475.52  543.89
   0   4   2 8865.28  544.83
   0  -4  -2 9368.36  544.56
   0   4   2 9699.29  543.93
   0  -4  -2 9410.82  543.87
   0   4   2 9718.71  543.98
   0  -4  -2 9999.00  544.08
   0   4   2 9707.19  544.06
   0   4   3    6.24    1.34
   0  -4  -3    8.35    1.45
   0  -4  -3    8.01    1.26
   0  -4  -3    7.59    1.05
   0   4   3    7.58    1.02
   0  -4  -3    7.91    1.41
   0  -4  -3    9.70    1.65
   0   4   3    9.49    1.95
   0   4   4 4289.97  247.72
   0   4   4 4158.19  247.40
   0  -4  -4 4235.18  247.52
   0   4   4 4349.25  247.52
   0  -4  -4 4504.36  247.33
   0  -4  -4 4329.23  247.74
   0  -4  -5    5.49    1.42
   0   4   5    9.91    1.32
   0   4   5    8.17    1.43
   0  -4  -5    7.23    1.38
   0  -4  -5    8.61    1.29
   0   4   5    9.08    1.95
   0  -4  -6 3433.62  193.01
   0  -4  -6 3240.28  192.99
   0   4   6 3499.86  192.91
   0   4   6 3160.28  192.96
   0  -4  -6 3343.80  192.89
   0   4   6 3413.09  193.02
   0   4   6 3466.33  193.54
   0   4   6 3396.18  193.29
   0   4   7   -0.55    1.83
   0  -4  -7    2.62    1.86
   0   4   7    0.49    1.49
   0   4   7    5.10    1.88
   0  -4  -7    1.73    1.23
   0   4   7    0.23    1.14
   0   4   7    0.68    1.43
   0   4   8 1549.08   92.37
   0  -4  -8 1675.98   92.84
   0   4   8 1480.17   92.10
   0  -4  -8 1666.60   92.74
   0  -4  -8 1608.00   92.42
   0   4   8 1563.98   92.31
   0   4   8 1593.63   93.05
   0   4   8 1635.40   92.72
   0   4   8 1587.87   91.48
   0  -4  -8 1599.48   92.10
   0   4   8 1691.20   91.97
   0   4   9    3.60    2.51
   0   4   9    2.03    2.18
   0  -4  -9    4.18    2.61
   0   4   9    1.96    1.80
   0  -4  -9    3.44    2.45
   0   4   9    2.68    2.04
   0  -4  -9    3.67    2.05
   0  -4  -9    0.88    1.49
   0   4   9    2.25    1.31
   0   4   9    3.22    2.22
   0  -4 -10 1630.03  100.35
   0  -4 -10 1661.00   99.88
   0   4  10 1632.70  100.45
   0   4  10 1731.80  100.86
   0   4  10 1674.73  101.21
   0  -4 -10 1754.54  100.96
   0   4  10 1652.18  100.53
   0  -4 -10 1782.05  100.92
   0   4  10 1692.45  100.33
   0  -4 -10 1740.12  100.48
   0   4  10 1700.97   99.58
   0   4  10 1895.08   99.51
   0  -4 -11    2.82    2.53
   0  -4 -11    1.47    1.20
   0  -4 -11    0.73    2.95
   0  -4 -11   -1.44    1.44
   0  -4 -11    0.27    2.43
   0   4  11    2.64    1.27
   0   4  11    2.91    2.73
   0   4  11    6.25    3.02
   0   4  11   -1.33    3.13
   0   4  11    2.23    2.49
   0   4  11    2.31    1.16
   0   4  11    0.27    1.02
   0  -4 -11    0.71    2.91
   0  -4 -12  812.12   47.37
   0  -4 -12  775.73   45.72
   0  -4 -12  758.16   46.71
   0   4  12  767.94   46.82
   0  -4 -12  835.33   47.42
   0   4  12  805.39   47.79
   0   4  12  806.94   45.51
   0   4  12  768.11   47.09
   0  -4 -12  774.91   46.79
   0   4  12  807.04   45.55
   0  -4 -12  751.21   45.80
   0   4  13    0.77    4.46
   0  -4 -13   -2.16    3.99
   0  -4 -13    1.49    1.53
   0  -4 -13    0.66    3.17
   0   4  13    2.46    3.30
   0   4  13    1.06    3.59
   0  -4 -13    2.60    1.58
   0  -4 -13   -0.87    3.66
   0   4  13    2.42    3.03
   0  -4 -13    2.68    3.21
   0   4  13    0.81    1.32
   0   4  13    1.77    1.23
   0   4  14  728.68   46.58
   0   4  14  756.26   44.62
   0  -4 -14  727.54   44.08
   0   4  14  722.58   43.82
   0  -4 -14  786.68   44.91
   0  -4 -14  753.83   44.14
   0   4  14  663.95   48.45
   0  -4 -14  737.03   42.89
   0   4  14  755.32   45.33
   0  -4 -14  788.84   44.97
   0   4  14  734.76   42.39
   0   4  14  689.54   44.11
   0  -4 -14  843.18   44.88
   0  -4 -14  686.28   42.65
   0   4  14  756.15   42.61
   0  -4 -15    0.97    1.99
   0   4  15   -1.42    8.08
   0   4  15    0.61    1.58
   0   4  15    0.48    4.06
   0  -4 -15    3.90    3.86
   0   4  15    4.35    4.54
   0   4  15    0.89    0.91
   0  -4 -15    6.17    3.87
   0   4  15   -2.53    4.84
   0   4  15    0.91    5.45
   0   4  16  658.66   48.84
   0   4  16  677.39   44.59
   0  -4 -16  704.45   43.32
   0   4  16  659.89   46.14
   0   4  16  720.37   43.86
   0   4  16  728.38   44.75
   0  -4 -16  706.53   43.34
   0   4  16  736.74   41.59
   0   4  17   -1.65    9.04
   0   4  17    0.73    5.64
   0   4  17   -1.06    7.07
   0  -4 -17    5.34    4.55
   0   4  17   -2.67    4.68
   0   4  17    0.72    5.34
   0  -4 -17    8.88    4.64
   0   4  17   -0.11    1.88
   0   4  18  357.33   28.05
   0   4  18  421.16   28.46
   0  -4 -18  427.73   26.79
   0   4  18  387.52   33.26
   0   4  18  416.64   27.18
   0   4  18  357.34   29.58
   0   4  18  430.53   24.60
   0  -4 -18  435.08   26.86
   0   4  19    3.32    6.90
   0  -4 -19   -4.49    5.33
   0  -4 -19    0.50    4.90
   0   4  19   16.96   11.71
   0   4  19    1.22    8.39
   0   4  19    5.72    5.43
   0   4  19    1.11    4.26
   0   4  19    4.91    6.74
   0   4  20  167.27   16.28
   0  -4 -20  197.94   14.81
   0   4  20  196.07   13.77
   0   4  20  206.08   16.87
   0   4  20  211.09   15.30
   0   4  20  182.32   22.56
   0   4  20  169.60   18.70
   0  -4 -20  205.25   14.89
   0   4  21   -4.12   10.45
   0  -4 -21    1.10    5.93
   0   4  21   10.30    6.38
   0   4  21    8.36   12.89
   0   4  21    6.51    7.67
   0   4  21    3.38    4.59
   0  -4 -21    1.30    6.29
   0  -4 -21   -0.59    5.85
   0  -4 -21    1.12    6.31
   0  -4 -22  275.43   18.14
   0   4  22  221.31   26.24
   0   4  22  208.39   22.01
   0  -4 -22  254.95   18.02
   0  -4 -22  233.31   18.33
   0   4  22  224.64   20.09
   0   4  23   -9.15   15.36
   0  -4 -23    5.38    6.88
   0   4  23  -10.65   11.05
   0  -4 -23    7.26    7.80
   0   4  23    8.20    9.08
   0   5 -19   -0.48    6.14
   0   5 -18  161.91   13.22
   0   5 -18  156.20   12.72
   0  -5  18  174.66   18.60
   0  -5  17    7.92   10.36
   0  -5  17    6.56   12.74
   0   5 -17   10.75    6.01
   0   5 -17   -3.04    5.63
   0   5 -16  205.23   15.66
   0   5 -16  227.83   15.61
   0  -5  16  258.02   21.72
   0  -5  16  215.16   24.43
   0   5 -15    3.99    5.13
   0  -5  15    7.93   11.14
   0  -5  15    7.70    9.83
   0   5 -15    1.95    4.92
   0  -5  15    4.55    5.94
   0   5 -15    4.04    4.71
   0   5 -15   -1.38    6.56
   0   5 -14  378.19   27.41
   0  -5  14  319.93   32.72
   0  -5  14  428.93   31.43
   0   5 -14  412.83   26.30
   0  -5  14  436.45   27.29
   0   5 -14  422.05   26.02
   0   5 -14  446.17   26.12
   0   5 -14  411.34   25.44
   0   5 -13    6.85    4.25
   0  -5  13   11.42    5.38
   0   5 -13    4.29    5.55
   0  -5  13   15.95   10.77
   0  -5  13   14.83    9.23
   0   5 -13    6.84    3.58
   0  -5  13    8.22    2.76
   0   5 -13    3.19    4.59
   0   5 -13   12.96    3.54
   0   5 -13   10.85    4.57
   0  -5  12  729.90   42.24
   0  -5  12  707.11   40.11
   0   5 -12  637.07   40.57
   0   5 -12  677.13   42.27
   0  -5  12  689.06   45.72
   0   5 -12  654.04   41.06
   0  -5  12  618.57   47.47
   0   5 -12  661.77   40.34
   0   5 -12  717.07   41.01
   0   5 -12  699.75   40.87
   0  -5  11    2.35    7.99
   0  -5  11   13.41    4.94
   0   5 -11    5.05    2.80
   0   5 -11    6.19    3.52
   0   5 -11    4.99    3.49
   0  -5  11   10.93    2.84
   0  -5  11   -6.26    8.38
   0   5 -11    8.66    3.21
   0   5 -11    6.01    3.91
   0   5 -11    5.72    1.37
   0  -5  11    6.35    1.91
   0   5 -11    8.62    4.95
   0   5 -11    3.78    3.96
   0   5 -10 1351.75   77.53
   0  -5  10 1308.90   77.91
   0  -5  10 1295.23   83.07
   0  -5  10 1267.15   81.09
   0   5 -10 1465.68   80.73
   0   5 -10 1300.30   76.64
   0   5 -10 1359.12   76.97
   0  -5  10 1316.61   76.29
   0   5 -10 1246.81   76.56
   0   5 -10 1242.72   76.91
   0   5 -10 1292.28   75.60
   0   5 -10 1330.46   77.96
   0  -5  10 1360.28   75.98
   0   5 -10 1375.76   76.97
   0   5 -10 1312.20   76.25
   0  -5   9   14.03    4.54
   0  -5   9   13.51    7.71
   0  -5   9   17.55    7.07
   0   5  -9   14.47    7.07
   0   5  -9   10.62    5.36
   0   5  -9    8.84    3.07
   0   5  -9   14.49    1.94
   0  -5   9   14.01    2.75
   0   5  -9   11.84    3.60
   0   5  -9   15.32    3.20
   0   5  -9   18.85    2.76
   0   5  -9   19.71    3.86
   0  -5   9   13.58    2.53
   0   5  -9   15.26    4.55
   0   5  -9   13.45    3.62
   0   5  -9   18.92    3.73
   0   5  -9   18.70    4.64
   0   5  -8 1258.37   72.84
   0   5  -8 1254.22   73.41
   0  -5   8 1280.92   73.96
   0  -5   8 1255.50   78.18
   0   5  -8 1463.90   76.48
   0   5  -8 1216.78   72.56
   0   5  -8 1344.61   74.49
   0   5  -8 1236.67   73.71
   0   5  -8 1301.12   73.12
   0  -5   8 1213.42   72.47
   0   5  -8 1408.89   74.85
   0   5  -8 1190.21   72.60
   0   5  -8 1202.58   72.91
   0   5  -8 1225.79   71.94
   0   5  -8 1298.97   73.01
   0   5  -8 1184.14   72.18
   0  -5   8 1268.47   72.33
   0  -5   8 1292.77   72.60
   0   5  -7    4.11    3.35
   0   5  -7   12.50    2.66
   0  -5   7    9.69    2.73
   0  -5   7    8.45    3.72
   0   5  -7   12.93    8.15
   0  -5   7    3.42    5.86
   0   5  -7    2.29    5.30
   0   5  -7   -1.46    4.30
   0  -5   7    7.49    2.30
   0   5  -7    8.13    2.31
   0   5  -7    3.20    3.18
   0   5  -7    9.76    3.15
   0  -5   7    8.96    2.30
   0   5  -7    5.91    2.24
   0   5  -7    6.99    2.71
   0   5  -7    9.48    1.76
   0  -5   7    6.44    1.95
   0   5  -7    7.42    1.76
   0   5  -7    7.57    2.95
   0   5  -7    8.73    4.54
   0   5  -6 1373.88   78.20
   0  -5   6 1260.50   78.61
   0  -5   6 1359.98   77.81
   0   5  -6 1439.44   82.72
   0  -5   6 1307.57   81.97
   0   5  -6 1466.75   80.72
   0   5  -6 1327.22   77.34
   0   5  -6 1412.70   79.04
   0   5  -6 1266.47   78.29
   0   5  -6 1382.51   78.02
   0  -5   6 1358.18   77.50
   0  -5   6 1337.03   77.32
   0   5  -6 1244.67   77.44
   0   5  -6 1328.60   77.74
   0   5  -6 1354.68   77.03
   0   5  -6 1343.60   77.58
   0   5  -6 1299.37   76.99
   0   5  -6 1353.79   77.81
   0  -5   6 1365.76   77.40
   0   5  -5   17.91    3.28
   0   5  -5   17.86    2.59
   0  -5   5   18.87    2.83
   0   5  -5   16.58    6.52
   0  -5   5   21.54    3.75
   0  -5   5   14.10    5.86
   0   5  -5   15.41    5.32
   0  -5   5   16.42    5.24
   0   5  -5   17.15    3.26
   0   5  -5   15.60    3.83
   0   5  -5   15.71    3.00
   0   5  -5   12.03    2.75
   0  -5   5   11.31    2.34
   0  -5   5   12.41    2.20
   0   5  -5   13.12    2.15
   0   5  -5   13.21    2.29
   0   5  -5   11.78    2.60
   0   5  -5   17.12    2.81
   0   5  -5   13.91    1.67
   0  -5   5   15.47    2.36
   0  -5   5   14.59    1.76
   0   5  -5   20.22    2.12
   0  -5   4 5438.98  325.14
   0   5  -4 5550.51  321.95
   0   5  -4 5622.05  322.09
   0   5  -4 5362.52  321.62
   0   5  -4 5789.01  322.38
   0  -5   4 5597.70  321.63
   0  -5   4 5636.13  321.99
   0   5  -4 5789.47  322.20
   0  -5   4 5692.46  321.60
   0   5  -4 5643.02  321.70
   0  -5   4 5711.98  321.93
   0   5  -4 5660.85  321.82
   0   5  -4 5657.64  322.41
   0   5  -4 5901.53  322.22
   0  -5   4 4752.36  322.70
   0   5  -4 6200.37  326.13
   0  -5   4 5760.28  325.61
   0  -5   4 5595.41  322.20
   0  -5   3   36.24    5.85
   0   5  -3   20.89    2.34
   0   5  -3   20.14    2.65
   0   5  -3   18.42    2.08
   0   5  -3   20.32    3.00
   0  -5   3   24.00    2.17
   0   5  -3   23.13    2.82
   0  -5   3   21.62    2.58
   0  -5   3   22.12    2.33
   0  -5   3   21.63    2.45
   0   5  -3   22.17    2.35
   0  -5   3   23.71    2.57
   0  -5   3   18.29    2.96
   0   5  -3   19.65    2.28
   0   5  -3   23.13    2.86
   0  -5   3   18.02    5.10
   0   5  -3   21.57    5.54
   0  -5   3   24.44    2.71
   0   5  -2 2195.87  121.33
   0   5  -2 2006.63  118.19
   0   5  -2 2060.79  118.50
   0  -5   2 1894.07  120.85
   0   5  -2 2125.16  118.82
   0  -5   2 2080.15  118.54
   0   5  -2 2125.36  118.70
   0  -5   2 1978.97  118.67
   0  -5   2 2079.32  118.60
   0  -5   2 2042.11  118.89
   0   5  -2 2083.03  118.14
   0   5  -2 2024.65  118.51
   0   5  -2 2050.74  118.59
   0  -5   2 2028.75  118.01
   0   5  -2 2086.49  118.34
   0  -5   2 2065.90  118.51
   0  -5   1   17.35    2.40
   0   5  -1   13.51    1.53
   0   5  -1   14.18    3.83
   0  -5   1    9.85    2.71
   0  -5   1   13.47    1.42
   0  -5   1   17.83    2.17
   0   5  -1   13.04    2.32
   0   5  -1   14.76    2.09
   0  -5   1   14.67    2.27
   0  -5   1   16.57    2.43
   0   5  -1   15.34    1.56
   0  -5   1   17.91    3.74
   0  -5   1   16.39    2.20
   0   5  -1   20.06    2.19
   0   5  -1   16.63    2.10
   0   5  -1   13.28    2.19
   0  -5   0 4405.98  250.33
   0  -5   0 4301.16  251.01
   0   5   0 4415.52  250.83
   0   5   0 4150.13  250.33
   0   5   0 4403.45  250.86
   0   5   0 4659.90  250.98
   0  -5   0 4376.70  250.38
   0  -5   0 4323.39  252.70
   0   5   0 4483.70  251.06
   0   5   0 4871.29  252.92
   0   5   0 4380.28  250.86
   0   5   1   16.49    2.24
   0   5   1   17.05    2.02
   0   5   1   11.84    1.80
   0   5   1   11.65    1.92
   0  -5  -1   17.97    2.01
   0   5   1   18.69    1.99
   0  -5  -1   14.72    1.12
   0  -5  -1   14.91    2.12
   0  -5  -1   15.54    1.32
   0   5   1    9.32    3.58
   0  -5  -1   16.59    3.10
   0  -5  -2 4291.25  261.99
   0   5   2 4140.78  262.36
   0  -5  -2 4528.10  260.95
   0   5   2 4463.52  261.00
   0   5   2 4621.74  261.06
   0   5   2 4722.38  261.11
   0  -5  -2 4476.35  261.18
   0   5   2 4679.24  261.23
   0  -5  -2 4581.89  260.56
   0  -5  -2 4601.98  260.98
   0   5   3   11.60    2.84
   0  -5  -3   13.91    2.35
   0  -5  -3   10.58    1.57
   0   5   3   13.00    1.76
   0  -5  -3    9.55    1.89
   0   5   3   12.21    1.90
   0   5   3   15.48    2.05
   0  -5  -3   11.08    1.72
   0  -5  -3   12.93    1.34
   0   5   4 5295.46  324.94
   0  -5  -4 5786.24  324.61
   0  -5  -4 5601.73  324.28
   0  -5  -4 6141.49  324.62
   0  -5  -4 5528.24  324.35
   0   5   4 5443.82  323.99
   0  -5  -4 5842.65  324.22
   0   5   4 5784.11  324.18
   0  -5  -5   15.66    1.90
   0   5   5   16.91    2.21
   0  -5  -5   16.67    2.10
   0  -5  -5   20.27    1.96
   0   5   5   15.14    1.82
   0  -5  -5   17.17    1.54
   0   5   5   16.39    1.67
   0   5   6 3202.20  195.44
   0  -5  -6 3307.90  195.71
   0   5   6 3561.66  195.62
   0   5   6 3397.52  195.56
   0   5   6 3476.23  196.21
   0  -5  -6 3546.86  195.53
   0   5   6 3424.58  195.89
   0  -5  -6 3400.86  195.41
   0   5   7    4.47    1.56
   0   5   7    6.21    1.61
   0  -5  -7    5.06    1.74
   0   5   7    2.02    2.01
   0   5   7    6.27    1.79
   0  -5  -7    5.85    1.55
   0   5   7    4.29    1.76
   0  -5  -7    4.77    1.55
   0  -5  -8 3348.35  190.87
   0   5   8 3350.08  191.40
   0   5   8 3433.18  190.85
   0  -5  -8 3300.98  191.01
   0   5   8 3356.44  191.79
   0   5   8 3284.21  191.04
   0   5   8 3135.43  191.00
   0  -5  -8 3384.31  191.10
   0   5   9   10.26    2.42
   0   5   9    7.88    1.81
   0  -5  -9   10.22    2.07
   0   5   9    3.63    2.81
   0  -5  -9    5.73    2.76
   0   5   9    9.76    2.24
   0   5   9    7.88    2.14
   0  -5  -9    6.00    2.34
   0  -5  -9    9.25    2.78
   0   5  10 3608.25  212.66
   0   5  10 3663.79  212.25
   0   5  10 3856.27  211.32
   0  -5 -10 3578.39  211.50
   0   5  10 3608.25  211.24
   0   5  10 3661.05  210.69
   0  -5 -10 3808.59  212.39
   0  -5 -10 3676.99  211.91
   0   5  10 3649.36  211.76
   0   5  10 3542.03  211.83
   0  -5 -10 3887.93  212.32
   0  -5 -10 3864.09  212.05
   0   5  11    6.25    3.32
   0   5  11   11.00    2.90
   0  -5 -11    2.97    1.88
   0   5  11    2.05    1.78
   0   5  11    4.23    1.18
   0  -5 -11    3.42    2.65
   0   5  11    4.00    2.55
   0  -5 -11    4.55    2.99
   0  -5 -11    3.38    2.90
   0  -5 -11    5.03    3.10
   0   5  11    3.63    2.50
   0  -5 -12 1923.13  124.33
   0   5  12 1988.61  125.00
   0   5  12 2060.55  125.49
   0   5  12 2082.99  126.00
   0   5  12 2043.08  124.86
   0  -5 -12 2170.94  125.14
   0   5  12 2588.44  124.01
   0  -5 -12 2118.70  125.57
   0   5  12 2087.24  124.69
   0  -5 -12 2073.02  123.97
   0   5  12 2153.62  124.02
   0  -5 -12 2197.82  125.34
   0  -5 -12 2167.18  125.55
   0  -5 -13    4.24    4.12
   0   5  13    2.33    3.16
   0  -5 -13    4.07    3.09
   0   5  13   -0.28    2.58
   0  -5 -13    1.88    1.40
   0   5  13    6.11    3.44
   0   5  13    2.12    3.90
   0  -5 -13    4.21    3.48
   0  -5 -13    4.21    3.75
   0   5  13    1.35    1.30
   0   5  13   -1.36    3.07
   0  -5 -13    1.44    1.81
   0   5  13    2.67    1.58
   0   5  14 1239.00   72.95
   0  -5 -14 1328.86   73.34
   0  -5 -14 1260.80   73.78
   0  -5 -14 1276.65   73.22
   0   5  14 1240.12   71.66
   0  -5 -14 1353.47   73.68
   0  -5 -14 1379.38   74.00
   0  -5 -14 1176.71   72.07
   0   5  14 1156.46   74.10
   0  -5 -14 1231.17   71.81
   0   5  14 1248.89   71.70
   0   5  14 1214.14   73.17
   0   5  15   -0.90    5.58
   0  -5 -15   -0.39    3.63
   0   5  15   -2.46    4.95
   0  -5 -15   -0.37    1.73
   0   5  15    1.08    1.46
   0   5  15    3.20    3.33
   0   5  15    0.76    1.45
   0  -5 -15    2.31    3.82
   0  -5 -15    0.32    1.88
   0  -5 -15   -0.46    4.50
   0  -5 -15    2.49    4.46
   0  -5 -16 1060.45   60.67
   0  -5 -16  939.60   58.99
   0   5  16 1036.09   60.46
   0   5  16 1006.18   66.16
   0   5  16 1019.25   62.02
   0  -5 -16 1063.56   60.75
   0   5  16 1014.37   63.65
   0   5  16 1056.66   58.81
   0   5  16 1022.87   58.67
   0   5  16 1002.15   61.88
   0   5  17    1.16    1.08
   0   5  17    9.60    9.79
   0   5  17   -0.41    3.96
   0  -5 -17   -3.60    4.41
   0   5  17    3.54    5.55
   0   5  17    2.09    7.02
   0   5  17   -0.73    5.56
   0  -5 -17    0.44    4.44
   0   5  17    3.57    1.71
   0   5  18  962.08   69.31
   0   5  18 1103.43   63.31
   0   5  18 1029.89   66.77
   0  -5 -18 1032.48   63.36
   0   5  18 1028.85   64.82
   0   5  18 1000.64   64.83
   0  -5 -18 1112.09   63.53
   0   5  18 1071.00   61.24
   0   5  19    3.64   11.14
   0   5  19    5.45    4.86
   0  -5 -19   -1.01    5.12
   0   5  19   -3.22    6.71
   0   5  19    2.47    6.94
   0   5  19    7.16    8.47
   0  -5 -19    4.01    5.18
   0   5  19   -0.57    1.77
   0   5  20  437.53   32.34
   0  -5 -20  463.16   30.60
   0   5  20  404.61   34.06
   0   5  20  497.04   32.76
   0   5  20  533.22   39.17
   0   5  20  540.94   30.67
   0  -5 -20  480.44   30.74
   0   5  21   -8.31    7.61
   0  -5 -21   -1.12    6.13
   0   5  21   -8.11   10.24
   0   5  21   -2.41    4.60
   0   5  21   -4.08   13.26
   0  -5 -21    4.48    6.31
   0   5  21   -1.80    7.59
   0  -5 -22  487.32   28.30
   0   5  22  400.40   30.05
   0   5  22  452.07   37.20
   0  -5 -22  406.50   28.04
   0   5  22  374.99   29.57
   0   5  22  406.03   26.74
   0   5  22  386.07   32.18
   0  -5 -22  472.09   28.28
   0   5  23   18.00   11.24
   0  -5 -23   -0.61    6.86
   0   5  23   -9.15    8.73
   0  -5 -23   -1.41    6.86
   0   5  23    8.92   13.33
   0  -5 -23   -4.92    7.29
   0   5  24  273.53   25.69
   0  -6  17   -1.40   10.79
   0   6 -17    4.28    5.56
   0   6 -17    6.62    6.46
   0  -6  16   36.16   11.62
   0   6 -16   20.02    6.45
   0  -6  16    6.49   13.49
   0   6 -16   17.95    5.72
   0   6 -15   13.31    5.36
   0  -6  15    3.12    6.39
   0  -6  15    1.37    9.93
   0   6 -15    2.34    5.73
   0  -6  15   -2.06   11.90
   0   6 -15   -1.16    4.80
   0  -6  14   85.38   13.48
   0  -6  14   99.31    9.97
   0   6 -14   89.81    8.31
   0   6 -14  103.09    9.16
   0   6 -14   76.55   10.13
   0   6 -14   97.73    8.77
   0   6 -13   -0.68    4.20
   0  -6  13   -3.70   10.70
   0  -6  13    3.01    5.83
   0  -6  13    7.79    9.88
   0   6 -13    0.85    5.02
   0   6 -13    3.26    5.60
   0   6 -13   -2.31    4.77
   0  -6  12  197.27   21.48
   0   6 -12  223.39   15.27
   0   6 -12  222.32   14.65
   0  -6  12  179.29   19.09
   0   6 -12  240.54   15.11
   0  -6  12  219.52   16.25
   0   6 -12  200.72   16.11
   0  -6  11    6.92    4.96
   0   6 -11    1.48    3.41
   0  -6  11    4.35    2.84
   0  -6  11   11.48   10.04
   0   6 -11    1.35    2.85
   0   6 -11    9.90    4.42
   0   6 -11    0.58    5.02
   0   6 -11    4.87    3.97
   0  -6  11   -3.73    8.40
   0  -6  11    4.64    2.40
   0   6 -11    6.87    4.22
   0  -6  10  286.51   23.64
   0  -6  10  299.68   20.39
   0   6 -10  303.01   18.63
   0   6 -10  281.56   20.08
   0  -6  10  316.24   25.63
   0   6 -10  316.53   19.19
   0  -6  10  315.74   18.36
   0   6 -10  285.70   18.25
   0   6 -10  275.80   19.08
   0  -6  10  297.79   18.08
   0   6 -10  320.90   19.30
   0   6 -10  302.00   18.92
   0   6 -10  283.67   17.57
   0  -6   9    7.06    4.94
   0  -6   9    2.86    7.98
   0  -6   9    3.52    7.30
   0   6  -9    5.98    2.99
   0   6  -9    5.08    4.27
   0  -6   9    7.28    2.77
   0   6  -9    2.45    3.57
   0   6  -9    6.16    2.62
   0   6  -9    2.50    4.05
   0   6  -9    4.17    3.47
   0   6  -9    5.70    3.87
   0   6  -9    8.12    3.71
   0  -6   9    8.80    2.55
   0   6  -9    4.86    1.92
   0  -6   8  513.49   36.83
   0   6  -8  579.51   35.32
   0   6  -8  522.20   31.10
   0   6  -8  473.31   32.32
   0   6  -8  550.30   33.37
   0   6  -8  554.29   31.91
   0  -6   8  558.39   31.17
   0   6  -8  496.94   30.98
   0  -6   8  531.77   31.09
   0   6  -8  537.06   31.70
   0   6  -8  484.44   31.53
   0  -6   8  511.04   32.68
   0   6  -8  514.33   30.52
   0  -6   8  508.46   30.98
   0  -6   8  529.02   31.62
   0   6  -8  515.78   32.05
   0   6  -8  531.25   31.39
   0  -6   7   11.83    3.22
   0  -6   7   12.31    7.26
   0  -6   7    9.14    4.12
   0   6  -7    6.33    8.41
   0   6  -7    7.57    6.37
   0   6  -7   12.02    2.56
   0   6  -7    8.17    2.87
   0   6  -7    8.14    3.71
   0   6  -7   15.48    5.10
   0   6  -7    9.38    3.44
   0  -6   7   13.11    2.77
   0  -6   7    8.87    2.68
   0   6  -7    9.99    2.53
   0  -6   7    9.84    2.56
   0   6  -7   10.90    2.07
   0   6  -7   17.81    3.56
   0   6  -7   15.18    5.11
   0   6  -7    5.07    3.08
   0   6  -6  622.92   37.92
   0   6  -6  546.14   34.13
   0  -6   6  565.73   35.83
   0  -6   6  562.12   34.75
   0   6  -6  646.91   36.27
   0   6  -6  600.53   35.07
   0  -6   6  575.84   34.45
   0  -6   6  606.90   34.20
   0  -6   6  558.49   34.37
   0   6  -6  591.79   34.43
   0   6  -6  567.30   35.10
   0   6  -6  658.46   40.27
   0  -6   6  600.30   39.44
   0   6  -6  602.57   34.89
   0   6  -6  565.61   34.69
   0   6  -6  569.25   33.92
   0  -6   5    6.21    6.04
   0   6  -5    2.13    6.67
   0  -6   5    3.27    3.33
   0   6  -5    9.04    5.60
   0  -6   5    2.84    4.66
   0   6  -5    6.20    1.95
   0  -6   5    7.65    2.56
   0   6  -5    4.72    3.91
   0   6  -5    9.03    3.06
   0  -6   5    4.32    2.19
   0   6  -5    4.88    2.82
   0  -6   5    4.21    2.02
   0   6  -5    5.53    2.95
   0   6  -5    4.72    2.10
   0   6  -5    8.31    2.68
   0  -6   5    6.07    1.57
   0   6  -5    3.33    2.83
   0   6  -5    6.18    1.81
   0  -6   5    7.35    2.43
   0  -6   4 1429.28   92.14
   0   6  -4 1574.61   88.66
   0  -6   4 1574.85   88.95
   0   6  -4 1475.95   88.43
   0   6  -4 1603.19   89.42
   0  -6   4 1555.60   88.46
   0   6  -4 1579.51   89.21
   0  -6   4 1525.66   88.93
   0  -6   4 1547.31   88.53
   0   6  -4 1508.44   89.01
   0   6  -4 1540.80   88.65
   0   6  -4 1584.54   89.19
   0  -6   4 1383.17   89.92
   0   6  -4 1566.71   93.14
   0  -6   4 1476.63   89.16
   0   6  -3   14.60    5.60
   0   6  -3   20.01    2.41
   0  -6   3   18.11    2.74
   0   6  -3   19.97    2.53
   0   6  -3   15.20    3.13
   0  -6   3   18.76    2.11
   0  -6   3   16.11    5.00
   0   6  -3   14.58    2.77
   0  -6   3   14.92    2.59
   0  -6   3   20.89    2.71
   0   6  -3   17.08    2.78
   0   6  -3   21.08    3.07
   0   6  -3   22.72    2.37
   0  -6   3   20.54    3.31
   0   6  -3   17.74    2.78
   0  -6   3   13.90    3.00
   0   6  -2  890.13   50.63
   0   6  -2  738.81   46.73
   0  -6   2  802.99   47.23
   0   6  -2  831.29   47.03
   0   6  -2  839.65   47.59
   0   6  -2  799.98   47.41
   0  -6   2  821.95   47.27
   0   6  -2  806.12   47.22
   0  -6   2  791.99   47.44
   0   6  -2  802.91   47.22
   0  -6   2  803.36   47.67
   0   6  -2  823.78   46.73
   0  -6   2  797.34   46.58
   0   6  -2  825.83   47.36
   0  -6   2  821.20   47.35
   0  -6   2  791.79   49.92
   0  -6   1   14.30    2.72
   0   6  -1   15.18    1.66
   0  -6   1   15.52    2.86
   0  -6   1   14.04    3.21
   0   6  -1   17.30    5.09
   0  -6   1   13.57    1.55
   0  -6   1   21.34    2.58
   0   6  -1   14.94    2.66
   0  -6   1   17.36    2.54
   0   6  -1   15.64    2.41
   0  -6   1   16.42    2.79
   0   6  -1   12.74    2.51
   0   6  -1   13.77    2.47
   0  -6   1   15.31    4.19
   0   6  -1   11.42    2.16
   0  -6   1   16.72    2.38
   0   6   0 3592.41  193.64
   0  -6   0 3573.72  193.97
   0   6   0 3462.04  193.73
   0  -6   0 3081.32  195.45
   0  -6   0 3355.18  193.65
   0   6   0 3388.03  193.51
   0   6   0 3449.75  193.45
   0  -6   0 3163.82  193.58
   0   6   0 3189.27  192.84
   0  -6   0 3457.64  192.90
   0  -6   0 3374.56  192.84
   0   6   0 3761.89  195.96
   0  -6   0 3178.56  194.26
   0   6   0 3379.46  193.49
   0   6   1   17.67    2.57
   0  -6  -1    9.60    1.91
   0   6   1   11.33    2.06
   0   6   1   10.79    2.10
   0  -6  -1    9.52    1.21
   0   6   1   15.17    2.23
   0  -6  -1   13.88    3.38
   0   6   1    8.96    3.92
   0  -6  -1   20.22    2.55
   0   6   1   13.08    1.08
   0   6   1    8.08    2.13
   0  -6  -2 1590.74  101.24
   0   6   2 1801.33  101.43
   0  -6  -2 1808.82  100.76
   0   6   2 1807.01  101.39
   0  -6  -2 1773.05  101.30
   0   6   2 1704.87  101.58
   0   6   2 1810.67  101.45
   0  -6  -2 1743.62  102.70
   0   6   2 1553.58  103.15
   0  -6  -3   12.55    2.12
   0   6   3   20.11    2.22
   0  -6  -3   14.33    1.51
   0  -6  -3   15.53    2.00
   0   6   3   16.03    2.37
   0   6   3   14.05    3.69
   0  -6  -3   11.30    2.88
   0  -6  -3   17.71    2.40
   0   6   3   14.58    2.24
   0  -6  -4 2516.40  143.12
   0   6   4 2526.62  142.70
   0  -6  -4 2478.52  142.86
   0   6   4 2667.30  142.89
   0   6   4 2299.86  141.99
   0  -6  -4 2584.05  142.30
   0  -6  -4 2561.43  142.58
   0   6   4 2373.78  143.73
   0  -6  -4 2603.95  142.52
   0   6   5   13.45    1.47
   0  -6  -5   10.83    2.11
   0  -6  -5   11.95    2.01
   0  -6  -5   12.92    1.92
   0   6   5   14.41    2.72
   0  -6  -5   15.53    1.82
   0   6   5   14.61    1.86
   0   6   6 1959.44  118.32
   0  -6  -6 2080.40  118.88
   0  -6  -6 2122.71  118.53
   0  -6  -6 2166.98  118.21
   0  -6  -6 2158.32  118.59
   0   6   6 1997.00  118.48
   0   6   6 1857.49  118.82
   0  -6  -7    6.06    1.65
   0   6   7    6.39    1.55
   0  -6  -7    7.52    1.91
   0   6   7    5.34    1.79
   0   6   7    7.78    1.84
   0  -6  -7    5.26    1.96
   0   6   7    3.47    2.19
   0  -6  -7    5.07    1.45
   0   6   7    5.23    1.95
   0   6   7    3.27    1.47
   0  -6  -8 2580.43  149.45
   0   6   8 2604.82  149.60
   0  -6  -8 2437.27  149.61
   0   6   8 2453.60  149.48
   0  -6  -8 2575.29  149.74
   0   6   8 2795.04  149.56
   0   6   8 2701.30  149.99
   0  -6  -8 2635.20  149.49
   0   6   8 2665.59  150.45
   0  -6  -9    1.31    1.93
   0   6   9    3.45    2.17
   0  -6  -9    3.29    2.05
   0   6   9    2.94    1.78
   0  -6  -9    5.62    2.10
   0   6   9    1.88    2.02
   0   6   9    4.57    2.12
   0   6   9    5.60    3.10
   0  -6  -9    1.92    1.88
   0  -6 -10 2414.46  138.85
   0   6  10 2421.02  139.56
   0   6  10 2154.30  139.86
   0   6  10 2379.41  139.09
   0   6  10 2363.22  139.11
   0  -6 -10 2433.42  139.15
   0  -6 -10 2484.73  139.21
   0  -6 -10 2407.13  139.05
   0   6  10 2518.64  138.80
   0   6  11    9.54    2.13
   0  -6 -11    5.20    2.23
   0   6  11    9.92    2.88
   0  -6 -11    3.65    3.13
   0   6  11    6.80    2.74
   0   6  11    6.74    0.93
   0   6  11    7.76    3.46
   0   6  11   10.86    3.01
   0  -6 -11    9.01    2.72
   0  -6 -11    8.19    3.24
   0  -6 -12 1871.68  107.68
   0  -6 -12 1868.63  107.37
   0   6  12 1786.24  108.20
   0   6  12 1783.36  107.63
   0  -6 -12 1957.42  107.87
   0   6  12 1788.94  107.20
   0   6  12 1790.73  107.07
   0  -6 -12 1610.79  107.11
   0   6  12 1967.71  106.11
   0  -6 -12 1758.88  106.80
   0   6  12 1883.11  106.35
   0  -6 -13   -0.90    2.30
   0   6  13    2.24    1.31
   0   6  13    2.11    3.26
   0   6  13    3.21    3.95
   0  -6 -13    2.52    3.87
   0  -6 -13   -1.71    3.01
   0   6  13    0.59    2.87
   0   6  13    1.31    3.13
   0   6  13    4.69    1.81
   0   6  13    1.96    1.71
   0  -6 -13    4.53    4.14
   0  -6 -13    2.86    3.37
   0  -6 -14 1254.76   74.42
   0   6  14 1172.71   74.90
   0   6  14 1226.03   74.38
   0   6  14 1281.47   72.92
   0   6  14 1399.84   72.45
   0   6  14 1265.42   72.62
   0   6  14 1174.85   73.77
   0   6  14 1179.84   73.57
   0  -6 -14 1278.52   74.03
   0  -6 -14 1163.75   73.05
   0  -6 -14 1319.11   74.50
   0  -6 -14 1336.17   74.24
   0  -6 -14 1176.32   72.45
   0   6  15    2.26    1.45
   0  -6 -15    4.23    1.56
   0   6  15    6.26    1.98
   0   6  15    2.84    2.55
   0  -6 -15    3.46    4.16
   0  -6 -15    6.80    4.87
   0  -6 -15    5.40    2.35
   0  -6 -15    2.39    3.75
   0   6  15    0.62    4.52
   0   6  16  793.35   50.87
   0  -6 -16  860.59   48.41
   0  -6 -16  741.41   46.55
   0  -6 -16  750.70   46.00
   0   6  16  873.98   47.05
   0  -6 -16  810.89   48.00
   0   6  16  817.46   46.11
   0   6  16  776.20   49.06
   0   6  16  811.62   45.97
   0  -6 -17    1.77    4.41
   0  -6 -17   -0.73    2.34
   0   6  17    1.80    1.58
   0   6  17  -12.31    9.42
   0  -6 -17    0.46    4.42
   0   6  17    2.82    5.62
   0   6  17    1.80    1.71
   0   6  17    0.28    3.13
   0   6  17   -2.18    5.55
   0   6  17    6.24    7.03
   0  -6 -18  660.90   38.53
   0  -6 -18  554.01   36.38
   0   6  18  644.90   36.06
   0   6  18  706.60   37.68
   0   6  18  579.20   44.11
   0  -6 -18  662.14   38.60
   0   6  18  599.83   39.73
   0   6  18  624.81   41.77
   0   6  18  617.84   36.04
   0   6  18  608.01   39.92
   0   6  19    2.30    1.05
   0   6  19   -0.13    1.10
   0   6  19    9.87    6.81
   0   6  19   -2.37    8.40
   0  -6 -19   11.53    5.41
   0   6  19    3.54   11.34
   0   6  19    0.79    6.54
   0   6  19    0.93    1.48
   0  -6 -19    0.51    4.82
   0   6  20  363.64   31.21
   0  -6 -20  402.32   24.56
   0   6  20  313.14   27.44
   0   6  20  351.21   25.99
   0   6  20  345.04   26.13
   0  -6 -20  391.79   24.52
   0   6  21   -3.96   11.75
   0   6  21   -6.67    9.96
   0  -6 -21   -9.07    6.04
   0   6  21    0.92    7.49
   0   6  21   -9.80    7.96
   0  -6 -21   -5.04    6.01
   0   6  22  261.52   22.63
   0   6  22  238.15   28.01
   0   6  22  306.35   25.70
   0   6  22  308.57   22.88
   0  -6 -22  316.76   20.93
   0   6  22  286.85   19.61
   0  -6 -22  310.70   20.95
   0   6  23   -4.38   14.03
   0   6  23   14.83   12.01
   0  -6 -23   -0.62    7.08
   0   6  23   -1.97    8.39
   0   6  23    5.08    9.14
   0  -6 -23   -0.62    6.97
   0   6  24  320.52   27.43
   0  -6 -24  306.92   22.23
   0   6  24  260.85   29.90
   0   7 -16   17.86    6.62
   0  -7  16   44.69   12.89
   0   7 -15    2.63    5.80
   0   7 -15    4.91    6.07
   0  -7  15   -1.43   10.98
   0  -7  15    2.71    6.98
   0   7 -15    0.76    4.86
   0   7 -14   12.06    5.57
   0   7 -14    6.11    5.73
   0  -7  14    1.41   10.58
   0  -7  14    5.37    6.58
   0   7 -14    2.52    4.64
   0   7 -13    4.22    5.32
   0  -7  13   -1.94   10.80
   0   7 -13   -5.39    5.22
   0  -7  13   -1.39   10.04
   0   7 -13   -2.38    4.23
   0  -7  13    9.88    6.71
   0  -7  12   21.38    6.92
   0   7 -12   23.55    4.63
   0  -7  12   27.54   12.24
   0   7 -12   18.85    5.43
   0  -7  12   26.65   10.43
   0   7 -12   25.47    5.60
   0  -7  12   21.79    3.26
   0  -7  11    1.62    2.83
   0   7 -11   -1.05    4.16
   0  -7  11    2.54    5.91
   0   7 -11   -2.07    3.49
   0  -7  11   12.13    9.65
   0  -7  11   -3.92    9.59
   0   7 -11   -0.40    4.38
   0   7 -11   -3.26    4.52
   0  -7  10    5.06    2.88
   0   7 -10    8.81    3.86
   0  -7  10  -10.22    8.85
   0   7 -10    5.01    4.57
   0   7 -10    3.10    4.20
   0   7 -10    7.76    4.30
   0   7 -10    1.64    3.28
   0  -7  10   -1.63    8.99
   0  -7  10   -1.24    5.26
   0   7  -9   -3.33    3.64
   0  -7   9    6.11    8.90
   0  -7   9   -1.81    5.16
   0   7  -9   -1.86    4.09
   0   7  -9    3.87    4.24
   0   7  -9   -1.01    2.91
   0  -7   9    6.39    3.09
   0   7  -9    5.88    4.13
   0   7  -9   -0.42    2.22
   0  -7   8    7.03    4.70
   0   7  -8    0.92    2.75
   0   7  -8   -0.77    4.00
   0  -7   8    6.15    2.91
   0  -7   8    5.81    2.95
   0   7  -8   -1.67    3.35
   0   7  -8    3.36    4.46
   0   7  -8    3.94    3.91
   0   7  -8    2.08    3.63
   0  -7   8   -3.14    3.34
   0   7  -8   -0.59    2.10
   0   7  -7    0.92    6.84
   0  -7   7    1.14    4.57
   0   7  -7    1.66    2.45
   0   7  -7    1.12    3.78
   0  -7   7    2.57    2.82
   0  -7   7    2.41    2.71
   0  -7   7    3.61    2.65
   0   7  -7    0.40    4.26
   0   7  -7   -0.25    2.76
   0   7  -7    4.46    3.43
   0   7  -7    2.62    3.44
   0  -7   7    3.40    3.43
   0   7  -7   -0.15    2.11
   0   7  -6   22.00    6.75
   0  -7   6   23.52    6.94
   0   7  -6   27.31    3.16
   0   7  -6   18.76    5.56
   0   7  -6   24.87    4.43
   0  -7   6   26.07    3.11
   0   7  -6   21.60    3.83
   0  -7   6   24.33    3.53
   0   7  -6   29.59    3.64
   0  -7   6   26.38    4.01
   0  -7   6   35.08    5.43
   0   7  -6   17.65    8.58
   0   7  -6   26.98    4.35
   0  -7   6   29.62    3.59
   0   7  -6   18.49    2.79
   0   7  -5    1.68    5.94
   0  -7   5    1.03    5.45
   0   7  -5   -3.47    7.57
   0  -7   5   -0.53    3.75
   0  -7   5   -0.64    1.64
   0   7  -5   -2.81    3.42
   0  -7   5    1.55    2.34
   0   7  -5   -3.71    3.15
   0  -7   5    0.81    2.02
   0   7  -5    0.81    2.21
   0  -7   5   -1.29    2.94
   0   7  -5    0.31    2.92
   0   7  -5    4.08    2.92
   0  -7   5   -1.83    2.62
   0   7  -5   -0.29    2.89
   0   7  -5   -0.81    2.06
   0  -7   4   14.36    6.04
   0  -7   4    2.45    1.98
   0   7  -4   -0.55    2.59
   0   7  -4    2.35    3.11
   0  -7   4    0.71    1.87
   0  -7   4    0.52    2.27
   0   7  -4    3.34    2.31
   0  -7   4    5.39    2.65
   0   7  -4   -2.13    3.04
   0  -7   4    2.76    3.25
   0  -7   4    0.95    2.71
   0  -7   4    4.07    3.80
   0   7  -4   -1.06    6.92
   0   7  -4    0.30    2.76
   0   7  -4    4.80    2.15
   0   7  -4    3.06    2.68
   0   7  -3    2.89    5.65
   0   7  -3    0.26    2.45
   0   7  -3    1.29    2.99
   0  -7   3    0.12    1.58
   0  -7   3   -0.89    4.65
   0  -7   3   -0.78    2.26
   0   7  -3    0.60    2.04
   0   7  -3    0.59    2.78
   0  -7   3    5.37    2.26
   0  -7   3    0.47    2.29
   0  -7   3   -1.85    2.49
   0  -7   3    2.90    2.97
   0   7  -3   -1.70    2.78
   0   7  -3    1.08    1.83
   0  -7   3   -0.37    2.62
   0   7  -3    1.32    2.26
   0   7  -2    9.45    5.89
   0   7  -2   14.77    2.85
   0   7  -2   16.00    3.37
   0  -7   2   13.54    1.76
   0  -7   2   10.64    4.86
   0  -7   2    7.50    2.59
   0   7  -2   11.83    2.51
   0   7  -2    9.14    2.81
   0  -7   2    9.56    2.64
   0  -7   2   12.67    2.97
   0  -7   2    7.54    3.04
   0   7  -2   20.23    3.11
   0   7  -2   10.13    1.85
   0  -7   2   20.97    3.35
   0   7  -2   10.47    2.62
   0   7  -1    0.76    4.50
   0  -7   1    2.65    2.99
   0  -7   1    3.00    3.82
   0   7  -1    6.29    2.33
   0  -7   1    2.58    2.28
   0   7  -1    8.43    2.38
   0   7  -1    6.90    2.81
   0   7  -1    4.98    2.70
   0  -7   1    6.33    2.60
   0  -7   1    4.79    2.54
   0  -7   1    1.61    2.45
   0   7  -1    3.78    1.24
   0   7  -1    4.95    2.41
   0  -7   1    9.15    2.72
   0  -7   1    5.12    1.34
   0   7  -1    4.34    2.36
   0  -7   1    7.46    2.63
   0  -7   0  118.54    6.80
   0   7   0  110.16    7.57
   0  -7   0  111.46    7.88
   0   7   0  105.59    7.65
   0   7   0  101.60    6.74
   0  -7   0  115.82    7.96
   0  -7   0  103.86    8.54
   0   7   0  134.19   10.67
   0   7   0  106.10    7.64
   0   7   0   99.42    7.72
   0  -7   0  102.84    9.67
   0   7   0   93.53   10.50
   0  -7   0  113.44    8.14
   0   7   0  114.09    8.00
   0  -7   0  129.98    8.07
   0  -7   0  110.15    8.07
   0  -7  -1    3.54    2.64
   0   7   1   -3.00    4.21
   0   7   1   -1.03    2.39
   0   7   1   -0.82    1.90
   0  -7  -1    1.64    0.96
   0   7   1   -2.28    4.80
   0  -7  -1    0.60    3.66
   0   7   1    0.43    1.81
   0   7   1   -1.37    2.13
   0  -7  -1   -0.97    2.17
   0   7   1    0.20    0.67
   0   7   1   -1.09    2.00
   0  -7  -2   23.57    2.82
   0   7   2   30.14    2.97
   0  -7  -2   24.99    3.06
   0  -7  -2   25.11    1.82
   0   7   2   17.49    2.80
   0   7   2   22.73    3.17
   0  -7  -2   20.70    4.12
   0   7   2   20.95    5.20
   0   7   2   25.28    2.88
   0  -7  -3    0.73    1.91
   0   7   3    0.84    1.74
   0  -7  -3    0.33    0.99
   0  -7  -3    1.01    2.07
   0   7   3    0.21    2.02
   0   7   3    2.18    2.19
   0   7   3   -0.60    3.51
   0  -7  -3   -2.58    2.78
   0  -7  -3    0.88    1.66
   0  -7  -4  225.98   13.94
   0   7   4  203.21   12.13
   0   7   4  214.61   13.29
   0  -7  -4  203.89   12.93
   0   7   4  210.34   13.03
   0   7   4  205.52   12.95
   0   7   4  207.98   13.09
   0  -7  -4  215.08   13.33
   0  -7  -4  213.97   12.50
   0   7   4  175.64   14.39
   0  -7  -4  210.38   12.88
   0   7   5    2.53    0.96
   0   7   5    2.13    1.98
   0  -7  -5    1.17    1.72
   0  -7  -5    1.88    1.38
   0  -7  -5    7.14    1.93
   0   7   5    3.02    2.94
   0  -7  -5    3.42    2.11
   0  -7  -5    3.56    2.21
   0   7   6  198.82   11.89
   0  -7  -6  191.78   12.23
   0   7   6  190.94   12.12
   0  -7  -6  202.11   12.22
   0  -7  -6  206.57   12.44
   0  -7  -6  222.40   12.89
   0   7   6  164.87   12.98
   0   7   7    4.32    1.98
   0  -7  -7    2.41    1.72
   0   7   7    2.02    1.66
   0  -7  -7    3.09    1.26
   0   7   7    3.55    2.02
   0   7   7    2.96    2.11
   0   7   7    3.49    2.03
   0  -7  -7    1.80    1.92
   0  -7  -7    3.65    1.92
   0   7   7    3.83    1.51
   0  -7  -7    6.17    1.92
   0  -7  -8  644.80   37.41
   0   7   8  647.61   38.12
   0   7   8  680.51   37.82
   0  -7  -8  616.82   38.02
   0   7   8  623.17   37.67
   0  -7  -8  651.57   37.81
   0  -7  -8  611.34   37.58
   0   7   8  669.86   38.75
   0   7   8  638.78   37.54
   0  -7  -9    3.98    1.84
   0   7   9    2.06    2.21
   0   7   9    4.84    2.05
   0  -7  -9    5.78    2.38
   0   7   9    6.12    2.33
   0  -7  -9    4.27    2.41
   0  -7  -9    4.29    2.05
   0   7   9    6.09    2.10
   0   7   9    2.37    2.70
   0   7  10  235.66   16.27
   0  -7 -10  259.20   15.83
   0  -7 -10  262.94   16.15
   0   7  10  262.94   15.79
   0  -7 -10  266.72   16.15
   0   7  10  243.64   15.88
   0  -7 -10  243.51   15.68
   0   7  10  253.34   15.84
   0  -7 -10  262.34   16.00
   0   7  10  259.51   17.04
   0   7  11    1.39    2.78
   0  -7 -11    1.54    2.37
   0   7  11    1.58    2.02
   0  -7 -11    0.54    2.26
   0   7  11    1.52    2.58
   0  -7 -11    3.74    2.33
   0   7  11   -1.28    2.46
   0  -7 -11    1.62    2.74
   0   7  11    0.47    3.64
   0  -7 -12   79.62    6.25
   0  -7 -12   68.70    5.91
   0   7  12   72.58    5.61
   0   7  12   72.65    6.06
   0   7  12   67.30    6.44
   0  -7 -12   75.02    5.81
   0   7  12   70.74    6.10
   0  -7 -12   80.63    6.28
   0  -7 -13    4.55    3.32
   0   7  13    4.91    3.92
   0   7  13    3.32    3.29
   0   7  13    2.83    1.95
   0   7  13    0.32    2.93
   0   7  13    3.54    3.09
   0  -7 -13    1.16    2.79
   0  -7 -13    0.33    2.93
   0  -7 -13   -2.69    2.67
   0  -7 -14  532.02   33.36
   0   7  14  512.24   34.25
   0   7  14  557.13   35.21
   0  -7 -14  564.42   34.58
   0   7  14  556.62   32.80
   0   7  14  568.26   33.80
   0   7  14  553.52   33.92
   0   7  14  570.66   32.49
   0  -7 -14  582.58   34.12
   0  -7 -14  566.10   34.49
   0  -7 -15   -0.94    4.32
   0  -7 -15   -3.26    3.89
   0   7  15    0.33    1.82
   0  -7 -15   -1.21    3.81
   0  -7 -15    2.24    1.51
   0   7  15    2.06    2.19
   0   7  15    1.96    3.88
   0   7  15    3.76    4.57
   0  -7 -15    0.79    2.71
   0   7  15   -1.13    3.76
   0  -7 -16   26.71    5.08
   0  -7 -16   29.95    5.62
   0  -7 -16   25.89    5.45
   0   7  16   29.51    2.55
   0   7  16   25.34    6.12
   0  -7 -16   22.35    2.43
   0  -7 -16   28.25    3.77
   0   7  16   29.56    3.08
   0   7  17   -0.26    2.09
   0  -7 -17   -1.84    4.45
   0   7  17    7.07    5.47
   0  -7 -17    1.73    2.74
   0   7  17   -0.65    1.56
   0   7  18   78.23    5.26
   0   7  18   48.03   12.00
   0   7  18   66.85    9.19
   0   7  18   56.95   10.69
   0  -7 -18   82.15    7.95
   0  -7 -18   71.70    6.00
   0   7  18   68.94    8.91
   0   7  18   74.85    4.86
   0   7  19    1.58    6.20
   0  -7 -19   -5.17    5.27
   0   7  19  -12.02   10.43
   0   7  19    6.61    7.06
   0   7  19   -1.18    7.89
   0   7  19   -0.60    1.90
   0  -7 -19   -1.19    2.61
   0   7  19    0.16    1.25
   0   7  20  106.49   16.54
   0  -7 -20  106.68    9.88
   0  -7 -20   94.42    9.72
   0   7  20  101.05   11.57
   0   7  20  110.32   14.25
   0   7  20   89.05   11.42
   0   7  21   19.36   12.40
   0  -7 -21    6.72    6.27
   0  -7 -21   -3.44    6.05
   0   7  21    6.16    7.09
   0   7  21    3.98    8.85
   0   7  21   -0.92    7.43
   0   7  22   51.10   15.62
   0  -7 -22   88.95    9.32
   0  -7 -22   64.89    8.92
   0   7  22   50.12   10.09
   0   7  22   59.09   10.60
   0   7  22   63.05   12.92
   0   7  23   -6.40   13.36
   0  -7 -23    8.64    7.12
   0   7  23    1.02    8.97
   0   7  23    0.98    8.15
   0  -7 -23   -1.25    7.00
   0   7  23   -4.42   10.88
   0   7  24   70.14   11.97
   0   7  24   64.80   14.07
   0   7  24   42.42   16.32
   0   8 -15   -3.07    6.70
   0  -8  15    4.38    7.22
   0   8 -15    3.30    5.99
   0   8 -15    3.51    6.28
   0   8 -14  141.94   11.89
   0  -8  14  163.82   18.85
   0   8 -14  144.53   12.06
   0  -8  14  148.62   13.79
   0   8 -13   -6.16    5.40
   0   8 -13    2.74    5.71
   0  -8  13   11.57   10.50
   0   8 -13    0.67    4.43
   0  -8  13    0.71    7.23
   0   8 -12  184.85   13.31
   0   8 -12  202.14   13.50
   0  -8  12  182.08   19.01
   0  -8  12  169.35   11.40
   0  -8  12  185.40   14.92
   0   8 -12  153.51   12.03
   0   8 -11    5.88    3.88
   0  -8  11    1.46    3.23
   0   8 -11    6.97    5.10
   0  -8  11    5.46    9.97
   0  -8  11   -8.32    6.44
   0   8 -11    4.78    5.00
   0   8 -10  288.88   19.04
   0  -8  10  307.06   19.09
   0   8 -10  323.97   20.29
   0   8 -10  312.88   20.12
   0  -8  10  297.59   25.24
   0  -8  10  299.52   21.57
   0   8  -9    6.38    3.75
   0  -8   9    8.62    6.14
   0   8  -9    7.32    3.26
   0   8  -9   10.64    4.87
   0   8  -9    1.27    4.61
   0   8  -9    3.71    2.55
   0  -8   9    5.71    3.35
   0   8  -9    6.72    4.34
   0   8  -8  561.79   34.05
   0   8  -8  548.63   34.57
   0  -8   8  563.15   34.13
   0   8  -8  562.88   34.73
   0   8  -8  602.45   35.00
   0   8  -8  573.97   34.66
   0   8  -8  570.90   33.41
   0  -8   8  557.20   36.15
   0  -8   8  562.48   34.60
   0   8  -7   10.03    3.93
   0  -8   7    6.27    4.83
   0   8  -7    6.61    4.28
   0   8  -7    3.59    3.19
   0  -8   7    5.26    3.62
   0   8  -7    5.77    3.96
   0   8  -7    1.94    2.36
   0  -8   7  -10.90    9.27
   0  -8   7    2.86    2.80
   0   8  -7    3.43    4.29
   0  -8   7    8.10    3.25
   0   8  -6  509.57   30.80
   0  -8   6  503.83   29.49
   0   8  -6  491.97   30.51
   0   8  -6  498.50   30.40
   0   8  -6  510.39   29.77
   0  -8   6  468.07   31.65
   0  -8   6  493.10   30.49
   0   8  -6  453.27   30.23
   0  -8   6  484.66   34.75
   0   8  -6  583.73   34.69
   0  -8   6  499.59   30.15
   0   8  -6  497.10   29.46
   0   8  -6  498.42   30.38
   0  -8   5    6.45    6.74
   0  -8   5    2.59    1.95
   0  -8   5    1.21    3.85
   0  -8   5    4.84    3.09
   0   8  -5    1.18    3.91
   0  -8   5    3.14    2.20
   0   8  -5    6.60    3.62
   0  -8   5    2.54    3.14
   0   8  -5    4.21    3.23
   0   8  -5   -2.50    8.18
   0  -8   5   -1.18    4.49
   0   8  -5    3.86    3.58
   0   8  -5    4.99    2.56
   0   8  -5    0.92    2.33
   0   8  -5    4.26    3.34
   0  -8   4  437.56   32.47
   0   8  -4  566.42   36.83
   0  -8   4  543.46   32.01
   0  -8   4  502.41   31.37
   0   8  -4  512.19   31.86
   0  -8   4  524.84   30.57
   0  -8   4  422.15   34.53
   0   8  -4  541.55   31.74
   0  -8   4  541.33   30.91
   0   8  -4  515.00   31.47
   0   8  -4  512.17   31.61
   0   8  -4  529.39   30.77
   0   8  -4  531.37   30.82
   0   8  -4  546.40   31.59
   0  -8   4  488.95   31.63
   0   8  -3    5.27    6.67
   0  -8   3    8.21    3.67
   0   8  -3    7.44    2.57
   0  -8   3   10.31    2.93
   0   8  -3   11.99    3.60
   0  -8   3    6.94    1.90
   0  -8   3    8.69    5.45
   0   8  -3    9.74    3.44
   0  -8   3    4.96    2.76
   0   8  -3    7.91    2.95
   0   8  -3    5.78    3.28
   0   8  -3    8.93    2.11
   0  -8   3    5.34    3.47
   0   8  -3   10.10    3.09
   0  -8   3    9.12    3.13
   0   8  -2  407.40   27.88
   0  -8   2  404.52   24.24
   0   8  -2  383.95   23.51
   0  -8   2  377.29   23.85
   0   8  -2  417.14   24.34
   0  -8   2  391.37   22.85
   0  -8   2  424.70   27.34
   0   8  -2  387.82   24.04
   0  -8   2  395.58   23.92
   0  -8   2  381.40   23.65
   0   8  -2  397.35   23.86
   0   8  -2  378.11   23.94
   0  -8   2  356.81   24.24
   0   8  -2  392.32   23.79
   0  -8   2  366.04   24.06
   0  -8   1    2.01    3.49
   0   8  -1    7.70    5.78
   0  -8   1    1.66    4.96
   0  -8   1    3.29    2.45
   0   8  -1    3.44    2.26
   0  -8   1    4.44    3.19
   0  -8   1    4.55    3.07
   0   8  -1    3.06    3.14
   0   8  -1    3.45    2.85
   0  -8   1    1.62    2.75
   0   8  -1    2.15    2.43
   0   8  -1    5.25    2.76
   0  -8   1    1.11    2.81
   0   8  -1   -0.54    2.49
   0  -8   1    4.48    1.43
   0  -8   1    0.68    2.80
   0  -8   0  317.39   23.57
   0  -8   0  349.35   21.48
   0  -8   0  339.31   21.70
   0   8   0  353.40   21.57
   0  -8   0  313.39   22.23
   0   8   0  351.39   24.16
   0  -8   0  371.81   21.84
   0  -8   0  339.11   21.41
   0   8   0  355.49   21.11
   0  -8   0  353.89   20.25
   0  -8   0  336.00   21.40
   0   8   0  347.10   21.25
   0   8   0  332.90   21.33
   0   8   0  336.49   21.23
   0   8   1    1.58    2.27
   0   8   1    3.27    2.88
   0   8   1   -1.24    2.35
   0   8   1    3.26    2.18
   0  -8  -1    5.47    3.33
   0   8   1    0.69    4.46
   0  -8  -1    5.02    2.56
   0   8   1    3.46    2.35
   0  -8  -1    2.04    4.44
   0  -8  -1    1.67    2.58
   0  -8  -1    3.41    1.12
   0  -8  -1    2.30    1.18
   0  -8  -2  496.56   30.62
   0   8   2  514.06   30.77
   0  -8  -2  515.91   29.92
   0  -8  -2  484.75   30.88
   0   8   2  501.74   31.03
   0  -8  -2  497.03   32.59
   0   8   2  441.27   33.29
   0   8   2  555.09   30.91
   0   8   2  502.83   30.74
   0  -8  -2  528.70   29.72
   0  -8  -3    7.13    2.27
   0  -8  -3    9.23    1.27
   0   8   3    7.15    1.09
   0   8   3   11.98    2.61
   0  -8  -3    8.10    3.54
   0   8   3   10.39    2.82
   0   8   3   10.43    2.56
   0  -8  -4 1070.92   65.59
   0   8   4  946.62   66.34
   0  -8  -4 1168.46   65.03
   0   8   4 1109.20   64.66
   0   8   4 1098.30   64.57
   0   8   4 1104.27   64.69
   0  -8  -4 1102.69   64.45
   0   8   4 1156.57   64.95
   0  -8  -4 1142.32   63.97
   0  -8  -4 1067.55   64.47
   0  -8  -5   -0.41    2.19
   0  -8  -5    3.26    2.00
   0   8   5   -3.88    4.05
   0  -8  -5    6.86    2.60
   0   8   5    3.97    2.34
   0  -8  -5    0.89    2.18
   0   8   5    2.34    0.82
   0   8   5    2.71    2.68
   0  -8  -5   -0.67    1.40
   0   8   5   -0.21    1.93
   0  -8  -6  579.60   31.55
   0  -8  -6  543.67   32.23
   0   8   6  534.60   31.09
   0   8   6  450.86   32.81
   0  -8  -6  534.34   31.65
   0   8   6  533.23   32.08
   0  -8  -6  519.34   31.74
   0  -8  -7    3.35    1.89
   0   8   7    5.64    2.43
   0  -8  -7    3.25    2.01
   0  -8  -7    4.80    2.56
   0  -8  -7    3.19    2.26
   0   8   7    5.95    1.44
   0  -8  -8  540.65   32.19
   0  -8  -8  550.77   32.17
   0   8   8  503.76   31.97
   0  -8  -8  546.34   31.58
   0   8   8  513.04   32.47
   0   8   8  555.53   32.30
   0  -8  -8  541.71   32.62
   0   8   8  585.94   32.37
   0   8   8  521.39   31.79
   0  -8  -8  568.96   32.11
   0  -8  -9    2.79    2.21
   0  -8  -9    2.86    2.35
   0   8   9    0.64    2.08
   0   8   9    1.48    1.85
   0   8   9    2.46    2.58
   0  -8  -9    3.67    1.71
   0   8   9    6.81    3.28
   0  -8  -9    3.03    2.68
   0   8   9    1.61    2.36
   0  -8 -10  187.87   11.69
   0   8  10  182.77   12.31
   0   8  10  173.63   11.78
   0  -8 -10  179.76   11.97
   0  -8 -10  192.44   11.58
   0   8  10  177.57   11.66
   0   8  10  176.14   12.92
   0   8  10  177.87   11.75
   0  -8 -10  182.43   12.23
   0  -8 -11    7.57    2.61
   0  -8 -11    5.31    2.40
   0   8  11    4.24    2.84
   0   8  11    3.18    2.62
   0   8  11    5.34    2.69
   0  -8 -11    3.22    2.66
   0   8  11    3.39    2.57
   0  -8 -11    3.42    2.66
   0  -8 -11    4.32    2.60
   0   8  11    3.86    3.88
   0   8  12  374.36   23.32
   0   8  12  360.61   23.80
   0  -8 -12  402.11   23.37
   0   8  12  370.42   23.34
   0  -8 -12  389.39   23.66
   0   8  12  412.77   23.17
   0  -8 -12  348.07   23.43
   0   8  12  337.30   24.45
   0  -8 -12  390.72   23.17
   0  -8 -12  395.59   23.53
   0  -8 -13   -0.97    3.34
   0  -8 -13   -2.76    3.08
   0  -8 -13    2.51    2.93
   0   8  13   -0.59    3.25
   0  -8 -13    0.24    2.62
   0   8  13   -0.91    3.08
   0   8  13    2.46    3.58
   0   8  14   17.70    2.83
   0   8  14   23.99    5.37
   0   8  14   13.79    4.23
   0  -8 -14   14.15    3.66
   0  -8 -14   14.77    3.45
   0  -8 -14   16.12    3.47
   0   8  14   17.07    3.77
   0  -8 -14   11.64    3.80
   0   8  15    1.74    2.45
   0   8  15    2.87    4.11
   0   8  15   -1.91    4.80
   0  -8 -15    3.07    3.83
   0  -8 -15    0.31    2.96
   0  -8 -15    3.17    3.29
   0  -8 -15   -1.53    3.79
   0   8  15   -2.92    3.84
   0   8  16  143.86    8.61
   0   8  16  137.41    9.03
   0  -8 -16  133.38    9.78
   0  -8 -16  135.40    8.52
   0  -8 -16  133.67   10.61
   0   8  16  124.49   11.87
   0   8  16  137.18   11.13
   0  -8 -16  151.58   10.79
   0  -8 -16  127.53    9.73
   0   8  17    1.76    1.71
   0  -8 -17    3.04    1.31
   0   8  17    2.42    2.48
   0  -8 -17    2.78    4.82
   0   8  17   -2.15    5.60
   0   8  17    2.64    1.65
   0  -8 -17   -3.00    2.96
   0  -8 -17   -3.08    4.64
   0  -8 -17   -4.12    5.01
   0   8  18  128.63    8.52
   0   8  18  130.68    7.97
   0  -8 -18  131.86   10.91
   0  -8 -18  126.33    9.26
   0   8  18  128.75   12.23
   0  -8 -19   -0.54    3.14
   0  -8 -19    1.57    5.19
   0   8  19    5.99    8.14
   0   8  19   -0.83    6.92
   0   8  19   -0.28    2.33
   0   8  19    1.10    1.40
   0   8  19   -9.97   10.64
   0   8  19    6.38    6.60
   0   8  20   10.06    7.29
   0  -8 -20   13.76    5.87
   0   8  20    3.55   11.87
   0   8  20   13.86    8.96
   0   8  20    9.67    7.12
   0   8  21    0.88    7.50
   0  -8 -21    6.95    6.32
   0   8  21   17.02   12.78
   0   8  21    6.64    9.64
   0   8  21    0.93    7.87
   0   8  22   29.51    8.98
   0  -8 -22   29.13    7.40
   0   8  22   21.87   13.63
   0   8  22   26.27    9.31
   0   8  22   48.94   12.37
   0   8  23   -4.83    7.82
   0   8  23    6.27   13.19
   0  -8 -23   -4.43    7.08
   0   8  23   -1.02    8.72
   0   8  23   11.75   10.36
   0   8  24   39.44   10.22
   0   8  24   19.58   15.88
   0   8  24   18.49   12.36
   0   9 -15    9.57    6.89
   0  -9  15   10.93    8.32
   0   9 -14  243.06   18.16
   0  -9  14  246.57   19.98
   0   9 -14  267.54   18.27
   0   9 -14  260.60   18.17
   0  -9  13   10.77    7.62
   0   9 -13    1.00    5.82
   0  -9  13    2.92   10.62
   0   9 -13   16.36    6.48
   0   9 -13    1.97    6.22
   0  -9  12  185.07   16.18
   0   9 -12  177.76   14.15
   0  -9  12  177.46   19.78
   0   9 -12  216.14   14.49
   0   9 -12  175.88   14.06
   0   9 -11    9.71    5.77
   0  -9  11   -1.50    6.81
   0  -9  11    1.68    3.80
   0  -9  11   -5.69   10.32
   0   9 -11    4.72    5.46
   0   9 -11    3.24    5.25
   0  -9  10  402.81   27.98
   0   9 -10  396.79   26.38
   0   9 -10  401.31   26.48
   0   9 -10  444.22   26.77
   0  -9  10  424.89   25.68
   0  -9   9   13.91    4.12
   0  -9   9   10.57    4.70
   0  -9   9   10.12    6.38
   0   9  -9    4.26    4.80
   0   9  -9    5.56    4.74
   0   9  -9   11.59    5.33
   0   9  -8  590.42   38.29
   0  -9   8  599.11   37.93
   0   9  -8  661.72   38.93
   0   9  -8  627.37   37.16
   0   9  -8  659.04   38.53
   0   9  -8  616.15   37.68
   0  -9   8  637.56   38.49
   0  -9   8  661.33   40.23
   0   9  -8  671.73   38.78
   0   9  -7    7.70    4.73
   0  -9   7   14.94    8.76
   0  -9   7   18.54    4.55
   0   9  -7   14.72    3.48
   0  -9   7   13.78    5.73
   0  -9   7   11.27    4.01
   0   9  -7   14.82    4.47
   0   9  -7   17.31    4.72
   0   9  -7    9.83    2.99
   0   9  -7   12.96    5.17
   0   9  -6  736.29   42.17
   0  -9   6  708.93   40.94
   0  -9   6  637.86   46.10
   0  -9   6  652.04   42.01
   0  -9   6  658.58   43.48
   0   9  -6  707.26   41.21
   0   9  -6  765.43   42.41
   0   9  -6  693.19   42.45
   0   9  -6  664.18   41.91
   0   9  -6  701.94   42.06
   0   9  -6  683.13   40.99
   0  -9   6  708.97   41.82
   0  -9   5    9.17    2.43
   0   9  -5   12.97    4.66
   0  -9   5   14.44    2.75
   0   9  -5   15.33    4.15
   0  -9   5    2.61    5.20
   0   9  -5   17.71    4.66
   0  -9   5    7.66    4.15
   0  -9   5   12.06    3.75
   0   9  -5   10.87    4.30
   0  -9   5   13.75    7.92
   0   9  -5    8.62    2.80
   0   9  -5   16.83    3.13
   0   9  -5   16.25    4.43
   0  -9   4  824.94   58.28
   0   9  -4  963.80   60.12
   0  -9   4  796.37   55.94
   0   9  -4  902.12   54.75
   0   9  -4  957.02   55.34
   0   9  -4  990.75   55.14
   0  -9   4  953.53   53.75
   0  -9   4  900.48   54.08
   0  -9   4  946.95   54.87
   0   9  -4  959.81   55.07
   0   9  -4  907.49   53.89
   0   9  -4  940.27   54.84
   0   9  -4  935.80   54.06
   0  -9   4  891.28   55.03
   0  -9   3   15.62    7.07
   0   9  -3   25.18    4.16
   0   9  -3   10.31    7.24
   0  -9   3   28.88    4.80
   0   9  -3   26.02    4.89
   0   9  -3   20.91    4.21
   0  -9   3   23.23    2.72
   0  -9   3   21.26    3.69
   0  -9   3   17.63    4.03
   0   9  -3   31.13    4.87
   0  -9   3   24.16    4.68
   0   9  -3   22.20    3.99
   0  -9   3   22.00    4.25
   0  -9   2 1531.49  101.29
   0   9  -2 1677.07   98.17
   0   9  -2 1860.41  102.71
   0  -9   2 1736.63   98.54
   0   9  -2 1772.02   98.72
   0   9  -2 1751.70   98.52
   0  -9   2 1656.32   97.06
   0  -9   2 1718.96   98.25
   0  -9   2 1703.22   98.36
   0   9  -2 1677.82   97.80
   0   9  -2 1736.72   98.37
   0  -9   2 1582.38   98.67
   0   9  -2 1660.23   98.15
   0  -9   2 1650.81   98.50
   0  -9   1    5.30    5.61
   0   9  -1   24.93    3.92
   0  -9   1   21.60    3.80
   0  -9   1   22.05    5.05
   0   9  -1   10.48    6.82
   0  -9   1   17.93    4.01
   0   9  -1   21.35    4.37
   0  -9   1   18.90    2.19
   0   9  -1   25.06    4.30
   0  -9   1   18.73    3.94
   0  -9   1   18.42    3.72
   0   9  -1   21.86    3.49
   0   9  -1   25.29    4.06
   0  -9   1   21.68    4.11
   0   9  -1   21.91    3.66
   0  -9   1   18.31    3.80
   0  -9   0 1594.78  103.09
   0   9   0 2011.89  104.38
   0  -9   0 1586.80  101.68
   0  -9   0 1831.12  100.86
   0  -9   0 1694.98   99.41
   0   9   0 1817.07  100.90
   0   9   0 1716.31  100.51
   0  -9   0 1828.97  101.13
   0   9   0 1769.80  100.56
   0  -9   0 1747.27  100.73
   0   9   0 1764.92  100.38
   0  -9   0 1688.39  100.72
   0  -9   0 1587.93  100.95
   0   9   0 1745.85  100.67
   0  -9  -1   20.14    1.96
   0  -9  -1   20.17    3.67
   0   9   1   19.76    3.38
   0  -9  -1    7.55    4.78
   0   9   1   25.89    6.24
   0  -9  -1   17.65    4.48
   0   9   1   18.12    3.85
   0  -9  -1   21.22    4.20
   0   9   1   18.02    3.52
   0  -9  -1   17.72    1.85
   0  -9  -1   16.23    3.68
   0   9   1   18.06    3.28
   0   9   1   20.60    3.33
   0   9   2 1521.64   88.35
   0   9   2 1523.27   88.61
   0  -9  -2 1509.67   87.26
   0   9   2 1526.08   88.31
   0   9   2 1528.38   87.51
   0  -9  -2 1505.44   90.45
   0  -9  -2 1381.95   89.26
   0   9   2 1834.74   91.45
   0  -9  -2 1547.68   88.50
   0  -9  -2 1469.73   88.61
   0   9   2 1510.18   88.23
   0  -9  -3   18.90    3.14
   0   9   3   16.44    1.74
   0  -9  -3   18.15    1.74
   0  -9  -3   17.53    3.40
   0   9   3   17.80    3.24
   0  -9  -3   17.13    1.92
   0   9   3   21.79    3.77
   0   9   3   15.74    3.21
   0  -9  -3   19.09    4.56
   0  -9  -4 2178.36  126.22
   0   9   4 2243.37  127.42
   0  -9  -4 2138.79  126.85
   0  -9  -4 2243.32  128.52
   0   9   4 2220.65  127.08
   0   9   4 2245.42  127.13
   0   9   4 2187.80  127.16
   0  -9  -5   21.08    3.30
   0   9   5   28.00    3.47
   0  -9  -5   24.06    3.86
   0  -9  -5   23.49    4.05
   0  -9  -5   22.99    3.25
   0  -9  -5   24.78    2.50
   0   9   5   27.77    3.97
   0   9   5   19.78    3.29
   0  -9  -6 2311.74  127.51
   0  -9  -6 2301.81  127.09
   0   9   6 2225.97  127.49
   0  -9  -6 2153.24  127.99
   0  -9  -6 2204.88  127.35
   0  -9  -6 2382.74  128.25
   0   9   6 2431.45  128.01
   0   9   6 2063.23  126.57
   0  -9  -7   14.32    2.43
   0  -9  -7   10.33    3.22
   0  -9  -7   15.45    2.73
   0  -9  -7   15.14    2.90
   0   9   7   13.09    1.78
   0   9   7   13.42    2.99
   0  -9  -8 2079.05  115.09
   0   9   8 2107.97  115.38
   0  -9  -8 1939.34  115.72
   0   9   8 2011.90  115.36
   0  -9  -8 1995.88  115.21
   0   9   8 1889.04  114.61
   0  -9  -8 1997.78  115.07
   0   9   9   14.29    3.06
   0  -9  -9   11.97    2.75
   0  -9  -9   12.54    3.25
   0   9   9   10.80    3.14
   0   9   9   10.94    3.27
   0   9   9   12.66    3.19
   0   9   9   22.84    4.33
   0   9   9   15.94    2.48
   0  -9  -9   11.92    2.99
   0  -9  -9   11.44    2.67
   0  -9 -10 1559.94   85.94
   0   9  10 1481.35   85.93
   0  -9 -10 1536.57   86.16
   0  -9 -10 1485.10   85.52
   0   9  10 1409.53   86.42
   0   9  10 1491.66   87.31
   0   9  10 1411.36   85.69
   0   9  10 1522.30   86.10
   0  -9 -10 1432.95   86.50
   0  -9 -10 1471.69   86.01
   0  -9 -11    5.48    2.63
   0  -9 -11    5.41    2.74
   0   9  11    6.27    2.36
   0   9  11   -2.03    3.59
   0  -9 -11    2.61    2.18
   0   9  11    9.04    3.34
   0  -9 -11    7.01    3.06
   0   9  11    6.35    2.76
   0   9  11    3.58    2.59
   0  -9 -11    2.35    2.71
   0  -9 -12 1096.09   65.52
   0   9  12 1158.15   65.04
   0  -9 -12 1131.30   64.91
   0  -9 -12 1113.50   65.38
   0   9  12 1122.54   65.14
   0   9  12 1043.48   65.56
   0   9  12 1089.29   66.54
   0   9  12 1062.99   64.96
   0  -9 -12 1113.06   64.91
   0  -9 -12 1164.62   65.29
   0  -9 -13   -2.14    3.20
   0   9  13    5.98    3.11
   0  -9 -13    5.01    2.86
   0   9  13    5.35    3.36
   0  -9 -13    8.40    3.56
   0   9  13    3.29    3.66
   0   9  13    4.05    4.46
   0  -9 -13    3.57    3.22
   0  -9 -13    7.40    3.12
   0   9  13    5.56    3.02
   0   9  14  827.66   49.28
   0  -9 -14  757.22   49.33
   0  -9 -14  853.90   49.33
   0   9  14  815.99   49.88
   0  -9 -14  833.26   49.67
   0  -9 -14  855.60   49.58
   0   9  14  865.83   48.72
   0  -9 -14  823.36   48.98
   0  -9 -15    4.58    3.25
   0  -9 -15    3.55    3.93
   0  -9 -15   10.59    4.24
   0   9  15    5.22    4.29
   0   9  15    1.96    4.92
   0  -9 -15    4.95    4.23
   0  -9 -15    1.78    3.47
   0   9  15    5.72    0.89
   0   9  15    6.00    2.95
   0   9  15    2.46    3.70
   0  -9 -16  352.40   21.05
   0  -9 -16  349.41   21.10
   0  -9 -16  288.36   20.44
   0   9  16  335.54   19.77
   0   9  16  298.37   22.33
   0   9  16  308.19   21.39
   0   9  17   -6.57    5.44
   0   9  17    2.18    5.03
   0  -9 -17    0.86    4.47
   0   9  17    1.52    2.74
   0  -9 -17   -2.19    4.31
   0   9  17   -1.03    2.03
   0  -9 -17   -1.74    3.35
   0  -9 -18  439.54   28.50
   0   9  18  372.79   29.59
   0   9  18  439.17   26.85
   0  -9 -18  411.06   27.62
   0   9  18  489.18   26.47
   0  -9 -19   -2.99    5.12
   0  -9 -19    0.33    3.66
   0   9  19   -6.76    7.34
   0   9  19    4.44    1.68
   0   9  19    0.81    6.70
   0   9  19    2.58    2.75
   0   9  20  222.76   16.72
   0  -9 -20  231.62   15.02
   0   9  20  167.00   20.97
   0   9  20  224.18   17.15
   0  -9 -20  219.54   15.11
   0   9  20  183.26   11.36
   0   9  20  231.46   12.40
   0   9  21   -9.40    9.53
   0   9  21   -2.81    7.54
   0   9  21    1.77    7.05
   0   9  21    1.83   11.99
   0  -9 -21   -3.91    5.95
   0  -9 -21    5.25    6.22
   0  -9 -22  201.87   15.92
   0   9  22  203.70   17.74
   0   9  22  217.89   18.55
   0   9  22  181.60   19.82
   0   9  22  233.30   23.85
   0  -9 -23  -12.78    7.43
   0   9  23    2.89    8.20
   0   9  23  -12.22   13.67
   0   9  23   -5.91   10.60
   0   9  23   17.46    9.37
   0   9  24  134.72   15.41
   0   9  24  155.43   18.89
   0   9  24  168.64   22.32
   0   9  25   -8.85   15.89
   0  10 -14   92.40   10.35
   0 -10  14  106.41   12.36
   0  10 -13    6.29    6.72
   0 -10  13    4.93    8.13
   0 -10  12  106.96   12.52
   0  10 -12  109.63   10.75
   0  10 -12   97.54   10.05
   0 -10  12  101.48   15.08
   0  10 -12  108.01   11.58
   0  10 -12  104.32   10.23
   0  10 -11    7.60    6.54
   0  10 -11    2.95    5.87
   0  10 -11   -5.91    5.60
   0 -10  11   20.63   12.10
   0  10 -11   16.54    7.34
   0 -10  11   16.90    8.16
   0  10 -10  297.21   19.09
   0  10 -10  260.78   18.57
   0 -10  10  271.79   17.81
   0  10 -10  269.89   19.58
   0 -10  10  271.85   20.41
   0  10 -10  255.07   18.55
   0 -10   9    4.68    7.03
   0 -10   9   10.90    5.16
   0  10  -9   -0.48    5.75
   0  10  -9   11.95    5.41
   0  10  -9   18.25    5.66
   0  10  -9   10.97    6.88
   0 -10   9    4.00    4.34
   0  10  -8  399.65   25.86
   0 -10   8  418.93   31.38
   0  10  -8  404.09   25.85
   0  10  -8  371.46   26.52
   0 -10   8  407.98   25.88
   0 -10   8  390.23   27.56
   0 -10   8  396.32   25.36
   0  10  -8  454.65   26.36
   0 -10   7    8.51    4.74
   0 -10   7    8.82    4.27
   0 -10   7    2.61    8.74
   0  10  -7   15.35    3.52
   0  10  -7   11.53    4.89
   0 -10   7   14.93    6.50
   0  10  -7   12.24    5.16
   0  10  -7   13.19    5.34
   0  10  -6  478.84   27.83
   0  10  -6  458.44   27.87
   0 -10   6  443.87   27.36
   0 -10   6  400.17   28.98
   0 -10   6  415.91   27.61
   0  10  -6  414.35   27.42
   0  10  -6  440.46   26.49
   0 -10   6  443.06   32.43
   0  10  -6  451.52   28.11
   0  10  -6  448.26   27.63
   0  10  -6  433.87   26.43
   0 -10   5   18.18    8.72
   0  10  -5   10.95    2.91
   0 -10   5    8.96    2.54
   0  10  -5    9.43    5.02
   0 -10   5    8.07    2.69
   0 -10   5   11.95    4.27
   0  10  -5    9.74    4.58
   0 -10   5    9.25    5.94
   0 -10   5   11.23    4.18
   0  10  -5    7.27    4.48
   0  10  -5   15.59    4.44
   0  10  -5   12.21    3.27
   0  10  -5   11.86    4.36
   0  10  -5    7.23    4.64
   0  10  -4  504.58   30.96
   0 -10   4  498.70   29.12
   0 -10   4  470.13   30.65
   0 -10   4  438.37   31.83
   0  10  -4  517.73   30.82
   0 -10   4  491.48   29.61
   0 -10   4  518.77   30.60
   0  10  -4  476.75   30.35
   0  10  -4  481.57   30.43
   0 -10   4  420.99   33.85
   0  10  -4  524.22   29.65
   0  10  -4  493.76   30.44
   0  10  -4  496.43   30.68
   0 -10   3    1.08    7.11
   0  10  -3    9.86    3.78
   0  10  -3   16.30    4.17
   0 -10   3   10.89    4.05
   0  10  -3   14.25    5.00
   0  10  -3   18.21    4.57
   0 -10   3   12.40    2.40
   0 -10   3    9.65    3.48
   0  10  -3   21.13    8.49
   0  10  -3   15.02    3.30
   0  10  -3   13.16    4.30
   0 -10   3   14.53    4.80
   0 -10   3   13.91    4.62
   0  10  -3    7.11    3.91
   0 -10   2  881.61   57.93
   0 -10   2  903.97   54.58
   0  10  -2  919.36   54.06
   0  10  -2  883.00   54.38
   0  10  -2  941.82   55.00
   0 -10   2  905.83   53.13
   0 -10   2  910.05   54.85
   0  10  -2  951.37   54.75
   0 -10   2  930.51   54.47
   0  10  -2 1024.69   59.50
   0 -10   2  924.31   54.79
   0  10  -2  917.33   54.47
   0 -10   2  867.50   54.99
   0  10  -2  969.72   54.72
   0 -10   1   13.36    6.40
   0  10  -1   16.24    3.37
   0 -10   1   15.95    4.26
   0 -10   1   16.04    3.78
   0  10  -1   13.91    3.88
   0  10  -1   18.98    4.57
   0 -10   1   16.74    2.15
   0 -10   1   17.43    4.25
   0  10  -1   17.43    4.17
   0 -10   1   12.52    4.11
   0 -10   1   19.65    4.54
   0  10  -1   25.95    4.47
   0  10  -1   16.63    3.97
   0 -10   1   13.94    4.32
   0 -10   1   19.46    5.24
   0  10  -1   22.02    7.63
   0  10   0  949.30   53.93
   0 -10   0  842.67   56.51
   0 -10   0  832.79   54.16
   0  10   0  867.64   53.14
   0  10   0  961.05   53.51
   0 -10   0  886.84   54.01
   0  10   0  990.33   54.40
   0 -10   0  892.50   52.43
   0  10   0  915.31   53.75
   0  10   0  955.27   54.15
   0 -10   0  947.89   54.30
   0 -10   0  931.00   53.98
   0  10   0  897.85   53.70
   0 -10   0  924.07   53.93
   0 -10   0  819.88   54.92
   0  10   0  956.32   57.45
   0 -10   0  898.01   53.50
   0 -10  -1   16.54    5.76
   0  10   1    9.68    6.54
   0 -10  -1   15.14    4.66
   0 -10  -1   13.98    1.80
   0 -10  -1    8.64    3.90
   0  10   1   11.34    3.87
   0 -10  -1   13.11    3.75
   0  10   1   16.65    3.53
   0 -10  -1   14.87    4.17
   0  10   1   16.29    2.58
   0  10   1   14.94    3.46
   0 -10  -1   12.97    3.75
   0 -10  -1   18.28    4.00
   0  10   1   16.15    3.81
   0  10   1   15.82    3.68
   0  10   2 1080.92   61.14
   0  10   2 1064.62   60.79
   0 -10  -2 1043.44   59.47
   0  10   2  975.70   59.79
   0 -10  -2 1029.38   60.87
   0 -10  -2 1012.70   61.09
   0  10   2 1012.08   60.57
   0  10   2 1063.29   60.82
   0 -10  -2 1034.21   59.52
   0 -10  -2 1003.03   63.01
   0  10   2 1150.20   63.90
   0 -10  -2 1010.75   62.05
   0  10   3   17.87    3.74
   0 -10  -3   13.69    1.49
   0  10   3   17.34    3.93
   0 -10  -3   15.95    3.21
   0  10   3   11.38    1.72
   0 -10  -3   16.32    1.85
   0 -10  -3    6.95    4.06
   0 -10  -3   15.28    5.04
   0  10   3   20.98    3.57
   0 -10  -3    5.85    3.41
   0  10   4 1507.60   82.94
   0 -10  -4 1463.89   82.70
   0  10   4 1384.99   82.85
   0  10   4 1366.88   82.95
   0 -10  -4 1350.36   83.92
   0 -10  -4 1422.96   84.39
   0 -10  -4 1425.06   81.82
   0 -10  -4 1397.50   83.00
   0  10   4 1438.44   83.27
   0 -10  -5   17.24    3.77
   0  10   5   19.39    3.58
   0 -10  -5   19.43    2.29
   0  10   5   18.05    3.39
   0 -10  -5   18.87    4.35
   0 -10  -5   17.72    3.21
   0  10   5   18.73    3.95
   0  10   5   18.14    3.68
   0 -10  -6 1747.81   99.65
   0 -10  -6 1811.33  100.69
   0 -10  -6 1727.69   99.10
   0  10   6 1686.98   99.72
   0 -10  -6 1669.80  100.28
   0  10   6 1682.46   99.79
   0 -10  -6 1715.72   99.55
   0  10   6 1719.00  100.12
   0  10   7   28.38    3.53
   0 -10  -7   21.16    3.82
   0 -10  -7   21.57    3.39
   0  10   7   22.63    2.11
   0  10   7   30.16    4.21
   0 -10  -7   21.68    2.86
   0  10   7   21.32    3.68
   0 -10  -7   25.38    3.57
   0  10   8 1686.09   98.20
   0 -10  -8 1650.93   98.93
   0 -10  -8 1740.25   98.16
   0  10   8 1608.34   97.49
   0 -10  -8 1710.76   98.29
   0  10   8 1744.68   98.51
   0 -10  -8 1794.14   98.07
   0  10   9   19.39    2.53
   0 -10  -9   19.43    3.37
   0 -10  -9   24.58    4.08
   0  10   9   20.68    3.73
   0  10   9   15.82    3.50
   0 -10  -9   20.55    3.65
   0 -10  -9   21.59    3.28
   0  10   9   27.12    3.83
   0  10  10 1220.95   73.23
   0 -10 -10 1247.55   73.53
   0  10  10 1354.04   73.90
   0 -10 -10 1224.75   74.35
   0  10  10 1216.76   74.14
   0  10  10 1346.61   74.19
   0 -10 -10 1212.62   73.70
   0 -10 -10 1307.36   73.79
   0  10  10 1283.97   75.12
   0  10  11   10.05    2.71
   0 -10 -11    9.42    2.94
   0 -10 -11    9.44    3.59
   0  10  11    9.58    3.33
   0 -10 -11   13.57    2.36
   0  10  11    8.97    3.44
   0  10  11   15.92    3.77
   0 -10 -11    8.83    3.23
   0  10  11   11.39    4.24
   0 -10 -11   10.91    3.20
   0 -10 -12 1131.66   66.11
   0  10  12 1079.49   66.03
   0 -10 -12 1155.03   66.57
   0  10  12 1197.74   66.38
   0 -10 -12 1086.22   66.80
   0 -10 -12 1140.85   65.87
   0  10  12 1055.03   66.74
   0 -10 -12 1141.97   66.36
   0  10  12 1189.40   66.72
   0  10  12 1148.99   67.92
   0  10  13   13.97    3.31
   0 -10 -13   14.61    3.54
   0 -10 -13   19.30    4.09
   0  10  13   10.29    5.20
   0 -10 -13   13.66    3.07
   0  10  13   10.42    3.90
   0 -10 -13   18.50    4.33
   0  10  13   19.71    3.81
   0 -10 -13   11.33    3.53
   0  10  14 1474.60   92.99
   0 -10 -14 1612.00   92.72
   0 -10 -14 1673.97   92.38
   0  10  14 1506.70   94.04
   0 -10 -14 1533.32   92.87
   0 -10 -14 1588.62   92.22
   0  10  14 1564.05   92.39
   0 -10 -14 1690.00   92.95
   0  10  15   11.90    3.26
   0 -10 -15   16.36    4.67
   0  10  15   13.59    3.97
   0 -10 -15    9.73    3.77
   0  10  15    8.49    4.30
   0 -10 -15   18.22    4.44
   0 -10 -15   12.85    4.15
   0  10  16  771.98   41.07
   0  10  16  664.20   39.86
   0 -10 -16  754.88   42.42
   0 -10 -16  762.63   41.93
   0  10  16  739.50   42.67
   0  10  16  743.70   43.91
   0 -10 -16  761.09   42.21
   0 -10 -16  690.29   41.89
   0 -10 -17    6.38    3.96
   0 -10 -17    4.21    4.84
   0 -10 -17   -1.20    4.43
   0  10  17   11.20    6.72
   0  10  17    8.03    4.73
   0 -10 -17    2.19    4.44
   0  10  17    4.32    3.05
   0 -10 -18  620.03   36.77
   0 -10 -18  587.11   36.84
   0  10  18  609.06   35.41
   0 -10 -18  519.71   36.76
   0  10  18  619.94   34.90
   0 -10 -18  570.82   36.31
   0  10  18  617.33   37.49
   0  10  18  556.87   38.40
   0  10  19    9.04    7.32
   0 -10 -19    3.89    4.09
   0 -10 -19    8.45    5.24
   0  10  19    2.62    3.12
   0  10  19    6.49    2.77
   0  10  19    6.11    2.15
   0 -10 -20  495.39   28.98
   0  10  20  448.20   30.88
   0  10  20  443.70   30.55
   0  10  20  433.12   25.83
   0 -10 -20  416.93   27.52
   0  10  20  476.47   26.67
   0  10  21    1.78   11.87
   0 -10 -21    2.78    5.83
   0  10  21    0.95    7.92
   0  10  21    2.69    7.79
   0 -10 -22  240.10   17.42
   0  10  22  237.79   24.57
   0 -10 -22  260.07   17.54
   0  10  22  198.62   19.24
   0  10  22  204.00   21.49
   0  10  22  207.12   18.66
   0 -10 -23    1.93    6.84
   0  10  23    3.87    8.64
   0 -10 -23    3.08    7.06
   0  10  23   -5.98   12.95
   0  10  23   -6.23    8.95
   0  10  23   -2.97   10.43
   0  10  24  141.50   21.38
   0  10  24  139.58   18.33
   0  10  24  139.75   14.78
   0  10  25   -4.31   15.39
   0  11 -12   17.59    7.63
   0 -11  12   13.85    9.37
   0  11 -11   -6.26    6.09
   0  11 -11   -4.20    7.40
   0  11 -11    7.79    6.60
   0  11 -11    3.78    6.93
   0 -11  11   11.18    7.98
   0  11 -10   38.02    7.23
   0  11 -10   27.66    8.18
   0  11 -10   46.78    7.00
   0  11 -10   39.27    7.71
   0 -11  10   52.57    9.81
   0  11  -9    3.44    5.62
   0  11  -9   12.64    6.05
   0 -11   9    0.40    4.93
   0  11  -9   -1.95    6.72
   0 -11   9    0.84    7.29
   0 -11   9    1.94    5.61
   0  11  -9   -8.82    6.60
   0 -11   8   57.52    9.35
   0  11  -8   50.91    7.40
   0 -11   8   48.41   12.22
   0  11  -8   46.06    7.04
   0 -11   8   52.21    6.64
   0  11  -8   81.14    8.95
   0 -11   8   47.90    6.93
   0  11  -8   51.06    7.32
   0 -11   7    9.69    6.72
   0 -11   7   -2.73    9.45
   0  11  -7    3.63    5.03
   0  11  -7    1.38    5.09
   0  11  -7    3.94    5.62
   0  11  -7   11.41    6.29
   0 -11   7    9.66    5.34
   0 -11   7    1.28    4.64
   0  11  -6  123.56   11.58
   0 -11   6  127.66   15.70
   0  11  -6  113.15   10.41
   0 -11   6  147.50   10.69
   0 -11   6  131.19   10.88
   0 -11   6  136.53   12.80
   0  11  -6  132.09    9.42
   0  11  -6  139.49   10.92
   0  11  -6  147.15   11.45
   0  11  -5    4.99    5.48
   0 -11   5    9.30    6.53
   0  11  -5    9.62    5.21
   0  11  -5    5.10    4.85
   0  11  -5    1.33    4.60
   0  11  -5   12.72    4.91
   0 -11   5    9.98    4.84
   0 -11   5    7.64    8.33
   0 -11   5    0.48    4.42
   0 -11   5    2.60    2.55
   0  11  -5    8.84    3.58
   0  11  -5    6.01    4.96
   0  11  -4  185.38   13.99
   0 -11   4  176.71   17.73
   0  11  -4  193.83   13.95
   0 -11   4  195.97   12.54
   0  11  -4  203.52   13.72
   0  11  -4  180.87   13.57
   0  11  -4  204.06   13.70
   0  11  -4  205.50   12.66
   0 -11   4  197.26   14.08
   0 -11   4  157.53   15.20
   0 -11   4  186.88   11.88
   0 -11   4  172.83   13.51
   0  11  -3    5.56    4.28
   0  11  -3    8.66    4.46
   0 -11   3    4.16    2.22
   0 -11   3    6.89    7.46
   0  11  -3    4.08    4.87
   0 -11   3    1.84    3.40
   0 -11   3    6.91    3.62
   0  11  -3    5.18    4.03
   0  11  -3    9.62    4.42
   0  11  -3    4.27    3.31
   0 -11   3    1.91    4.56
   0 -11   3    2.73    4.43
   0 -11   3    5.63    4.35
   0 -11   2  193.99   14.18
   0  11  -2  188.52   13.61
   0  11  -2  231.53   19.54
   0  11  -2  199.51   14.43
   0 -11   2  196.35   12.02
   0 -11   2  173.45   16.82
   0  11  -2  191.05   14.10
   0 -11   2  184.45   13.52
   0  11  -2  218.70   13.52
   0  11  -2  214.88   14.11
   0  11  -2  200.94   12.96
   0  11  -2  206.84   13.82
   0 -11   2  177.50   14.33
   0 -11   2  186.94   13.98
   0 -11   1    5.16    4.16
   0 -11   1    8.17    6.65
   0  11  -1    3.46    8.25
   0 -11   1    9.67    5.26
   0  11  -1    6.75    4.12
   0  11  -1    8.79    4.96
   0 -11   1    7.88    1.96
   0  11  -1    9.15    4.71
   0 -11   1    6.26    4.15
   0  11  -1    5.25    3.20
   0  11  -1    7.64    4.22
   0  11  -1   11.99    4.21
   0 -11   1   11.74    4.57
   0 -11   1   19.50    4.50
   0  11  -1   15.56    3.93
   0 -11   0  250.27   17.48
   0 -11   0  280.83   17.51
   0  11   0  258.08   16.32
   0  11   0  271.47   17.72
   0  11   0  264.49   17.57
   0 -11   0  257.29   17.39
   0  11   0  272.12   16.84
   0 -11   0  236.80   18.45
   0  11   0  291.73   21.51
   0 -11   0  263.83   17.63
   0 -11   0  236.04   17.53
   0 -11   0  268.39   20.44
   0  11   0  244.45   17.15
   0  11   0  239.91   16.92
   0 -11   0  261.69   15.42
   0  11   0  263.43   17.08
   0 -11  -1    3.49    6.13
   0 -11  -1    7.73    4.65
   0  11   1    5.82    7.35
   0 -11  -1    3.77    1.56
   0  11   1    3.75    2.44
   0  11   1    1.25    4.07
   0  11   1    6.15    3.50
   0 -11  -1    2.15    3.85
   0 -11  -1    1.43    4.11
   0  11   1    1.86    3.53
   0 -11  -1    2.39    3.69
   0 -11  -1    6.53    4.19
   0  11   1    5.40    3.69
   0  11   1    8.81    3.82
   0 -11  -2  120.83   10.10
   0  11   2  109.42    9.48
   0 -11  -2  127.51    9.73
   0  11   2  114.95    8.83
   0  11   2  122.14    9.17
   0  11   2  118.09    7.86
   0  11   2  115.00    9.07
   0 -11  -2  120.01    7.45
   0 -11  -2  128.86    9.47
   0  11   2  127.81   12.79
   0 -11  -2  113.67   11.35
   0 -11  -2  107.63   10.22
   0  11   3    9.00    1.72
   0  11   3    5.59    3.41
   0 -11  -3    6.89    1.48
   0  11   3    9.98    6.25
   0 -11  -3   11.97    4.89
   0 -11  -3    7.32    5.09
   0 -11  -3    1.43    3.65
   0 -11  -3    3.87    3.67
   0  11   3   12.36    3.50
   0  11   3    5.59    4.03
   0  11   4  480.78   28.00
   0 -11  -4  444.56   26.44
   0  11   4  494.12   27.89
   0  11   4  456.93   28.29
   0 -11  -4  436.63   26.55
   0 -11  -4  472.87   29.73
   0 -11  -4  434.76   29.03
   0 -11  -4  480.61   28.08
   0  11   4  464.80   27.99
   0 -11  -4  448.39   27.55
   0  11   5   10.24    3.65
   0 -11  -5    8.25    4.12
   0 -11  -5    7.61    1.85
   0  11   5   11.66    3.59
   0 -11  -5    4.02    4.16
   0  11   5    4.45    3.38
   0 -11  -5    2.95    2.93
   0  11   5    8.51    4.14
   0  11   6  133.19   10.22
   0 -11  -6  139.47    8.76
   0 -11  -6  137.23    9.50
   0  11   6  128.46    9.73
   0  11   6  130.13    9.70
   0 -11  -6  131.52   10.28
   0 -11  -6  151.44   11.05
   0 -11  -7    4.64    2.83
   0  11   7    2.26    3.70
   0  11   7    0.99    3.04
   0 -11  -7    4.68    3.01
   0 -11  -7    1.46    2.16
   0  11   7    3.80    3.07
   0 -11  -7    3.88    3.66
   0  11   7    0.31    3.29
   0 -11  -8  384.14   22.79
   0 -11  -8  362.27   23.97
   0  11   8  386.00   23.25
   0  11   8  369.99   23.44
   0 -11  -8  399.93   23.31
   0 -11  -8  356.46   23.01
   0  11   9    6.74    1.88
   0 -11  -9    5.68    3.65
   0  11   9    4.64    3.25
   0 -11  -9    5.84    2.95
   0 -11  -9   14.59    3.47
   0  11   9    8.33    3.46
   0 -11  -9    7.16    2.79
   0  11   9    1.34    3.02
   0  11  10  556.21   34.98
   0  11  10  607.94   35.43
   0 -11 -10  583.38   34.85
   0  11  10  551.42   35.15
   0  11  10  592.34   34.65
   0 -11 -10  589.52   35.65
   0  11  10  608.06   35.04
   0  11  10  552.24   34.07
   0 -11 -10  577.80   34.63
   0 -11 -10  607.46   34.77
   0 -11 -11    6.19    3.21
   0  11  11   11.07    3.67
   0 -11 -11    4.86    3.75
   0  11  11    3.19    2.80
   0  11  11    4.08    3.99
   0  11  11   10.53    2.65
   0  11  11    6.40    4.79
   0 -11 -11    6.21    3.22
   0  11  11    6.22    3.52
   0 -11 -12  492.15   30.59
   0  11  12  513.42   31.29
   0 -11 -12  532.44   31.03
   0 -11 -12  499.66   31.61
   0  11  12  551.21   30.99
   0  11  12  505.75   32.48
   0  11  12  487.63   30.38
   0 -11 -12  515.08   30.79
   0  11  12  490.38   31.30
   0 -11 -13    4.43    3.86
   0  11  13    7.02    3.59
   0 -11 -13    7.42    3.77
   0  11  13    8.22    3.13
   0  11  13   10.72    5.25
   0 -11 -13    1.76    3.60
   0 -11 -13    6.32    2.57
   0  11  13    0.85    3.69
   0 -11 -13    6.18    3.33
   0 -11 -14  683.34   39.43
   0  11  14  613.13   38.91
   0  11  14  605.91   40.86
   0 -11 -14  696.89   39.66
   0 -11 -14  638.16   39.84
   0 -11 -14  673.62   38.79
   0  11  14  644.23   39.81
   0  11  15    8.48    4.23
   0 -11 -15    7.20    4.20
   0 -11 -15    4.54    3.96
   0  11  15    1.30    3.64
   0  11  15   -0.71    5.53
   0  11  15    4.47    3.36
   0 -11 -15    6.15    4.14
   0 -11 -15    4.10    3.39
   0 -11 -16  550.41   33.29
   0  11  16  561.40   32.20
   0 -11 -16  558.05   32.68
   0 -11 -16  547.36   33.13
   0  11  16  497.08   33.37
   0 -11 -16  514.56   33.22
   0  11  16  511.84   32.66
   0  11  17    4.58    3.35
   0  11  17    4.62    6.37
   0  11  17    8.47    4.91
   0 -11 -17    0.37    4.02
   0 -11 -17    5.16    4.90
   0 -11 -17    0.90    4.26
   0 -11 -17    1.31    4.64
   0  11  17    2.72    0.90
   0  11  18  347.83   20.04
   0  11  18  294.07   22.84
   0  11  18  286.80   21.56
   0 -11 -18  333.05   20.98
   0  11  18  315.31   19.39
   0 -11 -18  312.87   21.06
   0 -11 -18  363.08   21.87
   0 -11 -18  313.60   21.28
   0  11  19    3.10    2.45
   0 -11 -19    3.70    5.42
   0  11  19    0.92    3.36
   0 -11 -19   -1.76    4.39
   0 -11 -19   -1.48    5.46
   0  11  19   -0.84    6.57
   0  11  19    3.00    5.54
   0  11  19    0.40    2.34
   0  11  20  236.40   19.44
   0 -11 -20  247.78   17.84
   0 -11 -20  274.97   17.76
   0 -11 -20  222.51   16.68
   0  11  20  270.09   15.70
   0  11  20  238.38   14.77
   0  11  21    6.76    8.19
   0  11  21    1.82    7.76
   0 -11 -21   -0.55    6.28
   0  11  22  157.38   15.85
   0  11  22  147.31   15.11
   0 -11 -22  180.60   13.79
   0  11  22  150.40   20.47
   0  11  23    1.05    9.00
   0  11  23    4.54   11.10
   0  11  23    2.94    7.93
   0 -11 -23   13.51    7.19
   0  11  23   -5.81   13.59
   0  11  24   95.31   18.41
   0  11  24   92.55   16.24
   0  11  25  -14.82   14.61
   0 -12  10   16.25    8.32
   0  12 -10   13.54    6.88
   0  12 -10   11.26    6.67
   0  12 -10   12.23    6.80
   0  12  -9    3.62    6.07
   0 -12   9    3.58    5.71
   0 -12   9    1.78    8.21
   0  12  -9   -0.69    7.24
   0  12  -9   -0.55    6.94
   0 -12   9    2.99   10.67
   0 -12   9   -0.44    5.26
   0  12  -9   -2.61    6.53
   0 -12   8    4.40    8.17
   0 -12   8   15.96    6.10
   0  12  -8   18.63    7.31
   0 -12   8   20.18   10.98
   0  12  -8   30.89    7.05
   0 -12   8   17.66    5.79
   0  12  -8   20.04    6.26
   0  12  -8   29.94    6.53
   0  12  -7   -1.48    5.67
   0 -12   7    2.59    7.06
   0 -12   7    6.19    5.56
   0  12  -7    7.71    6.75
   0  12  -7    0.49    5.61
   0  12  -7    4.76    6.25
   0 -12   7    2.32    4.93
   0 -12   7    4.25   10.00
   0 -12   6   23.75    6.20
   0 -12   6   17.67    9.77
   0 -12   6   22.98    7.59
   0  12  -6   24.57    6.05
   0  12  -6   21.98    6.12
   0  12  -6   39.65    7.22
   0 -12   6   37.35    6.22
   0  12  -5   -0.46    5.02
   0 -12   5    2.07    5.33
   0  12  -5   -0.50    5.47
   0 -12   5    8.33    6.59
   0 -12   5   -1.86    2.47
   0  12  -5    6.02    5.34
   0 -12   5   10.65    9.00
   0 -12   5    2.86    4.94
   0 -12   4   15.24    9.01
   0 -12   4   10.58    6.88
   0 -12   4   15.58    3.64
   0  12  -4   16.07    5.25
   0  12  -4   17.94    5.73
   0  12  -4   13.92    5.37
   0 -12   4   16.60    5.77
   0  12  -4   17.82    4.89
   0 -12   4   21.96    5.47
   0 -12   3    1.42    2.25
   0  12  -3    0.77    4.08
   0 -12   3    1.59    3.58
   0 -12   3   -0.64    3.74
   0  12  -3   -2.17    4.64
   0  12  -3    1.41    5.05
   0  12  -3    1.31    4.52
   0 -12   3   -1.21    7.79
   0 -12   3    1.55    5.18
   0 -12   3   -0.48    4.49
   0 -12   3   -4.72    5.27
   0 -12   2   13.91    2.17
   0  12  -2   11.81    3.93
   0 -12   2    3.82    4.41
   0  12  -2   12.66    4.67
   0  12  -2    8.63    4.89
   0  12  -2    5.07    4.53
   0 -12   2    6.88    7.87
   0 -12   2    8.25    4.80
   0 -12   2    5.74    4.62
   0 -12   2    4.00    4.94
   0 -12   1    3.77    5.94
   0 -12   1    1.89    1.86
   0  12  -1   -1.84    3.30
   0 -12   1   -2.19    4.31
   0  12  -1   -0.41    4.09
   0  12  -1    0.44    4.56
   0  12  -1    2.46    4.31
   0 -12   1   -5.42    7.23
   0 -12   1    1.54    4.47
   0 -12   1    4.79    4.69
   0 -12   1   -3.34    4.50
   0 -12   0   12.41    5.71
   0  12   0   11.49    8.34
   0 -12   0    6.75    1.70
   0  12   0    0.80    2.95
   0 -12   0    4.78    4.57
   0  12   0   -2.01    4.08
   0  12   0    8.50    4.90
   0  12   0    3.60    4.30
   0 -12   0    4.09    6.79
   0 -12   0    5.60    4.44
   0 -12   0    9.73    4.89
   0 -12   0    1.43    4.41
   0 -12  -1   -5.63    6.65
   0 -12  -1    3.34    1.66
   0  12   1    2.13    7.61
   0 -12  -1   -2.83    5.67
   0 -12  -1    4.57    5.00
   0  12   1    2.37    3.85
   0 -12  -1   -2.10    4.24
   0  12   1    1.17    3.92
   0  12   1    0.89    2.67
   0  12   1   -1.64    3.96
   0 -12  -1   -2.38    4.14
   0 -12  -2    3.17    4.94
   0  12   2   -3.06    4.02
   0  12   2   -0.39    3.89
   0 -12  -2    4.12    1.62
   0 -12  -2   -2.05    5.23
   0  12   2    0.98    7.11
   0  12   2    4.74    2.20
   0 -12  -2    2.01    4.32
   0 -12  -2    1.76    5.93
   0 -12  -2    0.47    4.08
   0 -12  -3    0.77    1.28
   0 -12  -3    0.55    4.75
   0 -12  -3   -1.98    4.98
   0  12   3   -0.92    6.79
   0  12   3   -0.12    1.73
   0 -12  -3   -3.99    5.18
   0 -12  -3    8.57    4.26
   0 -12  -3    1.51    1.63
   0  12   3    2.71    3.66
   0  12   4  139.14   10.46
   0 -12  -4  140.76    8.59
   0 -12  -4  136.54   12.20
   0  12   4  173.83   13.93
   0 -12  -4  128.06   11.60
   0  12   4  130.31   10.39
   0  12   5    2.13    3.82
   0 -12  -5    1.57    1.65
   0  12   5    1.90    3.78
   0 -12  -5   -1.28    4.64
   0 -12  -5    1.23    4.63
   0 -12  -5    2.88    1.75
   0 -12  -6    8.58    4.47
   0  12   6    1.36    3.75
   0 -12  -6    8.67    4.45
   0 -12  -6   -4.72    4.28
   0 -12  -6    2.92    2.05
   0 -12  -7   -0.89    2.17
   0 -12  -7    3.82    3.85
   0  12   7   -0.65    3.41
   0 -12  -7   -2.83    4.48
   0  12   7    3.64    3.80
   0 -12  -8   17.61    3.03
   0  12   8   16.80    4.25
   0 -12  -8   16.28    4.36
   0  12   8   19.51    3.95
   0 -12  -8   12.79    3.64
   0 -12  -9    0.24    2.62
   0  12   9    0.73    3.78
   0 -12  -9   -1.92    4.02
   0 -12  -9   -0.55    3.38
   0  12   9   -0.60    3.16
   0  12  10   19.11    4.03
   0 -12 -10   15.10    3.30
   0 -12 -10   19.42    4.85
   0  12  10   15.99    3.53
   0  12  10    8.43    3.88
   0  12  11    0.41    3.60
   0  12  11    2.51    4.83
   0  12  11    1.39    3.08
   0 -12 -11    1.47    3.38
   0 -12 -11   -4.85    4.46
   0 -12 -12    1.77    3.33
   0  12  12    0.65    2.62
   0  12  12    2.52    3.77
   0  12  12    3.86    4.93
   0  12  12    4.80    3.28
   0 -12 -12    1.29    3.30
   0 -12 -12    4.41    4.26
   0 -12 -13    3.85    3.27
   0  12  13    2.97    2.94
   0  12  13    4.33    3.98
   0  12  13    6.03    5.57
   0  12  13   -1.02    3.13
   0 -12 -13    7.02    4.02
   0 -12 -13   -3.46    4.69
   0 -12 -14    8.01    3.93
   0  12  14    8.36    3.46
   0  12  14    9.50    4.21
   0 -12 -14    7.24    2.71
   0  12  14   11.85    6.01
   0  12  14    6.55    3.26
   0 -12 -14   15.59    4.23
   0 -12 -14    7.96    4.81
   0 -12 -15    0.50    4.62
   0 -12 -15    2.26    4.36
   0  12  15    0.62    3.51
   0  12  15    0.74    5.83
   0 -12 -15   -2.27    3.24
   0  12  15    1.84    2.94
   0  12  15   -1.42    4.40
   0 -12 -15    0.41    4.18
   0  12  16   83.40   10.13
   0 -12 -16   87.04    8.11
   0  12  16   74.62    8.14
   0 -12 -16   69.76    8.14
   0  12  16   85.04    6.44
   0 -12 -16   80.87    7.02
   0 -12 -16   91.14    7.96
   0 -12 -17    1.18    3.38
   0  12  17   -0.53    4.75
   0  12  17    3.21    2.84
   0 -12 -17   -0.94    4.99
   0 -12 -17   -2.48    4.76
   0 -12 -17    0.33    3.94
   0 -12 -17    3.04    4.74
   0  12  18   42.05    6.43
   0  12  18   28.16    7.79
   0  12  18   37.02    4.12
   0 -12 -18   40.01    6.58
   0 -12 -18   41.60    6.36
   0 -12 -18   43.51    5.80
   0 -12 -18   50.01    6.63
   0  12  19   -1.76    5.66
   0  12  19    1.72    7.51
   0  12  19    1.62    2.69
   0 -12 -19   -6.36    5.86
   0 -12 -19    7.88    5.18
   0 -12 -19   -2.86    4.61
   0 -12 -19   -3.94    5.79
   0  12  20    3.81    2.61
   0  12  20    5.36    7.56
   0 -12 -20    9.72    5.12
   0 -12 -20   13.05    6.35
   0 -12 -20    3.92    5.99
   0  12  21   -2.79    7.78
   0 -12 -21   -4.27    5.10
   0 -12 -21    7.73    6.37
   0 -12 -21   -5.31    6.56
   0  12  22   20.20    8.91
   0 -12 -22   23.26    7.15
   0 -12 -22   23.53    7.76
   0  12  22   29.80    9.79
   0  12  23    3.21    8.93
   0  12  23    2.98    8.59
   0 -12 -23    3.67    6.87
   0  12  23   -1.88   13.42
   0 -12 -23   -1.30    7.24
   0  12  24   34.80    9.96
   0  12  24   27.63   14.13
   0  12  25    6.19   14.73
   0 -13   9   18.79    7.16
   0  13  -9    1.17    7.41
   0  13  -8  124.55   11.79
   0  13  -8  104.51   10.89
   0 -13   8  119.07   16.60
   0 -13   8  114.00   10.72
   0 -13   8  120.92   10.98
   0 -13   8   95.21   13.01
   0  13  -8  116.09   11.11
   0 -13   7   -5.51    8.55
   0  13  -7    0.52    6.24
   0 -13   7    6.05    5.89
   0  13  -7    7.28    6.39
   0 -13   7   14.67   11.34
   0 -13   7    2.19    6.02
   0  13  -7    5.64    6.74
   0  13  -6  156.57   12.95
   0  13  -6  163.39   12.72
   0 -13   6  157.97   17.97
   0 -13   6  145.26   12.62
   0  13  -6  149.61   12.52
   0 -13   6  154.92   15.10
   0 -13   6  146.13   12.59
   0 -13   5    6.77    9.72
   0  13  -5    5.37    5.88
   0 -13   5    1.04    5.51
   0  13  -5    3.94    5.85
   0  13  -5    8.46    5.88
   0 -13   5   -4.97    5.89
   0 -13   5    3.56    7.61
   0  13  -4  189.16   14.64
   0 -13   4  199.81   14.48
   0  13  -4  173.61   14.15
   0  13  -4  191.05   14.24
   0 -13   4  220.13   19.60
   0 -13   4  188.43   14.60
   0 -13   4  184.68   16.52
   0  13  -3    6.56    5.12
   0 -13   3   -0.32    4.05
   0 -13   3    7.59    9.24
   0 -13   3   14.71    5.68
   0  13  -3   -1.41    5.02
   0 -13   3   13.37    6.13
   0  13  -3   14.21    6.10
   0 -13   2  232.63   19.15
   0  13  -2  204.96   14.51
   0 -13   2  188.79   11.98
   0  13  -2  207.08   14.52
   0 -13   2  208.67   14.96
   0 -13   2  185.50   15.00
   0 -13   2  198.09   14.81
   0 -13   2  208.49   14.04
   0  13  -2  201.73   14.76
   0 -13   1    5.55    1.97
   0 -13   1    9.43    5.30
   0 -13   1    6.31    4.93
   0  13  -1    8.53    4.68
   0  13  -1    5.25    5.15
   0  13  -1   19.27    5.28
   0 -13   1    3.00    5.13
   0 -13   1    7.34    5.60
   0 -13   1    4.58    7.94
   0 -13   1   12.22    6.40
   0 -13   0  239.47   15.98
   0 -13   0  222.87   17.26
   0 -13   0  194.06   18.20
   0 -13   0  207.43   15.84
   0  13   0  230.39   15.35
   0  13   0  223.37   14.31
   0 -13   0  228.53   16.16
   0 -13   0  221.15   16.00
   0  13   0  196.86   15.12
   0 -13   0  211.48   12.99
   0  13   0  237.55   15.59
   0 -13  -1    9.00    6.71
   0 -13  -1    2.14    1.70
   0 -13  -1    7.16    5.18
   0 -13  -1    3.21    5.18
   0  13   1    3.90    4.59
   0 -13  -1    9.40    5.43
   0  13   1    0.43    4.34
   0 -13  -1    8.01    4.97
   0  13   1    1.34    4.56
   0  13   1    0.47    2.84
   0 -13  -1    1.54    5.89
   0  13   1   13.85    8.47
   0 -13  -2  151.49   12.75
   0 -13  -2  133.62   13.43
   0 -13  -2  172.98   15.00
   0  13   2  177.72   16.38
   0 -13  -2  164.41   12.75
   0  13   2  164.16   12.03
   0  13   2  162.81   10.49
   0 -13  -2  165.13   13.00
   0  13   2  173.31   12.24
   0 -13  -2  162.81    9.88
   0 -13  -3    5.07    1.80
   0  13   3    2.96    4.16
   0 -13  -3    8.68    5.84
   0  13   3    1.00    7.93
   0 -13  -3    2.62    4.68
   0 -13  -3    9.48    6.08
   0  13   3    5.09    1.95
   0 -13  -3    7.62    5.46
   0  13   4  151.91   11.36
   0  13   4  157.56   11.37
   0 -13  -4  137.20   12.56
   0 -13  -4  148.94   13.25
   0  13   4  168.79   14.88
   0 -13  -4  137.29   11.98
   0 -13  -4  149.61    9.01
   0 -13  -5    1.80    1.70
   0 -13  -5    2.71    5.43
   0 -13  -5    7.18    5.50
   0  13   5    2.49    4.21
   0  13   5    1.17    4.04
   0 -13  -6  172.42   13.77
   0 -13  -6  181.88   13.99
   0 -13  -6  175.71   10.86
   0  13   6  166.98   12.36
   0  13   7   -0.36    3.83
   0 -13  -7    1.18    2.25
   0  13   7    0.80    4.05
   0 -13  -7   13.15    4.87
   0 -13  -7    6.29    4.94
   0 -13  -8  291.40   21.19
   0 -13  -8  285.76   20.86
   0  13   8  333.35   20.14
   0  13   8  310.68   20.22
   0 -13  -8  318.82   19.09
   0 -13  -9   -3.48    4.81
   0  13   9    3.37    3.74
   0 -13  -9   -0.53    4.63
   0  13   9    3.98    3.93
   0 -13  -9    2.31    2.80
   0 -13 -10   46.53    6.58
   0  13  10   55.43    5.77
   0 -13 -10   57.91    5.27
   0  13  10   50.56    6.14
   0  13  11    1.71    3.83
   0  13  11    2.50    3.77
   0  13  11    0.40    4.13
   0 -13 -11   -0.87    3.32
   0 -13 -11   -4.28    4.80
   0  13  12  167.18   13.39
   0 -13 -12  193.49   12.86
   0 -13 -12  184.93   14.40
   0  13  12  193.07   12.95
   0 -13 -12  216.49   13.27
   0  13  12  188.47   15.19
   0  13  13    2.67    4.29
   0 -13 -13   -1.28    3.59
   0 -13 -13    7.02    4.91
   0  13  13    0.86    3.43
   0  13  13   -4.95    5.62
   0 -13 -13    3.14    3.79
   0  13  14  126.73   10.63
   0 -13 -14  142.12   10.33
   0  13  14  134.02    9.80
   0 -13 -14  120.82   11.10
   0 -13 -14  155.88   10.64
   0  13  14  140.34   12.42
   0  13  15    3.83    4.57
   0  13  15    2.61    3.28
   0 -13 -15   -1.09    5.34
   0  13  15    1.53    6.09
   0 -13 -15    2.62    4.33
   0 -13 -15    0.41    4.69
   0  13  16   76.42    7.90
   0 -13 -16   68.94    7.06
   0 -13 -16   78.04    6.32
   0 -13 -16   73.22    7.49
   0  13  16   75.74    6.31
   0 -13 -16   66.28    7.93
   0 -13 -16   79.47    7.81
   0  13  16   62.35    9.26
   0  13  17    7.83    5.15
   0 -13 -17   -2.11    3.98
   0 -13 -17   -0.58    3.65
   0  13  17    1.15    3.17
   0 -13 -17   -5.17    4.72
   0 -13 -17   -3.28    5.50
   0  13  17    5.02    6.84
   0 -13 -17   -1.41    5.03
   0 -13 -18   30.44    5.21
   0 -13 -18   38.03    6.63
   0  13  18   37.35    6.77
   0  13  18   37.00    4.41
   0 -13 -18   47.85    6.72
   0 -13 -18   51.42    7.09
   0 -13 -19    1.63    5.37
   0  13  19    1.73    5.50
   0  13  19    4.43    7.49
   0  13  19    0.19    3.15
   0 -13 -19    1.96    5.68
   0 -13 -19   14.82    6.41
   0 -13 -20   55.58    7.99
   0  13  20   50.47    9.61
   0  13  20   69.35    8.67
   0  13  20   65.05    5.35
   0 -13 -20   80.59    8.73
   0 -13 -20   71.56    8.30
   0 -13 -21    3.29    6.08
   0 -13 -21    8.25    6.78
   0 -13 -21   -0.53    5.34
   0  13  21   -2.85    8.02
   0 -13 -22   30.03    7.44
   0  13  22   24.53    9.52
   0 -13 -22   37.13    8.07
   0 -13 -23    1.82    7.03
   0  13  23    9.11    8.70
   0  13  24   14.55    9.32
   0  13  24   -1.92   13.88
   0  13  25   -2.01   15.12
   0 -14   8  126.53   11.94
   0  14  -7   16.15    7.72
   0 -14   7    1.62    6.36
   0  14  -7    3.31    6.50
   0 -14   7    2.30    6.53
   0 -14   6  151.56   13.35
   0 -14   6  168.95   15.97
   0  14  -6  133.87   13.07
   0  14  -6  187.04   14.18
   0  14  -6  160.07   13.45
   0 -14   6  163.32   18.79
   0 -14   6  178.35   13.53
   0  14  -5    0.53    5.77
   0 -14   5    3.77    8.11
   0  14  -5    3.73    6.13
   0 -14   5    5.62   10.42
   0 -14   5    6.44    6.29
   0 -14   5    3.35    6.18
   0  14  -5    8.02    7.06
   0 -14   4  198.11   20.79
   0  14  -4  258.22   17.29
   0  14  -4  214.57   16.42
   0 -14   4  239.48   17.10
   0 -14   4  219.75   18.91
   0 -14   4  222.53   16.80
   0  14  -4  220.53   16.41
   0  14  -3   17.24    6.27
   0  14  -3   11.98    6.76
   0 -14   3   18.08   10.30
   0 -14   3    4.76    6.27
   0  14  -3    8.09    6.11
   0 -14   3   23.88    6.41
   0 -14   2  268.65   19.89
   0 -14   2  281.23   23.47
   0  14  -2  324.24   19.81
   0  14  -2  264.90   19.13
   0 -14   2  266.25   19.62
   0 -14   2  269.65   19.62
   0  14  -2  280.97   19.21
   0 -14   1    2.30    5.87
   0 -14   1    7.25    5.10
   0  14  -1    8.73    5.61
   0 -14   1   13.12    7.43
   0  14  -1    5.66    5.48
   0 -14   1   17.29    6.45
   0  14  -1    0.48    5.19
   0 -14   1   12.94    8.50
   0 -14   1    4.51    5.81
   0 -14   0  306.02   18.61
   0  14   0  339.08   21.35
   0 -14   0  311.33   21.91
   0 -14   0  274.04   22.88
   0 -14   0  358.91   25.68
   0  14   0  366.74   21.71
   0 -14   0  342.95   22.14
   0 -14   0  338.34   21.62
   0 -14   0  314.47   21.77
   0  14   0  329.21   21.31
   0 -14  -1   10.80    1.89
   0  14   1    6.12    5.25
   0 -14  -1    9.54    7.76
   0  14   1    4.65    5.13
   0  14   1   15.98    5.53
   0 -14  -1   15.65    5.71
   0 -14  -1   16.09    6.06
   0 -14  -1    9.21    5.73
   0 -14  -1   13.66    5.64
   0 -14  -1   18.32    7.29
   0 -14  -2  401.34   29.35
   0 -14  -2  423.29   30.14
   0 -14  -2  420.64   27.96
   0  14   2  437.55   27.41
   0 -14  -2  427.50   25.04
   0  14   2  443.23   27.49
   0 -14  -2  479.22   28.48
   0 -14  -2  417.48   28.06
   0  14   3    6.92    4.90
   0 -14  -3    9.16    1.90
   0 -14  -3    8.00    5.28
   0 -14  -3   13.70    5.63
   0 -14  -3    9.25    6.99
   0  14   3   19.58    9.44
   0 -14  -3   18.07    6.50
   0 -14  -3   14.80    6.23
   0  14   4  503.47   30.81
   0 -14  -4  428.90   30.95
   0 -14  -4  463.04   32.16
   0  14   4  566.56   34.78
   0 -14  -4  476.94   32.91
   0 -14  -4  553.80   32.31
   0  14   4  539.75   30.88
   0 -14  -4  481.18   28.61
   0 -14  -5   12.37    1.71
   0  14   5   18.31    7.88
   0 -14  -5   27.53    6.67
   0 -14  -5   21.45    6.58
   0 -14  -5   15.97    5.54
   0  14   5   21.75    5.15
   0  14   5    7.23    5.00
   0 -14  -6  492.20   33.51
   0  14   6  539.96   32.12
   0 -14  -6  515.24   30.21
   0  14   7    5.19    4.48
   0 -14  -7    8.07    2.43
   0  14   7   11.31    4.69
   0 -14  -7   13.82    5.72
   0  14   8  615.31   36.24
   0 -14  -8  544.61   37.21
   0  14   8  592.61   35.87
   0 -14  -8  593.32   34.70
   0 -14  -8  567.78   36.80
   0 -14  -9   14.70    3.36
   0  14   9    7.85    4.53
   0 -14  -9    2.57    5.28
   0  14   9   16.74    4.52
   0 -14  -9    0.58    4.90
   0 -14 -10  435.54   26.85
   0 -14 -10  418.01   28.81
   0  14  10  465.00   28.01
   0  14  10  470.04   27.58
   0 -14 -10  415.81   28.56
   0  14  11    7.25    4.22
   0 -14 -11    5.33    5.11
   0 -14 -11   10.82    3.58
   0  14  11    9.85    4.44
   0  14  11   13.97    5.13
   0 -14 -11    2.32    5.04
   0 -14 -11   11.04    3.61
   0 -14 -12  291.96   20.85
   0 -14 -12  324.04   19.64
   0  14  12  302.50   22.00
   0  14  12  285.81   20.15
   0  14  12  319.58   19.80
   0 -14 -12  260.90   20.70
   0 -14 -12  337.61   19.52
   0 -14 -13   -2.16    4.86
   0 -14 -13    0.69    3.96
   0  14  13   -2.26    6.01
   0  14  13   -3.22    4.41
   0  14  13    3.51    4.02
   0 -14 -13    2.93    5.17
   0 -14 -13    2.52    3.59
   0 -14 -14  277.08   19.73
   0 -14 -14  311.02   19.18
   0  14  14  276.59   21.31
   0  14  14  286.14   18.72
   0 -14 -14  300.75   20.48
   0 -14 -14  326.86   19.13
   0  14  14  268.51   19.51
   0 -14 -15    6.72    4.72
   0 -14 -15   11.76    4.64
   0  14  15   10.38    6.73
   0  14  15    5.79    4.86
   0 -14 -15   12.21    4.80
   0 -14 -15    5.35    5.51
   0  14  15    2.33    3.68
   0 -14 -16  432.52   24.01
   0  14  16  369.36   25.84
   0 -14 -16  325.94   24.21
   0  14  16  377.54   22.66
   0 -14 -16  391.92   23.49
   0 -14 -16  306.51   23.24
   0  14  16  357.89   23.88
   0  14  17    2.61    3.53
   0 -14 -17    4.20    5.21
   0  14  17   13.94    7.58
   0 -14 -17    0.82    4.36
   0  14  17    2.08    5.17
   0 -14 -17    2.39    5.71
   0 -14 -17    6.40    4.82
   0  14  18  276.21   17.15
   0 -14 -18  275.36   18.61
   0  14  18  252.79   21.19
   0 -14 -18  300.08   19.01
   0  14  18  267.92   18.93
   0 -14 -18  242.86   18.91
   0 -14 -19    1.18    5.74
   0 -14 -19    1.05    5.84
   0 -14 -19    4.85    5.87
   0  14  19    9.68    5.88
   0  14  19    3.79    3.53
   0 -14 -20  185.69   16.28
   0 -14 -20  254.80   16.99
   0 -14 -20  231.35   16.53
   0  14  20  222.21   16.73
   0  14  20  191.81   18.33
   0  14  20  234.08   14.29
   0 -14 -21    1.18    6.50
   0  14  21   11.67    8.52
   0  14  21   -5.66    6.35
   0 -14 -21    4.10    6.05
   0 -14 -21    9.78    6.31
   0 -14 -22  141.47   12.49
   0 -14 -22  169.12   13.26
   0  14  23    5.16    8.25
   0 -14 -23    5.41    6.71
   0  14  24   61.45   16.32
   0  14  24   83.74   12.93
   0  14  25  -15.56   14.76
   0  14  26   70.59   17.45
   0 -15   7    1.20    7.08
   0 -15   6   74.18    9.43
   0 -15   6   54.68    9.01
   0  15  -5   -0.56    6.68
   0 -15   5    2.98    6.62
   0 -15   5    8.00    6.92
   0  15  -4   81.80    9.64
   0  15  -4   89.69   10.29
   0  15  -4  107.43   10.41
   0 -15   4  127.36   15.69
   0 -15   4   67.63   11.72
   0 -15   4   98.11   10.34
   0 -15   4   74.79   10.04
   0 -15   3   15.75    7.02
   0 -15   3   17.49   10.20
   0  15  -3    4.33    6.27
   0  15  -3   11.03    6.81
   0 -15   3    3.66    6.45
   0  15  -3    3.78    6.09
   0  15  -2  137.54   11.86
   0 -15   2  122.58   15.63
   0 -15   2  121.22   12.15
   0  15  -2  137.29   11.87
   0  15  -2  142.94   12.27
   0 -15   2  129.47   12.24
   0 -15   2  136.73   12.37
   0 -15   1    5.72    6.18
   0  15  -1   -3.67    5.92
   0  15  -1    8.34    6.16
   0 -15   1    6.17    9.16
   0 -15   1    3.43    6.16
   0 -15   1    6.20    6.30
   0  15  -1   13.77    6.55
   0 -15   1    6.53    7.21
   0  15   0  166.36   12.83
   0  15   0  165.63   13.16
   0 -15   0  150.26   13.30
   0 -15   0  169.77   13.40
   0 -15   0  142.35   16.21
   0  15   0  167.85   12.90
   0 -15   0  147.91   14.70
   0 -15   0  134.30   13.08
   0  15   1   17.81    5.93
   0 -15  -1   -3.57    7.08
   0 -15  -1    9.56    6.39
   0  15   1   12.56    5.70
   0 -15  -1   -1.12    8.09
   0 -15  -1   11.29    6.27
   0 -15  -1    5.73    5.82
   0  15   1   11.98    5.98
   0 -15  -1    4.98    6.17
   0  15   2  287.71   16.42
   0  15   2  255.38   16.30
   0 -15  -2  203.80   12.79
   0 -15  -2  234.44   18.10
   0 -15  -2  256.09   19.63
   0 -15  -2  249.04   17.18
   0 -15  -2  279.34   17.42
   0 -15  -2  276.54   17.28
   0 -15  -2  228.16   16.73
   0 -15  -3   14.85    6.39
   0 -15  -3   16.02    6.32
   0 -15  -3   16.78    7.84
   0 -15  -3   -1.70    6.80
   0 -15  -3   11.76    6.29
   0 -15  -3   10.38    1.76
   0  15   3    3.98    5.04
   0  15   4  329.70   20.54
   0  15   4  310.90   20.50
   0 -15  -4  297.18   22.88
   0 -15  -4  277.07   21.92
   0 -15  -4  307.45   21.36
   0 -15  -4  310.48   21.75
   0 -15  -4  299.71   17.84
   0  15   5   11.71    5.24
   0 -15  -5    5.59    6.60
   0 -15  -5   22.26    7.62
   0  15   5   10.38    8.40
   0 -15  -5   12.24    2.27
   0  15   5   19.43    5.47
   0 -15  -5    9.30    5.82
   0  15   6  389.16   25.38
   0 -15  -6  320.03   23.10
   0  15   6  377.16   21.76
   0 -15  -6  315.21   18.95
   0 -15  -7    7.66    2.30
   0  15   7    9.99    5.06
   0  15   7    6.14    5.16
   0 -15  -7    6.78    5.81
   0  15   8  303.00   20.61
   0 -15  -8  290.98   21.37
   0 -15  -8  324.51   18.90
   0  15   8  317.21   20.56
   0 -15  -8  280.08   21.89
   0 -15  -9    9.85    5.94
   0  15   9    0.94    4.96
   0 -15  -9   10.31    3.18
   0 -15  -9    0.63    5.37
   0  15   9    8.56    4.72
   0 -15 -10  321.29   25.46
   0  15  10  374.62   24.82
   0 -15 -10  386.15   23.34
   0 -15 -10  389.05   25.76
   0  15  10  395.68   24.46
   0 -15 -10  401.40   23.46
   0  15  11   17.86    4.80
   0 -15 -11   13.81    3.90
   0 -15 -11   11.10    6.10
   0  15  11   12.27    5.36
   0 -15 -11   18.46    3.84
   0 -15 -11   15.78    6.21
   0  15  12  332.74   22.61
   0 -15 -12  368.78   24.32
   0 -15 -12  385.52   22.49
   0  15  12  305.85   22.97
   0  15  12  352.81   23.42
   0 -15 -12  351.65   24.23
   0 -15 -12  396.54   22.38
   0 -15 -13   -1.20    5.43
   0 -15 -13    3.05    4.14
   0 -15 -13   13.92    4.24
   0  15  13    3.79    4.54
   0  15  13   11.28    4.61
   0 -15 -13    6.38    5.60
   0  15  13    0.80    6.80
   0  15  14  334.52   25.00
   0 -15 -14  383.62   25.79
   0 -15 -14  410.02   24.85
   0 -15 -14  435.32   24.70
   0  15  14  407.23   24.63
   0 -15 -14  380.87   26.24
   0  15  14  366.68   26.99
   0 -15 -15    8.61    5.16
   0 -15 -15   14.83    4.99
   0 -15 -15   15.30    4.81
   0  15  15   19.04    5.22
   0  15  15   10.08    7.62
   0 -15 -15   12.84    6.26
   0  15  15   13.59    4.40
   0  15  16  420.94   26.15
   0 -15 -16  467.99   27.10
   0  15  16  469.42   29.69
   0 -15 -16  403.87   27.93
   0  15  16  392.69   27.06
   0 -15 -16  374.90   26.98
   0 -15 -16  454.63   26.79
   0  15  17    5.54    4.21
   0 -15 -17   11.55    5.69
   0  15  17   10.79    7.70
   0  15  17    5.20    5.17
   0 -15 -17    5.59    5.16
   0 -15 -17   -0.65    6.41
   0 -15 -17    9.25    5.27
   0 -15 -18  382.70   22.92
   0  15  18  347.27   25.30
   0  15  18  319.12   22.73
   0  15  18  343.64   21.34
   0 -15 -18  345.05   22.47
   0 -15 -18  310.23   23.42
   0  15  19   -2.95    8.83
   0 -15 -19   -0.52    6.00
   0  15  19    6.09    3.93
   0  15  19    6.73    5.98
   0 -15 -19    0.64    6.25
   0 -15 -19    4.79    5.41
   0 -15 -20  276.79   17.47
   0  15  20  196.27   16.81
   0 -15 -20  210.28   17.26
   0 -15 -20  246.91   17.04
   0 -15 -21   14.59    7.21
   0 -15 -21    2.68    6.39
   0  15  21   -5.00    8.73
   0 -15 -21    9.54    6.72
   0 -15 -22  132.50   12.28
   0  15  22  118.04   14.21
   0 -15 -22  136.50   11.88
   0 -15 -22  105.88   11.52
   0 -15 -23    2.38    7.10
   0  15  23    7.37    9.84
   0 -16   6    0.63    7.38
   0 -16   5    3.84    7.39
   0 -16   5    2.56    7.30
   0 -16   4    7.82    7.35
   0 -16   4   20.05    7.82
   0 -16   3    8.38   10.85
   0  16  -3   -4.03    6.82
   0 -16   3   -7.90    7.26
   0 -16   3    2.65    7.16
   0 -16   2   21.50   11.18
   0  16  -2    3.96    6.35
   0  16  -2   -7.38    6.63
   0  16  -2   12.61    7.03
   0 -16   2   13.82    7.63
   0 -16   2   18.70    7.56
   0 -16   1    4.03    7.02
   0  16  -1   -2.24    6.33
   0  16  -1    0.56    6.38
   0 -16   1    9.03    9.82
   0 -16   1    2.18    7.17
   0 -16   1    3.32    6.40
   0 -16   1   -4.94    8.39
   0  16  -1   -1.76    6.62
   0 -16   0   17.57    7.22
   0  16   0   25.24    6.99
   0 -16   0   27.14    9.79
   0 -16   0   13.58    7.10
   0 -16   0   35.31    7.62
   0 -16   0   18.43    8.48
   0  16   0   18.30    6.88
   0  16   0   13.28    6.99
   0 -16  -1    6.09    6.64
   0  16   1   10.80    6.43
   0 -16  -1   24.71    9.70
   0 -16  -1   -6.35    6.64
   0 -16  -1    2.67    6.45
   0 -16  -1   -0.95    7.93
   0  16   1   -1.11    6.43
   0  16   1    9.83    6.43
   0  16   2   21.24    6.40
   0  16   2   14.09    6.43
   0 -16  -2    4.65    7.84
   0 -16  -2   16.69    6.95
   0 -16  -2   17.63    6.92
   0 -16  -2   12.02    6.97
   0 -16  -2   15.53    8.66
   0 -16  -3    0.67    6.43
   0  16   3   -1.07    5.93
   0 -16  -3    4.55    7.30
   0 -16  -3   13.67    8.67
   0 -16  -3   10.19    6.72
   0 -16  -3    6.07    6.59
   0 -16  -3   -7.54    6.40
   0  16   4   59.37    7.80
   0 -16  -4   81.03   10.77
   0 -16  -4   43.32    9.53
   0 -16  -4   52.44    8.34
   0  16   4   70.26    8.17
   0 -16  -4   51.41    8.28
   0  16   5    2.62    5.47
   0  16   5    7.98    5.80
   0 -16  -5    5.16    7.37
   0 -16  -5   12.17    6.88
   0 -16  -6   63.62    4.72
   0 -16  -6   67.24    8.73
   0 -16  -6   63.64    9.70
   0  16   6   76.46    8.32
   0 -16  -7    1.73    1.42
   0  16   7   -1.41    5.21
   0  16   7    4.08    5.50
   0 -16  -7    6.49    7.03
   0  16   7    1.01    8.14
   0 -16  -8   48.88    9.06
   0  16   8   50.52    7.12
   0 -16  -8   52.64    4.36
   0  16   8   52.31    7.37
   0 -16  -8   63.38    4.83
   0  16   9    7.95    5.34
   0 -16  -9   -0.19    2.86
   0 -16  -9    3.40    6.32
   0 -16  -9    4.27    2.92
   0  16   9    3.05    5.28
   0 -16  -9   -6.88    7.05
   0  16  10   67.54    7.22
   0 -16 -10   56.11    5.16
   0 -16 -10   39.12    7.94
   0 -16 -10   61.44    8.23
   0  16  10   47.71    7.39
   0 -16 -10   44.53    4.99
   0  16  11    1.66    4.96
   0 -16 -11    4.50    3.60
   0 -16 -11    1.37    6.35
   0 -16 -11   -1.42    5.89
   0 -16 -11    4.44    3.55
   0  16  11    2.03    5.54
   0  16  12   65.64    7.39
   0 -16 -12   67.57    6.23
   0 -16 -12   55.44    8.63
   0 -16 -12   58.79    8.71
   0  16  12   49.80    7.07
   0 -16 -12   68.47    6.15
   0  16  12   75.07    8.16
   0  16  13    3.40    7.18
   0  16  13    0.98    4.79
   0 -16 -13    7.91    4.18
   0 -16 -13   -0.66    5.90
   0 -16 -13    9.63    4.14
   0  16  13    4.24    5.00
   0 -16 -13   -0.69    6.55
   0  16  14   92.25   11.56
   0  16  14   86.78    9.06
   0 -16 -14   85.69   10.24
   0 -16 -14  119.75    8.81
   0 -16 -14  105.87    8.87
   0  16  14  122.45    9.31
   0 -16 -14  108.46   10.97
   0  16  15   -4.41    7.46
   0  16  15    3.48    5.00
   0 -16 -15   -0.39    4.67
   0 -16 -15    1.78    5.66
   0 -16 -15   -0.36    4.43
   0  16  15    2.14    4.53
   0 -16 -15   -4.18    6.86
   0  16  16   75.37   10.88
   0  16  16   76.92    8.56
   0 -16 -16   88.58    8.25
   0 -16 -16   97.50    8.81
   0  16  16  105.09    8.05
   0 -16 -16   69.29    9.82
   0 -16 -16   74.52    8.92
   0 -16 -17    2.90    5.05
   0 -16 -17   -5.56    7.00
   0 -16 -17    3.64    5.55
   0  16  17    0.65    4.29
   0  16  17   12.19    7.83
   0  16  17    0.52    5.29
   0 -16 -18  129.74   11.07
   0  16  18  127.97    9.61
   0 -16 -18  105.91   11.49
   0  16  18  115.61   13.56
   0 -16 -18  130.45   10.60
   0 -16 -19    8.79    6.35
   0  16  19    4.54    4.26
   0 -16 -19   -3.47    6.74
   0  16  19   -2.02    9.20
   0 -16 -19   -0.47    6.03
   0 -16 -20   75.32   10.21
   0 -16 -20   88.72    9.76
   0  16  20   68.03   12.25
   0 -16 -20  107.41    9.75
   0 -16 -21    9.83    7.19
   0 -16 -21   -7.61    6.98
   0 -16 -21    2.65    6.66
   0  16  21  -10.29   10.15
   0 -16 -22   60.84    8.93
   0 -16 -22   51.04    8.76
   0 -16 -22   61.95    8.76
   0  16  22   38.92   10.71
   0 -17   5    1.32    7.59
   0 -17   4   27.58    8.56
   0 -17   4   21.63    8.39
   0 -17   3    2.78    7.56
   0 -17   3   -6.21    7.81
   0 -17   2   11.29    7.28
   0 -17   2   20.96    8.16
   0 -17   1   22.87   11.60
   0 -17   1    3.53    7.48
   0 -17   1   -3.82    7.86
   0 -17   1    7.75    7.46
   0  17   0    1.75    6.89
   0  17   0   -1.82    6.97
   0  17   0   12.95    6.90
   0 -17   0   -3.07    8.33
   0 -17   0   12.91   10.60
   0 -17   0    2.85    7.60
   0 -17   0    5.27    7.36
   0 -17   0    5.67    7.08
   0  17   1    4.03    6.94
   0  17   1    3.55    7.22
   0  17   1   -1.75    6.67
   0 -17  -1   12.30    9.46
   0 -17  -1   -2.01    8.84
   0 -17  -1    4.29    7.01
   0 -17  -1   -6.69    7.29
   0 -17  -1    3.56    7.11
   0 -17  -2   18.03    7.96
   0  17   2   12.71    6.90
   0 -17  -2   13.74    8.91
   0 -17  -2   22.30    9.55
   0 -17  -2   17.96    7.82
   0 -17  -2   19.16    7.67
   0  17   2   17.04    7.13
   0  17   3  -13.14    6.81
   0 -17  -3   -0.96    7.96
   0 -17  -3    8.64    7.12
   0 -17  -3    8.01    7.00
   0 -17  -3    1.44    7.45
   0  17   4    4.93    6.33
   0  17   4    2.83    6.16
   0 -17  -4    9.41    8.02
   0 -17  -4   -1.45    6.77
   0 -17  -4   -2.88    6.63
   0 -17  -4  -10.80    7.45
   0 -17  -5    7.98    6.98
   0 -17  -5    9.21    7.88
   0 -17  -5    8.55    7.03
   0  17   5   -5.34    6.30
   0  17   5    7.28    6.27
   0 -17  -6   -0.90    7.83
   0  17   6    7.79    6.42
   0 -17  -6    5.78    6.77
   0 -17  -7    3.63    6.92
   0 -17  -7    0.69    2.31
   0  17   7   -8.58    5.91
   0 -17  -7   -3.49    7.31
   0  17   7   -1.09    5.91
   0  17   8   13.73    6.04
   0  17   8    8.17    6.29
   0 -17  -8   11.02    7.65
   0 -17  -8   11.74    2.89
   0 -17  -9    5.12    7.09
   0 -17  -9   -6.57    7.38
   0  17   9    3.81    5.49
   0 -17  -9   -0.66    2.42
   0  17   9   -2.72    6.10
   0 -17  -9    1.59    2.83
   0  17  10    6.00    5.62
   0 -17 -10    9.04    3.48
   0 -17 -10   -3.67    6.88
   0 -17 -10   13.34    3.43
   0  17  10    8.18    6.15
   0 -17 -10   14.35    7.31
   0  17  11    2.24    5.22
   0 -17 -11    1.24    3.57
   0 -17 -11   -3.85    7.07
   0 -17 -11   -1.47    6.78
   0  17  11   -3.27    6.04
   0 -17 -11    3.27    3.40
   0  17  12    3.03    5.08
   0 -17 -12   -4.42    6.95
   0 -17 -12   -2.23    6.93
   0  17  12    4.03    5.20
   0 -17 -12    3.68    3.94
   0 -17 -12    0.79    3.81
   0  17  12   -1.08    6.17
   0  17  13   12.61    7.86
   0  17  13    1.00    5.16
   0 -17 -13   -2.61    4.01
   0 -17 -13    6.02    4.22
   0  17  13   -0.84    5.37
   0 -17 -13   -4.28    6.88
   0 -17 -13    2.95    6.94
   0 -17 -14    6.36    4.48
   0 -17 -14   -6.70    6.86
   0 -17 -14    2.45    4.46
   0  17  14   -0.40    5.14
   0 -17 -14   -0.68    6.33
   0  17  14    5.45    7.52
   0 -17 -15   -1.04    4.53
   0 -17 -15   -1.49    7.24
   0 -17 -15    3.83    4.84
   0  17  15    3.49    5.02
   0 -17 -15   -0.65    6.26
   0  17  15    4.63    7.66
   0 -17 -16    6.01    5.05
   0 -17 -16    8.98    7.25
   0 -17 -16    2.90    5.17
   0  17  16   14.09    5.11
   0 -17 -16    3.07    5.99
   0  17  16   -0.95    8.03
   0 -17 -17    6.69    5.80
   0  17  17    1.41    4.87
   0 -17 -17    3.01    7.58
   0  17  17   -1.95    8.39
   0 -17 -17    8.07    5.49
   0 -17 -18    3.34    5.96
   0  17  18    1.67    4.84
   0 -17 -18    0.75    6.93
   0  17  18   17.14    8.93
   0 -17 -18   11.67    5.60
   0 -17 -19   -1.53    6.38
   0  17  19   -1.25    4.63
   0 -17 -19    5.96    7.65
   0  17  19    9.39    9.03
   0 -17 -19    0.92    5.87
   0 -17 -20    6.37    6.28
   0 -17 -20    4.32    6.40
   0 -17 -20   -1.49    7.23
   0 -17 -21    2.07    6.52
   0 -17 -21   -0.57    7.29
   0 -17 -21    7.45    7.32
   0  17  22   -1.08    9.55
   0 -17 -22   -0.74    7.21
   0 -17 -22    3.83    6.58
   0 -18   2   35.50    9.24
   0 -18   2   28.18    8.70
   0 -18   1    5.88    7.97
   0 -18   1    1.50    8.24
   0 -18   0   49.77    9.79
   0 -18   0   44.90    9.74
   0 -18   0   40.94    8.92
   0 -18  -1   -0.75    7.86
   0 -18  -1   21.83    8.41
   0 -18  -1    7.62    7.60
   0 -18  -2   62.65    9.72
   0 -18  -2   65.79   10.13
   0 -18  -3    3.07    7.58
   0 -18  -3    7.11    8.96
   0 -18  -3    6.07    7.79
   0  18   3   -7.27    7.14
   0 -18  -3    2.31    7.56
   0  18   4   47.21    8.47
   0 -18  -4   55.01    9.79
   0 -18  -4   39.87   10.03
   0 -18  -4   54.06    9.58
   0  18   4   65.41    8.82
   0 -18  -4   46.41    8.84
   0 -18  -5   -0.98    8.26
   0 -18  -5   14.32    7.48
   0 -18  -5   -1.55    7.79
   0  18   5    7.95    6.83
   0 -18  -6   43.76   10.16
   0 -18  -6   73.46    9.67
   0  18   6   65.32    9.00
   0 -18  -6   74.81   10.33
   0  18   7    2.93    6.84
   0  18   7    1.62    6.09
   0 -18  -7   -4.65    8.05
   0 -18  -7    6.21    7.85
   0  18   8   98.04    9.69
   0  18   8   99.34   10.14
   0  18   9    8.67    6.50
   0 -18  -9   -2.64    7.91
   0  18   9   12.21    6.67
   0 -18 -10   72.45   10.60
   0  18  10   94.30    9.91
   0  18  10   84.69    9.21
   0 -18 -10   86.45   10.89
   0 -18 -11    3.14    3.55
   0  18  11    0.96    5.95
   0 -18 -11   -5.77    7.98
   0  18  11    8.72    6.62
   0 -18 -11    0.21    3.51
   0 -18 -11    3.15    7.48
   0  18  12   83.80    8.57
   0 -18 -12   68.99    6.41
   0 -18 -12   46.28    9.61
   0  18  12   67.15    8.85
   0 -18 -12   70.65    6.22
   0 -18 -12   49.74    9.71
   0 -18 -13    0.90    4.27
   0  18  13   10.35    6.15
   0 -18 -13    6.32    7.62
   0 -18 -13   -1.54    7.22
   0 -18 -13   -1.37    3.89
   0  18  13    2.88    6.79
   0 -18 -14   33.18    8.19
   0 -18 -14   59.20    6.35
   0  18  14   33.51    9.68
   0 -18 -14   37.91    8.98
   0 -18 -14   50.87    5.78
   0  18  14   46.49    6.96
   0 -18 -15   -2.82    6.95
   0 -18 -15   -2.58    4.92
   0  18  15   14.55    8.91
   0 -18 -15    0.80    7.86
   0 -18 -15    7.32    4.94
   0  18  15    0.42    5.34
   0 -18 -16   46.09    8.18
   0  18  16   57.45   10.65
   0 -18 -16   33.39    8.87
   0 -18 -16   45.30    6.83
   0  18  16   44.58    6.78
   0 -18 -16   45.14    6.54
   0  18  17   -3.05    9.00
   0 -18 -17    5.07    5.74
   0 -18 -17   -1.30    5.73
   0 -18 -17   -0.80    7.41
   0  18  17    4.60    5.40
   0 -18 -18   51.96    7.50
   0 -18 -18   52.23    7.80
   0 -18 -18   51.28    9.47
   0  18  18   55.43    6.79
   0 -18 -19    4.48    6.04
   0 -18 -19    4.98    6.32
   0 -18 -19    5.62    8.26
   0  18  19   -1.03    4.98
   0 -18 -20   49.92    9.59
   0 -18 -20   47.62    8.10
   0 -18 -20   46.26    7.91
   0 -18 -21   -1.59    7.95
   0 -18 -21   -4.48    7.13
   0 -18 -21    7.59    6.90
   0 -18 -22   32.36    8.78
   0 -18 -22   33.09    7.87
   0 -19  -2   70.88   10.75
   0 -19  -3    7.21    8.44
   0 -19  -3    1.59    8.44
   0 -19  -4   71.77   10.83
   0 -19  -4   87.04   11.33
   0 -19  -5   -6.42    7.79
   0 -19  -5    6.55    8.47
   0 -19  -5    4.75    7.94
   0 -19  -6   90.60   11.59
   0 -19  -6  120.60   12.51
   0  19   6  104.35   11.08
   0 -19  -6  103.44   13.02
   0  19   7   -2.48    7.23
   0 -19  -7    4.12    8.03
   0  19   7    5.15    7.10
   0 -19  -7    6.88    8.41
   0  19   8  102.52   10.96
   0 -19  -8   82.85   11.69
   0  19   8  104.24   10.58
   0 -19  -8   80.43   12.45
   0  19   9    6.17    7.30
   0  19   9    2.17    6.65
   0 -19  -9   -5.59    8.84
   0  19  10   79.08    9.97
   0  19  10   87.07    9.46
   0 -19 -10   74.42   11.25
   0  19  11   -1.85    7.06
   0 -19 -11   -5.87    8.30
   0  19  11   -0.51    6.55
   0 -19 -11    0.88    8.05
   0  19  12   78.33    9.50
   0 -19 -12   54.70   10.27
   0  19  12   81.64    8.99
   0 -19 -12   50.19   10.07
   0  19  13    0.61    7.06
   0  19  13    9.16    6.45
   0 -19 -13    5.74    7.92
   0 -19 -13   -0.84    8.33
   0 -19 -14   83.68   10.93
   0 -19 -14   72.14    7.27
   0  19  14   73.64    8.51
   0 -19 -14   53.88   10.57
   0  19  14   71.48   11.73
   0  19  15    8.09    5.93
   0 -19 -15   11.19    5.26
   0 -19 -15   -6.80    8.64
   0 -19 -15    1.51    7.28
   0 -19 -16   96.47    8.89
   0  19  16   84.69    9.30
   0 -19 -16  102.12    9.04
   0 -19 -16  101.77   12.21
   0  19  17    2.07    5.71
   0 -19 -17    5.01    5.61
   0 -19 -17    7.47    5.45
   0  19  18   81.20    8.66
   0 -19 -18   85.55    9.22
   0 -19 -18   88.51    9.02
   0 -19 -19   -2.41    6.57
   0 -19 -19    2.16    6.16
   0 -19 -20  106.02   10.70
   0 -19 -20  123.37   11.24
   0 -19 -21    2.45    6.65
   0 -19 -22   62.16    9.05
   0 -20  -7   -3.28    7.94
   0 -20  -9   -1.96    9.10
   0 -20 -10   46.02   10.46
   0  20  10   41.35    8.33
   0 -20 -11    0.93    8.55
   0  20  11    7.07    6.79
   0 -20 -12   42.35   10.12
   0  20  12   48.05    8.40
   0 -20 -13   -6.09    8.22
   0  20  13   13.32    6.93
   0 -20 -14   39.42    9.75
   0  20  14   64.46    8.57
   0  20  15    4.31    6.36
   0  20  16   71.49    8.72
   0  20  17   -0.88    6.28
   0 -20 -18   47.81    7.67
   0  20  18   43.06    7.30
   0 -20 -19    1.86    6.41
   0 -20 -20   57.52    8.67
   0 -21 -14    4.42    8.35
   0  21  15    1.52    6.93
   0  21  16   14.18    7.14
   0  21  17   -8.92    6.79
  -1  20  18    0.45    6.63
  -1  20  17   39.95    7.71
  -1  20  16    1.46    6.67
  -1  20  15   29.24    7.52
   1 -20 -14   21.61    8.81
  -1  20  14   21.33    7.30
   1 -20 -13   38.93    9.47
  -1  20  13   36.41    7.95
   1 -20 -12   10.77    8.46
   1 -20 -11   38.97   10.19
   1 -19 -20    0.50    6.61
   1 -19 -19   10.36    6.50
   1 -19 -18   -2.63    6.34
  -1  19  18   -1.27    6.04
  -1  19  17    6.64    6.08
   1 -19 -17    1.21    5.50
   1 -19 -16    2.59    5.38
  -1  19  16  -11.50    6.29
  -1  19  15    0.48    6.10
   1 -19 -14    2.35    7.68
  -1  19  14    8.34    6.55
  -1  19  13   -1.28    7.33
   1 -19 -13    2.45    7.98
  -1  19  13    5.06    6.75
  -1  19  12   -0.64    7.35
  -1  19  12    6.25    6.79
   1 -19 -12   11.88    8.01
  -1  19  11   10.17    6.77
   1 -19 -11   11.43    7.70
  -1  19  10    5.50    6.69
   1 -19 -10   -3.63    8.40
  -1  19   9    2.25    6.77
   1 -19  -9   16.80    9.15
  -1  19   8    5.77    7.15
   1 -19  -8    0.96    8.85
   1 -19  -7    1.66    7.74
   1 -19  -7    9.87    9.04
   1 -19  -6   -2.50    8.35
   1 -19  -5    8.40    8.39
   1 -18 -22   15.82    7.31
   1 -18 -21   42.91    7.63
   1 -18 -21   34.13    7.76
   1 -18 -20    1.36    6.38
   1 -18 -20   20.78    7.15
   1 -18 -19   22.72    9.23
   1 -18 -19   39.27    7.11
  -1  18  19   36.73    6.67
   1 -18 -19   42.50    7.43
   1 -18 -18   23.52    8.80
   1 -18 -18   13.35    5.66
  -1  18  18   17.10    6.11
   1 -18 -18    4.56    6.02
   1 -18 -17   27.08    8.90
   1 -18 -17   15.68    6.21
  -1  18  17   12.87    6.02
   1 -18 -17   24.58    5.79
   1 -18 -16   18.51    8.47
  -1  18  16   10.14    8.90
  -1  18  16    9.93    5.93
   1 -18 -16   14.04    5.63
   1 -18 -16   10.91    5.01
   1 -18 -15   38.87    5.45
   1 -18 -15   43.02    8.90
   1 -18 -15   23.69    7.64
  -1  18  15   35.68    9.87
   1 -18 -15   28.51    5.83
  -1  18  15   35.78    6.84
   1 -18 -14    4.18    7.51
   1 -18 -14    9.52    6.93
  -1  18  14   -2.92    8.15
  -1  18  14   13.86    6.15
   1 -18 -14   13.49    4.86
   1 -18 -13   22.57    8.06
   1 -18 -13   32.15    8.23
  -1  18  13   24.31    6.93
  -1  18  13   15.46    8.85
  -1  18  12   21.07    6.75
   1 -18 -12   17.54    7.74
   1 -18 -12   23.40    8.48
  -1  18  12   12.78    6.81
  -1  18  11   13.61    6.30
   1 -18 -11   14.07    8.02
   1 -18 -11   24.20    8.41
  -1  18  11    6.71    6.75
  -1  18  10   25.35    7.14
   1 -18 -10   12.86    7.70
   1 -18 -10   18.31    8.28
  -1  18  10   20.18    7.54
  -1  18   9   19.66    7.20
   1 -18  -9    8.85    7.82
  -1  18   9   25.02    7.57
  -1  18   8    7.64    6.77
   1 -18  -8    5.77    7.50
   1 -18  -8   -2.73    7.53
  -1  18   7   16.78    7.07
   1 -18  -7   20.60    8.92
   1 -18  -7   16.40    8.25
  -1  18   6    9.17    6.69
   1 -18  -6   16.72    8.20
   1 -18  -6    0.81    7.85
   1 -18  -6    1.92    8.27
   1 -18  -6    3.26    7.46
  -1  18   5    9.96    7.17
   1 -18  -5    5.62    8.24
   1 -18  -5    8.82    7.76
   1 -18  -5   21.66    9.16
   1 -18  -5   16.33    8.15
   1 -18  -4   -0.80    7.89
   1 -18  -4    8.10    7.89
   1 -18  -4   -6.02    8.73
   1 -18  -4    5.67    7.56
   1 -18  -3    5.67    7.74
   1 -18  -3    5.58    8.07
   1 -18  -3    1.63    7.56
   1 -18  -2   -3.23    8.16
   1 -18  -2   -0.79    8.13
   1 -18  -2    5.75    8.13
   1 -18  -1    7.24    8.63
   1 -18  -1    4.73    8.62
   1 -18  -1    2.49    7.93
   1 -17 -22   18.46    7.18
   1 -17 -22   19.38    8.21
  -1  17  22   19.96   10.10
   1 -17 -21   89.28    9.97
   1 -17 -21   79.25   11.45
   1 -17 -21  115.98   10.81
   1 -17 -20   21.10    6.73
   1 -17 -20   22.11    8.25
   1 -17 -20   30.87    7.53
   1 -17 -19  110.90   12.76
  -1  17  19  130.00   10.10
   1 -17 -19  125.27   11.31
   1 -17 -19  120.27   10.72
   1 -17 -18   42.09    6.49
   1 -17 -18   14.24    8.12
   1 -17 -18   28.16    6.74
  -1  17  18   33.19    5.93
  -1  17  18   40.03   10.43
   1 -17 -17  108.14   12.10
  -1  17  17   91.25   12.95
  -1  17  17  113.30    9.70
   1 -17 -17  113.77   10.08
   1 -17 -17  113.76    9.67
   1 -17 -16   65.09    9.91
  -1  17  16   49.67   10.38
   1 -17 -16   63.64    7.42
  -1  17  16   66.99    7.54
   1 -17 -16   66.62    7.03
   1 -17 -15  100.19    8.64
   1 -17 -15  112.70   12.13
  -1  17  15   97.74   12.88
   1 -17 -15   99.07   10.83
   1 -17 -15  120.23    9.39
  -1  17  15  109.02    9.69
   1 -17 -14   44.25    5.59
   1 -17 -14   53.74    9.21
  -1  17  14   36.23    9.07
   1 -17 -14   42.74    7.90
   1 -17 -14   51.71    6.26
  -1  17  14   46.08    6.78
   1 -17 -13  119.33    8.84
   1 -17 -13  145.50   12.69
  -1  17  13  109.04   13.06
   1 -17 -13  103.89   11.72
  -1  17  13  112.52   10.29
   1 -17 -13  123.49    9.31
   1 -17 -12   65.02    5.85
   1 -17 -12   48.29    8.87
  -1  17  12   69.83    8.74
   1 -17 -12   57.87    9.58
   1 -17 -12   65.38    6.18
  -1  17  12   64.22    7.79
   1 -17 -11  108.44    7.73
   1 -17 -11   95.86   11.18
  -1  17  11  115.36   10.99
   1 -17 -11   88.26   11.42
  -1  17  11  118.55   10.23
   1 -17 -10   48.28    4.59
  -1  17  10   46.01    8.12
   1 -17 -10   39.76    9.05
  -1  17  10   67.56    7.64
   1 -17 -10   51.33    9.33
  -1  17   9  113.02   10.61
  -1  17   9  102.23   10.10
   1 -17  -9   93.87   11.79
  -1  17   8   37.91    7.07
   1 -17  -8   30.76    8.78
   1 -17  -7  100.52   11.92
  -1  17   7   97.75    9.86
   1 -17  -7   89.35   11.14
   1 -17  -6   18.08    8.45
  -1  17   6   23.20    7.11
   1 -17  -6   32.18    8.12
  -1  17   5   92.98    9.92
   1 -17  -5   92.21   10.72
   1 -17  -5   99.92   11.07
   1 -17  -5   84.69   11.69
   1 -17  -5   80.60   10.33
  -1  17   4   20.92    7.40
  -1  17   4   49.88    7.90
   1 -17  -4   39.55    8.64
   1 -17  -4   32.37    9.08
  -1  17   4   38.02    7.70
   1 -17  -4   54.10    9.46
   1 -17  -4   30.75    8.36
   1 -17  -3   58.33   10.02
   1 -17  -3   56.25    9.63
   1 -17  -3   61.25   10.59
  -1  17   3   57.50    8.75
   1 -17  -3   70.97    9.78
  -1  17   3   67.44    9.23
   1 -17  -2   22.01    8.40
   1 -17  -2   21.23    8.07
   1 -17  -2   35.88    9.80
   1 -17  -2   23.66    8.31
  -1  17   2   24.27    7.29
  -1  17   2   18.78    7.21
   1 -17  -1   69.11   10.35
   1 -17  -1   67.27   10.25
  -1  17   1   56.93    8.92
   1 -17  -1   61.71    9.93
   1 -17   0   24.81    8.23
   1 -17   0   22.51    8.77
   1 -17   0   17.24    8.23
   1 -17   1   31.38    8.97
   1 -17   1   21.19    9.14
   1 -17   1   26.36    8.93
   1 -17   2   28.06    9.06
   1 -17   2   24.56    8.50
   1 -17   3   22.59    8.68
   1 -17   3   26.36    9.19
   1 -17   4   15.19    8.73
  -1  16  23   57.34   11.78
   1 -16 -22   28.13    7.22
  -1  16  22   34.72   10.39
   1 -16 -22   21.10    7.94
  -1  16  21   81.05   12.77
   1 -16 -21  104.91    9.90
   1 -16 -21   64.99   10.25
   1 -16 -21   89.26   10.17
   1 -16 -20   11.38    6.61
  -1  16  20    8.54    9.30
   1 -16 -20    8.11    7.13
   1 -16 -20   19.28    6.74
  -1  16  19  137.88   15.05
   1 -16 -19  150.44   11.72
  -1  16  19  139.19   10.63
   1 -16 -19  147.71   12.25
   1 -16 -19  109.63   12.64
  -1  16  18   13.88    8.38
   1 -16 -18   12.48    6.34
  -1  16  18    9.50    5.01
   1 -16 -18   18.52    7.23
   1 -16 -18   11.83    5.64
  -1  16  17  156.96   16.10
   1 -16 -17  185.29   13.12
  -1  16  17  183.30   12.94
   1 -16 -17  194.19   13.53
   1 -16 -17  150.87   15.00
  -1  16  16   26.87    8.75
   1 -16 -16   26.28    5.91
   1 -16 -16   27.38    6.20
   1 -16 -16   30.81    5.63
  -1  16  16   28.90    5.81
   1 -16 -16   30.93    7.71
  -1  16  15  158.40   15.54
   1 -16 -15  154.59   13.63
   1 -16 -15  176.46   12.29
   1 -16 -15  178.47   12.72
  -1  16  15  185.06   12.89
   1 -16 -15  166.63   14.96
  -1  16  14   46.60    9.48
   1 -16 -14   53.70    6.09
   1 -16 -14   25.54    6.99
   1 -16 -14   55.11    5.77
   1 -16 -14   47.76    8.31
  -1  16  14   43.46    6.45
   1 -16 -13  163.86   14.56
   1 -16 -13  187.85   12.32
  -1  16  13  166.16   15.73
   1 -16 -13  151.71   14.96
   1 -16 -13  192.07   12.66
  -1  16  13  190.39   13.42
  -1  16  12   53.58    7.55
   1 -16 -12   33.65    7.99
   1 -16 -12   54.03    5.25
   1 -16 -12   49.52    8.40
   1 -16 -12   52.97    5.57
  -1  16  12   34.46    6.41
  -1  16  11  191.09   14.15
  -1  16  11  155.70   12.95
   1 -16 -11  181.26   15.15
   1 -16 -11  192.62   11.91
  -1  16  11  191.34   13.71
   1 -16 -11  177.77   12.09
   1 -16 -11  168.81   15.17
   1 -16 -10   57.42    8.86
   1 -16 -10   56.66    8.49
   1 -16 -10   54.13    4.97
  -1  16  10   60.77    7.79
  -1  16  10   55.60    7.21
   1 -16  -9  210.95   16.13
   1 -16  -9  187.82   11.92
   1 -16  -9  184.18   15.77
  -1  16   9  193.26   14.70
  -1  16   9  191.74   14.12
   1 -16  -8   48.89    8.42
   1 -16  -8   34.94    4.00
  -1  16   8   44.52    6.79
   1 -16  -8   40.14    3.50
   1 -16  -7  146.78   13.89
   1 -16  -7  138.07    8.75
   1 -16  -7  155.07    9.30
  -1  16   7  173.48   12.38
   1 -16  -6   46.01    8.91
   1 -16  -6   41.43    3.37
  -1  16   6   46.98    7.33
   1 -16  -6   42.95    8.32
   1 -16  -5  153.84   13.18
   1 -16  -5  133.73   13.60
  -1  16   5  132.15   11.84
  -1  16   4   37.16    7.20
  -1  16   4   41.52    7.33
  -1  16   4   28.68    6.94
   1 -16  -4   25.09    8.90
   1 -16  -4   39.98    8.16
   1 -16  -4   37.73    7.85
   1 -16  -4   31.65    7.84
   1 -16  -3  127.38   12.71
  -1  16   3  135.72   12.01
  -1  16   3  134.18   11.88
   1 -16  -3  121.50   12.46
   1 -16  -3  137.37   13.88
   1 -16  -3  147.34   13.04
   1 -16  -2   62.34    9.33
   1 -16  -2   53.83    8.93
  -1  16   2   75.41    8.62
   1 -16  -2   76.28    9.84
  -1  16   2   62.93    8.55
   1 -16  -2   61.29   10.55
   1 -16  -1  108.40   12.54
   1 -16  -1   96.72   12.31
  -1  16   1  145.54   12.13
   1 -16  -1  136.77   14.18
   1 -16  -1  125.11   12.69
  -1  16   1  137.53   11.93
  -1  16   1  174.88   12.79
  -1  16   0   55.24    8.22
  -1  16   0   53.47    8.80
   1 -16   0   43.71    9.00
   1 -16   0   32.40    9.62
   1 -16   0   45.15    8.76
  -1  16   0   45.27    8.02
   1 -16   0   52.27    8.88
  -1  16  -1   92.98    9.97
  -1  16  -1   75.75    9.79
   1 -16   1   84.33   10.37
   1 -16   1   77.97   12.07
   1 -16   1   67.80   10.19
  -1  16  -1   92.79    9.82
   1 -16   1   91.32   10.59
  -1  16  -2   34.53    7.89
   1 -16   2   30.57    8.27
   1 -16   2   34.54    8.24
   1 -16   3   60.47    9.80
   1 -16   3   81.41   10.26
   1 -16   4   25.72    8.31
   1 -16   4   25.97    8.42
   1 -16   5   71.30   10.32
   1 -16   5   63.89   10.21
   1 -16   6    8.13    8.08
   1 -15 -23   15.70    7.27
  -1  15  23   29.61    9.95
   1 -15 -22   -5.52    7.21
   1 -15 -22    0.67    6.80
  -1  15  22    5.97    8.78
   1 -15 -22    7.93    7.44
   1 -15 -21   31.36    7.08
   1 -15 -21   38.88    8.07
   1 -15 -21   29.31    7.84
  -1  15  21   24.28    9.03
  -1  15  21   31.33   10.41
  -1  15  20    5.75    4.29
   1 -15 -20    4.10    6.74
   1 -15 -20   10.99    6.72
   1 -15 -20    2.46    6.26
  -1  15  20    8.33    9.19
  -1  15  19   49.53    5.79
   1 -15 -19   30.94    7.79
   1 -15 -19   47.23    7.71
   1 -15 -19   50.02    7.00
  -1  15  19   40.13    9.90
  -1  15  18    7.76    4.48
   1 -15 -18   -1.38    5.99
   1 -15 -18    7.80    5.62
   1 -15 -18   13.18    5.78
  -1  15  18   11.58    8.20
   1 -15 -17   61.35    8.95
  -1  15  17   70.76    7.02
   1 -15 -17   74.52    7.96
  -1  15  17   60.34   10.23
   1 -15 -17   73.35    7.72
  -1  15  16   -5.37    7.63
   1 -15 -16    5.54    5.11
   1 -15 -16    3.43    4.97
   1 -15 -16    8.93    6.09
   1 -15 -16    2.61    4.70
  -1  15  16    2.72    4.32
  -1  15  16    4.74    4.67
  -1  15  15  103.89   11.59
   1 -15 -15   99.61    9.78
  -1  15  15  105.55    8.82
   1 -15 -15   97.85   10.60
   1 -15 -15  115.97    8.70
  -1  15  15   84.69    8.69
   1 -15 -15  108.17    9.19
   1 -15 -14    1.37    6.58
   1 -15 -14    5.65    5.31
   1 -15 -14   19.20    4.40
  -1  15  14    6.14    4.26
  -1  15  14   -0.37    4.71
  -1  15  14   -3.34    6.71
   1 -15 -14    8.36    4.56
  -1  15  13   83.30   10.78
   1 -15 -13   74.04    8.92
   1 -15 -13   74.25    9.83
  -1  15  13   88.21    8.03
   1 -15 -13   74.55    7.04
  -1  15  13   91.02    7.98
   1 -15 -13   99.94    7.74
  -1  15  12   17.00    5.71
  -1  15  12   20.97    7.26
  -1  15  12   21.37    4.92
   1 -15 -12   13.85    5.85
   1 -15 -12   15.00    6.80
   1 -15 -12   23.42    4.48
   1 -15 -12   19.27    3.93
  -1  15  12   23.15    5.35
  -1  15  11  115.13    9.81
   1 -15 -11  117.48    8.76
   1 -15 -11  119.22   11.28
   1 -15 -11  105.84   11.53
  -1  15  11  122.70   10.21
   1 -15 -11  138.56    9.20
  -1  15  11  143.06   11.11
   1 -15 -10    9.91    3.05
   1 -15 -10    8.23    6.20
   1 -15 -10    9.43    6.14
  -1  15  10    7.10    4.72
   1 -15 -10    6.55    3.20
  -1  15  10    9.05    5.37
   1 -15  -9  131.33    8.69
   1 -15  -9  117.03   12.12
   1 -15  -9  125.73   12.15
  -1  15   9  138.11   10.63
  -1  15   9  130.30   11.00
   1 -15  -8   11.40    6.38
   1 -15  -8    2.96    6.32
  -1  15   8   16.86    5.78
   1 -15  -8   12.04    2.59
   1 -15  -7  131.75   11.53
   1 -15  -7  100.21    7.33
  -1  15   7  126.16    9.75
   1 -15  -7  102.06    6.86
   1 -15  -6   29.25    7.26
   1 -15  -6   30.92    7.98
   1 -15  -6   26.17    3.06
   1 -15  -6   27.05    2.23
   1 -15  -6   23.53    2.29
  -1  15   6   32.94    6.42
   1 -15  -5  115.02   10.98
   1 -15  -5   99.90    6.71
   1 -15  -5   97.88   11.41
  -1  15   5  130.03   10.10
  -1  15   4   13.15    6.09
   1 -15  -4   28.99    6.87
   1 -15  -4   19.75    6.83
   1 -15  -4   13.29    6.59
   1 -15  -4   24.31    7.93
  -1  15   4   18.87    5.99
  -1  15   4   21.76    6.05
   1 -15  -3  120.22   10.94
   1 -15  -3   95.42   10.74
   1 -15  -3  115.36   11.17
   1 -15  -3  106.04   10.96
   1 -15  -3   99.41   11.83
  -1  15   3  110.31   10.09
  -1  15   3  106.10   10.01
  -1  15   2   22.20    6.19
   1 -15  -2   25.77    6.97
   1 -15  -2   18.28    6.79
   1 -15  -2   33.07    7.33
   1 -15  -2   27.48    8.33
   1 -15  -2   24.70    6.67
  -1  15   2   17.54    6.02
  -1  15   1  100.17    9.88
  -1  15   1  102.24   10.09
   1 -15  -1  104.58   10.76
   1 -15  -1  101.64   11.79
   1 -15  -1  101.94   13.14
  -1  15   1   92.02    9.66
   1 -15  -1   95.71   10.53
   1 -15  -1   89.42   10.45
  -1  15   0   22.40    6.56
  -1  15   0   10.49    6.87
   1 -15   0   15.87    6.58
   1 -15   0   15.77    8.25
   1 -15   0   26.15   10.55
  -1  15   0   10.01    6.15
   1 -15   0   -0.68    6.82
   1 -15   0   13.07    7.22
  -1  15  -1   91.05    9.67
  -1  15  -1   91.24    9.86
   1 -15   1  107.95   10.47
   1 -15   1  115.62   14.11
   1 -15   1  102.23   12.19
  -1  15  -1   64.64    9.16
   1 -15   1   89.58   10.26
   1 -15   1   69.49   10.08
  -1  15  -2   18.71    6.89
  -1  15  -2   12.19    6.97
   1 -15   2   21.59    7.47
   1 -15   2    8.13    7.46
   1 -15   2   40.20   11.22
   1 -15   2   14.48    8.79
  -1  15  -2   11.92    6.25
   1 -15   2   18.10    7.56
  -1  15  -3   77.68    9.83
  -1  15  -3   78.06    9.43
   1 -15   3   75.96    9.97
   1 -15   3   86.16   10.32
  -1  15  -3   90.46    9.85
   1 -15   3   91.77   13.85
   1 -15   4   18.04    7.57
   1 -15   4   21.30    7.55
  -1  15  -4   10.04    6.49
   1 -15   5   61.43    9.45
   1 -15   5   49.11    9.11
   1 -15   6   14.42    7.82
   1 -15   6    4.38    7.44
   1 -15   7   43.33    8.83
  -1  14  24    4.10    9.11
   1 -14 -23    1.18    6.76
  -1  14  23    3.00    9.18
   1 -14 -22   15.71    6.83
  -1  14  22   11.65    8.76
   1 -14 -22   12.30    7.57
  -1  14  21   -2.83    8.29
   1 -14 -21    3.11    6.10
  -1  14  21  -14.71    9.13
   1 -14 -21    5.26    6.90
   1 -14 -21    3.19    6.60
   1 -14 -20    3.51    5.97
   1 -14 -20    4.44    6.33
  -1  14  20    2.21    3.79
   1 -14 -20    2.77    6.21
  -1  14  20    3.67    8.04
  -1  14  20   -3.03    8.57
   1 -14 -19   -0.47    5.48
   1 -14 -19    8.87    6.48
  -1  14  19    7.96    3.90
   1 -14 -19   11.00    6.36
  -1  14  19    5.10    5.40
  -1  14  19    9.70    8.27
   1 -14 -18   -1.77    5.27
   1 -14 -18   -4.46    5.99
  -1  14  18    3.67    4.00
   1 -14 -18    0.49    5.82
  -1  14  18   -0.96    4.79
  -1  14  18   -0.93    7.77
   1 -14 -17    3.70    4.76
   1 -14 -17   11.48    5.66
  -1  14  17    8.91    4.13
   1 -14 -17    4.16    5.35
  -1  14  17   -0.46    4.89
  -1  14  17    4.46    7.29
  -1  14  16    1.71    6.84
   1 -14 -16    1.27    5.58
  -1  14  16    1.24    4.05
   1 -14 -16   -2.59    4.70
   1 -14 -16   -1.30    5.02
  -1  14  16    3.05    4.47
   1 -14 -16   -1.53    4.82
  -1  14  15   -6.60    7.30
   1 -14 -15    3.81    5.69
  -1  14  15    0.65    4.10
   1 -14 -15    1.20    4.69
   1 -14 -15    0.47    4.49
   1 -14 -15    1.41    4.23
  -1  14  15   -5.85    4.58
  -1  14  14    4.75    6.24
  -1  14  14   12.08    4.38
   1 -14 -14   12.23    4.76
  -1  14  14    6.72    4.05
   1 -14 -14   11.37    6.07
   1 -14 -14   14.90    4.22
   1 -14 -14   20.73    5.40
  -1  14  13   -0.77    6.34
  -1  14  13   -3.94    4.10
   1 -14 -13    0.34    3.90
  -1  14  13    3.14    3.95
   1 -14 -13    3.17    5.53
   1 -14 -13    4.72    3.72
   1 -14 -13   -1.61    4.87
  -1  14  12   15.87    6.37
   1 -14 -12   17.03    4.31
   1 -14 -12   13.68    5.40
  -1  14  12   22.20    4.61
   1 -14 -12   10.04    5.69
  -1  14  12   20.53    5.09
   1 -14 -12   10.67    3.68
   1 -14 -11    3.10    3.19
   1 -14 -11    3.14    5.42
  -1  14  11    4.65    3.78
   1 -14 -11   -3.59    5.23
   1 -14 -11   -2.22    3.41
  -1  14  11   -6.33    4.31
  -1  14  11    0.93    4.75
   1 -14 -10   13.04    5.86
   1 -14 -10    9.38    5.64
   1 -14 -10    6.93    3.00
   1 -14 -10    9.86    3.48
  -1  14  10    8.84    5.05
  -1  14  10   13.05    4.67
  -1  14   9   20.01    5.43
   1 -14  -9    1.31    5.12
   1 -14  -9   18.40    3.12
   1 -14  -9   11.15    5.52
   1 -14  -9   17.36    3.30
  -1  14   9   17.81    4.93
   1 -14  -8   16.99    6.05
   1 -14  -8    8.92    2.55
   1 -14  -8   13.61    5.75
  -1  14   8    7.35    4.65
   1 -14  -8   11.66    2.86
   1 -14  -7   20.77    2.62
   1 -14  -7   16.20    6.26
  -1  14   7   10.95    5.06
   1 -14  -6   -1.46    6.08
  -1  14   6    1.74    4.79
   1 -14  -6    3.05    1.77
   1 -14  -6   -0.33    2.31
   1 -14  -5   13.61    6.38
  -1  14   5   22.42    9.02
  -1  14   5   14.34    5.30
   1 -14  -5   17.80    2.53
   1 -14  -5   21.64    6.18
  -1  14   5   11.60    5.00
   1 -14  -5   14.42    1.65
   1 -14  -5   10.90    1.57
  -1  14   4    1.41    4.97
  -1  14   4    7.03    4.88
   1 -14  -4   -0.77    1.90
   1 -14  -4   -3.11    6.19
  -1  14   4    6.00    5.52
   1 -14  -4   -1.85    5.45
   1 -14  -4   -1.87    5.55
  -1  14   3   10.89    5.24
   1 -14  -3    8.38    5.85
   1 -14  -3   16.10    7.10
   1 -14  -3    3.09    5.78
  -1  14   3   13.25    5.39
   1 -14  -3   15.31    5.84
  -1  14   2   -0.96    5.13
  -1  14   2   -2.87    5.10
   1 -14  -2    2.63    5.46
   1 -14  -2   -4.96    6.20
   1 -14  -2   10.02    7.71
   1 -14  -2    1.27    5.86
   1 -14  -2    3.68    5.73
   1 -14  -2   -3.89    5.35
   1 -14  -1   10.84    5.48
   1 -14  -1    6.37    6.01
  -1  14   1   16.56    5.79
  -1  14   1   12.14    5.61
   1 -14  -1    2.02    5.93
   1 -14  -1   20.38    7.36
  -1  14   1   13.57    5.83
   1 -14  -1   11.67    5.84
   1 -14   0    5.06    4.86
   1 -14   0   12.19    7.21
  -1  14   0   10.42    5.56
   1 -14   0    4.30    6.29
   1 -14   0    2.24    7.85
   1 -14   0    3.42    5.90
   1 -14   0    0.64    5.68
  -1  14   0   -0.49    5.39
  -1  14   0    5.16    5.55
   1 -14   1   13.37    7.68
  -1  14  -1   18.18    5.91
   1 -14   1   22.07    6.31
   1 -14   1   19.96    9.25
   1 -14   1    9.59    6.28
   1 -14   1   13.93    6.29
  -1  14  -1   12.94    6.00
  -1  14  -1   22.27    6.46
   1 -14   2    7.29    7.98
  -1  14  -2    4.63    5.76
   1 -14   2   12.20    6.35
   1 -14   2   -1.24    8.60
   1 -14   2    1.92    6.42
   1 -14   2   -0.71    6.69
  -1  14  -2   11.44    6.47
  -1  14  -2    4.05    5.73
   1 -14   3    7.03    6.25
   1 -14   3   12.24    6.71
  -1  14  -3   22.90    7.04
  -1  14  -3   26.81    6.71
  -1  14  -3   23.57    6.51
   1 -14   3   10.36    9.29
   1 -14   4    2.55    6.47
   1 -14   4    9.08    6.79
  -1  14  -4    4.57    6.86
  -1  14  -4    8.41    6.32
  -1  14  -4   -5.87    6.11
   1 -14   4    9.35   10.07
   1 -14   5   16.43    9.48
   1 -14   5   17.69    7.56
   1 -14   5   14.40    6.75
  -1  14  -5   16.98    7.35
  -1  14  -5   10.17    6.55
  -1  14  -5   14.75    6.79
   1 -14   5   31.93   12.28
  -1  14  -6  -13.62    6.79
   1 -14   6   -0.59    6.79
   1 -14   6   -1.89    6.94
  -1  14  -6    2.98    6.94
   1 -14   7   17.87    7.08
   1 -14   7    5.63    6.98
   1 -14   8    2.47    7.05
  -1  13  25   41.56   16.54
  -1  13  24   16.07    9.55
  -1  13  23   97.93   12.62
   1 -13 -23  111.10   11.24
  -1  13  22   45.62   10.23
   1 -13 -22   63.60    8.75
   1 -13 -22   50.62    8.54
   1 -13 -21   68.75    9.17
   1 -13 -21   67.30    8.79
  -1  13  21   60.66   10.69
   1 -13 -21   55.74    8.18
  -1  13  21   94.52   12.41
  -1  13  20   24.63    9.29
  -1  13  20   45.82    4.94
  -1  13  20   28.48    8.51
   1 -13 -20   55.73    7.78
   1 -13 -20   41.64    7.17
   1 -13 -20   35.15    7.20
   1 -13 -19  102.65    9.97
  -1  13  19  104.39    9.73
  -1  13  19  105.98   12.04
  -1  13  19  102.91   12.20
   1 -13 -19  114.24    9.70
  -1  13  19  100.86    7.84
   1 -13 -19   97.05    9.82
   1 -13 -18   45.51    7.45
  -1  13  18   48.96    5.31
   1 -13 -18   47.13    7.09
  -1  13  18   49.70    9.01
  -1  13  18   44.33    6.71
   1 -13 -18   43.44    6.70
  -1  13  17  128.96   11.10
   1 -13 -17  137.18   11.95
   1 -13 -17  142.25    9.95
  -1  13  17  141.93   13.91
   1 -13 -17  165.32   11.99
   1 -13 -17  163.03   11.45
   1 -13 -17  131.15   10.29
   1 -13 -16   35.19    6.76
   1 -13 -16   28.88    5.04
  -1  13  16   35.27    7.90
  -1  13  16   29.78    4.79
   1 -13 -16   32.38    4.03
   1 -13 -16   48.59    5.72
   1 -13 -16   40.93    6.28
  -1  13  16   29.94    5.40
   1 -13 -15  137.80   11.17
  -1  13  15  160.26   13.57
  -1  13  15  148.57   10.56
   1 -13 -15  151.97   11.42
   1 -13 -15  132.40   12.09
   1 -13 -15  172.76   11.31
  -1  13  15  138.59   11.18
   1 -13 -14   91.10    8.92
  -1  13  14   93.72   10.51
  -1  13  14  114.71    8.09
   1 -13 -14  116.31    8.98
   1 -13 -14   96.22    9.86
  -1  13  14  107.39    9.02
   1 -13 -14  114.81    8.64
   1 -13 -13   80.36    7.95
   1 -13 -13   96.67    7.68
   1 -13 -13   90.39    7.17
  -1  13  13   75.05    6.47
  -1  13  13   68.20    9.18
  -1  13  13   83.34    7.37
   1 -13 -13   83.44    8.94
  -1  13  13   87.60    7.33
  -1  13  12   73.77    5.75
   1 -13 -12   83.56    6.74
   1 -13 -12   66.81    7.60
   1 -13 -12   75.36    6.40
  -1  13  12   74.25    8.70
   1 -13 -12   75.50    8.41
  -1  13  12   75.98    6.95
  -1  13  12   72.29    6.90
   1 -13 -11  206.63   13.12
   1 -13 -11  188.64   14.83
  -1  13  11  200.12   13.65
   1 -13 -11  197.72   14.87
   1 -13 -11  210.17   13.36
  -1  13  11  194.55   12.45
  -1  13  11  194.19   13.68
  -1  13  11  207.32   14.34
   1 -13 -10  101.36    7.15
   1 -13 -10   87.41    9.26
  -1  13  10  106.19    8.23
   1 -13 -10   83.26    8.91
   1 -13 -10   99.93    7.43
  -1  13  10   95.43    6.42
  -1  13  10   91.65    8.54
  -1  13  10   91.01    7.89
  -1  13   9  102.43    8.81
   1 -13  -9   98.78    9.71
   1 -13  -9   99.41    9.85
   1 -13  -9  108.16    7.54
   1 -13  -9  118.23    7.90
  -1  13   9  108.18    9.23
   1 -13  -8   91.20    6.33
   1 -13  -8   73.14    8.52
  -1  13   8   82.93    7.57
   1 -13  -8   82.75    6.06
   1 -13  -8   79.19    8.82
   1 -13  -7   66.34    5.18
   1 -13  -7   70.69    8.01
  -1  13   7   65.93    6.90
   1 -13  -7   76.75    5.11
   1 -13  -6    8.03    5.48
  -1  13   6    9.16    4.46
   1 -13  -6   12.88    2.12
   1 -13  -5  108.88   10.83
   1 -13  -5  103.23    7.59
  -1  13   5  116.85    9.53
  -1  13   5  123.60    9.66
   1 -13  -5  119.49    7.14
   1 -13  -4    9.47    1.30
  -1  13   4    8.65    4.30
   1 -13  -4   10.04    1.34
  -1  13   4    8.59    4.65
  -1  13   4    9.37    7.87
   1 -13  -4   12.20    5.81
   1 -13  -4    5.83    2.13
   1 -13  -4   10.74    5.16
   1 -13  -3   93.42    8.88
  -1  13   3   85.31    7.86
   1 -13  -3   69.92    8.40
  -1  13   3   75.14    7.81
   1 -13  -3   70.72    9.33
  -1  13   3   88.64   12.48
   1 -13  -3   97.45   10.44
   1 -13  -3   79.67    5.55
   1 -13  -2   37.21    6.47
   1 -13  -2   43.72    8.55
   1 -13  -2   46.80    7.53
   1 -13  -2   24.28    6.29
  -1  13   2   40.74    5.91
   1 -13  -2   31.11    6.38
   1 -13  -2   37.17    6.60
  -1  13   2   43.78    5.89
  -1  13   2   25.88    3.59
   1 -13  -1   74.73    7.99
   1 -13  -1   60.00    9.08
  -1  13   1   82.13    7.70
  -1  13   1   74.32    7.83
   1 -13  -1   77.60   10.61
   1 -13  -1   73.58    8.36
   1 -13  -1   71.89    8.26
   1 -13  -1   62.90    8.12
  -1  13   1   60.51    7.62
   1 -13   0   26.76    5.39
   1 -13   0   19.48    6.95
  -1  13   0   23.82    5.72
  -1  13   0   28.96    6.03
   1 -13   0   34.68    9.01
   1 -13   0   28.12    6.61
   1 -13   0   19.83    6.11
   1 -13   0   35.78    6.94
  -1  13   0   30.72    6.07
   1 -13   1   27.31    5.39
   1 -13   1   32.51    7.88
  -1  13  -1   34.14    6.23
  -1  13  -1   33.66    6.30
   1 -13   1   49.82   10.22
   1 -13   1   23.50    6.78
   1 -13   1   50.97    7.06
   1 -13   1   41.32    6.87
  -1  13  -1   36.05    6.38
   1 -13   2   19.91    4.48
   1 -13   2   47.19    9.85
  -1  13  -2   21.03    5.92
  -1  13  -2   27.93    6.45
   1 -13   2   12.81    7.07
   1 -13   2   18.04    6.36
  -1  13  -2   21.56    5.83
   1 -13   2   37.29    6.49
   1 -13   2   18.77    6.89
   1 -13   3   19.87    6.63
   1 -13   3   23.00    6.37
  -1  13  -3   19.15    5.99
  -1  13  -3   29.27    6.77
   1 -13   3   28.41    9.99
  -1  13  -3   20.03    6.00
   1 -13   4   25.32    6.64
   1 -13   4   20.22    6.64
  -1  13  -4   20.55    6.00
  -1  13  -4   21.45    7.10
   1 -13   4   43.88   10.77
  -1  13  -4   28.99    6.74
  -1  13  -5    8.70    6.10
  -1  13  -5   20.36    6.98
   1 -13   5    7.27    6.18
   1 -13   5   29.17   10.96
  -1  13  -5   18.54    6.14
   1 -13   5   18.16    8.49
   1 -13   5   11.40    6.30
   1 -13   6    7.18    6.36
   1 -13   6    8.34    8.13
   1 -13   6   13.14    6.32
  -1  13  -6   16.93    6.57
  -1  13  -6   28.72    7.07
   1 -13   6   22.06   10.38
  -1  13  -6   18.37    6.66
   1 -13   7   16.16    6.93
   1 -13   7    5.65    9.01
   1 -13   7    5.36    5.99
  -1  13  -7   13.81    7.26
  -1  13  -7    4.29    6.34
   1 -13   7   18.60   10.73
  -1  13  -7   -3.68    6.73
  -1  13  -8   16.99    7.44
   1 -13   8    4.75    6.88
  -1  13  -8    6.99    6.17
   1 -13   9    3.54    6.97
  -1  12  25  142.68   21.87
  -1  12  24   33.64    9.97
   1 -12 -23  163.95   14.13
   1 -12 -23  160.89   13.49
  -1  12  23  145.93   15.05
   1 -12 -22   63.70    8.26
  -1  12  22   38.16    9.48
   1 -12 -22   54.42    8.67
   1 -12 -21  275.21   17.40
  -1  12  21  229.19   18.94
   1 -12 -21  251.42   17.75
  -1  12  20   98.81   11.61
  -1  12  20   84.68   11.83
   1 -12 -20  102.64    9.56
   1 -12 -20   80.94    9.07
   1 -12 -20  103.30    9.92
   1 -12 -19  206.76   16.99
   1 -12 -19  267.76   17.72
   1 -12 -19  249.91   16.49
  -1  12  19  235.25   18.88
   1 -12 -19  256.66   17.29
  -1  12  19  241.79   19.68
  -1  12  18   87.68   10.46
  -1  12  18   79.84    8.27
   1 -12 -18   84.02    8.95
   1 -12 -18   93.13    8.62
   1 -12 -18   77.96    7.23
   1 -12 -18   75.68    8.19
  -1  12  18   63.22   10.20
  -1  12  17  316.50   22.01
   1 -12 -17  363.62   21.31
   1 -12 -17  307.51   20.80
  -1  12  17  375.41   24.71
   1 -12 -17  376.32   22.50
   1 -12 -17  311.60   22.26
   1 -12 -17  358.96   22.16
   1 -12 -16   89.54    7.67
  -1  12  16  101.47    8.06
   1 -12 -16   93.44    7.46
  -1  12  16   87.24   10.44
   1 -12 -16   73.33    8.49
   1 -12 -16  118.29    9.26
   1 -12 -16  121.28    8.83
  -1  12  16   91.79    8.52
   1 -12 -15  465.05   31.70
  -1  12  15  516.68   31.64
   1 -12 -15  547.19   31.16
  -1  12  15  469.43   33.79
   1 -12 -15  497.48   32.85
   1 -12 -15  548.02   32.34
   1 -12 -15  579.06   32.17
  -1  12  15  525.22   32.26
   1 -12 -14   78.46    7.73
  -1  12  14   90.86    7.24
   1 -12 -14   83.07    6.35
   1 -12 -14  110.86    8.24
   1 -12 -14  117.41    8.11
   1 -12 -14   85.02    8.84
  -1  12  14   89.07    8.05
  -1  12  14   93.16    9.77
   1 -12 -13  404.38   27.29
  -1  12  13  432.56   28.92
   1 -12 -13  425.91   28.04
   1 -12 -13  468.53   27.23
  -1  12  13  407.68   26.39
  -1  12  13  454.09   27.19
   1 -12 -13  476.94   26.99
   1 -12 -12  304.78   20.62
  -1  12  12  301.52   19.29
  -1  12  12  300.38   21.86
   1 -12 -12  284.07   20.92
   1 -12 -12  353.90   20.16
   1 -12 -12  347.67   19.87
  -1  12  12  301.76   20.11
   1 -12 -11  664.89   36.75
   1 -12 -11  640.77   36.49
   1 -12 -11  595.88   37.57
  -1  12  11  612.59   38.63
  -1  12  11  581.75   35.98
  -1  12  11  587.02   36.88
   1 -12 -11  608.66   37.97
   1 -12 -10  232.38   14.41
  -1  12  10  197.25   14.85
   1 -12 -10  225.51   16.17
  -1  12  10  226.41   14.96
   1 -12 -10  249.61   14.73
   1 -12 -10  232.35   16.08
  -1  12  10  216.90   15.38
  -1  12  10  229.92   13.95
   1 -12  -9  511.40   28.42
   1 -12  -9  458.28   30.11
  -1  12   9  489.86   29.21
   1 -12  -9  500.51   28.61
   1 -12  -9  479.03   30.26
  -1  12   9  474.25   29.52
  -1  12   9  444.21   27.88
   1 -12  -8  285.52   19.38
  -1  12   8  280.26   18.18
   1 -12  -8  297.21   19.30
   1 -12  -8  302.72   17.16
   1 -12  -8  289.71   17.30
  -1  12   8  265.11   16.56
   1 -12  -7  416.73   26.57
  -1  12   7  450.38   25.49
   1 -12  -7  447.42   26.47
   1 -12  -7  460.04   24.14
   1 -12  -7  451.02   24.28
  -1  12   7  375.04   23.42
   1 -12  -6  212.56   15.96
   1 -12  -6  225.18   13.40
  -1  12   6  206.83   14.78
  -1  12   5  561.31   35.29
   1 -12  -5  561.07   36.52
  -1  12   5  568.50   35.20
   1 -12  -5  595.31   34.06
   1 -12  -4  146.63    9.56
   1 -12  -4  148.77    9.03
   1 -12  -4  152.74   13.05
   1 -12  -4  142.85   12.35
  -1  12   4  157.54   11.29
  -1  12   4  165.41   11.32
   1 -12  -4  152.74   11.96
   1 -12  -3  351.55   21.07
  -1  12   3  344.20   21.01
   1 -12  -3  310.24   18.73
  -1  12   3  356.96   21.13
   1 -12  -3  327.65   21.66
   1 -12  -3  346.07   23.24
   1 -12  -3  327.96   22.53
  -1  12   3  426.73   25.71
   1 -12  -3  330.99   19.31
   1 -12  -2  119.29   10.01
  -1  12   2  124.22    9.48
  -1  12   2  116.61    7.84
   1 -12  -2  106.13    7.49
  -1  12   2  131.79    9.66
   1 -12  -2  108.97    9.89
   1 -12  -2  120.33   10.28
   1 -12  -2  147.99   12.58
  -1  12   2  134.36   13.75
   1 -12  -2  113.68   11.09
  -1  12   1  383.66   24.28
   1 -12  -1  328.33   24.84
   1 -12  -1  401.36   24.74
   1 -12  -1  350.61   25.69
   1 -12  -1  411.81   27.29
  -1  12   1  393.61   28.73
   1 -12  -1  355.64   24.77
   1 -12  -1  352.00   24.95
  -1  12   1  386.82   24.32
  -1  12   1  398.69   24.46
  -1  12   1  408.66   23.24
   1 -12   0   99.40    8.76
   1 -12   0  108.45   12.01
   1 -12   0   89.84    9.18
  -1  12   0  107.13    8.70
   1 -12   0  105.24   10.56
   1 -12   0   95.04    9.27
  -1  12   0   95.90    7.66
   1 -12   0   86.63    9.44
  -1  12   0   93.42    8.55
  -1  12   0  108.49    9.13
  -1  12  -1  341.71   21.54
   1 -12   1  278.76   22.05
   1 -12   1  348.61   21.35
   1 -12   1  351.10   25.13
   1 -12   1  346.46   22.22
   1 -12   1  321.20   23.40
   1 -12   1  317.93   22.06
  -1  12  -1  341.69   21.59
  -1  12  -1  337.16   21.79
  -1  12  -1  316.68   20.71
  -1  12  -2   85.26    8.36
   1 -12   2   84.34    9.18
   1 -12   2   79.09    7.52
   1 -12   2  103.91   12.20
  -1  12  -2   96.73    8.57
  -1  12  -2   92.83    8.86
   1 -12   2   85.72    8.91
  -1  12  -2   92.28    7.87
   1 -12   2   69.26    9.79
   1 -12   2   99.07    8.97
   1 -12   3  190.29   12.41
   1 -12   3  167.93   17.48
  -1  12  -3  169.85   13.50
   1 -12   3  176.34   14.08
   1 -12   3  194.11   13.84
   1 -12   3  175.18   14.57
  -1  12  -3  178.75   13.55
  -1  12  -3  208.72   14.15
  -1  12  -4   92.23    8.45
  -1  12  -4   83.97    8.34
   1 -12   4   84.90    8.81
  -1  12  -4   94.47    9.13
   1 -12   4   74.68    5.95
   1 -12   4   93.62   12.70
   1 -12   4   77.91    8.55
  -1  12  -5  170.63   13.41
   1 -12   5  167.47   17.29
   1 -12   5  155.13   14.77
   1 -12   5  145.95   13.14
  -1  12  -5  187.75   13.22
   1 -12   5  179.79   13.27
  -1  12  -5  164.33   12.82
   1 -12   6   31.40    6.73
  -1  12  -6   40.40    6.90
  -1  12  -6   62.22    7.96
  -1  12  -6   40.21    7.00
   1 -12   6   36.18    7.16
   1 -12   6   29.64    8.67
   1 -12   6   48.85   11.87
   1 -12   7  152.52   17.18
  -1  12  -7  152.97   12.06
  -1  12  -7  163.81   12.62
   1 -12   7  134.86   11.95
   1 -12   7  146.82   14.60
   1 -12   7  137.34   12.47
  -1  12  -7  134.19   12.07
   1 -12   8   39.96   12.03
  -1  12  -8   33.09    7.02
  -1  12  -8   24.31    6.96
  -1  12  -8   34.77    7.72
   1 -12   8   29.23    6.63
   1 -12   8   28.87    7.05
   1 -12   8   20.73    8.67
  -1  12  -9   63.13    8.81
  -1  12  -9   74.93    9.50
  -1  12  -9   69.80    8.57
   1 -12   9   64.99    8.90
   1 -12   9   86.02   11.90
  -1  12 -10   24.04    7.72
  -1  11  25   89.53   19.66
  -1  11  24   20.92   14.98
  -1  11  24   30.31    9.07
  -1  11  24    9.23   11.23
   1 -11 -23  102.08   10.75
  -1  11  23   97.42   12.49
   1 -11 -22   60.15    8.29
  -1  11  22   47.47    9.80
   1 -11 -22   50.08    8.63
   1 -11 -21  254.62   18.77
   1 -11 -21  277.48   18.64
  -1  11  21  236.10   20.15
   1 -11 -20   25.69    6.78
  -1  11  20   39.80    8.31
   1 -11 -20   42.99    6.84
   1 -11 -20   32.97    5.96
   1 -11 -19  285.46   18.82
  -1  11  19  284.36   20.44
  -1  11  19  250.40   20.77
   1 -11 -19  275.10   18.07
   1 -11 -19  247.30   18.13
   1 -11 -19  267.76   18.47
   1 -11 -18   65.14    6.73
   1 -11 -18   50.88    7.38
  -1  11  18   58.36    9.12
   1 -11 -18   65.92    7.33
  -1  11  18   62.35    9.40
   1 -11 -18   58.09    7.33
  -1  11  17  326.82   21.43
  -1  11  17  307.48   22.88
   1 -11 -17  340.68   21.50
   1 -11 -17  302.59   19.61
   1 -11 -17  343.13   21.62
  -1  11  17  318.09   23.19
   1 -11 -17  342.23   21.20
   1 -11 -17  333.71   20.71
   1 -11 -16   55.28    5.70
   1 -11 -16   51.87    6.56
   1 -11 -16   58.36    6.71
   1 -11 -16   59.18    5.29
  -1  11  16   54.50    8.35
  -1  11  16   57.36    6.30
  -1  11  16   57.73    6.73
   1 -11 -16   53.70    6.50
   1 -11 -15  605.38   34.66
   1 -11 -15  564.96   35.84
   1 -11 -15  645.04   35.77
   1 -11 -15  542.02   34.65
  -1  11  15  561.80   37.12
   1 -11 -15  607.54   35.35
  -1  11  15  562.52   35.44
  -1  11  15  554.02   34.88
   1 -11 -14   29.03    4.45
   1 -11 -14   40.52    4.13
  -1  11  14   37.55    4.61
  -1  11  14   37.05    6.75
  -1  11  14   33.89    5.05
   1 -11 -14   41.07    5.05
   1 -11 -14   33.82    5.09
   1 -11 -14   30.12    5.61
   1 -11 -13  610.62   38.17
   1 -11 -13  651.68   37.24
  -1  11  13  611.80   37.70
  -1  11  13  611.82   39.82
  -1  11  13  623.88   38.31
   1 -11 -13  689.37   38.17
   1 -11 -13  603.72   38.87
   1 -11 -13  647.73   38.28
  -1  11  13  626.40   37.90
  -1  11  12  148.38   10.17
   1 -11 -12  160.93   10.56
  -1  11  12  138.56    9.74
  -1  11  12  162.78   12.41
  -1  11  12  123.54   10.20
   1 -11 -12  153.68   10.13
   1 -11 -12  138.12   10.60
   1 -11 -12  140.06   11.30
   1 -11 -11  619.96   37.25
  -1  11  11  636.67   36.42
  -1  11  11  598.09   35.88
   1 -11 -11  623.79   36.19
   1 -11 -11  598.52   36.74
   1 -11 -11  608.19   35.91
  -1  11  11  602.00   36.33
  -1  11  11  564.44   37.62
  -1  11  11  575.36   35.55
  -1  11  10  122.27    8.18
   1 -11 -10  117.11    9.98
  -1  11  10  123.09    9.34
   1 -11 -10  122.06    9.76
   1 -11 -10  130.95    9.00
  -1  11  10  108.06    9.24
  -1  11  10  117.43    9.08
   1 -11 -10  134.92    8.97
   1 -11 -10  132.15    8.66
   1 -11  -9  690.49   43.47
  -1  11   9  728.96   42.78
   1 -11  -9  681.06   43.31
  -1  11   9  704.09   41.61
   1 -11  -9  742.90   41.97
  -1  11   9  651.40   44.13
  -1  11   9  702.51   42.84
   1 -11  -9  723.01   42.17
   1 -11  -9  741.51   42.40
   1 -11  -8  148.52   11.82
   1 -11  -8  175.55   10.50
  -1  11   8  128.36   12.81
   1 -11  -8  159.14   10.18
  -1  11   8  160.25    9.82
  -1  11   8  153.77   11.48
   1 -11  -8  157.81   12.04
   1 -11  -8  159.65   10.94
   1 -11  -7  689.88   44.01
  -1  11   7  623.84   45.14
  -1  11   7  695.27   41.68
   1 -11  -7  763.38   42.28
  -1  11   7  774.18   43.52
   1 -11  -7  721.48   43.91
  -1  11   7  749.01   43.10
  -1  11   7  728.12   43.16
   1 -11  -7  738.25   42.83
   1 -11  -6  217.40   15.69
   1 -11  -6  219.65   13.43
  -1  11   6  219.62   12.85
  -1  11   6  221.54   14.70
   1 -11  -6  214.53   15.34
  -1  11   6  207.29   14.50
  -1  11   6  233.16   15.06
   1 -11  -6  247.66   14.48
  -1  11   5  888.23   53.00
   1 -11  -5  926.96   53.19
   1 -11  -5  877.94   54.15
   1 -11  -5  911.04   52.69
  -1  11   5  924.46   53.29
  -1  11   5  891.18   52.99
  -1  11   5  922.32   52.93
  -1  11   5  748.43   55.69
   1 -11  -5  861.89   52.60
  -1  11   4  467.05   27.54
   1 -11  -4  463.19   27.83
  -1  11   4  449.92   27.66
   1 -11  -4  439.84   27.22
   1 -11  -4  498.08   29.67
   1 -11  -4  406.65   28.67
  -1  11   4  446.58   27.67
  -1  11   4  396.69   30.98
  -1  11   4  477.51   28.01
   1 -11  -4  432.19   26.44
   1 -11  -3  568.28   32.49
  -1  11   3  576.68   33.83
  -1  11   3  490.91   37.42
  -1  11   3  582.40   33.83
   1 -11  -3  542.67   31.98
   1 -11  -3  558.69   35.68
   1 -11  -3  521.06   34.98
  -1  11   3  585.99   33.64
   1 -11  -3  548.61   34.38
  -1  11   3  550.53   34.00
  -1  11   2  289.53   18.54
  -1  11   2  293.41   17.26
   1 -11  -2  274.85   16.49
  -1  11   2  293.21   18.54
   1 -11  -2  326.86   18.71
   1 -11  -2  283.76   17.08
  -1  11   2  220.89   21.98
   1 -11  -2  283.31   19.07
  -1  11   2  304.98   18.38
   1 -11  -2  263.80   19.86
  -1  11   2  326.32   22.62
   1 -11  -2  329.09   21.19
  -1  11   2  291.06   18.86
  -1  11   1  686.99   38.99
   1 -11  -1  645.17   37.39
   1 -11  -1  598.88   36.05
  -1  11   1  610.60   34.60
   1 -11  -1  642.43   34.48
   1 -11  -1  646.37   34.85
   1 -11  -1  584.90   35.06
  -1  11   1  598.66   33.23
  -1  11   1  605.62   34.29
   1 -11  -1  517.76   32.11
  -1  11   1  582.52   34.15
   1 -11  -1  581.56   34.87
  -1  11   1  604.04   34.36
   1 -11  -1  597.68   34.80
  -1  11   0  227.44   15.26
   1 -11   0  250.01   16.30
   1 -11   0  225.09   16.74
  -1  11   0  244.67   16.16
  -1  11   0  262.78   16.39
  -1  11   0  240.50   16.06
   1 -11   0  240.97   16.74
  -1  11   0  256.68   16.56
   1 -11   0  236.59   18.95
   1 -11   0  226.65   17.62
  -1  11   0  233.52   20.53
   1 -11   0  227.26   16.51
  -1  11  -1  473.00   28.61
  -1  11  -1  490.65   29.49
   1 -11   1  442.39   30.70
   1 -11   1  465.63   29.76
   1 -11   1  479.90   29.06
   1 -11   1  437.45   29.88
   1 -11   1  444.56   29.56
  -1  11  -1  465.55   29.41
  -1  11  -1  477.51   29.25
  -1  11  -1  505.14   29.30
   1 -11   1  458.27   32.33
  -1  11  -2  103.55    8.65
  -1  11  -2  109.67    8.83
   1 -11   2   92.70    9.01
   1 -11   2   98.15   10.46
   1 -11   2   97.68    7.84
   1 -11   2   92.02    9.28
  -1  11  -2   93.29    8.41
  -1  11  -2   90.59    7.91
  -1  11  -2  102.54    8.82
   1 -11   2   98.26   11.80
   1 -11   2   90.22    8.63
  -1  11  -3  338.25   21.78
   1 -11   3  326.16   22.27
  -1  11  -3  350.11   22.02
  -1  11  -3  332.73   22.07
   1 -11   3  333.14   20.67
   1 -11   3  321.67   22.75
  -1  11  -3  347.99   21.85
   1 -11   3  353.33   25.86
  -1  11  -3  341.15   21.63
   1 -11   3  330.26   22.04
   1 -11   4  110.74    7.80
   1 -11   4  116.31   10.36
  -1  11  -4  117.55    9.70
   1 -11   4  123.28    9.97
  -1  11  -4  118.39   10.03
  -1  11  -4  123.46    9.64
   1 -11   4   91.45   13.03
  -1  11  -4  107.34    9.55
  -1  11  -4  124.88   10.19
  -1  11  -5  315.32   20.59
   1 -11   5  314.52   20.50
   1 -11   5  282.00   20.59
   1 -11   5  291.86   22.05
  -1  11  -5  314.15   20.37
   1 -11   5  296.62   24.54
  -1  11  -5  317.55   20.35
  -1  11  -6   52.02    6.96
   1 -11   6   53.00    7.24
  -1  11  -6   60.83    7.56
   1 -11   6   64.72    7.26
   1 -11   6   51.69   11.17
   1 -11   6   40.76    8.76
  -1  11  -6   47.74    6.83
  -1  11  -7  329.63   20.66
   1 -11   7  300.63   20.18
  -1  11  -7  301.45   20.20
   1 -11   7  295.99   22.23
   1 -11   7  282.71   20.47
  -1  11  -7  285.36   19.98
   1 -11   7  297.55   25.20
  -1  11  -8   51.76    7.83
   1 -11   8   48.96    6.99
  -1  11  -8   43.18    6.94
   1 -11   8   42.53   11.49
   1 -11   8   34.35    7.19
   1 -11   8   44.12    9.28
  -1  11  -8   45.12    7.10
   1 -11   9  196.04   20.05
  -1  11  -9  180.41   14.42
  -1  11  -9  198.64   14.48
   1 -11   9  191.86   16.77
  -1  11  -9  210.50   15.17
   1 -11   9  207.11   15.09
   1 -11   9  177.02   14.10
  -1  11 -10   41.43    7.65
  -1  11 -10   56.64    8.24
  -1  11 -10   53.97    8.12
   1 -11  10   60.34   10.27
  -1  11 -11   88.99    9.91
  -1  11 -11  100.91   10.64
   1 -11  11   84.22   12.37
  -1  11 -11  103.47   10.23
  -1  11 -12   15.53    7.16
  -1  10  25    2.23   15.86
  -1  10  24    7.78    9.50
  -1  10  24    2.15   14.50
  -1  10  24   -6.06   11.64
  -1  10  23    4.37   10.59
  -1  10  23   11.23    8.52
   1 -10 -23   18.93    7.70
  -1  10  23   -6.13   14.92
  -1  10  22   30.65    8.68
   1 -10 -22   42.45    7.94
  -1  10  21   38.94    8.93
   1 -10 -21   46.40    7.57
   1 -10 -20   -1.57    5.76
  -1  10  20   -0.42    3.30
   1 -10 -20   -0.41    4.47
  -1  10  20    0.83    7.02
   1 -10 -19   99.78    8.81
   1 -10 -19  107.02    9.82
   1 -10 -19  105.54    9.83
  -1  10  19  110.90    6.69
  -1  10  19   92.01    7.60
  -1  10  19   76.27   10.84
  -1  10  18    2.03    3.35
  -1  10  18    1.67    6.50
   1 -10 -18   -2.49    5.33
   1 -10 -18    3.02    4.17
   1 -10 -18   -4.15    5.22
   1 -10 -18    1.24    4.67
  -1  10  18    3.78    6.10
  -1  10  17   52.02    8.25
  -1  10  17   64.86    7.07
   1 -10 -17   50.04    6.28
  -1  10  17   65.54    9.11
   1 -10 -17   53.29    4.17
   1 -10 -17   60.67    6.45
  -1  10  17   57.49    5.33
   1 -10 -17   65.02    6.99
   1 -10 -17   67.43    7.20
   1 -10 -16   35.84    4.96
   1 -10 -16   34.87    5.41
  -1  10  16   39.84    4.72
   1 -10 -16   30.28    5.45
   1 -10 -16   28.60    3.51
  -1  10  16   28.99    7.02
  -1  10  16   30.70    5.25
  -1  10  16   50.27    7.23
   1 -10 -16   34.89    5.57
   1 -10 -15  174.32   11.91
   1 -10 -15  156.56   12.57
  -1  10  15  189.14   12.05
   1 -10 -15  176.37   12.63
   1 -10 -15  172.28   11.34
  -1  10  15  158.33   14.14
   1 -10 -15  190.34   12.50
  -1  10  15  168.23   12.58
  -1  10  15  169.41   12.09
   1 -10 -14    5.29    2.85
   1 -10 -14    3.89    2.90
  -1  10  14    4.60    3.29
  -1  10  14    4.62    5.26
  -1  10  14    6.72    3.77
   1 -10 -14    6.52    3.55
   1 -10 -14    6.08    3.74
  -1  10  14    4.96    3.37
   1 -10 -14    6.62    4.26
   1 -10 -13  204.79   14.62
  -1  10  13  240.41   14.15
   1 -10 -13  214.19   13.91
   1 -10 -13  217.74   14.03
  -1  10  13  206.59   14.25
  -1  10  13  211.33   13.79
   1 -10 -13  202.86   13.39
   1 -10 -13  187.55   13.74
  -1  10  13  206.82   13.98
   1 -10 -13  226.69   14.44
  -1  10  13  215.37   15.85
   1 -10 -12    1.43    3.11
  -1  10  12    2.36    4.40
  -1  10  12    1.49    3.44
   1 -10 -12   -2.61    3.63
   1 -10 -12   -2.30    3.02
   1 -10 -12    0.88    2.09
  -1  10  12    3.09    3.08
  -1  10  12    1.74    2.65
   1 -10 -12    2.91    3.34
  -1  10  12    2.21    2.99
   1 -10 -12    4.25    3.09
   1 -10 -11  123.95    9.41
   1 -10 -11  145.24    9.34
  -1  10  11  139.69    9.66
  -1  10  11  105.65    9.47
  -1  10  11  129.12    8.91
   1 -10 -11  125.05    9.26
   1 -10 -11  132.85   10.25
  -1  10  11  139.29    9.55
   1 -10 -11  132.09    9.67
   1 -10 -11  137.52    8.37
   1 -10 -11  129.01    9.39
  -1  10  11  132.05    9.25
  -1  10  11  131.11   10.91
  -1  10  10    5.24    3.72
  -1  10  10    8.63    2.33
   1 -10 -10    4.84    2.94
   1 -10 -10   10.39    3.83
  -1  10  10    7.55    3.05
   1 -10 -10    9.95    3.46
   1 -10 -10    9.49    2.66
   1 -10 -10    6.96    3.02
  -1  10  10    7.37    2.96
  -1  10  10    8.62    2.92
   1 -10 -10    7.73    2.88
  -1  10  10    7.57    4.56
  -1  10   9  285.68   18.04
  -1  10   9  282.21   18.24
   1 -10  -9  270.31   18.54
  -1  10   9  312.30   18.31
   1 -10  -9  285.51   18.81
  -1  10   9  247.74   18.97
  -1  10   9  282.69   17.27
   1 -10  -9  292.04   17.93
  -1  10   9  275.53   17.54
   1 -10  -9  280.20   17.73
   1 -10  -9  310.20   17.63
   1 -10  -8    9.53    3.78
   1 -10  -8   10.98    3.07
   1 -10  -8    0.86    3.44
  -1  10   8    8.96    4.63
  -1  10   8    7.67    1.88
  -1  10   8    7.93    3.64
   1 -10  -8   11.37    2.61
  -1  10   8   13.06    2.55
   1 -10  -8   13.82    2.39
  -1  10   7  337.38   20.73
   1 -10  -7  358.27   21.66
   1 -10  -7  334.80   22.69
  -1  10   7  406.66   22.48
   1 -10  -7  359.50   22.62
   1 -10  -7  367.80   21.25
  -1  10   7  312.50   23.61
   1 -10  -6    4.46    2.01
   1 -10  -6    0.48    3.68
  -1  10   6    6.38    3.26
   1 -10  -6    3.42    3.60
  -1  10   6    2.63    2.96
  -1  10   6    0.35    3.27
  -1  10   6   -3.00    5.36
   1 -10  -6    0.76    2.86
   1 -10  -5  420.19   27.42
  -1  10   5  439.86   26.38
   1 -10  -5  360.51   26.79
  -1  10   5  431.36   26.40
  -1  10   5  377.32   28.84
   1 -10  -5  451.12   25.34
  -1  10   5  465.75   26.77
   1 -10  -5  424.01   26.13
   1 -10  -4   20.07    3.74
   1 -10  -4   27.61    4.77
   1 -10  -4   28.15    5.06
   1 -10  -4   18.08    3.86
  -1  10   4   17.96    3.77
   1 -10  -4   23.21    3.68
  -1  10   4   20.10    6.37
  -1  10   4   17.18    3.68
  -1  10   4   16.62    4.08
  -1  10   4   24.58    4.00
  -1  10   3  310.82   19.51
   1 -10  -3  361.22   21.01
  -1  10   3  368.06   21.32
  -1  10   3  337.22   21.20
  -1  10   3  349.15   21.42
  -1  10   3  355.39   19.82
   1 -10  -3  359.03   21.02
   1 -10  -3  339.04   22.44
   1 -10  -3  401.52   23.46
   1 -10  -3  307.72   21.58
  -1  10   3  347.37   21.16
  -1  10   3  294.13   24.22
   1 -10  -3  367.00   21.51
   1 -10  -3  352.93   20.17
   1 -10  -2   81.59    5.07
  -1  10   2   80.73    6.90
   1 -10  -2   77.49    5.63
  -1  10   2   88.71    7.29
   1 -10  -2   77.62    7.48
  -1  10   2   80.14    6.87
  -1  10   2   86.47    5.79
   1 -10  -2   82.59    7.29
  -1  10   2   79.94    5.14
   1 -10  -2   93.33    7.24
   1 -10  -2   86.51    6.74
  -1  10   2   98.88    7.23
  -1  10   2  109.60   11.31
   1 -10  -2   79.17    8.74
   1 -10  -2   91.14    8.44
  -1  10   2   59.18   10.01
  -1  10   1  250.17   15.48
   1 -10  -1  279.45   17.22
   1 -10  -1  270.53   16.76
   1 -10  -1  249.09   15.24
  -1  10   1  267.17   17.07
   1 -10  -1  256.11   17.69
  -1  10   1  262.98   17.32
   1 -10  -1  295.93   17.76
  -1  10   1  271.66   16.86
   1 -10  -1  261.51   17.51
   1 -10  -1  291.33   17.44
  -1  10   1  236.78   21.06
  -1  10   1  284.03   20.85
   1 -10  -1  271.15   19.51
   1 -10  -1  279.37   18.63
  -1  10   1  283.05   17.35
  -1  10   1  270.80   17.08
   1 -10  -1  261.11   15.81
  -1  10   1  280.60   16.24
  -1  10   0   60.34   10.20
   1 -10   0   85.24    8.46
   1 -10   0   74.45    9.24
  -1  10   0   48.35   10.71
   1 -10   0   78.53    7.09
  -1  10   0   71.92    5.09
   1 -10   0   80.15    7.37
  -1  10   0   74.84    6.76
   1 -10   0   74.35    4.68
  -1  10   0   73.27    6.06
  -1  10   0   75.94    7.18
   1 -10   0   83.27    7.16
   1 -10   0   73.63    6.55
  -1  10   0   71.31    6.69
   1 -10   0   75.82    7.17
  -1  10   0   91.61    6.71
  -1  10   0   76.89    7.04
   1 -10   0   73.09    7.53
  -1  10  -1  308.03   18.58
   1 -10   1  310.48   19.21
   1 -10   1  277.71   19.70
  -1  10  -1  310.64   19.53
  -1  10  -1  319.06   19.32
   1 -10   1  281.49   17.16
  -1  10  -1  282.84   18.85
   1 -10   1  283.82   18.86
  -1  10  -1  305.13   19.03
  -1  10  -1  297.88   18.59
   1 -10   1  293.68   19.31
  -1  10  -1  304.62   19.20
   1 -10   1  293.02   19.60
  -1  10  -1  359.79   24.30
   1 -10   1  286.67   21.70
   1 -10   1  284.54   20.40
   1 -10   2   70.30    7.71
  -1  10  -2   68.80    7.29
  -1  10  -2   68.85    6.67
   1 -10   2   67.54    9.80
  -1  10  -2   67.68    6.90
   1 -10   2   62.22    6.11
  -1  10  -2   71.56    6.39
  -1  10  -2   75.33    6.36
   1 -10   2   70.00    7.15
  -1  10  -2   83.00    7.20
  -1  10  -2   80.29    6.91
   1 -10   2   62.75    7.06
  -1  10  -2   81.36   11.89
   1 -10   2   66.54    8.38
   1 -10   3  253.47   18.69
  -1  10  -3  306.65   18.57
  -1  10  -3  261.51   17.88
   1 -10   3  248.95   18.24
  -1  10  -3  282.89   18.24
   1 -10   3  281.59   17.11
  -1  10  -3  252.67   17.80
  -1  10  -3  289.47   18.33
   1 -10   3  248.36   21.47
   1 -10   3  307.35   18.46
  -1  10  -3  272.73   17.46
  -1  10  -3  267.03   18.00
  -1  10  -4   45.80    6.28
  -1  10  -4   48.77    5.90
   1 -10   4   56.67    9.69
   1 -10   4   42.63    4.16
  -1  10  -4   49.27    5.98
  -1  10  -4   48.48    6.33
   1 -10   4   42.74    6.02
  -1  10  -4   51.74    6.05
  -1  10  -4   44.59    6.29
  -1  10  -4   49.17    5.19
   1 -10   4   48.76    5.85
  -1  10  -5  175.64   12.49
  -1  10  -5  169.58   12.46
  -1  10  -5  166.65   12.17
  -1  10  -5  144.91   12.04
  -1  10  -5  175.06   11.19
   1 -10   5  174.09   12.32
   1 -10   5  180.33   16.81
  -1  10  -5  154.28   12.69
   1 -10   5  175.20   14.39
   1 -10   5  144.33   12.37
  -1  10  -5  172.38   12.59
  -1  10  -6   42.89    6.04
  -1  10  -6   43.26    4.73
  -1  10  -6   39.33    6.13
   1 -10   6   39.97    7.94
  -1  10  -6   40.87    6.39
   1 -10   6   24.03    9.16
  -1  10  -6   37.51    6.36
   1 -10   6   56.70    6.90
  -1  10  -6   48.57    6.29
   1 -10   6   50.57    6.08
  -1  10  -7  210.45   14.32
   1 -10   7  181.24   13.50
  -1  10  -7  182.12   13.63
   1 -10   7  185.17   18.79
  -1  10  -7  185.18   13.68
   1 -10   7  187.30   13.93
   1 -10   7  185.18   15.72
   1 -10   8   26.33   10.30
   1 -10   8   24.53    5.24
  -1  10  -8   26.94    6.53
  -1  10  -8   20.40    5.64
   1 -10   8   11.06    6.98
   1 -10   8   19.17    6.02
  -1  10  -8   23.95    5.69
   1 -10   9  182.41   15.63
   1 -10   9  148.29   12.59
  -1  10  -9  198.98   13.86
   1 -10   9  176.86   13.47
  -1  10  -9  186.59   13.47
  -1  10  -9  164.79   13.16
  -1  10 -10   72.14    8.21
   1 -10  10   65.02    9.97
  -1  10 -10   45.80    7.31
  -1  10 -10   48.90    7.35
   1 -10  10   48.80    6.50
  -1  10 -11   51.92    7.77
   1 -10  11   52.67   12.90
  -1  10 -11   46.91    7.63
  -1  10 -11   57.76    7.62
   1 -10  11   44.17    9.96
  -1  10 -12    6.17    6.43
  -1  10 -12    9.94    6.95
  -1  10 -12   14.27    6.58
   1 -10  12   10.99    8.10
   1 -10  13   97.84   12.34
  -1  10 -13   84.26    9.84
  -1   9  24   44.70   10.10
  -1   9  24   30.66   17.08
  -1   9  24   37.42   12.06
  -1   9  23   22.30    9.17
   1  -9 -23   37.88    7.98
  -1   9  23   14.67   14.51
   1  -9 -23   27.01    7.80
  -1   9  23   16.76    9.29
  -1   9  23   24.37   11.28
  -1   9  22    9.79    7.96
   1  -9 -22   27.00    7.36
  -1   9  22   11.93   14.25
  -1   9  22   26.07   10.42
   1  -9 -22   30.41    7.33
   1  -9 -21   68.26    8.37
  -1   9  21   58.79    9.48
  -1   9  21   61.79   12.08
   1  -9 -21   63.67    8.46
  -1   9  20   32.27    3.97
   1  -9 -20   26.91    4.92
  -1   9  20   40.73    8.15
   1  -9 -20   42.51    6.78
  -1   9  19   10.05    3.21
   1  -9 -19   -0.74    3.95
   1  -9 -19    9.39    5.13
  -1   9  19    3.11    6.42
   1  -9 -18   60.77    7.74
  -1   9  18   66.88    9.13
   1  -9 -18   60.49    7.58
  -1   9  18   68.29    5.92
   1  -9 -18   62.39    6.92
   1  -9 -17   61.95    6.63
  -1   9  17   60.22    5.19
   1  -9 -17   58.54    6.69
  -1   9  17   58.97    4.18
  -1   9  17   43.93    8.19
  -1   9  17   49.27    7.79
   1  -9 -17   58.29    6.13
   1  -9 -16    7.06    3.65
  -1   9  16    6.12    3.23
   1  -9 -16    0.87    4.24
   1  -9 -16    8.97    1.79
  -1   9  16    8.72    5.90
   1  -9 -16    8.14    3.94
  -1   9  16    8.01    5.63
  -1   9  16    7.99    4.45
   1  -9 -16    1.21    4.13
   1  -9 -15   61.68    6.45
   1  -9 -15   43.42    5.56
   1  -9 -15   58.35    4.47
  -1   9  15   55.80    7.60
  -1   9  15   53.76    7.42
  -1   9  15   47.11    6.01
  -1   9  15   69.21    5.44
   1  -9 -15   49.13    5.81
  -1   9  15   54.31    5.71
   1  -9 -15   55.79    6.28
   1  -9 -14    5.87    3.81
  -1   9  14   13.52    4.04
   1  -9 -14   11.77    4.04
   1  -9 -14    4.68    3.26
   1  -9 -14    5.68    2.37
  -1   9  14    9.62    5.27
  -1   9  14   10.30    3.34
   1  -9 -14   13.47    3.86
  -1   9  14   10.53    3.51
   1  -9 -14   16.91    3.84
   1  -9 -13   50.98    5.02
  -1   9  13   47.39    5.27
  -1   9  13   47.49    5.02
   1  -9 -13   50.90    5.49
   1  -9 -13   43.92    4.46
   1  -9 -13   39.69    4.26
  -1   9  13   41.29    6.32
  -1   9  13   48.04    4.80
   1  -9 -13   38.53    5.20
  -1   9  13   41.78    4.72
   1  -9 -13   46.15    4.89
   1  -9 -12   67.24    5.82
  -1   9  12   71.43    6.06
   1  -9 -12   63.22    6.24
  -1   9  12   72.72    5.94
  -1   9  12   64.29    5.82
   1  -9 -12   61.67    5.98
   1  -9 -12   74.56    5.85
   1  -9 -12   58.18    5.45
  -1   9  12   58.62    7.15
  -1   9  12   62.57    5.49
   1  -9 -12   64.16    5.29
  -1   9  11   38.14    4.44
   1  -9 -11   41.85    4.89
   1  -9 -11   36.00    4.13
   1  -9 -11   48.66    4.54
  -1   9  11   31.33    3.94
  -1   9  11   33.15    3.88
  -1   9  11   29.67    3.83
  -1   9  11   31.27    5.47
   1  -9 -11   39.85    3.49
  -1   9  11   37.10    4.34
   1  -9 -11   40.18    4.32
  -1   9  10   43.95    4.75
   1  -9 -10   43.88    5.02
   1  -9 -10   38.05    4.32
  -1   9  10   45.22    5.81
  -1   9  10   47.51    4.53
   1  -9 -10   41.59    3.46
  -1   9  10   41.14    4.79
  -1   9  10   43.56    3.98
   1  -9 -10   39.47    4.15
   1  -9 -10   43.17    4.51
   1  -9 -10   50.47    4.61
  -1   9  10   41.54    4.35
   1  -9  -9   13.94    3.10
   1  -9  -9    6.22    2.31
   1  -9  -9   10.77    1.47
  -1   9   9   16.68    2.99
   1  -9  -9   15.96    3.30
   1  -9  -9   13.08    3.58
  -1   9   9    7.82    2.94
  -1   9   9    8.27    3.39
  -1   9   9   11.12    2.24
   1  -9  -9   12.59    2.92
  -1   9   9   12.56    4.15
  -1   9   9    9.95    2.60
   1  -9  -9   11.01    2.77
   1  -9  -8  101.83    8.40
   1  -9  -8  108.53    8.52
  -1   9   8  125.64    8.31
  -1   9   8  116.92    7.51
   1  -9  -8  116.29    7.64
  -1   9   8  104.29    7.16
   1  -9  -8  106.85    7.41
  -1   9   8   97.42    8.95
  -1   9   8   99.63    7.78
   1  -9  -8  112.36    7.80
   1  -9  -7   -0.19    1.96
  -1   9   7    1.51    1.89
   1  -9  -7    0.38    2.88
   1  -9  -7    1.98    2.81
   1  -9  -7    3.44    2.68
  -1   9   7    1.62    3.96
  -1   9   6  147.72   12.75
   1  -9  -6  156.12   10.78
  -1   9   6  175.26   11.39
   1  -9  -6  168.99   11.68
  -1   9   6  166.77   11.19
   1  -9  -6  162.90   11.77
   1  -9  -6  163.00   10.35
  -1   9   6  166.89   10.31
  -1   9   5   -0.28    2.79
   1  -9  -5    4.17    2.94
   1  -9  -5    1.16    1.48
   1  -9  -5   -0.44    3.30
  -1   9   5   -6.25    4.75
   1  -9  -5   -0.70    2.56
  -1   9   5   -1.56    3.01
  -1   9   4  152.87   11.46
  -1   9   4  168.29   11.40
   1  -9  -4  183.99   12.78
   1  -9  -4  173.02   12.40
  -1   9   4  167.38   11.41
   1  -9  -4  167.98   10.26
   1  -9  -4  176.98   11.21
  -1   9   4  176.79   11.46
  -1   9   4  153.84   13.91
  -1   9   3    6.72    3.04
  -1   9   3    7.73    1.32
  -1   9   3    7.70    3.22
  -1   9   3    3.62    2.87
   1  -9  -3    9.36    3.83
   1  -9  -3    4.62    2.91
  -1   9   3   12.49    3.01
   1  -9  -3    6.36    2.66
   1  -9  -3   10.75    3.19
   1  -9  -3    8.03    1.87
  -1   9   3   -1.74    6.00
   1  -9  -3    9.71    3.84
  -1   9   2    9.46    3.08
  -1   9   2    4.09    1.61
  -1   9   2    4.25    3.17
  -1   9   2    6.13    3.04
   1  -9  -2    7.22    3.27
   1  -9  -2   -0.52    3.55
   1  -9  -2    4.48    2.78
   1  -9  -2    5.64    1.75
   1  -9  -2    4.19    1.05
   1  -9  -2    3.03    2.67
  -1   9   2   10.34    3.10
   1  -9  -2    1.29    4.37
  -1   9   2    0.96    6.13
   1  -9  -2    4.22    3.11
  -1   9   2    5.77    1.18
   1  -9  -1   12.23    1.27
   1  -9  -1   11.32    2.10
   1  -9  -1   15.61    3.94
  -1   9   1    7.99    3.66
   1  -9  -1   14.54    3.64
  -1   9   1   20.97    3.51
   1  -9  -1    9.80    3.23
  -1   9   1    9.26    1.58
   1  -9  -1   16.08    3.76
  -1   9   1   14.07    3.30
   1  -9  -1   11.01    3.12
  -1   9   1    9.88    2.31
  -1   9   1   18.49    3.78
  -1   9   1   18.16    3.47
  -1   9   1    5.22    6.48
   1  -9  -1   12.87    4.97
  -1   9   1    7.90    6.19
   1  -9  -1    6.50    4.14
   1  -9   0   59.49    6.00
  -1   9   0   39.50    8.87
   1  -9   0   40.24    6.95
   1  -9   0   57.13    5.20
   1  -9   0   58.71    5.57
  -1   9   0   51.66    3.89
   1  -9   0   56.45    5.71
   1  -9   0   53.96    3.47
  -1   9   0   51.63    5.27
  -1   9   0   65.54    5.75
  -1   9   0   57.39    5.65
   1  -9   0   53.42    5.53
   1  -9   0   54.77    6.04
  -1   9   0   53.51    4.70
   1  -9   0   48.65    4.06
   1  -9   0   45.26    6.44
  -1   9   0   59.87    9.33
  -1   9   0   47.17    5.21
  -1   9   0   57.51    5.14
   1  -9   0   52.79    5.57
  -1   9  -1    6.20    7.59
   1  -9   1    7.07    4.42
  -1   9  -1   -3.61    7.60
   1  -9   1    2.54    5.54
  -1   9  -1    1.34    2.65
   1  -9   1    5.29    3.47
   1  -9   1    1.08    3.50
  -1   9  -1    2.96    1.73
   1  -9   1    4.12    1.28
   1  -9   1    5.11    3.69
  -1   9  -1    2.80    3.36
   1  -9   1    3.22    2.92
  -1   9  -1    6.61    3.27
   1  -9   1    5.25    3.08
   1  -9   1   -1.52    3.38
  -1   9  -1    4.34    2.77
  -1   9  -1   -0.69    3.44
  -1   9  -1    3.85    3.22
   1  -9   1    9.37    3.71
   1  -9   2    3.06    4.42
  -1   9  -2    2.24    7.57
   1  -9   2    6.34    5.73
  -1   9  -2   11.34    3.35
  -1   9  -2    6.36    2.18
   1  -9   2    5.96    3.88
  -1   9  -2   10.21    3.37
   1  -9   2    5.79    3.52
  -1   9  -2   15.90    4.20
  -1   9  -2    6.45    3.59
   1  -9   2    6.43    1.56
   1  -9   2    8.90    3.27
   1  -9   2    8.00    3.46
  -1   9  -2    9.11    3.41
   1  -9   2    7.77    4.06
  -1   9  -2    9.66    3.73
  -1   9  -2    5.76    3.54
   1  -9   2   13.84    4.09
   1  -9   3   24.68    7.55
   1  -9   3   17.26    4.76
  -1   9  -3   14.23    2.85
   1  -9   3   23.27    4.60
  -1   9  -3   16.28    4.57
  -1   9  -3   22.07    3.52
   1  -9   3   21.54    4.32
  -1   9  -3   15.75    4.16
  -1   9  -3   19.35    4.19
   1  -9   3   14.08    2.99
   1  -9   3   17.56    4.28
  -1   9  -3   15.18    3.99
  -1   9  -3   23.16    8.61
  -1   9  -3   17.22    4.23
  -1   9  -3   26.25    4.14
  -1   9  -4    0.75    3.66
   1  -9   4   -0.45    3.77
  -1   9  -4    0.35    3.81
   1  -9   4    0.16    2.14
  -1   9  -4    0.72    3.71
  -1   9  -4    5.37    3.95
  -1   9  -4    2.33    4.14
  -1   9  -4   -1.23    4.07
   1  -9   4   -4.19    6.90
  -1   9  -4    4.45    3.18
   1  -9   4    1.53    3.27
  -1   9  -5   10.99    4.65
   1  -9   5    0.45    4.28
  -1   9  -5    2.28    4.03
  -1   9  -5    4.42    4.27
  -1   9  -5    5.09    4.01
  -1   9  -5    2.87    3.00
  -1   9  -5   11.96    4.17
  -1   9  -5    9.27    4.28
   1  -9   5   13.51    5.50
   1  -9   5   -5.54    6.79
   1  -9   5    5.36    3.66
  -1   9  -5    6.97    3.13
  -1   9  -6   -5.17    4.93
   1  -9   6   -1.82    4.26
  -1   9  -6    0.38    3.96
  -1   9  -6    3.03    3.84
  -1   9  -6    3.67    4.47
   1  -9   6    4.95    3.86
  -1   9  -6    2.88    3.21
   1  -9   6    2.28    7.30
   1  -9   6   12.48    5.84
  -1   9  -6    4.28    4.21
  -1   9  -6    1.70    2.87
  -1   9  -6   -0.83    4.52
   1  -9   7   22.79    8.72
  -1   9  -7   19.86    3.39
  -1   9  -7   18.21    4.95
   1  -9   7   19.94    4.71
  -1   9  -7   16.16    4.16
  -1   9  -7   16.65    5.13
  -1   9  -7   11.21    5.33
  -1   9  -7   14.25    4.59
   1  -9   7   17.14    6.47
   1  -9   7   18.54    5.08
   1  -9   8   -3.70    4.17
  -1   9  -8   -3.37    4.48
  -1   9  -8   -4.44    5.06
   1  -9   8    1.41    4.89
   1  -9   8    2.94    6.31
  -1   9  -8    7.02    4.74
  -1   9  -9   22.80    5.24
  -1   9  -9   16.45    5.40
  -1   9  -9   20.07    5.42
   1  -9   9   11.45    5.00
   1  -9   9   14.97    7.00
   1  -9   9    8.61    4.39
  -1   9 -10    3.14    5.29
  -1   9 -10   -1.88    5.83
  -1   9 -10    3.17    5.03
   1  -9  10   -2.03    4.33
   1  -9  10    7.66    7.08
   1  -9  11    2.34    7.42
  -1   9 -11    0.93    5.37
  -1   9 -11   -1.44    5.69
  -1   9 -11    2.34    5.45
   1  -9  11    6.83   10.77
   1  -9  11    3.37    3.93
  -1   9 -12    7.84    6.38
  -1   9 -12    7.73    5.63
   1  -9  12    9.75   10.67
   1  -9  12   -8.71    7.53
  -1   9 -12    6.30    5.96
  -1   9 -13   19.86    6.53
  -1   9 -13   32.03    6.97
   1  -9  13   31.71   12.36
  -1   9 -13   38.49    7.10
   1  -9  13   42.42    9.28
   1  -9  14   11.33    8.39
  -1   9 -14    2.51    6.59
  -1   8  24   35.18    9.76
  -1   8  24   51.49   16.50
  -1   8  24   41.76   12.66
  -1   8  23  175.23   16.77
   1  -8 -23  193.04   15.31
  -1   8  23  152.65   22.64
  -1   8  23  186.55   19.92
  -1   8  23  188.00   17.52
  -1   8  22   97.02   12.05
  -1   8  22  128.99   16.18
  -1   8  22  103.29   12.93
   1  -8 -22  108.45   10.89
  -1   8  22   89.69   17.57
  -1   8  21  289.30   24.28
   1  -8 -21  299.19   20.39
  -1   8  21  231.17   26.77
   1  -8 -21  305.24   20.47
  -1   8  21  279.19   21.71
   1  -8 -20  101.54   10.00
  -1   8  20  101.02   11.27
   1  -8 -20  101.24   10.09
  -1   8  20  123.04   14.79
   1  -8 -19  255.22   17.32
  -1   8  19  259.64   18.84
  -1   8  19  253.43   14.87
   1  -8 -19  207.35   15.57
   1  -8 -19  239.56   17.03
  -1   8  19  240.64   14.55
  -1   8  18  203.39   16.11
   1  -8 -18  186.56   13.71
   1  -8 -18  218.20   14.93
  -1   8  18  215.84   13.02
   1  -8 -17  292.25   20.87
  -1   8  17  328.05   20.17
   1  -8 -17  334.62   21.79
  -1   8  17  309.39   22.85
  -1   8  17  348.10   19.48
   1  -8 -17  326.62   21.68
   1  -8 -16  124.30   10.08
  -1   8  16  126.43   11.49
  -1   8  16  109.33   11.66
  -1   8  16  137.02    8.04
   1  -8 -16  127.68   10.13
   1  -8 -16  121.66    9.55
   1  -8 -15  729.73   43.23
   1  -8 -15  768.10   43.76
   1  -8 -15  690.56   42.04
   1  -8 -15  790.24   43.92
  -1   8  15  702.27   45.23
  -1   8  15  748.68   44.16
  -1   8  15  749.45   45.11
  -1   8  15  672.82   43.54
   1  -8 -15  734.12   43.56
  -1   8  15  809.00   43.05
  -1   8  14  278.14   17.72
  -1   8  14  287.64   19.57
   1  -8 -14  290.88   17.51
   1  -8 -14  285.02   17.79
   1  -8 -14  268.12   16.55
   1  -8 -14  293.64   18.00
  -1   8  14  242.80   17.94
  -1   8  14  265.04   18.97
   1  -8 -14  276.46   18.11
   1  -8 -14  264.07   17.77
  -1   8  14  287.22   17.22
  -1   8  13  529.21   33.48
  -1   8  13  555.62   35.02
   1  -8 -13  549.21   33.33
   1  -8 -13  558.47   33.44
   1  -8 -13  527.11   32.74
  -1   8  13  599.23   33.27
   1  -8 -13  553.02   33.78
  -1   8  13  540.07   33.86
  -1   8  13  563.54   33.53
   1  -8 -13  580.04   33.88
   1  -8 -13  587.07   33.71
   1  -8 -12  112.49    8.44
  -1   8  12  112.44    8.34
  -1   8  12  110.63    8.61
  -1   8  12  118.46    9.93
  -1   8  12  124.94    8.38
   1  -8 -12  117.88    8.91
  -1   8  12  112.44    8.42
   1  -8 -12  114.60    8.62
   1  -8 -12  112.37    8.16
   1  -8 -12  118.35    8.28
   1  -8 -11  760.55   42.90
   1  -8 -11  719.70   43.02
   1  -8 -11  685.13   43.53
  -1   8  11  759.08   43.17
  -1   8  11  681.84   42.47
  -1   8  11  710.51   43.07
  -1   8  11  713.28   44.39
  -1   8  11  715.84   43.40
  -1   8  11  749.41   43.19
   1  -8 -11  812.89   43.55
   1  -8 -11  758.25   43.24
   1  -8 -10  308.04   18.91
   1  -8 -10  323.17   19.34
  -1   8  10  324.65   19.51
   1  -8 -10  317.58   19.93
  -1   8  10  286.71   19.08
  -1   8  10  303.17   19.17
  -1   8  10  302.01   20.51
  -1   8  10  318.02   19.58
   1  -8 -10  337.10   19.58
  -1   8  10  326.16   19.38
   1  -8 -10  320.45   19.34
   1  -8  -9  668.13   38.53
   1  -8  -9  682.53   39.11
  -1   8   9  689.32   39.32
   1  -8  -9  676.76   39.78
   1  -8  -9  680.38   39.19
  -1   8   9  674.60   39.04
  -1   8   9  614.68   38.82
   1  -8  -9  643.84   38.98
  -1   8   9  669.72   39.29
  -1   8   9  665.97   40.29
  -1   8   9  631.61   39.30
   1  -8  -8  247.34   13.61
   1  -8  -8  215.82   13.84
  -1   8   8  196.48   14.29
  -1   8   8  203.66   13.30
  -1   8   8  238.65   14.07
   1  -8  -8  211.16   14.33
  -1   8   8  218.29   13.87
   1  -8  -8  207.42   12.84
   1  -8  -8  225.52   13.72
   1  -8  -8  232.06   13.73
  -1   8   8  213.14   13.55
   1  -8  -7  335.68   19.75
   1  -8  -7  296.97   20.24
  -1   8   7  331.09   19.49
   1  -8  -7  333.92   19.60
  -1   8   7  301.08   20.73
   1  -8  -7  319.66   20.42
   1  -8  -6  431.92   25.15
   1  -8  -6  406.69   25.83
   1  -8  -6  450.18   24.88
  -1   8   6  400.27   24.72
   1  -8  -6  413.18   25.78
  -1   8   6  384.69   26.48
  -1   8   5  736.29   43.21
   1  -8  -5  738.80   43.69
  -1   8   5  714.25   42.46
  -1   8   5  764.09   43.41
  -1   8   5  710.55   44.85
   1  -8  -5  716.83   42.93
   1  -8  -5  706.66   43.84
   1  -8  -5  750.90   42.53
  -1   8   4  323.40   19.33
  -1   8   4  305.07   19.10
   1  -8  -4  293.53   19.45
  -1   8   4  304.37   19.06
  -1   8   4  277.97   20.95
   1  -8  -4  282.97   19.74
   1  -8  -4  350.37   20.38
  -1   8   4  317.07   19.10
   1  -8  -4  299.58   18.84
   1  -8  -4  315.69   18.24
   1  -8  -3  424.98   24.93
   1  -8  -3  414.51   26.09
   1  -8  -3  367.01   25.40
  -1   8   3  406.34   27.24
  -1   8   3  397.05   24.82
  -1   8   3  411.42   24.71
  -1   8   3  417.07   24.72
  -1   8   3  422.05   24.70
   1  -8  -3  391.09   24.44
  -1   8   2  146.37    9.96
   1  -8  -2  145.09    9.22
  -1   8   2  151.25   10.19
  -1   8   2  145.54    9.95
  -1   8   2  152.60    9.13
   1  -8  -2  142.02   10.16
   1  -8  -2  143.79    9.80
  -1   8   2  132.95   12.61
   1  -8  -2  135.72   10.84
   1  -8  -2  146.78   11.53
  -1   8   2  163.46   10.09
   1  -8  -2  142.45    9.78
   1  -8  -1  449.26   25.93
  -1   8   1  451.08   27.18
   1  -8  -1  465.82   26.46
  -1   8   1  466.26   27.39
   1  -8  -1  459.01   27.63
  -1   8   1  419.34   27.23
  -1   8   1  495.51   27.26
  -1   8   1  459.15   26.62
   1  -8  -1  464.07   27.48
  -1   8   1  416.66   26.16
   1  -8  -1  438.92   27.25
   1  -8  -1  461.77   27.04
  -1   8   1  414.46   30.42
   1  -8  -1  422.65   28.97
   1  -8  -1  434.72   28.26
  -1   8   1  472.45   27.25
  -1   8   0  211.65   17.80
   1  -8   0  225.86   13.78
   1  -8   0  225.50   14.13
  -1   8   0  202.03   12.89
   1  -8   0  210.38   14.14
  -1   8   0  215.18   13.85
   1  -8   0  215.78   12.55
   1  -8   0  243.20   14.30
  -1   8   0  212.44   14.03
   1  -8   0  207.55   14.49
   1  -8   0  220.04   16.15
  -1   8   0  236.90   17.47
   1  -8   0  201.52   14.98
   1  -8   0  208.52   13.07
  -1   8   0  218.12   13.49
   1  -8   0  213.18   14.43
  -1   8   0  214.11   13.90
  -1   8   0  214.79   14.02
  -1   8   0  212.33   13.73
   1  -8   0  205.36   14.15
   1  -8   1  497.45   31.07
  -1   8  -1  544.50   34.55
   1  -8   1  486.44   31.78
   1  -8   1  483.61   33.04
  -1   8  -1  484.46   34.81
   1  -8   1  541.68   30.88
  -1   8  -1  486.67   29.73
   1  -8   1  477.44   31.20
   1  -8   1  505.38   29.33
  -1   8  -1  514.38   30.73
  -1   8  -1  523.20   30.78
   1  -8   1  527.80   30.64
   1  -8   1  517.90   30.88
  -1   8  -1  505.46   30.36
  -1   8  -1  517.16   30.60
   1  -8   1  492.25   30.86
  -1   8  -1  534.50   30.41
   1  -8   1  501.73   30.37
  -1   8  -1  490.90   30.48
  -1   8  -2  127.66   13.69
   1  -8   2  115.33   10.86
   1  -8   2  125.61   12.23
  -1   8  -2  130.67    8.81
   1  -8   2  150.62   10.17
   1  -8   2  112.50    9.94
  -1   8  -2  165.03   10.34
   1  -8   2  135.05    8.32
  -1   8  -2  146.80    9.70
  -1   8  -2  142.41    9.91
   1  -8   2  132.77    9.37
  -1   8  -2  133.75    9.56
   1  -8   2  140.13    9.51
  -1   8  -2  139.58    9.69
  -1   8  -2  132.86    9.80
   1  -8   2  129.83    9.85
  -1   8  -2  145.56    9.51
   1  -8   2  135.34   10.35
  -1   8  -3  244.26   19.06
   1  -8   3  182.06   16.53
  -1   8  -3  209.30   13.78
   1  -8   3  234.25   14.29
  -1   8  -3  198.19   13.00
   1  -8   3  217.38   14.02
  -1   8  -3  209.86   13.34
  -1   8  -3  219.72   14.23
  -1   8  -3  188.87   13.73
   1  -8   3  210.29   12.52
   1  -8   3  212.18   13.09
  -1   8  -3  218.12   13.81
   1  -8   3  196.22   14.43
  -1   8  -3  191.67   13.66
  -1   8  -3  203.68   13.88
   1  -8   3  197.56   14.12
   1  -8   4   97.13   11.40
  -1   8  -4  107.81    7.91
  -1   8  -4  126.12    9.08
  -1   8  -4  115.54    8.02
   1  -8   4  124.15    9.27
  -1   8  -4  120.11    8.85
  -1   8  -4  112.58    8.93
   1  -8   4  107.79    7.44
  -1   8  -4  119.30    8.74
  -1   8  -4  119.80    9.00
   1  -8   4  107.17    8.96
  -1   8  -4  120.12    8.13
   1  -8   4  108.99    8.64
  -1   8  -4  109.93    8.64
  -1   8  -4  139.66   14.07
  -1   8  -5  153.49   11.52
  -1   8  -5  150.45   10.51
  -1   8  -5  157.28   11.22
  -1   8  -5  169.45   10.64
   1  -8   5  167.39   11.24
  -1   8  -5  156.16   11.08
  -1   8  -5  157.28   11.67
   1  -8   5  146.36   14.47
  -1   8  -5  151.98   11.17
   1  -8   5  152.83   12.63
   1  -8   5  160.42   11.59
  -1   8  -5  158.46   11.42
  -1   8  -6  106.64    8.31
  -1   8  -6   94.73    8.14
   1  -8   6  106.28    8.04
  -1   8  -6  105.47    7.66
  -1   8  -6  103.39    8.30
   1  -8   6   71.04   11.14
  -1   8  -6   91.72    8.73
   1  -8   6   88.26    9.71
   1  -8   6  100.65    8.50
  -1   8  -6  103.83    8.63
  -1   8  -6  109.97    8.60
   1  -8   7  132.84    9.92
  -1   8  -7  134.06   10.52
  -1   8  -7  132.55    9.66
  -1   8  -7  138.46    9.02
  -1   8  -7  132.88   10.25
   1  -8   7  115.97   14.16
  -1   8  -7  145.54   10.33
   1  -8   7  118.00   10.32
   1  -8   7  137.28   12.02
  -1   8  -7  142.13   10.55
  -1   8  -8   62.28    6.65
  -1   8  -8   48.83    6.20
  -1   8  -8   52.33    4.68
   1  -8   8   58.67    8.11
   1  -8   8   61.42    6.69
   1  -8   8   48.70    5.79
  -1   8  -8   51.79    5.59
  -1   8  -8   57.99    6.25
  -1   8  -8   54.18    6.41
   1  -8   9   86.92   10.37
   1  -8   9   98.89    8.11
  -1   8  -9   98.38    8.89
  -1   8  -9   99.09    8.76
  -1   8  -9   95.62    8.12
   1  -8   9   89.84    8.71
  -1   8  -9  107.95    8.80
  -1   8  -9  105.46    7.49
   1  -8  10   41.99    5.68
   1  -8  10   64.22   11.79
   1  -8  10   69.38    8.97
  -1   8 -10   67.62    5.74
  -1   8 -10   62.74    7.21
  -1   8 -10   65.81    7.44
  -1   8 -10   60.24    6.86
   1  -8  11   38.47    5.08
   1  -8  11   38.01   11.29
  -1   8 -11   53.75    6.83
  -1   8 -11   46.33    5.35
  -1   8 -11   46.12    6.54
  -1   8 -11   54.79    6.91
   1  -8  11   38.27    8.21
   1  -8  12    5.34    9.66
  -1   8 -12   11.40    5.71
  -1   8 -12    8.24    3.98
  -1   8 -12    5.92    5.61
   1  -8  12   10.32    6.72
  -1   8 -12    8.62    5.76
  -1   8 -13   30.53    6.68
  -1   8 -13   27.52    6.54
   1  -8  13   15.69    7.72
  -1   8 -13   19.80    6.26
   1  -8  13   41.59   12.27
  -1   8 -14   18.31    6.86
  -1   8 -14    9.86    6.16
   1  -8  14   22.55   11.30
   1  -8  14   10.62    7.72
  -1   8 -14   29.24    6.77
  -1   8 -15   10.55    6.01
  -1   7  24   26.53    9.59
  -1   7  24   -1.49   10.49
  -1   7  24   43.48   17.28
   1  -7 -23  233.33   18.01
  -1   7  23  245.10   26.54
   1  -7 -23  258.12   18.30
  -1   7  23  262.27   20.18
  -1   7  23  173.07   21.10
  -1   7  23  223.65   19.83
  -1   7  22   54.33   10.87
  -1   7  22   71.41   12.69
  -1   7  22   33.51   15.49
  -1   7  22   49.18    9.77
   1  -7 -22   70.65    8.80
  -1   7  21  313.73   24.14
   1  -7 -21  319.34   22.19
  -1   7  21  334.53   30.35
  -1   7  21  338.92   26.18
  -1   7  21  325.83   23.58
  -1   7  20   69.20   10.45
   1  -7 -20  113.36    9.80
  -1   7  20   85.72   15.87
  -1   7  20   95.65   13.00
   1  -7 -19  414.53   27.62
  -1   7  19  463.75   27.03
  -1   7  19  503.23   27.67
   1  -7 -19  478.65   29.54
  -1   7  19  470.86   30.72
  -1   7  19  485.28   33.00
  -1   7  19  450.20   26.98
   1  -7 -18  138.34   11.49
  -1   7  18  148.42    9.20
  -1   7  18  134.03   12.42
  -1   7  18  156.75    9.64
   1  -7 -18  136.49    9.91
  -1   7  18  136.03    9.02
   1  -7 -17  509.76   33.64
  -1   7  17  566.86   32.09
   1  -7 -17  510.28   32.73
   1  -7 -17  552.41   33.88
  -1   7  17  558.37   32.24
  -1   7  17  537.49   35.00
  -1   7  16  310.24   22.91
  -1   7  16  329.04   20.27
   1  -7 -16  361.23   21.97
  -1   7  16  349.24   20.34
   1  -7 -16  345.89   22.24
   1  -7 -16  369.30   22.11
   1  -7 -16  322.84   21.00
   1  -7 -16  322.89   21.88
  -1   7  15 1140.92   70.65
   1  -7 -15 1079.76   68.97
  -1   7  15 1085.38   70.78
  -1   7  15 1207.87   68.58
  -1   7  15 1074.54   69.39
  -1   7  15 1152.13   68.17
   1  -7 -15 1153.01   69.53
  -1   7  15 1234.57   67.85
   1  -7 -15 1208.91   69.99
   1  -7 -15 1270.35   69.79
  -1   7  14  367.51   22.78
  -1   7  14  355.93   21.38
   1  -7 -14  366.82   22.39
  -1   7  14  389.85   23.33
  -1   7  14  358.08   23.88
   1  -7 -14  337.67   21.11
   1  -7 -14  392.62   23.31
   1  -7 -14  398.98   23.00
   1  -7 -14  386.95   22.93
  -1   7  14  382.26   24.35
  -1   7  14  409.10   22.10
   1  -7 -14  351.88   22.46
   1  -7 -13  910.99   53.36
  -1   7  13  877.53   53.95
  -1   7  13  934.15   54.89
  -1   7  13  870.47   55.01
  -1   7  13  879.82   53.56
   1  -7 -13  949.39   53.79
   1  -7 -13  932.82   53.78
  -1   7  13  893.55   53.65
   1  -7 -13  870.94   53.58
  -1   7  13  945.95   53.16
   1  -7 -12  124.67    9.49
  -1   7  12  145.80   10.15
  -1   7  12  134.41   11.00
  -1   7  12  143.31    9.78
   1  -7 -12  136.10    9.70
   1  -7 -12  156.70    9.99
  -1   7  12  138.57    9.73
  -1   7  12  142.99    9.43
   1  -7 -12  141.34    9.83
  -1   7  11 1648.59  100.79
   1  -7 -11 1813.44  100.80
   1  -7 -11 1725.00  100.72
  -1   7  11 1721.72  102.04
  -1   7  11 1698.29  101.07
   1  -7 -11 1786.39  101.09
  -1   7  11 1781.43  100.89
  -1   7  11 1791.77  100.70
   1  -7 -11 1707.30  101.08
   1  -7 -11 1792.21  100.96
  -1   7  11 1713.39   99.90
   1  -7 -10  399.52   23.70
   1  -7 -10  420.86   23.54
  -1   7  10  406.45   23.70
   1  -7 -10  390.71   24.10
  -1   7  10  368.95   23.83
  -1   7  10  397.23   23.06
  -1   7  10  377.38   24.83
  -1   7  10  368.66   23.57
   1  -7 -10  384.16   23.60
  -1   7  10  375.65   23.67
   1  -7 -10  396.63   23.86
   1  -7  -9 1794.89  103.78
  -1   7   9 1836.14  103.40
   1  -7  -9 1695.16  103.18
  -1   7   9 1830.71  104.40
   1  -7  -9 1836.94  103.00
  -1   7   9 1695.79  103.24
   1  -7  -9 1834.23  103.44
  -1   7   9 1793.99  103.20
  -1   7   9 1742.11  103.02
   1  -7  -9 1838.33  103.29
  -1   7   9 1792.19  103.49
  -1   7   8  291.67   18.72
   1  -7  -8  298.46   18.15
  -1   7   8  320.49   19.77
   1  -7  -8  304.13   18.63
  -1   7   8  296.37   18.73
  -1   7   8  312.26   18.63
   1  -7  -8  325.65   18.76
   1  -7  -8  313.55   18.59
   1  -7  -8  296.50   19.15
  -1   7   8  312.98   18.87
   1  -7  -7 1297.98   76.52
  -1   7   7 1322.65   77.30
   1  -7  -7 1344.94   77.26
   1  -7  -7 1393.88   77.04
  -1   7   7 1344.35   77.75
   1  -7  -7 1311.47   77.73
  -1   7   7 1367.24   77.44
   1  -7  -7 1357.94   77.18
  -1   7   7 1309.23   77.05
   1  -7  -7 1323.47   77.17
   1  -7  -6  315.77   19.19
  -1   7   6  301.81   20.05
   1  -7  -6  332.76   19.06
  -1   7   6  305.59   18.96
   1  -7  -6  325.52   19.82
   1  -7  -5 2258.95  131.49
  -1   7   5 2218.63  132.84
   1  -7  -5 2317.81  132.22
  -1   7   5 2270.73  131.75
   1  -7  -5 2267.25  132.05
  -1   7   5 2219.13  131.12
   1  -7  -5 2388.78  131.21
  -1   7   4  314.81   18.66
   1  -7  -4  296.47   19.22
  -1   7   4  301.89   17.92
   1  -7  -4  303.29   17.95
  -1   7   4  302.73   18.69
   1  -7  -4  309.77   18.99
  -1   7   4  280.19   20.04
   1  -7  -4  305.66   18.43
   1  -7  -3 2513.92  134.22
   1  -7  -3 2227.25  133.68
  -1   7   3 2422.22  133.16
  -1   7   3 2282.36  133.01
  -1   7   3 2315.86  132.96
  -1   7   3 2239.22  132.15
   1  -7  -3 2324.36  132.19
  -1   7   3 2360.24  132.99
   1  -7  -3 2280.50  132.82
  -1   7   3 2219.14  134.84
  -1   7   2  826.34   48.39
  -1   7   2  861.88   48.62
   1  -7  -2  807.14   47.83
   1  -7  -2  831.46   48.60
  -1   7   2  843.10   50.96
   1  -7  -2  818.92   49.28
   1  -7  -2  825.00   49.80
  -1   7   2  837.34   47.68
   1  -7  -2  797.90   48.21
  -1   7   2  828.84   48.40
  -1   7   2  810.03   48.41
   1  -7  -1 1063.37   59.92
  -1   7   1 1030.43   60.94
   1  -7  -1  979.90   60.76
  -1   7   1 1045.38   60.97
  -1   7   1 1055.94   61.13
  -1   7   1 1047.40   60.47
   1  -7  -1  991.65   60.76
   1  -7  -1 1061.34   61.07
   1  -7  -1 1056.52   60.40
   1  -7  -1  982.24   62.57
   1  -7  -1 1026.36   61.96
  -1   7   1  952.65   63.63
   1  -7  -1 1067.05   61.22
  -1   7   1 1034.09   61.05
  -1   7   1 1082.36   61.01
   1  -7  -1 1051.76   61.30
  -1   7   0 1140.62   66.07
   1  -7   0 1118.69   65.03
  -1   7   0 1132.66   66.10
  -1   7   0 1170.25   66.27
  -1   7   0 1144.67   65.79
   1  -7   0 1134.77   65.95
   1  -7   0 1187.57   66.39
  -1   7   0 1089.81   65.36
   1  -7   0 1197.70   66.31
   1  -7   0 1150.31   65.51
   1  -7   0 1096.56   66.64
  -1   7   0 1003.07   68.96
   1  -7   0 1067.07   67.08
   1  -7   0 1131.49   68.23
  -1   7   0 1352.37   69.71
  -1   7   0 1131.22   66.20
   1  -7   0 1132.83   66.35
  -1   7   0 1157.26   66.06
   1  -7   1 1292.71   74.60
  -1   7  -1 1298.98   75.02
  -1   7  -1 1465.30   78.92
   1  -7   1 1222.69   76.19
   1  -7   1 1226.25   77.40
   1  -7   1 1174.50   75.65
  -1   7  -1 1212.37   74.50
   1  -7   1 1334.63   75.40
   1  -7   1 1292.95   74.12
   1  -7   1 1223.37   75.54
  -1   7  -1 1317.53   75.33
   1  -7   1 1316.56   75.20
   1  -7   1 1292.38   75.42
  -1   7  -1 1331.72   75.06
   1  -7   1 1269.20   75.38
  -1   7  -1 1361.33   75.36
  -1   7  -1 1339.88   75.21
   1  -7   1 1327.73   75.04
  -1   7  -1 1306.20   75.13
  -1   7  -2   86.55    6.91
   1  -7   2   90.06    8.20
  -1   7  -2  104.46   10.93
   1  -7   2   93.70    9.79
   1  -7   2   83.34    7.54
  -1   7  -2   97.79    6.49
   1  -7   2   98.01    7.45
   1  -7   2   91.05    7.24
  -1   7  -2   88.20    6.73
  -1   7  -2  101.20    7.48
  -1   7  -2  104.34    7.41
   1  -7   2   93.13    5.91
   1  -7   2   89.58    6.72
  -1   7  -2   92.66    7.50
  -1   7  -2   95.61    7.31
  -1   7  -2  104.12    7.14
   1  -7   2   91.09    7.45
   1  -7   2   91.83    6.91
  -1   7  -2   98.31    7.07
  -1   7  -3  879.12   51.92
  -1   7  -3  931.11   56.14
   1  -7   3  822.66   54.51
   1  -7   3  856.82   52.44
  -1   7  -3  901.69   51.28
   1  -7   3  912.52   52.11
  -1   7  -3  823.56   51.23
  -1   7  -3  905.83   51.45
   1  -7   3  894.38   51.89
  -1   7  -3  920.09   52.07
  -1   7  -3  956.75   51.93
   1  -7   3  854.73   50.76
   1  -7   3  877.36   51.16
  -1   7  -3  821.68   52.13
  -1   7  -3  885.84   51.87
  -1   7  -3  862.47   51.71
   1  -7   3  897.89   52.21
  -1   7  -3  870.28   51.68
  -1   7  -4  367.88   23.60
  -1   7  -4  428.22   28.68
  -1   7  -4  332.67   27.97
   1  -7   4  348.20   26.35
  -1   7  -4  394.71   22.97
   1  -7   4  375.83   23.77
  -1   7  -4  386.03   23.03
  -1   7  -4  386.12   22.99
   1  -7   4  373.21   23.40
  -1   7  -4  392.08   23.67
  -1   7  -4  381.17   23.46
   1  -7   4  386.98   22.45
   1  -7   4  374.11   22.39
  -1   7  -4  393.58   24.03
   1  -7   4  352.69   23.71
  -1   7  -4  386.87   23.45
  -1   7  -4  381.63   23.56
  -1   7  -4  367.85   23.31
   1  -7   5  622.49   40.00
   1  -7   5  626.97   39.09
  -1   7  -5  716.99   44.46
   1  -7   5  665.42   42.32
  -1   7  -5  747.35   42.92
  -1   7  -5  669.80   39.25
  -1   7  -5  664.77   39.04
  -1   7  -5  690.37   38.87
  -1   7  -5  621.71   39.31
  -1   7  -5  624.55   38.72
   1  -7   5  637.99   38.72
  -1   7  -5  630.40   38.22
  -1   7  -5  644.23   38.79
  -1   7  -5  673.20   38.41
  -1   7  -5  668.36   38.96
  -1   7  -5  608.01   38.42
  -1   7  -6  210.78   13.43
   1  -7   6  206.08   15.20
   1  -7   6  189.22   13.98
  -1   7  -6  234.89   19.86
   1  -7   6  203.10   17.23
  -1   7  -6  201.37   17.66
  -1   7  -6  199.61   15.32
  -1   7  -6  215.92   14.10
   1  -7   6  229.72   13.78
  -1   7  -6  220.91   13.79
  -1   7  -6  191.57   13.69
  -1   7  -6  212.68   13.60
  -1   7  -6  197.79   12.80
  -1   7  -6  199.88   13.76
  -1   7  -6  202.00   13.94
  -1   7  -6  205.21   14.37
  -1   7  -6  197.07   14.40
  -1   7  -6  215.12   13.11
  -1   7  -7  797.57   44.55
  -1   7  -7  760.27   43.97
  -1   7  -7  724.56   44.21
  -1   7  -7  677.26   44.78
  -1   7  -7  709.60   43.39
  -1   7  -7  798.24   44.51
   1  -7   7  720.99   44.52
   1  -7   7  725.73   45.69
  -1   7  -7  751.55   44.95
  -1   7  -7  748.87   43.33
  -1   7  -7  718.76   44.23
   1  -7   7  766.47   44.07
  -1   7  -8  130.74    9.33
   1  -7   8  112.47   10.91
   1  -7   8  125.43    9.93
  -1   7  -8  107.15   10.20
  -1   7  -8  121.68    8.62
  -1   7  -8  147.45   10.02
  -1   7  -8  140.20    9.95
  -1   7  -8  116.74    9.58
  -1   7  -8  129.30    9.71
  -1   7  -8  128.12    8.36
   1  -7   8  126.54    9.17
  -1   7  -9  534.77   30.64
   1  -7   9  477.70   32.25
  -1   7  -9  475.99   30.71
  -1   7  -9  457.94   31.47
   1  -7   9  499.22   30.27
  -1   7  -9  516.01   30.91
  -1   7  -9  523.32   30.03
  -1   7  -9  519.39   30.85
  -1   7  -9  494.21   30.79
  -1   7  -9  489.13   29.50
  -1   7 -10   84.40    7.63
  -1   7 -10   84.74    7.44
   1  -7  10   74.84    6.52
  -1   7 -10   69.95    8.42
  -1   7 -10   79.84    6.60
  -1   7 -10   81.84    7.80
   1  -7  10   82.02   12.28
   1  -7  10   79.30    9.10
  -1   7 -10   84.62    7.60
  -1   7 -11  255.31   17.92
  -1   7 -11  231.29   18.74
  -1   7 -11  278.95   18.13
  -1   7 -11  300.74   18.35
  -1   7 -11  258.92   17.16
   1  -7  11  277.90   19.67
   1  -7  11  279.33   16.98
   1  -7  11  276.69   22.91
  -1   7 -12   67.23    7.22
  -1   7 -12   64.28    6.32
   1  -7  12   60.63    8.82
   1  -7  12   77.97   12.45
  -1   7 -12   61.69    7.22
  -1   7 -12   66.82    7.56
  -1   7 -12   54.05    8.44
  -1   7 -13  198.47   15.46
  -1   7 -13  240.13   15.76
   1  -7  13  219.04   17.01
  -1   7 -13  210.18   15.60
   1  -7  13  248.89   21.16
  -1   7 -13  219.40   14.78
  -1   7 -14   85.12    8.51
   1  -7  14   77.70    9.62
  -1   7 -14   82.65    8.30
   1  -7  14   89.29   14.37
  -1   7 -14   64.25    7.13
  -1   7 -14   62.22    8.19
  -1   7 -15   73.57    8.79
  -1   7 -15   87.19    9.20
  -1   7 -15   96.19    9.20
   1  -7  15  100.41   15.00
  -1   7 -16   33.46    7.40
   1  -6 -24    0.70    7.40
  -1   6  24    9.30   15.31
  -1   6  24   -5.98   11.45
  -1   6  24   -2.99    8.79
   1  -6 -23   87.34   10.99
  -1   6  23  113.89   13.04
  -1   6  23   91.96    9.73
  -1   6  23  106.81   19.87
   1  -6 -23  104.09   10.63
  -1   6  23  103.98   15.23
   1  -6 -23  106.90   11.06
  -1   6  23   94.29   12.99
  -1   6  22   -2.14   12.14
   1  -6 -22   17.94    7.01
  -1   6  22   14.49    8.32
  -1   6  22   -6.76   10.27
  -1   6  22   18.76    9.37
   1  -6 -22   16.51    6.85
   1  -6 -21  162.08   13.43
  -1   6  21  148.02   20.29
  -1   6  21  167.01   12.02
  -1   6  21  158.92   14.96
  -1   6  21  139.42   16.46
  -1   6  21  159.47   15.21
   1  -6 -21  164.12   13.29
  -1   6  20   36.03    5.35
   1  -6 -20   30.93    6.51
  -1   6  20   21.10   13.38
  -1   6  20   24.67    1.97
  -1   6  20   31.57    7.81
   1  -6 -20   33.40    6.82
  -1   6  20   33.91   10.18
  -1   6  20   34.64    8.78
  -1   6  19  285.64   21.99
  -1   6  19  300.59   27.19
  -1   6  19  311.26   19.85
   1  -6 -19  313.42   20.82
  -1   6  19  280.50   23.92
  -1   6  19  312.29   18.33
  -1   6  19  302.72   18.09
  -1   6  19  310.94   18.07
  -1   6  18   27.31    4.86
   1  -6 -18   34.04    5.84
  -1   6  18   39.57    9.06
   1  -6 -18   29.95    3.67
  -1   6  18   41.69    7.10
  -1   6  18   36.60    3.08
  -1   6  18   34.54    3.30
  -1   6  17  457.42   28.79
   1  -6 -17  474.47   29.59
  -1   6  17  450.26   32.46
   1  -6 -17  441.58   28.11
  -1   6  17  456.47   30.65
  -1   6  17  487.23   27.57
  -1   6  17  476.33   27.60
  -1   6  16   71.44    5.25
  -1   6  16   85.44    8.66
   1  -6 -16   80.74    7.58
  -1   6  16   71.11    6.66
   1  -6 -16   70.39    7.58
   1  -6 -16   75.81    7.88
  -1   6  16   82.20    5.39
   1  -6 -16   70.44    5.96
  -1   6  15  769.93   47.39
  -1   6  15  735.78   45.79
   1  -6 -15  762.76   46.47
   1  -6 -15  803.25   46.88
  -1   6  15  800.93   44.96
   1  -6 -15  745.60   45.52
   1  -6 -14  132.99   10.70
   1  -6 -14  125.88   10.51
  -1   6  14  125.90    9.93
  -1   6  14  116.58   10.82
  -1   6  14  112.31   11.04
   1  -6 -14  120.19   10.02
  -1   6  14  122.71    9.75
  -1   6  14  121.59    9.37
  -1   6  14  137.42    8.87
  -1   6  14  159.68    8.28
   1  -6 -14  121.82    9.24
   1  -6 -13  656.69   39.56
  -1   6  13  661.31   39.60
  -1   6  13  694.97   38.80
  -1   6  13  636.80   40.54
  -1   6  13  679.26   39.99
   1  -6 -13  687.05   40.31
  -1   6  13  631.98   40.76
  -1   6  13  672.05   39.47
  -1   6  13  606.81   39.09
   1  -6 -13  718.93   40.04
   1  -6 -13  624.72   39.11
   1  -6 -12  227.25   14.11
  -1   6  12  222.45   13.04
   1  -6 -12  203.68   13.35
   1  -6 -12  221.25   14.43
  -1   6  12  203.74   13.59
  -1   6  12  170.02   13.03
   1  -6 -12  229.52   13.73
  -1   6  12  202.90   13.86
  -1   6  12  211.79   14.60
  -1   6  12  206.05   13.56
  -1   6  12  202.30   14.69
   1  -6 -11 1414.79   81.52
   1  -6 -11 1377.17   80.95
  -1   6  11 1325.17   81.18
  -1   6  11 1405.51   81.20
  -1   6  11 1391.27   82.30
   1  -6 -11 1472.09   81.32
  -1   6  11 1428.99   80.86
   1  -6 -11 1362.03   81.17
  -1   6  11 1381.34   81.47
   1  -6 -10  110.79    8.32
  -1   6  10  133.02    9.71
  -1   6  10  120.37    8.52
  -1   6  10  116.87    8.55
   1  -6 -10  127.82    8.71
  -1   6  10  139.35    8.46
   1  -6 -10  137.12    8.65
  -1   6  10  114.62    8.66
  -1   6   9 1460.57   83.81
  -1   6   9 1451.49   82.96
  -1   6   9 1384.15   82.70
   1  -6  -9 1395.00   82.86
  -1   6   9 1409.36   82.76
   1  -6  -9 1447.63   82.68
   1  -6  -9 1400.75   82.99
  -1   6   9 1448.77   82.71
   1  -6  -9 1459.89   82.78
   1  -6  -8  659.76   39.43
  -1   6   8  724.92   39.22
  -1   6   8  664.69   39.50
   1  -6  -8  676.30   39.59
  -1   6   8  662.64   40.37
   1  -6  -8  662.36   39.45
  -1   6   8  636.29   39.57
   1  -6  -8  661.44   39.83
  -1   6   8  674.83   39.56
   1  -6  -7 1310.13   74.60
  -1   6   7 1237.72   74.49
   1  -6  -7 1315.94   75.01
  -1   6   7 1283.42   74.71
  -1   6   7 1268.98   75.37
   1  -6  -7 1238.47   74.52
  -1   6   7 1288.00   74.59
   1  -6  -7 1391.27   74.52
  -1   6   7 1251.82   74.65
   1  -6  -6  289.93   17.25
  -1   6   6  306.32   17.92
   1  -6  -6  285.63   17.88
   1  -6  -6  298.83   17.65
  -1   6   6  305.30   17.77
   1  -6  -6  301.89   17.79
   1  -6  -6  285.67   18.28
  -1   6   6  288.83   18.24
   1  -6  -6  298.63   17.87
   1  -6  -5 2543.37  142.35
  -1   6   5 2377.21  141.58
   1  -6  -5 2577.06  141.67
   1  -6  -5 2428.88  141.81
  -1   6   5 2414.65  142.62
  -1   6   4  358.52   22.68
   1  -6  -4  369.24   21.49
   1  -6  -4  365.90   21.15
  -1   6   4  355.09   21.11
   1  -6  -4  346.67   22.04
  -1   6   4  347.59   21.67
   1  -6  -4  361.29   21.95
  -1   6   4  362.37   21.62
  -1   6   3 3090.25  177.17
   1  -6  -3 3305.09  178.12
   1  -6  -3 2896.87  177.70
   1  -6  -3 3135.05  177.50
  -1   6   3 2959.33  177.21
  -1   6   3 3017.46  177.14
  -1   6   3 3075.44  176.55
   1  -6  -3 3172.99  176.59
   1  -6  -3 3042.35  177.01
  -1   6   3 3044.50  178.64
   1  -6  -2  177.82   11.31
  -1   6   2  167.49   12.86
  -1   6   2  178.94   11.15
   1  -6  -2  180.13   11.02
  -1   6   2  169.49   11.08
  -1   6   2  173.74   11.20
   1  -6  -2  174.53   11.82
   1  -6  -2  186.22   12.35
  -1   6   2  173.12   11.22
  -1   6   2  165.93   10.43
  -1   6   2  179.12   10.31
  -1   6   1 1648.42   96.17
   1  -6  -1 1689.48   95.76
  -1   6   1 1681.25   96.32
  -1   6   1 1717.08   96.27
  -1   6   1 1678.15   96.26
   1  -6  -1 1684.80   96.41
  -1   6   1 1622.62   98.46
   1  -6  -1 1664.26   97.03
   1  -6  -1 1678.12   97.70
  -1   6   1 1672.31   95.76
   1  -6  -1 1648.78   95.29
  -1   6   1 1657.60   96.19
   1  -6  -1 1624.34   96.06
   1  -6   0 1351.73   78.51
  -1   6   0 1374.22   79.43
  -1   6   0 1434.36   79.58
  -1   6   0 1406.18   79.20
   1  -6   0 1328.15   79.27
  -1   6   0 1369.91   79.39
   1  -6   0 1364.18   79.65
   1  -6   0 1403.68   79.57
   1  -6   0 1367.90   78.97
  -1   6   0 1212.61   81.83
   1  -6   0 1366.08   79.67
  -1   6   0 1389.03   79.43
  -1   6   0 1394.16   79.52
   1  -6   0 1445.83   81.40
   1  -6   0 1346.13   80.35
   1  -6   1  957.28   56.39
   1  -6   1  859.22   54.60
  -1   6  -1  852.32   53.60
   1  -6   1  964.45   54.36
  -1   6  -1  919.46   54.05
   1  -6   1  972.08   54.39
  -1   6  -1  930.72   54.24
   1  -6   1  909.64   53.24
  -1   6  -1  972.54   54.29
   1  -6   1  929.66   54.56
   1  -6   1  979.50   54.16
  -1   6  -1  887.09   54.45
   1  -6   1  928.87   54.37
  -1   6  -1 1023.69   57.34
   1  -6   1  897.96   55.06
  -1   6  -1  932.92   54.15
  -1   6  -1  928.02   54.05
   1  -6   1  965.99   53.74
  -1   6  -1  935.67   54.10
   1  -6   1  931.63   54.02
  -1   6  -2  132.76    9.12
   1  -6   2  114.70    9.97
  -1   6  -2  145.54   12.48
   1  -6   2  117.54   11.28
   1  -6   2  127.48    9.57
  -1   6  -2  137.87    8.66
   1  -6   2  154.15    9.51
  -1   6  -2  132.22    8.61
   1  -6   2  131.01    8.14
   1  -6   2  122.46    9.30
  -1   6  -2  154.94    9.30
   1  -6   2  130.19    8.79
  -1   6  -2  130.54    9.46
   1  -6   2  135.44    9.21
  -1   6  -2  138.76    8.93
  -1   6  -2  143.63    9.28
  -1   6  -2  131.97    9.03
   1  -6   2  133.30    8.96
  -1   6  -2  137.22    9.05
  -1   6  -3 1535.46   84.91
   1  -6   3 1420.85   84.95
  -1   6  -3 1550.71   88.68
   1  -6   3 1405.39   87.25
  -1   6  -3 1198.64   87.92
   1  -6   3 1399.08   85.24
  -1   6  -3 1484.15   84.29
   1  -6   3 1455.86   84.92
  -1   6  -3 1408.69   84.28
  -1   6  -3 1539.30   84.88
  -1   6  -3 1436.16   84.64
   1  -6   3 1418.66   83.81
   1  -6   3 1486.80   84.09
  -1   6  -3 1414.94   85.03
  -1   6  -3 1496.29   84.77
  -1   6  -3 1456.49   84.61
   1  -6   3 1555.52   84.80
  -1   6  -3 1507.88   84.38
  -1   6  -3 1405.45   84.55
  -1   6  -4  545.28   33.13
  -1   6  -4  567.72   32.52
   1  -6   4  528.10   33.08
  -1   6  -4  605.84   37.42
   1  -6   4  529.56   35.74
  -1   6  -4  506.57   36.97
  -1   6  -4  509.72   32.49
   1  -6   4  561.98   33.21
  -1   6  -4  530.00   32.01
  -1   6  -4  557.64   32.99
   1  -6   4  558.92   32.04
  -1   6  -4  569.13   32.85
   1  -6   4  547.70   31.85
  -1   6  -4  529.22   33.24
  -1   6  -4  561.90   32.94
  -1   6  -4  557.65   32.82
   1  -6   4  551.38   32.78
  -1   6  -4  548.70   32.42
  -1   6  -4  565.96   32.81
   1  -6   5  876.55   53.15
   1  -6   5  864.46   52.23
  -1   6  -5  958.32   57.13
  -1   6  -5  964.42   55.40
  -1   6  -5  766.30   56.10
   1  -6   5  864.78   55.14
  -1   6  -5  839.15   51.22
  -1   6  -5  921.99   51.76
  -1   6  -5  958.26   53.37
  -1   6  -5  909.58   52.15
  -1   6  -5  929.14   51.99
  -1   6  -5  908.09   52.56
  -1   6  -5  846.15   51.89
  -1   6  -5  893.02   51.49
   1  -6   5  864.70   51.85
  -1   6  -5  885.89   51.99
  -1   6  -5  874.44   52.38
  -1   6  -5  909.54   52.13
  -1   6  -5  835.62   51.78
  -1   6  -6  373.35   24.86
   1  -6   6  370.52   24.48
   1  -6   6  409.05   25.65
  -1   6  -6  421.02   29.84
  -1   6  -6  440.45   28.08
  -1   6  -6  401.24   23.61
  -1   6  -6  413.73   24.93
  -1   6  -6  414.08   24.13
  -1   6  -6  442.63   25.91
  -1   6  -6  395.73   24.47
  -1   6  -6  398.28   24.18
  -1   6  -6  386.72   24.27
  -1   6  -6  399.97   24.92
  -1   6  -6  394.44   23.68
  -1   6  -6  381.42   23.14
  -1   6  -6  421.71   24.53
  -1   6  -6  401.33   24.26
  -1   6  -6  379.78   24.28
   1  -6   6  394.65   24.14
  -1   6  -7  972.30   52.13
  -1   6  -7  897.79   49.39
  -1   6  -7  869.09   53.80
  -1   6  -7  844.48   47.90
   1  -6   7  808.90   48.00
   1  -6   7  787.72   48.93
  -1   6  -7  798.79   48.44
  -1   6  -7  735.84   47.63
  -1   6  -7  766.54   48.44
  -1   6  -7  776.26   47.64
  -1   6  -7  824.66   48.43
  -1   6  -7  780.79   47.02
  -1   6  -7  805.85   47.80
  -1   6  -7  772.95   46.60
  -1   6  -7  834.51   47.57
  -1   6  -7  837.59   48.41
   1  -6   7  857.59   47.49
  -1   6  -8  119.73    8.59
  -1   6  -8   95.78    6.81
  -1   6  -8  101.87    9.85
  -1   6  -8  103.88    8.30
  -1   6  -8   96.26    9.06
  -1   6  -8   99.78    9.05
  -1   6  -8   99.89    8.16
  -1   6  -8  104.40    8.95
  -1   6  -8  110.46    7.46
   1  -6   8  102.79    7.65
   1  -6   8  103.85    9.60
  -1   6  -8  107.34    8.14
   1  -6   8  100.90    8.41
  -1   6  -8  110.42    9.10
  -1   6  -8  112.06    7.02
  -1   6  -9  632.35   38.03
  -1   6  -9  610.86   37.54
  -1   6  -9  714.23   38.92
  -1   6  -9  665.91   38.67
   1  -6   9  628.57   39.86
   1  -6   9  619.26   42.66
  -1   6  -9  617.18   38.62
  -1   6  -9  663.42   39.49
  -1   6  -9  635.40   39.63
   1  -6   9  658.59   38.12
  -1   6  -9  633.73   37.46
  -1   6  -9  673.97   38.64
  -1   6 -10   95.79    6.59
  -1   6 -10  103.23    8.14
  -1   6 -10  101.53    8.43
  -1   6 -10  101.44    9.15
   1  -6  10  100.76    7.34
  -1   6 -10  103.82    8.42
   1  -6  10  107.15    9.89
  -1   6 -10   89.00    9.25
   1  -6  10   88.24   12.23
  -1   6 -10   96.23    6.94
  -1   6 -10  106.07    8.52
  -1   6 -10  111.16    7.74
  -1   6 -11  536.76   31.50
  -1   6 -11  501.47   32.83
  -1   6 -11  498.05   33.08
  -1   6 -11  557.65   32.13
  -1   6 -11  511.32   30.89
   1  -6  11  507.42   30.95
   1  -6  11  524.91   36.97
   1  -6  11  548.22   33.56
  -1   6 -11  527.56   32.09
  -1   6 -12  107.51   10.77
   1  -6  12  117.63   10.82
  -1   6 -12  123.58    9.76
   1  -6  12  103.55   14.10
  -1   6 -12  117.68    9.47
  -1   6 -12  110.72    8.07
  -1   6 -12  121.85    8.93
  -1   6 -12  111.20   10.58
  -1   6 -13  355.82   22.86
   1  -6  13  344.60   23.03
  -1   6 -13  316.28   23.05
  -1   6 -13  298.27   21.57
   1  -6  13  344.67   27.00
  -1   6 -13  369.90   21.77
  -1   6 -13  324.46   21.08
   1  -6  14   90.56    9.87
   1  -6  14   76.48   13.10
  -1   6 -14   81.22    7.79
  -1   6 -14   95.42    8.59
  -1   6 -14   85.62    8.83
  -1   6 -14   95.21    9.90
  -1   6 -14   83.65   10.32
  -1   6 -15  190.83   16.13
  -1   6 -15  191.71   13.67
   1  -6  15  231.85   20.50
  -1   6 -15  205.31   14.18
  -1   6 -15  189.87   14.41
  -1   6 -15  163.24   15.14
  -1   6 -16   57.84    6.93
   1  -6  16   76.34   13.11
  -1   6 -16   54.04    7.84
  -1   5  24   15.03   11.16
   1  -5 -24    4.30    7.79
   1  -5 -23   -0.68    7.05
  -1   5  23    7.25    9.00
   1  -5 -23    6.14    6.79
  -1   5  23   18.24   14.06
  -1   5  23   -4.31   10.77
   1  -5 -23    0.62    7.09
   1  -5 -23    0.71    6.90
  -1   5  22   -0.92    7.55
   1  -5 -22    0.64    6.36
   1  -5 -22   12.98    6.90
  -1   5  22   -5.94    8.48
   1  -5 -22   15.33    6.73
  -1   5  22   -2.17   12.79
   1  -5 -22   12.56    6.85
  -1   5  22   -6.82    9.96
  -1   5  22   12.27    5.58
  -1   5  21   10.27    5.20
  -1   5  21   14.18    9.48
  -1   5  21   11.83    5.89
   1  -5 -21   16.36    6.44
  -1   5  21    4.16   12.36
  -1   5  21    8.70    7.97
  -1   5  21    5.64    8.14
   1  -5 -21   20.20    6.65
  -1   5  20   -1.02    5.55
   1  -5 -20   -1.61    5.59
  -1   5  20    5.91   12.16
  -1   5  20   17.34    7.35
  -1   5  20   -1.22    8.70
  -1   5  20   17.82    7.96
   1  -5 -20   13.30    5.99
  -1   5  19   29.40    7.87
  -1   5  19   40.00    9.45
   1  -5 -19   35.63    6.03
  -1   5  19   20.43   12.14
  -1   5  19   25.41    6.00
  -1   5  19   44.09    7.87
  -1   5  19   21.83    2.92
   1  -5 -19   14.06    5.51
  -1   5  18    1.07    7.51
   1  -5 -18    5.78    4.87
  -1   5  18   -1.74    9.30
  -1   5  18    4.35    5.97
  -1   5  18   -1.16    2.17
   1  -5 -18   -0.47    4.76
  -1   5  18    0.89    1.27
  -1   5  18    0.10    1.26
  -1   5  18   -1.46    5.56
  -1   5  17   75.30    9.37
  -1   5  17  102.96   11.19
   1  -5 -17   97.05    8.46
  -1   5  17   91.29    5.69
   1  -5 -17  100.59    8.48
  -1   5  17   84.07    6.07
  -1   5  17   77.68    8.19
   1  -5 -16   11.24    2.45
  -1   5  16   16.47    5.36
  -1   5  16   19.58    6.92
  -1   5  16   14.56    2.39
  -1   5  16   17.75    4.25
   1  -5 -16    5.79    4.60
  -1   5  16   13.13    1.94
   1  -5 -16   11.07    4.45
   1  -5 -15   52.67    4.44
  -1   5  15   54.85    6.88
   1  -5 -15   57.49    6.86
   1  -5 -15   48.12    5.86
  -1   5  15   51.03    3.90
  -1   5  15   55.17    4.06
  -1   5  15   42.21    5.83
   1  -5 -14    0.21    2.25
  -1   5  14    6.22    3.45
  -1   5  14   11.47    4.53
  -1   5  14    3.27    3.51
   1  -5 -14    0.43    3.76
   1  -5 -14    1.48    3.31
  -1   5  14    3.46    3.51
   1  -5 -14    6.03    4.53
  -1   5  13   84.37    8.37
   1  -5 -13   82.68    7.26
  -1   5  13   92.12    7.07
   1  -5 -13   86.77    6.39
  -1   5  13   86.30    8.02
  -1   5  13   91.33    6.04
  -1   5  13   80.43    7.16
   1  -5 -13  105.58    8.10
  -1   5  13   70.52    7.21
   1  -5 -13  100.57    8.22
   1  -5 -12  240.44   16.48
   1  -5 -12  251.42   16.35
  -1   5  12  259.15   14.49
   1  -5 -12  232.89   15.41
  -1   5  12  207.96   15.96
  -1   5  12  242.98   15.83
   1  -5 -12  246.28   16.03
  -1   5  12  255.96   15.13
  -1   5  12  233.05   15.88
  -1   5  12  249.60   16.85
  -1   5  12  257.16   17.07
  -1   5  11   57.58    4.33
   1  -5 -11   54.21    4.58
   1  -5 -11   51.77    5.50
  -1   5  11   51.00    5.77
  -1   5  11   54.50    5.01
   1  -5 -11   55.30    5.37
  -1   5  11   49.93    5.50
  -1   5  11   56.02    5.22
  -1   5  11   58.27    5.07
   1  -5 -11   47.96    4.99
   1  -5 -10    4.19    1.99
  -1   5  10   10.79    2.05
   1  -5 -10    4.39    3.00
  -1   5  10    4.19    3.08
  -1   5  10    5.19    2.30
  -1   5  10    5.09    2.34
   1  -5 -10    2.90    2.37
  -1   5  10    6.55    2.91
  -1   5  10    6.61    2.42
   1  -5 -10    4.59    2.65
   1  -5  -9  413.69   25.64
  -1   5   9  446.45   25.46
   1  -5  -9  455.38   26.28
  -1   5   9  409.20   25.64
  -1   5   9  444.90   26.65
  -1   5   9  422.26   25.62
  -1   5   9  409.22   25.84
   1  -5  -9  436.88   25.89
   1  -5  -9  425.15   25.64
   1  -5  -8  124.58    7.90
  -1   5   8  107.74    7.83
  -1   5   8  120.44    8.76
  -1   5   8  120.22    7.94
  -1   5   8  107.38    7.94
   1  -5  -8  110.48    7.84
  -1   5   8  131.58    7.91
   1  -5  -8  127.77    8.15
   1  -5  -7  443.87   26.62
  -1   5   7  465.92   26.45
   1  -5  -7  384.23   26.30
  -1   5   7  436.32   26.34
  -1   5   7  477.23   27.18
   1  -5  -7  446.87   26.35
   1  -5  -7  466.07   26.35
  -1   5   7  459.95   26.50
  -1   5   6   45.33    3.48
   1  -5  -6   41.27    3.44
   1  -5  -6   39.76    3.24
   1  -5  -6   40.73    3.81
  -1   5   6   41.43    3.66
  -1   5   6   45.84    3.41
   1  -5  -6   45.19    3.50
  -1   5   6   42.68    3.44
  -1   5   6   40.94    4.03
   1  -5  -5 1144.90   65.78
   1  -5  -5 1175.01   65.90
  -1   5   5 1124.86   65.84
   1  -5  -5 1117.83   65.97
   1  -5  -5 1126.85   66.32
  -1   5   5 1146.17   66.24
   1  -5  -4   44.87    3.92
   1  -5  -4   45.00    3.53
  -1   5   4   40.98    4.13
  -1   5   4   44.74    3.57
  -1   5   4   39.73    3.69
   1  -5  -4   47.20    3.87
  -1   5   4   46.20    3.25
   1  -5  -4   48.22    3.31
  -1   5   3 1907.23  110.03
  -1   5   3 1876.62  109.59
   1  -5  -3 1931.44  109.62
   1  -5  -3 1908.93  110.50
  -1   5   3 1812.07  110.91
  -1   5   3 1948.28  110.03
   1  -5  -3 1990.36  110.37
  -1   5   3 1864.05  110.12
   1  -5  -3 1927.51  109.95
  -1   5   2    3.70    2.63
   1  -5  -2    3.19    2.00
   1  -5  -2    4.98    0.85
  -1   5   2    3.72    0.83
  -1   5   2    5.96    1.51
   1  -5  -2    7.93    1.66
   1  -5  -2    4.63    2.01
  -1   5   2    4.08    1.66
  -1   5   2    6.09    1.52
  -1   5   2    5.70    0.87
  -1   5   1  789.81   45.16
   1  -5  -1  788.84   44.88
  -1   5   1  789.16   45.30
  -1   5   1  781.44   45.27
   1  -5  -1  775.12   45.36
  -1   5   1  777.95   44.81
  -1   5   1  750.14   44.44
  -1   5   1  757.89   46.96
   1  -5  -1  799.07   45.92
   1  -5  -1  818.16   46.47
  -1   5   1  808.12   45.20
   1  -5  -1  779.40   45.10
   1  -5   0    1.94    0.57
   1  -5   0    4.63    1.20
  -1   5   0    4.08    1.74
   1  -5   0    1.07    1.78
  -1   5   0    4.40    1.72
  -1   5   0    3.53    1.55
  -1   5   0    3.37    1.43
   1  -5   0    4.15    3.04
  -1   5   0    1.32    1.61
   1  -5   0    5.46    2.02
   1  -5   0    1.35    1.65
  -1   5   0    4.52    1.69
   1  -5   0    2.56    2.26
   1  -5   1  357.95   22.10
   1  -5   1  366.55   22.33
   1  -5   1  360.85   21.22
   1  -5   1  378.69   21.69
  -1   5  -1  375.26   22.06
   1  -5   1  385.10   21.95
   1  -5   1  369.15   22.12
  -1   5  -1  384.71   22.14
  -1   5  -1  346.44   21.89
  -1   5  -1  367.69   21.93
   1  -5   1  351.12   21.85
  -1   5  -1  370.93   22.32
   1  -5   1  371.97   22.20
   1  -5   1  335.68   23.60
  -1   5  -1  362.78   21.94
  -1   5  -1  369.36   21.96
   1  -5   1  348.24   22.75
  -1   5  -1  428.82   25.07
  -1   5  -2  421.60   25.61
   1  -5   2  397.68   25.93
  -1   5  -2  442.62   25.24
  -1   5  -2  463.00   28.79
   1  -5   2  375.30   26.20
   1  -5   2  420.66   27.65
  -1   5  -2  421.57   25.21
   1  -5   2  452.59   25.78
   1  -5   2  430.61   24.79
   1  -5   2  410.26   25.77
  -1   5  -2  438.33   25.54
   1  -5   2  422.73   25.22
  -1   5  -2  422.03   25.44
   1  -5   2  435.32   25.41
  -1   5  -2  427.14   25.58
  -1   5  -2  414.59   25.83
  -1   5  -2  427.25   25.48
  -1   5  -2  419.97   25.35
   1  -5   2  449.47   25.64
   1  -5   3 1310.71   76.75
  -1   5  -3 1376.27   75.96
  -1   5  -3 1394.75   79.76
  -1   5  -3 1239.53   79.59
   1  -5   3 1367.34   78.82
   1  -5   3 1409.44   76.53
  -1   5  -3 1242.08   75.92
   1  -5   3 1276.19   76.43
  -1   5  -3 1341.08   75.51
  -1   5  -3 1376.06   76.34
  -1   5  -3 1326.64   76.16
   1  -5   3 1321.24   75.51
   1  -5   3 1376.09   75.62
   1  -5   3 1444.26   76.29
  -1   5  -3 1347.97   75.94
  -1   5  -3 1211.66   75.19
  -1   5  -3 1381.94   76.30
  -1   5  -3 1328.68   76.55
  -1   5  -3 1358.96   76.13
  -1   5  -3 1305.73   76.15
   1  -5   4   48.07    4.56
  -1   5  -4   58.45    8.61
  -1   5  -4   48.15    7.97
   1  -5   4   52.78    6.94
  -1   5  -4   43.59    4.64
  -1   5  -4   49.56    3.49
  -1   5  -4   50.87    4.34
   1  -5   4   39.94    3.44
  -1   5  -4   54.09    4.29
  -1   5  -4   43.67    4.13
  -1   5  -4   47.48    4.20
  -1   5  -4   38.95    3.94
  -1   5  -4   41.01    4.68
  -1   5  -4   48.54    4.10
   1  -5   4   58.75    4.88
  -1   5  -4   47.43    4.67
   1  -5   4   49.80    4.13
  -1   5  -4   49.88    3.91
  -1   5  -4   43.02    3.08
  -1   5  -4   50.67    4.40
  -1   5  -5  697.68   38.00
  -1   5  -5  610.71   36.08
   1  -5   5  627.87   36.57
  -1   5  -5  615.98   36.21
  -1   5  -5  649.43   36.86
  -1   5  -5  598.37   37.08
  -1   5  -5  636.58   36.62
  -1   5  -5  623.65   36.65
  -1   5  -5  590.39   35.76
  -1   5  -5  618.81   36.74
   1  -5   5  632.45   36.96
   1  -5   5  618.16   37.71
  -1   5  -5  637.60   37.21
  -1   5  -5  645.06   36.56
  -1   5  -5  614.53   37.21
  -1   5  -5  576.89   36.55
  -1   5  -5  691.94   39.85
   1  -5   5  605.95   39.68
  -1   5  -5  539.57   40.56
   1  -5   6  345.90   21.08
   1  -5   6  337.92   21.86
  -1   5  -6  348.10   20.90
  -1   5  -6  314.50   19.87
  -1   5  -6  384.44   24.25
  -1   5  -6  332.40   20.22
  -1   5  -6  329.09   21.36
  -1   5  -6  391.31   22.28
  -1   5  -6  336.64   20.88
  -1   5  -6  353.38   20.68
  -1   5  -6  354.28   20.82
   1  -5   6  316.94   20.49
  -1   5  -6  335.99   20.19
  -1   5  -6  329.09   21.30
  -1   5  -6  342.65   20.72
  -1   5  -6  335.63   21.46
  -1   5  -6  333.71   20.85
  -1   5  -6  387.56   22.51
  -1   5  -6  332.70   21.28
   1  -5   7  326.91   21.17
   1  -5   7  329.11   20.34
   1  -5   7  361.54   25.62
  -1   5  -7  386.27   23.91
  -1   5  -7  313.52   19.52
  -1   5  -7  322.24   20.02
  -1   5  -7  327.96   20.69
  -1   5  -7  355.07   21.56
  -1   5  -7  361.62   20.26
  -1   5  -7  358.84   21.92
  -1   5  -7  303.82   19.98
  -1   5  -7  282.45   20.42
  -1   5  -7  334.52   20.20
  -1   5  -7  299.85   19.15
  -1   5  -7  309.60   20.76
  -1   5  -7  319.09   20.17
  -1   5  -7  323.84   19.33
   1  -5   7  336.09   19.74
  -1   5  -7  329.03   20.87
  -1   5  -8   57.62    6.63
  -1   5  -8   58.33    5.42
  -1   5  -8   55.91    6.10
   1  -5   8   59.85    5.57
  -1   5  -8   57.27    8.99
  -1   5  -8   53.63    4.71
   1  -5   8   43.29    9.74
  -1   5  -8   50.81    7.07
  -1   5  -8   57.39    5.36
  -1   5  -8   62.88    6.72
  -1   5  -8   54.75    5.54
  -1   5  -8   55.27    6.27
  -1   5  -8   52.46    5.39
  -1   5  -8   55.71    6.18
   1  -5   8   56.84    6.54
   1  -5   8   51.18    4.69
  -1   5  -8   60.31    5.52
  -1   5  -8   58.06    4.32
  -1   5  -8   57.08    4.16
   1  -5   9  478.22   28.54
   1  -5   9  442.76   31.19
  -1   5  -9  418.24   26.65
  -1   5  -9  455.52   28.79
  -1   5  -9  479.85   27.31
  -1   5  -9  454.15   27.94
  -1   5  -9  449.59   27.07
  -1   5  -9  415.30   26.27
  -1   5  -9  448.74   27.19
  -1   5  -9  424.19   27.11
  -1   5  -9  467.90   28.00
  -1   5  -9  445.15   28.12
   1  -5   9  405.24   32.35
   1  -5   9  450.02   26.50
  -1   5  -9  447.82   25.98
   1  -5  10   65.08   12.88
  -1   5 -10   88.07    7.09
  -1   5 -10   68.14    5.02
   1  -5  10   51.15   10.14
  -1   5 -10   77.23    6.82
  -1   5 -10   83.16    7.77
  -1   5 -10   77.21    6.17
   1  -5  10   79.81    5.69
   1  -5  10   73.45    7.95
  -1   5 -10   77.09    5.73
  -1   5 -10   81.11    6.87
  -1   5 -10   78.48    7.87
  -1   5 -10   72.60    5.02
  -1   5 -11  192.22   12.36
  -1   5 -11  149.39   10.36
  -1   5 -11  160.36   13.21
  -1   5 -11  170.19   12.85
  -1   5 -11  172.42   12.04
  -1   5 -11  178.20   11.11
   1  -5  11  164.38   16.19
   1  -5  11  163.36   18.57
  -1   5 -11  179.88   10.22
  -1   5 -11  157.71   11.94
   1  -5  11  180.72   13.19
  -1   5 -11  168.43   11.51
   1  -5  12   91.28   14.92
   1  -5  12   73.94   11.66
   1  -5  12   86.67    8.66
  -1   5 -12   75.82    6.33
  -1   5 -12   93.83    7.44
  -1   5 -12   74.39    7.56
  -1   5 -12   83.06    7.00
  -1   5 -12   84.57    8.49
  -1   5 -12   66.07    8.59
  -1   5 -13  190.32   13.53
  -1   5 -13  153.66   13.43
  -1   5 -13  176.80   12.25
  -1   5 -13  164.01   11.31
   1  -5  13  183.17   13.79
  -1   5 -13  154.63   12.39
  -1   5 -13  171.00   11.95
   1  -5  13  155.41   19.26
   1  -5  13  171.55   17.14
  -1   5 -14   25.27    6.83
  -1   5 -14   29.98    6.52
  -1   5 -14   30.41    4.43
  -1   5 -14   27.31    5.31
   1  -5  14   37.03    6.97
  -1   5 -14   32.04    5.76
   1  -5  14   45.93   10.76
  -1   5 -14   22.55    5.07
   1  -5  14   44.47   13.50
   1  -5  15  118.26   18.80
  -1   5 -15  153.24   13.22
  -1   5 -15  145.88   11.05
  -1   5 -15  115.09   11.24
   1  -5  15  149.17   16.43
  -1   5 -15  160.43   11.21
  -1   5 -15  146.18   12.70
  -1   5 -16   17.78    7.66
  -1   5 -16   23.42    7.32
  -1   5 -16   29.69    5.64
   1  -5  16   42.22   11.67
  -1   5 -16   38.48    6.06
  -1   5 -16   33.90    6.76
   1  -5  16   34.25   15.11
  -1   5 -17   84.86    8.77
  -1   5 -17   93.15    9.66
   1  -5  18   54.11   12.84
  -1   5 -18   22.33    6.32
  -1   4  24   10.64   11.59
  -1   4  23   50.89   12.80
   1  -4 -23   61.03    9.00
  -1   4  23   52.12   11.43
   1  -4 -23   49.23    8.98
  -1   4  23   44.03   15.75
  -1   4  22   13.39   13.37
   1  -4 -22    9.85    6.60
  -1   4  22    9.67   10.06
  -1   4  22   22.73    7.05
   1  -4 -22   21.48    7.02
  -1   4  22    9.83    5.48
  -1   4  22   12.92    8.81
   1  -4 -22   18.88    7.00
   1  -4 -22   15.33    7.30
  -1   4  21   55.23   15.73
   1  -4 -21   70.83    8.94
  -1   4  21   62.72   12.23
  -1   4  21   88.01    9.68
   1  -4 -21   80.07    9.08
  -1   4  21   76.14    7.99
  -1   4  21   69.90   11.12
   1  -4 -21   73.07    8.88
   1  -4 -21   66.59    9.21
   1  -4 -20   23.06    6.84
  -1   4  20   35.22    8.40
  -1   4  20   37.75    5.98
   1  -4 -20   54.03    7.19
   1  -4 -20   26.66    6.55
  -1   4  20   40.26   13.39
  -1   4  20   33.01    7.56
  -1   4  20   54.27   11.10
  -1   4  20   18.83    7.77
  -1   4  19   74.46   10.69
  -1   4  19   93.72   16.29
   1  -4 -19   95.11    9.26
  -1   4  19   93.37    6.44
   1  -4 -19   98.73    9.06
  -1   4  19   92.91   10.52
  -1   4  19   84.91    9.54
  -1   4  19   90.16   12.36
  -1   4  18   74.76    9.31
  -1   4  18   69.11   10.83
   1  -4 -18   59.46    7.49
  -1   4  18   44.84   12.97
  -1   4  18   75.47    5.23
   1  -4 -18   72.54    7.78
  -1   4  18   73.41    9.03
  -1   4  18   50.15    8.02
  -1   4  17  101.45   11.21
  -1   4  17   82.13    5.89
  -1   4  17   55.28   12.94
   1  -4 -17   84.97    8.11
  -1   4  17   69.73    9.19
   1  -4 -17   97.78    8.39
  -1   4  17   88.17    8.81
   1  -4 -16  194.50   13.52
  -1   4  16  190.41   11.08
  -1   4  16  193.03   16.36
  -1   4  16  171.06   14.08
  -1   4  16  192.98   11.65
  -1   4  16  184.62   11.08
   1  -4 -16  194.90   13.56
  -1   4  16  186.86   14.55
  -1   4  15   94.83    6.34
   1  -4 -15   89.00    6.28
  -1   4  15   99.75    5.94
  -1   4  15   71.59    9.64
   1  -4 -15  103.45    8.19
   1  -4 -15   87.30    8.03
  -1   4  15   97.23    8.90
  -1   4  15   91.35    9.10
   1  -4 -15  100.81    9.09
   1  -4 -14  134.26   10.83
  -1   4  14  122.63   10.75
   1  -4 -14  124.10   10.00
  -1   4  14  136.10   10.19
   1  -4 -14  126.30    8.65
  -1   4  14  141.19    8.26
  -1   4  14  132.03    8.49
  -1   4  14  133.98   12.21
  -1   4  14  128.65   10.84
   1  -4 -14  151.07   10.83
   1  -4 -14  141.31   10.06
   1  -4 -13  210.06   14.23
  -1   4  13  222.51   14.34
   1  -4 -13  198.23   13.16
  -1   4  13  208.26   12.92
   1  -4 -13  221.43   14.33
   1  -4 -13  235.13   15.18
  -1   4  13  190.92   14.87
  -1   4  13  236.16   15.36
   1  -4 -13  250.13   14.95
  -1   4  12   37.48    4.35
   1  -4 -12   31.17    3.23
   1  -4 -12   35.58    4.79
  -1   4  12   34.04    4.90
  -1   4  12   24.66    5.21
  -1   4  12   35.91    4.27
   1  -4 -12   41.72    4.41
   1  -4 -12   42.53    5.18
  -1   4  12   39.02    3.05
  -1   4  12   28.77    4.66
  -1   4  11  291.82   16.94
   1  -4 -11  291.71   18.42
  -1   4  11  242.54   17.62
   1  -4 -11  286.52   17.19
  -1   4  11  295.82   16.38
   1  -4 -11  280.19   17.77
  -1   4  11  268.45   17.59
   1  -4 -11  291.05   18.13
  -1   4  11  271.91   18.40
  -1   4  11  265.12   18.64
  -1   4  11  214.93   18.06
   1  -4 -10  100.61    6.82
   1  -4 -10   94.79    7.73
  -1   4  10   93.61    8.13
  -1   4  10  100.22    7.29
   1  -4 -10  107.81    7.46
  -1   4  10  100.86    7.22
  -1   4  10  103.84    6.62
  -1   4  10   97.62    5.98
   1  -4 -10   99.18    7.58
  -1   4  10  107.99    7.57
  -1   4  10  105.36    7.94
   1  -4  -9  274.59   16.76
  -1   4   9  287.58   16.58
  -1   4   9  266.93   17.78
  -1   4   9  291.36   17.01
   1  -4  -9  273.15   17.07
  -1   4   9  264.78   17.60
  -1   4   9  282.25   17.25
   1  -4  -9  271.75   17.49
   1  -4  -9  265.25   17.18
  -1   4   9  262.83   17.00
  -1   4   8  127.01    7.87
   1  -4  -8  121.37    8.00
  -1   4   8  115.71    8.78
  -1   4   8  120.12    8.08
  -1   4   8  113.62    8.07
   1  -4  -8  116.58    8.52
  -1   4   8  124.56    8.29
   1  -4  -8  134.02    8.40
   1  -4  -7  190.54   12.29
  -1   4   7  207.22   12.23
   1  -4  -7  198.23   12.71
  -1   4   7  188.01   12.75
  -1   4   7  186.12   12.23
   1  -4  -7  194.76   12.22
  -1   4   7  205.37   12.12
  -1   4   6    1.88    1.31
  -1   4   6    1.01    1.68
   1  -4  -6    0.89    1.43
  -1   4   6    1.19    1.37
   1  -4  -6    1.10    1.20
   1  -4  -6    0.97    1.42
  -1   4   6    1.09    1.27
  -1   4   5  333.49   19.37
  -1   4   5  341.23   19.98
   1  -4  -5  314.68   19.37
   1  -4  -5  323.10   19.30
  -1   4   5  324.07   19.38
   1  -4  -5  332.22   19.65
   1  -4  -4  739.62   42.52
   1  -4  -4  718.88   42.92
  -1   4   4  795.11   42.98
  -1   4   4  700.00   42.58
   1  -4  -4  746.77   42.65
   1  -4  -4  783.39   43.07
   1  -4  -4  732.14   42.72
  -1   4   4  701.68   42.78
   1  -4  -3  111.05    7.11
   1  -4  -3  112.90    7.40
  -1   4   3  109.19    7.27
  -1   4   3  124.52    7.76
   1  -4  -3  113.19    7.49
   1  -4  -3  118.03    6.91
  -1   4   3  113.93    6.89
  -1   4   3   98.27    7.12
   1  -4  -2  276.54   14.99
   1  -4  -2  236.94   14.62
  -1   4   2  235.63   14.16
  -1   4   2  247.78   15.15
  -1   4   2  227.90   14.29
   1  -4  -2  234.41   14.41
  -1   4   2  228.23   13.76
   1  -4  -2  242.52   13.78
  -1   4   2  223.93   14.14
   1  -4  -2  229.15   14.12
  -1   4   1    2.73    1.20
   1  -4  -1    3.33    1.89
   1  -4  -1    2.10    1.23
  -1   4   1    2.14    1.19
  -1   4   1    2.94    0.85
  -1   4   1    1.96    1.40
   1  -4  -1    3.31    1.70
  -1   4   1    2.80    0.54
   1  -4  -1    3.26    1.42
   1  -4   0  293.59   18.04
  -1   4   0  286.95   17.98
   1  -4   0  298.66   17.75
  -1   4   0  292.95   17.91
  -1   4   0  299.14   18.01
  -1   4   0  291.97   17.94
  -1   4   0  318.22   17.87
   1  -4   0  321.84   19.36
   1  -4   0  302.95   18.60
   1  -4   0  316.39   18.21
   1  -4   1  169.48   10.93
   1  -4   1  169.20   11.48
   1  -4   1  170.72   10.18
  -1   4  -1  178.76   10.84
  -1   4  -1  179.97   10.85
  -1   4  -1  177.68   10.77
  -1   4  -1  170.96   11.02
   1  -4   1  182.10   11.06
  -1   4  -1  171.45   10.78
  -1   4  -1  167.03   10.77
   1  -4   1  183.69   10.99
  -1   4  -1  165.48   10.86
  -1   4  -1  176.73   10.62
   1  -4   1  177.48   10.63
   1  -4   1  174.13   12.36
  -1   4  -2  338.26   20.77
  -1   4  -2  337.18   23.35
   1  -4   2  342.54   22.61
  -1   4  -2  349.05   20.68
  -1   4  -2  338.17   20.24
   1  -4   2  343.90   20.25
   1  -4   2  344.40   21.09
  -1   4  -2  364.17   20.83
   1  -4   2  349.72   20.50
  -1   4  -2  352.25   21.11
  -1   4  -2  348.71   20.71
   1  -4   2  370.05   20.93
  -1   4  -2  355.26   20.91
  -1   4  -2  353.53   20.67
  -1   4  -2  346.89   20.75
   1  -4   2  351.52   20.73
   1  -4   2  346.06   20.64
  -1   4  -2  341.60   20.98
  -1   4  -3    9.06    1.05
  -1   4  -3   10.09    2.30
  -1   4  -3    9.44    2.13
  -1   4  -3    7.11    1.72
  -1   4  -3    6.04    4.25
   1  -4   3    7.05    3.44
  -1   4  -3   13.26    2.20
  -1   4  -3   10.03    1.32
   1  -4   3   10.44    1.44
  -1   4  -3   10.73    1.90
   1  -4   3   12.31    1.96
  -1   4  -3    8.33    1.79
  -1   4  -3   10.62    1.92
  -1   4  -3   11.36    2.15
   1  -4   3   13.93    2.37
  -1   4  -3   11.91    2.06
  -1   4  -3   11.64    1.92
  -1   4  -3   11.99    2.45
   1  -4   4   36.94    5.71
  -1   4  -4   42.23    7.17
  -1   4  -4   39.15    4.08
  -1   4  -4   42.65    3.74
  -1   4  -4   43.48    2.92
  -1   4  -4   44.08    3.80
  -1   4  -4   43.44    3.20
   1  -4   4   41.88    3.23
  -1   4  -4   37.82    3.57
  -1   4  -4   49.07    4.31
  -1   4  -4   42.86    3.70
  -1   4  -4   34.87    3.31
   1  -4   4   43.13    3.63
  -1   4  -4   46.46    3.91
  -1   4  -4   43.34    3.72
  -1   4  -4   44.09    4.20
   1  -4   4   45.28    4.07
  -1   4  -5   31.18    6.11
  -1   4  -5   17.99    5.90
  -1   4  -5   22.77    1.93
  -1   4  -5   22.08    2.77
  -1   4  -5   16.88    3.88
  -1   4  -5   20.54    2.76
  -1   4  -5   15.69    2.13
  -1   4  -5   21.40    2.56
   1  -4   5   16.65    2.91
  -1   4  -5   16.00    2.92
  -1   4  -5   24.29    2.92
  -1   4  -5   22.86    3.46
  -1   4  -5   17.95    2.69
   1  -4   5   20.18    2.44
  -1   4  -5   18.91    2.27
   1  -4   5   23.47    3.74
   1  -4   5   19.36    5.71
  -1   4  -5   12.02    2.55
  -1   4  -5   20.76    3.11
  -1   4  -5   21.17    3.23
   1  -4   6    1.63    2.25
  -1   4  -6    0.25    2.40
   1  -4   6   -1.02    5.28
   1  -4   6    1.58    2.82
  -1   4  -6    2.07    6.07
  -1   4  -6   -2.13    5.38
  -1   4  -6    1.53    1.40
  -1   4  -6   -0.41    3.39
  -1   4  -6    2.54    2.30
  -1   4  -6    3.15    3.64
  -1   4  -6    2.23    1.73
  -1   4  -6    1.22    1.22
  -1   4  -6    0.69    2.29
  -1   4  -6    2.60    2.84
  -1   4  -6    0.70    2.38
   1  -4   6    0.72    1.71
  -1   4  -6    3.97    1.59
  -1   4  -6    2.70    2.21
  -1   4  -6   -0.68    2.60
  -1   4  -6    2.51    2.69
  -1   4  -6    3.17    2.33
   1  -4   7   12.89    3.03
  -1   4  -7   12.77    3.02
   1  -4   7   14.55    3.84
   1  -4   7   11.18    6.08
  -1   4  -7   13.65    5.78
  -1   4  -7   10.74    1.93
  -1   4  -7   13.72    4.44
  -1   4  -7   12.41    4.19
  -1   4  -7   11.99    2.78
   1  -4   7   10.79    2.08
  -1   4  -7   10.94    1.82
  -1   4  -7   12.11    2.36
   1  -4   7   13.94    2.21
  -1   4  -7   11.14    1.88
  -1   4  -7   13.02    2.73
  -1   4  -7   10.38    3.03
  -1   4  -7    9.30    3.49
  -1   4  -7   13.03    3.01
  -1   4  -7    6.98    3.43
  -1   4  -7   12.24    2.77
  -1   4  -8    4.26    4.00
  -1   4  -8   -0.28    2.87
   1  -4   8   -0.87    3.35
   1  -4   8    1.22    6.38
  -1   4  -8   -4.02    6.63
   1  -4   8   -0.90    5.32
  -1   4  -8    0.16    1.83
  -1   4  -8    0.37    3.46
  -1   4  -8    1.40    2.95
  -1   4  -8    2.88    4.63
  -1   4  -8    0.83    2.15
  -1   4  -8    3.20    2.65
  -1   4  -8   -4.24    4.28
  -1   4  -8   -1.29    3.76
  -1   4  -8    1.18    1.66
  -1   4  -8    2.38    2.56
  -1   4  -8    4.66    2.60
  -1   4  -8   -1.63    3.41
  -1   4  -8    6.93    2.88
  -1   4  -8    0.57    1.43
   1  -4   8    0.17    1.82
  -1   4  -9   12.06    4.26
  -1   4  -9   25.10    4.05
  -1   4  -9   22.34    4.60
   1  -4   9    6.59    8.15
  -1   4  -9   35.74    7.77
   1  -4   9    9.36    6.19
  -1   4  -9   27.25    3.01
   1  -4   9   24.15    4.42
  -1   4  -9   24.40    3.87
  -1   4  -9   17.56    4.94
  -1   4  -9   17.68    3.16
  -1   4  -9   20.28    3.32
  -1   4  -9   17.56    2.66
   1  -4   9   23.17    2.68
  -1   4  -9   19.42    3.57
  -1   4  -9   20.18    2.11
  -1   4  -9   16.61    3.50
  -1   4  -9   20.31    4.47
  -1   4  -9   20.03    4.07
  -1   4  -9   25.35    5.13
  -1   4  -9   27.40    5.83
   1  -4  10    6.98    6.43
  -1   4 -10    6.29    7.43
  -1   4 -10    1.43    2.29
  -1   4 -10   -1.10    5.67
   1  -4  10    7.10    8.28
  -1   4 -10   -2.12    4.56
  -1   4 -10    4.97    3.71
  -1   4 -10   -0.26    2.89
  -1   4 -10    0.38    2.18
  -1   4 -10   -1.23    3.16
  -1   4 -10   -2.85    3.35
  -1   4 -10    2.77    3.52
   1  -4  10   -0.95    4.15
  -1   4 -10   -4.30    4.46
  -1   4 -10    0.43    1.33
  -1   4 -11   29.58    3.59
   1  -4  11   30.52   10.40
  -1   4 -11   23.32    1.94
  -1   4 -11   30.75    4.08
   1  -4  11   27.12    5.49
  -1   4 -11   21.88    4.23
   1  -4  11   18.55    7.27
  -1   4 -11   22.51    3.15
  -1   4 -11   29.27    4.58
  -1   4 -11   23.13    5.44
  -1   4 -11   20.44    4.20
  -1   4 -11   24.18    1.92
  -1   4 -11   19.26    4.52
  -1   4 -12    5.23    2.81
  -1   4 -12    2.11    3.97
  -1   4 -12    2.22    2.83
  -1   4 -12   -0.31    3.54
  -1   4 -12    1.01    3.83
   1  -4  12    1.02    4.73
   1  -4  12   -2.12    7.14
  -1   4 -12    7.96    3.73
   1  -4  12    8.16    8.84
  -1   4 -12    7.17    4.81
  -1   4 -13    3.63    3.00
   1  -4  13    5.79    4.99
  -1   4 -13    4.87    3.96
  -1   4 -13   12.43    4.00
  -1   4 -13    7.61    4.04
   1  -4  13   11.19    8.57
  -1   4 -13    2.99    4.40
   1  -4  13    8.70   10.24
  -1   4 -13    9.44    5.67
  -1   4 -13    6.94    3.29
  -1   4 -14   -0.33    3.98
  -1   4 -14    2.13    4.36
   1  -4  14    1.15    8.14
  -1   4 -14   -4.36    4.76
   1  -4  14   -5.55   10.96
  -1   4 -14    6.91    5.69
  -1   4 -14   -0.57    3.37
  -1   4 -15    6.67    6.29
  -1   4 -15    4.61    4.69
   1  -4  15   -1.17    8.92
   1  -4  15   15.60   12.84
  -1   4 -15    4.55    4.49
  -1   4 -15    6.37    4.23
  -1   4 -15    1.22    3.85
   1  -4  16   -4.11   12.39
  -1   4 -16    1.94    4.14
  -1   4 -16    8.84    5.55
   1  -4  16    3.58    8.96
  -1   4 -16   -1.41    6.56
  -1   4 -16    0.81    4.69
  -1   4 -16   -1.93    4.48
  -1   4 -17   -9.66    7.66
  -1   4 -17    7.65    5.51
  -1   4 -17   11.60    5.94
   1  -4  17   18.27   10.04
   1  -4  17   -8.63   13.42
  -1   4 -18    4.91    5.35
   1  -4  18   13.64   10.88
  -1   4 -18   15.53    6.61
   1  -4  19   13.91   11.12
  -1   4 -19    4.19    6.07
  -1   3  24   18.43   11.62
   1  -3 -23  180.17   15.57
   1  -3 -23  202.60   15.21
  -1   3  23  147.30   19.34
  -1   3  22    5.21    7.23
  -1   3  22   -2.81    9.85
   1  -3 -22    7.98    6.90
   1  -3 -22    7.58    7.29
  -1   3  22    5.01    8.82
  -1   3  22    6.82   13.58
   1  -3 -22   -0.59    6.76
   1  -3 -21  334.49   20.65
  -1   3  21  279.40   19.29
   1  -3 -21  267.04   20.17
   1  -3 -21  317.46   20.46
  -1   3  21  247.23   28.01
  -1   3  21  314.19   21.74
  -1   3  21  273.18   22.39
   1  -3 -21  293.38   20.74
  -1   3  21  237.11   23.66
   1  -3 -20   66.85    8.79
   1  -3 -20   56.92    7.86
  -1   3  20   50.21   11.22
  -1   3  20   57.60    9.16
   1  -3 -20   66.26    8.25
   1  -3 -20   72.62    8.25
  -1   3  20   60.95    6.94
  -1   3  20   53.38    9.96
  -1   3  20   65.90   15.99
   1  -3 -19  417.00   26.60
  -1   3  19  409.34   27.56
  -1   3  19  371.15   29.30
  -1   3  19  414.26   24.00
   1  -3 -19  426.48   26.16
  -1   3  19  386.05   33.90
   1  -3 -19  435.77   26.20
   1  -3 -19  349.48   25.99
  -1   3  19  368.01   27.90
  -1   3  19  388.11   25.42
  -1   3  18  132.99   10.08
  -1   3  18  124.27   12.37
  -1   3  18  140.19   17.79
  -1   3  18  114.32   11.96
  -1   3  18   84.99   13.14
   1  -3 -18  138.00   10.66
  -1   3  18  126.33    8.50
   1  -3 -18  147.47   10.92
  -1   3  18  107.07   12.15
   1  -3 -18  147.13   11.24
  -1   3  17  627.61   35.36
  -1   3  17  603.95   38.55
  -1   3  17  570.28   39.90
   1  -3 -17  581.83   36.97
  -1   3  17  520.35   42.70
  -1   3  17  600.58   38.46
  -1   3  17  562.33   38.49
   1  -3 -17  614.63   37.05
  -1   3  16  140.43    8.82
  -1   3  16  124.24   15.79
  -1   3  16  128.66   11.77
  -1   3  16  121.73   11.75
  -1   3  16  123.35   12.89
   1  -3 -16  145.19   10.62
   1  -3 -16  135.91   10.58
  -1   3  15  716.91   41.39
  -1   3  15  655.94   48.24
  -1   3  15  723.87   45.53
  -1   3  15  651.74   44.09
   1  -3 -15  705.37   42.82
   1  -3 -15  730.56   42.88
  -1   3  15  726.49   44.05
  -1   3  14  387.89   22.67
   1  -3 -14  413.07   25.47
  -1   3  14  395.99   24.32
   1  -3 -14  406.85   24.60
  -1   3  14  404.99   23.24
  -1   3  14  347.86   25.75
  -1   3  14  378.41   26.84
  -1   3  14  387.01   22.68
   1  -3 -14  405.12   24.54
  -1   3  14  401.85   25.66
   1  -3 -14  450.73   25.55
  -1   3  13 1079.95   64.64
  -1   3  13  974.09   63.73
  -1   3  13 1046.45   62.21
   1  -3 -13 1029.04   62.45
  -1   3  13 1048.08   60.94
   1  -3 -13 1216.37   63.31
  -1   3  13 1018.79   63.32
   1  -3 -13 1143.04   63.39
  -1   3  13 1058.49   61.32
  -1   3  13 1069.52   62.64
   1  -3 -13 1082.93   62.50
   1  -3 -12  520.69   30.49
   1  -3 -12  460.39   29.38
  -1   3  12  472.32   31.78
   1  -3 -12  524.82   30.58
  -1   3  12  515.73   31.41
   1  -3 -12  547.21   31.09
  -1   3  12  509.02   29.41
  -1   3  12  491.07   30.55
   1  -3 -12  550.53   31.36
  -1   3  12  530.76   32.57
   1  -3 -11 1106.09   63.25
  -1   3  11 1032.62   63.26
  -1   3  11 1088.37   62.28
   1  -3 -11 1017.46   62.39
   1  -3 -11 1153.80   63.97
   1  -3 -11 1095.31   63.27
  -1   3  11  946.92   64.28
   1  -3 -11 1180.16   63.76
  -1   3  11 1039.18   63.88
  -1   3  11 1110.60   62.21
   1  -3 -10  904.65   56.14
  -1   3  10  941.57   57.62
  -1   3  10  971.61   55.98
   1  -3 -10 1054.11   57.24
  -1   3  10 1013.21   57.52
   1  -3 -10  976.59   56.85
  -1   3  10  956.21   56.88
   1  -3 -10 1010.28   57.40
   1  -3 -10  988.81   56.80
  -1   3   9 1614.53   97.03
  -1   3   9 1718.01   95.68
  -1   3   9 1658.13   96.21
   1  -3  -9 1674.97   96.33
  -1   3   9 1607.38   96.34
   1  -3  -9 1705.50   96.58
  -1   3   9 1655.85   96.90
   1  -3  -9 1617.13   95.82
   1  -3  -9 1675.87   96.78
  -1   3   8  397.71   24.70
  -1   3   8  421.21   23.60
   1  -3  -8  410.24   24.07
  -1   3   8  380.22   23.96
  -1   3   8  397.97   24.08
   1  -3  -8  395.76   24.49
   1  -3  -8  384.97   23.70
  -1   3   8  395.53   24.21
   1  -3  -8  423.93   24.32
  -1   3   8  398.52   24.55
  -1   3   7 1475.93   87.47
   1  -3  -7 1485.94   86.90
  -1   3   7 1508.00   86.82
   1  -3  -7 1560.72   87.33
  -1   3   7 1556.47   86.59
   1  -3  -7 1455.06   86.68
   1  -3  -7 1493.54   87.01
  -1   3   7 1440.72   87.24
  -1   3   7 1534.14   87.03
  -1   3   6 1039.33   62.56
   1  -3  -6 1060.47   62.17
  -1   3   6 1049.17   62.13
   1  -3  -6 1049.21   62.03
  -1   3   6 1136.12   61.97
   1  -3  -6 1093.54   62.48
  -1   3   6 1058.39   62.06
  -1   3   5 3026.47  175.08
   1  -3  -5 3092.14  175.20
  -1   3   5 3081.74  175.08
  -1   3   5 3092.11  175.10
  -1   3   5 3037.70  175.55
   1  -3  -5 3039.27  175.42
   1  -3  -5 2982.30  175.10
  -1   3   4  725.77   42.47
   1  -3  -4  759.08   42.75
  -1   3   4  744.12   42.52
   1  -3  -4  722.65   42.53
   1  -3  -4  723.17   42.54
  -1   3   4  739.78   42.94
   1  -3  -3 5548.90  323.94
   1  -3  -3 5819.77  323.60
  -1   3   3 5714.62  323.68
   1  -3  -3 5531.63  323.78
  -1   3   3 5521.63  323.82
   1  -3  -3 5659.79  324.00
  -1   3   2  871.68   51.43
   1  -3  -2  920.73   51.55
   1  -3  -2  897.99   51.28
   1  -3  -2  895.24   50.97
  -1   3   2  894.78   51.08
   1  -3  -2  852.47   51.07
  -1   3   2  888.82   51.33
   1  -3  -2  906.16   51.61
   1  -3  -1 5692.20  321.80
   1  -3  -1 6284.54  322.16
   1  -3  -1 5335.37  321.56
  -1   3   1 5650.01  321.51
  -1   3   1 5676.87  321.05
  -1   3   1 5508.16  321.37
  -1   3   1 5611.35  321.17
  -1   3   1 5616.88  321.40
   1  -3  -1 5416.70  321.34
  -1   3   0  806.78   45.71
  -1   3   0  789.62   45.66
  -1   3   0  788.74   45.63
   1  -3   0  776.08   45.59
   1  -3   0  790.94   46.64
  -1   3   0  768.37   46.16
   1  -3   0  740.32   46.13
  -1   3   0  812.64   45.78
   1  -3   0  808.66   45.87
   1  -3   1 1483.89   82.51
  -1   3  -1 1352.74   82.69
   1  -3   1 1389.13   80.67
  -1   3  -1 1458.27   81.14
  -1   3  -1 1416.74   81.12
   1  -3   1 1416.51   81.05
  -1   3  -1 1465.54   81.07
  -1   3  -1 1391.54   81.08
  -1   3  -1 1419.38   81.22
  -1   3  -1 1380.37   80.67
  -1   3  -1 1323.42   81.64
   1  -3   1 1375.67   81.65
  -1   3  -1 1433.28   81.14
  -1   3  -1 1441.58   81.38
   1  -3   1 1457.97   81.33
  -1   3  -2  789.54   48.78
   1  -3   2  794.42   48.24
  -1   3  -2  790.95   46.94
  -1   3  -2  799.36   46.20
  -1   3  -2  803.20   46.31
   1  -3   2  776.27   46.31
  -1   3  -2  806.16   46.72
  -1   3  -2  834.03   46.69
   1  -3   2  805.66   46.67
  -1   3  -2  809.02   46.95
  -1   3  -2  795.82   46.64
   1  -3   2  818.57   46.78
  -1   3  -2  796.09   46.77
  -1   3  -2  823.70   47.11
  -1   3  -2  834.85   46.69
  -1   3  -2  766.51   47.27
  -1   3  -2  837.43   46.70
  -1   3  -2  825.43   47.00
  -1   3  -3 1144.29   70.95
   1  -3   3 1188.07   72.17
  -1   3  -3 1078.42   72.58
  -1   3  -3 1148.58   70.63
  -1   3  -3 1189.76   70.40
  -1   3  -3 1225.96   69.89
  -1   3  -3 1221.03   70.40
   1  -3   3 1260.95   70.04
  -1   3  -3 1204.70   70.01
  -1   3  -3 1225.91   70.30
  -1   3  -3 1273.26   70.83
  -1   3  -3 1262.75   70.39
  -1   3  -3 1186.49   70.19
   1  -3   3 1257.65   70.36
  -1   3  -3 1178.09   70.40
  -1   3  -3 1236.18   70.35
  -1   3  -3 1229.00   70.66
  -1   3  -3 1206.20   70.56
   1  -3   3 1229.17   70.63
  -1   3  -4  662.04   43.13
  -1   3  -4  689.10   39.79
  -1   3  -4  693.07   40.22
  -1   3  -4  706.78   41.02
  -1   3  -4  709.90   40.27
  -1   3  -4  641.39   39.90
  -1   3  -4  667.37   40.08
   1  -3   4  735.17   40.02
   1  -3   4  691.19   40.47
  -1   3  -4  678.47   40.42
  -1   3  -4  739.30   40.33
  -1   3  -4  683.83   40.63
  -1   3  -4  682.15   40.35
  -1   3  -4  692.81   40.30
  -1   3  -4  705.77   40.73
  -1   3  -4  659.91   39.94
   1  -3   4  677.11   40.11
  -1   3  -4  724.50   41.02
   1  -3   4  671.70   43.14
  -1   3  -5 1251.62   72.12
  -1   3  -5 1296.37   72.58
  -1   3  -5 1213.77   72.17
   1  -3   5 1247.26   72.74
   1  -3   5 1244.75   72.27
  -1   3  -5 1242.60   72.75
   1  -3   5 1238.27   75.54
  -1   3  -5 1170.90   75.24
  -1   3  -5 1236.58   71.60
  -1   3  -5 1397.28   73.28
  -1   3  -5 1307.48   72.95
  -1   3  -5 1259.10   72.03
  -1   3  -5 1245.46   71.83
   1  -3   5 1265.12   71.70
  -1   3  -5 1201.14   71.73
  -1   3  -5 1195.09   71.54
  -1   3  -5 1236.05   72.00
   1  -3   5 1242.08   71.82
  -1   3  -5 1234.50   71.63
  -1   3  -5 1236.43   72.50
  -1   3  -5 1221.84   72.21
  -1   3  -5 1293.77   72.07
   1  -3   6  429.21   24.78
  -1   3  -6  410.24   25.05
   1  -3   6  422.54   25.33
  -1   3  -6  407.00   24.63
  -1   3  -6  376.81   28.37
   1  -3   6  434.26   28.53
  -1   3  -6  376.74   25.13
  -1   3  -6  437.49   27.12
  -1   3  -6  371.62   27.98
  -1   3  -6  404.08   24.07
  -1   3  -6  416.51   24.63
  -1   3  -6  455.08   25.67
  -1   3  -6  410.24   24.44
  -1   3  -6  396.96   24.22
   1  -3   6  410.20   24.05
  -1   3  -6  397.11   24.03
   1  -3   6  408.39   24.17
  -1   3  -6  431.29   25.80
  -1   3  -6  413.90   23.96
  -1   3  -6  392.53   25.00
  -1   3  -6  394.05   24.74
  -1   3  -6  425.73   24.52
  -1   3  -7  476.07   27.98
   1  -3   7  450.78   28.10
  -1   3  -7  421.02   27.36
  -1   3  -7  510.02   32.49
   1  -3   7  438.73   31.49
   1  -3   7  457.05   30.25
  -1   3  -7  494.14   30.19
  -1   3  -7  443.19   26.91
  -1   3  -7  467.63   27.53
  -1   3  -7  489.02   28.50
  -1   3  -7  464.40   27.25
   1  -3   7  471.93   26.81
  -1   3  -7  440.28   26.90
   1  -3   7  439.35   26.86
  -1   3  -7  449.15   27.10
  -1   3  -7  461.58   26.63
  -1   3  -7  453.98   27.28
  -1   3  -7  514.44   28.89
  -1   3  -7  481.72   28.25
  -1   3  -7  448.15   27.68
  -1   3  -7  439.59   27.90
  -1   3  -8  146.36   10.77
  -1   3  -8  166.04   15.45
   1  -3   8  142.93   14.52
  -1   3  -8  177.91   13.55
   1  -3   8  156.06   13.17
  -1   3  -8  144.99    9.74
   1  -3   8  163.13   11.00
  -1   3  -8  143.97   10.23
  -1   3  -8  165.82   11.59
  -1   3  -8  142.63    9.92
   1  -3   8  165.12    9.52
  -1   3  -8  151.25    9.99
  -1   3  -8  167.85   11.90
  -1   3  -8  178.17   11.47
  -1   3  -8  144.31    9.70
  -1   3  -8  149.09   10.58
  -1   3  -8  150.44   10.88
  -1   3  -8  161.86   10.14
  -1   3  -8  153.94   10.37
  -1   3  -8  149.22    9.15
   1  -3   8  147.64    9.48
  -1   3  -9  446.27   27.69
  -1   3  -9  433.94   27.06
   1  -3   9  463.10   27.87
   1  -3   9  442.55   32.16
   1  -3   9  431.43   30.32
  -1   3  -9  522.81   30.50
  -1   3  -9  441.41   26.65
  -1   3  -9  497.60   28.52
  -1   3  -9  423.22   26.81
  -1   3  -9  451.00   28.16
  -1   3  -9  507.43   28.96
   1  -3   9  463.58   26.26
  -1   3  -9  424.11   26.59
  -1   3  -9  432.22   27.52
  -1   3  -9  430.18   27.79
  -1   3  -9  453.90   28.09
  -1   3  -9  446.46   27.28
  -1   3  -9  439.02   25.89
  -1   3  -9  452.15   26.94
   1  -3   9  453.75   26.20
   1  -3  10   61.72    6.14
  -1   3 -10   46.36    4.98
   1  -3  10   72.47   10.93
   1  -3  10   59.43    8.47
  -1   3 -10   53.10    4.53
  -1   3 -10   48.34    6.41
  -1   3 -10   52.51    5.45
  -1   3 -10   54.66    8.47
  -1   3 -10   56.82    6.73
  -1   3 -10   54.75    4.97
   1  -3  10   57.65    3.92
  -1   3 -10   47.23    4.51
  -1   3 -10   64.52    6.69
  -1   3 -10   57.19    7.62
  -1   3 -10   50.46    3.31
  -1   3 -10   49.26    3.30
  -1   3 -10   54.54    6.02
  -1   3 -10   49.67    5.51
  -1   3 -10   50.80    5.82
  -1   3 -10   46.62    4.87
  -1   3 -11  546.66   34.62
  -1   3 -11  561.29   34.42
  -1   3 -11  519.60   33.23
   1  -3  11  534.98   39.53
  -1   3 -11  559.19   33.57
   1  -3  11  583.65   34.54
  -1   3 -11  560.46   33.72
  -1   3 -11  661.40   35.69
  -1   3 -11  589.89   34.12
  -1   3 -11  554.63   33.46
  -1   3 -11  547.25   33.30
   1  -3  11  549.94   37.26
   1  -3  12   28.86    8.00
  -1   3 -12   21.54    4.27
   1  -3  12   27.68    5.20
  -1   3 -12   40.03    4.14
  -1   3 -12   28.28    5.33
   1  -3  12   44.90   10.65
  -1   3 -12   22.69    4.36
  -1   3 -12   27.96    4.21
  -1   3 -12   24.40    3.74
  -1   3 -13  194.03   12.31
  -1   3 -13  195.75   12.28
  -1   3 -13  157.33   13.50
   1  -3  13  206.27   16.97
   1  -3  13  177.47   19.31
  -1   3 -13  191.88   12.64
  -1   3 -13  160.94   12.00
  -1   3 -13  176.22   12.53
   1  -3  14   31.66    8.73
  -1   3 -14   22.06    4.78
   1  -3  14   26.54   11.73
  -1   3 -14   32.60    4.44
  -1   3 -14   28.58    4.89
  -1   3 -14   20.27    4.07
  -1   3 -14   22.08    4.28
  -1   3 -14   15.96    5.96
  -1   3 -15  130.31    9.47
  -1   3 -15  117.82   11.59
   1  -3  15  123.47   18.00
  -1   3 -15  136.30    9.77
  -1   3 -15  124.70    9.48
  -1   3 -15  130.68   10.18
   1  -3  15  116.37   14.28
   1  -3  16   62.26   11.61
   1  -3  16   57.44   14.81
  -1   3 -16   45.17    5.79
  -1   3 -16   43.55    8.19
  -1   3 -16   56.82    5.84
  -1   3 -16   44.28    6.16
  -1   3 -17   74.77    7.52
   1  -3  17   94.57   13.57
   1  -3  17   66.60   16.34
  -1   3 -17   71.46    8.00
   1  -3  18   31.74   10.30
  -1   3 -18   20.41    6.16
  -1   3 -18   23.85    5.50
  -1   3 -19   52.21    7.76
  -1   3 -19   43.30    7.49
  -1   3 -20   14.37    6.77
   1  -3  20   43.81   11.99
   1  -2 -23  221.82   16.03
  -1   2  23  162.79   20.14
  -1   2  22    2.31   14.27
  -1   2  22   12.85   10.69
  -1   2  22   25.22    8.55
   1  -2 -22   18.83    7.42
   1  -2 -22   20.08    6.58
  -1   2  22   23.42    9.18
   1  -2 -22   12.86    7.43
  -1   2  21  302.14   23.14
  -1   2  21  291.68   29.74
   1  -2 -21  323.47   21.47
  -1   2  21  304.90   23.94
   1  -2 -21  347.72   21.87
  -1   2  21  323.12   26.43
   1  -2 -21  317.97   22.09
  -1   2  21  288.52   20.29
  -1   2  20   25.45   12.55
   1  -2 -20   41.14    7.01
  -1   2  20   42.58    5.78
  -1   2  20   33.40   10.72
  -1   2  20   37.00    8.74
   1  -2 -20   43.00    6.81
  -1   2  20   23.86    8.68
   1  -2 -20   38.47    7.08
   1  -2 -20   41.48    7.59
  -1   2  19  490.25   29.51
  -1   2  19  464.41   33.86
  -1   2  19  471.62   32.18
  -1   2  19  377.99   36.96
   1  -2 -19  452.77   30.02
   1  -2 -19  457.92   29.90
   1  -2 -19  486.39   30.23
  -1   2  19  478.47   28.17
   1  -2 -19  510.11   30.86
  -1   2  19  456.19   32.08
   1  -2 -18  165.63   12.55
  -1   2  18  147.93   14.09
  -1   2  18  172.37   10.59
   1  -2 -18  166.76   12.40
  -1   2  18  142.21   19.06
   1  -2 -18  144.50   12.31
  -1   2  18  156.98   14.55
  -1   2  18  153.76   16.04
  -1   2  18  152.94   11.71
   1  -2 -18  174.33   13.12
   1  -2 -17  691.76   40.52
  -1   2  17  638.28   42.08
   1  -2 -17  664.87   40.62
  -1   2  17  634.30   43.69
  -1   2  17  667.01   42.53
  -1   2  17  678.00   38.87
   1  -2 -17  681.64   40.48
  -1   2  17  566.01   46.38
   1  -2 -17  631.23   40.75
  -1   2  17  650.62   39.99
  -1   2  16   48.27    7.58
   1  -2 -16   58.31    6.54
  -1   2  16   55.53    4.56
  -1   2  16   50.06    7.96
  -1   2  16   51.27    5.76
  -1   2  16   38.55   10.64
  -1   2  16   68.49    8.57
  -1   2  16   54.71    9.34
   1  -2 -16   50.77    6.12
   1  -2 -16   56.22    6.34
   1  -2 -15 1150.52   66.78
  -1   2  15 1194.55   67.34
   1  -2 -15 1203.44   68.67
  -1   2  15 1107.86   68.25
  -1   2  15 1181.57   69.94
   1  -2 -15 1208.32   68.73
  -1   2  15 1140.94   71.32
  -1   2  15 1133.57   70.70
  -1   2  15 1098.13   74.60
  -1   2  14  341.91   20.36
  -1   2  14  328.65   22.74
   1  -2 -14  416.63   22.92
  -1   2  14  309.48   26.67
   1  -2 -14  336.98   19.83
   1  -2 -14  333.88   21.59
  -1   2  14  330.62   24.15
  -1   2  14  309.84   23.47
  -1   2  14  344.49   21.37
   1  -2 -14  353.94   21.61
  -1   2  13 1436.08   89.22
  -1   2  13 1465.38   89.14
   1  -2 -13 1496.42   87.10
  -1   2  13 1517.80   86.88
   1  -2 -13 1522.33   87.11
   1  -2 -13 1457.64   85.52
  -1   2  13 1513.14   86.00
  -1   2  13 1457.39   88.05
   1  -2 -13 1624.51   88.24
   1  -2 -13 1628.76   87.93
  -1   2  13 1223.04   91.20
   1  -2 -13 1606.35   88.11
  -1   2  13 1464.33   87.21
   1  -2 -12  238.72   14.75
  -1   2  12  213.88   12.97
   1  -2 -12  226.55   13.09
  -1   2  12  223.84   16.74
  -1   2  12  208.46   16.47
  -1   2  12  221.62   14.43
   1  -2 -12  248.01   14.75
  -1   2  12  233.92   13.61
  -1   2  12  243.25   14.97
  -1   2  12  220.93   12.97
   1  -2 -12  229.11   15.52
   1  -2 -12  260.83   15.50
  -1   2  12  230.70   15.70
   1  -2 -12  284.94   16.07
   1  -2 -11 1807.53  104.35
  -1   2  11 1650.31  107.32
  -1   2  11 1900.27  107.62
   1  -2 -11 1813.06  105.66
  -1   2  11 1804.33  105.48
  -1   2  11 1830.08  104.79
  -1   2  11 1845.49  105.85
  -1   2  11 1790.48  104.37
   1  -2 -11 1834.01  105.67
   1  -2 -11 1939.46  106.48
   1  -2 -11 2003.80  106.34
   1  -2 -11 2005.12  106.60
  -1   2  11 1825.82  106.49
  -1   2  10  610.77   35.79
  -1   2  10  628.06   34.60
   1  -2 -10  591.22   34.39
   1  -2 -10  575.82   34.73
  -1   2  10  490.39   36.95
   1  -2 -10  644.68   36.44
  -1   2  10  584.11   37.11
  -1   2  10  621.08   36.41
   1  -2 -10  641.17   36.13
   1  -2 -10  634.29   36.42
   1  -2 -10  604.88   35.64
   1  -2 -10  594.29   35.62
  -1   2  10  585.11   34.82
   1  -2  -9 2864.10  173.39
  -1   2   9 2942.46  174.86
   1  -2  -9 3164.57  174.75
  -1   2   9 3093.08  173.28
  -1   2   9 3006.67  174.21
   1  -2  -9 3017.20  174.10
   1  -2  -9 3163.39  174.50
  -1   2   9 3012.74  174.70
   1  -2  -9 3070.88  174.09
   1  -2  -8  160.40   10.47
   1  -2  -8  179.06   11.64
  -1   2   8  188.42   11.91
  -1   2   8  175.65   10.39
  -1   2   8  172.96   11.17
   1  -2  -8  171.34   11.04
  -1   2   8  170.90   11.60
   1  -2  -8  184.10   11.40
   1  -2  -8  177.81   11.04
   1  -2  -7 2586.48  150.59
   1  -2  -7 2677.56  151.48
  -1   2   7 2718.11  151.57
  -1   2   7 2726.96  150.49
  -1   2   7 2576.02  151.03
   1  -2  -7 2705.24  151.19
  -1   2   7 2420.92  151.28
   1  -2  -7 2601.95  150.93
  -1   2   7 2575.12  150.85
   1  -2  -7 2683.98  150.97
  -1   2   7 2545.54  150.89
   1  -2  -6 1404.64   80.66
  -1   2   6 1396.28   80.61
  -1   2   6 1416.39   80.99
   1  -2  -6 1440.82   80.81
  -1   2   6 1411.76   80.34
   1  -2  -6 1386.60   81.02
  -1   2   6 1415.49   81.17
   1  -2  -6 1359.46   80.40
  -1   2   6 1364.72   80.55
  -1   2   5 4817.63  284.28
  -1   2   5 4920.58  283.88
   1  -2  -5 4929.15  283.92
  -1   2   5 5091.99  283.75
   1  -2  -5 5012.23  283.81
  -1   2   5 4956.43  283.83
   1  -2  -5 5098.05  284.24
   1  -2  -5 4920.17  283.95
  -1   2   5 4893.70  284.15
  -1   2   5 4824.87  283.93
   1  -2  -4 3652.39  223.83
  -1   2   4 3993.77  223.86
  -1   2   4 3981.07  223.79
   1  -2  -4 4044.46  223.90
   1  -2  -4 3812.93  223.83
  -1   2   4 3938.68  223.84
   1  -2  -4 3911.29  224.10
  -1   2   4 3947.85  224.18
  -1   2   3 2619.03  150.70
  -1   2   3 2706.86  150.73
   1  -2  -3 2708.46  150.95
  -1   2   3 2719.95  150.80
   1  -2  -3 2742.72  150.76
   1  -2  -3 2602.58  150.80
  -1   2   3 2723.31  151.08
   1  -2  -3 2356.99  150.68
  -1   2   2   70.90    4.34
   1  -2  -2   65.83    4.39
  -1   2   2   70.02    4.44
  -1   2   2   69.91    4.54
   1  -2  -2   72.78    4.61
   1  -2  -2   71.42    4.56
  -1   2   1 3699.98  208.80
   1  -2  -1 3498.94  208.95
  -1   2   1 3635.07  208.99
   1  -2  -1 3708.79  209.25
  -1   2   1 3608.67  208.96
   1  -2  -1 3780.37  209.18
  -1   2   1 3645.48  209.12
   1  -2   0 2393.24  128.96
  -1   2   0 2161.46  128.58
  -1   2   0 2225.84  128.22
   1  -2   0 2223.17  128.38
   1  -2   0 2154.38  128.46
   1  -2   0 2318.43  128.62
  -1   2   0 2268.31  128.25
  -1   2   0 2050.85  128.89
  -1   2   0 2280.22  128.26
  -1   2   0 2252.15  128.35
   1  -2   1 5873.47  351.17
  -1   2  -1 6207.28  350.99
   1  -2   1 6167.87  351.77
  -1   2  -1 6134.11  351.19
  -1   2  -1 6087.56  350.47
  -1   2  -1 6080.01  350.90
  -1   2  -1 6302.52  351.98
  -1   2  -1 6364.68  350.76
  -1   2  -1 6166.72  350.74
   1  -2   1 6116.37  350.93
  -1   2  -1 5936.27  350.95
  -1   2  -1 6225.54  350.83
  -1   2  -1 6233.32  350.92
  -1   2  -1 6019.35  350.77
  -1   2  -1 6312.89  350.81
   1  -2   1 5632.63  351.04
  -1   2  -1 6315.94  351.10
  -1   2  -2 4432.57  235.90
  -1   2  -2 4106.47  234.33
  -1   2  -2 3950.35  235.34
   1  -2   2 4120.85  235.10
  -1   2  -2 4083.28  233.53
  -1   2  -2 3972.37  233.58
  -1   2  -2 3949.70  234.03
  -1   2  -2 4173.23  233.76
  -1   2  -2 4063.60  233.80
   1  -2   2 3854.03  233.85
  -1   2  -2 4060.56  234.11
  -1   2  -2 4093.63  234.06
  -1   2  -2 4204.15  234.21
  -1   2  -2 4261.75  233.91
  -1   2  -2 4137.67  234.04
   1  -2   2 4136.32  233.87
  -1   2  -2 4113.87  233.79
  -1   2  -2 4084.16  233.88
  -1   2  -3 3299.36  195.76
   1  -2   3 3532.77  197.64
  -1   2  -3 3713.62  197.82
   1  -2   3 3122.50  196.60
  -1   2  -3 3272.40  197.17
  -1   2  -3 3355.99  194.97
   1  -2   3 3521.04  195.22
  -1   2  -3 3572.98  195.83
  -1   2  -3 3415.65  195.23
  -1   2  -3 3286.64  195.04
  -1   2  -3 3428.61  195.14
  -1   2  -3 3365.19  195.22
  -1   2  -3 3461.05  195.36
  -1   2  -3 3515.50  195.68
  -1   2  -3 3517.54  195.30
  -1   2  -3 3373.25  195.44
  -1   2  -3 3375.86  195.41
  -1   2  -3 3335.74  195.52
  -1   2  -3 3421.92  195.12
  -1   2  -4 1708.74  101.53
   1  -2   4 1767.04  101.60
   1  -2   4 1868.52  104.19
  -1   2  -4 1905.31  104.45
  -1   2  -4 1649.47  101.89
  -1   2  -4 1681.20  103.81
  -1   2  -4 1740.37  101.12
  -1   2  -4 1799.41  101.54
  -1   2  -4 1818.44  102.02
  -1   2  -4 1725.42  101.31
  -1   2  -4 1767.06  101.19
   1  -2   4 1805.48  101.11
  -1   2  -4 1671.33  101.18
  -1   2  -4 1695.86  101.56
  -1   2  -4 1784.76  101.74
   1  -2   4 1813.23  101.26
  -1   2  -4 1800.24  101.39
  -1   2  -4 1883.46  102.27
  -1   2  -4 1762.23  101.12
  -1   2  -4 1756.46  101.81
  -1   2  -5 3837.51  223.73
   1  -2   5 3888.72  224.15
  -1   2  -5 4078.13  227.10
   1  -2   5 4009.66  226.82
  -1   2  -5 3856.79  224.16
  -1   2  -5 3522.40  226.18
  -1   2  -5 3778.28  223.32
  -1   2  -5 4011.65  223.78
  -1   2  -5 4070.80  224.35
  -1   2  -5 3937.94  223.50
   1  -2   5 3872.64  223.22
  -1   2  -5 3819.06  223.42
  -1   2  -5 3781.54  223.83
  -1   2  -5 3750.72  223.97
   1  -2   5 3931.72  223.33
  -1   2  -5 3874.98  223.54
  -1   2  -5 4182.64  224.65
  -1   2  -5 4161.63  224.27
  -1   2  -5 3864.47  223.19
  -1   2  -5 3905.13  224.05
   1  -2   5 4063.81  223.81
  -1   2  -6  777.05   46.94
  -1   2  -6  875.93   50.47
   1  -2   6  795.92   49.89
  -1   2  -6  705.80   49.27
  -1   2  -6  784.44   46.10
  -1   2  -6  794.39   45.79
  -1   2  -6  772.57   47.11
  -1   2  -6  791.63   46.20
   1  -2   6  799.15   45.88
  -1   2  -6  774.65   46.80
  -1   2  -6  780.96   46.67
   1  -2   6  780.77   45.95
  -1   2  -6  790.57   46.48
   1  -2   6  805.69   46.92
  -1   2  -6  791.97   46.55
  -1   2  -6  823.20   46.29
  -1   2  -6  795.95   46.22
  -1   2  -6  821.19   47.07
  -1   2  -6  844.54   47.52
  -1   2  -7 1886.24  112.15
   1  -2   7 1937.55  112.65
   1  -2   7 2020.05  116.32
  -1   2  -7 2133.85  116.73
  -1   2  -7 1924.56  112.71
  -1   2  -7 1617.14  115.07
  -1   2  -7 2163.82  114.73
   1  -2   7 1965.76  114.62
  -1   2  -7 1852.79  111.82
  -1   2  -7 2029.20  113.09
  -1   2  -7 1951.16  111.98
  -1   2  -7 1918.45  111.36
  -1   2  -7 1962.67  111.89
   1  -2   7 1976.40  111.54
  -1   2  -7 1886.60  111.40
   1  -2   7 1965.63  111.55
  -1   2  -7 1996.08  111.98
  -1   2  -7 2009.80  112.38
  -1   2  -7 1915.98  112.48
  -1   2  -7 1889.22  112.60
  -1   2  -7 2094.26  113.41
  -1   2  -7 2023.74  112.94
  -1   2  -8  666.69   39.41
   1  -2   8  701.84   39.99
  -1   2  -8  676.96   40.04
   1  -2   8  603.29   43.34
  -1   2  -8  724.55   44.24
  -1   2  -8  756.45   42.27
   1  -2   8  676.69   42.17
  -1   2  -8  664.85   39.13
  -1   2  -8  705.52   40.44
   1  -2   8  661.20   39.05
  -1   2  -8  684.03   39.28
   1  -2   8  673.56   38.70
  -1   2  -8  630.93   38.63
  -1   2  -8  705.33   40.34
  -1   2  -8  690.01   40.74
  -1   2  -8  650.64   39.81
  -1   2  -8  678.21   40.00
  -1   2  -8  685.33   39.65
  -1   2  -8  677.40   39.20
  -1   2  -8  654.91   38.40
   1  -2   9 1750.28   95.81
  -1   2  -9 1647.23   95.18
   1  -2   9 1594.20   99.97
  -1   2  -9 1616.34   95.79
  -1   2  -9 1914.79   98.37
   1  -2   9 1563.86   97.81
  -1   2  -9 1716.36   94.98
  -1   2  -9 1573.75   94.00
  -1   2  -9 1837.78   96.52
   1  -2   9 1731.88   94.83
   1  -2   9 1701.81   94.40
  -1   2  -9 1698.06   95.13
  -1   2  -9 1546.27   94.41
  -1   2  -9 1883.05   96.89
  -1   2  -9 1862.22   96.41
  -1   2  -9 1712.60   95.79
  -1   2  -9 1620.40   95.84
  -1   2  -9 1739.05   94.99
  -1   2  -9 1599.55   94.00
  -1   2  -9 1747.75   95.50
  -1   2 -10  455.85   27.55
   1  -2  10  395.45   27.23
  -1   2 -10  387.81   23.92
  -1   2 -10  414.38   25.38
  -1   2 -10  416.21   25.87
  -1   2 -10  433.19   25.64
   1  -2  10  408.56   23.73
   1  -2  10  408.26   23.23
  -1   2 -10  389.73   24.08
  -1   2 -10  376.21   23.34
  -1   2 -10  389.77   24.49
  -1   2 -10  384.55   25.18
  -1   2 -10  388.20   24.16
   1  -2  10  375.25   24.58
   1  -2  10  394.52   29.37
  -1   2 -10  416.64   23.93
  -1   2 -10  370.31   24.84
  -1   2 -10  377.87   24.72
  -1   2 -11  998.42   54.93
   1  -2  11  926.92   52.82
   1  -2  11  917.89   52.25
  -1   2 -11  878.45   54.19
   1  -2  11  914.34   56.51
  -1   2 -11 1119.14   57.18
   1  -2  11  897.41   58.99
  -1   2 -11  841.17   52.45
  -1   2 -11  854.18   53.05
  -1   2 -11  908.80   53.29
   1  -2  11  940.20   53.95
  -1   2 -11  900.19   53.29
  -1   2 -11  943.89   53.74
  -1   2 -11  889.59   52.96
   1  -2  12   29.89    2.47
  -1   2 -12   32.14    4.94
  -1   2 -12   23.37    2.89
  -1   2 -12   21.60    5.24
  -1   2 -12   31.43    3.85
  -1   2 -12   27.55    4.26
   1  -2  12   16.30    8.55
  -1   2 -12   31.17    4.00
   1  -2  12   27.74    7.04
  -1   2 -12   23.00    4.21
  -1   2 -13  801.21   48.55
  -1   2 -13  830.01   47.05
  -1   2 -13  785.06   47.43
   1  -2  13  852.16   51.35
   1  -2  13  745.50   53.69
  -1   2 -13  757.06   46.46
  -1   2 -13  840.56   47.34
  -1   2 -13  805.56   47.42
  -1   2 -14  135.62    8.79
  -1   2 -14  116.87   10.56
  -1   2 -14  132.00    9.23
  -1   2 -14  117.43    9.38
  -1   2 -14  126.91    8.75
  -1   2 -14  109.36    7.92
   1  -2  14  118.56   12.83
  -1   2 -14  112.95    9.32
  -1   2 -15  434.27   25.00
   1  -2  15  438.97   29.74
  -1   2 -15  394.46   25.62
  -1   2 -15  413.90   25.36
  -1   2 -15  374.05   25.30
  -1   2 -16   75.06    6.58
  -1   2 -16   56.69    6.54
   1  -2  16   79.22   11.26
  -1   2 -16   56.09    7.00
   1  -2  17  319.83   24.53
  -1   2 -17  316.65   19.76
  -1   2 -17  327.30   20.40
  -1   2 -17  289.89   20.58
   1  -2  18   97.05   12.83
  -1   2 -18   72.08    7.95
  -1   2 -18   89.02    8.83
  -1   2 -19  185.97   13.88
   1  -2  19  213.68   18.89
  -1   2 -19  183.69   14.30
   1  -2  20   59.08   11.89
  -1   2 -20   43.90    7.82
   1  -2  21  172.68   17.87
   1  -1 -22    0.74    7.93
  -1   1  22   -4.36   10.58
  -1   1  22   36.25   10.35
   1  -1 -22   22.85    6.94
  -1   1  21  111.12   19.17
  -1   1  21  111.72   13.49
   1  -1 -21  108.24   10.68
   1  -1 -21  118.95   12.07
  -1   1  21  113.68   13.28
  -1   1  21  109.54   15.32
   1  -1 -21  119.45   10.89
   1  -1 -20    9.31    6.46
   1  -1 -20   13.87    5.96
  -1   1  20    8.64    8.33
  -1   1  20    7.89    9.29
   1  -1 -20    2.50    5.79
  -1   1  20    6.50   13.68
  -1   1  20   -0.94    7.91
  -1   1  20   12.49    4.81
  -1   1  19  166.64   10.78
  -1   1  19  138.01   20.14
   1  -1 -19  128.81   12.01
   1  -1 -19  178.97   12.75
  -1   1  19  178.25   15.36
  -1   1  19  151.85   11.71
  -1   1  19  140.38   16.29
  -1   1  19  154.03   15.09
   1  -1 -19  166.08   12.85
   1  -1 -19  174.04   13.59
  -1   1  18   33.14   13.12
   1  -1 -18   36.19    5.83
   1  -1 -18   28.26    6.08
  -1   1  18   18.03    8.33
  -1   1  18   38.55    9.58
   1  -1 -18   39.90    6.23
  -1   1  18   26.73    7.76
  -1   1  18   29.48    5.01
  -1   1  18   26.73    3.87
   1  -1 -18   32.88    6.77
  -1   1  17  232.75   18.86
  -1   1  17  237.92   16.61
  -1   1  17  257.15   19.83
  -1   1  17  265.47   20.98
   1  -1 -17  267.76   17.37
   1  -1 -17  255.75   15.15
   1  -1 -17  230.71   17.05
   1  -1 -17  243.35   16.19
   1  -1 -17  258.48   17.16
  -1   1  17  269.86   15.77
  -1   1  17  205.60   23.48
   1  -1 -17  252.69   17.84
   1  -1 -16   17.71    4.75
  -1   1  16   19.77    6.57
   1  -1 -16   20.16    4.70
   1  -1 -16   15.13    2.27
   1  -1 -16   13.98    3.74
   1  -1 -16   13.24    4.93
   1  -1 -16   14.03    4.36
  -1   1  16   14.65    6.85
  -1   1  16   23.31    7.92
  -1   1  16   13.58    4.03
  -1   1  16   15.83    3.03
   1  -1 -15  710.66   41.39
  -1   1  15  640.21   40.88
   1  -1 -15  696.88   41.26
  -1   1  15  708.16   40.13
   1  -1 -15  720.63   41.86
  -1   1  15  713.46   44.48
  -1   1  15  682.14   43.89
  -1   1  15  645.25   42.69
   1  -1 -15  677.90   39.69
   1  -1 -15  646.09   41.31
   1  -1 -14   33.94    4.70
  -1   1  14   24.81    4.24
   1  -1 -14   28.47    4.47
   1  -1 -14   21.52    2.36
   1  -1 -14   21.32    4.24
   1  -1 -14   28.08    4.91
  -1   1  14   23.53    3.86
  -1   1  14   16.35    5.94
  -1   1  14   18.09    6.73
  -1   1  14   22.13    3.02
  -1   1  14   31.48    5.80
   1  -1 -14   30.57    6.09
  -1   1  13  517.56   30.10
  -1   1  13  513.25   30.91
   1  -1 -13  554.20   32.30
   1  -1 -13  498.49   31.02
  -1   1  13  501.27   30.86
   1  -1 -13  534.17   31.22
   1  -1 -13  489.28   29.74
  -1   1  13  486.55   33.36
  -1   1  13  474.88   33.57
   1  -1 -13  562.97   32.43
  -1   1  13  511.79   32.31
   1  -1 -13  554.80   32.06
  -1   1  12  139.25    8.71
  -1   1  12  129.53    9.89
  -1   1  12  134.86    9.52
  -1   1  12  138.67    9.51
   1  -1 -12  123.27    9.50
   1  -1 -12  145.94   10.88
   1  -1 -12  129.45    9.66
   1  -1 -12  142.79   10.51
  -1   1  12  136.03   10.71
   1  -1 -12  155.38   10.98
  -1   1  12  134.10   12.17
  -1   1  12  122.20   11.54
   1  -1 -11 1108.70   64.03
   1  -1 -11 1037.70   63.08
  -1   1  11 1067.27   62.96
  -1   1  11 1063.61   62.34
  -1   1  11 1102.74   63.38
   1  -1 -11 1089.64   63.16
  -1   1  11 1091.93   64.16
   1  -1 -11 1150.68   64.15
   1  -1 -11 1161.89   63.90
  -1   1  11  938.80   65.12
  -1   1  11 1029.58   64.93
   1  -1 -10  199.57   13.13
   1  -1 -10  173.94   12.14
  -1   1  10  183.21   12.10
  -1   1  10  189.69   12.47
  -1   1  10  190.46   11.52
   1  -1 -10  190.50   12.29
   1  -1 -10  200.12   13.24
   1  -1 -10  200.71   12.97
  -1   1  10  189.70   13.12
  -1   1  10  182.07   13.86
  -1   1  10  171.25   14.25
  -1   1   9  619.84   45.04
  -1   1   9  760.25   44.99
   1  -1  -9  787.27   43.47
  -1   1   9  706.14   43.28
   1  -1  -9  751.67   44.20
  -1   1   9  748.12   43.62
  -1   1   9  745.97   42.80
   1  -1  -9  766.84   43.46
   1  -1  -9  835.52   44.35
  -1   1   9  760.49   44.18
   1  -1  -9  813.06   44.01
  -1   1   9  741.50   42.38
  -1   1   9  716.34   42.33
  -1   1   8  612.09   37.37
  -1   1   8  617.87   36.85
   1  -1  -8  658.02   36.83
   1  -1  -8  607.00   36.44
  -1   1   8  584.90   36.69
   1  -1  -8  628.22   36.73
  -1   1   8  620.32   36.26
  -1   1   8  597.59   35.51
   1  -1  -8  624.21   36.06
  -1   1   8  599.50   35.15
   1  -1  -8  623.29   36.09
  -1   1   8  587.35   35.96
  -1   1   8  629.10   35.24
  -1   1   7 2708.38  155.23
  -1   1   7 2803.22  155.73
   1  -1  -7 2751.50  155.14
  -1   1   7 2745.96  153.96
  -1   1   7 2598.12  154.11
   1  -1  -7 2761.27  154.63
  -1   1   7 2696.97  154.72
   1  -1  -7 2725.14  154.60
  -1   1   7 2716.59  154.54
   1  -1  -7 2557.25  154.01
   1  -1  -7 2786.69  155.09
  -1   1   7 2731.39  155.10
   1  -1  -6  143.04    9.04
   1  -1  -6  158.51    9.53
  -1   1   6  153.55    9.01
  -1   1   6  142.53    9.58
  -1   1   6  149.13    9.87
   1  -1  -6  152.79    9.90
  -1   1   6  147.84   10.03
   1  -1  -6  151.02    9.96
  -1   1   6  161.12    9.49
   1  -1  -6  155.86    9.50
   1  -1  -5 2266.19  125.63
  -1   1   5 2181.39  125.57
  -1   1   5 2256.92  125.30
   1  -1  -5 2237.19  126.01
  -1   1   5 2097.74  126.00
  -1   1   5 2127.10  125.86
   1  -1  -5 2070.35  125.32
   1  -1  -5 2245.53  125.60
  -1   1   5 2180.66  125.57
  -1   1   4 1197.07   67.19
   1  -1  -4 1220.12   67.23
  -1   1   4 1136.65   67.02
   1  -1  -4 1127.04   67.05
   1  -1  -4 1202.08   67.19
  -1   1   4 1206.57   67.18
  -1   1   4 1140.35   67.36
  -1   1   4 1151.86   67.51
   1  -1  -4 1113.95   67.46
  -1   1   3 3043.99  180.94
   1  -1  -3 3097.35  180.92
  -1   1   3 3054.38  180.80
   1  -1  -3 3222.35  180.74
  -1   1   3 3252.82  180.73
  -1   1   3 3175.35  180.68
   1  -1  -3 3161.68  180.71
   1  -1  -2  349.53   20.55
  -1   1   2  365.56   20.47
   1  -1  -2  360.71   20.47
  -1   1   2  344.66   20.40
  -1   1   2  339.95   20.59
  -1   1   1 4781.57  270.26
   1  -1  -1 4679.98  270.13
  -1   1   0   79.09    4.97
   1  -1   0   87.23    5.02
  -1   1   0   94.18    5.41
  -1   1   0   76.28    4.88
  -1   1   0   80.12    5.02
  -1   1   0   81.35    4.86
   1  -1   0   77.90    5.04
  -1   1   0   79.00    4.90
  -1   1   0   89.89    5.11
   1  -1   0   78.42    5.07
  -1   1   0   83.07    5.13
   1  -1   0   79.56    5.11
   1  -1   1 2389.62  141.38
  -1   1  -1 2493.36  141.39
  -1   1  -1 2408.36  141.48
   1  -1   1 2380.19  141.47
  -1   1  -1 2501.90  141.90
   1  -1   1 2597.92  141.89
  -1   1  -1 2526.81  141.35
  -1   1  -1 2518.64  141.18
  -1   1  -1 2378.61  141.37
  -1   1  -1 2588.02  141.32
  -1   1  -1 2535.20  141.47
   1  -1   1 2481.16  141.48
  -1   1  -1 2430.84  141.19
  -1   1  -1 2368.98  141.29
  -1   1  -1 2439.17  141.26
  -1   1  -2  404.51   24.98
  -1   1  -2  425.20   25.07
  -1   1  -2  417.71   24.23
  -1   1  -2  386.58   23.81
  -1   1  -2  412.29   24.12
  -1   1  -2  411.75   24.28
  -1   1  -2  421.61   23.81
  -1   1  -2  390.44   24.08
  -1   1  -2  419.43   24.25
  -1   1  -2  447.79   25.59
   1  -1   2  410.71   24.82
   1  -1   2  427.72   25.50
  -1   1  -2  445.99   24.44
  -1   1  -2  410.33   24.20
  -1   1  -2  418.99   24.07
  -1   1  -2  433.22   24.27
  -1   1  -2  401.56   23.90
  -1   1  -3 2817.69  169.94
  -1   1  -3 2936.69  169.80
  -1   1  -3 2949.15  168.42
   1  -1   3 3119.16  170.56
  -1   1  -3 3167.17  170.67
  -1   1  -3 3021.36  168.94
  -1   1  -3 2887.79  168.41
  -1   1  -3 2854.31  168.32
  -1   1  -3 2827.62  168.43
  -1   1  -3 3045.08  168.76
   1  -1   3 2905.02  168.44
  -1   1  -3 3044.84  169.17
  -1   1  -3 3067.96  168.93
  -1   1  -3 2860.26  168.90
  -1   1  -3 2919.77  168.69
  -1   1  -3 2934.76  168.93
  -1   1  -3 3101.73  168.72
  -1   1  -3 2901.35  168.39
  -1   1  -3 3042.41  168.52
  -1   1  -4  932.33   54.27
  -1   1  -4  923.67   54.52
  -1   1  -4  864.65   55.85
   1  -1   4  911.35   55.59
  -1   1  -4  912.65   54.01
  -1   1  -4 1007.04   56.69
   1  -1   4  967.71   56.53
  -1   1  -4  945.90   54.63
  -1   1  -4  920.47   53.96
   1  -1   4  962.83   53.79
  -1   1  -4  892.11   54.04
  -1   1  -4  914.40   54.36
   1  -1   4  936.13   53.93
  -1   1  -4  979.66   54.87
  -1   1  -4  961.32   54.62
  -1   1  -4  954.29   54.33
  -1   1  -4  952.77   54.06
  -1   1  -4  937.55   53.85
  -1   1  -5 2444.70  131.75
   1  -1   5 2233.95  131.34
  -1   1  -5 2248.83  129.02
   1  -1   5 2104.80  129.12
  -1   1  -5 2323.48  129.22
  -1   1  -5 2093.35  128.44
  -1   1  -5 2073.07  130.75
   1  -1   5 2172.09  130.29
  -1   1  -5 2250.32  128.39
   1  -1   5 2259.50  128.36
  -1   1  -5 2198.13  128.52
   1  -1   5 2299.52  128.18
  -1   1  -5 2243.39  128.89
   1  -1   5 2245.73  128.25
  -1   1  -5 2301.28  129.47
  -1   1  -5 2349.39  129.21
  -1   1  -5 2183.17  128.68
   1  -1   5 2275.94  128.97
  -1   1  -5 2275.39  128.47
  -1   1  -5 2207.69  128.16
   1  -1   6  593.94   38.77
   1  -1   6  606.47   38.70
  -1   1  -6  537.49   39.17
  -1   1  -6  626.25   36.80
  -1   1  -6  663.68   37.70
   1  -1   6  606.36   37.59
   1  -1   6  616.08   36.65
  -1   1  -6  613.77   36.87
   1  -1   6  647.67   36.44
  -1   1  -6  622.35   37.28
  -1   1  -6  628.88   36.34
  -1   1  -6  613.04   37.00
   1  -1   6  627.44   37.29
  -1   1  -6  643.47   36.77
   1  -1   6  645.22   40.11
  -1   1  -6  631.59   37.39
  -1   1  -6  649.94   40.26
  -1   1  -6  696.17   38.00
  -1   1  -6  683.92   37.71
   1  -1   7 2374.67  139.93
  -1   1  -7 2368.47  136.63
  -1   1  -7 2581.60  140.29
   1  -1   7 2412.63  138.41
  -1   1  -7 2027.44  138.78
   1  -1   7 2445.34  138.54
  -1   1  -7 2540.92  138.38
  -1   1  -7 2421.72  136.09
  -1   1  -7 2326.80  135.36
   1  -1   7 2429.15  137.06
  -1   1  -7 2540.46  137.06
   1  -1   7 2338.95  135.86
   1  -1   7 2345.76  135.59
  -1   1  -7 2306.43  136.14
  -1   1  -7 2333.84  136.61
  -1   1  -7 2340.49  136.60
  -1   1  -7 2335.72  135.74
  -1   1  -7 2609.42  137.38
  -1   1  -7 2465.63  136.98
  -1   1  -7 2398.93  135.96
  -1   1  -7 2344.72  136.23
   1  -1   7 2368.92  136.55
  -1   1  -7 2373.04  135.41
   1  -1   8  933.62   55.69
  -1   1  -8 1007.84   55.76
  -1   1  -8  941.05   54.63
  -1   1  -8  934.55   55.21
   1  -1   8  876.90   58.61
   1  -1   8  921.76   54.37
   1  -1   8  944.59   54.07
  -1   1  -8  958.61   54.75
  -1   1  -8  905.30   55.22
  -1   1  -8  931.74   55.23
  -1   1  -8  888.62   54.26
  -1   1  -8 1012.66   55.71
  -1   1  -8  994.12   55.99
  -1   1  -8 1025.16   57.17
   1  -1   8  879.43   57.07
   1  -1   8  943.19   57.03
  -1   1  -8  932.24   54.44
  -1   1  -8  929.72   54.76
   1  -1   8  961.75   55.11
  -1   1  -9 1271.35   70.21
   1  -1   9 1199.88   70.26
  -1   1  -9 1199.91   68.99
  -1   1  -9 1157.38   69.53
   1  -1   9  971.81   72.86
   1  -1   9 1171.31   68.69
   1  -1   9 1207.39   68.33
  -1   1  -9 1187.19   69.11
  -1   1  -9 1135.08   69.64
  -1   1  -9 1172.95   69.65
  -1   1  -9 1119.77   68.59
  -1   1  -9 1341.30   71.86
   1  -1   9 1161.69   71.80
   1  -1   9 1239.53   71.76
  -1   1  -9 1235.54   70.46
  -1   1  -9 1297.38   70.22
  -1   1  -9 1199.72   68.75
  -1   1  -9 1177.11   69.09
   1  -1   9 1174.00   69.41
   1  -1  10  596.89   40.94
  -1   1 -10  755.18   41.58
   1  -1  10  620.87   41.46
  -1   1 -10  653.58   38.49
  -1   1 -10  698.28   39.20
  -1   1 -10  710.10   39.83
   1  -1  10  618.05   39.71
   1  -1  10  643.49   38.12
   1  -1  10  655.83   37.67
  -1   1 -10  622.62   38.56
  -1   1 -10  641.24   39.17
  -1   1 -10  635.75   39.25
  -1   1 -10  621.68   38.06
  -1   1 -10  675.85   39.68
  -1   1 -10  696.08   39.80
  -1   1 -10  638.99   38.14
  -1   1 -10  658.52   38.58
   1  -1  11  898.53   59.20
   1  -1  11  918.28   58.84
  -1   1 -11  943.96   56.06
  -1   1 -11  988.31   56.71
   1  -1  11  932.49   57.49
  -1   1 -11 1148.76   59.66
  -1   1 -11 1054.03   57.55
   1  -1  11  929.09   55.61
   1  -1  11  973.82   55.13
  -1   1 -11  949.32   56.19
  -1   1 -11  923.80   56.86
  -1   1 -11  952.22   56.85
  -1   1 -11  887.85   55.60
  -1   1 -11  972.07   57.30
  -1   1 -11  951.44   56.10
  -1   1 -11  959.40   55.69
  -1   1 -11 1029.24   57.47
   1  -1  12  134.94    9.02
  -1   1 -12  137.70    9.80
   1  -1  12  129.92   12.36
   1  -1  12  139.25   13.44
  -1   1 -12  143.41    9.68
   1  -1  12  140.80    8.39
  -1   1 -12  141.64    9.17
  -1   1 -12  137.73   10.69
  -1   1 -12  126.62    8.99
  -1   1 -12  128.62    9.62
  -1   1 -12  159.11   13.35
  -1   1 -12  156.52   11.46
   1  -1  12  129.79   11.33
  -1   1 -12  131.75    9.10
   1  -1  13  881.87   50.24
  -1   1 -13  856.11   51.67
   1  -1  13  870.44   54.68
   1  -1  13  767.41   55.01
  -1   1 -13  863.34   51.54
  -1   1 -13  987.89   51.17
  -1   1 -13  879.11   51.02
  -1   1 -13  838.09   50.98
   1  -1  13  834.94   50.91
   1  -1  13  866.66   53.25
  -1   1 -13  838.76   51.47
  -1   1 -14  338.96   17.31
   1  -1  14  288.13   20.99
  -1   1 -14  254.12   16.87
   1  -1  14  261.78   15.84
   1  -1  14  278.13   16.82
   1  -1  14  243.40   21.59
  -1   1 -14  279.92   17.76
  -1   1 -14  276.55   17.50
  -1   1 -14  279.60   17.64
   1  -1  15  519.78   34.46
  -1   1 -15  460.65   30.37
   1  -1  15  521.73   30.33
  -1   1 -15  491.95   31.28
  -1   1 -15  485.30   31.08
  -1   1 -15  445.22   30.85
  -1   1 -16  139.67    9.19
  -1   1 -16  120.75    8.95
  -1   1 -16  128.61   10.01
  -1   1 -16  119.67   10.20
  -1   1 -16  124.26    9.73
   1  -1  16  110.50   13.11
  -1   1 -17  406.10   23.81
  -1   1 -17  396.84   23.97
  -1   1 -17  384.63   25.10
  -1   1 -17  376.84   24.77
   1  -1  17  363.82   27.99
   1  -1  18   50.17   10.42
  -1   1 -18   46.56    6.42
  -1   1 -18   45.80    6.97
  -1   1 -19  241.77   17.16
  -1   1 -19  236.56   16.70
   1  -1  19  248.78   20.66
   1  -1  19  245.75   26.43
   1  -1  20   62.11   11.16
  -1   1 -20   47.01    7.61
  -1   1 -20   36.70    7.02
  -1   1 -20   55.46    9.54
   1  -1  21  203.68   18.55
  -1   1 -21  166.87   13.54
  -1   1 -21  169.53   13.86
  -1   0  22   10.24    9.41
   1   0 -22    5.27    6.40
   1   0 -21    4.58    5.78
  -1   0  21   -9.38    8.98
   1   0 -21   -2.20    7.35
   1   0 -21   -5.59    6.22
  -1   0  21   -2.31   13.90
  -1   0  20   -2.21   14.04
   1   0 -20    2.13    6.07
  -1   0  20    3.09    8.83
  -1   0  20   -5.40   10.01
   1   0 -20   -0.69    7.07
   1   0 -20   -3.91    5.64
  -1   0  20   -0.36    4.61
  -1   0  20    6.74    8.17
   1   0 -19    3.93    6.42
  -1   0  19   -1.09    4.54
   1   0 -19    7.09    5.89
  -1   0  19    4.18    8.31
[truncated: 3,485,514 more chars]
