# Supplementary material for: Azetidinylideneketenimines as a Multimodal Synthetic Platform: Coordination Chemistry and Cycloaddition‐Triggered Transformations
Source: Angew Chem Int Ed Engl. 2026 Mar 30;65(20):e1569919. doi: 10.1002/anie.1569919 (PMC13159403; doi:10.1002/anie.1569919)
Supplement: Supplementary file 2 — Supporting File 2: anie72019‐sup‐0002‐Data.zip. [file ANIE-65-e1569919-s001.zip › Cpd_6_CCDC2523259_si106a_auto_2.cif]

 
data_si106a_auto
 
_audit_creation_method            'SHELXL-2019/3'
_shelx_SHELXL_version_number      '2019/3'
_chemical_name_systematic         ?
_chemical_name_common             ?
_chemical_melting_point           ?
_chemical_formula_moiety          ?
_chemical_formula_sum
 'C28 H43 Cl N3 O2 Rh' 
_chemical_formula_weight          592.01

loop_
 _atom_type_symbol
 _atom_type_description
 _atom_type_scat_dispersion_real
 _atom_type_scat_dispersion_imag
 _atom_type_scat_source
 'C'  'C'   0.0033   0.0016
 'International Tables Vol C Tables 4.2.6.8 and 6.1.1.4'
 'H'  'H'   0.0000   0.0000
 'International Tables Vol C Tables 4.2.6.8 and 6.1.1.4'
 'Cl'  'Cl'   0.1484   0.1585
 'International Tables Vol C Tables 4.2.6.8 and 6.1.1.4'
 'N'  'N'   0.0061   0.0033
 'International Tables Vol C Tables 4.2.6.8 and 6.1.1.4'
 'O'  'O'   0.0106   0.0060
 'International Tables Vol C Tables 4.2.6.8 and 6.1.1.4'
 'Rh'  'Rh'  -1.1178   0.9187
 'International Tables Vol C Tables 4.2.6.8 and 6.1.1.4'
 
_space_group_crystal_system       monoclinic
_space_group_IT_number            14
_space_group_name_H-M_alt         'P 21/c'
_space_group_name_Hall            '-P 2ybc'
 
_shelx_space_group_comment
;
The symmetry employed for this shelxl refinement is uniquely defined
by the following loop, which should always be used as a source of
symmetry information in preference to the above space-group names.
They are only intended as comments.
;
 
loop_
 _space_group_symop_operation_xyz
 'x, y, z'
 '-x, y+1/2, -z+1/2'
 '-x, -y, -z'
 'x, -y-1/2, z-1/2'
 
_cell_length_a                    10.8388(2)
_cell_length_b                    13.1607(2)
_cell_length_c                    20.5434(3)
_cell_angle_alpha                 90
_cell_angle_beta                  101.1890(10)
_cell_angle_gamma                 90
_cell_volume                      2874.74(8)
_cell_formula_units_Z             4
_cell_measurement_temperature     100(2)
_cell_measurement_reflns_used   41070
_cell_measurement_theta_min     2.4480
_cell_measurement_theta_max     31.2470
 
_exptl_crystal_description        needle
_exptl_crystal_colour             yellow
_exptl_crystal_density_meas       ?
_exptl_crystal_density_method     ?
_exptl_crystal_density_diffrn     1.368          
_exptl_crystal_F_000              1240
_exptl_transmission_factor_min    ?
_exptl_transmission_factor_max    ?
_exptl_crystal_size_max           0.150
_exptl_crystal_size_mid           0.050
_exptl_crystal_size_min           0.050
_exptl_absorpt_coefficient_mu     0.715
_shelx_estimated_absorpt_T_min    0.900
_shelx_estimated_absorpt_T_max    0.965
_exptl_absorpt_correction_T_min                   0.74957
_exptl_absorpt_correction_T_max                   1.00000
_exptl_absorpt_correction_type            multi-scan
_exptl_absorpt_process_details
;
CrysAlisPro 1.171.42.98a (Rigaku Oxford Diffraction, 2023)
Empirical absorption correction using spherical harmonics,
implemented in SCALE3 ABSPACK scaling algorithm.
;
_oxdiff_exptl_absorpt_empirical_full_min           0.388
_oxdiff_exptl_absorpt_empirical_full_max           2.994
_oxdiff_exptl_absorpt_empirical_details
;
Empirical correction (ABSPACK) includes:
- Absorption correction using spherical harmonics
- Frame scaling
;
_exptl_absorpt_special_details    ?
_diffrn_ambient_temperature       100(2)
_diffrn_source 'Rotating-anode X-ray tube'
_diffrn_source_type 'Rigaku (Mo) X-ray Source'
_diffrn_radiation_probe x-ray
_diffrn_radiation_type 'Mo K\a'
_diffrn_radiation_wavelength 0.71073
_diffrn_radiation_monochromator mirror
_diffrn_measurement_device 'four-circle diffractometer'
_diffrn_measurement_device_type 'XtaLAB Synergy R, DW system, HyPix'
_diffrn_detector 'Hybrid Pixel Array Detector'
_diffrn_detector_type HyPix
_diffrn_detector_area_resol_mean 10.0000
_diffrn_reflns_number             56544
_diffrn_reflns_av_unetI/netI      0.0284
_diffrn_reflns_av_R_equivalents   0.0446
_diffrn_reflns_limit_h_min        -15
_diffrn_reflns_limit_h_max        14
_diffrn_reflns_limit_k_min        -18
_diffrn_reflns_limit_k_max        18
_diffrn_reflns_limit_l_min        -29
_diffrn_reflns_limit_l_max        29
_diffrn_reflns_theta_min          2.463
_diffrn_reflns_theta_max          31.149
_diffrn_reflns_theta_full         25.242
_diffrn_measured_fraction_theta_max   0.878
_diffrn_measured_fraction_theta_full  0.999
_diffrn_reflns_Laue_measured_fraction_max    0.878
_diffrn_reflns_Laue_measured_fraction_full   0.999
_diffrn_reflns_point_group_measured_fraction_max   0.878
_diffrn_reflns_point_group_measured_fraction_full  0.999
_reflns_number_total              8153
_reflns_number_gt                 7138
_reflns_threshold_expression      'I > 2\s(I)'
_reflns_Friedel_coverage          0.000
_reflns_Friedel_fraction_max      .
_reflns_Friedel_fraction_full     .
 
_reflns_special_details
;
 Reflections were merged by SHELXL according to the crystal
 class for the calculation of statistics and refinement.
 
 _reflns_Friedel_fraction is defined as the number of unique
 Friedel pairs measured divided by the number that would be
 possible theoretically, ignoring centric projections and
 systematic absences.
;
 
_computing_data_collection        'CrysAlisPro 1.171.42.98a (Rigaku OD, 2023)'
_computing_cell_refinement        'CrysAlisPro 1.171.42.98a (Rigaku OD, 2023)'
_computing_data_reduction         'CrysAlisPro 1.171.42.98a (Rigaku OD, 2023)'
_computing_structure_solution     'SHELXT 2018/2 (Sheldrick, 2018)'
_computing_structure_refinement 'SHELXL-2019/2 (Sheldrick, 2019)'
_computing_molecular_graphics     ?
_computing_publication_material   ?
_refine_special_details           ?
_refine_ls_structure_factor_coef  Fsqd
_refine_ls_matrix_type            full
_refine_ls_weighting_scheme       calc
_refine_ls_weighting_details
'w=1/[\s^2^(Fo^2^)+(0.0242P)^2^+1.2043P] where P=(Fo^2^+2Fc^2^)/3'
_atom_sites_solution_primary      ?
_atom_sites_solution_secondary    ?
_atom_sites_solution_hydrogens    geom
_refine_ls_hydrogen_treatment     constr
_refine_ls_extinction_method      none
_refine_ls_extinction_coef        .
_refine_ls_number_reflns          8153
_refine_ls_number_parameters      324
_refine_ls_number_restraints      0
_refine_ls_R_factor_all           0.0295
_refine_ls_R_factor_gt            0.0236
_refine_ls_wR_factor_ref          0.0590
_refine_ls_wR_factor_gt           0.0566
_refine_ls_goodness_of_fit_ref    1.054
_refine_ls_restrained_S_all       1.054
_refine_ls_shift/su_max           0.002
_refine_ls_shift/su_mean          0.000
 
loop_
 _atom_site_label
 _atom_site_type_symbol
 _atom_site_fract_x
 _atom_site_fract_y
 _atom_site_fract_z
 _atom_site_U_iso_or_equiv
 _atom_site_adp_type
 _atom_site_occupancy
 _atom_site_site_symmetry_order  
 _atom_site_calc_flag
 _atom_site_refinement_flags_posn
 _atom_site_refinement_flags_adp
 _atom_site_refinement_flags_occupancy
 _atom_site_disorder_assembly
 _atom_site_disorder_group
C1 C 0.43001(11) 0.42044(10) 0.76959(6) 0.0135(2) Uani 1 1 d . . . . .
C2 C 0.38978(11) 0.43163(9) 0.70423(6) 0.0130(2) Uani 1 1 d . . . . .
N1 N 0.34814(10) 0.44934(9) 0.64685(5) 0.0147(2) Uani 1 1 d . . . . .
C3 C 0.27386(11) 0.38420(10) 0.59468(6) 0.0135(2) Uani 1 1 d . . . . .
C4 C 0.54986(11) 0.37793(9) 0.79085(6) 0.0126(2) Uani 1 1 d . . . . .
N2 N 0.60353(10) 0.33843(9) 0.84869(5) 0.0153(2) Uani 1 1 d . . . . .
C5 C 0.66350(11) 0.35525(10) 0.75848(6) 0.0136(2) Uani 1 1 d . . . . .
H1 H 0.641557 0.300005 0.724807 0.016 Uiso 1 1 calc R U . . .
C6 C 0.72431(12) 0.30732(10) 0.82829(6) 0.0161(2) Uani 1 1 d . . . . .
C7 C 0.13660(12) 0.41949(11) 0.58232(7) 0.0187(3) Uani 1 1 d . . . . .
H2 H 0.131204 0.491829 0.568858 0.022 Uiso 1 1 calc R U . . .
H3 H 0.102676 0.412680 0.623517 0.022 Uiso 1 1 calc R U . . .
C21 C 0.86375(13) 0.58003(11) 0.77438(7) 0.0218(3) Uani 1 1 d . . . . .
H4 H 0.917546 0.532019 0.803439 0.033 Uiso 1 1 calc R U . . .
H5 H 0.864530 0.645810 0.796808 0.033 Uiso 1 1 calc R U . . .
H6 H 0.895385 0.588501 0.733143 0.033 Uiso 1 1 calc R U . . .
C22 C 0.76533(12) 0.41887(11) 0.66832(7) 0.0188(3) Uani 1 1 d . . . . .
H7 H 0.811762 0.481109 0.658860 0.023 Uiso 1 1 calc R U . . .
C23 C 0.65562(15) 0.40426(13) 0.61008(7) 0.0267(3) Uani 1 1 d . . . . .
H8 H 0.611275 0.341129 0.616173 0.040 Uiso 1 1 calc R U . . .
H9 H 0.687634 0.400518 0.568683 0.040 Uiso 1 1 calc R U . . .
H10 H 0.597525 0.461755 0.607979 0.040 Uiso 1 1 calc R U . . .
C24 C 0.85639(16) 0.32991(14) 0.67252(9) 0.0357(4) Uani 1 1 d . . . . .
H11 H 0.928324 0.341641 0.708747 0.054 Uiso 1 1 calc R U . . .
H12 H 0.885970 0.323700 0.630548 0.054 Uiso 1 1 calc R U . . .
H13 H 0.813461 0.267141 0.680979 0.054 Uiso 1 1 calc R U . . .
C25 C 0.83978(12) 0.35899(12) 0.86751(7) 0.0219(3) Uani 1 1 d . . . . .
H14 H 0.821770 0.431145 0.872874 0.033 Uiso 1 1 calc R U . . .
H15 H 0.909572 0.352246 0.843804 0.033 Uiso 1 1 calc R U . . .
H16 H 0.862820 0.327052 0.911283 0.033 Uiso 1 1 calc R U . . .
C26 C 0.74232(15) 0.19293(11) 0.82437(8) 0.0261(3) Uani 1 1 d . . . . .
H17 H 0.765884 0.165037 0.869304 0.039 Uiso 1 1 calc R U . . .
H18 H 0.809025 0.178564 0.799594 0.039 Uiso 1 1 calc R U . . .
H19 H 0.663660 0.161539 0.801706 0.039 Uiso 1 1 calc R U . . .
Rh1 Rh 0.30613(2) 0.47761(2) 0.82863(2) 0.01295(4) Uani 1 1 d . . . . .
Cl1 Cl 0.43927(3) 0.61998(3) 0.85213(2) 0.02480(8) Uani 1 1 d . . . . .
C27 C 0.20443(12) 0.36629(11) 0.81062(7) 0.0210(3) Uani 1 1 d . . . . .
O1 O 0.13894(10) 0.29824(9) 0.80157(7) 0.0358(3) Uani 1 1 d . . . . .
C28 C 0.19707(13) 0.53358(11) 0.88061(7) 0.0214(3) Uani 1 1 d . . . . .
O2 O 0.13058(10) 0.56487(11) 0.91179(6) 0.0364(3) Uani 1 1 d . . . . .
C8 C 0.05929(13) 0.35360(11) 0.52698(7) 0.0216(3) Uani 1 1 d . . . . .
H20 H -0.030600 0.375914 0.518619 0.026 Uiso 1 1 calc R U . . .
C9 C 0.06782(13) 0.24188(11) 0.54851(7) 0.0212(3) Uani 1 1 d . . . . .
H21 H 0.033279 0.233715 0.589418 0.025 Uiso 1 1 calc R U . . .
H22 H 0.017444 0.199374 0.513336 0.025 Uiso 1 1 calc R U . . .
C10 C 0.20498(13) 0.20731(11) 0.56128(7) 0.0211(3) Uani 1 1 d . . . . .
H23 H 0.210279 0.134436 0.575340 0.025 Uiso 1 1 calc R U . . .
C11 C 0.28159(12) 0.27306(10) 0.61648(6) 0.0173(3) Uani 1 1 d . . . . .
H24 H 0.247909 0.265506 0.657699 0.021 Uiso 1 1 calc R U . . .
H25 H 0.370423 0.250543 0.625677 0.021 Uiso 1 1 calc R U . . .
C12 C 0.32582(13) 0.39674(12) 0.53121(6) 0.0220(3) Uani 1 1 d . . . . .
H26 H 0.415268 0.375919 0.539258 0.026 Uiso 1 1 calc R U . . .
H27 H 0.320583 0.468917 0.517365 0.026 Uiso 1 1 calc R U . . .
C13 C 0.24900(14) 0.33060(13) 0.47614(7) 0.0256(3) Uani 1 1 d . . . . .
H28 H 0.283326 0.338261 0.434602 0.031 Uiso 1 1 calc R U . . .
C14 C 0.25802(14) 0.21930(12) 0.49790(8) 0.0268(3) Uani 1 1 d . . . . .
H29 H 0.209882 0.176217 0.462308 0.032 Uiso 1 1 calc R U . . .
H30 H 0.346942 0.197044 0.506126 0.032 Uiso 1 1 calc R U . . .
C15 C 0.11163(14) 0.36542(13) 0.46326(7) 0.0268(3) Uani 1 1 d . . . . .
H31 H 0.061478 0.323990 0.427400 0.032 Uiso 1 1 calc R U . . .
H32 H 0.106057 0.437392 0.448978 0.032 Uiso 1 1 calc R U . . .
C16 C 0.55809(13) 0.32974(13) 0.91118(7) 0.0236(3) Uani 1 1 d . . . . .
H33 H 0.464709 0.338710 0.900931 0.028 Uiso 1 1 calc R U . . .
N3 N 0.72561(10) 0.43555(9) 0.73146(5) 0.0163(2) Uani 1 1 d . . . . .
C17 C 0.61336(16) 0.41436(16) 0.95850(8) 0.0357(4) Uani 1 1 d . . . . .
H34 H 0.704796 0.406044 0.970587 0.054 Uiso 1 1 calc R U . . .
H35 H 0.577070 0.411220 0.998585 0.054 Uiso 1 1 calc R U . . .
H36 H 0.593779 0.480299 0.936772 0.054 Uiso 1 1 calc R U . . .
C18 C 0.58591(15) 0.22487(15) 0.94206(9) 0.0358(4) Uani 1 1 d . . . . .
H37 H 0.551557 0.172631 0.909565 0.054 Uiso 1 1 calc R U . . .
H38 H 0.546968 0.218760 0.981133 0.054 Uiso 1 1 calc R U . . .
H39 H 0.677070 0.215801 0.955331 0.054 Uiso 1 1 calc R U . . .
C19 C 0.72875(12) 0.53891(10) 0.75833(7) 0.0160(2) Uani 1 1 d . . . . .
H40 H 0.698203 0.534862 0.801169 0.019 Uiso 1 1 calc R U . . .
C20 C 0.64217(12) 0.61321(11) 0.71347(7) 0.0192(3) Uani 1 1 d . . . . .
H41 H 0.671610 0.621522 0.671594 0.029 Uiso 1 1 calc R U . . .
H42 H 0.643388 0.679171 0.735721 0.029 Uiso 1 1 calc R U . . .
H43 H 0.556175 0.586422 0.704421 0.029 Uiso 1 1 calc R U . . .
 
loop_
 _atom_site_aniso_label
 _atom_site_aniso_U_11
 _atom_site_aniso_U_22
 _atom_site_aniso_U_33
 _atom_site_aniso_U_23
 _atom_site_aniso_U_13
 _atom_site_aniso_U_12
C1 0.0126(5) 0.0149(6) 0.0131(6) 0.0000(5) 0.0030(4) 0.0000(4)
C2 0.0108(5) 0.0115(6) 0.0177(6) -0.0009(5) 0.0053(4) -0.0002(4)
N1 0.0153(5) 0.0158(5) 0.0127(5) 0.0007(4) 0.0019(4) 0.0008(4)
C3 0.0145(6) 0.0151(6) 0.0107(5) 0.0005(5) 0.0016(4) 0.0000(4)
C4 0.0143(6) 0.0118(6) 0.0118(5) 0.0003(4) 0.0029(4) -0.0016(4)
N2 0.0128(5) 0.0208(6) 0.0125(5) 0.0039(4) 0.0032(4) 0.0016(4)
C5 0.0136(5) 0.0139(6) 0.0136(6) 0.0007(5) 0.0033(4) 0.0006(4)
C6 0.0136(6) 0.0188(6) 0.0169(6) 0.0041(5) 0.0048(4) 0.0035(5)
C7 0.0166(6) 0.0178(6) 0.0206(6) -0.0004(5) 0.0007(5) 0.0043(5)
C21 0.0196(6) 0.0201(7) 0.0241(7) -0.0006(6) 0.0001(5) -0.0042(5)
C22 0.0187(6) 0.0228(7) 0.0174(6) -0.0021(5) 0.0095(5) -0.0041(5)
C23 0.0342(8) 0.0308(8) 0.0152(6) -0.0005(6) 0.0047(6) -0.0106(6)
C24 0.0290(8) 0.0407(10) 0.0432(10) -0.0038(8) 0.0214(7) 0.0073(7)
C25 0.0156(6) 0.0306(8) 0.0184(6) 0.0061(6) 0.0001(5) 0.0025(5)
C26 0.0316(8) 0.0200(7) 0.0271(8) 0.0062(6) 0.0067(6) 0.0070(6)
Rh1 0.01191(5) 0.01468(6) 0.01248(5) -0.00134(3) 0.00294(4) 0.00011(3)
Cl1 0.02778(17) 0.01954(16) 0.02783(18) -0.00489(14) 0.00725(13) -0.00788(13)
C27 0.0156(6) 0.0240(7) 0.0247(7) -0.0050(6) 0.0071(5) 0.0023(5)
O1 0.0233(5) 0.0276(6) 0.0589(8) -0.0158(6) 0.0136(5) -0.0078(5)
C28 0.0180(6) 0.0245(7) 0.0206(7) -0.0044(5) 0.0009(5) 0.0019(5)
O2 0.0274(6) 0.0523(8) 0.0308(6) -0.0136(6) 0.0087(5) 0.0106(5)
C8 0.0158(6) 0.0255(7) 0.0216(7) -0.0021(6) -0.0016(5) 0.0023(5)
C9 0.0217(6) 0.0238(7) 0.0186(6) -0.0021(5) 0.0053(5) -0.0045(5)
C10 0.0253(7) 0.0158(6) 0.0214(7) -0.0021(5) 0.0024(5) 0.0013(5)
C11 0.0211(6) 0.0147(6) 0.0148(6) 0.0009(5) 0.0004(5) 0.0033(5)
C12 0.0219(7) 0.0327(8) 0.0121(6) -0.0004(5) 0.0048(5) -0.0073(6)
C13 0.0273(7) 0.0394(9) 0.0114(6) -0.0038(6) 0.0071(5) -0.0084(6)
C14 0.0243(7) 0.0330(8) 0.0235(7) -0.0119(6) 0.0056(6) 0.0009(6)
C15 0.0296(8) 0.0313(8) 0.0158(7) 0.0034(6) -0.0048(5) -0.0048(6)
C16 0.0158(6) 0.0426(9) 0.0136(6) 0.0107(6) 0.0053(5) 0.0052(6)
N3 0.0211(5) 0.0153(5) 0.0143(5) -0.0018(4) 0.0081(4) -0.0027(4)
C17 0.0360(9) 0.0563(12) 0.0159(7) -0.0028(7) 0.0075(6) 0.0105(8)
C18 0.0268(8) 0.0525(11) 0.0295(8) 0.0245(8) 0.0091(6) 0.0029(7)
C19 0.0179(6) 0.0154(6) 0.0150(6) -0.0009(5) 0.0039(5) -0.0016(5)
C20 0.0190(6) 0.0173(6) 0.0211(7) 0.0015(5) 0.0039(5) -0.0014(5)
 
_geom_special_details
;
 All esds (except the esd in the dihedral angle between two l.s. planes)
 are estimated using the full covariance matrix.  The cell esds are taken
 into account individually in the estimation of esds in distances, angles
 and torsion angles; correlations between esds in cell parameters are only
 used when they are defined by crystal symmetry.  An approximate (isotropic)
 treatment of cell esds is used for estimating esds involving l.s. planes.
;
 
loop_
 _geom_bond_atom_site_label_1
 _geom_bond_atom_site_label_2
 _geom_bond_distance
 _geom_bond_site_symmetry_2
 _geom_bond_publ_flag
C1 C2 1.3370(17) . ?
C1 C4 1.4040(17) . ?
C1 Rh1 2.1147(12) . ?
C2 N1 1.2006(16) . ?
N1 C3 1.4821(16) . ?
C3 C12 1.5265(17) . ?
C3 C11 1.5271(18) . ?
C3 C7 1.5320(17) . ?
C4 N2 1.3237(16) . ?
C4 C5 1.5383(16) . ?
N2 C16 1.4658(16) . ?
N2 C6 1.5067(16) . ?
C5 N3 1.4224(16) . ?
C5 C6 1.5881(18) . ?
C6 C25 1.5121(19) . ?
C6 C26 1.522(2) . ?
C7 C8 1.5418(19) . ?
C21 C19 1.5347(18) . ?
C22 N3 1.4604(16) . ?
C22 C24 1.523(2) . ?
C22 C23 1.527(2) . ?
Rh1 C27 1.8276(15) . ?
Rh1 C28 1.8894(14) . ?
Rh1 Cl1 2.3571(4) . ?
C27 O1 1.1354(18) . ?
C28 O2 1.1307(18) . ?
C8 C15 1.532(2) . ?
C8 C9 1.533(2) . ?
C9 C10 1.528(2) . ?
C10 C14 1.530(2) . ?
C10 C11 1.5358(19) . ?
C12 C13 1.538(2) . ?
C13 C15 1.531(2) . ?
C13 C14 1.529(2) . ?
C16 C17 1.523(2) . ?
C16 C18 1.524(2) . ?
N3 C19 1.4660(17) . ?
C19 C20 1.5331(19) . ?
 
loop_
 _geom_angle_atom_site_label_1
 _geom_angle_atom_site_label_2
 _geom_angle_atom_site_label_3
 _geom_angle
 _geom_angle_site_symmetry_1
 _geom_angle_site_symmetry_3
 _geom_angle_publ_flag
C2 C1 C4 117.26(11) . . ?
C2 C1 Rh1 114.66(9) . . ?
C4 C1 Rh1 127.99(9) . . ?
N1 C2 C1 174.13(13) . . ?
C2 N1 C3 130.21(12) . . ?
N1 C3 C12 108.44(10) . . ?
N1 C3 C11 110.54(10) . . ?
C12 C3 C11 110.23(11) . . ?
N1 C3 C7 108.56(10) . . ?
C12 C3 C7 109.45(11) . . ?
C11 C3 C7 109.59(11) . . ?
N2 C4 C1 130.89(11) . . ?
N2 C4 C5 93.59(10) . . ?
C1 C4 C5 135.48(11) . . ?
C4 N2 C16 130.76(11) . . ?
C4 N2 C6 96.38(10) . . ?
C16 N2 C6 132.85(10) . . ?
N3 C5 C4 120.26(11) . . ?
N3 C5 C6 120.17(10) . . ?
C4 C5 C6 85.04(9) . . ?
N2 C6 C25 113.80(11) . . ?
N2 C6 C26 114.25(11) . . ?
C25 C6 C26 111.81(12) . . ?
N2 C6 C5 84.98(9) . . ?
C25 C6 C5 117.27(11) . . ?
C26 C6 C5 112.34(11) . . ?
C3 C7 C8 108.85(11) . . ?
N3 C22 C24 111.39(12) . . ?
N3 C22 C23 113.33(11) . . ?
C24 C22 C23 110.20(13) . . ?
C27 Rh1 C28 90.46(6) . . ?
C27 Rh1 C1 91.36(5) . . ?
C28 Rh1 C1 177.90(6) . . ?
C27 Rh1 Cl1 179.36(5) . . ?
C28 Rh1 Cl1 89.98(5) . . ?
C1 Rh1 Cl1 88.20(4) . . ?
O1 C27 Rh1 177.14(13) . . ?
O2 C28 Rh1 178.38(14) . . ?
C15 C8 C9 109.41(12) . . ?
C15 C8 C7 109.54(12) . . ?
C9 C8 C7 109.44(11) . . ?
C10 C9 C8 109.72(11) . . ?
C9 C10 C14 109.68(12) . . ?
C9 C10 C11 109.12(11) . . ?
C14 C10 C11 109.37(12) . . ?
C3 C11 C10 109.40(10) . . ?
C3 C12 C13 109.29(11) . . ?
C15 C13 C14 110.00(12) . . ?
C15 C13 C12 109.11(13) . . ?
C14 C13 C12 109.42(12) . . ?
C10 C14 C13 109.53(12) . . ?
C13 C15 C8 109.32(11) . . ?
N2 C16 C17 110.16(12) . . ?
N2 C16 C18 111.23(13) . . ?
C17 C16 C18 112.02(13) . . ?
C5 N3 C22 118.58(11) . . ?
C5 N3 C19 121.38(10) . . ?
C22 N3 C19 118.99(11) . . ?
N3 C19 C20 113.50(11) . . ?
N3 C19 C21 111.07(11) . . ?
C20 C19 C21 110.56(11) . . ?
 
loop_
 _geom_torsion_atom_site_label_1
 _geom_torsion_atom_site_label_2
 _geom_torsion_atom_site_label_3
 _geom_torsion_atom_site_label_4
 _geom_torsion
 _geom_torsion_site_symmetry_1
 _geom_torsion_site_symmetry_2
 _geom_torsion_site_symmetry_3
 _geom_torsion_site_symmetry_4
 _geom_torsion_publ_flag
C2 N1 C3 C12 -136.43(14) . . . . ?
C2 N1 C3 C11 -15.49(18) . . . . ?
C2 N1 C3 C7 104.73(15) . . . . ?
C2 C1 C4 N2 -163.94(13) . . . . ?
Rh1 C1 C4 N2 19.8(2) . . . . ?
C2 C1 C4 C5 13.1(2) . . . . ?
Rh1 C1 C4 C5 -163.15(11) . . . . ?
C1 C4 N2 C16 -3.1(2) . . . . ?
C5 C4 N2 C16 178.94(14) . . . . ?
C1 C4 N2 C6 177.29(14) . . . . ?
C5 C4 N2 C6 -0.67(10) . . . . ?
N2 C4 C5 N3 -121.60(12) . . . . ?
C1 C4 C5 N3 60.6(2) . . . . ?
N2 C4 C5 C6 0.63(10) . . . . ?
C1 C4 C5 C6 -177.16(15) . . . . ?
C4 N2 C6 C25 118.29(12) . . . . ?
C16 N2 C6 C25 -61.30(19) . . . . ?
C4 N2 C6 C26 -111.62(12) . . . . ?
C16 N2 C6 C26 68.79(19) . . . . ?
C4 N2 C6 C5 0.65(10) . . . . ?
C16 N2 C6 C5 -178.94(15) . . . . ?
N3 C5 C6 N2 121.76(12) . . . . ?
C4 C5 C6 N2 -0.56(9) . . . . ?
N3 C5 C6 C25 7.52(17) . . . . ?
C4 C5 C6 C25 -114.79(12) . . . . ?
N3 C5 C6 C26 -124.06(13) . . . . ?
C4 C5 C6 C26 113.62(11) . . . . ?
N1 C3 C7 C8 178.73(11) . . . . ?
C12 C3 C7 C8 60.54(14) . . . . ?
C11 C3 C7 C8 -60.45(14) . . . . ?
C3 C7 C8 C15 -60.11(15) . . . . ?
C3 C7 C8 C9 59.83(14) . . . . ?
C15 C8 C9 C10 59.97(14) . . . . ?
C7 C8 C9 C10 -60.07(15) . . . . ?
C8 C9 C10 C14 -59.75(15) . . . . ?
C8 C9 C10 C11 60.04(15) . . . . ?
N1 C3 C11 C10 -179.43(10) . . . . ?
C12 C3 C11 C10 -59.56(14) . . . . ?
C7 C3 C11 C10 60.96(14) . . . . ?
C9 C10 C11 C3 -60.37(14) . . . . ?
C14 C10 C11 C3 59.61(14) . . . . ?
N1 C3 C12 C13 -179.37(11) . . . . ?
C11 C3 C12 C13 59.50(15) . . . . ?
C7 C3 C12 C13 -61.10(15) . . . . ?
C3 C12 C13 C15 60.75(16) . . . . ?
C3 C12 C13 C14 -59.64(15) . . . . ?
C9 C10 C14 C13 59.31(15) . . . . ?
C11 C10 C14 C13 -60.33(15) . . . . ?
C15 C13 C14 C10 -59.48(15) . . . . ?
C12 C13 C14 C10 60.36(15) . . . . ?
C14 C13 C15 C8 59.74(15) . . . . ?
C12 C13 C15 C8 -60.30(16) . . . . ?
C9 C8 C15 C13 -59.70(15) . . . . ?
C7 C8 C15 C13 60.27(16) . . . . ?
C4 N2 C16 C17 -98.96(16) . . . . ?
C6 N2 C16 C17 80.51(18) . . . . ?
C4 N2 C16 C18 136.21(15) . . . . ?
C6 N2 C16 C18 -44.3(2) . . . . ?
C4 C5 N3 C22 -138.82(12) . . . . ?
C6 C5 N3 C22 118.28(13) . . . . ?
C4 C5 N3 C19 29.30(17) . . . . ?
C6 C5 N3 C19 -73.60(15) . . . . ?
C24 C22 N3 C5 -59.32(16) . . . . ?
C23 C22 N3 C5 65.62(16) . . . . ?
C24 C22 N3 C19 132.27(13) . . . . ?
C23 C22 N3 C19 -102.78(14) . . . . ?
C5 N3 C19 C20 -106.32(13) . . . . ?
C22 N3 C19 C20 61.75(15) . . . . ?
C5 N3 C19 C21 128.38(12) . . . . ?
C22 N3 C19 C21 -63.55(15) . . . . ?
 
_refine_diff_density_max    0.484
_refine_diff_density_min   -0.503
_refine_diff_density_rms    0.064

_shelx_res_file
;
TITL si106a_auto_a.res in P2(1)/c
    si106a_auto.res
    created by SHELXL-2019/3 at 18:57:13 on 31-Jan-2024
REM  Yadorkari-X generated
CELL 0.71073 10.8388 13.1607 20.5434 90.0000 101.1890 90.0000
ZERR 4.0 0.0002 0.0002 0.0003 0.0000 0.0010 0.0000
LATT 1
SYMM -X, 1/2+Y, 1/2-Z
REM  SPGR P21/c monoclinic
SFAC C H Cl N O Rh
UNIT 112 172 4 12 8 4
SIZE 0.15 0.05 0.05
TEMP -173.0
L.S. 20
FMAP 2
PLAN -20
ACTA
CONF
LIST 4

fmap 2

WGHT    0.024200    1.204300
FVAR       0.33702
C1    1    0.430008    0.420438    0.769594    11.00000    0.01258    0.01494 =
         0.01315   -0.00002    0.00304    0.00001
C2    1    0.389782    0.431626    0.704233    11.00000    0.01084    0.01153 =
         0.01770   -0.00094    0.00532   -0.00018
N1    4    0.348138    0.449336    0.646846    11.00000    0.01530    0.01583 =
         0.01271    0.00072    0.00195    0.00076
C3    1    0.273858    0.384196    0.594685    11.00000    0.01449    0.01511 =
         0.01069    0.00047    0.00156   -0.00001
C4    1    0.549864    0.377928    0.790854    11.00000    0.01432    0.01180 =
         0.01184    0.00028    0.00287   -0.00157
N2    4    0.603527    0.338429    0.848691    11.00000    0.01282    0.02081 =
         0.01252    0.00391    0.00319    0.00161
C5    1    0.663500    0.355252    0.758483    11.00000    0.01360    0.01389 =
         0.01361    0.00068    0.00327    0.00062
AFIX  13
H1    2    0.641557    0.300005    0.724807    11.00000   -1.20000
AFIX   0
C6    1    0.724313    0.307323    0.828289    11.00000    0.01358    0.01876 =
         0.01686    0.00411    0.00481    0.00347
C7    1    0.136596    0.419487    0.582323    11.00000    0.01662    0.01783 =
         0.02059   -0.00043    0.00072    0.00433
AFIX  23
H2    2    0.131204    0.491829    0.568858    11.00000   -1.20000
H3    2    0.102676    0.412680    0.623517    11.00000   -1.20000
AFIX   0
C21   1    0.863752    0.580026    0.774381    11.00000    0.01960    0.02009 =
         0.02411   -0.00058    0.00009   -0.00424
AFIX 137
H4    2    0.917546    0.532019    0.803439    11.00000   -1.50000
H5    2    0.864530    0.645810    0.796808    11.00000   -1.50000
H6    2    0.895385    0.588501    0.733143    11.00000   -1.50000
AFIX   0
C22   1    0.765329    0.418868    0.668320    11.00000    0.01873    0.02278 =
         0.01741   -0.00214    0.00949   -0.00407
AFIX  13
H7    2    0.811762    0.481109    0.658860    11.00000   -1.20000
AFIX   0
C23   1    0.655621    0.404260    0.610075    11.00000    0.03420    0.03084 =
         0.01518   -0.00047    0.00471   -0.01061
AFIX 137
H8    2    0.611275    0.341129    0.616173    11.00000   -1.50000
H9    2    0.687634    0.400518    0.568683    11.00000   -1.50000
H10   2    0.597525    0.461755    0.607979    11.00000   -1.50000
AFIX   0
C24   1    0.856386    0.329910    0.672523    11.00000    0.02896    0.04069 =
         0.04321   -0.00378    0.02138    0.00735
AFIX 137
H11   2    0.928324    0.341641    0.708747    11.00000   -1.50000
H12   2    0.885970    0.323700    0.630548    11.00000   -1.50000
H13   2    0.813461    0.267141    0.680979    11.00000   -1.50000
AFIX   0
C25   1    0.839776    0.358986    0.867513    11.00000    0.01557    0.03058 =
         0.01839    0.00609    0.00012    0.00249
AFIX 137
H14   2    0.821770    0.431145    0.872874    11.00000   -1.50000
H15   2    0.909572    0.352246    0.843804    11.00000   -1.50000
H16   2    0.862820    0.327052    0.911283    11.00000   -1.50000
AFIX   0
C26   1    0.742324    0.192929    0.824375    11.00000    0.03158    0.01997 =
         0.02713    0.00620    0.00669    0.00695
AFIX 137
H17   2    0.765884    0.165037    0.869304    11.00000   -1.50000
H18   2    0.809025    0.178564    0.799594    11.00000   -1.50000
H19   2    0.663660    0.161539    0.801706    11.00000   -1.50000
AFIX   0
RH1   6    0.306128    0.477610    0.828627    11.00000    0.01191    0.01468 =
         0.01248   -0.00134    0.00294    0.00011
CL1   3    0.439269    0.619981    0.852126    11.00000    0.02778    0.01954 =
         0.02783   -0.00489    0.00725   -0.00788
C27   1    0.204427    0.366287    0.810619    11.00000    0.01564    0.02398 =
         0.02469   -0.00501    0.00708    0.00228
O1    5    0.138937    0.298242    0.801572    11.00000    0.02327    0.02764 =
         0.05890   -0.01582    0.01362   -0.00776
C28   1    0.197068    0.533577    0.880607    11.00000    0.01796    0.02455 =
         0.02061   -0.00439    0.00090    0.00193
O2    5    0.130581    0.564875    0.911789    11.00000    0.02743    0.05230 =
         0.03078   -0.01360    0.00873    0.01059
C8    1    0.059286    0.353599    0.526977    11.00000    0.01578    0.02546 =
         0.02156   -0.00210   -0.00163    0.00226
AFIX  13
H20   2   -0.030600    0.375914    0.518619    11.00000   -1.20000
AFIX   0
C9    1    0.067820    0.241882    0.548509    11.00000    0.02168    0.02380 =
         0.01863   -0.00206    0.00535   -0.00454
AFIX  23
H21   2    0.033279    0.233715    0.589418    11.00000   -1.20000
H22   2    0.017444    0.199374    0.513336    11.00000   -1.20000
AFIX   0
C10   1    0.204980    0.207307    0.561282    11.00000    0.02534    0.01576 =
         0.02138   -0.00209    0.00241    0.00132
AFIX  13
H23   2    0.210279    0.134436    0.575340    11.00000   -1.20000
AFIX   0
C11   1    0.281586    0.273064    0.616481    11.00000    0.02108    0.01471 =
         0.01483    0.00094    0.00037    0.00328
AFIX  23
H24   2    0.247909    0.265506    0.657699    11.00000   -1.20000
H25   2    0.370423    0.250543    0.625677    11.00000   -1.20000
AFIX   0
C12   1    0.325824    0.396742    0.531208    11.00000    0.02186    0.03274 =
         0.01207   -0.00040    0.00479   -0.00725
AFIX  23
H26   2    0.415268    0.375919    0.539258    11.00000   -1.20000
H27   2    0.320583    0.468917    0.517365    11.00000   -1.20000
AFIX   0
C13   1    0.249004    0.330602    0.476142    11.00000    0.02733    0.03943 =
         0.01138   -0.00384    0.00709   -0.00836
AFIX  13
H28   2    0.283326    0.338261    0.434602    11.00000   -1.20000
AFIX   0
C14   1    0.258017    0.219298    0.497895    11.00000    0.02430    0.03296 =
         0.02349   -0.01194    0.00564    0.00095
AFIX  23
H29   2    0.209882    0.176217    0.462308    11.00000   -1.20000
H30   2    0.346942    0.197044    0.506126    11.00000   -1.20000
AFIX   0
C15   1    0.111631    0.365419    0.463262    11.00000    0.02959    0.03132 =
         0.01584    0.00344   -0.00478   -0.00475
AFIX  23
H31   2    0.061478    0.323990    0.427400    11.00000   -1.20000
H32   2    0.106057    0.437392    0.448978    11.00000   -1.20000
AFIX   0
C16   1    0.558091    0.329741    0.911176    11.00000    0.01576    0.04255 =
         0.01358    0.01066    0.00528    0.00520
AFIX  13
H33   2    0.464709    0.338710    0.900931    11.00000   -1.20000
AFIX   0
N3    4    0.725611    0.435550    0.731462    11.00000    0.02114    0.01529 =
         0.01434   -0.00181    0.00806   -0.00271
C17   1    0.613358    0.414365    0.958496    11.00000    0.03602    0.05626 =
         0.01594   -0.00277    0.00746    0.01050
AFIX 137
H34   2    0.704796    0.406044    0.970587    11.00000   -1.50000
H35   2    0.577070    0.411220    0.998585    11.00000   -1.50000
H36   2    0.593779    0.480299    0.936772    11.00000   -1.50000
AFIX   0
C18   1    0.585905    0.224869    0.942059    11.00000    0.02684    0.05250 =
         0.02951    0.02451    0.00908    0.00285
AFIX 137
H37   2    0.551557    0.172631    0.909565    11.00000   -1.50000
H38   2    0.546968    0.218760    0.981133    11.00000   -1.50000
H39   2    0.677070    0.215801    0.955331    11.00000   -1.50000
AFIX   0
C19   1    0.728751    0.538913    0.758331    11.00000    0.01789    0.01540 =
         0.01495   -0.00090    0.00391   -0.00165
AFIX  13
H40   2    0.698203    0.534862    0.801169    11.00000   -1.20000
AFIX   0
C20   1    0.642173    0.613208    0.713471    11.00000    0.01904    0.01733 =
         0.02108    0.00151    0.00388   -0.00144
AFIX 137
H41   2    0.671610    0.621522    0.671594    11.00000   -1.50000
H42   2    0.643388    0.679171    0.735721    11.00000   -1.50000
H43   2    0.556175    0.586422    0.704421    11.00000   -1.50000

AFIX   0
HKLF 4 1 1 0 0 0 1 0 0 0 1


REM  si106a_auto_a.res in P2(1)/c
REM wR2 = 0.0590, GooF = S = 1.054, Restrained GooF = 1.054 for all data
REM R1 = 0.0236 for 7138 Fo > 4sig(Fo) and 0.0295 for all 8153 data
REM 324 parameters refined using 0 restraints

END

WGHT      0.0231      1.1979

REM Highest difference peak  0.484,  deepest hole -0.503,  1-sigma level  0.064
Q1    1   0.6027  0.3672  0.7686  11.00000  0.05    0.48
Q2    1   0.5021  0.4197  0.7810  11.00000  0.05    0.40
Q3    1   0.3780  0.4392  0.7934  11.00000  0.05    0.40
Q4    1   0.2897  0.3851  0.5583  11.00000  0.05    0.39
Q5    1   0.7363  0.4193  0.6936  11.00000  0.05    0.38
Q6    1   0.0831  0.4769  0.5154  11.00000  0.05    0.37
Q7    1   0.6979  0.3350  0.7891  11.00000  0.05    0.37
Q8    1   0.3003  0.5585  0.8316  11.00000  0.05    0.36
Q9    1   0.2572  0.2796  0.4893  11.00000  0.05    0.35
Q10   1   0.0702  0.2975  0.5376  11.00000  0.05    0.35
Q11   1   0.7128  0.4068  0.6419  11.00000  0.05    0.35
Q12   1   0.2721  0.3307  0.6040  11.00000  0.05    0.34
Q13   1   0.6749  0.5668  0.7335  11.00000  0.05    0.34
Q14   1   0.6799  0.3147  0.8436  11.00000  0.05    0.34
Q15   1   0.1467  0.3408  0.7762  11.00000  0.05    0.34
Q16   1   0.4342  0.3371  0.8519  11.00000  0.05    0.33
Q17   1   0.3630  0.4433  0.8698  11.00000  0.05    0.33
Q18   1   0.2890  0.4868  0.7868  11.00000  0.05    0.33
Q19   1   0.2363  0.4419  0.7813  11.00000  0.05    0.33
Q20   1   0.2360  0.2358  0.5880  11.00000  0.05    0.33
;
_shelx_res_checksum   58212

_shelx_hkl_file
;
   0   0  -3    0.19    0.74
   0   0  -4  690.92   35.26
   0   0  -4  712.86   33.66
   0   0   5    1.77    1.52
   0   0  -5    0.17    0.61
   0   0  -5    0.45    1.16
   0   0  -5    0.40    2.81
   0   0  -5    0.31    0.49
   0   0  -6 3007.79  152.05
   0   0  -6 3087.29  152.64
   0   0  -6 2999.78  154.79
   0   0  -6 3561.01  151.70
   0   0   6 3036.30  152.92
   0   0  -7    0.05    0.45
   0   0   7    2.16    2.58
   0   0   7    0.11    0.75
   0   0  -7    0.83    0.73
   0   0   7    0.75    1.59
   0   0  -7    0.40    1.24
   0   0  -7   -0.55    3.38
   0   0  -8 1076.93   49.81
   0   0   8 1047.85   53.22
   0   0  -8 1058.86   50.45
   0   0   8 1068.19   50.40
   0   0   8 1069.34   51.69
   0   0  -8 1076.66   51.20
   0   0  -8 1008.14   54.04
   0   0  -9    0.25    1.35
   0   0  -9   -2.75    3.67
   0   0  -9    0.49    0.51
   0   0   9    0.45    0.79
   0   0   9   -0.12    0.74
   0   0  -9   -0.16    0.75
   0   0   9    0.32    1.82
   0   0   9    0.56    2.27
   0   0 -10  458.53   27.25
   0   0  10  491.49   22.87
   0   0 -10  471.27   22.31
   0   0  10  477.46   24.62
   0   0 -10  468.88   23.13
   0   0  10  456.22   23.04
   0   0  10  434.51   26.18
   0   0  11    5.50    3.17
   0   0  11   -0.19    0.91
   0   0 -11   -0.19    0.99
   0   0  11    0.73    0.95
   0   0 -11    3.22    3.84
   0   0  11   -0.39    2.12
   0   0 -11   -0.07    0.55
   0   0  12 1051.18   53.93
   0   0 -12  947.91   49.63
   0   0 -12 1056.65   48.68
   0   0  12 1068.37   49.35
   0   0  12 1062.97   51.49
   0   0 -12 1028.32   54.69
   0   0 -13   -0.90    3.49
   0   0  13    0.70    1.02
   0   0  13   -0.82    2.75
   0   0 -13    0.94    1.12
   0   0  13    0.93    2.37
   0   0  14  652.14   33.56
   0   0  14  638.84   36.08
   0   0  14  652.05   31.11
   0   0 -14  565.27   36.02
   0   0 -15    5.99    4.21
   0   0  15    2.13    2.61
   0   0  15    0.93    3.34
   0   0  15   -0.82    1.18
   0   0  16  293.11   14.98
   0   0 -16  270.98   19.88
   0   0  16  279.89   17.34
   0   0  16  277.23   19.94
   0   0 -17   -1.05    3.96
   0   0  17   -0.60    2.72
   0   0  17   -1.05    4.25
   0   0 -18  308.17   22.96
   0   0  18  368.54   21.14
   0   0  18  369.97   24.37
   0   0 -19   -4.33    4.56
   0   0  19    2.66    3.11
   0   0  19    1.17    4.75
   0   0 -20  310.98   22.37
   0   0  20  321.99   20.20
   0   0  20  347.60   23.88
   0   0 -21    3.27    4.41
   0   0  21    1.28    4.59
   0   0  22    8.04    5.56
   0   0 -22   15.50    5.62
   0   0  23    1.38    5.22
   0   0 -23   -3.25    5.32
   0   0  24  183.84   17.40
   0   0 -24  175.13   15.26
   0   0  25   -4.42    6.80
   0   0 -25   -2.12    5.21
   0   0  26  175.97   17.74
   0   0 -26  183.89   15.60
   0   0  27    1.54    6.24
   0   0  28   26.87    8.41
   0   0  29    1.60    6.47
   0   1  -2    6.91    0.67
   0  -1  -2    6.37    0.75
   0  -1  -2    8.19    1.42
   0   1   2    7.87    0.70
   0   1   2    8.01    1.49
   0  -1   2    6.32    0.70
   0   1  -2    9.08    0.72
   0  -1  -3 5643.10  247.33
   0   1   3 5443.96  247.21
   0  -1   3 5401.87  245.81
   0   1  -3 5506.10  245.79
   0   1  -3 4640.05  245.69
   0  -1   3 5361.68  245.77
   0  -1  -3 5592.38  246.78
   0  -1  -3 5424.84  245.89
   0   1   3 5511.31  245.85
   0   1  -3 5337.78  246.13
   0  -1  -4  902.60   44.58
   0  -1   4  910.50   42.82
   0   1  -4  906.43   42.77
   0  -1   4  896.02   42.75
   0  -1  -4  918.81   43.89
   0   1   4  931.11   42.85
   0  -1  -4  929.83   42.89
   0   1  -4  918.67   43.64
   0   1  -5  608.59   30.99
   0  -1   5  583.11   29.76
   0  -1  -5  643.96   31.04
   0   1   5  641.78   29.40
   0   1  -5  641.95   29.74
   0  -1  -5  644.32   31.92
   0  -1  -5  617.56   29.84
   0   1   5  646.97   29.80
   0  -1   5  627.28   29.70
   0  -1  -6  912.20   45.47
   0   1  -6  978.51   45.38
   0  -1   6 1020.51   45.90
   0  -1  -6  967.78   46.78
   0   1   6  984.52   46.79
   0  -1   6  950.83   45.31
   0   1   6  972.18   45.43
   0  -1  -6 1021.36   48.05
   0  -1   6  874.69   45.37
   0   1   6 1003.93   44.98
   0   1  -6  963.86   47.14
   0   1   7  291.35   16.51
   0  -1   7  289.99   15.69
   0  -1  -7  284.17   16.43
   0   1   7  298.67   15.17
   0  -1  -7  306.27   17.78
   0  -1  -7  274.10   15.17
   0   1  -7  274.43   16.95
   0  -1   7  267.15   14.96
   0   1   8    9.88    0.86
   0  -1  -8    9.60    2.40
   0  -1   8    9.43    1.99
   0   1   8    9.75    2.57
   0  -1  -8    9.17    1.34
   0  -1  -8    4.52    3.93
   0   1  -8   11.17    3.18
   0  -1   8    6.61    1.09
   0   1   9 1286.52   62.01
   0  -1  -9 1303.33   61.71
   0  -1   9 1299.95   61.23
   0  -1  -9 1256.43   65.34
   0  -1   9 1340.17   63.29
   0   1   9 1284.86   63.62
   0   1  -9 1320.85   59.58
   0  -1  -9 1174.42   60.21
   0  -1   9 1247.63   59.98
   0   1  -9 1262.75   62.98
   0   1  10   89.59    6.88
   0  -1 -10   69.92    8.68
   0  -1 -10   76.69    6.22
   0  -1  10   76.67    6.04
   0   1  10   72.35    7.53
   0  -1  10   85.10    7.83
   0   1 -10   92.06    4.63
   0  -1 -10   82.08    5.27
   0  -1  10   88.73    5.09
   0   1 -10   94.50    7.93
   0  -1  11  382.22   20.38
   0  -1  11  420.58   24.17
   0   1  11  391.99   24.21
   0  -1  11  412.96   21.96
   0   1  11  367.37   22.27
   0   1 -11  473.43   20.08
   0   1 -11  370.14   23.39
   0  -1 -11  409.59   26.19
   0  -1 -11  393.69   21.99
   0   1 -12   64.74    4.46
   0  -1  12   53.31    4.04
   0   1 -12   74.34    3.92
   0   1  12   48.91    6.67
   0  -1  12   58.67    6.90
   0  -1  12   66.30    5.71
   0   1  12   65.48    6.08
   0   1 -12   59.64    6.76
   0  -1 -12   69.50    5.69
   0  -1 -12   45.38    7.74
   0  -1 -13  232.01   14.02
   0  -1 -13  250.84   18.56
   0  -1  13  235.18   14.18
   0   1  13  235.07   14.77
   0   1 -13  262.48   11.92
   0   1 -13  236.13   12.80
   0   1  13  240.17   16.79
   0  -1  13  222.77   16.27
   0   1  13  224.20   12.72
   0   1 -13  241.23   16.18
   0  -1  13  223.36   12.42
   0   1  14    0.55    2.68
   0  -1  14   -0.46    2.30
   0   1 -14    1.18    0.72
   0   1  14    3.59    3.47
   0   1  14    0.24    1.20
   0  -1  14    0.86    3.15
   0   1 -14    2.76    1.42
   0  -1 -14    2.16    2.15
   0   1 -14    2.27    3.06
   0  -1 -14    1.14    4.80
   0  -1  14    0.80    1.20
   0   1 -15  395.66   20.98
   0  -1 -15  413.22   27.32
   0   1  15  395.92   23.13
   0  -1  15  415.75   22.81
   0   1 -15  423.03   19.75
   0   1 -15  363.94   24.01
   0   1  15  397.33   25.62
   0  -1  15  390.08   25.27
   0   1  15  396.69   20.92
   0  -1  15  400.31   20.60
   0   1  15  432.45   20.61
   0  -1 -16    3.66    4.60
   0   1 -16    6.44    3.78
   0  -1  16    1.05    2.67
   0   1  16    3.07    3.07
   0   1 -16    4.37    1.03
   0   1  16    3.67    1.51
   0   1  16    2.03    4.20
   0  -1  16    0.98    3.78
   0   1 -16    4.41    1.78
   0  -1  16    3.92    1.40
   0   1  16    2.27    1.60
   0   1 -17  632.88   29.33
   0  -1  17  631.14   36.29
   0   1  17  641.39   36.66
   0  -1 -17  617.71   37.54
   0   1 -17  589.83   34.41
   0   1  17  627.91   33.50
   0  -1  17  651.74   33.03
   0   1 -17  544.46   30.64
   0   1  18   15.70    4.30
   0  -1  18   24.72    4.57
   0   1  18   29.53    6.42
   0  -1 -18   25.49    6.94
   0  -1  18   13.15    4.81
   0   1 -18   24.86    5.44
   0  -1  19    0.62    2.86
   0   1  19    2.39    4.27
   0  -1 -19    3.92    5.83
   0  -1  19    2.30    4.11
   0   1 -19   -0.88    3.79
   0  -1  20    0.65    3.23
   0   1  20    7.51    4.84
   0  -1 -20   -2.61    5.38
   0  -1  20   -1.21    4.79
   0   1 -20   -0.87    3.89
   0   1  21   60.21    9.65
   0  -1  21   68.09   10.20
   0  -1 -21   46.37    9.43
   0   1 -21   67.33    8.22
   0  -1  21   77.20    7.76
   0  -1  22   34.26    8.22
   0   1  22   32.74    7.85
   0   1 -22   39.52    6.86
   0  -1  22   44.32    6.10
   0  -1 -22   49.71    8.74
   0  -1  23  314.92   24.29
   0   1  23  353.15   25.14
   0  -1 -23  364.55   24.85
   0   1 -23  302.59   21.00
   0  -1  24   22.27    3.85
   0   1 -24   27.45    5.97
   0  -1 -24   24.52    7.13
   0   1  24   27.66    7.93
   0  -1  24   15.45    7.08
   0  -1  25    0.51    2.75
   0  -1 -25    2.58    5.55
   0   1 -25   -0.86    4.16
   0   1  25   -3.01    6.33
   0  -1  25    1.45    6.60
   0  -1 -26   23.74    7.26
   0  -1  26   11.91    6.68
   0   1  26   13.92    7.06
   0  -1 -27  114.67   12.60
   0  -1  27  122.30   14.46
   0   1  27   97.74   13.48
   0  -1  28   32.56    8.63
   0   1  28   14.51    8.22
   0  -1  29  133.28   15.51
   0   2   0 1445.14   67.68
   0   2   0 1439.64   68.03
   0  -2   0 1490.83   68.07
   0   2   1 3365.23  156.46
   0  -2  -1 3457.65  156.52
   0  -2  -1 3440.57  155.71
   0   2   1 3389.17  155.61
   0   2  -1 3221.77  155.25
   0   2  -1 3325.66  155.60
   0   2   1 3431.00  155.35
   0  -2  -2 3729.69  168.75
   0   2   2 3635.91  168.65
   0  -2   2 3555.85  168.66
   0  -2  -2 3762.44  170.01
   0   2   2 3637.37  169.83
   0   2  -2 3582.97  168.65
   0   2   3    2.75    0.95
   0  -2  -3    4.71    1.05
   0  -2  -3    3.35    1.96
   0  -2   3    2.86    0.66
   0   2   3    2.83    0.81
   0  -2   3    2.69    0.91
   0  -2  -3    3.83    2.43
   0   2   3    3.68    1.99
   0   2  -3    2.88    0.82
   0   2   4  413.04   21.68
   0  -2  -4  425.03   21.94
   0  -2   4  400.41   20.00
   0   2   4  421.88   19.79
   0   2   4  417.72   19.89
   0  -2  -4  395.14   19.97
   0   2  -4  430.80   19.78
   0  -2   4  398.33   19.81
   0  -2  -4  414.15   21.29
   0  -2  -5  134.49    9.07
   0   2   5  118.10    8.49
   0   2  -5  130.45    6.55
   0  -2  -5  132.91    8.32
   0   2   5  125.87    6.63
   0  -2  -5  118.03    6.73
   0  -2   5  118.92    6.56
   0   2  -5  127.03    6.54
   0  -2   5  119.60    7.53
   0  -2   6  394.84   19.65
   0  -2   6  407.34   21.31
   0  -2  -6  419.22   22.57
   0   2  -6  400.55   19.97
   0  -2  -6  383.69   19.66
   0   2   6  439.02   19.81
   0  -2  -6  379.12   19.84
   0   2  -6  425.28   19.65
   0  -2  -6  434.34   21.64
   0   2   7  112.21    8.04
   0  -2  -7  121.63    8.28
   0   2  -7  120.76    7.16
   0  -2  -7  113.79    6.44
   0  -2   7  116.66    6.43
   0   2  -7  122.50    6.42
   0   2   7  117.81    6.47
   0  -2   7  104.12    8.25
   0   2   8  108.14    6.18
   0  -2  -8  103.88    7.89
   0   2   8  105.44    7.91
   0   2   8  115.65    5.64
   0  -2  -8  108.73    6.20
   0   2  -8  112.82    7.15
   0  -2   8  102.78    6.10
   0  -2  -8  132.67    9.70
   0   2  -8  107.73    6.10
   0  -2   9   78.59    5.01
   0   2  -9   75.35    4.37
   0  -2  -9   58.25    5.86
   0   2   9   63.12    6.05
   0  -2  -9   71.50    7.51
   0   2  -9   61.00    5.33
   0  -2  -9   71.91    4.42
   0  -2   9   62.33    4.25
   0   2   9   72.28    3.78
   0   2   9   68.29    4.36
   0   2  10   90.85    7.98
   0  -2 -10  110.06    9.75
   0   2  10  109.66    9.54
   0   2 -10  101.36    7.60
   0  -2 -10  103.02    6.35
   0  -2  10   96.74    6.23
   0   2  10  130.07    5.84
   0  -2  10  110.11    7.07
   0  -2 -10  114.61    8.43
   0   2  10  112.03    6.43
   0  -2 -11   13.56    3.04
   0   2  11   14.98    3.32
   0  -2  11   11.81    2.31
   0  -2 -11   16.99    4.70
   0   2 -11   10.67    2.85
   0  -2 -11   13.61    1.77
   0  -2  11   11.47    1.67
   0   2  11   14.90    1.35
   0  -2 -11   21.30    6.23
   0   2  11   12.67    3.92
   0   2  12 1031.95   50.76
   0  -2 -12  987.02   48.00
   0   2 -12  913.85   49.87
   0   2  12  987.57   52.56
   0  -2  12 1076.62   52.08
   0  -2  12  966.64   47.88
   0   2  12 1037.25   47.09
   0  -2  12  998.61   49.19
   0  -2 -12  967.77   55.16
   0  -2 -12 1014.66   50.41
   0   2  13  431.75   24.79
   0  -2 -13  443.54   22.32
   0   2 -13  428.05   24.31
   0   2  13  438.10   26.88
   0  -2  13  440.70   26.21
   0  -2  13  417.13   22.13
   0   2 -13  470.38   21.54
   0  -2 -13  452.44   24.50
   0  -2 -13  467.13   29.72
   0  -2  13  441.30   23.62
   0  -2  14  454.78   24.45
   0   2  14  466.08   25.82
   0  -2  14  451.56   27.10
   0   2  14  426.05   27.43
   0   2 -14  439.64   25.16
   0  -2 -14  437.40   22.93
   0  -2  14  432.83   22.82
   0  -2 -14  428.66   24.97
   0  -2 -14  435.95   30.09
   0   2 -14  504.90   22.22
   0  -2  15   71.31    6.73
   0   2  15   84.57    7.98
   0  -2  15   90.75    9.45
   0   2 -15   79.33    7.36
   0  -2 -15   76.36    5.62
   0  -2  15   74.88    5.45
   0   2 -15  107.10    5.26
   0  -2 -15   70.04    6.97
   0  -2 -15   76.85   11.04
   0   2  15   81.21    9.27
   0  -2  16   96.22    8.14
   0   2  16  113.16   11.28
   0  -2  16   94.47   10.26
   0   2 -16   83.88    8.31
   0  -2 -16  104.70    6.88
   0  -2 -16  107.04   12.93
   0  -2 -16  110.29    8.62
   0  -2  16   92.28    6.53
   0   2 -16  122.31    6.07
   0   2 -16  103.48    6.95
   0  -2  17   42.04    7.01
   0  -2 -17   24.97    4.39
   0  -2 -17   27.74    7.82
   0  -2  17   27.96    4.55
   0   2 -17   26.33    4.89
   0   2  17   36.45    7.24
   0   2 -17   32.17    3.43
   0   2  17   33.42    3.39
   0   2 -17   32.09    2.46
   0  -2  18  255.68   19.03
   0   2  18  266.75   19.68
   0  -2  18  241.55   15.68
   0   2 -18  258.11   14.24
   0  -2 -18  215.97   20.12
   0   2 -18  222.61   15.85
   0   2  18  254.10   14.12
   0   2 -18  256.43   12.62
   0  -2  19   20.52    6.47
   0  -2 -19   44.06    9.26
   0   2 -19   23.92    4.68
   0   2  19   18.41    6.30
   0  -2  19   35.13    5.22
   0   2  19   37.76    3.85
   0   2 -19   33.55    3.86
   0   2 -19   33.16    2.55
   0  -2  20  467.07   29.87
   0   2  20  434.76   30.06
   0  -2  20  453.75   25.88
   0   2  20  464.98   24.15
   0  -2 -20  426.35   30.99
   0   2 -20  440.42   26.17
   0   2 -20  439.77   24.14
   0   2 -20  475.25   22.33
   0  -2 -21   60.20   10.57
   0   2  21   54.82    9.31
   0   2 -21   45.65    6.38
   0  -2  21   62.29    5.55
   0   2  21   51.62    5.13
   0  -2  21   65.83    9.54
   0  -2  21   62.31    7.06
   0  -2 -22   18.34    7.19
   0   2 -22   11.21    4.04
   0  -2  22    8.59    4.20
   0  -2  22   12.91    6.18
   0   2  22   12.50    5.99
   0  -2  22   10.75    2.85
   0   2 -23   38.16    5.73
   0  -2  23   25.68    4.07
   0  -2 -23   39.11    9.18
   0   2  23   41.77    9.29
   0  -2  23   43.06    8.39
   0  -2  24  174.20   11.47
   0  -2  24  166.36   16.52
   0   2  24  175.70   17.03
   0  -2 -24  169.45   17.01
   0   2 -24  155.82   12.39
   0  -2 -25   55.23    6.44
   0   2  25   45.76   10.16
   0  -2  25   64.17   10.48
   0  -2  25   63.74    6.24
   0  -2 -25   61.87   10.95
   0   2  26  105.11   14.09
   0  -2  26  129.91   14.33
   0  -2 -26   95.60   13.09
   0  -2  27    3.00    6.44
   0   2  27   -1.61    6.22
   0  -2 -27    1.42    6.09
   0   2  28    9.87    7.10
   0  -2  28   10.66    7.29
   0  -2 -28   24.55    7.82
   0   3   0    0.31    0.73
   0  -3   0   -0.51    0.79
   0  -3   0   -0.76    1.20
   0   3   0   -0.11    0.88
   0   3  -1  545.19   25.68
   0  -3  -1  550.83   26.35
   0   3   1  555.35   25.88
   0   3  -1  528.93   26.15
   0   3   1  536.84   25.96
   0  -3   1  546.02   25.72
   0   3   2  708.88   33.61
   0  -3  -2  643.14   35.38
   0   3   2  723.29   35.47
   0  -3  -2  726.00   33.69
   0   3  -2  717.99   34.07
   0  -3   2  704.95   33.59
   0   3   2  731.13   34.11
   0  -3  -2  746.86   34.26
   0   3   3  154.18    8.28
   0  -3  -3  158.57    7.86
   0  -3   3  155.37    8.34
   0  -3  -3  169.26    8.50
   0   3   3  161.77    8.47
   0   3  -3  157.91    8.31
   0   3   3  148.54    9.69
   0  -3  -3  164.90   10.18
   0   3   4   88.15    5.34
   0   3  -4   94.55    5.20
   0  -3  -4   89.50    7.36
   0  -3  -4   90.90    4.70
   0   3   4   91.97    5.18
   0  -3  -4   94.38    6.99
   0   3   4   97.50    7.00
   0  -3   4   88.70    5.26
   0   3   5  531.19   27.98
   0   3   5  467.64   25.66
   0  -3  -5  586.25   28.01
   0  -3  -5  580.16   28.67
   0  -3   5  521.37   25.53
   0   3   5  558.05   25.63
   0  -3  -5  526.10   25.71
   0  -3   5  517.51   25.68
   0   3  -5  554.26   25.60
   0   3   5  550.88   25.81
   0  -3  -6  294.16   16.18
   0  -3  -6  265.65   16.64
   0  -3   6  269.06   14.39
   0  -3  -6  265.62   13.82
   0   3   6  283.57   13.78
   0   3   6  288.24   13.94
   0   3  -6  283.27   13.76
   0  -3   6  261.31   13.82
   0   3   6  254.89   16.17
   0  -3  -7    5.70    1.31
   0   3  -7    6.02    1.14
   0  -3  -7    5.12    2.56
   0  -3   7    5.71    1.38
   0  -3   7    4.12    2.47
   0   3   7    6.05    1.26
   0  -3   8  166.95   11.37
   0  -3  -8  176.84   13.02
   0   3  -8  188.02    9.64
   0   3  -8  183.65    9.63
   0  -3   8  179.35    9.77
   0  -3  -8  180.03    9.76
   0   3   8  193.47    9.84
   0  -3  -8  194.68   12.21
   0  -3  -9  777.48   41.11
   0   3  -9  764.39   37.01
   0   3  -9  810.99   36.88
   0  -3   9  753.54   36.97
   0   3  -9  729.97   36.72
   0  -3  -9  739.31   36.96
   0  -3  -9  774.27   39.77
   0   3   9  826.46   37.08
   0  -3 -10   48.24    5.57
   0  -3 -10   50.63    3.81
   0   3 -10   59.02    4.15
   0   3  10   53.17    3.81
   0   3 -10   56.25    3.65
   0  -3  10   52.65    3.82
   0   3 -10   52.28    3.68
   0  -3 -10   42.20    6.58
   0  -3  11  945.00   41.33
   0  -3  11  795.78   40.51
   0  -3 -11  873.24   43.76
   0  -3 -11  789.84   40.56
   0   3 -11  779.82   40.86
   0   3  11  861.96   39.75
   0   3  11  880.37   40.62
   0   3 -11  866.67   40.39
   0   3 -11  837.31   40.44
   0  -3 -11  842.54   45.34
   0   3  11  798.62   44.71
   0  -3 -12   26.93    5.53
   0   3 -12   25.62    2.95
   0   3  12   23.70    1.76
   0   3  12   25.93    2.49
   0   3  12   22.85    5.10
   0  -3 -12   17.77    3.97
   0  -3 -12   13.34    6.04
   0  -3  12   22.26    2.96
   0  -3  12   24.31    2.52
   0  -3 -12   17.92    2.31
   0   3  13  236.15   12.76
   0   3 -13  210.35   13.31
   0  -3 -13  251.19   17.82
   0   3  13  210.03   16.54
   0  -3 -13  225.05   15.33
   0  -3 -13  221.84   19.44
   0  -3  13  228.84   13.64
   0  -3 -13  209.58   12.71
   0  -3  13  203.55   12.62
   0  -3  14  122.31    8.01
   0   3 -14  124.74    8.81
   0   3  14  120.72   11.87
   0  -3  14  143.07   11.68
   0  -3 -14  140.83   10.84
   0  -3  14  136.72    9.19
   0  -3 -14  105.06   13.62
   0  -3 -14  134.12    8.19
   0   3  14  156.90    7.26
   0   3 -15 1257.84   64.02
   0   3  15 1305.12   68.88
   0  -3  15 1468.58   68.48
   0  -3 -15 1322.09   72.84
   0  -3  15 1391.81   64.64
   0  -3 -15 1418.75   66.48
   0  -3 -15 1306.27   63.12
   0  -3  15 1266.48   62.98
   0   3 -16  357.71   16.57
   0   3 -16  311.34   18.43
   0  -3 -16  317.15   17.48
   0  -3  16  321.72   18.91
   0  -3 -16  342.28   20.39
   0  -3 -16  287.53   24.80
   0   3  16  315.64   22.64
   0  -3  16  327.55   22.05
   0  -3  17  790.33   45.08
   0   3  17  872.68   46.76
   0  -3  17  678.90   40.00
   0  -3  17  852.95   41.76
   0   3 -17  909.74   39.03
   0   3 -17  752.55   40.92
   0  -3 -17  825.69   42.84
   0  -3 -17  728.26   48.42
   0  -3  18   57.93    8.45
   0  -3  18   53.79    5.15
   0  -3  18   53.62    6.09
   0   3 -18   85.43    4.74
   0   3 -18   48.11    5.57
   0  -3 -18   77.63   12.13
   0  -3 -18   64.66    7.15
   0   3 -18   47.73    4.78
   0   3  18   55.08    8.77
   0   3 -19   59.17    5.17
   0   3  19   53.77    9.46
   0   3 -19   49.64    5.62
   0  -3  19   55.56    5.33
   0  -3  19   45.75    5.77
   0   3  19   65.53    5.24
   0   3 -19   64.48    4.06
   0  -3 -19   73.24   12.05
   0  -3 -19   55.36    6.66
   0  -3  19   53.18    8.42
   0   3 -20   48.61    4.88
   0   3  20   55.14    9.35
   0   3 -20   50.53    5.53
   0  -3  20   57.52    5.36
   0  -3  20   46.44    5.98
   0   3  20   61.07    5.21
   0   3 -20   59.29    3.81
   0  -3 -20   47.08   10.18
   0  -3 -20   65.37    7.03
   0  -3  20   49.57    8.53
   0   3 -21  816.62   37.66
   0  -3  21  793.37   41.25
   0  -3  21  848.37   46.20
   0  -3  21  743.31   39.77
   0   3 -21  780.77   39.61
   0   3  21  802.75   46.74
   0   3  21  794.25   39.56
   0   3 -21  740.10   40.25
   0  -3 -21  725.35   48.07
   0  -3  22  177.40   16.27
   0  -3  22  172.41   11.48
   0   3  22  148.68   16.24
   0  -3 -22  188.12   18.91
   0   3 -22  166.55   11.87
   0   3  22  182.83   11.36
   0   3 -22  183.97   11.41
   0  -3  23  416.37   26.95
   0  -3  23  397.18   21.00
   0   3 -23  336.25   20.18
   0  -3 -23  332.38   20.73
   0   3 -23  362.49   20.95
   0  -3 -23  374.39   28.91
   0   3  23  385.71   27.48
   0   3  23  377.35   20.36
   0   3  24   48.32    5.19
   0  -3  24   39.84    5.27
   0  -3 -24   59.74   11.24
   0  -3  24   55.89    9.34
   0   3  24   37.88    8.99
   0  -3 -24   39.97    5.45
   0  -3  25   14.39    3.78
   0  -3 -25   17.14    8.45
   0  -3 -25   16.58    4.04
   0   3  25   18.32    3.64
   0   3  25   17.17    7.00
   0  -3  25   12.59    5.82
   0  -3 -26   15.00    7.21
   0   3  26   24.06    9.11
   0  -3  26   18.74    7.14
   0  -3 -27  120.76   14.95
   0  -3  27  119.03   14.42
   0   3  27  106.80   14.24
   0  -4   0  519.42   24.65
   0   4   0  503.53   24.54
   0  -4   0  516.23   25.36
   0   4   0  517.70   24.90
   0   4  -1  254.29   13.29
   0   4   1  250.85   12.93
   0  -4   1  261.42   12.74
   0  -4   1  268.28   13.65
   0  -4  -1  272.93   13.59
   0   4  -1  255.49   12.65
   0   4   1  257.64   12.94
   0   4   2   26.48    2.48
   0   4   2   29.57    2.15
   0  -4  -2   29.81    2.21
   0   4  -2   27.78    2.49
   0   4   2   27.73    2.44
   0   4  -2   28.55    1.96
   0  -4   2   29.74    2.06
   0  -4  -2   25.44    2.60
   0   4  -3   72.49    4.62
   0   4   3   73.25    4.05
   0  -4  -3   73.48    4.18
   0   4   3   75.97    6.35
   0   4   3   76.51    4.71
   0  -4  -3   79.88    4.91
   0  -4   3   73.40    4.12
   0  -4  -4  118.70    6.04
   0  -4  -4  129.54    9.13
   0  -4  -4  119.65    6.82
   0   4   4  116.85    6.76
   0   4   4  112.47    6.72
   0   4  -4  114.25    6.54
   0   4   4  116.47    8.52
   0   4   4  128.35    6.66
   0  -4  -5   -0.55    3.37
   0   4   5    2.54    2.68
   0   4  -5    3.09    1.25
   0  -4  -5    3.50    1.31
   0   4   5    3.69    1.43
   0   4   5    1.91    1.13
   0  -4  -5    5.50    2.83
   0   4   5    4.15    1.09
   0  -4  -5    3.54    0.79
   0  -4   5    3.55    1.34
   0   4   6  672.05   36.73
   0   4   6  670.55   34.15
   0  -4  -6  681.55   34.11
   0   4  -6  726.35   33.92
   0  -4   6  679.40   34.07
   0   4   6  723.52   33.96
   0  -4   6  719.38   33.72
   0  -4  -6  702.01   36.68
   0  -4  -6  726.80   37.43
   0   4   6  739.69   34.19
   0   4   7 1233.45   61.99
   0  -4   7 1262.68   58.80
   0   4   7 1352.13   58.68
   0  -4   7 1309.37   59.15
   0  -4  -7 1344.68   62.98
   0   4   7 1211.04   58.87
   0   4  -7 1307.23   58.57
   0  -4  -7 1316.09   61.83
   0   4   7 1340.90   58.88
   0   4  -8  809.14   39.00
   0  -4   8  840.52   40.35
   0   4   8  892.78   39.17
   0  -4  -8  832.43   42.32
   0  -4  -8  882.37   43.63
   0   4  -8  846.89   39.05
   0   4   8  846.92   39.27
   0  -4   8  800.60   39.24
   0  -4   9    2.08    1.26
   0   4  -9    3.64    1.08
   0  -4  -9    2.89    1.31
   0  -4  -9    4.70    3.49
   0  -4  -9    1.86    2.56
   0  -4   9    3.76    2.47
   0   4  -9    2.58    1.26
   0   4   9    3.55    1.30
   0   4  10    2.66    1.29
   0   4 -10    3.44    1.24
   0  -4 -10    1.30    1.18
   0  -4 -10    3.26    2.91
   0   4 -10    1.44    1.02
   0  -4  10    1.53    1.36
   0  -4 -10    2.53    3.69
   0  -4 -11  204.31   13.67
   0  -4  11  184.08   10.42
   0   4 -11  189.71   10.13
   0  -4 -11  210.92   15.19
   0  -4 -11  181.24   10.39
   0   4  11  192.45   10.38
   0   4 -11  181.55   10.14
   0  -4 -12  867.43   43.96
   0  -4 -12  764.34   40.06
   0   4 -12  826.96   39.86
   0   4 -12  827.08   39.84
   0  -4  12  804.30   40.15
   0  -4 -12  865.43   45.72
   0   4  12  874.96   40.14
   0   4 -12  848.70   39.95
   0   4  13  138.19    8.04
   0   4  13  137.37   12.24
   0  -4  13  134.90    8.19
   0  -4  13  108.93    8.05
   0  -4 -13  137.30   11.17
   0  -4 -13  132.62    8.19
   0   4 -13  137.08    7.94
   0   4  13  141.14    7.15
   0  -4 -13  141.23   12.70
   0   4 -13  137.19    7.83
   0   4 -13  135.01    7.87
   0  -4  13  152.85    8.76
   0  -4  14  632.71   31.21
   0  -4 -14  603.36   34.00
   0  -4 -14  592.31   39.41
   0  -4  14  579.32   30.34
   0  -4 -14  640.92   36.46
   0   4 -14  609.58   30.29
   0   4  14  635.46   30.35
   0   4  14  624.83   35.87
   0   4  14  652.46   29.27
   0  -4 -14  569.72   30.32
   0  -4  14  561.81   30.61
   0  -4 -15   37.00    3.75
   0   4 -15   38.93    3.65
   0  -4 -15   30.55    8.55
   0  -4 -15   37.10    5.69
   0  -4  15   39.29    4.42
   0  -4 -15   32.85    7.73
   0   4  15   34.03    6.55
   0   4  15   49.30    3.02
   0  -4  15   37.76    3.94
   0  -4  15   39.25    3.76
   0  -4 -16  400.52   23.17
   0  -4  16  488.08   28.18
   0  -4  16  411.96   23.53
   0   4  16  511.98   22.04
   0   4  16  432.35   28.67
   0   4 -16  434.35   23.26
   0  -4 -16  409.89   32.04
   0  -4  16  451.38   24.37
   0  -4 -16  430.16   26.53
   0   4 -17  108.58    7.15
   0  -4  17   97.86    7.34
   0   4  17   90.41   10.89
   0  -4  17   92.29    7.80
   0  -4 -17  105.55    9.83
   0  -4 -17   99.69   14.83
   0  -4  17  111.24   10.98
   0  -4  18 1064.18   55.61
   0  -4  18  944.63   50.28
   0   4 -18 1078.55   48.72
   0   4  18  994.11   56.48
   0   4 -18  979.76   49.96
   0  -4  18 1064.12   51.51
   0  -4 -18 1007.25   60.69
   0  -4 -18  985.88   53.20
   0  -4  19  272.94   20.05
   0  -4  19  247.63   15.34
   0   4 -19  299.86   13.89
   0   4  19  232.90   20.08
   0   4 -19  245.66   14.92
   0  -4  19  265.84   16.38
   0  -4 -19  244.89   17.56
   0  -4 -19  244.54   23.33
   0  -4  20  369.19   25.88
   0  -4  20  325.59   20.82
   0  -4 -20  351.06   29.62
   0  -4 -20  367.08   23.55
   0   4 -20  341.35   20.57
   0  -4  20  374.72   22.06
   0   4 -20  360.53   20.71
   0   4  20  353.18   26.73
   0   4  21   33.88    4.22
   0  -4 -21   32.50    4.80
   0  -4 -21   33.20    6.11
   0  -4 -21   21.37    9.28
   0  -4  21   40.28    8.16
   0  -4  21   44.10    4.87
   0   4 -21   46.18    3.42
   0  -4  21   46.11    5.65
   0   4 -21   30.03    4.14
   0   4  21   22.37    7.92
   0   4 -21   42.55    4.54
   0  -4 -22    5.79    7.46
   0  -4  22    2.54    6.05
   0  -4  22    2.49    2.80
   0   4 -22    8.01    2.74
   0   4  22    3.82    2.49
   0  -4 -22    7.82    3.34
   0   4  22    8.69    5.73
   0   4 -22    4.80    2.51
   0  -4 -23    3.90    7.72
   0  -4  23   14.41    6.90
   0   4 -23    4.58    2.39
   0   4  23    5.79    2.61
   0   4  23    7.48    6.18
   0  -4 -23    4.73    2.83
   0  -4  23    3.69    2.67
   0  -4 -24  210.88   21.49
   0   4  24  203.66   19.85
   0   4  24  219.65   13.21
   0  -4  24  184.81   17.71
   0   4 -24  238.83   13.59
   0  -4 -24  180.76   13.56
   0  -4  24  196.19   13.42
   0  -4  25   18.03    4.15
   0   4  25   20.97    3.75
   0  -4 -25   28.84   10.03
   0  -4 -25   25.32    4.74
   0  -4  25   19.40    7.35
   0   4  25   20.64    7.74
   0   4 -25   18.85    3.89
   0  -4  26  184.01   17.39
   0  -4 -26  194.77   20.19
   0   4  26  163.92   17.80
   0  -4  27   67.70   10.76
   0  -5   0   -0.41    2.53
   0   5   0    0.63    0.91
   0   5   0    0.36    1.22
   0  -5   0   -0.26    1.40
   0  -5  -1  801.70   38.06
   0  -5   1  808.28   38.21
   0   5   1  775.48   37.28
   0   5  -1  777.25   36.91
   0   5   1  740.44   37.17
   0  -5   1  797.67   37.08
   0  -5   2  283.87   14.93
   0   5   2  279.31   13.87
   0  -5  -2  274.82   14.69
   0   5   2  266.23   14.09
   0  -5   2  275.29   13.69
   0   5  -2  281.94   13.61
   0   5   2  287.29   14.51
   0   5  -2  266.94   14.36
   0   5  -3  585.15   27.87
   0   5   3  535.32   27.70
   0  -5   3  566.21   27.10
   0   5   3  560.02   27.86
   0  -5  -3  605.29   28.22
   0   5   3  577.91   27.12
   0   5   3  540.56   27.99
   0  -5  -3  569.95   27.29
   0  -5  -4  295.52   14.60
   0  -5  -4  300.91   15.53
   0   5   4  295.61   15.25
   0   5   4  269.75   15.33
   0   5  -4  307.33   15.27
   0   5   4  309.35   17.76
   0  -5   4  298.15   14.55
   0  -5  -5  341.97   21.36
   0   5  -5  460.45   21.26
   0   5   5  444.02   21.46
   0   5   5  409.77   23.83
   0   5   5  438.29   21.24
   0  -5  -5  422.23   20.47
   0  -5   5  435.14   20.58
   0  -5  -5  437.71   24.47
   0   5   5  419.34   21.41
   0   5   6    1.85    2.38
   0  -5  -6    0.68    3.03
   0  -5   6    0.52    0.75
   0   5  -6    1.68    1.10
   0  -5  -6   -0.22    1.23
   0   5   6   -0.22    1.33
   0   5   6    0.59    1.16
   0  -5  -6    0.53    0.69
   0  -5   6   -0.22    1.33
   0   5   6    0.24    1.28
   0  -5  -6   -1.88    2.94
   0  -5   7   13.12    1.73
   0   5  -7   11.28    1.85
   0   5   7    5.32    2.91
   0  -5  -7   15.40    4.41
   0   5   7   10.54    1.95
   0  -5  -7   13.02    1.97
   0  -5  -7   17.63    4.05
   0   5   7   16.68    1.96
   0   5  -7   14.93    1.96
   0  -5  -7   11.92    1.33
   0   5   7    8.29    1.85
   0  -5   7   11.64    2.06
   0   5   8 1120.32   64.39
   0   5   8 1126.95   61.21
   0   5  -8 1241.63   60.93
   0   5   8 1226.26   61.17
   0   5   8 1210.67   60.97
   0  -5   8 1215.47   61.30
   0   5  -8 1202.36   60.98
   0  -5  -8 1090.88   60.20
   0  -5   8 1184.72   61.21
   0  -5  -8 1214.57   65.50
   0  -5  -8 1215.67   64.54
   0   5   9  396.12   25.27
   0   5   9  450.71   21.82
   0  -5  -9  453.08   25.51
   0  -5   9  390.17   21.94
   0  -5   9  434.31   22.65
   0  -5  -9  312.31   21.89
   0   5   9  477.99   21.75
   0   5  -9  461.11   21.59
   0   5   9  407.24   21.91
   0  -5  -9  488.78   26.96
   0  -5   9  457.79   22.00
   0   5  -9  471.61   21.69
   0   5  10  919.04   41.10
   0  -5 -10  883.85   45.17
   0  -5  10  808.76   41.31
   0   5 -10  898.08   40.82
   0  -5  10  849.36   42.49
   0   5  10  829.48   41.20
   0   5 -10  911.45   40.81
   0  -5 -10  885.54   46.33
   0  -5  10  849.23   41.10
   0  -5  11 1072.67   53.16
   0  -5  11 1050.47   53.46
   0   5 -11 1197.63   52.92
   0  -5 -11 1167.12   57.50
   0   5  11 1212.06   53.21
   0  -5 -11 1229.47   59.42
   0   5 -11 1140.02   52.88
   0  -5  12   99.80    6.58
   0  -5 -12   86.44    6.41
   0  -5 -12  103.29   11.11
   0   5 -12  104.49    6.29
   0  -5 -12  104.47    9.61
   0   5  12  101.32    6.45
   0  -5  12  101.91    6.92
   0   5 -12  100.29    6.25
   0   5  13    4.86    1.70
   0  -5  13    6.27    1.94
   0   5 -13    6.96    1.68
   0  -5 -13    5.88    3.18
   0  -5  13    5.75    1.85
   0  -5 -13    9.76    5.41
   0  -5 -13    4.81    1.71
   0   5 -13   10.51    1.84
   0  -5  14   79.38    5.95
   0  -5 -14   84.72    9.02
   0  -5 -14   92.38   13.35
   0   5  14   90.39    4.94
   0   5 -14   87.78    5.63
   0  -5 -14   73.94    5.82
   0   5 -14   79.55    5.57
   0  -5  14   79.21    6.22
   0   5  14   67.09    8.91
   0  -5 -14   77.15    9.98
   0  -5  15  403.04   23.50
   0  -5 -15  426.29   23.18
   0   5  15  470.47   21.97
   0   5 -15  457.57   22.85
   0  -5  15  479.63   23.89
   0  -5 -15  471.27   27.59
   0  -5 -15  454.77   33.41
   0   5  15  428.24   28.49
   0   5  16  272.72   20.28
   0   5  16  287.45   13.57
   0  -5  16  243.26   15.23
   0  -5 -16  250.26   18.47
   0  -5  16  279.78   15.62
   0  -5 -16  270.72   24.41
   0  -5 -16  252.27   14.83
   0  -5  17  310.15   20.82
   0   5  17  324.30   25.51
   0  -5  17  352.53   21.41
   0  -5 -17  359.71   24.32
   0  -5 -17  330.62   29.60
   0   5  18   29.40    2.32
   0  -5  18   27.47    3.76
   0   5  18   22.82    6.63
   0  -5  18   25.06    6.36
   0  -5 -18   22.34    9.46
   0  -5  18   26.59    4.60
   0  -5 -18   34.48    6.39
   0  -5 -19    4.15    2.52
   0   5 -19    3.78    1.54
   0  -5  19    5.54    4.85
   0  -5  19    5.97    2.66
   0   5  19    3.98    5.36
   0  -5  19    3.62    2.80
   0  -5 -19    6.39    4.55
   0  -5 -19    4.12    7.77
   0   5 -20  137.35    7.24
   0  -5  20  122.26   12.86
   0  -5  20  106.82    8.61
   0   5  20   97.68   12.63
   0  -5  20  119.76    9.36
   0  -5 -20  120.68   11.23
   0  -5 -20  126.44   17.37
   0  -5 -20  100.64    8.85
   0  -5 -21  241.73   16.51
   0  -5  21  254.69   16.33
   0  -5  21  291.51   21.40
   0   5  21  225.06   21.14
   0  -5 -21  297.53   19.51
   0  -5 -21  213.27   23.89
   0   5 -21  311.39   14.64
   0  -5  22  120.23    9.26
   0   5 -22  124.00    8.71
   0   5  22   96.27   13.04
   0  -5  22  128.67   13.42
   0  -5 -22  125.91   11.54
   0  -5 -22  111.46   17.24
   0  -5 -22  110.59    9.51
   0   5 -23  298.67   16.22
   0   5  23  255.26   22.13
   0  -5  23  263.42   21.32
   0  -5 -23  231.18   24.64
   0  -5  23  250.84   16.35
   0   5  23  275.10   15.88
   0  -5 -23  246.62   18.50
   0  -5 -23  276.19   17.13
   0  -5  24  114.49    9.22
   0  -5  24  122.43   13.81
   0   5  24  107.57   14.19
   0   5 -24  114.48    8.74
   0   5  24  117.14    8.73
   0  -5 -24  102.06    9.35
   0  -5 -24  115.39   16.74
   0  -5  25    1.22    2.83
   0   5  25    8.12    7.37
   0  -5 -25    4.18    8.45
   0  -5  25    8.18    6.08
   0  -5 -26   10.45    9.97
   0  -5  26    8.35    6.21
   0   5  26    3.33    6.43
   0  -6   0  114.23    7.31
   0  -6   0  119.30    8.64
   0   6   0  103.73    6.56
   0   6   0  105.64    6.15
   0   6  -1 1065.99   52.16
   0   6   1  982.44   52.25
   0  -6   1 1136.13   51.53
   0   6   1 1082.77   51.56
   0  -6  -1 1108.78   54.39
   0   6  -1 1069.51   52.09
   0   6   1 1074.63   51.73
   0   6  -1 1083.43   51.26
   0  -6  -1 1139.53   52.73
   0  -6   1 1142.48   52.88
   0   6   2  214.06   12.67
   0  -6  -2  252.85   13.10
   0  -6   2  231.36   13.17
   0   6   2  242.15   12.22
   0  -6   2  230.66   11.80
   0  -6  -2  214.91   14.57
   0   6  -2  238.42   12.59
   0   6  -2  249.46   11.71
   0   6  -2  206.48   11.42
   0   6   2  237.88   12.02
   0   6   2  242.47   12.71
   0  -6  -3  201.52   11.47
   0   6   3  192.51   11.30
   0   6   3  199.40   10.40
   0  -6   3  207.58   10.38
   0   6   3  198.86   10.96
   0   6   3  207.14   11.26
   0   6  -3  200.80   11.16
   0   6  -4  274.85   14.25
   0   6   4  247.74   14.36
   0  -6  -4  266.57   13.56
   0   6   4  260.35   14.19
   0  -6   4  271.06   13.42
   0   6   4  273.93   14.29
   0  -6  -4  285.05   14.67
   0   6   4  265.24   13.26
   0   6   5 2674.30  120.86
   0  -6   5 2612.72  119.90
   0  -6  -5 2592.41  119.93
   0   6   5 2494.59  123.80
   0   6   5 2451.47  120.95
   0  -6  -5 2743.19  121.26
   0   6  -5 2321.55  120.62
   0  -6   5 2464.39  121.07
   0   6   5 2594.53  120.98
   0   6  -5 2695.90  120.75
   0   6   6 1874.17   93.16
   0   6   6 1680.65   96.06
   0   6  -6 1873.19   93.06
   0  -6   6 1752.16   93.48
   0   6   6 1925.51   93.44
   0  -6  -6 1877.49   96.83
   0  -6   6 1759.96   92.40
   0  -6  -6 1793.89   92.29
   0   6   6 1776.34   93.37
   0   6  -6 1850.59   93.20
   0  -6  -7 1179.83   59.41
   0  -6   7 1210.43   53.91
   0   6  -7 1185.99   54.65
   0   6   7 1063.98   58.14
   0   6   7 1200.60   55.07
   0  -6  -7  931.98   54.88
   0  -6   7 1087.81   55.14
   0  -6  -7 1197.16   58.98
   0   6   7 1218.74   54.80
   0  -6  -7 1128.96   53.82
   0   6   7 1088.29   54.96
   0   6  -7 1174.14   54.81
   0   6   8  367.72   17.61
   0  -6   8  344.65   17.15
   0  -6  -8  376.76   22.44
   0   6  -8  355.42   17.43
   0   6   8  318.46   21.03
   0   6   8  351.47   17.76
   0  -6   8  360.31   18.19
   0  -6  -8  359.36   21.57
   0  -6   8  337.77   17.77
   0  -6  -8  344.94   16.66
   0   6  -8  346.17   17.53
   0   6   8  320.15   17.76
   0  -6  -9    2.43    3.41
   0  -6  -9    2.78    4.21
   0   6  -9   -0.22    1.18
   0   6   9   -1.65    2.87
   0  -6  -9   -0.28    1.68
   0   6   9   -0.23    1.18
   0   6   9    0.26    1.47
   0  -6   9    2.27    1.73
   0  -6   9    2.18    1.79
   0  -6   9   -0.56    1.95
   0  -6  -9    1.29    0.88
   0   6  -9   -0.24    1.22
   0   6   9   -0.59    1.44
   0  -6 -10   49.79    6.53
   0  -6 -10   35.55    6.49
   0   6 -10   39.15    3.32
   0   6  10   28.91    5.76
   0   6  10   33.11    3.32
   0   6  10   34.52    3.18
   0  -6  10   36.09    3.82
   0  -6  10   34.29    4.15
   0  -6  10   32.89    3.61
   0  -6 -10   33.77    2.60
   0   6  10   29.02    3.45
   0  -6 -10   42.92    3.74
   0   6 -10   38.44    3.34
   0   6  11  389.39   21.80
   0  -6 -11  402.71   21.73
   0  -6 -11  462.83   27.77
   0  -6  11  388.44   22.79
   0  -6  11  413.43   21.87
   0  -6 -11  468.07   26.38
   0  -6  11  396.29   22.10
   0   6 -11  432.07   21.48
   0   6 -11  468.46   21.51
   0   6  11  442.81   21.73
   0   6  12  726.88   33.60
   0  -6  12  623.37   34.01
   0  -6  12  642.80   33.66
   0  -6 -12  713.80   38.45
   0   6 -12  712.25   33.32
   0   6 -12  721.93   33.30
   0   6  12  605.14   33.61
   0  -6 -12  678.53   33.70
   0  -6 -12  667.84   39.44
   0   6 -13  184.44   10.15
   0  -6 -13  204.86   14.90
   0  -6 -13  180.80   10.62
   0  -6  13  161.78   10.47
   0  -6  13  184.39   11.05
   0   6 -13  181.07   10.12
   0   6  13  162.88   10.54
   0  -6 -14  368.04   23.44
   0   6  14  328.38   18.90
   0  -6  14  334.17   19.22
   0  -6 -14  351.81   18.84
   0   6 -14  384.78   18.48
   0  -6  15   12.84    2.73
   0  -6 -15   19.89    5.36
   0  -6 -15   20.79    3.06
   0   6  15   13.64    2.91
   0   6 -15   20.91    2.55
   0   6  15   25.21    6.53
   0   6  16   10.32    1.54
   0  -6 -16   10.28    3.04
   0   6 -16    9.23    2.17
   0  -6 -16    5.07    4.30
   0  -6  16    7.86    2.77
   0  -6 -16   14.51    8.75
   0  -6  16   15.16    3.23
   0   6  16   18.00    5.74
   0  -6  17  267.69   15.34
   0  -6 -17  210.59   23.46
   0  -6 -17  296.04   19.91
   0   6  17  242.23   19.83
   0   6  17  283.25   13.37
   0  -6 -17  223.36   15.50
   0  -6  17  242.82   15.35
   0  -6 -18   17.57   10.22
   0   6  18   31.91    2.59
   0   6  18   24.90    7.19
   0  -6 -18   20.63    6.22
   0  -6  18   27.88    4.15
   0  -6  18   27.31    4.08
   0  -6 -18   21.95    3.91
   0  -6  19  152.31   13.90
   0   6  19  128.43   14.52
   0  -6  19  135.46   10.27
   0   6  19  172.20    8.33
   0  -6 -19  123.97   10.47
   0  -6 -19  169.58   14.10
   0  -6 -19  142.12   18.78
   0  -6  19  139.08   10.47
   0  -6  20  200.99   13.28
   0   6  20  199.27   18.76
   0  -6 -20  192.45   13.63
   0  -6  20  234.45   17.86
   0  -6 -20  239.75   17.35
   0  -6  20  211.02   13.64
   0  -6 -20  202.79   22.32
   0  -6  21   46.98    5.56
   0   6  21   52.88    9.86
   0  -6 -21   34.30    5.25
   0  -6  21   48.23    8.54
   0  -6 -21   41.80    7.35
   0  -6 -21   37.13   12.37
   0  -6  22    5.71    3.36
   0  -6  22    8.79    5.41
   0   6  22   10.60    6.27
   0  -6 -22   11.51    4.01
   0  -6 -22   11.16    5.07
   0  -6 -22    2.32    8.95
   0  -6  23    3.01    3.06
   0   6 -23    9.55    2.97
   0  -6  23    5.16    5.44
   0   6  23   10.98    7.71
   0  -6 -23    6.65    3.47
   0  -6 -23    6.89   10.25
   0  -6 -23   10.07    5.17
   0  -6 -24   76.37    9.21
   0  -6 -24   60.05   14.02
   0   6  24   58.03    5.93
   0   6 -24   56.01    5.90
   0   6  24   77.30   11.67
   0  -6 -24   58.09    7.10
   0  -6  24   48.88    6.23
   0  -6  24   57.93    9.47
   0  -6 -25   40.80   12.65
   0  -6  25   40.28    8.50
   0   6  25   34.89    8.92
   0  -7   0   -0.36    1.70
   0   7   0    0.83    1.06
   0  -7   0   -1.71    2.81
   0   7   0    0.24    1.37
   0   7   1   74.35    5.02
   0  -7  -1   83.59    7.74
   0   7   1   79.15    5.29
   0   7  -1   76.54    5.56
   0  -7  -1   80.53    6.13
   0  -7   1   85.45    6.31
   0   7  -1   78.53    4.78
   0   7  -1   78.71    5.68
   0   7  -2 2200.53  102.81
   0  -7  -2 2255.19  103.46
   0   7   2 2141.36  103.07
   0  -7   2 2232.33  103.69
   0   7   2 2135.01  102.20
   0  -7   2 2153.72  101.93
   0   7  -2 2199.81  101.67
   0   7   2 2146.92  102.93
   0   7  -2 2068.83  102.78
   0  -7  -2 2332.45  106.06
   0   7   2 2184.25  102.12
   0  -7   3 2912.63  134.20
   0   7   3 2715.08  133.45
   0  -7  -3 2888.72  133.77
   0  -7   3 2848.91  132.23
   0   7   3 2707.69  132.75
   0   7   3 2901.54  132.34
   0  -7  -3 2736.80  131.98
   0   7   3 2926.55  133.36
   0  -7  -3 3057.37  136.91
   0   7  -3 2900.28  133.20
   0  -7   4  508.16   24.49
   0   7   4  484.33   25.24
   0   7   4  487.61   25.71
   0   7  -4  499.24   25.57
   0   7   4  504.88   24.41
   0   7   4  498.20   25.51
   0  -7  -4  552.98   26.15
   0   7  -4  502.87   25.42
   0   7  -5   34.30    3.37
   0   7   5   29.96    3.26
   0   7   5   24.41    3.11
   0  -7  -5   35.99    3.55
   0   7   5   29.90    3.20
   0   7  -5   31.22    3.22
   0  -7   5   30.14    2.48
   0   7   6   44.78    3.79
   0   7   6   44.72    3.98
   0  -7   6   36.29    3.94
   0   7   6   36.80    3.77
   0  -7   6   43.36    3.06
   0  -7  -6   40.24    2.99
   0   7   6   34.84    5.58
   0   7  -6   40.72    3.64
   0   7  -6   37.80    3.68
   0  -7  -6   33.22    5.90
   0   7   7  206.99   11.47
   0   7   7  195.00   14.62
   0   7  -7  212.67   11.43
   0   7   7  222.90   11.90
   0  -7   7  181.57   11.82
   0  -7  -7  218.68   15.45
   0  -7   7  193.67   10.60
   0   7  -7  204.92   11.52
   0  -7  -7  206.41   10.51
   0   7   7  198.17   11.81
   0   7   8 1066.74   49.40
   0  -7   8 1114.01   48.47
   0   7  -8 1037.74   49.16
   0  -7  -8 1089.34   54.84
   0   7   8 1011.24   53.48
   0   7   8 1076.31   49.70
   0  -7  -8  816.43   49.66
   0  -7   8  939.93   49.83
   0   7  -8 1009.46   49.33
   0  -7  -8 1007.36   48.25
   0  -7   8 1030.32   48.54
   0   7   8  979.73   49.66
   0  -7  -8 1049.77   54.15
   0  -7  -9  428.69   26.04
   0  -7   9  421.23   20.06
   0   7  -9  427.87   20.32
   0   7   9  401.39   24.68
   0   7   9  408.76   20.63
   0  -7   9  398.22   21.07
   0  -7  -9  431.79   25.26
   0   7  -9  415.28   20.44
   0   7   9  419.90   20.40
   0   7   9  379.17   20.73
   0  -7  -9  378.40   19.26
   0   7  10 1064.33   49.96
   0  -7  10 1060.49   50.22
   0  -7 -10 1129.58   56.64
   0   7 -10 1099.88   49.84
   0   7  10  992.38   54.60
   0   7  10 1095.56   50.27
   0  -7 -10 1001.17   50.24
   0  -7  10  972.31   50.60
   0   7  10  972.54   50.33
   0  -7 -10 1030.94   48.88
   0  -7  10  966.45   50.20
   0  -7 -10 1000.53   54.81
   0   7 -10 1042.94   49.95
   0  -7 -11   57.55    8.84
   0   7  11   65.88    8.19
   0  -7 -11   52.42    4.82
   0   7  11   45.59    4.67
   0   7 -11   60.41    4.50
   0  -7  11   51.72    4.95
   0  -7 -11   53.75    7.50
   0  -7 -11   55.80    3.71
   0   7  11   65.84    4.64
   0   7 -11   51.59    4.41
   0  -7  11   55.84    4.86
   0   7  11   60.90    4.78
   0  -7  11   57.45    5.27
   0  -7  12  114.80    7.81
   0   7 -12  117.10    7.28
   0  -7 -12  120.08   11.44
   0  -7 -12  108.52    6.34
   0  -7  12  108.67    7.98
   0   7 -12  120.98    7.22
   0  -7 -12  105.23    7.54
   0   7  12  106.61    7.69
   0  -7 -13   56.21    7.95
   0  -7 -13   57.32    3.89
   0  -7  13   64.26    5.54
   0   7 -13   55.60    4.55
   0  -7 -13   61.98    5.21
   0   7  13   51.32    5.02
   0  -7 -14  501.57   28.66
   0  -7 -14  401.00   21.32
   0  -7 -14  448.61   22.93
   0   7  14  403.53   22.86
   0   7 -14  478.33   22.47
   0  -7  14  459.16   23.67
   0   7 -15   46.75    4.13
   0  -7  15   42.91    4.93
   0  -7 -15   47.23   11.78
   0  -7 -15   43.69    4.56
   0  -7 -15   60.54    8.61
   0   7 -16  351.42   17.77
   0   7  16  319.49   23.69
   0  -7 -16  338.63   29.44
   0  -7  16  308.25   18.86
   0  -7 -16  330.41   23.36
   0  -7 -17   72.02    9.68
   0   7  17   72.85   10.05
   0   7 -17   72.66    5.62
   0  -7  17   85.97    6.69
   0  -7 -17   55.40   13.36
   0   7  17   76.27    4.82
   0  -7  17   71.34    6.61
   0   7  18    1.35    4.98
   0  -7 -18    8.10    5.44
   0  -7  18    1.55    2.40
   0  -7  18    5.29    2.74
   0   7  18    7.86    1.59
   0  -7  19   -0.47    3.15
   0  -7 -19   -2.31    4.86
   0  -7  19   -0.54    2.62
   0   7  19    1.41    5.03
   0  -7 -19   -4.79    9.47
   0  -7  20   26.35    7.10
   0  -7  20   24.91    4.26
   0  -7 -20   23.02    6.52
   0   7  20   17.44    7.11
   0  -7 -20    7.34    9.73
   0  -7  21   61.10    9.34
   0  -7  21   51.37    6.18
   0  -7 -21   63.12    9.68
   0  -7 -21   58.03    6.52
   0   7  21   52.72   10.09
   0  -7 -21   54.85   14.17
   0  -7 -22  144.79   11.77
   0  -7  22  179.08   12.14
   0  -7  22  183.82   16.02
   0   7  22  138.80   16.16
   0  -7 -22  142.06   19.95
   0  -7 -22  155.00   14.71
   0  -7 -23    4.17    3.32
   0  -7 -23   12.37    9.32
   0  -7 -23   -1.11    5.32
   0  -7  23    1.28    5.49
   0   7  23   12.81    7.01
   0  -7  23    3.20    3.33
   0  -7  24   81.98   11.70
   0  -7 -24  102.35   11.17
   0  -7 -24   54.78   14.46
   0  -7  24   91.71    8.52
   0   7  24   72.70   12.53
   0  -7 -25   -1.09    4.68
   0  -8   0   91.42    8.53
   0   8   0   82.56    5.98
   0   8   0   92.73    5.60
   0  -8   0   92.79    6.98
   0  -8  -1  852.29   41.94
   0  -8   1  853.74   41.50
   0   8   1  758.24   38.03
   0   8  -1  751.53   38.41
   0   8  -1  787.97   38.66
   0  -8  -1  822.56   39.48
   0  -8   1  760.10   39.40
   0   8   1  768.85   37.75
   0   8  -1  781.84   37.47
   0   8   2    9.17    2.07
   0  -8  -2    6.01    1.93
   0   8  -2    6.71    2.06
   0   8   2    3.52    1.44
   0   8  -2    5.32    1.94
   0  -8   2    7.35    1.54
   0  -8  -2   10.99    4.11
   0   8  -2    5.45    1.25
   0   8   2    7.23    2.11
   0  -8   2    9.18    2.54
   0   8   2    8.84    1.73
   0   8  -3    3.68    2.01
   0   8   3    5.39    1.43
   0  -8  -3    6.20    3.40
   0  -8  -3    4.72    1.95
   0   8   3    8.46    1.81
   0  -8   3    5.24    1.29
   0   8  -3    3.45    1.92
   0   8  -3    5.17    0.97
   0   8   3    4.34    1.68
   0   8   3    5.41    1.96
   0  -8   3    4.94    2.16
   0   8  -4  138.22    8.70
   0   8   4  139.19    8.40
   0  -8   4  134.63    7.64
   0  -8  -4  134.53    7.71
   0   8   4  114.00    8.61
   0  -8   4  145.84    9.65
   0  -8  -4  162.36   12.37
   0   8   4  137.10    7.61
   0   8  -4  138.22    8.77
   0  -8  -4  145.70    9.20
   0   8   4  138.38    8.69
   0   8  -5  873.28   43.08
   0   8   5  808.94   43.07
   0   8   5  915.06   43.07
   0  -8  -5  926.39   43.65
   0  -8   5  866.20   41.75
   0   8   5  848.35   42.72
   0  -8  -5  877.19   47.05
   0   8  -5  900.42   42.85
   0   8  -6  429.60   22.54
   0   8   6  395.41   22.60
   0  -8  -6  489.17   23.24
   0   8  -6  446.50   22.37
   0   8   6  441.16   22.71
   0  -8   6  438.07   21.34
   0   8   6  423.57   22.43
   0   8   6  408.57   22.39
   0   8   7  976.40   50.46
   0   8   7 1090.70   50.75
   0   8   7  952.52   50.56
   0   8   7 1063.55   50.37
   0  -8  -7 1071.93   55.57
   0   8  -7 1058.25   50.19
   0  -8   7 1022.40   49.25
   0   8  -7 1085.38   50.52
   0  -8   8   12.40    1.62
   0   8  -8   11.41    2.36
   0   8   8   11.35    2.53
   0  -8   8   12.35    2.65
   0  -8  -8   10.90    4.45
   0  -8   8   10.41    1.68
   0   8  -8   10.96    2.30
   0   8   8   12.30    2.36
   0  -8  -8   10.98    1.52
   0   8   8   15.14    2.75
   0   8   8   10.03    4.17
   0   8   9    4.76    4.04
   0  -8  -9    9.11    1.49
   0   8   9    9.26    2.29
   0  -8   9    8.85    2.88
   0   8   9   12.71    2.69
   0  -8   9    9.09    1.75
   0   8  -9   10.50    2.25
   0   8   9   11.08    2.11
   0  -8   9   11.12    1.74
   0  -8  -9    7.13    4.05
   0   8  -9    9.31    2.22
   0  -8  10   88.56    6.00
   0   8  10   76.77    9.21
   0  -8 -10   80.67    6.41
   0   8  10   90.55    6.18
   0  -8 -10   83.01    5.03
   0   8  10   92.52    6.54
   0  -8  10   86.19    6.89
   0   8  10   82.75    6.51
   0  -8 -10   93.28   10.38
   0  -8  10   85.33    5.50
   0   8 -10   87.88    6.16
   0   8 -10   82.62    5.88
   0  -8 -11  944.02   45.67
   0  -8 -11  973.46   51.42
   0   8 -11  924.29   45.16
   0  -8  11  888.98   46.14
   0   8  11  853.34   45.59
   0   8  11  989.57   45.26
   0  -8  11  900.44   44.46
   0  -8 -11  890.68   43.84
   0   8  11  919.56   50.72
   0  -8  11  957.07   45.30
   0   8 -11  995.97   45.09
   0   8  12    0.39    2.37
   0  -8 -12    1.78    1.13
   0  -8 -12    2.25    2.10
   0   8  12    1.10    3.92
   0   8 -12    0.91    1.74
   0  -8  12    2.29    2.28
   0  -8 -12   -2.23    4.60
   0   8  12    0.30    1.86
   0   8 -13  240.80   12.91
   0  -8 -13  255.60   18.60
   0  -8 -13  232.86   11.77
   0   8  13  184.80   17.06
   0  -8 -13  235.05   13.46
   0  -8  13  232.55   14.05
   0   8  13  193.77   13.17
   0   8 -14   43.36    3.99
   0  -8  14   37.59    4.69
   0  -8 -14   41.23    7.93
   0  -8 -14   33.03    2.87
   0  -8  15    3.02    2.25
   0   8 -15    0.31    1.93
   0  -8 -15    2.77    1.30
   0  -8 -15    1.21    4.32
   0  -8 -15   -6.87    9.84
   0  -8  16    5.22    2.72
   0   8 -16    2.19    1.87
   0  -8 -16    4.56    1.40
   0  -8 -16   11.10    5.70
   0  -8 -16   -2.37    8.95
   0  -8  17   75.08    6.98
   0  -8 -17   57.78    9.98
   0  -8 -17   73.47   15.28
   0   8 -17   90.02    6.10
   0  -8 -17   70.60    4.90
   0   8  17   78.30   10.99
   0  -8 -18    5.00    9.19
   0  -8  18   10.52    3.04
   0  -8 -18    5.09    5.48
   0   8  18    2.80    6.03
   0   8 -18    9.79    2.34
   0  -8 -18    6.64    1.67
   0  -8  18    6.76    3.21
   0   8  18    7.99    1.73
   0  -8 -19  254.52   19.30
   0  -8 -19  210.11   24.62
   0  -8  19  223.25   14.09
   0  -8 -19  199.12   11.24
   0   8  19  206.16   18.72
   0  -8 -20   -1.27    6.07
   0  -8  20    1.21    3.07
   0  -8 -20   -7.76    9.75
   0  -8 -20    1.75    1.32
   0   8  20    6.02    5.67
   0   8  21   44.87    9.64
   0  -8 -21   21.06   12.27
   0  -8 -21   41.85    8.18
   0  -8  21   49.97    8.38
   0  -8  21   30.91    5.19
   0   8  22   -1.60    6.17
   0  -8 -22  -10.67   12.10
   0  -8 -22   -1.26    5.61
   0  -8  22    3.70    5.40
   0  -8  22   -5.24    3.58
   0  -8 -23   -5.29   10.46
   0  -8 -23    6.23    5.75
   0   8  23   11.53    7.21
   0  -8  23   -0.68    3.39
   0  -8  23    3.80    5.74
   0  -8 -24   18.21    6.61
   0  -8 -25  238.59   19.16
   0  -9   0    0.75    3.61
   0  -9   0   -1.89    2.06
   0   9   0   -0.20    1.16
   0   9   0   -0.60    1.61
   0   9   1   44.02    3.87
   0   9  -1   37.47    3.94
   0  -9  -1   49.56    4.94
   0  -9   1   46.76    5.02
   0   9  -1   43.48    4.39
   0  -9   1   48.27    6.29
   0  -9  -1   46.84    6.64
   0   9   1   38.56    3.42
   0   9  -1   40.40    3.28
   0   9   2  533.66   26.14
   0   9   2  525.35   27.16
   0  -9   2  536.98   28.02
   0  -9  -2  508.52   27.56
   0   9  -2  492.91   26.72
   0   9   2  501.76   25.99
   0   9  -2  520.39   26.88
   0   9  -2  527.16   25.54
   0  -9  -2  592.71   31.01
   0  -9   2  541.21   29.57
   0   9  -3  234.60   14.20
   0   9   3  239.47   14.28
   0   9   3  240.90   14.43
   0  -9  -3  239.10   14.70
   0  -9   3  258.22   15.26
   0  -9  -3  281.19   18.29
   0   9   3  252.96   13.59
   0  -9   3  255.03   13.16
   0   9   3  243.96   13.21
   0   9  -3  265.23   14.30
   0   9   4  577.71   27.16
   0   9  -4  570.66   28.32
   0  -9   4  564.32   29.63
   0   9   4  518.94   28.54
   0   9  -4  568.66   28.61
   0   9  -4  525.14   28.55
   0   9  -4  521.69   26.52
   0  -9  -4  589.76   29.21
   0   9   4  586.18   28.63
   0   9   4  544.48   27.84
   0  -9   4  563.90   27.19
   0  -9  -4  570.64   32.57
   0   9   4  555.02   26.07
   0  -9  -5  559.17   26.44
   0   9   5  499.65   25.52
   0   9   5  487.18   25.11
   0  -9   5  486.15   24.15
   0   9  -5  532.50   25.81
   0  -9  -5  484.67   24.34
   0   9  -5  436.23   24.40
   0   9   5  497.94   23.92
   0  -9  -5  543.41   30.37
   0   9  -5  507.61   25.37
   0   9   5  453.94   25.58
   0  -9   5  491.79   26.69
   0  -9  -6   67.86    5.56
   0  -9   6   51.92    3.89
   0   9   6   45.14    4.64
   0   9   6   57.13    4.93
   0   9   6   53.07    5.03
   0  -9  -6   68.69    8.92
   0   9  -6   52.67    4.74
   0   9   6   59.37    5.20
   0   9  -6   54.06    4.94
   0   9  -7  138.17    8.43
   0   9   7  136.45    8.83
   0   9   7  112.93    8.61
   0   9   7  124.12    8.62
   0   9  -7  129.39    8.59
   0  -9  -7  135.42   12.96
   0  -9  -7  128.68   12.44
   0   9   7  129.92    8.47
   0  -9   7  129.41    7.38
   0   9   8  108.59    7.60
   0   9   8  107.92    8.01
   0  -9   8  115.51    6.65
   0   9  -8  108.59    7.66
   0   9   8  103.88    7.79
   0   9   8  120.29    8.05
   0  -9  -8  125.13   12.11
   0   9  -8  112.77    7.46
   0  -9   9  241.89   12.00
   0   9  -9  224.30   13.21
   0  -9   9  231.09   14.11
   0   9   9  216.14   13.56
   0   9   9  227.05   13.13
   0   9   9  209.20   13.48
   0  -9   9  234.37   12.20
   0  -9  -9  247.94   18.34
   0   9  -9  229.38   12.96
   0  -9 -10  686.12   38.13
   0  -9  10  622.04   30.66
   0   9  10  557.84   36.09
   0   9  10  580.01   32.06
   0   9 -10  656.85   31.85
   0  -9  10  605.13   32.65
   0  -9  10  645.40   30.77
   0   9  10  648.89   31.71
   0   9  11    2.13    2.12
   0  -9  11    0.50    2.29
   0  -9 -11   -1.19    4.36
   0   9 -11    1.02    1.80
   0  -9 -11    0.65    0.96
   0  -9  11   -0.26    2.02
   0   9  11   -1.11    3.86
   0   9  11    3.27    1.91
   0  -9  11    1.58    1.36
   0   9  12   64.07    5.08
   0   9 -12   57.58    4.94
   0  -9 -12   53.64    3.60
   0  -9  12   59.47    4.44
   0  -9 -12   45.18    8.13
   0   9  12   69.36    9.20
   0  -9 -12   53.50    5.32
   0  -9  12   55.40    5.88
   0  -9 -13   28.52    2.37
   0   9  13   43.27    7.70
   0   9 -13   29.55    3.65
   0  -9 -13   26.33    6.81
   0  -9  13   34.40    4.59
   0  -9  13   28.23    3.10
   0   9  13   25.50    3.20
   0  -9 -14  149.04    7.91
   0   9  14  158.84   14.56
   0  -9 -14  137.49   14.02
   0  -9  14  138.17    8.80
   0  -9  14  141.48   10.44
   0   9 -14  160.19    9.54
   0   9 -15    3.03    1.92
   0  -9 -15    5.27    5.55
   0  -9 -15    5.84    1.35
   0  -9  15    2.20    3.05
   0   9 -16  359.67   17.60
   0  -9 -16  259.01   28.25
   0  -9 -16  367.28   24.73
   0  -9 -16  306.44   15.82
   0  -9  16  292.65   18.63
   0  -9 -17    3.00    1.44
   0   9 -17    5.13    2.18
   0  -9 -17    6.83    5.87
   0  -9  17    4.69    3.13
   0   9 -18  128.62    7.98
   0  -9 -18  117.11   19.05
   0  -9 -18  120.55   13.76
   0  -9  18  104.79    9.02
   0  -9 -18  103.88    6.36
   0   9  18  101.37   12.99
   0  -9 -19   -5.40    9.66
   0  -9 -19    2.79    5.26
   0  -9  19    0.63    2.90
   0   9 -19   -4.24    2.66
   0   9  19   -1.50    6.05
   0  -9 -20   46.22    9.36
   0  -9  20   40.84    5.71
   0   9  20   40.19    9.24
   0  -9 -20   57.89   14.82
   0  -9 -21   -8.36    7.24
   0  -9  21    3.55    5.73
   0  -9  21   -0.67    2.94
   0   9  21   -1.59    6.01
   0  -9 -21   -2.77   10.68
   0  -9  22  352.86   23.89
   0  -9 -22  324.92   24.42
   0  -9 -22  324.61   32.05
   0   9  22  282.83   24.89
   0  -9  22  299.70   19.48
   0  -9 -23   -2.70    6.02
   0  -9 -24   91.82   11.94
   0  10   0   15.49    2.69
   0  10   0   15.98    2.17
   0 -10   0   19.48    3.68
   0 -10   0   17.41    4.59
   0  10   0   15.65    3.13
   0  10   1  120.02    7.71
   0  10  -1  111.00    7.91
   0 -10   1  146.31   11.40
   0 -10  -1  119.64   11.09
   0  10  -1  121.73    7.09
   0  10   1  119.94    7.31
   0 -10   1  126.57    9.20
   0 -10  -1  113.64    8.82
   0  10  -1  107.78    8.09
   0  10  -2    4.09    1.39
   0  10  -2    3.05    2.21
   0 -10  -2    3.03    2.30
   0 -10   2    2.19    2.27
   0 -10   2    6.15    3.67
   0 -10  -2    4.55    3.76
   0  10   2    4.25    2.12
   0  10   2    3.36    1.64
   0  10  -2    1.49    1.92
   0  10   2    4.04    1.77
   0  10   3   32.13    3.17
   0  10  -3   37.17    4.07
   0 -10   3   38.17    5.69
   0 -10  -3   35.33    6.55
   0 -10   3   34.13    4.61
   0 -10  -3   27.87    4.13
   0  10   3   36.53    4.01
   0  10  -3   25.86    3.63
   0  10   3   27.85    3.31
   0 -10  -4   11.96    5.32
   0  10  -4   10.00    2.67
   0  10   4    8.12    2.42
   0 -10   4    4.01    2.62
   0  10   4    5.73    2.62
   0  10  -4    5.12    2.29
   0  10  -4   11.41    2.89
   0 -10   4    8.56    1.72
   0  10   4    7.27    1.75
   0 -10  -4    7.36    2.64
   0  10   4    4.55    1.96
   0 -10  -5  322.96   21.00
   0  10   5  297.88   16.04
   0 -10  -5  302.97   16.74
   0 -10   5  297.33   14.58
   0  10   5  282.51   15.40
   0 -10   5  271.13   13.26
   0  10   5  283.17   13.44
   0  10   5  285.74   14.26
   0  10  -5  285.37   14.05
   0 -10  -5  244.46   13.49
   0  10   5  281.09   16.26
   0 -10   5  305.67   17.46
   0  10  -5  287.83   16.31
   0  10  -5  295.10   16.11
   0  10  -5  312.41   15.94
   0  10  -6   58.81    5.21
   0 -10  -6   64.64    8.91
   0  10   6   54.40    5.00
   0 -10   6   52.96    5.92
   0  10   6   57.47    5.58
   0  10  -6   53.34    5.10
   0  10  -6   52.33    5.52
   0 -10  -6   63.85    5.79
   0  10  -6   51.96    4.40
   0 -10  -6   52.02    4.20
   0  10   6   47.10    4.78
   0 -10   6   61.16    4.19
   0 -10  -7  490.57   29.45
   0  10   7  410.82   23.08
   0 -10   7  453.64   21.95
   0  10   7  422.44   23.62
   0 -10   7  418.73   24.72
   0 -10  -7  419.16   22.95
   0  10  -7  460.31   23.54
   0  10   7  464.52   23.40
   0  10   8  137.71    9.03
   0  10  -8  147.41    9.39
   0 -10   8  134.77    7.85
   0  10   8  134.63    9.27
   0 -10  -8  142.41   13.75
   0  10   8  132.60    9.47
   0 -10   9  228.01   12.14
   0  10   9  184.46   13.24
   0 -10   9  244.54   11.93
   0  10  -9  229.83   13.49
   0 -10  -9  243.59   18.81
   0  10   9  235.92   13.39
   0  10  10   62.79    5.30
   0  10 -10   70.43    5.55
   0 -10  10   53.83    4.23
   0 -10 -10   61.96    9.38
   0 -10  10   56.26    4.29
   0  10  11    5.38    2.31
   0 -10  11    4.70    1.57
   0  10 -11    7.85    2.47
   0 -10  11    2.48    1.73
   0 -10 -11    5.19    5.13
   0 -10  11    3.79    2.42
   0  10 -12   14.82    3.03
   0 -10  12   15.41    2.34
   0 -10 -12   21.28    6.76
   0  10  12   15.95    2.91
   0 -10  12   15.57    3.64
   0  10 -13  819.28   38.47
   0 -10  13  717.45   37.21
   0 -10 -13  876.77   46.50
   0  10  13  805.87   38.27
   0 -10  13  700.25   39.42
   0  10 -14    6.21    2.40
   0 -10 -14    8.36    5.99
   0  10  14   14.51    5.78
   0 -10  14    4.83    1.88
   0 -10  14    1.76    2.57
   0  10 -15  186.02   11.22
   0 -10 -15  213.71   18.32
   0  10  15  169.19   16.48
   0 -10  15  190.95   12.88
   0 -10  15  172.46   10.52
   0 -10  16   -0.30    1.79
   0 -10  16   -1.23    2.89
   0  10 -16    0.37    2.14
   0 -10 -16    1.45    5.61
   0 -10 -17   13.66   10.57
   0  10 -17   11.72    2.88
   0 -10  17   16.82    2.73
   0 -10 -17    8.87    6.01
   0 -10  17   10.77    3.71
   0  10 -18   86.52    6.55
   0 -10  18   78.92    6.17
   0 -10 -18   73.28   11.60
   0 -10 -18   92.44   17.42
   0 -10  18   74.62    7.89
   0 -10 -19  434.35   38.04
   0 -10  19  385.45   25.11
   0 -10 -19  456.43   31.43
   0  10 -19  492.01   23.92
   0 -10  20   18.65    4.38
   0 -10 -20   31.80    8.72
   0 -10 -20   40.44   14.44
   0  10 -20   24.23    3.66
   0  10  20   27.16    8.48
   0 -10  21   99.18    9.49
   0  10  21  116.72   14.79
   0 -10 -21  125.06   14.50
   0 -10 -22    4.48    6.30
   0  11   0   -0.70    1.42
   0 -11   0    0.58    2.35
   0  11   0    0.35    1.75
   0 -11   0    0.92    3.94
   0  11   1   14.03    2.35
   0  11  -1   10.95    1.93
   0 -11   1   14.19    5.15
   0 -11  -1   13.44    5.15
   0 -11  -1   11.98    3.17
   0 -11   1   17.74    3.64
   0  11   1   10.87    2.93
   0  11  -1   15.64    2.83
   0  11   1    9.89    2.55
   0  11   2  338.55   18.33
   0  11  -2  351.01   17.84
   0  11   2  364.96   18.64
   0 -11  -2  384.22   23.86
   0 -11   2  354.04   22.54
   0 -11  -2  358.37   20.52
   0 -11   2  364.79   20.81
   0  11  -2  326.80   19.15
   0  11   2  363.10   19.91
   0  11   3   42.70    4.82
   0 -11   3   36.37    5.00
   0 -11  -3   35.71    4.83
   0  11   3   40.03    3.91
   0  11   3   34.54    3.50
   0  11  -3   43.42    4.72
   0 -11   3   36.40    6.25
   0  11  -3   40.96    4.67
   0  11   4 1119.20   55.73
   0 -11  -4 1202.87   56.77
   0 -11   4 1148.70   57.33
   0  11   4 1089.07   54.68
   0  11   4 1126.57   54.07
   0  11  -4 1065.11   55.63
   0 -11   4 1247.19   59.11
   0  11  -4 1155.07   55.97
   0  11   5    0.43    2.01
   0  11  -5   -0.46    2.52
   0 -11  -5    1.60    2.70
   0  11   5    1.51    1.35
   0 -11   5    1.29    2.76
   0  11   5    1.02    1.98
   0  11  -5   -1.41    2.45
   0 -11   6  391.14   18.18
   0  11   6  375.65   19.26
   0 -11   6  402.69   21.68
   0  11   6  414.17   20.01
   0 -11   6  318.34   16.67
   0  11   6  366.19   16.95
   0  11  -6  422.00   20.29
   0 -11  -6  444.00   21.14
   0  11  -6  353.73   20.10
   0  11  -6  346.57   17.49
   0 -11   7    1.35    2.61
   0  11  -7    2.61    2.41
   0  11   7    0.38    2.20
   0 -11   7    3.73    1.50
   0  11  -7    3.01    1.95
   0 -11   7    1.93    0.98
   0  11   7    2.53    1.13
   0 -11  -7    3.58    1.70
   0  11   7    4.58    2.51
   0 -11  -7    1.29    4.36
   0  11  -8   37.10    4.51
   0 -11  -8   42.07    4.60
   0 -11  -8   42.15    8.40
   0 -11   8   53.91    6.13
   0  11   8   46.94    4.80
   0 -11   8   40.55    3.52
   0  11   8   45.56    4.77
   0  11  -8   46.05    4.80
   0 -11   9   -0.42    1.41
   0 -11  -9   -1.85    2.81
   0  11  -9    0.42    2.21
   0 -11  -9   -1.35    5.20
   0 -11   9    1.34    1.25
   0  11   9    0.80    2.31
   0 -11  10  708.50   35.22
   0 -11  10  683.99   34.89
   0 -11 -10  775.37   43.97
   0  11  10  775.87   36.83
   0  11 -10  805.37   37.15
   0  11  11   17.43    2.92
   0 -11  11   17.74    2.45
   0 -11 -11   26.74    7.82
   0  11 -11   20.57    3.49
   0  11  12  216.57   12.53
   0  11 -12  223.95   12.79
   0 -11  12  192.44   11.26
   0 -11 -12  220.50   19.02
   0 -11  13    0.62    2.85
   0  11  13    3.43    2.11
   0  11 -13    4.78    2.63
   0 -11  13    4.87    1.82
   0 -11 -13    7.36    6.56
   0 -11  14   70.76    7.29
   0  11  14   77.93    6.01
   0 -11  14   59.24    4.93
   0  11 -14   70.52    6.01
   0 -11 -15   13.81    6.48
   0 -11  15   10.04    2.11
   0  11 -15    8.19    2.87
   0 -11  15   14.93    3.97
   0 -11 -16  469.11   31.66
   0 -11  16  434.45   25.49
   0 -11  16  421.10   22.74
   0  11 -16  481.96   23.86
   0  11 -17    1.57    2.60
   0 -11  17    2.73    3.41
   0 -11  17    1.82    1.79
   0 -11 -17    7.93    6.27
   0 -11 -18  134.95   15.11
   0 -11 -18  104.78   19.90
   0 -11  18  100.97    9.41
   0 -11  18  103.65    7.28
   0  11 -18  101.18    7.68
   0  11 -19    3.12    2.59
   0 -11 -19    3.24    6.26
   0 -11  19    1.44    3.32
   0 -11 -19    2.97   10.91
   0 -11  20  111.32   10.70
   0  11 -20  140.73    9.24
   0 -11 -20  154.46   16.55
   0 -11 -21   -3.24    6.41
   0  11 -21    1.21    2.50
   0 -12   0  134.47   10.04
   0  12   0  117.76    8.12
   0  12   0  110.37    7.21
   0  12  -1  111.04    6.94
   0  12   1  109.37    7.20
   0  12  -1  109.54    8.04
   0  12   1  115.88    7.82
   0 -12  -1  125.58    9.62
   0 -12   1  133.77    9.90
   0  12   1  105.40    8.50
   0  12   2   27.66    3.27
   0  12   2   26.23    3.31
   0  12  -2   25.19    3.80
   0  12   2   21.71    3.78
   0 -12  -2   28.76    4.48
   0 -12   2   26.26    4.78
   0 -12  -3   36.08    4.86
   0 -12   3   38.19    5.41
   0  12   3   24.71    3.22
   0  12  -3   17.13    4.29
   0  12   3   23.72    3.07
   0  12  -3   24.45    3.83
   0 -12   3   31.83    6.11
   0  12   3   31.04    4.31
   0 -12   4   26.70    4.75
   0 -12  -4   40.38    5.07
   0  12   4   30.50    3.57
   0 -12   4   31.83    6.17
   0  12  -4   29.06    4.25
   0  12   4   30.73    3.16
   0  12   4   36.66    4.38
   0  12  -4   19.47    4.35
   0  12   5  132.71    9.03
   0  12   5  140.25    8.02
   0 -12   5  164.48   12.91
   0 -12   5  150.09   11.25
   0 -12  -5  161.57   10.91
   0  12   5  153.37   10.00
   0  12  -6   89.43    7.37
   0 -12  -6   97.72    8.03
   0 -12   6   93.58    8.50
   0  12   6   75.34    6.45
   0  12   6   83.48    7.06
   0  12   7  635.79   30.30
   0  12  -7  557.28   27.51
   0  12   7  537.72   27.03
   0 -12   7  603.35   32.24
   0  12   7  577.03   29.60
   0 -12   7  651.12   28.41
   0  12  -7  650.87   30.67
   0  12  -8   -0.93    2.52
   0  12  -8    1.03    1.84
   0 -12  -8   -0.19    1.56
   0 -12   8   -1.25    1.71
   0 -12  -8   -1.43    5.25
   0  12   8    0.44    2.43
   0  12   8   -0.13    1.05
   0 -12   8   -0.54    0.96
   0 -12   8    0.75    2.82
   0  12  -9  150.96   11.02
   0 -12  -9  173.15   10.94
   0 -12   9  192.89   13.95
   0 -12   9  183.50    9.80
   0  12   9  181.46   11.69
   0 -12   9  208.29   10.07
   0 -12   9  181.73   10.13
   0 -12  -9  212.85   18.31
   0  12  -9  191.18   12.01
   0 -12  10   11.96    1.97
   0 -12  10   10.19    3.89
   0  12 -10   15.68    3.74
   0 -12 -10   12.45    3.23
   0  12 -10   14.47    3.31
   0  12  10   17.41    3.39
   0 -12  10   10.30    1.96
   0 -12 -10   11.89    6.41
   0 -12  11  170.96   13.10
   0 -12 -11  162.17   11.90
   0  12 -11  141.87   11.48
   0 -12 -11  208.12   18.29
   0 -12  11  161.65    9.47
   0  12  11  175.95   10.94
   0  12 -11  201.82   11.60
   0 -12 -12   -1.30    3.95
   0 -12 -12    4.65    6.67
   0  12  12    0.41    2.25
   0  12 -12    0.44    2.23
   0 -12  12   -0.89    1.65
   0 -12 -13  580.70   36.30
   0 -12  13  487.45   26.02
   0  12  13  549.29   27.54
   0  12 -13  562.63   27.84
   0 -12  14   22.69    2.80
   0  12  14   31.11    3.95
   0  12 -14   23.25    3.73
   0 -12 -14   19.24   12.31
   0 -12 -15  128.14   14.85
   0 -12 -15  107.99   18.76
   0  12 -15  108.83    8.14
   0 -12  15  105.94    6.96
   0 -12 -16   15.05    7.49
   0 -12 -16   20.44   12.08
   0 -12  16   12.75    4.40
   0  12 -16   15.02    3.60
   0  12 -17  250.84   14.34
   0 -12  17  197.41   15.59
   0 -12  18   -1.49    3.55
   0  12 -18    0.83    2.58
   0 -12 -18    1.72    6.63
   0  12 -19  264.89   14.69
   0 -12  19  208.81   16.09
   0 -12 -19  243.98   22.40
   0  13   0    2.81    2.96
   0  13   0   -0.25    1.76
   0  13   0   -1.92    2.35
   0 -13   0   -1.38    3.12
   0  13   1   52.59    4.54
   0  13   1   54.80    5.93
   0  13  -1   51.70    5.25
   0  13   1   49.59    4.83
   0 -13  -1   53.31    6.37
   0 -13   1   59.67    6.75
   0  13   2  355.41   19.25
   0  13  -2  348.78   20.21
   0  13   2  382.83   19.62
   0 -13  -2  390.06   22.09
   0 -13   2  375.35   22.20
   0  13   2  364.04   21.03
   0  13   3  183.58   10.52
   0 -13   3  185.46   13.16
   0 -13  -3  201.08   13.07
   0  13   3  186.85   12.08
   0  13   3  169.59   10.27
   0  13   4  317.55   18.16
   0  13  -4  283.62   20.45
   0 -13   4  363.11   21.39
   0  13   4  373.21   20.01
   0 -13  -4  388.79   20.96
   0 -13  -5   16.07    7.13
   0  13   5   14.71    3.02
   0  13   5    9.10    3.03
   0 -13  -5   18.96    4.22
   0 -13   5   11.32    4.03
   0  13   6    4.20    2.43
   0 -13  -6    3.12    2.74
   0  13   6    3.97    2.44
   0  13  -6    1.56    2.64
   0 -13   6    2.30    3.11
   0  13  -7   31.64    4.62
   0  13   7   46.52    5.04
   0 -13   7   40.84    6.22
   0 -13   8  275.37   18.25
   0  13  -8  280.04   16.39
   0  13   8  261.25   15.98
   0 -13   9   71.05    4.39
   0  13   9   74.09    6.30
   0  13  -9   59.08    6.07
   0 -13  -9   52.32    3.83
   0 -13  -9   76.92   11.17
   0 -13   9   56.40    3.48
   0 -13   9   61.59    7.51
   0 -13  10  340.61   21.16
   0 -13 -10  319.59   25.34
   0  13 -10  341.00   18.74
   0 -13 -10  316.26   17.04
   0 -13  10  333.47   16.51
   0  13  10  338.62   18.50
   0 -13  10  304.90   16.00
   0 -13 -11   11.41    6.59
   0 -13  11    3.52    1.50
   0 -13 -11    5.51    2.81
   0 -13  11   13.73    4.16
   0  13  11    4.02    2.51
   0  13 -11    8.58    3.04
   0 -13  11    5.18    1.70
   0 -13  12    2.23    1.62
   0 -13  12   -0.88    3.99
   0  13  12    0.87    2.14
   0 -13 -12    4.99    6.72
   0  13 -12    1.87    2.37
   0 -13 -12    2.03    3.08
   0 -13  13   -1.80    4.08
   0 -13 -13    1.69    6.53
   0  13  13    0.86    2.46
   0  13 -13   -1.84    2.71
   0 -13 -13   -1.84    3.83
   0  13  14  275.39   15.81
   0 -13 -14  270.27   29.07
   0 -13 -14  309.93   24.50
   0  13 -14  305.54   16.42
   0  13 -15   -2.70    3.01
   0 -13 -15   -0.80    4.23
   0 -13 -15    1.75    6.60
   0 -13 -15   -2.95   10.85
   0 -13 -16  146.01   16.72
   0 -13 -16  118.29   21.12
   0  13 -16  139.47    9.74
   0  13 -17   -0.44    3.00
   0 -13 -17   -7.21    8.18
   0  13 -18   20.63    3.78
   0 -14   0   17.72    4.75
   0  14   0   14.45    3.86
   0 -14  -1  497.66   26.89
   0 -14   1  458.93   26.77
   0  14   1  430.75   25.51
   0 -14  -2    9.99    3.92
   0 -14   2   16.86    4.72
   0  14  -2    2.36    3.24
   0  14   2   11.54    3.29
   0 -14   3   27.29    5.10
   0 -14  -3   28.83    4.87
   0  14   3   19.75    3.93
   0  14  -3   11.69    4.40
   0 -14  -4   89.51   12.47
   0 -14   4  121.95   10.17
   0  14   4  108.28    8.47
   0 -14  -4  115.41    9.47
   0 -14  -5  435.08   30.93
   0  14  -5  432.00   24.38
   0 -14   5  459.98   26.15
   0 -14  -5  468.81   25.42
   0  14   5  392.43   23.74
   0  14   6  119.37    9.11
   0  14  -6  126.28    9.63
   0 -14   6  109.56   10.51
   0 -14  -6  124.05   10.21
   0  14   7  282.72   16.60
   0  14  -7  253.64   16.44
   0 -14   7  289.45   18.77
   0  14   8    7.52    3.12
   0  14  -8    6.98    3.06
   0 -14   8    8.55    3.83
   0 -14   9    4.37    4.04
   0  14  -9    3.15    2.91
   0 -14  -9    5.03    6.93
   0  14   9    5.41    2.94
   0 -14  10   15.16    5.07
   0  14  10   14.39    3.47
   0  14 -10    9.29    3.41
   0 -14 -10    6.83    6.13
   0  14  11  318.96   18.43
   0 -14 -11  334.78   26.45
   0  14 -11  325.42   18.75
   0 -14  11  311.02   21.10
   0  14  12   29.63    4.25
   0 -14  12   41.96    6.72
   0 -14 -12   26.58    8.69
   0  14 -12   26.59    4.24
   0 -14  13  322.76   22.78
   0 -14 -13  307.62   32.50
   0  14  13  352.16   19.88
   0  14 -13  380.51   20.34
   0 -14 -13  358.38   28.39
   0 -14  14   32.08    6.96
   0  14  14   43.72    4.89
   0 -14 -14   47.71   15.40
   0 -14 -14   56.73   11.59
   0  14 -14   37.13    4.94
   0  14 -15   13.71    3.67
   0 -14 -15   21.41   12.65
   0  14 -16   20.62    3.76
   0 -15   0    0.79    3.25
   0  15   0    3.19    3.00
   0 -15  -1    3.09    3.69
   0 -15   1    1.61    3.32
   0  15   1    0.63    2.99
   0  15  -1    7.13    3.83
   0 -15   2  292.42   19.73
   0 -15  -2  341.32   19.96
   0  15   2  303.31   18.44
   0  15  -2  277.54   18.26
   0 -15  -3   47.37    6.48
   0 -15   3   41.58    6.57
   0  15   3   34.64    5.25
   0 -15  -3   53.59   10.76
   0  15  -3   37.33    5.49
   0 -15   4  237.69   16.66
   0  15   4  228.17   14.84
   0 -15  -4  235.84   15.90
   0 -15  -4  227.84   20.98
   0  15  -4  222.67   15.08
   0 -15   5   21.46    5.29
   0  15   5   31.26    4.73
   0 -15  -5   21.69    4.86
   0 -15  -5   25.14    7.95
   0  15  -5   23.58    4.56
   0  15   6   14.50    3.69
   0 -15  -6   12.92    3.97
   0  15  -6   11.21    3.57
   0 -15  -6    6.81    6.90
   0 -15   6   17.51    4.98
   0 -15   7    4.46    3.93
   0  15  -7    6.98    3.63
   0  15   7   13.04    3.48
   0  15   8  324.95   18.86
   0  15  -8  348.64   19.45
   0 -15   9   87.78    9.32
   0  15  -9   78.08    7.33
   0  15   9   61.26    6.52
   0  15  10  128.25    9.97
   0  15 -10  146.51   10.54
   0 -15  10  143.11   12.63
   0 -15  11   16.35    5.09
   0 -15 -11   31.05   12.62
   0  15  11   21.79    4.05
   0  15 -11   20.89    4.08
   0 -15 -11   25.86    9.26
   0 -15  12    9.80    4.99
   0  15 -12   15.34    3.64
   0 -15 -12   15.01    8.24
   0 -15 -12    2.92   11.28
   0  15  12   13.09    3.45
   0  15 -13    9.82    3.50
   0 -15 -13   23.98   12.65
   0  15  13   20.88    3.82
   0  15 -14  112.78    8.68
   0  15  14   97.62    7.95
   0  15  15   71.17    6.54
   0  16   0   27.49    5.35
   0 -16   0   36.70    6.22
   0 -16  -1  340.31   21.49
   0 -16   1  341.25   21.61
   0  16  -1  331.75   20.37
   0  16   1  317.03   20.11
   0  16  -1  337.35   20.35
   0 -16  -2    1.62    3.79
   0 -16   2    0.86    3.92
   0  16  -2   -0.69    3.96
   0  16   2    1.92    3.10
   0 -16  -2   -1.70    7.02
   0  16  -2    3.32    3.63
   0 -16   3   43.07    6.62
   0 -16  -3   46.27    6.60
   0  16   3   46.86    5.99
   0 -16  -3   32.83    9.21
   0  16  -3   48.63    6.34
   0 -16  -4    0.78    3.55
   0 -16   4    2.68    3.77
   0  16   4    2.44    2.96
   0 -16  -4    7.02    6.93
   0  16  -4    7.17    3.85
   0  16  -5   71.15    7.50
   0 -16   5   82.69    9.00
   0 -16  -5   72.19    8.08
   0 -16  -5   60.44   11.70
   0  16   5   72.77    7.33
   0 -16   6   33.21    6.21
   0 -16  -6   35.88    6.09
   0  16   6   27.41    4.57
   0 -16  -6   37.97    9.51
   0  16  -6   35.31    5.23
   0 -16   7  184.96   14.82
   0 -16  -7  189.00   19.47
   0  16  -7  179.58   12.80
   0  16   7  179.75   12.58
   0 -16   8   -3.83    4.49
   0  16   8    2.76    2.87
   0  16  -8    5.37    3.30
   0  16  -9   -0.59    2.98
   0  16   9   -0.54    2.69
   0 -16  -9   -2.73   11.26
   0  16 -10    4.03    3.36
   0  16  10    0.53    2.82
   0  16 -11   66.41    6.85
   0  16  11   74.91    6.88
   0  16  12   88.75    7.69
   0  16  13  104.83    8.35
   0  17   0   -0.70    3.11
   0  17   0    5.68    4.01
   0 -17   0    3.49    6.73
   0 -17   0   -2.63    3.84
   0  17  -1   23.49    4.92
   0  17   1   32.69    5.28
   0  17  -1   38.77    5.92
   0 -17  -1   35.42    9.99
   0 -17   1   32.15    6.08
   0 -17  -1   22.49    5.86
   0  17  -2  100.00    9.70
   0  17   2  103.00    9.47
   0 -17  -2  116.87   10.78
   0  17  -2  107.85    9.91
   0 -17  -2  142.09   16.31
   0 -17   2  101.50   10.56
   0  17  -3  138.46   11.41
   0 -17  -3  148.57   12.16
   0  17   3  125.28   10.64
   0  17  -3  137.35   11.13
   0 -17  -3  123.96   16.37
   0 -17   3  133.77   12.23
   0  17   4  116.39   10.04
   0 -17  -4  123.44   11.27
   0  17  -4  124.90   10.54
   0 -17  -4  159.19   17.80
   0 -17   4  143.71   12.40
   0  17  -5   84.95    8.37
   0  17   5   80.80    7.98
   0 -17  -5   93.89    9.34
   0 -17  -6   10.04   10.58
   0  17   6   -0.61    2.97
   0 -17  -7    7.83   11.00
   0  17   7    2.94    3.06
   0  17   8   60.67    6.53
   0 -17  -8   29.82   13.56
   0  17   9   10.06    3.91
   0 -17  -9    8.39   10.81
   0  17  10   47.92    5.77
   0  18   0  158.42   12.50
   0  18   1   61.76    7.44
   0 -18  -2   59.62   13.88
   0  18   2   67.43    7.55
   0 -18  -3   15.68   11.82
   0  18   3   16.77    4.30
   0 -18  -4    2.35   10.29
   0  18   4   -0.65    3.53
   0 -18  -5   -2.45   10.94
   0  18   5    1.28    3.11
   0 -18  -6   86.91   17.56
   0  18   6   87.21    8.28
   0 -18  -7   15.88   11.82
  -1   0  28   28.91    8.82
   1   0 -27    2.87    4.48
  -1   0  27    4.98    7.91
   1   0 -26   -0.99    4.24
   1   0 -26   -2.18    3.49
   1   0 -25    0.99    4.17
   1   0 -25   -2.58    2.98
  -1   0  25   -1.00    2.96
  -1   0  25    1.57    6.50
   1   0 -24  104.81   11.01
   1   0 -24  109.74    8.44
  -1   0  24  102.06    8.20
  -1   0  24  110.23   13.56
   1   0 -23   -3.93    4.22
   1   0 -23   -1.84    2.51
  -1   0  23    1.35    2.33
   1   0 -22  544.36   28.84
   1   0 -22  554.45   32.88
  -1   0  22  546.62   28.80
  -1   0  22  599.47   36.43
  -1   0  21    1.37    5.40
   1   0 -21   -0.99    4.26
   1   0 -21    1.22    2.06
  -1   0  21   -1.55    3.70
  -1   0  21   -1.59    2.12
  -1   0  20  361.12   25.25
   1   0 -20  311.42   22.09
   1   0 -20  339.20   18.63
  -1   0  20  320.87   20.87
  -1   0  20  354.96   18.62
  -1   0  19   -1.25    4.71
   1   0 -19    0.96    4.04
   1   0 -19   -0.36    1.72
  -1   0  19    0.35    1.77
  -1   0  19    1.43    3.30
  -1   0  18  594.34   34.57
  -1   0  18  558.04   27.90
   1   0 -18  521.56   31.90
  -1   0  18  517.98   30.37
  -1   0  17    1.13    4.37
  -1   0  17    0.65    3.09
  -1   0  17    1.54    1.32
   1   0 -17   -3.65    4.00
  -1   0  17    0.61    1.60
   1   0 -16 1357.60   73.43
  -1   0  16 1472.68   75.31
  -1   0  16 1434.87   69.19
  -1   0  16 1478.67   68.63
  -1   0  16 1439.25   71.77
  -1   0  15    1.31    1.32
  -1   0  15    3.01    3.78
  -1   0  15   -1.16    2.73
  -1   0  15    0.38    1.11
   1   0 -15   -0.86    3.53
   1   0 -14  620.82   36.13
  -1   0  14  615.88   36.92
  -1   0  14  655.58   32.15
  -1   0  14  666.09   31.69
  -1   0  14  664.22   34.56
   1   0 -13   -1.53    3.35
  -1   0  13   -0.16    0.92
  -1   0  13    4.37    3.89
  -1   0  13   -0.22    1.04
  -1   0  13    0.51    2.35
  -1   0  12 1187.14   54.84
  -1   0  12 1159.89   59.90
  -1   0  12 1152.68   55.25
  -1   0  12 1130.48   57.30
   1   0 -12 1104.77   59.08
   1   0 -11   -1.33    2.97
  -1   0  11    1.73    2.22
  -1   0  11    0.37    0.93
  -1   0  11   -0.74    3.10
   1   0 -10 2706.84  131.66
  -1   0  10 2737.92  132.05
  -1   0  10 2745.38  128.05
  -1   0  10 2807.97  129.94
   1   0 -10 2736.74  127.00
   1   0  -9   -1.13    2.56
   1   0  -9    0.24    0.32
  -1   0   9   -0.30    0.80
  -1   0   9    1.06    1.96
   1   0  -8  803.06   37.01
   1   0  -8  766.40   40.53
  -1   0   8  759.39   41.80
  -1   0   8  740.59   39.17
  -1   0   8  799.82   37.85
  -1   0   7   -0.45    0.73
  -1   0   7    1.35    1.66
   1   0  -7   -0.43    2.48
   1   0  -6  952.73   48.22
  -1   0   6  991.25   46.22
  -1   0   5    0.32    0.57
   1   0  -5   -2.02    1.98
   1   0  -4 8093.03  373.55
  -1   0   4 8027.92  372.28
  -1   0   3    0.10    0.40
  -1   0   3    0.18    1.44
   1   0  -3   -1.38    1.22
  -1   0   2  200.59    9.45
  -1   0   2  183.56   10.16
  -1   0   2  183.58    9.64
  -1   0  -1    0.16    0.30
  -1   0  -1    0.11    0.23
  -1   0  -2 4014.36  186.29
  -1   0  -2 3868.02  185.79
   1   0   2 3602.42  185.74
  -1   0  -3   -0.06    0.44
   1   0   3    0.96    0.55
  -1   0  -3    0.63    1.33
   1   0   3    0.82    0.49
  -1   0  -4 2681.26  126.01
  -1   0  -4 2740.71  127.14
   1   0   4 2653.56  125.93
  -1   0  -4 2723.88  126.30
   1   0   4 2777.45  125.88
  -1   0  -5   -0.09    0.63
  -1   0  -5    1.84    1.24
  -1   0  -5    0.54    2.07
   1   0   5   -0.40    0.66
   1   0   5    0.27    1.82
   1   0   5    0.20    0.58
  -1   0  -5    0.33    0.59
  -1   0  -6  182.11   10.01
  -1   0  -6  184.45    9.59
   1   0   6  195.89   11.24
  -1   0  -6  194.41   11.27
   1   0   6  191.44    9.46
   1   0   6  198.30   10.26
  -1   0  -6  185.03    9.29
  -1   0  -7   -0.13    0.67
   1   0   7   -0.87    1.58
  -1   0  -7    0.38    1.21
  -1   0  -7    1.88    2.41
   1   0   7    0.11    0.76
   1   0   7    0.77    2.08
  -1   0  -7    0.78    0.61
  -1   0  -8  278.08   14.73
  -1   0  -8  263.64   14.23
   1   0   8  287.12   16.54
   1   0   8  294.08   15.16
  -1   0  -8  287.25   13.81
   1   0   8  294.45   14.12
  -1   0  -9    1.15    1.30
  -1   0  -9    1.18    0.93
   1   0   9    2.00    1.73
   1   0   9   -0.40    0.83
   1   0   9    0.51    2.30
  -1   0  -9   -0.18    0.69
   1   0  10  280.46   13.72
  -1   0 -10  275.32   14.48
  -1   0 -10  252.32   13.89
   1   0  10  279.44   15.09
   1   0  10  285.77   16.87
  -1   0 -10  268.47   13.30
  -1   0 -11    0.42    0.68
  -1   0 -11   -0.42    0.91
   1   0  11   -0.35    1.91
   1   0  11   -0.16    0.98
  -1   0 -11   -1.06    1.47
  -1   0 -11   -0.89    3.68
   1   0  11    0.63    2.53
   1   0  12   88.03    5.19
  -1   0 -12   77.70    9.20
  -1   0 -12   76.77    5.37
   1   0  12   79.06    6.40
   1   0  12   77.81    7.85
  -1   0 -12   81.17    4.62
  -1   0 -13    0.24    0.77
   1   0  13   -0.75    3.02
   1   0  13   -0.85    2.14
  -1   0 -13   -0.50    1.12
   1   0  13    0.76    1.08
  -1   0 -13    6.12    4.78
   1   0  14  233.46   14.23
  -1   0 -14  228.98   12.86
   1   0  14  243.84   12.49
   1   0  14  247.67   16.57
  -1   0 -14  199.26   17.11
   1   0  15    3.33    1.50
  -1   0 -15    1.11    4.97
   1   0  15    0.86    3.56
  -1   0 -15   -0.30    1.45
  -1   0 -16  231.67   19.23
  -1   0 -16  269.95   14.67
   1   0  16  274.19   18.79
  -1   0 -17   -1.19    4.39
   1   0  17   -0.98    4.03
   1   0  17   -0.30    1.60
  -1   0 -17   -1.37    1.60
  -1   0 -18   31.50    7.01
   1   0  18   31.01    6.09
   1   0  18   32.89    3.53
  -1   0 -18   32.04    3.71
  -1   0 -19   -1.22    4.70
   1   0  19    3.27    4.77
   1   0  19   -2.80    2.00
  -1   0 -19   -2.33    1.91
  -1   0 -20   53.46    9.20
   1   0  20   74.31    9.49
   1   0  20   70.68    5.81
  -1   0 -20   72.02    6.04
   1   0  21   -1.20    4.73
  -1   0 -21   -1.24    5.32
   1   0  21   -1.98    2.16
  -1   0 -21    0.45    2.35
  -1   0 -22  275.02   21.27
  -1   0 -22  279.25   16.65
   1   0  22  297.73   22.03
   1   0  22  289.26   16.45
  -1   0 -23   -1.20    5.35
   1   0  23   -1.29    5.34
   1   0  23    0.44    2.39
  -1   0 -23    2.52    3.00
  -1   0 -24   73.78   10.26
   1   0  24   90.87    7.41
  -1   0 -24   87.29    7.78
   1   0  24  103.72   12.29
  -1   0 -25    1.17    6.00
   1   0  25   -1.49    2.78
  -1   0 -25   -2.25    2.99
   1   0  25    4.12    5.43
   1   0  26   36.71    8.42
   1   0  27    1.44    5.94
   1   0  28  211.48   19.58
  -1  -1  29    8.50    7.03
   1  -1 -28    3.34    5.15
  -1   1  28   -1.71    7.34
  -1  -1  28    3.35    6.63
   1  -1 -27  116.92   12.66
  -1   1  27  148.08   16.31
  -1  -1  27  125.99   15.30
   1   1 -26   22.83    5.32
   1  -1 -26    8.16    5.76
  -1  -1  26   16.01    8.34
  -1   1  26    9.82    6.79
  -1   1  26   12.41    3.43
   1   1 -26   13.27    3.82
   1  -1 -26   14.15    3.75
   1   1 -25  210.62   13.66
   1  -1 -25  224.25   13.94
  -1   1  25  225.37   13.63
  -1   1  25  239.88   20.56
  -1  -1  25  232.83   20.50
   1  -1 -25  186.68   16.83
   1   1 -25  187.97   15.08
   1  -1 -24   25.60    6.72
   1   1 -24   16.18    4.82
  -1   1  24   15.46    7.43
  -1  -1  24   21.29    7.75
  -1   1  24   16.65    3.35
   1   1 -24   24.82    3.96
   1  -1 -24   25.88    3.99
   1  -1 -23   -1.19    5.51
   1   1 -23   -0.80    3.52
  -1  -1  23   -5.85    6.98
  -1   1  23    1.49    5.76
  -1   1  23    1.31    2.28
   1   1 -23    0.90    2.36
   1  -1 -23   -0.48    2.74
   1  -1 -22    1.18    5.09
   1   1 -22    2.46    3.73
  -1  -1  22    2.82    5.46
  -1   1  22    1.44    5.16
   1  -1 -22    0.90    2.22
   1   1 -22    4.67    2.38
  -1   1  22    2.89    2.21
  -1  -1  22    6.15    4.05
  -1  -1  21  224.48   15.08
  -1   1  21  191.17   17.83
  -1  -1  21  215.29   18.28
   1   1 -21  190.00   14.62
   1  -1 -21  193.16   16.89
   1  -1 -21  205.75   12.52
  -1   1  21  201.48   12.25
  -1  -1  21  200.13   12.39
  -1  -1  20   11.20    2.73
  -1   1  20   13.25    6.14
   1   1 -20    7.99    4.13
   1  -1 -20   15.43    5.77
  -1  -1  20   18.21    6.02
  -1   1  20   10.65    2.45
   1  -1 -20   11.08    2.76
  -1  -1  20   11.40    3.97
  -1   1  20    7.87    4.23
   1  -1 -19  187.58   16.51
   1   1 -19  199.50   14.69
   1  -1 -19  194.66   12.12
  -1  -1  19  222.48   17.85
  -1   1  19  203.47   17.47
  -1  -1  19  194.18   12.05
  -1   1  19  226.37   12.22
  -1  -1  19  215.48   14.49
  -1   1  19  198.91   14.80
  -1   1  18    7.19    3.64
  -1  -1  18   12.37    3.69
  -1   1  18    8.46    5.39
  -1  -1  18    2.37    4.35
   1  -1 -18    2.28    5.17
   1   1 -18    3.71    3.38
   1  -1 -18    4.13    1.91
  -1   1  18    5.14    1.98
  -1  -1  18    3.71    1.90
  -1  -1  17   19.29    2.77
  -1   1  17   15.06    4.24
  -1  -1  17   21.63    4.38
  -1   1  17    9.16    4.70
  -1  -1  17   15.69    5.81
   1  -1 -17   27.69    6.25
   1   1 -17   20.93    4.86
   1  -1 -17   18.04    2.76
  -1   1  17   15.01    2.48
  -1  -1  17   21.42    2.61
  -1  -1  16   71.61    8.95
  -1   1  16   68.17    9.20
   1  -1 -16   74.20    9.42
  -1  -1  16   73.58    5.40
   1   1 -16   69.00    3.87
   1   1 -16   61.52    7.14
  -1   1  16   72.05    5.29
  -1  -1  16   73.97    7.27
  -1   1  16   76.99    7.65
  -1  -1  16   70.78    4.90
  -1   1  16   73.98    4.93
  -1   1  15  355.13   24.51
  -1  -1  15  405.01   24.96
   1   1 -15  346.40   22.20
   1  -1 -15  383.98   24.98
   1   1 -15  395.89   18.23
  -1   1  15  391.61   19.71
  -1  -1  15  370.97   19.20
  -1  -1  15  362.42   19.68
  -1   1  15  347.59   21.90
  -1  -1  15  389.68   21.85
  -1  -1  14   44.64    5.14
  -1   1  14   56.52    5.98
   1  -1 -14   60.89    7.73
   1   1 -14   50.12    2.75
   1   1 -14   55.97    6.21
  -1   1  14   41.10    3.68
  -1  -1  14   42.95    3.41
  -1  -1  14   38.65    3.68
  -1  -1  14   58.47    7.61
  -1   1  14   39.43    6.69
  -1   1  13 1665.17   87.18
  -1  -1  13 1690.31   86.62
   1  -1 -13 1583.88   89.79
   1   1 -13 1551.85   87.15
  -1   1  13 1669.97   84.74
  -1  -1  13 1618.87   84.34
  -1  -1  13 1680.53   84.83
  -1  -1  13 1630.07   89.14
  -1   1  13 1578.56   89.36
  -1   1  12   70.24    6.64
   1  -1 -12   79.68    6.30
  -1  -1  12   65.00    5.93
   1  -1 -12   68.02    8.30
   1   1 -12   77.13    3.81
   1   1 -12   75.31    6.88
  -1   1  12   60.60    4.57
  -1  -1  12   67.85    4.40
  -1  -1  12   61.61    4.66
  -1   1  12   72.38    8.10
  -1  -1  12   68.75    7.67
  -1   1  11  211.66   13.21
  -1  -1  11  196.24   12.33
   1  -1 -11  232.99   12.82
   1   1 -11  211.37   10.13
  -1   1  11  202.63   14.79
  -1  -1  11  205.74   11.15
  -1   1  11  206.33   11.07
   1   1 -11  196.11   13.05
   1  -1 -11  203.13   15.37
  -1  -1  11  209.40   10.76
  -1  -1  10  476.85   23.63
  -1  -1  10  485.75   24.05
  -1   1  10  522.77   26.26
  -1  -1  10  476.26   28.28
  -1  -1  10  516.78   25.44
   1  -1 -10  522.27   25.70
   1  -1 -10  460.36   28.25
   1   1 -10  470.68   25.93
  -1  -1   9 2604.23  122.00
  -1  -1   9 2697.21  122.41
  -1  -1   9 2596.02  126.34
  -1  -1   9 2296.17  123.65
   1  -1  -9 2828.42  124.12
   1   1  -9 2634.81  124.23
   1  -1  -9 2626.97  127.00
  -1   1   9 2668.02  124.49
  -1   1   8   11.79    2.73
   1   1  -8   11.60    1.40
  -1  -1   8   12.83    1.52
  -1  -1   8    7.58    2.36
  -1  -1   8   19.13    4.61
   1  -1  -8   17.07    2.69
   1  -1  -8   18.81    4.53
   1   1  -8   13.39    2.56
  -1  -1   8   12.06    1.33
   1   1  -7 3422.12  159.03
   1  -1  -7 3572.34  160.63
  -1  -1   7 3498.69  159.15
   1  -1  -7 3480.05  163.03
   1   1  -7 3317.64  160.33
  -1  -1   7 3530.67  162.02
  -1  -1   7 3333.74  158.79
   1   1  -6  866.27   39.08
  -1  -1   6  842.63   39.16
   1  -1  -6  831.00   42.45
   1   1  -6  782.56   39.93
  -1  -1   6  823.19   41.05
  -1  -1   6  814.63   38.84
  -1   1   6  760.01   41.52
   1  -1  -6  845.08   40.47
   1   1  -5 1732.74   79.48
  -1  -1   5 1725.22   79.56
   1   1  -5 1749.54   80.17
   1  -1  -5 1687.83   82.37
  -1   1   5 1748.93   79.42
  -1  -1   5 1658.41   79.27
   1  -1  -5 1695.12   80.78
  -1   1   5 1528.77   82.35
  -1   1   5 1659.78   81.79
   1  -1  -4  187.63   10.74
  -1   1   4  194.04   12.24
  -1   1   4  195.56   11.53
  -1   1   4  198.50    9.59
  -1  -1   4  197.82    9.49
  -1   1   4  172.32   10.74
   1  -1  -4  194.16   11.93
   1   1  -4  199.09   10.08
  -1  -1   4  197.38    9.75
   1   1  -4  204.42    9.71
   1   1  -3  164.11    7.84
  -1  -1   3  164.03    7.90
   1   1  -3  153.24    8.31
   1  -1  -3  146.25    8.69
  -1   1   3  150.03    9.68
  -1   1   3  155.86    9.30
  -1   1   3  158.68    7.67
  -1  -1   3  154.72    7.60
   1  -1  -3  166.53    9.61
  -1   1   3  156.40    8.78
  -1   1   2  259.60   12.04
  -1  -1   2  252.66   12.30
  -1   1   2  254.18   13.28
   1  -1  -2  250.91   12.95
   1   1  -2  253.79   12.24
  -1   1   2  252.33   13.00
  -1   1   2  240.71   13.02
   1   1  -2  257.39   13.11
  -1   1   2  242.70   13.47
   1  -1  -2  255.68   13.38
  -1  -1   2  257.65   12.62
   1   1  -2  251.34   12.58
   1   1  -1 2475.62  116.86
  -1  -1   1 2577.18  116.90
  -1   1   1 2437.01  117.31
  -1   1   1 2569.44  117.19
  -1   1   1 2406.42  117.43
  -1  -1   1 2503.96  117.09
  -1  -1   1 2643.28  116.94
   1   1  -1 2548.87  116.91
  -1   1   1 2419.85  117.44
   1  -1  -1 2435.89  117.31
   1  -1  -1 2547.24  116.92
  -1   1   1 2496.47  116.92
  -1   1   0  312.95   15.36
   1  -1   0  299.34   15.33
  -1   1   0  334.15   15.27
   1   1   0  327.09   15.38
   1   1   0  323.51   15.26
  -1  -1   0  324.89   15.43
  -1  -1   0  333.13   15.40
   1   1   0  327.96   15.39
  -1   1   0  307.39   15.50
  -1   1   0  310.75   15.30
   1   1   1   94.93    4.96
  -1  -1  -1   90.80    4.95
  -1  -1  -1   95.05    5.12
   1   1   1   95.98    5.08
  -1   1  -1   93.96    4.83
   1  -1   1   98.77    4.88
   1   1   1   96.23    4.96
  -1  -1  -2 1499.73   71.06
  -1   1  -2 1527.87   70.95
   1  -1   2 1488.19   70.98
  -1  -1  -2 1561.70   71.93
  -1  -1  -2 1522.44   71.09
   1   1   2 1565.55   71.08
  -1   1  -2 1511.15   70.75
   1   1   2 1580.88   71.35
  -1  -1  -3 1538.41   72.84
   1   1   3 1483.86   72.74
  -1   1  -3 1528.73   72.72
   1  -1   3 1580.80   72.75
  -1  -1  -3 1660.79   74.08
  -1  -1  -3 1546.48   72.86
   1   1   3 1626.81   72.86
  -1   1  -3 1588.77   72.57
   1   1   4 2117.37   99.09
  -1  -1  -4 2294.22  100.98
   1  -1   4 2189.75   99.94
  -1  -1  -4 2127.92   99.36
   1   1   4 2108.66   99.25
  -1   1  -4 2183.69   99.21
   1  -1   4 2069.40   99.24
  -1  -1  -4 2113.27   99.34
  -1  -1  -5 5136.53  237.82
   1  -1   5 5228.98  236.72
   1  -1   5 5295.26  237.87
  -1  -1  -5 5296.81  238.78
   1   1   5 5282.42  236.55
   1   1   5 5112.93  236.77
  -1  -1  -5 5066.98  236.89
   1  -1   5 5031.77  236.71
  -1   1  -5 5249.19  236.70
  -1  -1  -5 4527.27  236.77
  -1   1  -6  466.05   21.83
   1  -1   6  458.93   22.06
  -1  -1  -6  461.71   23.06
   1   1   6  442.94   21.90
   1  -1   6  454.27   21.87
  -1  -1  -6  460.56   24.19
   1  -1   6  469.69   23.39
   1   1   6  436.51   23.82
   1   1   6  464.34   21.65
  -1  -1  -6  429.21   22.00
  -1  -1  -7  627.57   32.47
   1  -1   7  636.14   31.54
   1   1   7  625.16   31.25
   1  -1   7  637.74   33.01
   1   1   7  615.47   33.50
  -1  -1  -7  609.96   33.67
  -1   1  -7  665.14   30.97
  -1  -1  -7  610.43   31.37
   1  -1   7  623.80   31.19
   1  -1   8  163.60    8.69
  -1  -1  -8  143.47    9.35
  -1  -1  -8  148.96   10.66
   1  -1   8  151.83   10.09
   1   1   8  157.74   10.64
   1  -1   8  144.66    8.05
  -1   1  -8  153.98    7.83
   1   1   8  164.13    7.92
  -1  -1  -8  142.17    8.23
   1  -1   9    5.12    1.73
  -1  -1  -9    4.71    1.97
  -1  -1  -9   10.58    3.74
   1  -1   9    5.69    2.76
   1   1   9    8.23    3.25
   1  -1   9    6.25    1.27
  -1   1  -9    6.72    3.43
   1   1   9    7.14    0.99
  -1   1  -9    6.10    1.04
  -1  -1  -9    7.69    1.42
   1  -1  10   61.08    4.78
  -1  -1 -10   53.89    6.56
   1   1  10   61.14    6.60
   1  -1  10   68.16    6.49
  -1   1 -10   62.69    4.20
   1  -1  10   60.06    4.08
  -1   1 -10   58.24    6.94
  -1  -1 -10   61.09    5.26
   1   1  10   61.01    3.66
  -1   1 -10   81.12    4.16
  -1  -1 -10   53.70    4.17
   1  -1  11  308.89   17.04
   1  -1  11  312.89   19.04
   1   1  11  283.91   19.13
  -1   1 -11  305.19   16.30
   1  -1  11  308.94   16.09
  -1  -1 -11  306.03   17.51
  -1   1 -11  272.96   19.57
  -1  -1 -11  300.79   16.41
   1  -1  12   70.75    5.54
   1  -1  12   65.93    7.11
  -1   1 -12   63.97    4.68
   1   1  12   62.87    7.16
   1  -1  12   62.12    4.48
  -1   1 -12   56.10    7.76
  -1  -1 -12   72.99    5.85
  -1  -1 -12   67.55    4.85
  -1   1 -12   78.73    4.23
  -1  -1 -13  334.29   17.88
   1  -1  13  344.00   17.51
  -1   1 -13  308.62   21.41
  -1  -1 -13  364.47   19.15
  -1  -1 -13  269.09   22.68
   1   1  13  360.85   17.46
   1   1  13  350.61   21.65
   1  -1  13  332.54   20.93
  -1   1 -13  347.97   17.84
   1  -1  13  307.91   17.51
  -1   1 -13  368.44   16.95
   1  -1  13  349.17   18.77
  -1  -1 -14   28.99    3.16
  -1   1 -14   30.40    3.09
   1  -1  14   31.73    2.91
  -1  -1 -14   26.85    3.73
  -1   1 -14   25.32    5.51
  -1  -1 -14   32.42    7.47
   1   1  14   28.02    2.71
   1  -1  14   24.06    4.89
   1  -1  14   25.79    3.71
  -1   1 -14   29.03    2.28
   1   1  14   28.68    5.19
   1  -1  14   23.78    2.69
   1  -1  15   66.56    5.02
   1   1  15   70.15    8.28
   1  -1  15   65.25    7.85
   1  -1  15   67.08    6.17
  -1  -1 -15   65.15    5.25
  -1   1 -15   70.62    5.21
  -1   1 -15   67.50    4.19
   1  -1  15   75.35    5.03
   1   1  15   66.03    4.68
  -1  -1 -15   78.72    6.15
  -1   1 -15   56.95    7.93
  -1  -1 -15   69.08   10.14
  -1   1 -16   38.21    2.82
   1  -1  16   34.98    6.28
   1   1  16   38.18    6.51
   1  -1  16   29.00    4.34
   1  -1  16   38.30    3.64
  -1  -1 -16   32.41    7.82
  -1   1 -16   34.99    6.64
  -1  -1 -16   34.69    3.76
  -1   1 -16   40.07    3.76
  -1  -1 -17  144.35   14.41
   1   1  17  139.24   12.37
   1  -1  17  107.22   11.17
   1  -1  17  132.43    9.45
   1  -1  17  131.38    8.13
  -1  -1 -17  126.75    8.32
  -1   1 -17  121.64    8.10
  -1   1 -17  102.59   10.96
  -1   1 -17  120.10    6.83
   1  -1  18    3.66    1.76
  -1   1 -18    4.65    2.03
  -1  -1 -18    6.12    2.29
   1   1  18    2.14    4.04
   1  -1  18    4.03    4.24
  -1   1 -18    5.80    4.54
  -1  -1 -18    2.82    5.58
   1  -1  19  284.02   19.77
   1   1  19  252.76   19.28
  -1   1 -19  274.40   14.98
  -1  -1 -19  240.11   14.86
   1  -1  19  253.94   14.64
  -1   1 -19  261.00   18.79
  -1  -1 -19  272.11   21.88
   1  -1  20    1.14    1.75
   1   1  20   -1.18    4.32
   1  -1  20   -1.11    4.39
  -1  -1 -20    1.46    5.78
  -1   1 -20    0.99    4.49
  -1  -1 -20   -1.31    2.45
  -1   1 -20   -1.22    2.02
   1   1  21   72.04    6.04
   1  -1  21   81.28    6.32
  -1   1 -21   72.61    6.35
  -1  -1 -21   75.05    6.58
  -1   1 -21   59.69    8.58
  -1  -1 -21   74.20   11.42
   1   1  21   73.60   10.23
   1  -1  21   80.41   10.58
   1   1  22   25.52    6.58
   1  -1  22   33.84    7.32
   1   1  22   38.97    4.33
  -1  -1 -22   27.40    8.16
  -1   1 -22   21.79    6.21
  -1  -1 -22   23.06    3.89
  -1   1 -22   30.72    4.22
   1  -1  22   23.63    3.67
  -1  -1 -23   96.54   12.79
   1   1  23  101.96   12.56
   1  -1  23  106.85    8.13
   1   1  23  100.60    7.89
   1  -1  23  118.18   12.79
  -1  -1 -23   97.79    8.26
  -1   1 -23  115.48    8.44
  -1   1 -23   98.75   10.76
   1   1  24   27.40    7.96
   1  -1  24   22.14    6.64
   1   1  24   20.36    3.59
  -1  -1 -24   19.80    4.08
  -1   1 -24   18.97    3.84
   1  -1  24   14.43    3.40
  -1  -1 -24   22.86    7.76
  -1   1 -24   14.15    5.52
   1   1  25  187.45   12.12
   1  -1  25  189.07   12.23
   1  -1  25  190.75   17.19
   1   1  25  187.97   17.66
  -1   1 -25  186.48   12.44
  -1  -1 -25  163.72   12.26
  -1  -1 -25  171.27   16.94
  -1  -1 -26   20.22    7.21
   1   1  26   14.43    6.80
   1  -1  26    9.61    6.04
   1  -1  27   68.46   10.66
   1   1  27   47.31   10.01
   1   1  28    4.53    5.97
  -1  -2  29   20.13    8.76
   1  -2 -28   69.28   10.65
  -1  -2  28  100.95   13.82
   1  -2 -27    3.95    6.09
  -1  -2  27   11.38    7.13
  -1   2  27   10.15    8.20
  -1  -2  26    1.59    6.58
  -1   2  26    4.99    7.41
  -1   2  26   -1.53    2.54
   1  -2 -26    1.36    6.29
   1  -2 -26   -1.78    3.01
   1   2 -26   -0.52    2.60
  -1   2  25   30.68    8.97
  -1  -2  25   49.41   10.21
  -1   2  25   33.69    4.69
   1  -2 -25   27.29    7.63
   1   2 -25   39.95    5.75
   1   2 -25   41.10    4.92
   1  -2 -25   32.67    4.87
   1   2 -24  278.15   16.23
   1  -2 -24  259.68   16.45
  -1   2  24  289.23   16.23
   1  -2 -24  287.71   22.13
   1   2 -24  269.53   17.47
  -1  -2  24  273.01   22.44
  -1   2  24  245.56   22.09
  -1  -2  23   40.73    8.88
  -1  -2  23   47.36    7.02
  -1   2  23   43.83    9.38
  -1   2  23   43.05    4.85
   1   2 -23   43.06    6.11
   1  -2 -23   39.12    8.55
   1  -2 -23   38.13    4.86
   1  -2 -22  434.32   23.79
  -1  -2  22  429.24   25.79
  -1   2  22  455.66   23.47
   1  -2 -22  403.67   29.15
   1   2 -22  429.30   25.02
  -1  -2  22  458.69   30.57
  -1   2  22  433.63   30.14
  -1  -2  21    5.41    5.10
  -1  -2  21    0.71    3.46
   1  -2 -21    1.77    2.08
  -1   2  21    3.10    2.19
   1   2 -21   -0.64    2.91
  -1   2  21    1.41    4.89
   1  -2 -21    1.37    5.66
  -1   2  20  107.88   12.78
  -1  -2  20   99.80   12.21
  -1  -2  20   95.46    9.14
   1  -2 -20  109.45    7.83
   1   2 -20   89.36    8.58
  -1   2  20  108.59    7.44
   1  -2 -20  109.27   12.96
  -1  -2  19    7.42    5.31
  -1   2  19    1.60    3.57
  -1  -2  19    1.97    2.93
   1  -2 -19    0.78    1.87
  -1   2  19    1.03    1.69
   1   2 -19    1.79    2.71
   1   2 -19    0.38    0.91
  -1   2  19    5.15    5.09
   1  -2 -19    2.72    5.73
  -1  -2  18  576.35   34.55
  -1   2  18  582.10   35.05
  -1   2  18  571.73   31.78
  -1  -2  18  551.63   30.61
   1  -2 -18  498.11   28.40
   1   2 -18  578.50   26.61
   1  -2 -18  532.59   35.00
   1   2 -18  557.70   30.21
  -1   2  18  546.03   28.31
   1  -2 -17 1443.20   71.00
   1   2 -17 1418.29   73.17
   1  -2 -17 1395.50   78.25
  -1   2  17 1437.82   71.27
  -1  -2  17 1446.73   73.55
  -1   2  17 1506.41   74.79
   1  -2 -17 1368.01   71.47
   1   2 -17 1682.79   69.88
  -1   2  17 1407.68   77.47
  -1  -2  17 1527.47   77.66
  -1  -2  17 1357.81   70.77
  -1  -2  16 1403.56   73.56
  -1  -2  16 1350.93   74.05
   1  -2 -16 1486.92   73.74
  -1  -2  16 1466.07   79.40
  -1   2  16 1510.51   80.18
  -1   2  16 1413.13   76.91
   1  -2 -16 1362.36   74.11
   1  -2 -16 1702.90   76.76
  -1  -2  16 1558.33   76.25
  -1   2  16 1499.85   74.08
   1   2 -16 1378.04   75.63
   1  -2 -16 1490.91   81.45
  -1  -2  15    1.07    1.21
   1  -2 -15    8.69    5.63
   1  -2 -15    2.79    2.26
  -1  -2  15    4.79    3.95
  -1   2  15    1.04    3.94
  -1  -2  15    2.52    2.37
  -1   2  15    1.32    3.30
   1  -2 -15   -0.89    1.45
   1   2 -15    1.91    0.78
  -1  -2  15   -0.29    1.56
  -1   2  15    0.79    1.35
   1   2 -15   -0.50    2.71
  -1  -2  14   34.84    3.07
  -1  -2  14   42.24    4.71
  -1   2  14   46.28    5.67
  -1   2  14   50.11    7.17
   1  -2 -14   31.21    3.27
  -1  -2  14   35.23    3.36
   1  -2 -14   33.36    7.49
   1  -2 -14   40.62    4.85
   1   2 -14   28.15    4.11
  -1   2  13   59.10    6.22
   1  -2 -13   50.32    5.37
  -1  -2  13   46.07    4.93
   1  -2 -13   43.24    7.89
  -1  -2  13   45.82    3.89
   1   2 -13   53.32    5.09
  -1  -2  13   47.25    3.60
  -1   2  12   86.28    9.11
  -1  -2  12  100.74    6.05
  -1   2  12  101.36    8.23
  -1  -2  12   89.91    5.54
  -1  -2  12   89.38    6.85
   1  -2 -12   92.42    7.55
   1  -2 -12   82.21   10.02
   1   2 -12   87.21    6.82
  -1  -2  11  157.73    9.01
  -1   2  11  169.26   11.58
  -1  -2  11  167.90    9.46
  -1   2  11  179.25    8.21
   1   2 -11  170.51    9.23
   1  -2 -11  144.12   13.82
  -1  -2  11  140.71   10.54
   1  -2 -11  177.74   11.46
  -1  -2  11  157.10   12.89
   1   2 -11  167.12   10.38
  -1  -2  10 2011.90  111.34
   1   2 -10 2094.89  112.51
  -1   2  10 2161.32  113.90
  -1  -2  10 2143.48  111.77
   1  -2 -10 2115.32  117.19
   1  -2 -10 2195.17  113.81
  -1  -2  10 2176.37  115.26
   1   2 -10 2261.95  111.57
  -1   2   9   11.43    1.52
  -1  -2   9    6.22    3.31
   1  -2  -9    9.82    4.54
   1   2  -9   13.34    1.58
   1   2  -9   10.08    2.02
  -1  -2   9   10.93    1.46
  -1  -2   9   10.74    1.65
  -1   2   9   12.53    0.88
  -1   2   9   11.77    3.01
   1  -2  -9   12.03    2.89
   1   2  -8  155.97    7.87
   1   2  -8  152.52    8.70
  -1  -2   8  152.34   10.39
  -1   2   8  153.86   10.19
  -1  -2   8  148.04    7.96
   1  -2  -8  154.58   10.13
   1  -2  -8  152.11   12.37
  -1  -2   8  154.61    8.32
   1   2  -8  154.35    8.10
  -1   2   8  159.80    8.10
   1  -2  -8  140.39    7.90
  -1   2   7    4.57    1.00
   1  -2  -7    8.26    4.15
  -1  -2   7    4.84    2.36
  -1  -2   7    3.83    0.90
   1  -2  -7    4.33    2.16
   1   2  -7    4.68    0.77
   1   2  -7    4.68    1.09
   1   2  -7    3.55    1.19
   1  -2  -7    3.76    3.27
  -1   2   7    8.72    3.35
  -1  -2   7    5.72    1.14
   1  -2  -7    3.43    0.88
   1  -2  -6  405.79   25.00
   1  -2  -6  413.10   20.96
   1  -2  -6  455.64   23.22
  -1  -2   6  440.83   22.26
   1   2  -6  447.47   21.48
  -1   2   6  431.30   23.92
   1  -2  -6  466.39   24.21
  -1   2   6  451.14   21.16
   1   2  -6  444.35   20.95
  -1  -2   6  430.81   21.04
   1   2  -6  461.62   21.24
  -1  -2   6  427.69   21.35
   1  -2  -5    0.59    3.40
   1  -2  -5    3.12    0.74
   1  -2  -5    1.99    2.16
  -1  -2   5    2.44    0.79
   1   2  -5    3.29    0.74
  -1   2   5    3.37    2.36
   1  -2  -5    2.57    2.89
  -1  -2   5    3.50    1.33
  -1   2   5    3.95    0.84
   1   2  -5    1.82    0.91
  -1  -2   5    3.57    0.98
  -1  -2   4  869.05   40.97
  -1  -2   4  844.09   40.61
  -1   2   4  818.73   42.15
   1  -2  -4  873.02   42.40
   1  -2  -4  816.65   43.74
   1  -2  -4  838.93   40.50
  -1   2   4  890.30   40.46
  -1   2   4  891.57   40.70
   1   2  -4  877.20   40.83
   1  -2  -4  884.39   43.09
  -1   2   4  858.99   42.82
  -1   2   3  547.69   25.15
  -1  -2   3  535.06   25.39
   1   2  -3  543.25   25.31
  -1  -2   3  523.29   25.06
  -1   2   3  508.24   26.72
   1   2  -3  534.28   25.80
  -1   2   3  516.29   26.42
   1  -2  -3  530.08   26.53
   1  -2  -3  466.62   27.57
   1  -2  -3  509.77   24.93
  -1   2   3  521.31   25.43
  -1   2   3  546.98   24.90
  -1   2   2 2312.93  111.64
   1   2  -2 2399.17  110.90
  -1  -2   2 2457.04  110.99
   1   2  -2 2353.25  110.59
  -1  -2   2 2367.03  110.66
   1   2  -2 2286.66  111.01
  -1   2   2 2283.04  110.66
  -1   2   2 2446.14  110.21
   1  -2  -2 2405.22  110.70
  -1   2   2 2316.06  111.47
   1  -2  -2 2355.08  111.60
   1   2  -1 1691.44   80.37
  -1   2   1 1695.80   81.00
  -1   2   1 1749.87   80.00
  -1   2   1 1653.90   80.99
   1   2  -1 1721.39   80.26
  -1   2   1 1692.90   80.45
   1  -2  -1 1748.30   80.49
   1   2  -1 1754.88   80.53
   1   2  -1 1733.67   80.30
  -1   2   1 1706.61   80.37
   1   2   0  875.69   42.14
   1   2   0  918.23   42.26
   1  -2   0  904.84   42.36
  -1   2   0  867.13   42.30
  -1   2   0  897.60   42.42
   1   2   0  878.54   41.84
  -1   2   0  920.37   41.84
  -1   2  -1  290.26   13.75
  -1  -2  -1  290.14   13.85
   1  -2   1  283.29   14.25
   1   2   1  290.03   13.99
   1   2   1  297.21   13.83
   1   2   1  281.06   14.15
  -1  -2  -1  260.90   14.13
  -1   2  -1  292.94   14.06
   1   2   1  283.45   14.15
  -1  -2  -1  285.72   14.18
  -1   2  -2 6690.36  316.66
   1  -2   2 6712.98  316.69
   1   2   2 6758.92  316.96
   1   2   2 6883.06  316.78
  -1   2  -2 6992.61  316.38
  -1  -2  -2 6915.66  316.46
  -1  -2  -2 6722.99  316.79
  -1  -2  -2 6973.49  318.04
   1   2   2 6779.51  316.77
  -1  -2  -3  584.21   28.74
  -1   2  -3  592.87   28.52
  -1   2  -3  616.51   28.28
   1  -2   3  612.63   28.60
  -1  -2  -3  620.37   30.21
   1   2   3  584.76   28.35
   1   2   3  619.25   28.67
   1   2   3  617.07   28.66
  -1  -2  -3  560.94   28.62
   1   2   4 1635.43   75.97
  -1  -2  -4 1693.77   77.96
   1   2   4 1640.25   75.96
  -1  -2  -4 1616.01   76.11
  -1   2  -4 1625.99   75.62
   1  -2   4 1582.71   75.91
  -1   2  -4 1614.19   75.83
  -1  -2  -5 3018.25  140.84
   1   2   5 3051.39  138.59
  -1   2  -5 2966.85  138.24
  -1   2  -5 3035.91  138.44
   1  -2   5 2973.89  138.51
  -1   2  -5 2730.24  138.91
  -1  -2  -5 2899.35  138.71
   1   2   5 3084.81  138.58
  -1  -2  -6 1052.63   50.46
  -1   2  -6 1020.53   47.44
  -1   2  -6  943.08   48.51
   1  -2   6  985.87   47.65
  -1   2  -6  998.55   47.56
  -1  -2  -6 1042.90   49.46
   1   2   6 1054.73   47.74
  -1  -2  -6  993.24   47.92
   1   2   7  357.61   17.13
  -1  -2  -7  338.12   17.31
   1  -2   7  360.27   16.91
  -1   2  -7  331.32   18.34
   1   2   7  352.48   16.72
  -1   2  -7  347.39   16.87
  -1  -2  -7  356.52   20.08
  -1   2  -7  313.06   16.86
   1  -2   7  341.09   17.07
  -1  -2  -7  365.89   18.95
   1  -2   8 1562.96   72.12
  -1   2  -8 1394.53   73.62
   1  -2   8 1429.35   72.01
  -1  -2  -8 1509.84   75.47
   1  -2   8 1615.20   74.09
   1   2   8 1613.62   71.68
  -1  -2  -8 1562.37   74.15
   1   2   8 1580.28   75.28
  -1  -2  -8 1464.68   72.32
   1   2   8 1563.20   72.14
  -1  -2  -9  245.96   13.21
  -1  -2  -9  246.40   14.84
  -1  -2  -9  227.71   12.98
  -1   2  -9  219.36   14.63
   1  -2   9  227.01   12.79
   1  -2   9  249.05   12.94
  -1  -2  -9  265.14   16.41
   1  -2   9  256.48   15.12
   1   2   9  275.57   12.50
   1   2   9  273.95   13.06
   1   2   9  272.99   16.26
   1  -2   9  260.38   13.23
   1  -2  10  998.52   51.02
   1  -2  10  998.09   51.00
  -1  -2 -10 1121.58   55.28
   1  -2  10 1072.27   53.73
  -1   2 -10  961.97   53.23
  -1  -2 -10 1052.56   51.24
   1   2  10 1266.70   50.78
  -1  -2 -10 1052.79   53.22
   1  -2  10 1068.31   51.53
   1   2  10 1116.81   51.14
   1   2  10 1060.03   54.72
  -1  -2 -10 1008.24   51.39
   1  -2  11  435.72   23.18
   1  -2  11  437.32   23.14
  -1  -2 -11  465.51   27.20
   1  -2  11  440.11   25.89
   1   2  11  447.34   26.76
  -1   2 -11  429.09   25.62
  -1  -2 -11  440.41   23.31
  -1   2 -11  477.12   22.74
   1  -2  11  450.10   23.75
  -1  -2 -11  458.74   25.38
  -1  -2 -11  448.83   23.60
  -1  -2 -12   35.70    3.50
   1  -2  12   38.36    3.88
  -1  -2 -12   50.55    5.33
  -1   2 -12   33.54    5.01
   1  -2  12   42.62    5.69
  -1  -2 -12   47.14    6.72
  -1  -2 -12   40.42    3.54
  -1   2 -12   46.64    3.05
   1   2  12   45.99    2.93
   1  -2  12   44.54    3.53
   1   2  12   48.09    6.29
   1  -2  12   44.70    3.47
  -1  -2 -13   51.32    4.28
   1  -2  13   51.08    4.64
  -1  -2 -13   41.66    5.20
  -1  -2 -13   53.75    4.13
   1  -2  13   43.71    3.83
   1  -2  13   42.59    3.78
  -1  -2 -13   46.59    7.10
   1  -2  13   59.87    6.70
   1   2  13   54.16    3.33
  -1   2 -13   66.71    3.76
   1   2  13   48.40    6.77
  -1   2 -13   45.44    5.90
  -1  -2 -14  542.39   30.38
   1  -2  14  580.09   30.89
  -1  -2 -14  580.28   30.13
  -1   2 -14  537.36   32.69
   1  -2  14  565.28   30.06
   1  -2  14  542.50   29.86
   1   2  14  579.61   34.45
   1  -2  14  645.56   34.15
  -1   2 -14  622.46   30.31
  -1  -2 -14  543.75   37.36
  -1  -2 -14  619.22   32.29
  -1  -2 -15   96.30    6.77
   1  -2  15   83.20    7.01
  -1  -2 -15   90.45    6.40
   1  -2  15   84.55    6.23
   1  -2  15   95.10    6.28
  -1   2 -15  109.70    5.78
  -1   2 -15   95.60    8.73
  -1  -2 -15   80.96   12.12
  -1  -2 -15   88.00    7.76
  -1   2 -15   96.51    6.44
   1   2  15  104.93   10.17
   1  -2  15  102.96    9.85
  -1  -2 -16 1151.41   69.65
  -1  -2 -16 1303.38   63.34
   1  -2  16 1275.72   65.87
  -1   2 -16 1195.61   64.28
  -1   2 -16 1395.62   60.38
   1  -2  16 1193.28   61.34
   1  -2  16 1295.14   62.51
   1   2  16 1273.33   66.79
  -1   2 -16 1274.40   61.52
  -1  -2 -16 1183.10   61.71
  -1  -2 -17  333.35   26.24
  -1  -2 -17  357.75   20.05
   1  -2  17  372.92   22.94
  -1   2 -17  311.87   20.81
  -1   2 -17  353.25   17.18
   1  -2  17  344.07   18.42
   1  -2  17  344.51   19.44
  -1   2 -17  334.76   18.46
   1   2  17  392.21   24.07
  -1  -2 -17  327.14   18.69
  -1  -2 -18   80.89   12.50
  -1  -2 -18   98.41    7.94
   1  -2  18   95.49   10.11
  -1   2 -18   92.68    5.38
   1  -2  18   86.49    6.48
   1   2  18   90.89   10.58
   1  -2  18   87.04    7.43
  -1   2 -18   95.81    6.72
  -1  -2 -18   77.90    6.67
  -1   2 -18   73.21    8.32
  -1   2 -19   17.51    2.00
  -1   2 -19    7.47    3.94
   1  -2  19   12.42    5.63
   1   2  19   16.24    5.57
   1  -2  19   13.11    3.62
   1  -2  19   13.34    2.65
  -1  -2 -19   21.33    7.97
  -1   2 -19   16.15    2.83
  -1  -2 -19   13.40    2.97
   1  -2  20  380.08   23.92
  -1   2 -20  316.85   20.80
  -1  -2 -20  296.48   25.54
   1  -2  20  320.10   18.39
  -1   2 -20  338.43   16.78
  -1   2 -20  346.57   18.58
  -1  -2 -20  336.98   18.98
   1   2  20  325.82   23.82
   1  -2  21   67.09    9.46
   1   2  21   69.38   10.16
  -1   2 -21   70.12    8.02
   1  -2  21   68.56    6.05
  -1  -2 -21   86.08   12.50
  -1   2 -21   74.45    6.23
  -1  -2 -21   67.28    6.47
  -1  -2 -22  490.13   33.96
  -1   2 -22  469.60   27.71
   1  -2  22  499.48   31.01
   1  -2  22  496.93   25.59
   1   2  22  487.66   31.68
  -1  -2 -22  448.19   25.77
  -1   2 -22  476.38   25.60
  -1   2 -23    2.24    3.84
   1  -2  23    0.47    2.51
  -1   2 -23   -3.83    2.67
  -1  -2 -23   -1.10    2.77
   1  -2  23   -2.46    4.97
   1   2  23   -5.47    5.53
  -1  -2 -23   -3.32    6.09
   1  -2  24   76.70    6.82
   1   2  24   80.87    6.81
   1   2  24   79.07   11.44
   1  -2  24   64.59   10.04
  -1  -2 -24   91.24   12.90
  -1   2 -24   66.47    6.61
  -1   2 -25    4.24    3.13
   1   2  25    0.97    2.62
  -1  -2 -25   -1.63    6.30
   1  -2  25    1.30    5.68
   1   2  25    5.78    5.97
   1  -2  25    3.68    2.84
  -1  -2 -26  107.96   13.89
   1   2  26   90.48   12.77
   1  -2  26   90.73   12.08
   1   2  27    6.07    6.52
   1  -2  27   -1.36    5.48
  -1  -2 -27    1.53    6.57
   1   2  28  212.20   20.16
  -1  -3  29    8.28    7.26
  -1  -3  28   31.02    9.03
  -1   3  27  292.25   25.61
  -1  -3  27  326.48   25.56
   1  -3 -27  322.92   24.99
  -1  -3  26  222.12   19.59
   1  -3 -26  177.25   18.59
   1  -3 -26  190.46   13.33
  -1   3  26  197.72   19.74
  -1   3  25  206.86   19.66
   1  -3 -25  217.75   19.76
  -1  -3  25  222.82   19.73
  -1   3  25  206.32   13.14
   1  -3 -25  199.51   13.71
   1   3 -25  210.93   13.38
  -1  -3  24   13.46    6.90
   1   3 -24    5.01    3.18
   1  -3 -24   -1.13    2.73
   1  -3 -24    6.35    7.20
  -1   3  24   -1.58    6.10
  -1   3  24    2.74    2.37
  -1  -3  23   -1.45    6.81
   1   3 -23    4.35    2.94
   1  -3 -23    0.53    2.69
   1  -3 -23   -1.58    6.65
  -1   3  23    5.65    2.64
  -1   3  23    3.06    5.62
   1   3 -22  169.56   11.81
   1  -3 -22  151.79   16.91
  -1  -3  22  177.83   17.02
  -1   3  22  169.93   17.35
  -1  -3  22  185.42   13.59
  -1   3  22  188.80   11.32
   1  -3 -22  174.69   11.84
   1   3 -21  398.52   19.33
   1  -3 -21  382.48   28.94
   1   3 -21  380.63   22.09
  -1  -3  21  477.72   29.14
  -1   3  21  431.12   28.81
  -1  -3  21  388.94   23.61
  -1   3  21  414.75   21.51
   1  -3 -21  372.22   21.82
  -1   3  20  132.49    8.68
   1   3 -20  129.61    6.84
   1   3 -20  119.10    9.16
  -1   3  20  142.11   14.29
  -1  -3  20  142.69   14.01
   1  -3 -20  118.73   14.53
  -1  -3  20  125.20   10.40
   1  -3 -20  113.35    8.80
  -1   3  19  533.93   37.17
  -1  -3  19  570.45   37.06
   1  -3 -19  520.40   38.33
   1   3 -19  550.25   32.08
  -1  -3  19  574.59   33.44
   1  -3 -19  526.28   31.69
  -1   3  19  590.83   31.45
  -1   3  18   46.26    4.10
  -1   3  18   26.27    7.00
  -1  -3  18   38.60    5.49
  -1   3  18   33.54    6.25
   1   3 -18   41.75    4.67
  -1  -3  18   36.86    7.11
   1   3 -18   43.25    3.00
   1  -3 -18   35.39    4.08
   1  -3 -18   36.04    5.45
   1  -3 -18   32.24    8.58
  -1   3  17   35.77    7.15
  -1  -3  17   32.55    4.75
  -1   3  17   33.71    5.92
   1  -3 -17   30.06    3.33
   1   3 -17   40.19    4.42
  -1  -3  17   35.68    6.65
   1   3 -17   42.84    2.73
   1  -3 -17   26.97    3.57
   1  -3 -17   23.94    7.32
   1  -3 -17   38.64    5.34
  -1  -3  16    4.53    1.78
   1  -3 -16    4.85    1.99
  -1   3  16   -0.75    3.52
  -1  -3  16    3.55    2.81
   1  -3 -16    1.78    1.58
   1   3 -16    3.61    1.97
   1  -3 -16    4.35    5.99
   1  -3 -16    6.66    3.18
  -1   3  16    2.27    4.17
   1  -3 -15   82.59    6.13
   1  -3 -15   82.25    5.58
   1   3 -15   80.35    6.28
  -1   3  15   84.34    9.78
   1  -3 -15   78.41   11.02
   1  -3 -15   86.37    7.94
  -1  -3  15   98.56    7.35
  -1   3  15   76.49    8.19
  -1  -3  15   81.09    5.58
   1  -3 -14  303.27   17.07
   1  -3 -14  325.60   16.61
   1   3 -14  326.33   17.46
  -1   3  14  335.08   21.97
  -1  -3  14  312.08   16.55
  -1  -3  14  376.01   18.52
   1  -3 -14  288.53   23.28
   1  -3 -14  315.41   19.43
  -1   3  14  312.40   19.69
   1   3 -13  361.32   19.34
  -1  -3  13  345.96   19.28
   1   3 -13  364.40   20.07
   1  -3 -13  343.33   19.27
   1  -3 -13  313.70   19.61
  -1   3  13  341.41   22.07
   1  -3 -13  320.62   25.65
  -1  -3  13  382.10   20.62
   1  -3 -13  360.57   22.28
  -1   3  12   27.47    2.55
   1  -3 -12   22.70    4.06
  -1   3  12   26.86    4.36
   1   3 -12   28.42    2.58
  -1  -3  12   17.79    4.92
   1  -3 -12   28.62    7.12
   1   3 -12   21.59    2.80
   1  -3 -12   28.58    2.51
  -1   3  12   24.47    1.61
   1  -3 -12   21.75    2.68
  -1  -3  12   20.87    2.61
  -1  -3  12   23.28    2.45
  -1   3  11  169.39    8.98
   1  -3 -11  143.69    9.18
   1  -3 -11  160.05    8.89
  -1   3  11  164.87   11.62
   1   3 -11  165.04    8.96
  -1  -3  11  164.11   12.38
   1  -3 -11  160.71   11.54
   1  -3 -11  177.67   15.38
   1   3 -11  169.26    9.47
  -1   3  11  170.63    8.04
  -1  -3  11  144.35    9.16
  -1  -3  11  158.91    8.90
   1  -3 -10   -1.11    4.57
  -1  -3  10    0.58    3.27
  -1  -3  10    1.86    1.05
  -1   3  10   -2.17    2.82
   1  -3 -10    1.14    2.49
  -1  -3  10    3.62    1.29
   1  -3 -10    3.84    3.72
   1   3 -10    1.99    1.25
   1  -3 -10    1.14    1.00
  -1   3  10    1.03    1.01
   1   3 -10    1.54    0.97
   1   3 -10    0.28    0.74
   1  -3  -9   60.35    8.70
   1   3  -9   77.21    4.68
  -1  -3   9   70.49    4.89
  -1  -3   9   71.81    4.61
   1   3  -9   73.38    4.40
   1  -3  -9   66.73    7.82
  -1  -3   9   76.37    6.70
   1  -3  -9   73.27    4.58
  -1   3   9   79.56    4.73
   1  -3  -9   85.97    7.23
  -1   3   9   79.98    6.95
  -1   3   8    9.68    1.35
   1  -3  -8    7.71    1.29
  -1   3   8    7.04    3.47
   1   3  -8    8.78    1.20
  -1  -3   8    6.77    1.48
   1   3  -8    6.55    1.25
  -1  -3   8    8.80    1.39
   1  -3  -8    8.71    2.76
   1  -3  -8    5.78    5.02
  -1  -3   8    7.00    2.46
   1  -3  -8   10.63    4.05
  -1   3   7  575.51   31.89
   1  -3  -7  601.33   32.26
  -1  -3   7  615.89   29.59
  -1   3   7  608.23   28.65
   1  -3  -7  613.25   31.33
  -1  -3   7  573.11   28.57
   1   3  -7  602.84   28.68
  -1  -3   7  585.63   28.98
   1  -3  -7  582.08   28.51
   1   3  -7  604.54   28.43
   1  -3  -7  589.05   34.11
  -1   3   6    6.27    1.17
   1  -3  -6    5.92    1.06
   1  -3  -6    8.93    2.75
   1  -3  -6    1.60    3.82
  -1   3   6    5.76    0.91
  -1  -3   6    6.67    1.50
   1  -3  -6    3.32    3.17
  -1   3   6    5.77    2.91
   1   3  -6    3.93    1.11
  -1  -3   6    2.85    1.17
   1   3  -6    5.17    1.00
  -1  -3   6    3.10    1.00
  -1   3   5  583.86   31.62
   1  -3  -5  630.33   32.16
  -1  -3   5  605.58   29.49
   1   3  -5  608.91   29.02
   1  -3  -5  653.42   31.58
  -1   3   5  560.81   30.99
   1  -3  -5  606.04   29.01
  -1   3   5  607.04   28.90
  -1  -3   5  599.15   29.15
  -1   3   5  624.73   29.21
   1   3  -5  628.81   29.30
   1  -3  -5  563.52   33.20
  -1   3   4  516.62   23.75
  -1  -3   4  482.95   23.97
  -1   3   4  496.66   23.42
  -1   3   4  458.65   25.65
   1   3  -4  498.92   23.83
   1  -3  -4  484.61   25.60
  -1   3   4  472.00   25.41
   1   3  -4  480.28   23.51
  -1  -3   4  488.34   23.62
   1  -3  -4  490.57   23.51
   1   3  -3  153.57    7.89
  -1  -3   3  150.83    8.00
   1   3  -3  143.03    8.27
  -1   3   3  134.32    7.91
   1  -3  -3  151.15    9.33
  -1  -3   3  127.42    7.53
   1  -3  -3  148.03    8.50
  -1   3   3  150.92    7.47
   1  -3  -3  158.97    8.09
  -1   3   3  142.20    9.24
   1   3  -2  328.22   16.55
   1   3  -2  328.43   16.34
   1  -3  -2  330.99   16.30
  -1   3   2  322.03   17.40
  -1   3   2  323.53   16.40
   1   3  -2  326.17   15.97
   1  -3  -2  319.47   16.39
   1   3  -2  335.30   16.30
  -1   3   1 1429.90   67.01
  -1   3   1 1423.56   65.51
  -1  -3   1 1450.61   65.52
   1   3  -1 1379.63   65.91
   1  -3  -1 1446.41   66.42
  -1   3   1 1365.54   66.30
   1   3  -1 1388.73   65.73
   1  -3  -1 1442.32   65.72
   1   3  -1 1377.87   66.28
  -1  -3   1 1372.52   66.02
  -1   3   1 1349.20   65.90
  -1   3   0  114.72    6.77
   1  -3   0  125.84    6.86
  -1  -3   0  119.36    6.54
   1  -3   0  113.41    5.91
  -1  -3   0  121.76    6.15
   1   3   0  114.26    6.57
   1   3   0  113.57    6.43
  -1   3   0  127.63    5.96
  -1  -3   0  122.12    5.97
   1   3   0  119.19    5.96
  -1   3   0  114.78    7.03
   1  -3   0  106.42    7.07
   1   3   1 3124.96  162.74
   1  -3   1 3541.70  163.36
  -1  -3  -1 3591.30  162.90
   1   3   1 3471.29  162.97
   1   3   1 3575.81  162.87
   1   3   1 3511.22  162.44
   1  -3   1 3612.70  162.43
   1  -3   1 3659.39  163.35
   1   3   1 3622.13  163.17
   1  -3   1 3284.91  163.41
  -1   3  -1 3500.56  162.72
   1   3   2  945.50   45.86
  -1  -3  -2  975.28   45.90
  -1   3  -2  975.38   45.75
  -1   3  -2 1036.26   46.13
   1   3   2 1015.48   46.21
  -1  -3  -2  988.28   47.72
  -1  -3  -2  972.53   45.93
   1   3   2  956.67   45.77
   1   3   2  908.47   46.16
   1   3   3  200.08   10.66
  -1   3  -3  206.53   10.53
   1   3   3  210.38   11.17
  -1  -3  -3  216.59   12.77
  -1  -3  -3  218.84   10.69
   1   3   3  213.30   11.00
  -1   3  -3  213.71   10.84
   1  -3   3  201.42   10.88
   1   3   3  225.75   11.02
  -1  -3  -4   10.18    3.11
   1   3   4    8.82    1.31
   1  -3   4    6.94    1.25
  -1   3  -4    7.35    1.07
   1   3   4    7.97    1.46
   1   3   4    7.00    1.28
  -1   3  -4    8.48    1.28
   1  -3   4    8.13    1.49
   1   3   5 1682.54   74.78
  -1  -3  -5 1546.90   74.91
   1   3   5 1639.05   74.73
   1  -3   5 1572.93   74.66
   1   3   5 1539.37   74.47
  -1   3  -5 1604.77   74.30
   1  -3   5 1543.57   74.47
  -1  -3  -5 1626.86   77.36
  -1   3  -5 1581.03   74.55
  -1  -3  -6  871.90   42.98
  -1   3  -6  806.91   39.12
   1   3   6  874.67   39.97
   1  -3   6  812.69   39.73
  -1   3  -6  882.48   39.60
   1   3   6  848.05   39.94
   1  -3   6  816.67   39.91
  -1  -3  -6  832.69   40.26
   1  -3   7 2019.66   97.11
   1  -3   7 2077.84   96.99
  -1   3  -7 2156.22   96.81
  -1   3  -7 1960.98   96.64
  -1  -3  -7 2262.05  100.79
  -1  -3  -7 2048.09   97.49
   1   3   7 2112.82   97.15
  -1  -3  -7 2162.62   99.64
  -1  -3  -8 2243.53  104.64
  -1  -3  -8 2280.50  105.89
  -1   3  -8 2066.63  101.87
  -1   3  -8 2214.25  101.67
  -1  -3  -8 2151.62  102.10
   1  -3   8 2189.58  101.90
   1  -3   8 2138.19  102.00
  -1  -3  -8 2162.54  102.37
   1   3   8 2242.32  101.99
  -1  -3  -9   72.22    6.50
  -1  -3  -9   67.28    7.34
  -1   3  -9   63.03    4.55
   1  -3   9   63.46    4.30
  -1   3  -9   65.01    4.08
  -1  -3  -9   57.25    4.35
   1  -3   9   58.58    4.30
   1   3   9   76.16    7.33
   1   3   9   67.07    4.38
  -1  -3  -9   61.24    4.61
   1   3  10   29.59    4.91
   1  -3  10   33.72    3.02
   1   3  10   37.97    3.09
  -1  -3 -10   32.54    3.29
  -1   3 -10   36.11    2.85
  -1  -3 -10   32.92    4.70
   1  -3  10   39.81    3.12
  -1  -3 -10   33.07    3.06
  -1   3 -10   34.06    3.41
   1  -3  10   35.68    2.98
  -1  -3 -10   41.70    6.24
   1   3  10   34.63    2.51
  -1  -3 -11 1198.02   60.06
   1   3  11 1336.28   59.66
   1  -3  11 1217.69   59.59
   1   3  11 1296.89   58.91
  -1  -3 -11 1304.26   62.61
   1  -3  11 1255.87   59.76
  -1  -3 -11 1199.76   59.72
  -1   3 -11 1177.56   60.28
  -1  -3 -11 1320.09   64.60
   1  -3  11 1342.93   62.47
   1  -3  11 1211.36   59.61
   1   3  11 1234.85   63.76
  -1  -3 -12  400.08   22.55
   1  -3  12  420.80   22.15
   1   3  12  504.25   21.54
  -1  -3 -12  451.46   25.03
   1  -3  12  430.64   22.46
  -1  -3 -12  420.32   22.27
  -1   3 -12  392.67   22.90
   1  -3  12  451.88   25.07
  -1  -3 -12  472.88   27.22
   1  -3  12  425.36   22.19
   1   3  12  423.50   26.18
   1   3  12  464.40   22.20
   1  -3  13 1120.76   54.23
  -1  -3 -13 1090.87   56.63
   1   3  13 1078.23   58.25
   1   3  13 1132.30   53.68
   1  -3  13 1022.82   53.56
  -1  -3 -13 1047.94   53.77
  -1   3 -13 1018.85   54.71
  -1  -3 -13 1117.18   58.87
   1  -3  13 1179.11   57.30
  -1  -3 -13  986.34   54.09
   1  -3  13 1039.55   53.70
  -1  -3 -14    1.93    2.66
   1  -3  14    3.35    2.00
   1   3  14    3.69    3.73
   1  -3  14    3.64    1.58
  -1  -3 -14    1.39    1.50
  -1   3 -14   -0.44    2.31
   1  -3  14    0.83    1.39
  -1  -3 -14    1.04    1.57
  -1  -3 -14   -0.97    4.07
   1  -3  14    0.74    2.86
  -1   3 -14    3.92    1.23
   1   3  14    2.41    1.05
   1   3  15   21.52    5.77
  -1   3 -15   24.79    2.25
   1   3  15   19.62    1.86
  -1  -3 -15   18.54    2.78
  -1  -3 -15   15.15    5.38
   1  -3  15   20.80    4.89
   1  -3  15   13.12    2.40
  -1  -3 -15   17.54    2.86
  -1  -3 -15   13.70    3.74
   1  -3  15   18.87    3.01
  -1   3 -15   11.61    3.17
   1  -3  16  195.27   12.01
  -1   3 -16  177.64   12.37
  -1   3 -16  232.86   10.74
   1  -3  16  199.77   14.98
  -1  -3 -16  184.19   13.45
  -1  -3 -16  189.84   19.07
  -1  -3 -16  184.72   11.77
   1   3  16  185.24   15.65
   1  -3  16  175.47   11.27
   1  -3  17  955.80   47.04
  -1   3 -17  804.73   47.13
   1  -3  17  934.36   50.67
  -1  -3 -17  935.34   48.74
  -1  -3 -17  818.79   55.06
  -1  -3 -17  824.86   46.65
   1   3  17  878.67   51.47
  -1   3 -17  904.28   46.24
   1  -3  17  861.88   46.19
   1  -3  18   74.77    6.35
  -1   3 -18   57.86    6.47
  -1   3 -18   79.37    4.75
   1  -3  18   66.25    8.57
  -1  -3 -18   57.62   11.38
  -1  -3 -18   60.26    7.12
  -1  -3 -18   65.82    6.04
  -1   3 -18   68.81    5.52
   1   3  18   45.74    8.55
   1  -3  18   66.18    5.59
   1  -3  19  611.47   31.31
  -1   3 -19  543.03   31.44
  -1   3 -19  651.21   29.10
   1  -3  19  631.56   35.49
  -1  -3 -19  628.98   32.80
  -1  -3 -19  486.36   38.48
  -1  -3 -19  537.77   30.87
  -1   3 -19  581.74   30.45
   1   3  19  628.36   36.85
   1  -3  19  573.49   30.53
   1  -3  20   76.09    6.79
  -1  -3 -20   75.13    7.57
  -1  -3 -20   50.77   11.37
   1  -3  20   56.75    5.50
  -1   3 -20   64.41    4.38
   1  -3  20   65.68    9.15
  -1   3 -20   69.87    5.82
  -1  -3 -20   64.49    6.21
   1   3  20   53.80    9.13
  -1   3 -20   58.80    6.48
  -1   3 -21    7.05    1.65
  -1   3 -21   11.05    3.44
  -1   3 -21    8.03    2.66
   1  -3  21    7.87    2.58
  -1  -3 -21    5.67    8.73
   1  -3  21    7.79    4.98
   1   3  21    3.92    5.06
  -1   3 -22   59.57    6.53
   1  -3  22   63.15    6.03
  -1   3 -22   61.48    5.90
  -1  -3 -22   64.19   12.46
   1  -3  22   70.43    9.58
   1   3  22   70.51   10.51
   1  -3  23  274.47   16.96
   1  -3  23  284.46   21.61
  -1   3 -23  296.79   17.01
   1   3  23  319.61   23.57
  -1  -3 -23  291.62   25.40
   1  -3  24   49.04    5.52
  -1   3 -24   47.62    5.36
  -1  -3 -24   56.49   11.64
   1  -3  24   49.23    8.50
   1   3  24   26.01    8.17
   1  -3  25  394.71   22.65
   1  -3  25  405.26   27.56
  -1  -3 -25  392.64   30.74
   1   3  25  420.45   29.37
  -1   3 -25  398.73   22.49
   1   3  26   24.39    7.96
   1  -3  26   39.90    8.68
  -1  -3 -26   37.68   10.26
   1   3  27   23.37    7.33
  -1  -3 -27   48.71   10.87
  -1  -4  28  226.08   20.64
  -1  -4  27   54.09   11.01
   1  -4 -26   -8.67    8.01
  -1  -4  26  -10.91    7.89
  -1   4  26   -3.41    6.27
   1  -4 -25    3.48    7.17
  -1  -4  25   -0.59    3.04
  -1  -4  25    3.05    6.17
  -1   4  25    3.38    2.79
   1  -4 -25    2.49    3.32
  -1   4  25   -3.32    7.27
  -1  -4  24  298.75   22.78
  -1  -4  24  239.15   15.94
  -1   4  24  254.70   22.27
  -1   4  24  283.47   15.85
   1  -4 -24  263.81   16.59
   1  -4 -24  238.77   22.79
   1  -4 -23   33.61    9.39
  -1   4  23   25.00    8.31
   1  -4 -23   28.26    4.48
  -1  -4  23   26.06    7.90
  -1   4  23   23.80    3.82
   1  -4 -22  266.86   17.00
  -1   4  22  280.26   16.33
  -1  -4  22  299.03   18.70
  -1   4  22  313.39   23.89
  -1  -4  22  330.89   23.69
   1  -4 -22  274.19   24.14
  -1  -4  21   74.82   10.72
   1  -4 -21   68.66    6.54
  -1   4  21   65.93    5.85
   1  -4 -21   72.88   12.52
   1  -4 -21   67.67    8.04
  -1   4  21   47.77    9.79
   1   4 -21   81.48    4.91
  -1  -4  21   68.49    7.54
   1  -4 -20  168.09   17.93
   1  -4 -20  156.47   10.92
   1   4 -20  180.07    9.04
  -1   4  20  136.63   15.05
  -1  -4  20  159.39   15.25
  -1   4  20  150.22   10.20
  -1  -4  20  147.20   11.92
   1  -4 -20  194.57   13.72
   1  -4 -19  110.81    8.73
   1  -4 -19  124.82   15.54
  -1  -4  19  117.99    9.94
   1  -4 -19  117.14   10.70
  -1  -4  19  137.59   13.45
  -1   4  19  134.06   13.60
   1   4 -19  129.35    6.95
  -1  -4  18  289.58   17.23
   1  -4 -18  303.13   18.85
   1  -4 -18  254.18   15.87
  -1  -4  18  292.61   20.80
  -1   4  18  274.27   21.38
   1  -4 -18  279.74   23.84
  -1  -4  17  524.06   27.57
   1  -4 -17  509.17   34.99
   1  -4 -17  546.11   29.80
   1  -4 -17  472.56   26.45
  -1   4  17  483.32   31.86
   1  -4 -17  519.93   25.82
   1  -4 -16   94.75    6.62
  -1   4  16  106.15    5.26
   1  -4 -16  100.08    7.36
  -1   4  16  115.67   11.69
  -1  -4  16   84.98    6.48
  -1  -4  16  109.72    8.15
   1  -4 -16   99.96    9.72
   1  -4 -16   90.74   12.64
   1  -4 -15  580.01   34.41
   1  -4 -15  665.94   43.55
  -1  -4  15  722.73   36.11
   1  -4 -15  677.43   38.35
  -1   4  15  601.56   39.77
  -1  -4  15  607.30   34.53
   1  -4 -15  576.51   35.08
  -1   4  14    2.35    1.36
  -1  -4  14    1.49    1.44
   1  -4 -14    2.05    1.44
  -1   4  14    1.33    0.69
   1  -4 -14    1.51    2.77
   1  -4 -14    0.49    1.41
   1   4 -14    0.93    1.30
   1  -4 -14    1.53    5.46
   1  -4 -13   56.00    6.47
   1  -4 -13   39.08    4.01
  -1  -4  13   40.01    3.62
   1  -4 -13   44.91    3.66
  -1   4  13   48.64    2.76
   1  -4 -13   39.48    8.33
  -1  -4  13   38.93    6.57
  -1   4  13   38.95    3.47
   1  -4 -13   43.93    7.32
   1   4 -13   42.73    3.55
   1   4 -12  549.32   26.72
  -1  -4  12  549.56   27.10
  -1  -4  12  527.15   30.45
   1  -4 -12  590.02   31.11
   1  -4 -12  530.21   34.92
   1  -4 -12  612.34   33.07
  -1   4  12  590.27   27.12
   1  -4 -12  485.23   27.47
   1  -4 -12  516.92   26.94
   1   4 -12  568.88   27.02
  -1   4  11    4.85    1.39
   1  -4 -11    3.01    1.17
   1  -4 -11    1.80    4.15
   1  -4 -11    2.86    1.51
  -1  -4  11    2.40    3.32
   1  -4 -11    2.66    5.38
   1   4 -11    4.01    1.14
   1  -4 -11    2.08    2.93
  -1  -4  11    2.54    1.38
   1   4 -11    1.59    1.27
   1   4 -10  423.16   20.15
  -1  -4  10  401.74   20.39
   1  -4 -10  384.55   27.34
   1   4 -10  443.53   20.45
  -1  -4  10  390.56   22.43
   1  -4 -10  388.44   20.82
  -1   4  10  417.61   20.38
   1  -4 -10  384.98   20.26
  -1   4  10  379.88   24.28
   1  -4 -10  397.42   24.99
   1  -4 -10  408.19   23.74
  -1   4   9   77.68    7.84
   1  -4  -9   77.66    8.43
  -1  -4   9   71.66    6.04
  -1   4   9   84.86    4.88
   1  -4  -9   64.94    4.56
   1  -4  -9   67.22    5.05
  -1  -4   9   72.14    4.77
   1  -4  -9   83.18   10.10
   1   4  -9   78.79    4.80
   1   4  -9   67.95    4.46
   1  -4  -9   75.98    7.37
   1  -4  -8   30.21    5.43
  -1  -4   8   29.19    3.26
  -1   4   8   32.22    5.14
   1  -4  -8   18.98    2.49
  -1   4   8   30.81    2.64
   1  -4  -8   32.41    2.96
  -1  -4   8   28.90    2.65
   1  -4  -8   18.51    6.15
   1  -4  -8   31.16    4.56
   1   4  -8   25.53    2.48
   1   4  -8   33.09    2.47
  -1   4   7    0.62    2.73
   1  -4  -7    0.16    1.05
   1  -4  -7   -0.68    3.37
  -1  -4   7    0.38    1.25
  -1   4   7   -1.03    1.09
   1  -4  -7   -0.22    1.25
   1   4  -7   -0.29    0.86
   1   4  -7   -0.17    1.03
  -1   4   7    0.13    0.87
   1  -4  -7    2.82    2.60
  -1  -4   7   -0.18    1.08
  -1   4   6  130.91    7.18
   1  -4  -6  125.60    7.00
  -1   4   6  118.28    9.42
  -1  -4   6  103.23    7.22
   1   4  -6  129.74    6.96
   1  -4  -6  133.52    9.60
   1  -4  -6  112.66    9.86
  -1   4   6  130.66    6.85
   1   4  -6  131.00    7.19
  -1  -4   6  127.74    7.13
   1   4  -5  155.44    8.38
   1  -4  -5  162.75   10.86
  -1   4   5  151.38   10.76
   1  -4  -5  137.28    8.45
   1   4  -5  166.05    8.69
  -1   4   5  162.61    8.28
  -1   4   5  166.19    8.63
  -1  -4   5  152.56    8.83
  -1   4   4  493.98   27.91
   1  -4  -4  521.79   28.10
  -1  -4   4  526.12   25.70
   1   4  -4  533.63   25.80
  -1   4   4  542.86   25.66
  -1   4   4  526.22   25.93
  -1  -4   4  527.63   26.26
   1   4  -4  528.74   26.01
   1  -4  -4  563.77   26.37
   1  -4  -3  361.10   17.39
  -1   4   3  355.90   16.78
   1   4  -3  312.44   16.77
   1   4  -3  336.91   17.50
  -1  -4   3  346.18   16.75
   1  -4  -3  311.66   18.69
   1   4  -3  346.43   17.12
  -1  -4   3  349.98   17.32
  -1   4   3  341.14   18.78
   1   4  -3  316.44   17.26
   1  -4  -3  333.94   17.29
   1   4  -2  909.07   43.68
   1  -4  -2  954.06   43.66
   1   4  -2  918.58   44.31
   1   4  -2  914.99   44.10
   1  -4  -2  977.99   44.40
  -1   4   2  826.45   44.12
  -1  -4   2  935.01   43.74
   1   4  -2  941.99   43.67
  -1   4   2  891.68   45.42
  -1   4   1 1312.99   63.24
   1  -4  -1 1401.31   63.68
  -1  -4   1 1351.06   61.23
  -1   4   1 1352.95   61.21
  -1  -4   1 1255.75   61.78
  -1   4   1 1211.31   61.64
   1   4  -1 1295.83   62.30
   1   4  -1 1287.68   61.83
   1  -4  -1 1349.16   62.55
  -1   4   1 1275.44   62.41
  -1  -4   1 1344.49   61.97
  -1   4   0  160.60    8.12
  -1  -4   0  163.42    8.85
   1  -4   0  167.37    9.35
  -1  -4   0  170.63    9.11
  -1   4   0  164.92    9.29
   1  -4   0  179.07   10.03
   1   4   0  165.74    8.05
  -1   4   0  164.11    8.01
  -1  -4   0  167.15    8.06
  -1   4   0  158.80    8.21
  -1  -4   0  158.66    9.01
   1   4   0  165.71    8.99
   1   4   0  166.41    8.76
  -1  -4   0  166.11    8.30
  -1  -4  -1  308.91   15.64
   1  -4   1  331.09   16.19
   1   4   1  304.94   15.60
   1   4   1  301.51   15.53
   1   4   1  314.45   15.50
   1   4   1  308.18   14.83
   1  -4   1  308.63   14.79
   1  -4   1  315.46   16.33
   1   4   1  299.95   15.80
  -1   4  -1  303.40   15.42
  -1  -4  -1  309.65   15.63
  -1   4  -2  161.72    9.01
   1   4   2  168.84    9.36
  -1  -4  -2  189.19   11.36
   1   4   2  170.32    9.03
  -1   4  -2  172.33    9.38
  -1  -4  -2  178.80    9.31
   1   4   2  163.78    9.20
   1   4   2  173.36    9.46
  -1  -4  -2  172.99    9.19
   1  -4   2  193.07    9.95
   1  -4   3 1156.16   54.50
  -1   4  -3 1205.98   54.32
   1   4   3 1100.11   54.76
   1  -4   3 1136.91   53.51
   1   4   3 1073.57   54.43
  -1   4  -3 1192.29   54.69
   1   4   3 1181.86   54.74
  -1  -4  -3 1193.97   54.56
  -1  -4  -3 1141.62   54.35
  -1  -4  -3 1193.37   56.98
  -1  -4  -4  957.37   46.03
   1   4   4  925.03   43.40
   1  -4   4  913.45   43.16
   1   4   4  890.93   43.12
  -1  -4  -4  900.94   42.91
   1   4   4  928.56   43.34
   1   4   4  859.74   43.53
  -1   4  -4  910.00   42.90
  -1   4  -4  920.73   43.23
   1  -4   4  865.46   43.27
  -1   4  -5  338.41   16.16
  -1  -4  -5  311.56   16.09
   1   4   5  348.69   16.67
   1   4   5  344.62   16.73
   1   4   5  306.14   16.34
   1  -4   5  314.97   16.41
  -1  -4  -5  345.05   19.37
   1   4   5  305.18   18.73
   1  -4   5  326.48   16.60
  -1   4  -6   79.37    4.60
  -1  -4  -6   77.57    7.42
   1  -4   6   82.48    4.94
   1   4   6   78.40    4.94
   1   4   6   77.57    5.03
   1   4   6   75.03    4.80
  -1  -4  -6   60.54    5.06
   1  -4   6   70.35    4.94
   1   4   7  553.77   27.47
   1   4   7  582.69   27.67
   1  -4   7  580.21   27.72
  -1  -4  -7  597.94   30.60
  -1  -4  -7  562.06   28.08
   1   4   7  602.56   27.68
  -1  -4  -7  607.42   31.48
  -1   4  -7  600.34   27.24
   1  -4   7  569.19   27.56
   1   4   8  624.19   27.97
   1  -4   8  561.94   27.89
  -1  -4  -8  592.22   30.87
  -1  -4  -8  562.96   28.30
   1   4   8  613.46   27.92
  -1  -4  -8  590.11   31.87
   1  -4   8  551.85   27.76
  -1   4  -8  587.21   27.45
   1   4   9  132.20    7.96
  -1  -4  -9  126.30    8.42
  -1  -4  -9  143.07   10.66
  -1  -4  -9  139.81    8.21
   1  -4   9  139.95    8.16
  -1  -4  -9  149.78   11.91
   1  -4   9  136.69    8.04
  -1   4  -9  149.09    7.76
   1   4  10  726.94   41.20
   1  -4  10  749.01   37.54
  -1  -4 -10  826.99   40.94
  -1  -4 -10  838.60   42.51
  -1   4 -10  754.51   36.68
  -1  -4 -10  751.81   37.62
   1  -4  10  769.04   37.56
  -1   4 -10  809.98   37.18
  -1  -4 -10  747.37   38.07
   1   4  10  803.04   37.52
   1   4  11   46.96    6.64
   1  -4  11   48.95    4.08
  -1  -4 -11   67.93    7.02
  -1  -4 -11   49.77    7.16
  -1   4 -11   50.81    3.61
  -1  -4 -11   51.83    4.19
   1  -4  11   48.02    4.08
  -1   4 -11   59.01    3.93
  -1  -4 -11   46.52    4.35
   1   4  11   60.86    4.24
   1   4  12    2.60    3.27
   1  -4  12    2.33    1.54
   1   4  12    4.95    1.56
  -1   4 -12    4.20    1.26
  -1  -4 -12    2.75    1.65
   1  -4  12    5.39    1.67
   1  -4  12    3.75    1.65
  -1  -4 -12    2.84    3.83
   1   4  12    5.61    1.16
  -1   4 -12    3.66    1.32
  -1  -4 -12    2.11    2.65
  -1  -4 -12    3.00    1.65
   1   4  13  174.15   13.67
   1  -4  13  155.29    9.43
   1   4  13  172.56    8.58
  -1  -4 -13  152.97    9.91
   1   4  13  172.07    9.38
  -1  -4 -13  164.15   12.41
   1  -4  13  163.21    9.55
  -1   4 -13  164.69    9.17
  -1  -4 -13  153.78    9.51
  -1   4 -13  134.53    8.86
  -1  -4 -13  143.47   13.59
   1  -4  13  165.44   12.00
   1  -4  13  164.05    9.58
  -1  -4 -14 1008.95   53.84
   1  -4  14 1081.05   53.25
   1   4  14 1244.27   52.30
   1  -4  14 1119.29   53.50
  -1  -4 -14 1085.57   53.37
  -1   4 -14 1001.77   52.81
  -1  -4 -14 1152.58   59.54
   1  -4  14 1150.46   56.81
  -1  -4 -14 1201.62   57.35
   1   4  14 1069.20   58.26
   1  -4  14 1028.71   53.28
   1  -4  15  995.87   48.99
  -1  -4 -15 1002.90   52.37
  -1  -4 -15  905.71   48.55
   1  -4  15  922.78   48.67
   1   4  15  919.48   53.57
  -1  -4 -15  842.15   48.98
   1  -4  15 1022.31   52.40
  -1  -4 -15 1026.80   54.90
  -1   4 -15  906.33   48.28
   1  -4  16  571.77   29.29
  -1   4 -16  514.92   28.51
   1   4  16  686.86   27.90
  -1   4 -16  602.75   27.89
   1  -4  16  558.56   32.54
  -1  -4 -16  439.76   36.89
  -1  -4 -16  570.48   32.32
  -1  -4 -16  499.55   29.35
   1   4  16  519.41   33.69
   1  -4  16  495.51   28.76
   1  -4  17  193.65   11.69
  -1   4 -17  169.54   10.88
   1   4  17  203.58    9.81
  -1   4 -17  196.36   10.14
   1  -4  17  193.59   14.76
  -1  -4 -17  173.04   19.29
  -1  -4 -17  162.32   13.61
  -1  -4 -17  150.09   11.36
   1   4  17  192.72   15.97
   1  -4  17  172.44   11.21
  -1  -4 -18    9.36    4.23
   1  -4  18    6.55    2.71
  -1   4 -18   10.48    2.47
  -1   4 -18   15.39    2.17
   1  -4  18    5.69    4.47
  -1  -4 -18   13.87    8.85
   1   4  18   11.88    5.50
   1  -4  18    4.33    2.36
   1  -4  19    2.56    2.46
  -1   4 -19   -1.12    1.96
  -1   4 -19    1.32    2.06
   1  -4  19    1.00    4.30
  -1  -4 -19   -2.02    8.35
  -1  -4 -19    0.78    3.74
  -1   4 -19    1.53    1.85
   1   4  19   -2.49    5.03
   1  -4  19    2.50    2.16
   1  -4  20  352.54   19.23
  -1  -4 -20  317.94   28.56
  -1  -4 -20  351.90   21.49
  -1   4 -20  401.08   17.66
  -1   4 -20  282.87   18.22
   1  -4  20  310.12   18.78
  -1   4 -20  324.83   18.67
   1   4  20  331.85   24.49
   1  -4  20  342.12   23.09
  -1  -4 -21  196.89   22.34
  -1  -4 -21  247.82   15.94
   1  -4  21  196.59   13.18
  -1   4 -21  221.48   11.58
   1  -4  21  233.11   17.67
   1   4  21  220.91   18.61
  -1   4 -21  230.11   13.30
  -1   4 -21  196.94   12.80
   1  -4  22  401.95   27.00
   1  -4  22  377.62   22.59
  -1  -4 -22  441.48   25.19
  -1  -4 -22  381.90   32.05
  -1   4 -22  441.39   22.76
   1   4  22  425.98   29.18
   1  -4  23   13.49    3.37
  -1  -4 -23   12.52    8.27
  -1   4 -23   11.35    3.21
   1   4  23    8.68    6.81
   1  -4  23   10.46    5.74
   1  -4  24   26.04    4.35
  -1  -4 -24   30.90   10.35
  -1   4 -24   29.45    4.33
   1  -4  24   29.92    6.81
   1   4  24   20.84    7.93
  -1  -4 -25    4.14    8.71
   1   4  25   -1.53    6.31
   1  -4  25    2.45    4.95
   1  -4  25   -0.57    2.81
  -1  -4 -26  147.19   18.19
   1   4  26  136.23   15.85
  -1  -5  27  119.55   14.60
  -1   5  26   87.95   13.30
  -1  -5  26   88.23   13.05
  -1  -5  25  123.46   14.55
   1  -5 -25  104.79    9.47
  -1   5  25  126.75    9.02
  -1   5  25   90.83   13.99
   1  -5 -25  124.19   16.44
  -1  -5  25  105.49    9.26
   1  -5 -24   23.22    9.55
  -1  -5  24   22.77    4.54
  -1   5  24   26.21    3.82
  -1  -5  24    5.94    5.67
   1  -5 -24   20.25    4.26
  -1   5  24    4.91    6.07
   1  -5 -23    1.98    7.99
  -1  -5  23    1.15    2.98
  -1   5  23   -0.45    2.20
  -1  -5  23    2.88    5.82
   1  -5 -23   -0.60    2.59
  -1   5  23   -9.52    6.55
   1  -5 -22   24.03    6.08
   1  -5 -22   21.55    9.22
  -1  -5  22   14.68    3.60
  -1  -5  22   15.27    6.45
  -1   5  22   15.76    3.34
   1  -5 -22   15.53    3.61
  -1   5  22   27.48    8.57
   1  -5 -21  280.81   26.07
  -1  -5  21  321.42   23.78
  -1  -5  21  283.37   18.06
   1  -5 -21  265.26   18.06
   1   5 -21  336.57   15.96
  -1  -5  21  335.60   19.75
   1  -5 -21  347.29   21.64
  -1   5  21  305.41   23.99
  -1  -5  20   11.36    5.55
  -1  -5  20   11.05    3.72
   1  -5 -20    5.23    2.72
   1   5 -20   12.45    1.92
  -1   5  20   11.39    6.48
   1  -5 -20    9.14    4.71
   1  -5 -20   11.72    9.03
  -1   5  19  510.60   33.36
   1  -5 -19  531.91   37.06
   1  -5 -19  461.86   27.06
   1  -5 -19  555.37   30.79
  -1  -5  19  538.14   28.14
   1  -5 -18  106.66   14.47
   1  -5 -18   96.93    9.72
  -1  -5  18   82.17    7.62
  -1   5  18  102.17   12.16
   1  -5 -18   80.36    7.09
  -1  -5  17   17.00    3.79
   1  -5 -17   18.52    8.59
   1  -5 -17   12.13    2.55
  -1   5  17   16.22    6.36
  -1   5  17   22.79    1.86
   1  -5 -17   14.38    4.86
   1  -5 -17   12.10    3.01
   1  -5 -16  140.22   10.44
   1  -5 -16  153.21    9.83
   1  -5 -16  177.92   13.80
   1  -5 -16  163.62   18.05
  -1  -5  16  187.33   11.32
  -1   5  16  153.08   14.78
  -1   5  16  174.94    8.50
   1  -5 -15  752.14   49.04
   1  -5 -15  846.79   44.13
   1  -5 -15  786.18   39.26
  -1   5  15  840.73   37.91
  -1  -5  15  756.35   39.28
   1  -5 -15  738.10   40.05
   1  -5 -14   36.50    6.30
   1   5 -14   33.78    3.26
   1   5 -14   32.95    3.05
   1  -5 -14   43.47    3.67
   1  -5 -14   37.25    4.00
  -1   5  14   38.12    3.45
   1  -5 -14   32.11    8.70
  -1  -5  14   28.20    6.03
   1  -5 -14   27.08    6.92
  -1  -5  14   35.57    3.69
   1   5 -13  171.22    9.10
  -1  -5  13  143.50   11.88
   1  -5 -13  161.42   12.79
   1  -5 -13  147.23   16.43
   1  -5 -13  145.71    8.98
  -1   5  13  173.27    9.17
   1   5 -13  146.08    8.61
   1  -5 -13  133.01    9.48
   1  -5 -13  162.17   14.37
  -1  -5  13  154.47    9.15
   1  -5 -12  822.91   44.12
  -1   5  12  796.41   37.88
   1  -5 -12  799.08   42.32
   1  -5 -12  727.76   38.52
   1   5 -12  828.51   37.86
  -1  -5  12  749.28   40.79
   1  -5 -12  735.72   46.60
   1  -5 -12  740.97   37.79
   1   5 -12  793.21   37.60
  -1  -5  12  767.46   37.98
   1  -5 -11  152.59   13.04
  -1  -5  11  153.12   10.46
  -1   5  11  122.07   11.65
   1  -5 -11  158.65   12.06
  -1   5  11  144.76    8.37
   1  -5 -11  140.38    9.00
   1   5 -11  157.34    8.47
   1  -5 -11  154.45   15.72
   1  -5 -11  109.67    8.54
   1   5 -11  158.68    8.25
  -1  -5  11  143.08    8.52
   1  -5 -10   46.21    7.04
  -1  -5  10   42.71    4.59
   1  -5 -10   45.44    6.30
  -1   5  10   46.40    6.66
  -1   5  10   44.35    3.49
  -1   5  10   38.01    3.69
   1  -5 -10   48.51    4.07
   1   5 -10   39.41    3.32
   1  -5 -10   31.93    8.06
   1   5 -10   44.31    3.24
  -1  -5  10   39.59    3.44
   1  -5 -10   24.29    3.40
  -1   5   9   87.94    8.87
  -1   5   9   82.45    5.96
   1  -5  -9   61.33    5.79
   1  -5  -9   98.19    8.91
  -1   5   9  104.25    5.86
  -1  -5   9   91.62    5.85
   1   5  -9   98.59    5.76
   1   5  -9   90.43    5.48
   1  -5  -9  106.76    9.97
  -1  -5   9   78.87    6.12
   1  -5  -9   83.16   11.21
  -1   5   8  257.56   17.58
  -1   5   8  248.21   14.47
   1  -5  -8  256.15   14.05
  -1   5   8  278.30   13.89
  -1  -5   8  282.64   14.29
  -1   5   8  280.72   14.24
   1   5  -8  282.20   14.05
  -1  -5   8  273.86   14.28
   1   5  -8  277.76   14.19
   1  -5  -8  269.64   12.95
   1  -5  -8  276.51   18.44
   1  -5  -8  259.25   17.33
   1   5  -7  577.26   27.80
   1  -5  -7  602.80   31.52
  -1   5   7  597.52   31.62
  -1   5   7  537.71   28.30
  -1   5   7  579.58   27.65
  -1  -5   7  648.65   27.93
  -1   5   7  581.29   28.03
   1   5  -7  596.62   28.02
  -1  -5   7  546.13   27.94
   1   5  -6  899.02   42.54
  -1   5   6  884.76   45.80
   1  -5  -6  759.21   42.62
   1  -5  -6  908.11   45.98
   1   5  -6  922.67   42.79
  -1  -5   6  883.32   42.42
  -1   5   6  916.21   42.40
  -1   5   6  948.56   42.83
  -1   5   5  564.41   27.86
  -1   5   5  541.10   30.73
   1  -5  -5  562.65   30.90
   1   5  -5  584.57   28.27
  -1   5   5  569.43   28.19
  -1  -5   5  601.26   27.90
   1   5  -5  565.19   28.02
  -1   5   4  629.55   34.92
   1  -5  -4  704.51   35.61
   1  -5  -4  696.49   33.32
  -1   5   4  691.29   32.58
   1   5  -4  675.04   32.69
   1   5  -4  673.67   33.45
  -1   5   4  688.00   31.56
   1   5  -4  691.90   32.94
  -1  -5   4  670.36   32.43
   1  -5  -4  645.35   33.26
   1   5  -4  583.76   33.12
   1   5  -3  661.25   32.89
  -1   5   3  669.81   31.48
   1  -5  -3  687.52   34.98
  -1   5   3  670.38   34.46
  -1  -5   3  661.00   32.07
   1  -5  -3  701.59   32.99
  -1   5   3  682.29   32.27
   1   5  -3  633.31   32.30
   1  -5  -3  636.40   32.21
   1   5  -3  691.50   32.63
  -1  -5   2 2393.15  109.28
  -1   5   2 2320.01  112.10
   1  -5  -2 2394.73  112.64
  -1   5   2 2285.88  109.63
   1   5  -2 2315.79  110.70
   1  -5  -2 2425.73  109.57
   1   5  -2 2297.02  109.62
   1  -5  -2 2423.96  110.94
   1   5  -2 2318.61  110.52
  -1  -5   2 2349.54  110.08
   1   5  -2 2328.05  109.92
   1  -5  -1  855.43   41.14
  -1  -5   1  817.02   39.08
  -1   5   1  786.70   38.53
   1   5  -1  789.49   39.39
   1  -5  -1  825.54   39.83
  -1  -5   1  809.22   39.60
   1   5  -1  825.46   38.93
  -1   5   1  801.51   38.04
  -1  -5   1  840.46   38.10
  -1   5   0 1709.50   82.82
  -1  -5   0 1772.55   82.72
   1  -5   0 1845.62   83.13
   1   5   0 1768.66   82.16
  -1  -5   0 1746.57   81.53
  -1   5   0 1701.89   81.42
  -1  -5   0 1732.31   82.67
   1   5   0 1767.73   82.44
   1  -5   0 1885.09   84.04
  -1   5   0 1715.85   81.48
  -1  -5   0 1792.45   82.39
  -1   5  -1 1590.95   76.30
   1  -5   1 1671.31   77.15
  -1  -5  -1 1664.59   76.70
   1   5   1 1583.08   76.28
  -1  -5  -1 1646.38   76.54
  -1   5  -1 1597.04   75.31
   1   5   1 1641.57   76.32
   1   5   1 1581.61   75.33
   1  -5   1 1646.76   75.30
  -1  -5  -1 1602.26   76.50
   1   5   1 1659.60   76.83
   1  -5   1 1662.27   77.65
   1   5   2  387.07   19.79
  -1  -5  -2  402.32   19.72
   1   5   2  371.18   19.55
   1  -5   2  402.68   20.28
  -1   5  -2  393.77   19.72
   1   5   2  374.59   19.50
   1   5   2  379.99   18.62
   1  -5   2  390.12   18.59
  -1  -5  -2  375.66   19.42
  -1   5  -2  398.87   19.40
   1   5   2  404.52   19.30
  -1   5  -3   41.52    3.13
   1   5   3   35.36    3.35
   1  -5   3   40.59    2.25
   1   5   3   37.81    2.85
  -1  -5  -3   40.71    3.16
  -1  -5  -3   40.27    3.32
   1   5   3   35.82    3.30
  -1  -5  -3   31.32    4.74
   1   5   3   37.33    3.28
  -1   5  -3   34.12    3.19
  -1  -5  -4  182.61    9.41
  -1  -5  -4  140.86    9.62
  -1  -5  -4  176.43   11.96
   1   5   4  153.10    9.20
   1   5   4  171.80    9.46
   1   5   4  155.13    9.48
   1  -5   4  167.40    8.18
  -1   5  -4  174.36    9.07
   1  -5   4  178.68    9.44
  -1  -5  -4  161.38    8.98
  -1  -5  -5  742.44   38.34
   1  -5   5  723.20   35.05
   1   5   5  750.76   35.26
   1   5   5  696.55   34.93
   1   5   5  731.95   35.47
   1   5   5  770.84   35.21
  -1  -5  -5  716.40   34.63
  -1  -5  -5  601.18   35.26
  -1   5  -5  754.38   34.68
   1   5   6 1007.55   46.25
  -1  -5  -6  946.45   46.21
  -1  -5  -6  938.36   45.51
   1  -5   6  941.94   46.07
   1   5   6  902.27   45.87
   1   5   6  999.02   46.14
   1  -5   6  937.14   46.13
   1   5   6  924.06   48.98
  -1  -5  -6 1029.68   49.90
  -1   5  -6  984.42   45.63
   1  -5   7  540.30   28.14
  -1   5  -7  609.06   27.79
   1   5   7  590.70   28.22
   1  -5   7  581.25   28.35
  -1  -5  -7  636.94   32.46
  -1  -5  -7  558.68   28.33
   1   5   7  542.28   28.05
  -1  -5  -7  539.50   27.59
   1   5   7  587.85   28.30
   1   5   8   36.49    3.20
  -1   5  -8   37.33    2.87
  -1  -5  -8   33.21    5.24
   1  -5   8   33.49    3.24
   1   5   8   33.48    3.14
   1   5   8   34.59    3.14
  -1  -5  -8   30.08    5.67
   1  -5   8   34.93    3.25
   1   5   9   14.64    2.20
  -1  -5  -9    7.32    2.17
   1  -5   9   14.95    2.23
  -1  -5  -9   17.77    4.88
  -1  -5  -9   17.91    4.10
   1  -5   9   12.59    2.26
   1   5   9   14.02    2.09
   1   5   9   16.83    2.20
  -1   5  -9   15.57    1.95
  -1  -5 -10  543.36   27.16
  -1  -5 -10  574.22   31.62
   1  -5  10  536.02   26.56
   1  -5  10  536.16   26.64
  -1   5 -10  581.21   26.04
   1   5  10  524.11   26.37
   1   5  10  581.91   26.54
  -1  -5 -10  582.09   30.42
   1   5  11  463.82   28.99
   1  -5  11  490.60   25.22
  -1  -5 -11  532.65   30.52
  -1  -5 -11  466.89   25.17
  -1   5 -11  543.80   24.76
   1  -5  11  469.48   25.21
  -1  -5 -11  526.49   29.14
   1   5  11  517.78   25.12
  -1  -5 -11  478.10   25.82
   1   5  12  356.67   17.81
   1  -5  12  329.95   17.87
  -1  -5 -12  295.26   18.24
  -1   5 -12  348.23   17.57
  -1   5 -12  356.64   17.41
   1  -5  12  328.81   17.94
  -1  -5 -12  378.64   21.86
  -1  -5 -12  331.21   17.93
   1   5  12  317.41   21.70
  -1  -5 -12  350.12   22.94
   1   5  13  334.76   16.45
  -1  -5 -13  315.15   17.50
  -1  -5 -13  342.33   22.95
   1   5  13  340.36   22.16
  -1  -5 -13  320.30   20.91
   1   5  13  350.16   17.34
  -1  -5 -13  285.28   17.90
   1  -5  13  367.49   17.35
  -1   5 -13  335.88   16.91
   1  -5  13  299.40   17.31
  -1   5 -13  321.50   17.00
   1  -5  13  310.81   17.48
   1  -5  14    8.53    2.35
  -1   5 -14   15.87    2.29
  -1  -5 -14   11.99    4.37
   1  -5  14    8.52    2.32
   1   5  14   17.28    1.86
  -1  -5 -14   11.79    2.62
  -1  -5 -14   15.95    6.10
   1   5  14   16.37    5.06
   1  -5  15   39.26    4.05
  -1  -5 -15   34.30    6.34
   1   5  15   46.18    7.51
  -1   5 -15   39.05    3.73
   1  -5  15   50.62    6.64
   1   5  15   50.47    3.34
   1  -5  15   38.40    4.13
   1  -5  16   26.99    3.90
   1   5  16   48.26    3.28
   1  -5  16   39.95    4.34
  -1  -5 -16   41.40    6.78
   1   5  16   29.29    6.76
   1  -5  16   46.37    6.73
  -1  -5 -17  378.01   26.84
   1  -5  17  375.65   23.68
   1  -5  17  422.63   23.90
   1   5  17  416.41   28.92
   1  -5  17  425.48   27.20
  -1  -5 -18  164.67   14.56
  -1  -5 -18  165.73   20.43
   1  -5  18  174.46   11.90
   1   5  18  218.32   10.49
  -1   5 -18  199.01   10.74
   1  -5  18  206.61   12.12
   1   5  18  155.43   15.93
   1  -5  18  176.78   15.11
  -1  -5 -19  581.64   35.37
  -1  -5 -19  554.11   42.76
   1  -5  19  581.65   32.28
   1   5  19  636.52   30.29
  -1   5 -19  666.85   30.84
   1  -5  19  622.88   32.21
   1   5  19  591.21   37.99
   1  -5  19  643.66   36.51
  -1  -5 -20   40.46   12.25
  -1   5 -20   40.58    3.58
   1  -5  20   37.35    4.62
   1   5  20   30.85    7.52
   1  -5  20   37.17    7.22
  -1  -5 -20   27.96    6.27
   1  -5  20   37.05    4.42
  -1   5 -21    1.30    2.22
   1  -5  21    2.48    2.48
   1   5  21    1.39    5.35
   1  -5  21    2.13    4.58
  -1  -5 -21    0.89    3.89
  -1  -5 -21   -9.08    9.57
  -1   5 -22   16.34    3.27
   1  -5  22    5.73    2.79
  -1  -5 -22   12.33    4.66
  -1  -5 -22   18.21    9.80
   1  -5  22   15.48    5.54
   1   5  22   15.84    7.09
   1  -5  23  202.19   13.93
   1   5  23  198.69   19.10
  -1   5 -23  222.34   13.68
   1  -5  23  232.91   18.22
  -1  -5 -23  207.73   23.75
  -1  -5 -23  252.78   16.93
   1  -5  24  207.09   17.34
  -1   5 -24  218.10   13.21
  -1  -5 -24  219.46   23.69
  -1  -5 -24  218.43   15.74
   1  -5  24  192.66   13.33
  -1  -5 -25  137.00   19.05
   1   5  25  158.79   16.82
   1   5  26   61.11   11.76
  -1  -6  26   12.30    7.47
   1  -6 -25   10.49    8.86
  -1   6  25    5.11    7.87
  -1  -6  25   18.19    7.79
  -1  -6  24  138.88   14.97
   1  -6 -24  101.08   16.29
   1  -6 -24  120.26   11.88
  -1   6  24  115.64    8.62
  -1  -6  24  110.06    9.48
   1  -6 -24   97.03    9.34
  -1   6  24   87.96   13.20
  -1   6  23   67.84   12.18
  -1  -6  23   83.08   11.66
  -1  -6  23  103.27    8.54
  -1   6  23   86.66    7.16
   1  -6 -23   83.44   14.60
   1  -6 -23   79.85    9.81
   1  -6 -23   73.30    7.80
  -1   6  22  107.40   14.22
  -1  -6  22  159.99   15.27
   1  -6 -22  129.48   17.44
   1  -6 -22  152.60   13.29
  -1  -6  22  127.45   10.16
   1  -6 -22  137.24   10.51
  -1   6  21   15.08    6.51
  -1  -6  21   23.73    7.73
   1  -6 -21   10.56    3.49
  -1  -6  21   17.35    3.95
   1  -6 -21   16.45    5.52
   1  -6 -21   12.88    9.07
   1  -6 -20   12.67    8.72
   1  -6 -20    2.06    4.07
   1  -6 -20    6.17    2.99
  -1  -6  20    3.24    2.70
  -1  -6  20    1.75    3.81
  -1   6  20    4.35    5.04
   1  -6 -19   16.59    9.89
  -1  -6  19   12.04    3.50
  -1   6  19    8.39    5.66
   1  -6 -19    3.78    2.86
  -1  -6  19    7.73    2.87
   1  -6 -19    8.22    4.76
   1  -6 -18   60.34    8.71
  -1  -6  18   56.02    6.26
   1  -6 -18   70.08   13.48
  -1   6  18   80.17    4.17
  -1   6  18   38.82    8.64
  -1  -6  18   64.41    6.29
   1  -6 -18   50.90    5.90
   1  -6 -17  283.04   16.36
  -1  -6  17  345.69   17.91
   1  -6 -17  267.33   25.46
   1  -6 -17  285.49   20.79
  -1   6  17  316.99   14.79
  -1   6  17  279.53   22.03
  -1  -6  17  283.86   17.24
   1  -6 -17  256.57   17.05
   1  -6 -16  165.05   11.18
   1   6 -16  206.03   11.12
   1  -6 -16  166.74   12.12
  -1   6  16  213.50   10.13
   1  -6 -16  193.16   20.83
   1  -6 -16  221.54   16.35
   1  -6 -15  652.00   35.16
  -1  -6  15  666.76   34.37
   1   6 -15  720.47   33.85
   1  -6 -15  723.41   39.59
   1  -6 -15  778.34   46.59
   1  -6 -15  674.67   34.22
   1  -6 -14   -3.67    6.74
  -1  -6  14   -0.74    3.90
  -1  -6  14    1.25    2.00
  -1   6  14    0.74    2.22
   1  -6 -14    3.58    1.93
   1   6 -14    2.33    1.39
   1  -6 -14    5.96    2.49
   1  -6 -14    3.90    4.19
  -1   6  13   66.24    4.82
  -1   6  13   56.10    5.26
   1   6 -13   67.07    4.78
   1   6 -13   64.59    4.60
  -1  -6  13   56.86    4.91
   1  -6 -13   53.05    7.70
   1  -6 -13   63.28    4.95
  -1  -6  13   61.23    6.97
   1  -6 -13   72.18   11.94
  -1   6  12 1026.62   47.69
   1  -6 -12  932.45   47.63
  -1   6  12  935.68   48.17
  -1   6  12  950.05   52.94
   1   6 -12 1030.23   47.61
   1   6 -12 1015.87   47.39
   1  -6 -12  991.69   54.21
  -1  -6  12  974.34   47.91
   1  -6 -12  993.28   52.61
  -1  -6  12  988.78   49.96
   1  -6 -12  907.65   57.30
   1  -6 -11  373.64   25.32
  -1  -6  11  404.43   21.59
  -1   6  11  382.34   24.75
  -1   6  11  410.96   20.17
  -1   6  11  368.46   20.56
   1  -6 -11  364.93   20.04
   1   6 -11  415.82   20.07
   1   6 -11  397.74   19.87
   1  -6 -11  415.10   24.75
  -1  -6  11  389.68   20.31
   1  -6 -11  388.63   18.75
   1  -6 -11  371.17   28.54
  -1   6  10  232.99   16.91
  -1   6  10  226.43   13.46
   1  -6 -10  234.85   13.07
   1   6 -10  258.15   13.09
  -1   6  10  248.60   13.12
  -1  -6  10  233.56   13.21
   1  -6 -10  239.95   11.68
  -1   6  10  241.44   12.72
  -1  -6  10  241.58   13.75
   1  -6 -10  269.52   18.41
   1  -6 -10  221.19   16.60
   1   6 -10  242.95   12.84
  -1   6   9  906.50   42.92
  -1   6   9  855.14   43.31
  -1   6   9  955.67   42.59
  -1  -6   9  941.53   42.99
  -1  -6   9  872.81   42.97
   1  -6  -9  871.92   47.92
   1   6  -9  905.64   42.69
   1   6  -9  932.05   42.88
   1  -6  -9  919.92   47.45
  -1   6   9  854.38   46.98
  -1   6   8  173.12   13.19
  -1   6   8  164.51   10.36
   1  -6  -8  140.73   10.05
  -1   6   8  187.11    9.78
   1   6  -8  180.77   10.01
  -1   6   8  180.01   10.12
  -1  -6   8  191.68    9.79
   1  -6  -8  205.49   14.02
   1   6  -8  177.73    9.85
   1   6  -7   61.88    4.41
  -1   6   7   55.36    4.80
   1  -6  -7   59.05    7.01
   1   6  -7   64.57    4.60
  -1   6   7   59.16    4.21
  -1   6   7   62.93    4.64
  -1   6   7   67.57    7.32
   1  -6  -7   51.18    4.63
  -1  -6   7   66.16    4.34
   1  -6  -6  123.64   10.09
  -1   6   6   93.84    8.81
  -1   6   6  107.46    6.82
  -1   6   6   94.53    6.88
   1   6  -6  106.90    6.63
   1   6  -6  100.48    6.69
  -1   6   6  115.89    6.56
  -1  -6   6  111.16    6.39
  -1   6   5 3774.76  168.39
   1  -6  -5 3869.52  169.33
   1  -6  -5 3746.91  172.32
  -1   6   5 3635.83  168.66
   1   6  -5 3717.79  168.71
   1   6  -5 3703.02  168.56
   1   6  -5 3466.50  169.30
   1  -6  -5 3398.79  169.17
  -1   6   5 3204.20  168.80
  -1   6   5 3481.57  171.46
  -1  -6   5 3610.31  168.10
  -1   6   4  444.73   25.40
  -1   6   4  465.01   21.84
   1   6  -4  458.73   23.18
   1   6  -4  460.57   23.04
   1   6  -4  465.73   23.72
   1   6  -4  418.76   23.06
   1  -6  -4  445.16   23.04
  -1  -6   4  443.84   22.57
   1  -6  -4  495.49   23.77
  -1   6   4  472.78   22.90
   1  -6  -4  478.97   26.31
  -1   6   3 1087.74   51.50
   1   6  -3 1103.43   51.80
   1  -6  -3 1093.84   54.46
   1  -6  -3 1078.63   50.88
   1   6  -3 1052.43   50.96
  -1   6   3 1062.26   53.83
   1   6  -3 1066.64   50.97
  -1  -6   3 1071.87   51.18
  -1   6   3 1070.91   50.61
   1   6  -3 1064.28   52.03
   1  -6  -3 1101.57   52.24
   1   6  -2  312.88   16.49
   1  -6  -2  312.21   16.86
  -1  -6   2  322.51   16.90
  -1  -6   2  319.26   14.91
  -1   6   2  314.52   14.90
  -1  -6   2  318.89   15.99
  -1   6   2  298.22   15.64
   1  -6  -2  298.10   18.39
   1   6  -2  294.69   16.49
  -1   6   2  320.22   15.62
   1   6  -2  304.82   15.11
   1   6  -2  311.51   15.77
  -1  -6   1   47.55    3.68
  -1   6   1   44.74    3.09
   1  -6  -1   52.21    5.47
   1  -6  -1   43.79    4.11
  -1  -6   1   49.06    4.20
   1   6  -1   48.02    3.97
   1   6  -1   42.83    3.38
  -1  -6   0    7.15    1.86
   1  -6   0   -0.33    1.63
  -1  -6   0    0.86    1.37
   1  -6   0   -0.46    2.73
   1   6   0    5.57    1.97
  -1   6   0    0.63    0.85
   1   6   0    7.17    1.77
   1   6   1 2430.05  114.44
  -1  -6  -1 2438.21  112.77
  -1   6  -1 2442.13  112.75
  -1  -6  -1 2409.49  114.13
  -1   6  -1 2411.93  113.93
  -1  -6  -1 2503.84  114.46
   1  -6   1 2479.43  114.94
   1  -6   1 2424.56  112.53
   1   6   1 2421.04  113.87
   1  -6   1 2474.74  115.66
   1   6   1 2406.76  112.59
  -1   6  -1 2425.57  112.81
   1   6   1 2355.12  113.78
   1   6   2  443.06   22.87
  -1  -6  -2  466.58   23.13
   1  -6   2  473.08   23.76
   1   6   2  429.14   22.64
   1   6   2  453.03   22.44
   1  -6   2  475.46   24.17
   1   6   2  469.58   23.24
  -1   6  -2  464.55   22.71
   1  -6   2  463.45   21.55
   1   6   2  436.88   21.57
  -1  -6  -2  439.88   22.70
   1  -6   3  243.59   14.21
   1   6   3  241.83   13.41
  -1  -6  -3  252.66   13.58
   1  -6   3  256.37   12.13
   1   6   3  246.80   13.40
   1   6   3  255.58   12.91
   1   6   3  245.04   12.37
   1  -6   3  243.61   12.34
   1   6   3  258.47   13.70
  -1  -6  -3  241.53   13.20
  -1   6  -3  253.08   13.23
   1  -6   4    4.24    0.77
  -1  -6  -4    4.40    1.37
   1   6   4    3.20    1.55
  -1   6  -4    3.73    1.46
   1   6   4    2.17    1.49
   1   6   4    3.54    1.58
  -1  -6  -4    3.09    1.40
  -1  -6  -4    6.64    3.59
  -1  -6  -5   81.04    8.07
   1   6   5   74.22    5.34
   1  -6   5   61.97    5.00
   1   6   5   75.36    5.18
   1   6   5   81.76    5.35
   1   6   5   69.46    5.29
   1  -6   5   66.70    3.94
  -1  -6  -5   83.25    5.38
  -1  -6  -5   50.02    5.43
  -1   6  -5   84.48    5.00
  -1  -6  -5   73.19    4.76
  -1  -6  -6  202.48   14.44
   1   6   6  174.58   11.18
   1   6   6  206.16   11.23
   1  -6   6  204.76   11.22
   1   6   6  192.80   10.99
   1  -6   6  204.29    9.85
  -1  -6  -6  194.28   10.55
  -1   6  -6  211.87   10.68
   1   6   6  201.21   11.10
   1   6   7   67.71    5.12
  -1  -6  -7   64.39    4.50
   1  -6   7   66.55    5.08
   1   6   7   70.55    5.03
   1   6   7   82.53    5.27
   1  -6   7   71.44    5.28
  -1  -6  -7   78.53    8.39
   1   6   7   72.02    7.70
  -1   6  -7   74.46    4.75
   1   6   8  593.38   38.57
   1   6   8  760.43   35.88
  -1  -6  -8  729.49   35.06
   1  -6   8  692.80   35.84
   1   6   8  717.55   35.71
   1   6   8  755.49   35.80
   1  -6   8  723.69   35.90
  -1   6  -8  757.97   35.26
  -1  -6  -8  734.55   40.33
  -1  -6  -8  703.67   35.91
  -1  -6  -8  775.99   40.05
   1  -6   9  210.63   12.29
  -1  -6  -9  210.75   15.41
   1   6   9  233.57   12.22
  -1  -6  -9  200.73   11.30
  -1  -6  -9  231.11   16.52
   1  -6   9  204.70   12.12
   1   6   9  226.02   12.06
   1   6   9  193.38   11.91
  -1  -6  -9  213.84   12.29
  -1   6  -9  240.34   11.69
   1   6  10  193.11   10.25
  -1  -6 -10  161.37    9.31
   1  -6  10  166.50   10.27
  -1  -6 -10  200.31   15.06
   1  -6  10  165.85   10.24
  -1   6 -10  197.04    9.77
  -1   6 -10  150.86    9.69
  -1  -6 -10  186.71   13.94
  -1  -6 -10  159.07   10.14
   1   6  10  160.09   10.00
   1   6  10  189.68   10.16
  -1  -6 -11   17.48    2.73
  -1  -6 -11   11.32    4.29
   1   6  11   18.34    2.66
  -1   6 -11   18.60    2.25
   1  -6  11   12.37    2.35
   1   6  11   21.39    2.77
   1  -6  11   15.57    2.63
  -1   6 -11   16.94    2.35
  -1  -6 -11   17.68    5.87
  -1  -6 -12   22.70    3.14
  -1  -6 -12   34.30    5.95
   1   6  12   25.70    3.09
  -1  -6 -12   16.54    5.54
   1   6  12   25.17    3.13
  -1   6 -12   22.04    2.62
   1  -6  12   27.51    3.31
   1  -6  12   23.34    3.20
  -1   6 -12   26.76    2.95
   1   6  13  212.75   12.45
  -1   6 -13  233.82   12.02
  -1  -6 -13  208.58   15.99
  -1  -6 -13  222.89   12.71
  -1   6 -13  220.80   12.17
   1   6  13  200.95   16.45
   1  -6  13  201.77   12.61
  -1  -6 -14   37.70    4.09
  -1   6 -14   34.23    3.45
   1  -6  14   39.13    4.13
   1   6  14   33.63    3.83
   1   6  14   44.24    7.42
   1   6  15  180.89    9.60
  -1  -6 -15  207.17   15.40
   1   6  15  161.37   14.85
  -1   6 -15  187.33   10.36
   1  -6  15  168.96   11.01
   1  -6  15  187.47   10.54
   1   6  15  145.11   10.35
   1  -6  16  137.97    8.87
  -1  -6 -16  134.16   12.63
   1   6  16  122.24    8.72
  -1   6 -16  140.86    8.48
   1   6  16  107.28   12.32
   1  -6  16  114.36    8.89
   1   6  16  148.32    7.72
   1   6  17  115.77    6.54
   1   6  17  103.32   11.96
   1  -6  17  116.21   10.90
   1  -6  17  100.75    7.63
  -1  -6 -17  113.61   16.41
  -1  -6 -17  106.94   11.58
   1  -6  17  110.40    8.18
   1   6  18    0.21    1.38
   1   6  18    1.28    5.06
   1  -6  18   -1.85    4.13
  -1  -6 -18    6.91    9.11
  -1  -6 -18   -3.11    4.86
   1  -6  18    1.92    2.42
   1  -6  18    0.47    2.58
   1   6  19    4.25    1.57
   1  -6  19    0.98    4.35
   1   6  19    8.00    5.62
  -1  -6 -19   -2.38    9.39
   1  -6  19    1.18    2.39
  -1  -6 -19   -2.08    5.04
   1  -6  19    0.98    2.52
   1  -6  20   58.17    8.36
   1   6  20   59.58   10.22
  -1  -6 -20   43.55   12.98
  -1  -6 -20   57.57    8.50
   1  -6  20   51.43    5.66
   1  -6  21   62.27    8.62
   1   6  21   47.43    9.43
  -1  -6 -21   51.35   12.69
  -1  -6 -21   27.27    6.93
   1  -6  21   41.52    5.22
  -1  -6 -22  300.81   21.05
  -1   6 -22  310.78   17.40
   1   6  22  309.35   24.14
   1  -6  22  325.71   21.86
   1  -6  22  280.80   17.81
  -1  -6 -23  232.08   16.68
  -1  -6 -23  223.89   24.40
   1   6  23  189.83   18.51
  -1   6 -23  195.23   12.61
   1  -6  23  183.73   16.10
   1  -6  23  181.30   13.00
  -1  -6 -24   -2.47    9.30
  -1  -6 -24   -3.87    4.39
   1   6  24    4.71    6.21
   1  -6  24   -0.61    3.06
   1   6  25    1.61    6.64
   1  -7 -25   24.57    6.55
  -1  -7  25   24.10    7.16
  -1  -7  24   44.01    9.04
  -1   7  24   21.90    8.17
   1  -7 -24   36.87    7.08
   1  -7 -24   30.13   10.98
  -1  -7  24   38.09    5.61
   1  -7 -24   25.83    5.04
  -1  -7  23    1.42    5.63
  -1   7  23    1.64    6.19
   1  -7 -23    1.12    4.82
   1  -7 -23    6.92    8.70
  -1  -7  23   -3.25    3.67
   1  -7 -23   -2.02    3.76
  -1  -7  22    1.37    5.29
   1  -7 -22    2.26    5.39
   1  -7 -22   -9.17    9.85
  -1  -7  22   -1.26    3.23
  -1   7  22   -3.17    7.20
   1  -7 -22   -1.94    3.41
   1  -7 -21   80.95   14.86
   1  -7 -21   52.93    8.87
  -1   7  21   75.48   11.31
  -1  -7  21   64.15    6.93
   1  -7 -21   57.22    6.63
  -1   7  20   57.85   10.37
   1  -7 -20   68.33   13.63
  -1  -7  20   62.48    6.71
   1  -7 -20   48.39    8.44
  -1  -7  20   82.47    7.30
  -1  -7  19  372.33   22.53
   1  -7 -19  427.11   33.77
   1  -7 -19  441.57   27.37
  -1  -7  19  420.06   22.80
  -1   7  19  377.72   28.00
  -1   7  18   66.19   11.02
   1  -7 -18   77.80   14.62
  -1   7  18   95.63    5.28
   1  -7 -18   86.11   10.84
  -1  -7  18   82.72    7.57
  -1   7  17  250.69   12.29
  -1  -7  17  208.16   14.51
   1  -7 -17  212.36   23.10
   1  -7 -17  272.80   19.46
   1   7 -17  236.77   13.28
   1  -7 -16   15.86    2.84
   1   7 -16   14.81    2.45
  -1  -7  16   19.81    3.62
   1  -7 -16    6.32    8.55
   1  -7 -16   22.52    6.19
   1   7 -15  177.54   10.11
   1  -7 -15  183.52   15.41
  -1  -7  15  177.37   11.53
   1  -7 -15  205.93   20.94
   1  -7 -15  165.66    8.98
   1  -7 -15  188.63   10.79
   1  -7 -14  539.68   26.90
  -1   7  14  509.44   32.38
  -1  -7  14  533.94   29.58
   1  -7 -14  545.96   38.15
   1  -7 -14  550.00   32.45
   1   7 -14  572.70   26.46
  -1  -7  14  484.27   27.56
   1  -7 -14  509.95   25.08
  -1  -7  14  518.30   27.00
  -1   7  13  315.61   18.76
   1  -7 -13  349.72   18.50
  -1   7  13  333.47   23.41
  -1  -7  13  323.72   19.16
   1  -7 -13  297.35   26.91
   1   7 -13  390.82   18.22
  -1  -7  13  335.31   20.50
   1  -7 -13  346.09   16.70
  -1  -7  13  334.22   18.51
   1  -7 -13  396.91   24.13
  -1  -7  12  284.19   16.69
  -1   7  12  259.37   19.69
  -1   7  12  318.39   15.49
   1  -7 -12  274.57   15.35
  -1   7  12  265.74   15.82
   1  -7 -12  242.72   23.45
   1  -7 -12  278.00   13.59
   1   7 -12  286.91   15.17
   1   7 -12  287.12   15.01
   1  -7 -12  327.52   20.72
  -1  -7  12  268.82   15.45
  -1   7  11  228.05   11.98
  -1   7  11  188.77   12.25
   1  -7 -11  194.06   11.84
   1  -7 -11  193.82   16.81
   1  -7 -11  240.84   16.84
  -1  -7  11  195.89   11.97
   1   7 -11  204.29   11.59
  -1  -7  11  204.49   12.53
  -1   7  11  222.24   11.56
  -1   7  11  193.84   15.85
   1   7 -11  232.18   11.90
   1  -7 -10    1.90    3.10
  -1   7  10    6.89    2.16
   1   7 -10    2.02    1.34
  -1  -7  10    1.45    1.73
  -1   7  10    3.21    1.35
  -1   7  10    2.81    3.70
   1  -7 -10    2.92    1.83
  -1   7  10    4.21    1.85
   1   7 -10    1.59    1.48
  -1   7   9  159.08    9.46
   1  -7  -9  153.59    9.38
   1  -7  -9  170.08   13.51
  -1   7   9  149.77    9.74
  -1  -7   9  154.49    8.99
  -1   7   9  161.40    9.06
  -1   7   9  143.04   12.53
  -1  -7   9  158.62    8.99
   1   7  -9  169.57    9.44
   1   7  -9  153.73    9.17
  -1   7   8  895.13   46.43
   1   7  -8  974.65   45.92
  -1  -7   8  911.81   45.50
  -1   7   8  954.92   45.67
  -1   7   8  964.25   46.13
   1   7  -8  987.98   46.04
  -1   7   8  913.84   49.94
   1  -7  -8  980.39   50.75
   1   7  -7  464.56   23.63
  -1   7   7  411.58   23.97
   1  -7  -7  459.05   27.70
  -1  -7   7  471.49   23.24
  -1   7   7  487.15   23.49
   1   7  -7  482.14   23.80
  -1   7   7  439.84   27.15
  -1   7   7  486.90   23.91
  -1   7   6 1988.71   99.84
   1  -7  -6 2151.15  100.96
  -1   7   6 1932.94   96.75
  -1   7   6 2111.76   96.54
   1   7  -6 2131.89   96.48
  -1  -7   6 2022.43   95.78
   1   7  -6 1953.71   97.18
   1  -7  -6 1870.08   97.01
   1   7  -6 2101.70   96.35
  -1   7   6 2063.34   96.12
   1  -7  -6 2100.62  100.98
   1   7  -5    3.56    1.50
   1  -7  -5    4.62    1.88
  -1   7   5    1.69    1.77
  -1  -7   5    3.22    1.32
   1   7  -5    1.50    1.97
   1  -7  -5    1.47    1.84
   1   7  -5    3.35    1.86
   1   7  -5    4.82    1.76
  -1   7   5    4.70    1.55
  -1   7   5    0.69    2.54
   1  -7  -5   -0.78    3.62
   1   7  -4   39.13    3.81
   1   7  -4   36.01    3.46
   1  -7  -4   45.37    6.09
  -1   7   4   40.98    5.39
  -1   7   4   33.50    3.78
  -1   7   4   39.19    2.61
  -1  -7   4   42.12    3.28
   1   7  -4   39.29    4.06
   1  -7  -4   42.92    4.04
  -1   7   4   28.75    3.09
   1  -7  -4   30.12    2.98
   1   7  -4   36.55    3.25
  -1   7   3  539.36   26.91
   1  -7  -3  539.33   27.73
   1   7  -3  537.75   26.22
  -1  -7   3  530.57   26.47
  -1   7   3  508.33   26.33
  -1  -7   3  542.63   25.37
   1  -7  -3  554.43   30.09
   1   7  -3  507.20   25.73
   1   7  -3  542.32   27.39
   1  -7  -3  562.39   25.65
  -1   7   3  541.01   25.97
  -1  -7   3  539.78   27.73
   1   7  -3  531.76   27.11
   1  -7  -2 1256.99   59.10
  -1  -7   2 1223.28   58.96
  -1  -7   2 1242.37   57.90
  -1   7   2 1166.04   57.43
   1  -7  -2 1305.14   61.43
  -1   7   2 1191.00   57.48
   1   7  -2 1223.87   58.55
   1   7  -2 1215.01   58.51
   1   7  -2 1207.88   57.60
   1  -7  -1 1150.91   55.15
   1   7  -1 1090.04   52.56
  -1   7   1 1046.04   51.86
  -1  -7   1 1088.94   52.19
  -1   7   1 1062.47   51.44
  -1  -7   1 1145.27   53.20
   1  -7  -1 1155.81   53.43
   1   7  -1 1076.15   51.84
   1  -7   0  358.81   20.72
  -1  -7   0  347.70   18.54
   1  -7   0  360.65   19.58
  -1  -7   0  365.69   19.32
   1   7   0  355.65   18.67
  -1   7   0  359.29   17.60
   1   7   0  369.00   18.31
   1  -7   1   77.73    6.96
  -1  -7  -1   69.74    7.43
  -1   7  -1   75.79    4.25
   1   7   1   69.80    5.04
   1   7   1   77.70    5.26
  -1   7  -1   76.39    5.39
   1   7   1   70.89    5.66
   1  -7   1   74.08    6.07
  -1  -7  -1   74.62    5.70
   1   7   2   39.23    3.78
  -1  -7  -2   32.27    3.35
   1  -7   2   35.08    4.05
  -1  -7  -2   37.82    3.78
   1  -7   2   38.43    2.22
   1   7   2   38.57    2.29
   1   7   2   35.02    3.27
   1   7   2   35.23    3.34
  -1   7  -2   41.33    3.62
   1   7   2   34.77    3.54
   1  -7   2   34.74    4.49
   1   7   3   58.00    4.07
   1  -7   3   58.83    3.32
   1   7   3   53.63    3.30
   1   7   3   49.31    4.44
   1  -7   3   52.66    4.97
  -1  -7  -3   58.15    4.70
  -1  -7  -3   55.52    4.33
   1   7   3   54.21    4.49
   1   7   3   53.82    4.60
  -1   7  -3   54.30    4.36
   1  -7   4  207.73   10.62
   1   7   4  213.81   12.10
   1   7   4  214.17   11.26
   1  -7   4  212.21   13.00
  -1   7  -4  229.55   11.91
   1   7   4  208.91   12.12
  -1  -7  -4  214.99   11.74
  -1  -7  -4  222.72   12.34
   1   7   4  222.33   12.33
  -1  -7  -5  451.21   22.70
   1   7   5  454.62   23.35
  -1  -7  -5  482.43   23.43
   1   7   5  419.68   23.17
   1  -7   5  456.52   21.66
  -1   7  -5  479.98   22.91
   1   7   5  437.70   23.34
   1   7   5  429.83   23.14
  -1  -7  -6  167.14   13.46
   1  -7   6  171.42    8.77
   1   7   6  181.50   10.46
   1  -7   6  153.00   10.16
   1   7   6  158.81   10.06
  -1  -7  -6  178.26    9.64
  -1   7  -6  183.65    9.83
   1   7   6  166.52   10.36
   1   7   6  183.17   10.31
  -1  -7  -7  272.32   18.59
  -1  -7  -7  339.47   17.64
   1   7   7  370.96   18.64
   1  -7   7  334.47   18.52
   1   7   7  327.72   18.26
  -1  -7  -7  411.92   23.51
   1  -7   7  350.73   16.93
   1   7   7  378.81   18.53
  -1   7  -7  378.38   17.97
   1   7   7  331.32   18.62
  -1  -7  -8   12.40    4.84
   1   7   8   23.61    2.84
   1  -7   8   18.22    1.83
  -1  -7  -8   16.61    2.95
   1   7   8   21.09    2.88
   1  -7   8   20.50    2.85
   1   7   8   21.27    2.94
  -1  -7  -8   16.78    2.13
  -1  -7  -8   21.65    5.00
   1   7   8   21.18    3.18
  -1   7  -8   17.65    2.36
   1   7   9   23.06    2.79
   1   7   9   15.41    4.63
  -1  -7  -9   25.22    6.09
   1   7   9   21.87    2.95
  -1  -7  -9   22.06    3.10
   1  -7   9   23.54    3.10
   1   7   9   18.52    2.83
  -1   7  -9   20.34    2.74
  -1   7  -9   22.96    2.60
  -1  -7  -9   21.71    2.35
  -1  -7  -9   21.32    5.04
   1   7  10  651.13   31.39
   1  -7  10  587.47   31.51
   1   7  10  645.10   31.47
  -1  -7 -10  658.75   37.16
   1  -7  10  610.58   31.73
   1   7  10  585.15   31.32
  -1   7 -10  631.08   31.26
  -1   7 -10  676.33   30.91
  -1  -7 -10  610.00   31.63
  -1  -7 -10  610.34   30.54
  -1  -7 -10  666.59   36.43
  -1  -7 -11  188.08   15.87
   1  -7  11  173.10   10.79
  -1  -7 -11  164.56   10.68
  -1  -7 -11  170.20    9.72
  -1  -7 -11  194.49   14.91
   1   7  11  173.93   10.41
   1   7  11  168.88   10.56
   1  -7  11  180.64   10.97
  -1   7 -11  174.33   10.31
  -1   7 -11  196.00   10.13
  -1  -7 -12  433.58   22.12
  -1   7 -12  475.29   22.55
   1   7  12  415.80   22.97
  -1  -7 -12  455.05   23.41
   1  -7  12  418.54   23.37
  -1  -7 -12  469.03   28.19
  -1   7 -12  446.85   22.77
  -1  -7 -13  142.44    8.71
  -1  -7 -13  155.43   13.57
   1   7  13  152.57    9.72
  -1  -7 -13  164.49   10.03
   1  -7  13  147.77   10.02
  -1   7 -13  169.91    9.51
   1  -7  14    0.43    2.03
  -1  -7 -14    0.68    1.38
  -1   7 -14    0.30    1.61
   1   7  14   -1.09    2.07
   1   7  14   -1.14    4.50
  -1  -7 -14    1.07    3.81
   1  -7  15   24.40    3.66
   1   7  15   16.58    5.48
  -1   7 -15   27.57    3.23
   1   7  15   19.45    3.23
  -1  -7 -15   18.60    5.63
  -1   7 -16    9.25    2.24
   1   7  16    9.16    1.82
   1   7  16    3.70    4.66
   1  -7  16    9.56    2.38
  -1  -7 -16    7.84    5.35
   1  -7  16    6.99    2.72
   1  -7  17   52.03    5.05
   1   7  17   52.61    3.93
   1   7  17   50.00    8.78
  -1  -7 -17   55.82    8.50
   1  -7  17   52.86    5.53
  -1   7 -17   52.56    4.70
   1  -7  18  174.55   13.98
   1   7  18  171.49    9.12
   1   7  18  142.49   14.92
   1  -7  18  161.43   10.39
  -1  -7 -18  130.54   19.70
  -1  -7 -18  165.36   14.99
   1  -7  18  150.50   10.90
   1   7  19  169.50    8.75
   1  -7  19  159.58   13.50
   1  -7  19  126.10   10.30
  -1  -7 -19  153.24   14.48
  -1  -7 -19  111.05   19.35
   1   7  19  122.98   14.50
   1  -7  20   73.72    9.25
   1  -7  20   56.84    6.17
  -1  -7 -20   60.45    9.17
  -1  -7 -20   38.82   13.18
   1   7  20   55.85   10.10
   1   7  21   19.26    6.41
  -1  -7 -21   14.87    6.29
   1  -7  21   22.96    6.13
   1  -7  21   11.52    3.44
  -1  -7 -21   23.59   11.50
   1   7  22   21.43    7.57
  -1  -7 -22   43.02    8.13
   1  -7  22   34.83    5.05
  -1  -7 -22   39.53   13.04
   1  -7  22   34.24    7.49
   1  -7  23    8.75    3.71
   1   7  23    4.71    6.08
  -1  -7 -23   16.01   11.47
  -1  -7 -23   12.17    6.34
   1   7  24   40.40    9.96
  -1  -7 -24   33.80    7.43
   1  -8 -25   36.22    7.93
   1  -8 -24   37.76    8.02
  -1  -8  24   26.24    8.10
  -1  -8  23  310.10   23.68
  -1  -8  23  292.95   18.85
   1  -8 -23  253.02   27.04
  -1   8  23  308.89   25.28
   1  -8 -23  335.38   23.49
   1  -8 -22   46.62    8.61
   1  -8 -22   46.83   13.01
  -1  -8  22   49.35    6.26
  -1   8  22   61.81   10.78
  -1  -8  21  152.72   11.43
  -1   8  21  125.86   15.61
   1  -8 -21  146.32   20.10
   1  -8 -21  145.61   14.80
   1  -8 -20   22.88    6.85
  -1  -8  20   18.07    4.29
  -1   8  20   30.38    8.05
   1  -8 -20   26.92   11.71
   1  -8 -19   12.72    5.83
   1  -8 -19   19.23   11.31
  -1  -8  19   16.78    3.93
   1  -8 -19   18.02    1.95
   1  -8 -18    1.27    6.25
   1  -8 -18    7.07    8.89
  -1  -8  18    8.12    3.19
   1  -8 -18    8.84    1.38
   1   8 -18   10.40    2.40
   1   8 -17  144.72    8.55
   1  -8 -17  124.32   13.68
   1  -8 -17  151.38   19.32
  -1  -8  17  140.17   10.16
   1  -8 -17  128.91    7.05
   1  -8 -16   68.26    4.10
   1  -8 -16   74.67   14.78
   1  -8 -16   74.27   10.24
  -1  -8  16   82.93    7.23
   1   8 -16   85.81    5.76
  -1  -8  15  500.42   25.47
   1  -8 -15  427.13   21.65
   1   8 -15  533.93   23.74
   1  -8 -15  535.85   30.97
  -1  -8  15  479.76   26.78
   1  -8 -15  537.15   37.43
   1  -8 -15  472.24   24.11
  -1   8  15  449.12   29.84
   1   8 -14   70.55    5.13
  -1  -8  14   67.74    6.26
   1  -8 -14   85.22   10.24
   1  -8 -14   31.76   10.95
  -1  -8  14   52.70    6.69
   1  -8 -14   58.22    5.37
  -1   8  14   61.18    9.00
   1   8 -13   43.48    3.97
   1  -8 -13   39.23    7.23
  -1  -8  13   44.50    4.99
  -1  -8  13   48.80    5.75
  -1   8  13   51.73    8.01
   1  -8 -13   39.16    4.28
  -1  -8  12   66.68    6.07
   1  -8 -12   76.12    9.36
   1   8 -12   68.26    5.01
  -1  -8  12   56.86    4.65
  -1   8  12   46.90    5.29
  -1   8  12   50.30    7.97
   1  -8 -12   65.29    5.30
  -1  -8  12   51.50    5.57
  -1   8  11 1225.30   56.64
   1  -8 -11 1178.07   56.72
  -1  -8  11 1123.58   57.58
   1  -8 -11 1231.83   62.67
  -1  -8  11 1113.80   56.06
  -1   8  11 1214.30   56.18
  -1  -8  11 1210.52   56.80
  -1   8  11 1069.81   57.02
   1   8 -11 1205.21   56.39
  -1   8  11 1079.88   61.46
  -1   8  10  415.47   26.93
   1   8 -10  456.81   22.62
  -1  -8  10  380.32   23.32
   1  -8 -10  448.93   27.83
  -1  -8  10  418.94   22.09
  -1   8  10  470.79   22.44
  -1  -8  10  456.26   22.35
  -1   8  10  450.02   22.78
  -1   8  10  399.72   23.05
   1   8 -10  447.00   22.52
  -1   8   9  382.65   24.48
   1   8  -9  387.39   20.25
  -1   8   9  386.89   20.41
  -1   8   9  350.24   20.70
  -1  -8   9  360.52   21.10
  -1  -8   9  431.63   19.85
   1   8  -9  389.37   20.19
  -1   8   9  411.07   20.09
   1  -8  -9  380.46   25.06
  -1  -8   9  367.30   19.71
  -1   8   8  263.88   17.75
  -1   8   8  253.73   13.57
  -1   8   8  264.93   14.07
  -1  -8   8  210.77   14.25
  -1   8   8  239.71   14.33
  -1  -8   8  242.87   13.23
   1   8  -8  250.44   13.72
   1  -8  -8  262.53   18.34
   1  -8  -8  239.50   18.33
   1   8  -8  261.21   13.88
   1  -8  -7   25.99    3.94
   1   8  -7   20.40    3.57
   1  -8  -7   20.48    5.37
  -1   8   7   16.88    4.40
   1  -8  -7   28.44    5.75
  -1   8   7   23.30    2.75
  -1   8   7   21.50    3.14
  -1   8   7   23.93    3.42
  -1  -8   7   20.43    2.47
   1   8  -7   27.87    3.88
   1   8  -7   24.06    2.84
   1   8  -7   25.45    3.21
  -1   8   6   76.24    8.30
   1  -8  -6   97.86    6.96
  -1   8   6   81.50    6.59
   1  -8  -6   86.56    6.51
   1   8  -6   75.10    6.28
  -1   8   6   96.14    6.23
   1   8  -6   83.56    6.16
  -1  -8   6   87.42    5.68
   1  -8  -6   82.20    9.30
   1  -8  -6  108.40   10.21
   1   8  -6   83.12    6.78
  -1   8   6   91.15    6.46
   1   8  -6   92.39    6.38
   1  -8  -5  982.05   46.65
  -1   8   5  957.14   45.63
   1   8  -5  891.77   46.34
   1   8  -5  979.24   45.94
   1   8  -5  932.01   45.80
   1  -8  -5 1012.69   50.49
  -1   8   5  964.18   44.10
  -1   8   5  896.72   46.19
  -1   8   5  896.24   45.35
  -1  -8   5  920.14   45.06
   1   8  -5  880.86   45.18
   1  -8  -5  944.89   45.14
  -1  -8   4 1122.19   53.70
  -1   8   4 1036.55   53.70
  -1   8   4 1143.13   54.27
   1  -8  -4 1235.33   55.44
  -1  -8   4 1143.59   55.43
   1   8  -4 1139.10   54.49
   1  -8  -4 1163.92   52.94
   1   8  -4 1070.15   53.08
  -1   8   4 1093.58   54.87
   1   8  -4 1081.43   54.79
   1   8  -4 1124.56   54.39
  -1   8   4 1131.32   52.98
   1  -8  -4 1204.35   58.65
   1  -8  -3 1133.54   52.38
  -1   8   3  998.83   51.73
  -1  -8   3 1065.44   52.29
  -1   8   3 1023.44   50.54
  -1  -8   3 1069.89   50.78
  -1   8   3 1068.24   51.30
  -1   8   3 1042.90   50.21
   1   8  -3 1038.25   51.62
   1   8  -3 1077.76   51.50
  -1  -8   3 1082.12   49.21
  -1   8   3 1022.39   49.23
   1   8  -3 1090.05   50.46
   1  -8  -3 1119.15   55.15
  -1  -8   2   25.76    2.92
  -1   8   2   31.72    2.86
   1   8  -2   24.50    3.26
  -1   8   2   31.46    2.94
   1   8  -2   32.73    3.78
  -1  -8   2   39.95    4.15
   1  -8  -2   30.01    3.76
   1   8  -2   36.36    3.02
   1  -8  -2   32.84    5.37
  -1   8   1   53.74    3.65
  -1  -8   1   56.22    4.27
   1  -8  -1   51.69    6.24
  -1  -8   1   49.71    4.95
   1  -8  -1   64.88    5.46
  -1   8   1   43.27    3.86
   1   8  -1   47.47    4.43
   1   8  -1   52.42    3.94
   1   8  -1   47.90    4.63
  -1   8   0  188.10   10.92
   1   8   0  197.90   11.23
  -1   8   0  195.16   10.11
   1   8   0  198.80   10.75
   1  -8   0  182.36   12.06
  -1  -8   0  195.92   11.92
   1  -8   0  203.20   13.62
  -1  -8   0  200.07   14.06
  -1   8  -1  292.78   15.73
   1   8   1  288.88   15.34
  -1   8  -1  291.48   14.39
   1   8   1  286.59   15.49
   1  -8   1  297.78   17.92
  -1  -8  -1  273.81   18.34
  -1  -8  -1  307.60   16.50
   1  -8   1  290.90   16.81
   1   8   1  283.32   16.20
   1   8   2  634.27   31.33
   1   8   2  653.09   30.45
   1   8   2  624.76   30.49
  -1   8  -2  584.86   28.84
   1   8   2  602.63   28.71
  -1  -8  -2  655.08   34.44
   1  -8   2  675.55   33.11
  -1  -8  -2  651.86   31.49
   1  -8   2  638.25   32.01
  -1   8  -2  676.10   30.86
   1   8   3  717.99   34.94
   1   8   3  717.91   33.81
   1  -8   3  726.32   33.72
   1  -8   3  739.15   37.40
   1   8   3  676.01   35.30
  -1   8  -3  702.24   35.36
   1   8   3  711.99   36.01
  -1  -8  -3  748.41   36.17
   1  -8   3  737.61   36.92
   1   8   3  689.31   35.75
   1  -8   4  189.89    9.47
   1   8   4  173.89    9.45
   1   8   4  182.52   10.12
   1   8   4  174.47   10.76
   1  -8   4  194.15    9.47
   1   8   4  181.84   11.10
   1  -8   4  196.58   12.16
   1   8   4  183.72   11.21
  -1  -8  -4  198.81   11.43
  -1   8  -4  191.38   10.76
  -1  -8  -4  189.58   10.68
   1   8   5    0.98    1.73
   1  -8   5    2.13    0.80
  -1  -8  -5    0.35    1.49
  -1  -8  -5    1.74    1.33
   1   8   5    0.69    1.70
  -1   8  -5   -0.81    1.59
   1   8   5    0.68    1.69
   1  -8   5    1.48    2.04
   1   8   6   26.94    3.35
   1   8   6   22.12    3.05
  -1  -8  -6   23.30    2.61
   1   8   6   21.27    3.19
   1  -8   6   24.38    1.94
   1   8   6   22.28    3.07
  -1   8  -6   19.93    2.68
   1   8   7  125.16    8.47
   1   8   7  134.68    8.45
   1   8   7  122.87    8.60
   1  -8   7  134.31    8.74
   1   8   7  120.93    8.26
  -1  -8  -7  124.68    7.62
  -1   8  -7  137.25    7.97
  -1  -8  -7  125.43   12.01
   1  -8   7  125.17    6.79
  -1  -8  -8  428.68   26.16
   1   8   8  371.36   21.11
  -1   8  -8  410.35   20.88
   1   8   8  411.92   21.04
  -1  -8  -8  419.22   25.77
   1  -8   8  408.28   21.32
   1   8   8  352.03   20.66
  -1  -8  -8  381.81   19.94
   1   8   8  399.41   20.83
  -1   8  -8  408.97   20.29
   1  -8   8  393.05   19.25
   1   8   9  820.78   38.57
  -1   8  -9  804.38   38.47
  -1  -8  -9  776.99   38.82
  -1  -8  -9  760.27   37.53
   1   8   9  768.33   38.52
   1  -8   9  730.60   38.80
   1   8   9  726.30   38.42
  -1  -8  -9  847.05   44.77
   1   8   9  715.87   38.86
  -1   8  -9  801.54   37.89
   1  -8   9  781.69   36.97
  -1  -8  -9  824.47   44.02
   1  -8  10  273.68   13.58
  -1  -8 -10  274.01   15.36
  -1   8 -10  281.72   14.89
   1   8  10  240.34   14.76
  -1   8 -10  280.39   14.35
   1   8  10  231.15   15.26
  -1  -8 -10  272.45   19.66
  -1  -8 -10  267.90   14.00
   1   8  10  257.82   14.71
   1  -8  10  261.08   15.34
   1  -8  11   71.13    6.19
  -1   8 -11   78.57    5.81
  -1   8 -11   85.58    5.60
  -1  -8 -11   79.26    9.53
  -1  -8 -11   77.40    6.27
   1   8  11   68.98    5.60
   1   8  11   67.81    5.87
  -1  -8 -11   74.63    5.11
   1   8  12   18.74    3.04
  -1   8 -12   25.78    3.23
  -1  -8 -12   16.67    5.78
   1  -8  12   20.21    3.43
  -1  -8 -12   24.66    3.66
   1   8  12   22.12    3.31
  -1  -8 -12   19.07    2.43
   1   8  13    8.45    2.47
  -1  -8 -13   13.73    5.48
  -1  -8 -13   13.06    2.07
  -1   8 -13   14.85    2.59
   1  -8  13   14.53    2.95
   1   8  14    1.97    2.47
  -1   8 -14    4.24    2.03
  -1  -8 -14    7.04    5.14
   1  -8  14    4.72    2.43
  -1  -8 -14    3.76    1.50
   1   8  15  324.92   24.53
  -1   8 -15  379.99   19.26
  -1  -8 -15  406.15   25.56
   1  -8  15  348.71   20.17
  -1  -8 -15  346.16   18.38
  -1  -8 -16    1.23    5.08
   1  -8  16    3.56    2.72
   1   8  16    9.04    5.55
  -1   8 -16    4.33    2.17
  -1  -8 -16    6.20    1.88
  -1   8 -17  120.17    7.78
  -1  -8 -17  101.77    6.93
   1  -8  17  101.44    8.53
   1   8  17  115.43   13.07
  -1  -8 -17  130.18   13.41
   1   8  17  114.45    6.89
   1  -8  17  111.25    7.73
  -1  -8 -18    5.07    5.34
   1   8  18    1.10    1.61
   1   8  18    4.17    5.24
  -1  -8 -18    7.83   10.32
  -1   8 -18   -1.38    2.41
  -1  -8 -18    0.26    1.43
   1  -8  18    1.10    2.73
  -1  -8 -19    3.84    5.28
  -1  -8 -19    2.18    1.83
  -1  -8 -19   -5.37    9.60
   1   8  19   -2.88    5.42
   1  -8  19    1.91    4.27
   1  -8  19   -1.71    3.01
  -1  -8 -20   21.87    7.08
  -1  -8 -20   18.20    2.56
  -1  -8 -20   10.95   10.09
   1   8  20   22.29    7.77
   1  -8  20   15.96    3.92
   1  -8  20   23.92    5.76
   1  -8  21  166.09   12.23
   1   8  21  166.77   17.53
  -1  -8 -21  189.12   16.65
   1  -8  21  203.64   15.65
   1   8  22   12.61    6.93
  -1  -8 -22    8.44   11.63
  -1  -8 -22   17.60    6.47
   1  -8  22   11.50    3.93
   1   8  23  176.75   18.83
   1  -8  23  183.05   13.32
  -1  -8 -23  202.20   17.00
  -1  -8 -24   16.89    6.55
   1  -9 -24   94.63   12.26
  -1  -9  23    4.23    5.57
   1  -9 -23    6.74    5.91
  -1  -9  22   78.72    8.10
   1  -9 -22   63.19   14.80
  -1   9  22   53.11   10.95
  -1  -9  21    3.45    3.39
   1  -9 -21    2.61    9.57
   1  -9 -21   10.98    7.04
  -1   9  21    1.61    6.07
  -1  -9  20  505.28   29.13
   1  -9 -20  587.61   35.33
   1  -9 -20  491.27   41.04
  -1  -9  19   23.26    4.53
   1  -9 -19   20.25   10.95
   1  -9 -19   23.49    7.82
   1   9 -19   29.81    3.60
  -1  -9  18  230.08   15.76
   1  -9 -18  245.56   20.76
   1  -9 -18  241.83   26.05
   1   9 -18  263.67   14.16
  -1  -9  17   40.54    5.54
   1  -9 -17   34.42   12.29
   1   9 -17   54.16    4.63
   1  -9 -17   53.15    9.73
   1  -9 -16    4.03    5.57
   1   9 -16   11.44    2.55
  -1  -9  16   15.28    3.84
   1  -9 -16    7.19    9.05
  -1   9  16    9.46    5.49
  -1  -9  15    1.79    3.65
  -1   9  15    3.90    4.39
   1  -9 -15    9.23    5.67
  -1  -9  15    0.57    2.63
  -1  -9  15    0.67    1.71
   1   9 -15   -0.95    2.23
   1  -9 -14  834.83   44.87
   1   9 -14  788.52   37.10
  -1  -9  14  728.50   36.88
  -1   9  14  652.73   42.70
  -1  -9  14  676.35   38.42
   1  -9 -14  758.72   37.60
  -1  -9  14  771.65   38.97
   1   9 -13  409.90   20.80
  -1  -9  13  387.47   20.57
  -1   9  13  365.17   26.21
  -1  -9  13  398.81   22.18
  -1  -9  13  396.68   22.37
   1  -9 -13  382.82   21.17
   1  -9 -13  428.80   27.64
   1   9 -12  337.94   18.33
   1  -9 -12  333.53   24.12
  -1   9  12  316.00   23.23
  -1  -9  12  319.78   17.93
  -1  -9  12  365.88   19.04
  -1  -9  12  309.34   19.50
  -1   9  12  390.48   18.36
  -1   9  11   84.98    5.95
   1   9 -11   78.49    6.03
   1  -9 -11   82.15   14.14
  -1  -9  11   84.91    6.18
   1  -9 -11   96.15   10.80
  -1  -9  11   81.58    7.18
  -1   9  11   71.07    9.41
  -1  -9  11   84.81    5.88
  -1  -9  10    2.89    1.57
  -1   9  10    3.52    1.74
  -1  -9  10    1.73    1.55
  -1  -9  10    2.01    2.29
  -1   9  10    2.09    3.63
   1  -9 -10   -2.31    5.24
   1   9 -10    5.83    2.01
   1  -9  -9    8.95    4.34
  -1   9   9    9.47    2.18
  -1   9   9   11.57    2.55
  -1  -9   9    7.60    1.88
   1   9  -9    7.56    2.18
  -1   9   9    6.94    2.69
  -1   9   9    6.00    3.69
   1  -9  -9    8.98    3.16
  -1   9   8  749.66   42.79
  -1   9   8  818.56   38.79
   1   9  -8  695.43   39.07
   1  -9  -8  747.05   39.33
  -1   9   8  773.04   38.17
  -1   9   8  765.43   39.12
  -1  -9   8  781.34   37.72
   1   9  -8  744.64   39.57
   1   9  -8  809.76   38.54
   1  -9  -8  789.16   44.10
   1  -9  -8  793.56   44.42
   1   9  -8  799.58   38.50
  -1   9   7  214.35   14.11
   1  -9  -7  279.13   18.92
  -1   9   7  271.03   14.26
   1   9  -7  256.79   13.91
  -1  -9   7  238.91   13.05
   1   9  -7  220.25   13.85
   1  -9  -7  247.29   14.04
  -1   9   7  252.54   13.68
   1   9  -7  240.55   13.81
   1   9  -7  221.05   14.51
   1  -9  -7  265.02   19.09
   1   9  -6  635.24   31.87
  -1   9   6  652.77   32.07
   1   9  -6  635.42   31.94
  -1   9   6  624.84   32.44
   1   9  -6  573.91   31.19
   1  -9  -6  675.00   31.32
  -1   9   6  587.44   31.45
  -1  -9   6  647.94   31.10
   1  -9  -6  669.53   37.09
   1  -9  -6  656.97   32.80
  -1   9   6  643.63   31.69
   1   9  -6  597.40   32.48
   1  -9  -5    8.60    4.87
   1   9  -5   17.06    2.87
  -1   9   5   17.67    2.78
  -1   9   5   17.30    3.13
  -1  -9   5   14.29    3.11
   1   9  -5   14.68    2.88
   1   9  -5   11.62    2.95
   1   9  -5   12.31    1.93
   1  -9  -5   13.54    1.78
  -1   9   5   13.39    1.56
  -1   9   5   13.72    2.34
   1  -9  -5   17.81    3.15
  -1  -9   5   12.87    2.15
  -1  -9   4    7.33    0.83
   1  -9  -4    8.11    4.24
  -1   9   4    6.32    0.88
   1   9  -4   10.04    2.32
  -1   9   4    4.04    1.99
  -1  -9   4    6.46    2.35
  -1   9   4    5.49    2.54
   1   9  -4    6.84    1.12
  -1   9   4    8.74    1.47
   1   9  -4    4.08    2.20
  -1   9   4    7.76    1.89
  -1  -9   4   10.67    2.09
   1  -9  -4   10.71    2.71
   1   9  -4    4.61    2.24
   1   9  -3  160.11   10.11
  -1   9   3  147.34    8.98
  -1  -9   3  162.72    9.37
   1   9  -3  152.61   10.04
  -1   9   3  162.33    8.88
   1   9  -3  157.86    8.94
   1  -9  -3  168.43   10.74
  -1   9   3  157.42   10.36
  -1  -9   3  152.31   10.59
  -1   9   3  156.43    9.80
   1  -9  -3  176.70   13.46
   1   9  -2  343.63   17.92
  -1   9   2  350.33   17.82
  -1  -9   2  359.31   18.42
  -1  -9   2  372.40   19.93
   1  -9  -2  378.54   20.01
   1   9  -2  353.23   19.06
  -1   9   2  365.25   19.57
   1  -9  -2  358.05   22.23
  -1   9   2  322.58   17.89
   1   9  -2  340.95   18.96
  -1  -9   1  294.59   16.71
   1  -9  -1  306.84   16.98
  -1   9   1  273.47   15.15
   1   9  -1  274.33   15.73
   1   9  -1  294.09   16.18
   1  -9  -1  342.81   19.45
   1   9  -1  269.97   14.94
  -1   9   1  286.85   14.63
   1   9   0  958.05   47.38
  -1   9   0  943.51   47.12
  -1  -9   0  996.58   48.48
   1  -9   0  995.35   48.86
  -1   9   0  984.27   47.62
   1  -9   0 1025.20   50.76
  -1  -9   0  990.70   51.07
   1   9   0  973.76   46.84
  -1   9   0  952.79   46.11
   1   9   1  244.76   13.30
  -1   9  -1  226.23   13.27
  -1   9  -1  240.32   13.54
  -1  -9  -1  256.57   16.97
   1  -9   1  281.59   16.57
   1  -9   1  245.08   14.74
  -1  -9  -1  235.94   14.20
   1   9   1  233.78   13.99
   1   9   1  237.51   13.00
  -1   9  -1  227.11   11.99
   1   9   2  127.16    8.19
   1   9   2  125.73    8.96
   1  -9   2  129.26    9.61
  -1  -9  -2  146.04    9.39
   1   9   2  134.98    8.23
  -1   9  -2  141.33    8.77
  -1  -9  -2  130.88   11.58
   1  -9   2  129.44   10.59
  -1   9  -3  127.29    8.10
   1   9   3  116.24    7.87
   1  -9   3  121.26    9.13
  -1  -9  -3  112.31    8.39
   1   9   3  122.81    6.10
   1   9   3  121.01    7.51
   1   9   3  130.10    8.58
  -1  -9  -3  125.43   11.24
   1  -9   3  134.65   10.17
  -1   9  -4  507.88   25.06
   1   9   4  473.11   25.00
   1   9   4  452.66   25.30
   1  -9   4  520.11   26.85
   1  -9   4  487.50   23.19
   1   9   4  473.83   23.28
   1   9   4  508.61   24.33
  -1  -9  -4  499.42   29.51
   1  -9   4  538.91   27.47
  -1  -9  -4  485.26   25.69
   1   9   4  483.61   25.59
   1   9   5  112.93    7.58
  -1  -9  -5  107.43    7.55
   1   9   5   91.68    6.99
   1  -9   5   99.45    5.60
   1   9   5  100.35    5.66
   1   9   5   93.15    7.15
   1  -9   5  100.04    8.20
  -1   9  -5  102.69    6.96
   1   9   6 1584.53   76.80
  -1   9  -6 1641.09   76.18
   1  -9   6 1571.26   74.98
   1   9   6 1615.62   76.77
   1  -9   6 1623.05   74.63
   1   9   6 1536.41   76.51
  -1   9  -6 1467.51   76.54
  -1  -9  -6 1584.54   75.85
   1  -9   6 1625.39   78.29
   1   9   6 1569.32   76.70
  -1  -9  -6 1723.26   77.17
   1   9   7   -0.77    1.96
  -1   9  -7   -0.58    1.81
   1   9   7   -0.77    2.11
  -1   9  -7    0.37    1.86
  -1  -9  -7    0.75    1.37
   1  -9   7    1.55    1.00
   1   9   7   -1.12    1.87
   1   9   8  373.67   20.73
  -1   9  -8  416.86   20.23
   1   9   8  346.93   20.74
  -1  -9  -8  373.60   19.69
  -1  -9  -8  423.64   26.30
   1   9   8  397.14   20.78
   1  -9   8  380.76   18.86
  -1   9  -8  417.39   20.90
   1  -9   9   54.77    5.33
   1   9   9   46.78    4.74
  -1   9  -9   49.73    4.27
   1   9   9   43.03    4.93
   1  -9   9   49.27    3.36
  -1  -9  -9   64.20    8.66
   1   9   9   56.59    4.87
  -1  -9  -9   43.02    3.80
  -1   9  -9   42.82    4.52
  -1   9 -10  166.19    9.83
  -1  -9 -10  151.69    8.73
   1  -9  10  144.03    8.16
   1   9  10  159.29    9.72
   1  -9  10  146.03   10.12
  -1  -9 -10  158.02   14.39
   1   9  10  143.13    9.81
  -1   9 -11   19.90    3.15
  -1  -9 -11   18.79    2.46
   1   9  11   21.78    3.38
  -1  -9 -11   10.77    5.49
   1  -9  11   16.62    3.54
   1  -9  11   17.00    2.11
   1   9  11   19.19    3.11
   1   9  12 1121.97   58.64
  -1  -9 -12 1199.90   57.39
  -1  -9 -12 1276.31   65.32
   1  -9  12 1186.15   57.12
   1  -9  12 1136.66   59.27
   1   9  12 1270.88   58.59
  -1   9 -12 1281.62   58.61
  -1   9 -13   84.72    6.32
   1  -9  13   72.71    7.02
  -1  -9 -13  100.30   11.56
  -1  -9 -13   78.08    5.43
   1  -9  13   78.73    5.35
   1   9  13   90.80    6.55
  -1   9 -14  926.02   43.17
  -1  -9 -14  836.41   41.98
   1  -9  14  827.80   44.08
  -1   9 -15   28.11    3.66
  -1  -9 -15   28.84    7.00
  -1  -9 -15   23.34    2.83
   1  -9  15   28.74    4.40
  -1   9 -16   83.95    6.37
  -1  -9 -16   85.65   11.09
   1   9  16   81.75   10.86
   1  -9  16   79.24    7.27
  -1  -9 -16   76.88    5.49
  -1  -9 -17    1.36    5.27
   1   9  17    5.63    5.70
   1  -9  17    5.12    3.00
  -1   9 -17    3.26    2.49
  -1  -9 -17    5.92    1.83
  -1  -9 -18  416.00   22.74
  -1   9 -18  495.92   23.97
  -1  -9 -18  456.61   30.74
   1   9  18  424.73   30.52
  -1  -9 -18  405.61   37.53
   1   9  18  494.63   22.99
   1  -9  18  402.93   24.96
  -1   9 -19    7.85    2.64
  -1  -9 -19   10.58    2.07
   1  -9  19   12.38    5.16
   1  -9  19    7.95    3.60
  -1  -9 -19   13.99    6.25
  -1  -9 -19    8.50   11.21
   1   9  19    7.50    6.46
   1  -9  20   82.81    9.62
  -1  -9 -20   89.39   18.15
   1   9  20   66.51   11.15
   1  -9  20   59.66    6.94
  -1  -9 -20   79.80   11.59
  -1  -9 -21    5.88   10.84
   1   9  21   25.48    8.23
   1  -9  21   33.37    5.06
  -1  -9 -21    6.99    6.31
   1   9  22    8.18    6.17
  -1  -9 -22    4.11    5.66
   1  -9  22    3.39    3.66
  -1  -9 -23    2.70    6.02
  -1  -9 -24  189.95   17.68
   1 -10 -22   34.17    9.42
   1 -10 -21   10.50    7.20
  -1 -10  21   23.46    5.09
   1 -10 -21   13.63   11.96
  -1 -10  20    9.10    2.79
   1 -10 -20   12.07    7.09
  -1 -10  20   10.66    4.08
   1  10 -20    7.50    2.63
  -1 -10  19  115.73    8.46
   1 -10 -19  111.63   14.09
  -1 -10  19  114.99   10.16
   1  10 -19  133.26    8.45
   1  10 -18   -0.69    2.38
  -1  10  18   -5.99    6.05
   1 -10 -18   -2.99    6.31
  -1 -10  18    2.01    3.30
  -1 -10  18    0.76    2.02
   1 -10 -18   -2.65   10.22
  -1  10  17  204.30   18.61
  -1 -10  17  202.22   12.54
  -1 -10  17  209.47   14.58
   1  10 -17  230.02   12.75
   1 -10 -17  241.27   20.33
  -1  10  16    2.80    5.01
   1  10 -16    0.34    2.35
  -1 -10  16   -1.91    3.09
  -1 -10  16    3.12    1.96
   1 -10 -16   -2.91    6.14
  -1  10  15   -2.71    4.97
   1  10 -15   -1.03    2.10
  -1 -10  15    1.25    2.83
  -1 -10  15    0.33    1.77
   1 -10 -15    1.43    6.02
   1 -10 -14   25.16    7.49
  -1 -10  14   20.54    4.38
  -1  10  14   14.28    5.84
  -1 -10  14   10.92    3.48
  -1 -10  14   21.53    3.06
   1  10 -14   16.13    2.84
   1  10 -13   70.17    5.70
  -1 -10  13   62.49    5.25
   1 -10 -13   57.94   13.18
  -1  10  13   63.75    9.23
   1 -10 -13   81.85   10.81
  -1 -10  13   59.70    6.50
  -1 -10  13   70.03    6.42
  -1  10  13   73.79    5.43
   1  10 -12   53.11    4.82
  -1 -10  12   51.00    4.38
   1 -10 -12   55.82   13.50
  -1  10  12   47.00    8.26
   1 -10 -12   63.84    9.59
  -1 -10  12   41.55    5.50
  -1 -10  12   51.12    4.90
  -1  10  12   49.26    4.44
   1  10 -11  656.92   31.81
  -1 -10  11  591.73   30.96
   1 -10 -11  608.84   43.33
   1 -10 -11  541.41   33.49
  -1  10  11  651.43   31.50
   1 -10 -11  601.02   37.82
  -1 -10  11  668.49   31.36
  -1  10  11  610.06   37.11
   1  10 -10    1.81    2.00
  -1  10  10    1.30    1.84
   1  10 -10   -0.58    2.83
   1 -10 -10    1.77    3.10
  -1 -10  10    2.43    1.62
   1 -10 -10    2.52    4.98
  -1  10  10    1.12    3.76
  -1 -10  10    0.97    1.70
  -1  10   9  387.84   22.31
   1  10  -9  367.96   22.83
   1 -10  -9  420.87   23.22
   1 -10  -9  416.90   28.09
  -1 -10   9  422.07   21.53
  -1  10   9  460.06   22.26
   1  10  -9  463.06   22.59
   1  10  -8   -0.81    2.35
   1  10  -8   -0.75    2.08
   1 -10  -8    2.38    4.26
   1 -10  -8   -0.76    2.09
  -1  10   8   -0.37    2.07
  -1 -10   8   -3.66    1.64
  -1  10   8    0.34    1.82
  -1 -10   7   20.42    2.54
   1  10  -7   18.23    3.28
   1 -10  -7   17.03    2.75
   1  10  -7   15.67    2.86
  -1  10   7   17.45    2.95
   1  10  -7   20.12    3.91
  -1  10   7   22.49    3.14
  -1  10   6    5.33    2.23
   1 -10  -6    3.03    2.52
   1 -10  -6    3.28    4.70
   1  10  -6    2.40    2.59
  -1  10   6    2.27    1.94
  -1 -10   6    2.64    1.56
   1  10  -6    2.89    1.61
   1 -10  -6    2.37    1.28
  -1  10   6    3.71    2.31
  -1 -10   6    1.16    2.60
   1  10  -6    3.51    2.30
  -1 -10   5  305.21   15.79
  -1  10   5  377.18   18.48
   1 -10  -5  368.97   19.52
  -1  10   5  366.38   16.61
   1 -10  -5  374.49   23.48
   1  10  -5  352.63   18.57
  -1  10   5  318.00   15.92
  -1  10   5  351.18   19.08
  -1 -10   5  378.05   20.07
   1  10  -5  374.83   18.66
   1  10  -5  321.74   16.26
   1  10  -5  344.36   18.93
  -1  10   5  341.14   17.72
  -1 -10   5  364.13   17.63
  -1  10   4  157.28    9.80
   1 -10  -4  156.46   10.69
   1 -10  -4  176.13   14.34
   1  10  -4  152.38    9.96
  -1  10   4  149.40    8.45
   1  10  -4  148.93    9.87
  -1 -10   4  149.58   10.76
  -1  10   4  145.40   10.31
   1  10  -4  135.92    9.95
  -1  10   4  149.26    9.03
  -1 -10   4  156.08    9.14
   1  10  -3  187.48   12.08
  -1  10   3  203.03   10.90
  -1 -10   3  191.07   12.82
   1 -10  -3  217.81   13.19
  -1  10   3  196.59   12.54
  -1 -10   3  209.45   11.49
  -1  10   3  184.89   10.92
   1  10  -3  193.65   12.06
  -1  10   3  196.24   11.98
   1 -10  -3  217.97   16.00
   1  10  -2  107.29    6.76
  -1  10   2   94.47    6.63
   1  10  -2   98.49    7.57
  -1  10   2  105.83    7.65
  -1 -10   2  110.31    7.24
  -1  10   2  111.55    6.68
   1  10  -2  111.56    7.89
   1 -10  -2  115.57   10.74
   1 -10  -2  118.62    8.70
  -1 -10   2  114.42    8.58
  -1  10   1  237.72   12.33
   1  10  -1  227.11   12.65
   1  10  -1  213.04   13.63
  -1 -10   1  252.40   17.11
   1 -10  -1  273.42   17.42
   1  10  -1  223.70   13.41
  -1  10   1  220.75   12.83
  -1 -10   1  246.86   14.62
   1 -10  -1  256.93   15.02
  -1 -10   0   48.21    5.30
   1 -10   0   57.90    5.81
   1  10   0   54.48    4.30
  -1  10   0   51.22    3.69
   1  10   0   51.26    4.65
  -1  10   0   59.74    5.22
   1 -10   0   46.73    6.93
  -1 -10   0   51.86    7.35
  -1  10   0   44.41    4.41
   1 -10   1  108.39    8.61
  -1 -10  -1   89.15    7.77
   1  10   1  107.08    6.97
  -1  10  -1  105.36    6.04
   1  10   1  110.87    8.16
   1  10   1  100.31    7.08
  -1  10  -1  108.95    7.57
  -1 -10  -1  126.64   11.16
   1 -10   1  113.22   10.06
  -1  10  -1  102.76    7.29
   1 -10   2    1.14    2.49
  -1 -10  -2    1.44    2.10
   1  10   2    2.38    1.68
   1  10   2    0.90    2.11
   1  10   2    1.17    1.68
  -1  10  -2   -1.42    2.62
  -1 -10  -2    0.93    3.92
   1 -10   2   -1.47    3.15
  -1  10  -2   -0.73    1.97
   1  10   3  256.00   14.43
   1  10   3  261.01   14.86
   1 -10   3  261.10   17.44
  -1 -10  -3  263.10   19.19
   1  10   3  271.88   15.80
  -1 -10  -3  275.49   16.00
   1 -10   3  289.43   16.93
  -1  10  -3  288.64   15.31
   1  10   4  137.57    7.77
   1  10   4  121.64    6.31
  -1 -10  -4  128.69    9.00
   1  10   4  132.10    8.93
   1  10   4  122.23    8.26
  -1 -10  -4  146.40   12.69
   1 -10   4  113.74   10.02
  -1  10  -4  133.40    8.49
   1 -10   4  137.69   10.03
   1 -10   5  284.48   16.62
   1  10   5  250.40   14.99
  -1  10  -5  247.22   14.99
   1  10   5  261.03   12.75
   1 -10   5  251.00   12.59
  -1 -10  -5  288.16   15.55
   1  10   5  273.27   15.30
   1  10   5  235.82   14.42
   1 -10   5  263.91   16.72
  -1  10  -5  253.50   14.48
   1 -10   6   53.72    6.06
   1  10   6   42.08    4.64
   1  10   6   40.81    4.72
  -1  10  -6   58.48    5.36
  -1 -10  -6   61.62    5.47
   1 -10   6   57.21    3.48
   1  10   6   40.85    3.34
  -1  10  -6   60.90    4.97
   1  10   6   55.00    5.12
  -1  10  -7  178.17   10.62
   1  10   7  169.81    9.50
   1 -10   7  170.74    9.46
   1 -10   7  183.47    9.10
   1  10   7  168.73   10.99
   1  10   7  193.72   11.38
  -1  10  -7  171.59   11.15
   1 -10   7  177.39   12.60
   1  10   7  166.26   11.12
   1 -10   8    1.31    2.76
  -1 -10  -8    3.35    1.77
   1  10   8    4.86    2.11
   1  10   8    5.93    2.32
  -1  10  -8    2.84    2.17
   1  10   8    5.07    2.55
   1 -10   8    4.61    1.18
  -1 -10  -8   12.32    4.98
  -1 -10  -9 1281.15   62.79
   1  10   9 1341.85   64.13
   1  10   9 1213.31   64.05
  -1  10  -9 1365.55   64.20
   1 -10   9 1338.28   61.99
  -1 -10  -9 1432.51   71.37
  -1 -10 -10   12.21    2.14
  -1  10 -10   14.62    3.02
   1  10  10   14.65    3.02
   1  10  10   14.68    3.14
  -1 -10 -10   20.51    6.51
   1 -10  10   15.46    1.87
  -1 -10 -11  574.14   28.36
   1 -10  11  556.97   27.83
   1  10  11  608.98   29.78
  -1 -10 -11  652.64   37.06
   1 -10  11  535.90   30.30
  -1  10 -11  597.38   29.72
  -1 -10 -12    0.22    1.45
   1 -10  12   -1.09    1.54
   1  10  12    0.39    2.03
  -1 -10 -12   -1.33    5.27
   1 -10  12   -1.61    2.89
  -1  10 -12   -2.33    2.68
  -1 -10 -13  157.29    9.15
   1 -10  13  159.32    9.05
  -1 -10 -13  162.60   15.84
   1  10  13  186.80   10.69
   1 -10  13  150.89   11.16
  -1  10 -13  160.48   10.37
  -1 -10 -14    7.80    1.79
   1 -10  14    9.18    1.91
  -1 -10 -14    8.35    5.52
  -1  10 -14   13.03    2.94
   1 -10  14   10.74    3.59
   1 -10  15  427.02   23.04
  -1 -10 -15  465.14   22.99
  -1 -10 -15  495.88   31.89
  -1  10 -15  517.93   24.59
   1 -10  15  441.95   25.59
  -1 -10 -16    6.29    1.73
   1 -10  16    8.99    3.44
  -1 -10 -16    1.45    5.34
  -1  10 -16   10.73    2.91
   1 -10  16    8.43    2.00
   1 -10  17   94.37    6.78
  -1  10 -17  127.16    8.03
   1 -10  17  112.21    9.08
  -1 -10 -17  137.35   14.60
  -1 -10 -17   93.67    6.37
   1 -10  18    5.71    3.55
  -1 -10 -18   11.96    6.67
  -1  10 -18    3.49    2.54
  -1 -10 -18   -5.81   12.24
   1 -10  19   75.73    7.93
  -1 -10 -19   58.89   11.13
  -1  10 -19   90.10    6.82
  -1 -10 -19   83.31   16.86
   1 -10  20    9.45    3.99
  -1 -10 -20   12.09    7.12
  -1 -10 -20   21.18   13.74
  -1  10 -20   15.59    3.37
   1 -10  21  193.87   14.04
  -1 -10 -21  207.17   19.09
  -1 -10 -22    3.00    6.19
   1 -11 -20  495.89   32.32
  -1 -11  20  412.45   25.31
  -1 -11  20  393.64   22.79
   1  11 -20  467.06   23.08
   1 -11 -19   12.95    7.91
   1  11 -19   24.33    3.60
  -1  11  19   23.96    8.26
  -1 -11  19   23.04    3.55
  -1 -11  19   28.14    5.30
  -1 -11  18   56.17    7.12
   1  11 -18   70.65    5.77
  -1 -11  18   60.56    5.53
   1 -11 -18   57.88   10.97
  -1  11  18   54.28   10.68
  -1 -11  17   44.96    6.22
   1  11 -17   46.57    4.68
  -1 -11  17   42.16    4.49
   1 -11 -17   42.79    9.39
  -1  11  17   57.16    9.88
  -1 -11  16   26.75    4.88
   1  11 -16   25.86    3.59
  -1 -11  16   32.66    3.70
  -1  11  16   30.60    7.88
   1 -11 -16   28.12    8.22
   1 -11 -15   -7.68    6.97
   1 -11 -15    0.95    5.18
  -1 -11  15   -1.34    3.09
   1 -11 -15   -5.18    8.73
  -1 -11  15   -0.65    1.92
  -1  11  15   -1.41    5.04
   1  11 -14  167.76   10.09
   1 -11 -14  162.69   16.41
  -1  11  14  122.84   14.18
   1 -11 -14  157.20   13.05
  -1 -11  14  151.11    9.39
  -1 -11  14  141.17   11.31
   1 -11 -14  156.17   21.13
  -1 -11  14  157.01   10.54
  -1 -11  13    1.56    2.77
   1 -11 -13   -2.44    9.18
  -1 -11  13    0.60    1.65
  -1  11  13   -0.34    1.80
  -1  11  13   -1.32    4.31
   1  11 -13    0.38    2.14
   1 -11 -13   -2.94    5.26
   1 -11 -13    2.34    4.01
   1  11 -13   -0.76    3.68
  -1 -11  12  227.46   12.95
  -1  11  12  254.34   13.59
   1 -11 -12  225.70   19.58
   1  11 -12  247.36   13.81
  -1 -11  12  253.95   13.64
   1 -11 -12  190.92   23.20
   1 -11 -12  212.57   15.52
   1  11 -12  189.30   15.09
  -1 -11  11    1.70    1.79
   1 -11 -11    0.60    3.30
   1  11 -11    2.39    3.06
   1 -11 -11   -2.81    5.29
   1  11 -11   -1.94    2.17
  -1 -11  11    0.55    1.71
   1 -11 -11   -4.53    9.36
  -1  11  11    0.70    1.82
   1  11 -10   15.20    3.58
  -1 -11  10   22.18    2.79
  -1  11  10   16.75    2.89
  -1 -11  10   20.12    2.73
   1 -11 -10   19.18    6.17
   1 -11 -10   18.16    4.05
   1  11 -10   21.82    3.41
  -1  11   9    6.17    2.29
  -1  11   9    3.69    2.51
  -1 -11   9    7.47    1.99
   1  11  -9   10.44    2.68
   1 -11  -9    7.29    2.74
   1  11  -9    6.17    2.73
   1 -11  -9    4.00    5.04
   1  11  -8  233.28   13.63
  -1  11   8  220.09   13.17
  -1  11   8  220.38   13.34
  -1 -11   8  238.35   12.69
   1 -11  -8  237.69   12.73
   1  11  -8  199.33   12.63
  -1 -11   8  247.52   15.47
   1  11  -7   33.67    4.17
   1  11  -7   24.33    2.91
   1 -11  -7   36.50    2.89
  -1 -11   7   30.50    3.36
  -1  11   7   30.14    3.75
  -1  11   7   39.13    4.12
  -1 -11   7   40.54    5.43
  -1 -11   6  134.73    7.20
  -1  11   6  165.94    9.58
  -1 -11   6  161.60    9.13
   1  11  -6  151.59    7.78
  -1 -11   6  176.35   11.72
  -1  11   6  174.61   10.06
   1 -11  -6  183.85   11.37
  -1  11   6  149.75    7.42
   1  11  -6  162.42   10.19
  -1  11   5   33.54    2.72
  -1 -11   5   31.12    4.55
  -1  11   5   30.72    3.75
   1 -11  -5   30.29    4.43
  -1  11   5   24.01    3.23
  -1 -11   5   34.40    3.46
   1  11  -5   28.42    4.32
   1 -11  -5   22.99    6.83
   1  11  -5   33.67    4.17
  -1  11   4   10.84    2.49
   1 -11  -4   16.50    3.62
   1  11  -4   10.10    3.09
  -1  11   4    8.68    1.77
  -1 -11   4   15.78    3.65
  -1 -11   4   13.31    2.45
   1  11  -4   13.70    3.14
   1 -11  -4    8.28    4.60
  -1  11   4   10.18    2.28
  -1  11   3   51.18    4.17
   1 -11  -3   34.07    7.54
  -1 -11   3   48.02    5.69
   1 -11  -3   64.57    6.32
   1 -11  -3   61.15    8.67
  -1  11   3   65.55    5.56
  -1  11   3   53.53    4.37
   1  11  -3   51.93    5.35
   1  11  -2  132.59    9.22
  -1  11   2  130.89    8.31
   1 -11  -2  156.99   10.64
  -1 -11   2  131.73   10.05
   1 -11  -2  143.98   12.92
  -1 -11   2  145.51   12.39
  -1  11   2  136.17    9.36
  -1  11   2  130.30    7.97
   1  11  -2  132.52    8.12
   1  11  -1    1.55    2.20
  -1  11   1    1.83    1.70
   1 -11  -1   -0.94    4.10
  -1 -11   1    2.75    3.87
   1 -11  -1    2.97    2.70
  -1 -11   1    0.57    2.48
   1  11  -1    0.53    1.53
  -1  11   1   -0.21    1.47
   1  11   0  929.59   46.28
  -1  11   0  856.94   45.83
  -1 -11   0  963.68   50.85
   1 -11   0 1055.40   51.03
   1 -11   0 1010.98   48.44
  -1 -11   0  976.24   47.89
  -1  11   0  933.24   46.57
   1  11   0  923.46   47.34
   1  11   0  970.74   45.65
  -1  11   0  922.32   44.83
   1  11   1   29.18    3.51
  -1  11  -1   26.36    3.51
   1 -11   1   41.07    6.44
  -1 -11  -1   27.77    4.30
   1 -11   1   27.06    4.35
  -1  11  -1   21.80    3.88
   1  11   1   28.01    4.05
  -1  11  -1   25.91    2.42
   1  11   1   21.42    3.05
   1  11   2  304.55   16.47
  -1  11  -2  297.68   16.98
   1 -11   2  321.94   20.29
  -1 -11  -2  317.44   18.14
   1 -11   2  308.68   18.65
  -1  11  -2  309.23   17.18
   1  11   2  312.88   17.84
   1  11   2  284.44   16.33
   1  11   3   34.22    3.58
  -1  11  -3   31.95    4.10
   1 -11   3   45.84    6.61
   1 -11   3   39.56    5.36
  -1 -11  -3   34.92    4.66
  -1  11  -3   26.19    4.05
   1  11   3   30.12    3.68
   1  11   3   40.02    4.61
  -1  11  -4  211.19   12.17
   1 -11   4  216.93   14.75
   1 -11   4  204.34   13.71
   1  11   4  186.97   11.63
   1  11   4  202.17   11.10
  -1 -11  -4  206.55   12.98
   1  11   4  213.11   12.75
  -1  11  -4  179.77   12.11
  -1  11  -4  162.35   12.55
   1 -11   5  193.04   13.21
   1 -11   5  247.16   14.78
   1  11   5  174.19    8.92
   1  11   5  206.92   11.59
  -1  11  -5  166.35    9.44
   1  11   5  203.88   12.08
  -1 -11  -5  227.26   12.70
  -1  11  -5  208.37   12.26
   1 -11   6  549.74   30.11
  -1 -11  -6  609.43   29.14
   1 -11   6  529.61   25.57
   1  11   6  528.47   25.74
   1  11   6  539.78   27.97
  -1 -11  -6  491.77   26.44
   1  11   6  568.77   28.60
   1 -11   6  641.91   31.15
  -1  11  -6  583.01   28.72
   1 -11   7   -0.70    2.56
  -1  11  -7    0.90    2.46
   1  11   7   -0.41    2.20
   1  11   7    0.76    1.21
   1 -11   7    0.84    1.12
   1 -11   7    2.77    2.63
   1  11   7    0.45    2.19
   1  11   8  294.79   15.95
   1 -11   8  325.75   16.02
   1  11   8  331.75   18.02
  -1  11  -8  317.70   17.96
  -1 -11  -8  316.03   23.33
   1 -11   8  322.50   19.83
   1 -11   9    3.65    3.26
   1  11   9    4.33    2.48
   1 -11   9    3.09    1.68
  -1  11  -9    3.08    2.38
  -1 -11  -9    5.48    5.03
   1 -11   9    3.94    1.19
   1  11  10  146.19    9.32
   1 -11  10  123.86    7.00
  -1 -11 -10  156.15   14.85
   1 -11  10  111.28   10.37
  -1  11 -10  135.61    9.16
   1  11  11   24.15    3.60
  -1 -11 -11   14.20    6.27
  -1  11 -11   17.44    3.28
   1 -11  11   15.27    1.89
   1  11  12  899.84   43.09
  -1 -11 -12  924.11   51.06
  -1 -11 -12  833.60   41.27
  -1  11 -12  931.83   43.24
   1 -11  12  830.21   40.90
   1  11  13    2.50    2.16
  -1 -11 -13   -0.60    1.50
   1 -11  13    1.19    3.09
  -1  11 -13   -2.08    2.89
   1 -11  13    1.42    1.30
   1  11  14  389.66   19.94
  -1 -11 -14  363.14   26.79
  -1 -11 -14  347.09   17.93
   1 -11  14  351.12   20.99
   1 -11  14  333.52   17.95
  -1  11 -14  405.12   20.06
  -1 -11 -15   12.27    6.73
  -1 -11 -15   11.78    1.88
  -1  11 -15   10.71    3.05
   1 -11  15    9.41    3.50
   1 -11  15    9.59    1.88
  -1  11 -16   57.14    5.33
   1 -11  16   46.66    3.97
  -1 -11 -16   40.56    9.18
   1 -11  16   40.61    5.78
  -1  11 -17    1.64    2.54
   1 -11  17   -1.99    3.44
  -1 -11 -17   -3.17    6.55
  -1 -11 -18  371.23   36.86
  -1  11 -18  433.88   22.64
  -1 -11 -18  432.25   30.61
   1 -11  18  396.94   24.17
  -1 -11 -19   -3.10   12.51
  -1 -11 -19   -6.49    7.24
  -1  11 -19    5.36    2.84
   1 -11  19    1.40    3.73
  -1 -11 -20    1.63    6.72
  -1  11 -20    4.18    2.71
   1 -11  20    0.72    3.88
   1  12 -20   -0.78    2.61
   1 -12 -20    7.52    6.59
   1  12 -19  121.88    8.22
  -1 -12  19   92.33    9.84
   1 -12 -19   80.29   11.72
   1 -12 -19  130.62   15.71
  -1 -12  18    7.65    3.80
   1  12 -18   11.71    3.03
   1 -12 -18   14.32    6.25
   1  12 -17  268.09   14.56
   1 -12 -17  243.96   22.06
  -1 -12  17  244.24   16.68
   1 -12 -17  219.09   26.45
   1 -12 -17  203.34   18.01
  -1 -12  17  243.98   13.97
   1 -12 -16   -1.89    4.77
   1  12 -16   -1.18    2.66
   1 -12 -16   -1.67    5.81
  -1 -12  16    0.66    2.02
   1 -12 -16    2.78    9.95
   1 -12 -15   38.67    7.12
   1  12 -15   58.98    5.30
   1 -12 -15   46.06    9.56
   1 -12 -15   27.19   11.67
  -1 -12  15   47.82    4.53
  -1 -12  14    9.51    2.34
   1 -12 -14   12.91    7.08
   1  12 -14   16.58    3.18
   1 -12 -14   15.31    4.90
   1  12 -14    9.83    4.79
  -1  12  14   10.22    2.62
  -1 -12  13   96.05    6.92
  -1  12  13  120.12    7.75
   1 -12 -13  124.91   14.29
   1  12 -13  116.40    7.96
   1 -12 -13  125.82   18.73
   1 -12 -13  105.18    9.67
  -1 -12  12    4.70    1.90
   1  12 -12    2.33    3.52
  -1 -12  12    7.52    2.56
   1 -12 -12    2.48   10.03
   1 -12 -12    6.19    5.69
   1  12 -12    7.91    2.59
  -1  12  12    2.22    2.04
   1 -12 -12    2.31    3.19
  -1 -12  11  298.84   14.71
  -1 -12  11  261.48   14.59
   1 -12 -11  304.00   23.15
   1  12 -11  223.16   15.65
   1 -12 -11  241.43   15.70
   1  12 -11  292.30   15.84
  -1  12  11  275.87   15.29
   1 -12 -11  220.35   25.17
   1  12 -10   32.62    4.25
   1 -12 -10   39.60    4.29
   1 -12 -10   35.51    8.05
  -1 -12  10   37.10    3.58
   1  12 -10   36.37    4.37
  -1  12  10   38.31    4.21
  -1 -12  10   27.44    3.50
   1 -12 -10   27.57   10.55
  -1 -12   9  280.87   18.05
  -1 -12   9  276.94   14.98
   1  12  -9  288.88   16.20
   1 -12  -9  264.31   22.04
   1  12  -9  240.88   14.90
   1 -12  -9  283.39   14.81
  -1  12   9  305.79   16.01
  -1 -12   8    0.98    0.97
  -1 -12   8    4.36    3.00
   1  12  -8    2.42    1.71
   1 -12  -8    2.44    1.29
  -1  12   8    4.46    2.42
  -1 -12   8    1.44    1.78
  -1  12   8    1.96    2.33
   1  12  -8    3.13    2.26
  -1  12   7   -0.69    0.77
  -1  12   7    1.67    2.36
   1  12  -7    2.75    2.92
  -1  12   7    0.37    2.12
  -1 -12   7    1.46    1.77
  -1 -12   7   -1.42    2.87
  -1  12   6   18.82    3.23
   1 -12  -6   22.94    4.26
   1  12  -6   24.36    3.89
  -1 -12   6   26.33    4.68
  -1 -12   6   24.04    3.02
  -1  12   6   21.87    3.18
  -1 -12   5  215.74   12.03
  -1  12   5  192.61   11.80
  -1  12   5  230.19   13.04
   1 -12  -5  238.40   14.31
   1 -12  -5  222.91   18.33
  -1  12   5  204.71   10.88
  -1 -12   5  213.28   14.34
  -1  12   4   77.19    5.98
   1 -12  -4   92.95   11.40
   1  12  -4   79.06    7.05
  -1 -12   4   89.94    8.13
  -1  12   4   86.70    6.98
   1 -12  -4  105.16    8.43
  -1  12   4   82.69    5.58
   1 -12  -3  821.14   46.90
   1  12  -3  795.51   40.86
  -1 -12   3  817.15   42.30
  -1  12   3  792.91   40.88
   1 -12  -3  879.66   42.50
  -1  12   3  803.00   39.32
  -1  12   3  788.21   39.35
  -1  12   2    1.16    1.88
   1  12  -2    1.73    2.36
  -1  12   2   -0.96    2.35
  -1 -12   2   -0.63    2.61
   1 -12  -2    0.64    2.58
  -1  12   2    0.24    1.52
   1  12  -2   -1.31    1.88
   1  12  -1  100.03    6.56
  -1  12   1   97.78    6.13
  -1  12   1   89.82    6.71
   1  12  -1   80.97    6.98
  -1 -12   1  101.22    8.53
   1 -12  -1  102.80    8.83
   1 -12   0   36.44    6.96
  -1 -12   0   51.91    5.79
   1 -12   0   45.42    5.72
  -1  12   0   44.55    4.48
   1  12   0   42.56    4.57
  -1  12   0   43.08    3.58
   1  12   0   50.34    4.29
   1  12   0   46.10    5.40
   1  12   1  141.19    8.85
  -1  12  -1  132.35    7.77
   1 -12   1  142.89   12.74
  -1 -12  -1  146.23   10.63
   1 -12   1  158.37   11.35
  -1  12  -1  134.86    9.23
   1  12   1  145.93    9.26
   1  12   1  149.87   10.45
  -1  12  -2   19.37    4.66
   1  12   2   35.16    3.77
   1 -12   2   45.49    7.37
  -1 -12  -2   30.93    4.71
   1 -12   2   29.99    4.95
  -1  12  -2   33.12    4.10
   1  12   2   28.65    3.75
   1  12   2   33.49    4.58
   1  12   3  562.74   27.81
   1 -12   3  605.24   32.24
   1 -12   3  592.30   30.68
  -1  12  -3  506.76   28.26
   1  12   3  549.00   27.45
  -1 -12  -3  590.17   29.76
   1  12   3  536.92   29.01
  -1  12  -4    0.52    2.54
   1  12   4   -1.09    2.07
   1 -12   4   -1.69    3.90
  -1 -12  -4   -2.82    2.73
   1 -12   4   -1.41    3.32
  -1  12  -4    0.93    2.47
   1  12   4    0.53    1.53
   1  12   4   -1.02    2.54
   1  12   5   17.27    3.28
  -1 -12  -5   18.20    3.89
   1 -12   5   23.79    4.60
   1  12   5   24.05    3.98
   1 -12   5   19.61    5.46
  -1  12  -5   19.33    3.60
  -1  12  -6   17.96    3.59
   1 -12   6   15.42    4.19
   1 -12   6   15.01    4.32
   1 -12   6   22.96    5.25
  -1 -12  -6   15.74    3.41
   1  12   6   18.70    3.47
  -1  12  -6   11.39    1.36
  -1  12  -6   12.43    1.18
   1 -12   7  245.51   12.57
   1  12   7  261.41   12.85
   1 -12   7  287.54   15.81
  -1  12  -7  301.04   16.15
   1 -12   7  316.72   18.45
   1  12   7  307.18   16.16
   1 -12   7  302.80   17.91
  -1 -12  -7  251.67   13.30
  -1  12  -7  232.71   13.78
   1 -12   8    0.17    1.50
   1 -12   8    2.26    3.64
   1 -12   8    1.25    0.72
   1  12   8    1.41    2.42
   1 -12   8    3.07    3.36
  -1  12  -8    2.90    2.55
  -1 -12  -8   -0.32    2.26
  -1 -12  -8    5.83    6.61
   1 -12   8    2.09    1.20
   1  12   8    1.85    1.29
   1  12   9  455.99   24.12
   1 -12   9  493.13   24.15
  -1  12  -9  531.37   26.63
  -1 -12  -9  554.22   33.91
   1 -12   9  485.06   28.49
   1  12   9  531.30   26.58
   1  12  10   16.58    2.56
   1 -12  10   21.79    2.68
  -1 -12 -10   28.63    7.47
  -1  12 -10   26.58    4.04
   1 -12  10   34.59    5.68
   1  12  10   25.24    3.89
   1  12  11  153.81    9.91
   1 -12  11  140.32    8.52
  -1 -12 -11  122.63   14.99
  -1  12 -11  153.53   10.09
   1 -12  11  130.86    7.39
   1 -12  11  150.58   12.00
   1 -12  12   10.96    4.27
   1  12  12    8.01    2.87
   1 -12  12    6.13    1.47
  -1 -12 -12    7.79    6.30
  -1  12 -12    7.24    2.90
   1  12  13  125.50    8.54
   1 -12  13  104.50    6.25
  -1  12 -13  116.05    8.46
  -1 -12 -13  127.26   15.08
  -1  12 -14   62.82    6.05
  -1 -12 -14   74.46   11.45
   1  12  14   60.37    5.81
  -1  12 -15  363.24   19.85
  -1 -12 -15  324.20   26.66
  -1 -12 -16   41.75   10.37
  -1  12 -16   50.91    5.33
   1 -12  16   41.89    5.95
  -1 -12 -17  132.27   15.22
   1 -12  17   91.49    9.23
  -1  12 -17  117.02    8.39
  -1 -12 -18   25.72    8.74
  -1  12 -18   23.49    3.89
   1 -12  18   23.13    4.92
  -1 -12 -19   41.50   10.23
   1 -12  19   34.10    5.96
   1  13 -19   21.46    3.81
   1  13 -18  140.46    9.61
   1 -13 -17   34.18    9.66
   1 -13 -17   20.46   12.12
   1  13 -17   24.51    4.00
   1 -13 -16   -3.55    6.53
   1 -13 -16   -2.87   10.80
   1  13 -16    0.42    2.50
   1 -13 -15    5.62   10.33
   1  13 -15    8.96    2.82
   1 -13 -15    8.77    7.39
   1 -13 -15   -1.44    4.94
   1 -13 -14  241.11   16.75
  -1 -13  14  242.36   14.47
   1  13 -14  285.88   15.81
   1 -13 -14  216.68   26.87
   1 -13 -14  290.79   24.11
  -1  13  14  300.29   15.51
   1 -13 -13   37.00    5.25
   1 -13 -13   29.40   12.04
  -1 -13  13   35.92    3.82
   1 -13 -13   27.03    8.71
   1  13 -13   45.88    4.88
  -1  13  13   36.53    4.32
  -1  13  12  338.23   17.21
  -1 -13  12  281.41   16.01
   1 -13 -12  279.98   16.94
  -1 -13  12  269.52   19.43
   1 -13 -12  282.61   29.17
   1  13 -12  324.93   17.53
   1 -13 -12  342.79   25.68
  -1  13  11   64.05    5.86
  -1 -13  11   59.03    5.02
   1 -13 -11   60.75    5.37
  -1 -13  11   67.01    8.02
   1 -13 -11   80.21   15.53
   1  13 -11   77.77    6.48
   1 -13 -11   87.55   12.36
  -1  13  10   -0.42    2.14
  -1 -13  10    0.29    1.72
   1 -13 -10   -1.70    1.88
   1  13 -10   -2.33    2.32
   1 -13 -10    1.59    6.28
   1 -13 -10    7.26    8.41
  -1 -13  10    0.82    3.52
  -1 -13   9   -0.29    1.89
  -1  13   9    1.28    2.43
   1  13  -9    0.47    2.46
  -1 -13   9   -0.76    0.96
   1 -13  -9   -2.32    9.78
  -1 -13   9   -1.60    3.51
  -1 -13   9   -1.32    0.96
  -1 -13   8  332.79   21.40
   1  13  -8  346.65   19.59
  -1 -13   8  348.66   18.23
  -1  13   8  338.60   19.15
  -1 -13   7  129.88   10.84
   1  13  -7  123.06    9.26
  -1 -13   7  127.81    8.07
  -1  13   7  112.08    8.33
  -1  13   7  124.59    8.88
  -1  13   6  164.74   11.04
   1 -13  -6  209.86   13.15
   1  13  -6  159.80   11.30
  -1  13   6  162.86   10.39
   1 -13  -6  160.49   16.21
  -1 -13   6  163.35   12.68
  -1  13   5   77.24    6.60
   1 -13  -5   92.59    8.05
  -1 -13   5   86.22    8.31
   1 -13  -5   81.42   11.35
  -1  13   5   69.93    5.77
   1 -13  -4   49.10    6.06
  -1 -13   4   35.81    5.63
   1  13  -4   27.19    5.51
   1 -13  -4   47.61    8.98
  -1  13   4   54.33    5.27
  -1  13   4   45.56    4.19
   1 -13  -3   16.35    4.16
  -1 -13   3   30.82    5.12
   1 -13  -3   45.26    8.66
   1  13  -3   19.50    4.61
  -1  13   3   29.65    3.34
  -1  13   3   31.62    4.48
   1 -13  -2  738.95   40.22
  -1  13   2  621.37   31.48
   1  13  -2  601.08   32.47
   1  13  -2  611.67   31.13
  -1 -13   2  663.70   34.54
   1 -13  -2  688.89   34.66
  -1  13   2  603.64   32.91
  -1  13   1  116.89    8.91
   1  13  -1  109.85    9.09
   1 -13  -1  115.46    9.97
  -1 -13   1  135.64   10.22
  -1  13   1  109.80    7.70
   1  13  -1  104.99    8.20
   1  13  -1  106.84    7.41
  -1  13   0  254.23   15.41
   1  13   0  279.57   17.11
   1 -13   0  299.26   18.09
  -1 -13   0  292.92   17.59
   1  13   0  270.72   15.74
   1  13   0  273.44   15.04
  -1  13  -1   45.27    4.78
   1  13   1   35.05    4.22
   1  13   1   45.31    5.48
  -1 -13  -1   47.18    5.89
   1 -13   1   55.98    6.66
   1  13   1   39.93    4.19
  -1  13  -2   -0.43    2.45
  -1  13  -2   -1.70    3.05
   1  13   2   -1.37    2.29
   1  13   2   -1.13    2.79
  -1 -13  -2   -0.64    2.62
   1 -13   2   -0.74    3.05
   1  13   2   -3.68    2.35
  -1  13  -3   70.94    6.56
  -1 -13  -3   79.11    7.48
   1  13   3   81.24    7.28
   1  13   3   77.52    6.06
   1  13   3   85.28    6.03
   1 -13   3   88.35    8.33
   1 -13   4  246.56   15.56
   1  13   4  208.93   12.48
  -1 -13  -4  222.73   14.27
   1  13   4  219.52   13.76
   1 -13   5   97.35   10.40
  -1  13  -5  114.66    8.91
   1  13   5  110.64    8.57
  -1 -13  -5  118.94    9.19
   1 -13   5   92.17   10.16
   1 -13   5   93.95    9.39
   1 -13   6  217.22   16.76
   1  13   6  235.17   14.71
  -1  13  -6  223.04   14.72
   1 -13   6  246.64   16.53
  -1 -13  -6  241.61   15.28
   1 -13   6  258.81   16.21
   1 -13   7    6.50    3.31
  -1 -13  -7   15.45    7.01
   1 -13   7    5.92    4.23
   1 -13   7    2.42    3.41
   1  13   7    7.23    2.96
  -1  13  -7    3.70    2.64
   1 -13   8    1.64    3.46
   1 -13   8   -0.82    3.54
   1 -13   8    0.96    1.34
   1  13   8   -1.01    2.51
  -1  13  -8   -0.52    2.55
   1 -13   8    0.38    0.71
  -1 -13  -8   -1.57    5.29
   1 -13   9   50.03    3.42
   1 -13   9   77.89    8.32
  -1 -13  -9   47.76    4.51
   1  13   9   54.67    5.80
  -1  13  -9   75.04    6.41
   1 -13   9   53.81    6.91
  -1 -13  -9   49.36   10.07
   1 -13  10  196.10   14.92
  -1 -13 -10  204.11   19.25
   1 -13  10  201.77   10.67
   1 -13  10  213.22   15.16
   1  13  10  217.43   13.08
  -1 -13 -10  176.84   12.04
  -1  13 -10  204.66   13.02
   1 -13  11   18.48    4.82
  -1 -13 -11   16.59    3.85
   1 -13  11   15.24    2.29
  -1  13 -11   17.80    3.43
  -1 -13 -11   21.36    7.63
   1  13  11   23.04    3.82
   1  13  12  260.33   15.56
  -1  13 -12  275.22   15.79
   1 -13  12  253.38   18.05
  -1 -13 -12  270.49   22.66
   1 -13  12  250.85   13.96
   1 -13  13    6.43    4.22
   1  13  13   15.89    3.31
   1 -13  13   14.71    2.73
  -1  13 -13   13.38    3.24
   1 -13  14   60.06    8.47
   1 -13  14   56.40    5.36
  -1  13 -14   79.91    6.69
   1  13  14   69.64    6.25
  -1 -13 -14   70.78   12.29
  -1 -13 -15   -1.75    6.93
  -1  13 -15    0.47    2.89
  -1 -13 -16   65.81   12.12
  -1  13 -16   78.29    6.90
  -1  13 -17   18.45    3.82
   1  14 -17  191.70   12.21
   1  14 -16   40.91    4.98
   1  14 -15  185.67   11.83
   1 -14 -15  155.79   22.53
  -1  14  14   -2.44    2.66
  -1 -14  14    3.81    4.54
   1 -14 -14   -1.83    7.06
   1  14 -14   -0.92    2.81
   1 -14 -14   11.32   11.92
  -1  14  13    1.24    2.36
  -1 -14  13   -0.93    4.51
   1 -14 -13   -3.59    6.42
   1  14 -13    2.80    2.64
  -1  14  12    2.54    2.53
  -1 -14  12   -1.82    4.28
   1 -14 -12   -1.76    6.12
   1  14 -12    1.91    2.64
   1 -14 -12   10.76   11.56
   1  14 -11  319.70   18.28
  -1  14  11  318.52   17.86
  -1 -14  11  307.95   20.74
   1 -14 -11  325.50   25.93
  -1 -14  11  310.77   16.70
   1 -14 -11  287.29   29.89
  -1  14  10   15.99    3.49
   1 -14 -10    2.51   11.01
  -1 -14  10   15.71    4.74
  -1 -14  10    9.96    2.52
   1  14 -10   10.93    3.34
   1 -14  -9  368.44   34.10
  -1  14   9  450.89   23.71
  -1 -14   9  446.07   26.41
   1  14  -9  455.25   24.15
  -1 -14   9  418.33   22.29
   1 -14  -8    9.34   10.25
  -1  14   8   16.81    3.49
   1  14  -8   12.95    3.55
  -1 -14   8   11.68    4.21
   1 -14  -7    1.60    6.17
   1  14  -7    6.34    3.01
  -1  14   7    9.19    3.10
  -1 -14   7   11.43    4.42
   1 -14  -7    2.23    8.64
   1 -14  -6   18.80    7.72
   1  14  -6   14.61    3.80
   1 -14  -6    8.42    3.49
  -1  14   6   11.37    3.06
  -1 -14   6   11.19    4.24
  -1  14   5  396.60   22.07
   1 -14  -5  451.37   23.97
  -1 -14   5  425.20   24.16
   1 -14  -5  431.97   29.40
  -1  14   4   78.70    7.31
   1 -14  -4  102.37    8.88
  -1 -14   4  101.33    9.24
   1 -14  -4   94.85   12.36
   1 -14  -3  472.36   25.25
  -1  14   3  439.92   23.56
   1 -14  -3  469.92   30.41
  -1 -14   3  450.44   25.13
  -1  14   2   71.67    6.87
   1 -14  -2   82.67   11.69
  -1 -14   2   71.16    7.76
   1 -14  -2   69.79    7.72
  -1  14   1    2.82    2.74
   1  14  -1    3.19    3.09
   1 -14  -1    1.42    5.87
  -1 -14   1    4.35    3.51
   1 -14  -1    0.75    3.41
   1 -14   0   51.87    7.05
   1  14   0   57.14    6.44
  -1  14   0   60.31    6.33
  -1 -14  -1  421.13   24.54
   1 -14   1  416.22   24.99
   1  14   1  411.85   23.85
   1 -14   2   49.90    6.70
  -1 -14  -2   56.07    6.54
   1  14   2   42.85    5.57
   1  14   3  442.00   23.77
  -1 -14  -3  435.78   24.35
   1 -14   3  456.13   25.38
   1 -14   3  439.52   27.92
   1  14   4    4.65    3.13
  -1  14  -4    1.19    3.06
  -1 -14  -4   -1.32    3.24
   1 -14   4   -2.45    3.64
   1 -14   4   -2.04    5.50
   1  14   5    1.71    2.72
  -1  14  -5   -1.75    3.07
   1 -14   5   -2.49    3.83
  -1 -14  -5   -1.94    3.04
   1 -14   5   -1.74    4.97
  -1  14  -6   45.06    5.41
  -1 -14  -6   43.38    5.62
   1  14   6   34.79    5.06
   1 -14   6   47.35    6.50
   1 -14   6   48.24    6.75
   1 -14   7  191.32   14.40
   1  14   7  175.98   12.12
   1 -14   7  168.98   11.82
  -1  14  -7  182.59   12.35
   1 -14   8   29.81    5.75
   1  14   8   28.81    4.56
  -1  14  -8   21.60    4.16
  -1 -14  -8   25.20    7.84
   1 -14   9  175.12   13.84
  -1 -14  -9  187.41   18.68
  -1  14  -9  164.71   11.64
   1  14   9  163.52   11.46
   1  14  10    5.17    2.89
  -1  14 -10    2.14    2.71
  -1 -14 -10   -1.73    5.83
   1 -14  10    4.57    3.93
   1  14  11   20.39    3.85
  -1  14 -11   14.67    3.68
  -1 -14 -11   15.77    8.65
   1 -14  11   18.62    5.50
   1  14  12   10.52    3.09
  -1  14 -12    7.28    2.96
  -1 -14 -12    5.33    6.37
   1 -14  12    0.95    4.68
   1 -14  13   92.43   10.14
   1  14  13   95.77    7.64
  -1  14 -13   80.97    7.55
  -1 -14 -13   84.98   13.73
   1  14  14    2.90    2.70
  -1  14 -14    4.50    3.15
   1 -14  14   -1.98    3.91
  -1 -14 -14   -5.50    7.57
  -1  14 -15  180.91   12.41
   1  14  15  199.68   12.49
   1  15 -15   28.53    4.44
   1  15 -14  294.45   17.40
  -1  15  13   63.37    5.89
   1 -15 -13   65.27   16.61
   1  15 -13   50.79    5.89
   1 -15 -12  327.01   27.14
  -1 -15  12  311.06   21.67
   1  15 -12  319.45   18.92
   1 -15 -12  341.00   32.61
  -1  15  12  339.04   18.62
   1  15 -11    0.52    2.85
   1 -15 -11  -10.70   11.27
  -1  15  11    0.46    2.69
   1 -15 -10    7.80   10.04
  -1 -15  10   -0.92    4.67
   1  15 -10    2.11    2.92
  -1  15  10    3.29    2.66
   1 -15  -9   -2.52    9.95
  -1  15   9    0.96    2.56
   1  15  -9   -0.54    3.18
  -1 -15   9   -1.80    3.65
  -1 -15   8  426.90   26.07
   1 -15  -8  383.94   34.46
   1 -15  -8  432.93   31.69
   1  15  -8  429.35   23.92
  -1  15   8  423.28   23.36
  -1 -15   7   22.60    5.32
   1 -15  -7   22.15    8.30
   1 -15  -7   16.28   10.04
   1  15  -7   19.72    4.20
  -1  15   7   21.41    4.10
   1  15  -6  368.46   21.27
  -1 -15   6  349.43   22.76
   1 -15  -6  378.01   28.28
   1 -15  -6  383.17   31.82
   1 -15  -6  372.69   22.39
  -1  15   6  356.05   20.72
   1 -15  -5    9.82    3.94
  -1 -15   5    7.52    4.11
   1 -15  -5   -3.29    5.88
   1 -15  -5   -2.13    9.16
   1  15  -5    2.94    3.38
  -1  15   5   12.94    3.68
   1 -15  -4   -3.07    3.54
  -1 -15   4   -0.82    3.45
   1 -15  -4    4.84    6.66
   1 -15  -4    2.03    8.18
   1  15  -4   -1.79    3.18
  -1  15   4   -0.55    2.80
   1 -15  -3    6.26    3.69
  -1 -15   3   14.50    4.42
   1 -15  -3   20.57    7.44
   1 -15  -3    9.59    8.56
   1  15  -3    5.44    3.76
  -1  15   3    9.64    3.44
  -1 -15   2  310.47   19.83
   1 -15  -2  354.36   25.36
   1 -15  -2  289.71   25.51
   1 -15  -2  353.54   20.50
  -1  15   2  311.52   18.42
   1  15  -2  317.34   19.13
   1 -15  -1   35.09    8.25
   1  15  -1   21.59    4.48
  -1  15   1   29.36    4.97
   1 -15  -1   33.99    9.71
   1 -15  -1   37.72    6.21
  -1 -15   1   37.91    5.96
   1 -15   0  277.05   22.70
   1  15   0  247.85   16.99
  -1  15   0  254.87   16.68
   1 -15   0  280.65   23.11
   1 -15   0  277.87   18.29
  -1 -15   0  295.91   18.27
   1 -15   1   34.74    6.20
  -1 -15  -1   34.32    5.64
   1 -15   1   46.97    9.23
   1  15   1   29.28    5.01
  -1  15  -1   35.06    5.54
   1 -15   1   38.04    9.36
   1  15   2    9.56    3.50
   1 -15   2    8.03    6.29
  -1  15  -2    3.22    3.57
  -1 -15  -2    9.52    4.02
   1 -15   2    8.42    3.96
   1  15   3   54.35    6.38
   1 -15   3   45.40    8.73
  -1  15  -3   53.71    6.41
   1 -15   3   58.18    7.46
  -1 -15  -3   56.93    6.98
  -1 -15  -4  136.72   10.88
   1  15   4  129.81   10.14
   1 -15   4  122.59   12.62
  -1  15  -4  136.33   10.48
   1 -15   4  113.14   10.91
  -1 -15  -5   46.98    6.31
   1  15   5   54.04    6.19
   1 -15   5   51.02    7.90
   1 -15   5   50.35    7.07
  -1  15  -5   53.00    6.46
   1 -15   6  222.28   16.63
  -1  15  -6  227.52   15.04
  -1 -15  -6  233.92   15.51
   1  15   6  235.22   14.99
  -1  15  -7   20.82    4.35
   1  15   7   30.49    4.62
   1 -15   7   23.72    5.61
   1 -15   8    4.66    4.45
  -1  15  -8    4.08    3.34
   1  15   8    7.87    3.26
  -1 -15  -8    1.79    6.39
   1 -15   9   18.90    5.59
  -1  15  -9   21.87    4.23
   1  15   9   17.14    3.94
  -1 -15  -9   16.31    7.68
   1 -15  10   15.40    5.36
  -1  15 -10   13.55    3.66
   1  15  10   14.65    3.72
  -1 -15 -10   20.19    8.77
   1 -15  11  115.60   11.32
  -1 -15 -11  107.84   14.94
   1  15  11   89.59    8.13
  -1  15 -11  106.70    8.68
   1  15  12   53.35    5.88
  -1  15 -12   58.52    6.49
   1  15  13   20.00    4.09
   1  15  14    1.51    2.79
   1  15  15   30.00    4.67
   1 -16 -12  106.52   20.06
   1  16 -12  153.70   10.77
   1 -16 -11  189.04   23.52
   1  16 -11  160.38   11.51
   1 -16 -10  141.49   21.33
   1  16 -10  170.26   11.71
  -1  16  10  156.30   11.04
  -1 -16   9  139.74   12.61
   1 -16  -9  120.76   19.98
   1 -16  -9  144.30   17.82
   1  16  -9  133.23   10.28
  -1  16   9  131.42    9.80
  -1 -16   8   15.89    5.15
   1 -16  -8   12.91    8.10
   1 -16  -8   27.42   11.71
   1  16  -8   13.32    4.05
  -1  16   8   15.02    3.51
  -1 -16   7    1.83    3.94
   1 -16  -7   10.86    7.78
   1 -16  -7    4.78   10.27
   1  16  -7    1.78    3.08
  -1  16   7   -2.13    2.95
  -1 -16   6   -1.80    3.78
   1 -16  -6   -4.61   10.27
   1 -16  -6    1.78    7.17
   1 -16  -6   -0.80    3.14
  -1  16   6    1.65    2.66
   1  16  -6    1.82    3.20
  -1 -16   5  142.31   12.24
   1 -16  -5  160.40   19.93
   1 -16  -5  144.81   16.91
  -1  16   5  143.64   10.69
   1 -16  -5  135.09   11.74
   1  16  -5  146.54   11.05
  -1 -16   4   73.88    8.78
   1 -16  -4  100.28   16.02
   1 -16  -4   85.75   12.85
   1 -16  -4   93.46    9.17
  -1  16   4   77.42    7.65
   1  16  -4   85.35    8.10
  -1 -16   3  136.67   11.94
   1 -16  -3  154.38   18.21
   1 -16  -3  134.19   11.73
   1  16  -3  126.16   11.01
  -1  16   3  132.46   10.47
   1  16  -3  129.73   10.59
  -1 -16   2  101.80    9.99
   1 -16  -2   82.20   14.47
   1 -16  -2  122.34   15.32
   1  16  -2   90.73    8.91
   1 -16  -2  116.61   10.49
  -1  16   2   81.56    8.27
   1  16  -2  120.21    9.61
   1 -16  -1   17.88    8.00
   1 -16  -1   10.53    8.24
   1  16  -1    7.78    3.98
  -1  16   1   10.71    4.03
  -1 -16   1    8.19    4.10
   1 -16  -1    6.79    3.87
   1 -16   0    0.86    3.85
  -1 -16   0   -0.80    3.58
   1 -16   0   -3.25    7.86
   1 -16   0   -3.19    6.72
   1  16   0   -2.08    3.21
  -1  16   0    1.29    3.11
  -1  16   0   -1.38    4.08
   1 -16   1  269.20   18.55
  -1 -16  -1  291.97   18.39
   1 -16   1  238.95   21.85
   1 -16   1  308.85   23.71
   1  16   1  263.26   17.12
  -1  16  -1  247.96   16.80
  -1  16  -1  257.68   17.22
   1 -16   2   42.62    7.03
  -1 -16  -2   36.51    5.89
   1 -16   2   35.39    8.68
   1 -16   2   29.21    9.14
   1  16   2   37.28    5.79
  -1  16  -2   38.07    5.84
   1 -16   3  463.87   28.73
   1 -16   3  473.92   31.39
   1 -16   3  453.46   32.53
  -1  16  -3  481.41   27.27
  -1 -16  -3  497.88   28.12
   1  16   3  483.79   27.12
  -1 -16  -4  141.70   16.77
  -1  16  -4  132.39   10.13
   1 -16   4   92.93   10.50
   1  16   4  105.82    9.32
  -1 -16  -4   97.16    9.55
   1 -16   5   54.17    7.64
  -1  16  -5   39.11    5.99
   1  16   5   37.73    5.68
  -1 -16  -5   53.60    6.71
   1 -16   6   -3.79    4.15
  -1  16  -6   -0.64    3.22
   1  16   6   -1.84    3.15
  -1 -16  -6    9.21    8.21
  -1  16  -7   43.64    5.90
   1 -16   7   49.04    7.55
   1  16   7   38.36    5.56
  -1  16  -8  112.96    9.37
   1  16   8   99.62    8.79
   1 -16   8  113.35   11.36
  -1  16  -9   79.30    8.03
   1  16   9   97.02    8.23
   1  16  10  132.14   10.19
   1  16  11   14.30    3.59
   1  16  12   20.08    4.14
   1  16  13   17.50    4.03
   1 -17 -10   -2.68   10.85
   1 -17  -9   39.30   13.55
  -1  17   8   90.16    7.96
   1 -17  -8  100.83   18.14
   1 -17  -7   94.35   16.88
  -1  17   7   61.48    6.72
   1  17  -7   79.72    7.59
   1  17  -6   34.87    5.44
   1 -17  -6   25.73   10.90
  -1  17   6   31.48    5.03
   1 -17  -5   15.15    4.58
  -1  17   5   12.35    3.79
   1 -17  -5    6.69    9.42
   1  17  -5   10.34    4.01
  -1 -17   5   18.57    5.23
   1 -17  -4    0.85    3.38
  -1 -17   4    6.37    4.54
  -1  17   4    7.25    3.30
   1  17  -4    0.77    3.91
   1 -17  -4    4.24    8.58
   1  17  -4    5.98    3.63
   1 -17  -4    1.81    6.65
   1 -17  -3    2.60    3.43
  -1 -17   3   -0.89    4.64
  -1  17   3    3.72    3.09
   1  17  -3   -1.52    4.45
   1 -17  -3   10.06    7.95
   1  17  -3    2.68    3.71
   1 -17  -3    5.34    7.80
   1 -17  -2   39.62    6.86
  -1 -17   2   46.43    7.10
   1  17  -2   42.79    6.78
  -1  17   2   31.86    5.27
   1 -17  -2   62.63   12.73
   1  17  -2   39.40    6.00
   1 -17  -2   50.79   10.70
  -1 -17   1   56.05    7.62
   1 -17  -1   49.25    7.44
  -1  17   1   44.53    6.29
   1  17  -1   49.26    6.84
   1 -17  -1   47.62   11.38
   1  17  -1   60.35    7.04
   1 -17  -1   67.12   11.94
  -1 -17   0   26.20    6.00
   1 -17   0   28.11    6.37
  -1  17   0   19.44    4.64
   1  17   0   22.39    5.16
   1 -17   0   34.45    9.45
  -1  17   0   33.42    5.84
   1 -17   0   37.15   10.03
   1  17   1   27.53    5.40
  -1  17  -1   21.27    4.86
  -1  17  -1   28.05    5.50
   1 -17   1   34.83    9.46
   1 -17   1   26.66    5.73
  -1 -17  -1   34.13    6.28
  -1  17  -2    4.89    3.74
   1  17   2    4.86    3.89
   1 -17   2    6.51    7.52
   1 -17   2   13.04    5.04
  -1 -17  -2    7.35    4.36
   1  17   3   33.25    5.50
   1 -17   3   33.52    9.24
  -1 -17  -3   29.64    5.80
   1  17   4   30.66    5.13
  -1 -17  -4   25.06    5.40
   1 -17   4   31.30    9.23
  -1 -17  -5  102.10    9.67
   1  17   5   93.50    8.58
   1  17   6   67.45    7.34
   1 -17   6   73.34   11.65
   1  17   7  204.51   14.07
   1  17   8   76.76    7.58
   1  17   9    2.38    3.18
   1  17  10    1.16    3.40
   1 -18  -8   22.63   11.26
   1 -18  -7   -2.41   11.51
   1 -18  -6  -11.70   10.82
  -1  18   5    9.12    3.93
   1 -18  -5   17.87   10.66
  -1  18   4   44.11    6.20
   1 -18  -4   63.72   13.57
  -1  18   3   11.52    3.96
  -1  18   2   46.00    6.38
  -1  18   1   -0.67    3.40
  -1  18   0   14.52    4.30
  -1  18  -1   19.82    4.86
  -1  18  -2  139.10   11.72
   1 -18   2  172.60   18.06
   1 -18   3   82.13   13.27
   1 -18   4  106.73   14.02
   1 -18   5   96.34   14.05
   1 -18   6   14.14    7.75
   1 -18   7   50.55   10.43
   1 -18   8  108.89   14.22
  -2   0  28   92.04   13.81
   2   0 -28   79.96    9.39
  -2   0  27   -1.76    6.79
   2   0 -27   -0.91    3.99
   2   0 -26  149.13   10.48
   2   0 -26  126.26   12.13
  -2   0  26  130.83   16.44
  -2   0  26  147.29   10.53
   2   0 -25   -1.00    2.50
   2   0 -25   -1.81    4.25
  -2   0  25   -5.00    7.03
  -2   0  25   -0.50    2.55
  -2   0  24   -1.62    6.11
  -2   0  24   -0.48    2.51
   2   0 -24    3.28    2.40
   2   0 -24   -0.90    3.79
  -2   0  23    1.57    6.07
  -2   0  23    0.45    2.31
   2   0 -23    0.44    2.33
   2   0 -23   -1.79    4.26
  -2   0  22  152.57   16.13
  -2   0  22  175.10   10.81
   2   0 -22  160.26   10.55
   2   0 -22  158.05   13.34
  -2   0  21   -1.46    5.90
  -2   0  21   -0.80    1.93
   2   0 -21    0.39    2.14
   2   0 -21    0.88    4.25
   2   0 -20 1453.89   71.06
  -2   0  20 1457.61   78.91
  -2   0  20 1494.16   74.56
  -2   0  20 1504.80   71.22
   2   0 -20 1445.90   74.77
   2   0 -19   -1.03    1.70
  -2   0  19   -1.33    5.27
  -2   0  19    1.54    3.67
  -2   0  19    1.06    1.76
   2   0 -19   -0.85    3.80
   2   0 -18   80.86    5.99
  -2   0  18   76.31   10.63
  -2   0  18   69.14    8.15
  -2   0  18   94.16    6.31
   2   0 -18   71.00    8.46
  -2   0  17   -0.20    1.37
  -2   0  17    0.70    3.48
   2   0 -17   -0.79    3.53
  -2   0  17    3.61    4.75
   2   0 -17   -0.30    1.62
  -2   0  17   -1.23    1.69
   2   0 -16  888.43   48.66
  -2   0  16  929.62   51.43
   2   0 -16  926.01   45.11
  -2   0  16  895.22   47.97
  -2   0  16  944.99   44.48
  -2   0  16  937.81   45.26
  -2   0  15    1.06    4.01
  -2   0  15   -0.26    1.24
   2   0 -15   -0.73    3.35
  -2   0  15   -0.62    3.02
  -2   0  15    0.18    1.10
   2   0 -15    0.25    1.29
  -2   0  14 3019.10  139.03
   2   0 -14 2866.94  138.87
   2   0 -14 2908.27  142.52
  -2   0  14 3014.31  144.98
  -2   0  14 3018.62  138.38
  -2   0  14 2916.05  141.62
   2   0 -13    0.21    1.02
  -2   0  13   -0.92    3.46
  -2   0  13    0.22    1.05
   2   0 -13   -1.31    3.17
  -2   0  13    0.29    0.86
  -2   0  13   -1.63    2.71
  -2   0  12 2164.93  110.78
  -2   0  12 2259.70  107.09
   2   0 -12 2206.48  104.54
  -2   0  12 2232.78  109.67
  -2   0  12 2233.83  104.69
   2   0 -12 2283.35  107.98
   2   0 -11    1.10    2.65
   2   0 -11   -0.17    0.88
  -2   0  11   -2.76    4.52
  -2   0  11    0.56    1.00
  -2   0  11    0.46    2.37
  -2   0  10  230.14   11.61
  -2   0  10  217.25   13.26
  -2   0  10  206.84   15.82
   2   0 -10  220.41   11.44
   2   0 -10  217.19   13.87
  -2   0   9   -1.11    2.23
   2   0  -9    0.45    2.36
  -2   0   9   -0.30    0.85
  -2   0   9    1.44    3.93
  -2   0   8  543.91   30.16
  -2   0   8  617.15   28.80
   2   0  -8  619.47   30.90
  -2   0   7   -0.12    0.72
   2   0  -7   -0.41    1.28
   2   0  -7    0.67    1.94
   2   0  -6 3428.49  161.78
  -2   0   6 3449.91  160.39
   2   0  -6 3472.82  161.06
   2   0  -5   -0.78    1.10
   2   0  -5    0.40    2.75
   2   0  -5    1.58    1.48
   2   0  -5    0.26    0.34
  -2   0   5    0.59    0.64
  -2   0   4  261.97   13.14
   2   0  -4  269.04   14.61
  -2   0   4  257.32   13.73
   2   0  -4  286.20   13.50
   2   0  -4  252.10   12.26
  -2   0   4  261.46   12.55
  -2   0   3    2.75    2.06
  -2   0   3   -0.13    0.96
  -2   0   3    1.60    1.20
  -2   0   3    0.64    0.51
   2   0  -3    0.25    1.81
  -2   0   2 1807.40   88.27
  -2   0   2 1977.68   88.85
  -2   0   2 1957.22   88.31
   2   0  -2 1944.90   89.46
  -2   0   2 1912.62   89.60
  -2   0   1    0.69    0.80
  -2   0   1    0.28    0.45
  -2   0   1    0.81    1.28
  -2   0   1    0.88    0.60
   2   0  -1    1.33    0.85
  -2   0   1    0.33    0.94
  -2   0   1    1.67    0.86
  -2   0   0 9999.00  441.73
  -2   0   0 9593.45  441.41
  -2   0   0 9429.54  441.16
  -2   0   0 9489.24  441.29
   2   0   0 9822.90  441.45
  -2   0   0 8988.49  441.37
  -2   0   0 9679.99  441.83
   2   0   0 9909.63  441.85
  -2   0  -1   -0.12    1.06
   2   0   1    0.25    0.96
  -2   0  -1    0.04    0.35
  -2   0  -1    0.47    0.60
   2   0   1    0.08    0.65
  -2   0  -1   -0.33    0.89
  -2   0  -1    0.57    0.59
  -2   0  -1    0.05    0.42
  -2   0  -2  924.11   44.59
   2   0   2  960.93   44.69
  -2   0  -2  864.17   44.13
  -2   0  -2  892.66   44.03
  -2   0  -2  911.30   44.22
  -2   0  -3    0.17    1.40
   2   0   3   -0.30    0.72
  -2   0  -3    0.07    0.60
  -2   0  -4 1636.85   76.49
  -2   0  -4 1583.40   75.49
   2   0   4 1605.08   75.55
   2   0   4 1703.60   76.45
  -2   0  -5    0.11    0.63
   2   0   5    0.49    1.51
  -2   0  -5    0.26    1.78
   2   0   5    1.30    0.71
  -2   0  -5    0.28    0.74
  -2   0  -6  561.96   28.97
  -2   0  -6  559.46   27.45
  -2   0  -6  566.58   27.72
   2   0   6  590.02   28.84
   2   0   6  591.30   27.32
  -2   0  -6  565.35   27.24
   2   0   7    0.37    0.93
  -2   0  -7    0.88    0.83
  -2   0  -7   -0.74    1.33
   2   0   7   -0.35    1.86
  -2   0  -7    0.11    0.78
   2   0   8   71.81    4.30
  -2   0  -8   72.29    6.29
  -2   0  -8   68.58    4.13
  -2   0  -8   73.63    4.82
  -2   0  -8   66.69    4.42
   2   0   8   71.68    5.99
  -2   0  -9   -0.24    0.88
  -2   0  -9   -0.94    2.54
   2   0   9   -0.15    0.89
  -2   0  -9    0.22    1.33
   2   0   9   -1.84    2.19
  -2   0  -9    0.18    0.86
  -2   0 -10  129.72    7.90
   2   0  10  142.75    7.73
  -2   0 -10  132.14    8.14
   2   0  10  145.28   10.15
  -2   0 -10  146.54    7.49
  -2   0 -11   -0.98    1.34
  -2   0 -11   -0.14    0.82
   2   0  11    0.89    1.01
  -2   0 -11    0.67    1.07
   2   0  11    0.57    2.36
  -2   0 -12  657.03   32.77
   2   0  12  674.18   33.33
   2   0  12  716.31   33.31
  -2   0 -12  700.48   33.73
  -2   0 -12  683.36   33.63
   2   0  12  725.36   36.76
   2   0  13   -0.68    3.05
  -2   0 -13   -0.74    0.92
   2   0  13   -0.21    1.14
  -2   0 -13    1.60    1.25
  -2   0 -13   -0.54    1.39
   2   0  13    0.23    1.28
  -2   0 -14  397.43   20.78
   2   0  14  402.81   20.48
   2   0  14  384.28   23.77
   2   0  14  407.85   20.36
   2   0  15   -0.80    1.30
  -2   0 -15   -0.62    1.53
   2   0  15   -0.80    3.43
  -2   0 -15   -3.66    4.93
   2   0  16   44.88    4.01
  -2   0 -16   45.97    4.27
   2   0  16   38.22    6.45
  -2   0 -16   47.96    8.62
   2   0  17    0.61    1.58
   2   0  17   -0.91    4.12
  -2   0 -17    1.30    5.71
  -2   0 -17    0.36    1.80
   2   0  18 1407.84   70.20
  -2   0 -18 1347.42   65.52
   2   0  18 1372.31   65.08
  -2   0 -18 1212.42   71.63
   2   0  19   -0.70    1.73
  -2   0 -19    2.46    2.07
  -2   0 -19    1.35    5.35
   2   0  19    2.02    4.65
   2   0  20  189.04   15.84
  -2   0 -20  161.95   16.57
  -2   0 -20  195.74   12.06
   2   0  20  194.30   11.63
   2   0  21   -1.98    2.33
   2   0  21   -2.21    4.65
  -2   0 -21    1.36    6.28
  -2   0 -21    0.93    2.32
   2   0  22   82.76   11.04
  -2   0 -22  116.62    8.61
   2   0  22  118.07    8.13
  -2   0 -22   80.66   11.88
   2   0  23   -0.45    2.57
  -2   0 -23   -1.57    2.79
  -2   0 -23    2.65    6.12
   2   0  23    2.38    5.02
   2   0  24  613.82   37.26
  -2   0 -24  610.19   32.36
   2   0  24  610.66   31.78
  -2   0 -24  583.04   37.44
   2   0  25   -1.27    4.90
   2   0  25   -1.98    3.04
   2   0  26  238.25   19.98
   2   0  27    1.32    6.00
  -2   1  28    3.62    7.93
  -2  -1  28    1.79    7.39
   2  -1 -28    7.33    5.59
  -2   1  27   -1.78    7.18
  -2  -1  27   -3.51    7.84
   2  -1 -27    1.05    4.60
   2   1 -27   -1.55    3.58
  -2  -1  26   23.91    8.92
  -2   1  26   53.55   10.93
   2  -1 -26   51.65    8.11
   2   1 -26   53.60    7.20
   2  -1 -26   48.96    5.74
   2   1 -26   47.62    5.61
  -2  -1  26   54.24    5.83
  -2   1  26   47.65    5.53
  -2   1  25   37.07    9.64
  -2  -1  25   38.27    9.63
   2  -1 -25   46.85    7.68
   2   1 -25   46.19    6.55
   2  -1 -25   45.35    5.29
   2   1 -25   39.86    4.96
  -2  -1  25   44.14    5.25
  -2   1  25   49.75    5.35
  -2   1  24   40.72    9.27
   2   1 -24   53.88    5.45
   2  -1 -24   47.75    5.24
  -2   1  24   48.99    5.34
  -2  -1  24   53.54    5.54
   2   1 -24   36.48    6.23
   2  -1 -24   40.25    7.78
  -2   1  23  223.17   20.11
  -2  -1  23  219.79   19.94
   2   1 -23  209.50   15.05
   2  -1 -23  201.35   16.72
   2   1 -23  198.64   12.88
   2  -1 -23  209.33   13.19
  -2   1  23  227.83   13.31
  -2  -1  23  218.91   13.31
  -2   1  22   -1.52    6.01
  -2  -1  22    1.51    5.54
  -2   1  22    0.42    2.43
   2   1 -22    1.64    2.04
   2  -1 -22    1.29    2.21
  -2  -1  22   -2.64    2.87
   2   1 -22   -0.76    3.44
   2  -1 -22   -1.07    4.62
  -2  -1  21   52.22   10.02
  -2   1  21   48.12    9.52
   2   1 -21   49.46    6.56
   2  -1 -21   62.59    8.79
   2  -1 -21   50.52    5.17
   2   1 -21   57.32    5.13
  -2  -1  21   58.08    5.27
  -2   1  21   51.28    5.03
  -2  -1  20  174.35   12.63
  -2   1  20  130.54   14.30
  -2  -1  20  148.77   14.76
   2  -1 -20  149.67   13.61
   2   1 -20  145.07   11.46
   2  -1 -20  145.92    9.46
   2   1 -20  143.93    9.27
  -2   1  20  142.90    9.26
  -2  -1  20  126.64    9.17
  -2   1  19  362.98   22.55
  -2  -1  19  376.94   22.37
  -2   1  19  343.01   25.37
  -2  -1  19  337.99   25.29
   2   1 -19  341.32   21.46
   2  -1 -19  337.04   23.51
   2  -1 -19  352.54   19.31
   2   1 -19  369.58   19.33
  -2  -1  19  359.25   19.47
  -2   1  19  377.04   19.35
  -2  -1  18   36.64    5.65
  -2   1  18   39.05    6.23
  -2   1  18   52.63    8.72
  -2  -1  18   28.88    7.41
   2   1 -18   44.62    5.94
   2  -1 -18   36.45    6.70
  -2  -1  18   46.59    4.26
  -2   1  18   39.33    3.92
   2  -1 -18   35.75    3.82
   2   1 -18   41.30    3.91
  -2   1  17 1387.90   63.86
   2   1 -17 1342.99   64.50
   2  -1 -17 1247.45   69.11
   2   1 -17 1276.39   66.97
  -2  -1  17 1349.64   63.91
   2  -1 -17 1287.85   64.49
  -2   1  17 1353.75   71.62
  -2  -1  17 1378.23   71.40
  -2   1  17 1376.39   64.59
  -2  -1  17 1363.58   64.74
  -2   1  17 1302.15   67.72
  -2  -1  17 1378.82   67.55
   2  -1 -16   13.31    2.39
   2   1 -16   18.06    2.43
  -2  -1  16   21.29    4.32
  -2   1  16   15.33    4.30
  -2   1  16   17.27    2.45
   2  -1 -16   19.67    5.35
   2   1 -16   18.43    4.15
  -2  -1  16   17.59    2.19
  -2   1  16   18.48    5.56
  -2  -1  16   15.54    5.27
  -2  -1  16   14.39    2.53
  -2  -1  15  105.47    6.79
  -2   1  15  106.81    6.71
   2   1 -15  104.23    5.07
   2   1 -15  103.16    6.60
   2  -1 -15   95.56    9.92
   2   1 -15   95.89    8.30
  -2   1  15   92.39   10.56
  -2  -1  15  111.98   11.04
  -2   1  15   99.83    9.00
  -2  -1  15   98.72    6.11
   2  -1 -15   99.63    6.61
  -2  -1  15  105.54    8.72
  -2  -1  14    1.03    1.29
   2   1 -14    2.00    0.50
   2  -1 -14    0.96    1.29
  -2   1  14    1.91    1.38
  -2   1  14   -0.62    2.58
  -2  -1  14   -0.54    2.67
   2   1 -14   -0.54    2.14
  -2   1  14    3.06    4.29
   2  -1 -14   -2.56    3.53
  -2  -1  14    2.52    1.29
  -2  -1  13  469.88   25.07
   2   1 -13  548.25   23.68
  -2   1  13  489.52   25.01
   2   1 -13  493.45   27.08
   2  -1 -13  475.46   29.13
  -2   1  13  405.24   29.10
  -2  -1  13  470.24   24.46
   2  -1 -13  471.58   24.93
  -2  -1  13  468.53   26.88
  -2  -1  13  464.82   30.34
  -2   1  13  474.88   27.55
  -2  -1  12  148.01    9.64
  -2  -1  12  118.44   11.89
   2   1 -12  127.80    9.27
   2  -1 -12  119.14   10.87
  -2  -1  12  138.92    7.92
  -2   1  12  151.41    7.93
  -2  -1  12  131.32    7.31
   2  -1 -12  125.03    7.66
  -2   1  12  146.86   10.29
  -2  -1  11 2212.54  112.51
   2  -1 -11 2155.19  111.49
   2   1 -11 2280.53  109.49
  -2  -1  11 2258.41  107.75
  -2   1  11 2230.09  107.59
  -2  -1  11 2141.84  107.10
   2  -1 -11 2133.34  107.49
  -2   1  11 2242.32  110.14
   2  -1 -10  102.42    6.04
  -2  -1  10  111.80    6.27
  -2   1  10  108.31    6.11
  -2  -1  10  100.44    9.50
   2  -1 -10  112.53    9.33
   2   1 -10  114.23    7.60
  -2  -1  10   78.74    7.60
  -2   1  10  104.29    8.11
  -2  -1  10  103.38    5.71
   2  -1  -9 1623.84   78.50
  -2  -1   9 1733.35   78.76
  -2   1   9 1733.63   78.59
   2  -1  -9 1659.21   82.03
  -2  -1   9 1711.14   82.35
   2   1  -9 1731.43   80.11
  -2  -1   9 1592.72   80.32
  -2   1   9 1683.04   80.89
  -2  -1   9 1638.08   78.15
  -2   1   8 1856.91   88.45
  -2  -1   8 1901.72   84.69
   2  -1  -8 1693.89   84.36
  -2   1   8 1876.09   84.49
   2   1  -8 1861.60   85.75
   2  -1  -8 1802.09   87.63
  -2  -1   8 1841.79   87.49
  -2  -1   8 1760.49   84.08
   2  -1  -7 1674.54   70.98
  -2  -1   7 1549.94   69.26
   2  -1  -7 1393.84   68.93
   2  -1  -7 1547.22   69.53
   2   1  -7 1442.24   69.99
  -2   1   7 1472.82   69.01
  -2  -1   7 1431.00   71.12
   2  -1  -7 1489.05   71.89
   2   1  -7 1539.35   70.12
  -2  -1   7 1422.42   68.67
   2  -1  -6  332.55   16.68
  -2   1   6  304.01   15.04
   2  -1  -6  325.34   15.49
  -2  -1   6  324.96   15.30
   2  -1  -6  292.87   14.96
  -2  -1   6  299.87   14.74
  -2   1   6  301.08   18.34
   2   1  -6  347.60   16.10
   2  -1  -6  300.71   17.25
  -2  -1   5 4170.51  209.28
   2  -1  -5 4621.37  211.06
  -2   1   5 4191.11  211.05
   2   1  -5 4178.82  211.92
  -2  -1   5 4279.94  209.80
   2  -1  -5 4098.00  209.46
   2  -1  -5 4386.32  209.88
  -2   1   5 4171.53  209.52
   2  -1  -5 4357.10  211.46
  -2   1   5 4179.96  212.21
  -2   1   4 1267.84   60.64
  -2  -1   4 1298.83   61.64
  -2   1   4 1309.63   61.05
   2  -1  -4 1260.05   60.59
  -2  -1   4 1266.64   60.43
  -2   1   4 1380.08   60.50
  -2   1   4 1280.92   62.05
   2  -1  -4 1454.62   62.16
  -2   1   4 1239.75   62.81
   2  -1  -4 1228.74   62.14
  -2  -1   4 1329.30   61.00
   2  -1  -4 1317.45   60.98
   2   1  -4 1304.90   62.76
   2  -1  -3   44.18    2.25
  -2  -1   3   40.47    2.67
   2  -1  -3   42.40    2.60
  -2   1   3   40.76    2.69
  -2   1   3   40.06    2.26
  -2  -1   3   40.59    3.11
   2   1  -3   38.96    3.74
  -2   1   3   39.50    3.96
  -2   1   3   40.97    2.26
  -2   1   3   35.61    3.43
   2  -1  -3   45.54    3.46
  -2   1   3   41.63    2.18
  -2   1   3   33.45    3.53
   2  -1  -3   44.75    3.45
  -2   1   2   93.78    5.00
  -2  -1   2   84.95    4.75
   2   1  -2   83.12    5.51
  -2   1   2   92.95    5.72
  -2  -1   2   84.42    5.16
   2   1  -2   91.25    5.17
  -2   1   2   86.77    4.71
  -2   1   2   87.06    4.25
  -2   1   2   78.81    5.30
  -2  -1   2   87.66    4.99
  -2   1   2   84.43    5.34
  -2   1   2   88.20    4.45
   2   1  -1  864.22   39.46
  -2   1   1  825.39   39.67
  -2   1   1  819.14   39.01
   2   1  -1  835.03   39.45
  -2  -1   1  845.09   39.51
  -2   1   1  843.05   39.43
   2   1  -1  853.06   39.56
  -2  -1   1  824.55   39.63
  -2   1   1  842.44   39.87
  -2   1   1  830.02   39.50
  -2   1   1  810.78   39.28
  -2   1   0 1555.54   71.29
   2   1   0 1543.23   71.29
  -2   1   0 1516.23   71.11
  -2  -1   0 1478.04   71.34
  -2   1   0 1505.38   70.90
  -2   1   0 1511.99   71.26
  -2  -1   0 1501.34   71.17
  -2   1   0 1525.26   70.91
  -2   1   0 1549.03   70.99
   2   1   0 1512.96   71.32
  -2  -1   0 1547.89   71.39
  -2   1  -1 1272.68   60.29
   2   1   1 1306.29   60.72
  -2   1  -1 1311.98   60.67
  -2  -1  -1 1270.75   60.53
  -2   1  -1 1303.76   60.36
  -2  -1  -1 1324.48   60.84
  -2   1  -1 1303.67   60.39
   2   1   1 1257.71   60.72
  -2   1  -1 1286.36   60.26
  -2   1  -2  220.07   10.64
  -2  -1  -2  208.82   10.88
   2  -1   2  218.97   10.78
  -2  -1  -2  216.31   11.27
   2  -1   2  204.93   10.31
  -2   1  -2  216.70   10.82
   2   1   2  238.65   11.23
  -2  -1  -2  221.04   10.79
  -2   1  -2  227.81   10.71
   2   1   2  220.91   10.71
   2   1   3 1233.64   56.23
  -2   1  -3 1195.79   56.16
  -2  -1  -3 1285.91   57.60
  -2  -1  -3 1208.51   56.47
   2   1   3 1207.50   56.40
  -2  -1  -3 1209.23   56.34
   2  -1   3 1243.21   56.45
   2  -1   3 1140.31   55.89
   2   1   4  186.42    8.94
  -2   1  -4  167.22    9.21
  -2   1  -4  180.94    8.89
   2  -1   4  190.41    9.19
  -2  -1  -4  176.61   10.38
  -2  -1  -4  176.74    9.17
  -2  -1  -4  172.35    9.05
   2  -1   4  165.32    8.66
   2   1   5  428.56   20.02
  -2  -1  -5  428.11   21.91
  -2   1  -5  393.59   20.65
   2  -1   5  437.59   20.67
   2   1   5  441.55   21.81
  -2  -1  -5  421.74   20.33
   2  -1   5  393.14   19.86
  -2  -1  -5  408.82   20.21
  -2   1  -5  416.72   20.00
  -2   1  -6    0.58    0.63
   2  -1   6    0.50    0.97
   2   1   6    3.57    0.93
  -2   1  -6   -0.11    0.74
   2  -1   6    0.23    1.54
   2   1   6    0.36    1.97
  -2  -1  -6    1.54    2.18
  -2  -1  -6    0.46    0.97
  -2  -1  -6    0.74    0.91
   2  -1   6    0.61    0.66
   2  -1   7 2286.65  114.36
   2  -1   7 2447.14  115.83
  -2  -1  -7 2308.16  116.87
   2  -1   7 2251.01  114.51
   2   1   7 3109.64  114.94
  -2   1  -7 2919.89  114.76
   2   1   7 2365.81  116.66
  -2   1  -7 2383.80  114.55
  -2  -1  -7 2353.59  114.76
  -2  -1  -7 2365.87  115.65
  -2  -1  -7 2257.77  114.69
   2  -1   8  307.21   16.20
  -2  -1  -8  301.45   18.78
   2  -1   8  315.07   17.81
   2  -1   8  295.05   16.27
  -2   1  -8  317.76   16.38
   2   1   8  318.39   18.54
  -2  -1  -8  297.29   16.49
  -2  -1  -8  321.92   16.60
  -2  -1  -8  304.54   17.40
  -2  -1  -9  208.35   12.45
  -2   1  -9  260.47   11.45
   2   1   9  228.99   11.15
  -2   1  -9  209.63   11.35
   2   1   9  219.86   13.79
   2  -1   9  201.79   11.26
  -2  -1  -9  199.04   11.48
   2  -1   9  205.38   13.05
  -2  -1  -9  224.58   14.12
   2  -1   9  210.63   11.20
  -2  -1 -10  218.69   13.11
  -2   1 -10  261.73   11.83
   2   1  10  242.79   11.69
   2   1  10  219.76   14.52
  -2   1 -10  226.64   12.06
   2  -1  10  217.57   11.90
  -2  -1 -10  205.21   12.13
   2  -1  10  221.39   11.87
   2  -1  10  210.64   13.80
  -2  -1 -10  236.90   15.12
   2   1  11   11.83    1.65
  -2  -1 -11   10.98    2.57
  -2   1 -11   10.06    1.47
   2   1  11    8.70    3.18
   2  -1  11   10.60    3.03
   2  -1  11   10.70    1.68
  -2  -1 -11    9.86    1.81
  -2   1 -11   11.61    1.77
   2  -1  11    8.56    1.57
  -2  -1 -11    8.48    3.29
   2   1  12   -0.19    1.02
  -2  -1 -12    1.13    1.77
  -2  -1 -12   -1.39    2.88
   2  -1  12    0.83    0.98
  -2   1 -12    0.43    0.98
   2  -1  12   -0.62    1.20
  -2   1 -12    1.88    1.14
  -2  -1 -12   -0.26    1.34
   2   1  12    0.68    2.74
   2  -1  12   -1.17    2.36
   2  -1  13   23.41    2.60
   2  -1  13   26.17    2.71
   2   1  13   28.23    2.66
  -2  -1 -13   27.19    3.45
  -2   1 -13   24.28    5.86
  -2  -1 -13   26.23    2.98
  -2   1 -13   24.25    2.76
  -2   1 -13   26.96    2.31
   2  -1  13   36.70    5.06
   2   1  13   32.19    5.16
  -2   1 -14   27.67    6.27
  -2  -1 -14   34.07    3.91
   2   1  14   33.92    2.99
   2  -1  14   27.40    2.94
   2   1  14   32.24    5.71
   2  -1  14   34.93    5.28
  -2   1 -14   28.71    2.53
   2  -1  14   30.64    2.96
  -2  -1 -14   27.93    3.19
  -2   1 -14   34.99    3.33
  -2  -1 -14   22.39    3.00
   2  -1  15  255.84   13.83
   2  -1  15  258.68   17.22
   2   1  15  249.55   13.82
   2   1  15  255.76   17.64
  -2   1 -15  256.75   13.07
  -2   1 -15  263.51   14.15
  -2  -1 -15  244.14   14.18
  -2  -1 -15  275.54   14.88
  -2   1 -15  212.63   17.93
   2  -1  16    1.45    1.40
   2   1  16   -1.16    1.61
   2   1  16   -0.90    3.38
   2  -1  16   -0.81    3.35
  -2   1 -16    0.51    1.29
  -2   1 -16    1.06    4.66
  -2  -1 -16   -2.89    5.97
  -2  -1 -16   -0.40    1.88
  -2   1 -16    1.31    1.65
  -2  -1 -16    0.36    1.87
   2  -1  17  206.87   11.90
   2   1  17  209.68   11.93
   2   1  17  227.40   16.39
   2  -1  17  200.74   15.22
  -2   1 -17  203.67   10.92
  -2  -1 -17  170.35   17.82
  -2   1 -17  207.14   16.81
  -2  -1 -17  208.83   12.37
  -2   1 -17  209.02   12.17
  -2  -1 -18    0.81    2.11
  -2   1 -18    4.85    2.37
  -2   1 -18    1.11    4.85
  -2  -1 -18   -3.07    6.07
   2  -1  18    0.92    3.62
   2   1  18    6.02    4.86
   2  -1  18    2.66    1.88
   2   1  18   -0.33    1.71
   2   1  19   91.73    6.90
  -2  -1 -19   89.67    7.28
  -2   1 -19  101.73    7.36
   2   1  19  118.83   11.38
   2  -1  19  114.07   10.77
   2  -1  19   99.17    7.08
  -2  -1 -19   87.71   12.84
  -2   1 -19   97.28   11.31
   2   1  20   43.67    4.50
   2  -1  20   52.80    8.14
   2   1  20   46.51    8.16
  -2  -1 -20   52.62    5.14
  -2   1 -20   52.40    5.01
   2  -1  20   42.03    4.63
  -2   1 -20   46.81    8.47
  -2  -1 -20   36.46    9.96
  -2   1 -21  485.88   30.96
  -2  -1 -21  489.43   33.97
  -2   1 -21  515.08   26.56
  -2  -1 -21  493.40   26.71
   2  -1  21  471.73   30.47
   2   1  21  486.90   31.30
   2   1  21  503.64   26.06
   2  -1  21  492.73   26.08
   2   1  22    3.35    2.57
   2  -1  22    2.22    4.67
   2   1  22    1.20    4.63
  -2   1 -22   -0.48    2.59
  -2  -1 -22    4.65    2.54
   2  -1  22    2.14    2.17
  -2   1 -22    7.66    4.96
  -2  -1 -22    6.34    6.68
  -2   1 -23  184.25   15.52
  -2  -1 -23  157.88   17.19
  -2   1 -23  183.28   12.05
  -2  -1 -23  187.61   12.33
   2  -1  23  180.74   15.88
   2   1  23  162.53   15.97
   2  -1  23  167.52   11.45
   2   1  23  188.39   11.63
   2   1  24    1.39    2.41
  -2  -1 -24    6.36    3.08
  -2   1 -24   -0.54    3.19
  -2  -1 -24    1.53    6.59
   2  -1  24    0.95    2.42
   2   1  24    6.40    4.95
   2  -1  24    1.18    4.89
  -2  -1 -25   49.36    9.89
   2  -1  25   51.20    5.72
   2   1  25   47.45    9.00
   2  -1  25   67.09    9.99
   2   1  25   49.89    5.49
   2  -1  26    8.70    5.66
   2   1  26   12.16    6.75
   2   1  27  400.57   28.44
   2  -2 -28   80.14   10.89
  -2  -2  28   88.86   13.20
   2  -2 -27   14.71    6.42
  -2  -2  27   24.42    9.56
  -2   2  27   16.06    8.27
   2  -2 -26  157.70   15.54
   2   2 -26  188.44   12.90
   2  -2 -26  146.02   11.52
   2   2 -26  171.62   11.52
  -2   2  26  169.40   11.51
  -2  -2  26  175.03   12.09
  -2   2  26  167.77   18.26
  -2  -2  26  172.31   18.36
  -2  -2  25    6.66    7.81
  -2   2  25   -1.70    6.23
   2  -2 -25    2.46    5.49
   2   2 -25   -1.32    3.20
  -2   2  25   -2.42    2.91
  -2  -2  25    2.18    2.72
   2  -2 -25    6.47    3.12
   2   2 -25    1.92    2.36
  -2  -2  24    4.86    6.56
  -2   2  24    8.20    6.79
   2   2 -24   12.31    3.81
   2  -2 -24   10.13    5.96
  -2   2  24   11.02    3.03
  -2  -2  24   13.42    3.51
   2   2 -24    9.15    2.82
   2  -2 -24    8.66    3.19
   2  -2 -23   84.95    7.43
   2   2 -23   93.57    7.40
   2  -2 -23   94.62   11.81
   2   2 -23   95.66    8.63
  -2   2  23   66.93   11.22
  -2  -2  23  109.69   13.86
  -2   2  23  109.34    7.71
  -2  -2  23  106.23    8.09
   2  -2 -22  240.07   14.72
   2   2 -22  246.22   14.43
   2   2 -22  258.05   16.00
   2  -2 -22  240.47   19.70
  -2  -2  22  252.33   21.19
  -2   2  22  221.05   20.60
  -2  -2  22  252.80   14.94
  -2   2  22  246.81   14.47
   2   2 -21   91.01    6.69
   2  -2 -21   89.78    6.95
   2  -2 -21   59.55    9.98
   2   2 -21   86.91    7.78
  -2   2  21   98.79   12.36
  -2  -2  21   79.04    8.86
  -2  -2  21   82.59   11.73
  -2  -2  21   81.75    6.79
  -2   2  21   84.90    6.56
   2  -2 -20  433.20   23.93
   2   2 -20  459.20   25.39
   2  -2 -20  437.53   29.44
   2   2 -20  457.33   23.81
  -2  -2  20  436.86   26.51
  -2  -2  20  472.21   24.23
  -2   2  20  453.22   23.78
  -2   2  20  459.02   30.84
  -2  -2  20  491.55   31.18
  -2  -2  19   78.64   10.30
  -2   2  19   67.49    9.83
  -2  -2  19   63.58    7.39
   2  -2 -19   59.34    5.31
   2  -2 -19   62.64    9.21
   2   2 -19   64.98    6.50
   2   2 -19   64.76    5.25
  -2  -2  19   68.97    5.70
  -2   2  19   83.78    5.69
   2   2 -19   59.76    3.40
   2  -2 -18    2.37    4.57
  -2  -2  18    2.47    5.21
  -2   2  18   -1.29    4.88
  -2  -2  18    0.67    3.36
  -2   2  18   -0.80    4.32
  -2   2  18   -0.32    1.75
  -2  -2  18    1.82    1.65
   2   2 -18    2.17    2.54
   2   2 -18    0.32    1.53
   2  -2 -18    2.45    1.75
   2   2 -18    2.29    0.70
   2  -2 -17   83.79    6.54
   2   2 -17   98.42    7.86
   2  -2 -17   96.16   11.04
  -2  -2  17   89.18    8.52
  -2   2  17   92.20    9.35
  -2   2  17   91.12    6.53
  -2  -2  17   84.27    6.06
  -2  -2  17   84.39    6.67
  -2  -2  17   91.89   10.64
  -2   2  17   81.19   10.70
   2   2 -17  114.45    5.22
   2  -2 -16  227.67   13.67
   2   2 -16  224.86   14.68
   2  -2 -16  227.87   18.51
  -2  -2  16  231.57   15.58
  -2   2  16  238.16   16.55
  -2   2  16  242.34   13.58
  -2  -2  16  234.09   13.09
  -2  -2  16  234.34   13.80
  -2   2  16  240.38   19.08
   2   2 -16  274.56   12.12
  -2   2  15  112.29    6.94
   2  -2 -15   90.62   10.61
   2   2 -15  111.36    8.07
  -2  -2  15  116.67    8.88
  -2   2  15  113.64   11.51
  -2   2  15  100.38    9.29
   2  -2 -15  108.82    7.00
  -2  -2  15   98.58    6.36
  -2  -2  15  113.08    7.21
  -2   2  14 1201.54   56.30
  -2  -2  14 1168.75   62.27
  -2  -2  14 1260.35   58.44
   2  -2 -14 1265.63   59.07
  -2   2  14 1158.55   59.43
   2  -2 -14 1158.27   56.34
  -2  -2  14 1214.49   56.59
  -2  -2  14 1097.66   55.70
   2  -2 -14 1153.03   61.98
   2   2 -14 1184.26   57.73
  -2   2  13   12.11    1.90
   2  -2 -13    9.70    1.75
   2   2 -13   13.59    2.64
   2  -2 -13   13.91    4.98
  -2  -2  13   12.32    5.20
  -2  -2  13    2.63    2.95
   2  -2 -13    9.64    2.89
  -2  -2  13    8.42    1.55
  -2   2  13   15.06    3.88
  -2  -2  13   10.71    1.90
   2  -2 -12  208.17   11.35
   2  -2 -12  238.98   16.56
   2   2 -12  219.14   12.42
  -2  -2  12  200.37   15.44
   2  -2 -12  235.11   13.72
  -2  -2  12  174.60   13.18
  -2  -2  12  200.34   10.87
  -2   2  12  221.49   14.21
  -2  -2  12  221.90   11.66
   2  -2 -11    2.75    1.12
   2   2 -11    4.17    1.76
  -2  -2  11    4.38    3.69
   2  -2 -11    4.41    2.55
   2  -2 -11    4.33    3.58
  -2  -2  11    4.66    1.12
  -2   2  11    2.23    2.53
  -2  -2  11    4.71    1.31
  -2  -2  10  136.19    7.51
  -2   2  10   91.21    9.84
  -2  -2  10  122.93   10.01
   2   2 -10  146.64    8.19
   2  -2 -10  128.10   11.06
   2  -2 -10  144.61    9.41
  -2  -2  10  123.12    6.84
  -2   2  10  113.02    9.13
   2  -2 -10  123.35    7.20
   2  -2  -9   89.00    6.85
  -2   2   9   80.84    8.14
  -2  -2   9   80.05    7.24
   2   2  -9   84.70    5.67
   2  -2  -9   98.31    8.95
  -2  -2   9   84.18    5.18
   2  -2  -9   76.35    4.92
  -2  -2   9   76.99    4.62
  -2  -2   8  737.25   35.06
  -2  -2   8  751.68   35.69
   2  -2  -8  704.91   35.35
   2  -2  -8  746.26   39.58
  -2  -2   8  738.60   37.29
  -2   2   8  766.59   35.24
  -2   2   8  706.11   38.99
   2  -2  -8  770.38   35.51
   2  -2  -8  791.22   37.81
  -2   2   8  592.06   39.50
   2  -2  -7   80.97    4.81
  -2  -2   7   85.53    6.04
   2  -2  -7   80.89    7.75
  -2   2   7   83.31    4.68
   2  -2  -7   69.45    6.20
  -2   2   7   86.40    8.97
  -2  -2   7   82.31    4.56
   2  -2  -7   88.97    4.88
   2  -2  -7   79.65    4.44
  -2  -2   7   87.20    5.14
   2   2  -7   85.11    4.44
  -2   2   7   83.26    7.58
   2  -2  -6   37.09    2.60
  -2   2   6   39.62    2.50
  -2  -2   6   40.45    2.95
   2   2  -6   37.07    2.25
  -2  -2   6   36.83    2.40
  -2   2   6   30.35    5.54
   2  -2  -6   43.38    4.33
   2  -2  -6   40.62    2.58
  -2   2   6   31.89    4.09
  -2   2   6   38.62    4.86
   2  -2  -6   45.04    5.28
  -2  -2   6   39.38    3.48
   2  -2  -6   38.15    2.26
   2  -2  -5 4686.73  221.82
   2  -2  -5 4657.43  218.88
  -2   2   5 4848.79  218.73
  -2   2   5 4460.57  221.65
   2  -2  -5 4599.69  218.46
  -2  -2   5 4830.33  219.32
  -2  -2   5 4660.67  218.66
   2   2  -5 4506.15  221.11
  -2   2   5 4488.74  220.76
   2  -2  -5 4832.74  218.72
   2   2  -5 4821.82  218.53
  -2   2   5 4489.85  222.44
   2  -2  -5 4897.88  220.85
   2   2  -4  893.83   44.27
   2  -2  -4  887.67   42.22
  -2   2   4  863.19   44.73
  -2   2   4  936.73   42.33
  -2  -2   4  904.21   42.91
   2  -2  -4  876.19   42.44
  -2  -2   4  905.89   42.28
  -2   2   4  841.83   44.13
  -2  -2   4  939.97   43.62
   2   2  -4  886.46   43.41
  -2   2   4  921.72   42.35
   2   2  -4  911.87   42.16
   2  -2  -4  906.08   44.17
  -2   2   4  851.70   45.34
  -2   2   3 1315.65   63.99
  -2   2   3 1396.41   63.38
  -2  -2   3 1384.80   63.98
   2   2  -3 1381.12   64.86
  -2   2   3 1275.54   64.97
   2   2  -3 1373.87   63.26
  -2   2   3 1281.38   64.98
  -2   2   3 1374.19   63.39
  -2   2   3 1233.20   65.66
   2   2  -3 1379.41   64.41
  -2  -2   3 1402.10   64.53
  -2   2   3 1250.13   65.35
  -2  -2   2 3146.06  143.19
  -2   2   2 3096.56  143.38
   2   2  -2 3140.49  143.19
   2   2  -2 3162.69  143.11
  -2  -2   2 2653.10  142.66
   2   2  -2 3176.18  142.76
  -2   2   2 3075.19  142.80
  -2   2   2 2897.92  143.92
  -2   2   2 3274.56  142.63
  -2   2   2 2981.15  143.56
  -2   2   2 3088.87  143.85
  -2   2   1  455.15   23.95
  -2   2   1  444.97   23.94
  -2   2   1  503.80   23.29
  -2   2   1  464.14   24.01
  -2  -2   1  486.48   23.74
   2   2  -1  500.66   23.69
  -2   2   1  494.06   23.73
   2   2  -1  488.44   23.28
  -2   2   1  477.13   23.48
   2   2  -1  494.72   23.49
  -2  -2   1  489.57   23.54
  -2  -2   0 1417.05   68.00
  -2   2   0 1484.36   67.80
   2   2   0 1467.93   67.80
  -2   2   0 1409.20   68.24
   2   2   0 1437.10   68.03
  -2   2   0 1473.91   67.33
  -2  -2   0 1496.32   68.12
   2   2   0 1472.34   68.02
  -2   2   0 1365.08   68.01
   2  -2   0 1453.68   67.73
  -2   2   0 1387.72   67.97
  -2   2   0 1474.50   67.79
  -2   2   0 1408.10   67.97
  -2   2  -1 1051.89   49.61
   2  -2   1 1045.71   49.31
   2   2   1 1066.10   50.15
  -2  -2  -1 1017.76   50.03
   2   2   1 1085.93   49.95
  -2   2  -1 1048.46   49.85
   2  -2   1 1051.75   49.31
  -2   2  -1 1011.15   50.01
   2   2   1 1086.63   50.03
  -2  -2  -1 1040.95   50.24
  -2   2  -1 1070.47   49.36
   2  -2   1 1079.13   50.02
  -2   2  -1 1069.52   49.20
  -2  -2  -1 1058.46   49.31
  -2   2  -1 1068.96   49.80
  -2  -2  -2   51.16    3.48
   2   2   2   50.88    3.43
  -2   2  -2   52.70    3.27
   2  -2   2   47.13    3.12
  -2   2  -2   53.80    2.74
   2  -2   2   51.91    2.83
   2   2   2   47.69    2.76
  -2  -2  -2   52.14    3.77
   2   2   2   52.34    3.71
   2  -2   2   50.06    2.88
   2   2   2   58.46    3.50
  -2   2  -2   50.50    3.21
  -2  -2  -3  428.34   21.86
   2  -2   3  439.17   21.43
  -2   2  -3  452.30   21.20
   2   2   3  474.59   22.33
  -2   2  -3  446.04   21.65
  -2  -2  -3  436.63   21.92
   2   2   3  469.47   21.93
   2  -2   3  455.31   21.28
  -2  -2  -3  481.02   23.48
   2   2   3  439.52   21.20
   2   2   4 3093.03  142.53
  -2  -2  -4 3006.98  142.56
  -2   2  -4 3113.85  142.28
  -2  -2  -4 3267.08  144.44
  -2   2  -4 3053.56  141.87
   2   2   4 2979.74  143.03
   2  -2   4 3021.78  141.95
  -2  -2  -4 3047.41  142.57
   2  -2   5    3.30    0.78
  -2  -2  -5    1.64    2.29
   2  -2   5    0.51    1.16
   2  -2   5    3.95    1.20
  -2   2  -5    2.13    0.85
  -2  -2  -5    1.65    1.18
   2   2   5    2.64    1.04
  -2  -2  -5    3.06    1.10
   2   2   5    0.47    1.56
  -2  -2  -6  508.75   26.15
  -2  -2  -6  576.11   28.66
   2  -2   6  550.82   26.38
   2   2   6  548.32   28.23
  -2   2  -6  546.16   25.89
   2  -2   6  532.84   26.02
  -2  -2  -6  546.10   26.30
   2   2   6  553.71   25.79
   2  -2   6  511.33   25.64
  -2  -2  -7   71.86    6.80
   2  -2   7   73.56    5.13
   2   2   7   60.93    6.03
   2  -2   7   67.52    4.39
  -2   2  -7   68.52    4.24
  -2  -2  -7   69.72    4.65
   2   2   7   68.61    4.13
   2  -2   7   69.06    4.14
  -2  -2  -8   35.20    4.08
  -2   2  -8   37.09    2.78
   2  -2   8   32.50    2.82
   2  -2   8   30.78    3.57
   2   2   8   43.07    4.99
  -2  -2  -8   35.27    5.21
  -2  -2  -8   37.11    3.13
   2  -2   8   34.39    2.68
  -2   2  -8   33.78    2.62
   2   2   8   42.18    2.72
  -2   2  -9    0.42    0.95
   2   2   9   -0.14    0.89
   2  -2   9    1.31    1.19
   2  -2   9    1.12    2.04
  -2  -2  -9    3.12    3.20
   2   2   9    3.45    2.43
  -2   2  -9   -0.16    0.91
  -2  -2  -9   -0.84    2.07
  -2  -2  -9    0.70    1.11
   2  -2   9    0.48    0.87
  -2  -2 -10 1351.40   70.23
  -2  -2 -10 1396.12   73.47
   2  -2  10 1431.05   71.79
   2  -2  10 1364.10   69.83
   2  -2  10 1403.64   69.71
  -2   2 -10 1537.46   69.59
  -2  -2 -10 1399.31   71.75
   2   2  10 1469.02   73.33
  -2  -2 -11  770.20   40.57
  -2   2 -11  729.33   43.08
  -2  -2 -11  814.72   42.22
  -2  -2 -11  764.12   43.79
   2  -2  11  800.84   42.35
   2   2  11  816.13   43.69
   2  -2  11  757.67   40.03
  -2   2 -11  918.04   40.01
   2  -2  11  757.99   40.12
  -2  -2 -12  854.79   44.10
  -2   2 -12  819.59   46.83
  -2  -2 -12  888.42   45.72
   2  -2  12  914.90   46.27
  -2  -2 -12  905.38   48.01
   2  -2  12  826.09   43.57
  -2  -2 -12  794.93   43.73
   2  -2  12  855.93   43.54
  -2   2 -12  890.60   43.77
   2   2  12  858.48   47.24
   2   2  12  992.33   43.27
   2   2  13  229.18   11.28
   2  -2  13  216.83   14.31
  -2  -2 -13  209.07   15.56
   2  -2  13  200.13   11.74
  -2  -2 -13  208.63   12.04
   2  -2  13  195.88   11.64
  -2   2 -13  184.52   14.58
  -2  -2 -13  193.02   13.41
   2   2  13  213.13   15.35
  -2   2 -13  211.53   11.90
  -2  -2 -13  210.39   12.28
  -2  -2 -14   30.12    3.47
  -2   2 -14   29.79    5.61
  -2  -2 -14   36.19    4.69
  -2  -2 -14   45.56    6.93
  -2  -2 -14   36.27    3.54
  -2   2 -14   35.53    2.92
  -2   2 -14   29.47    3.17
   2  -2  14   31.20    4.98
   2   2  14   31.12    5.56
   2  -2  14   28.62    3.02
   2  -2  14   31.29    3.25
   2  -2  15   20.89    4.62
   2   2  15   14.31    4.96
  -2   2 -15   11.25    4.15
   2  -2  15   19.14    2.59
  -2   2 -15   20.98    2.20
  -2  -2 -15   22.48    3.94
  -2   2 -15   15.77    2.51
  -2  -2 -15   19.67    3.03
  -2   2 -16  638.28   29.30
  -2  -2 -16  576.87   31.66
   2  -2  16  580.37   30.08
   2  -2  16  619.22   33.87
  -2   2 -16  524.28   33.34
  -2   2 -16  618.06   30.41
  -2  -2 -16  583.87   30.72
   2   2  16  609.94   35.07
  -2   2 -17  351.56   16.72
   2  -2  17  333.87   21.25
  -2  -2 -17  307.81   25.72
  -2  -2 -17  332.90   19.08
   2  -2  17  314.61   17.58
  -2   2 -17  279.84   20.53
   2   2  17  297.95   21.70
  -2  -2 -17  327.21   18.24
  -2   2 -17  335.74   17.88
  -2   2 -18  583.49   27.87
   2  -2  18  557.26   32.79
  -2  -2 -18  540.16   38.03
  -2  -2 -18  617.34   30.63
   2  -2  18  544.02   28.94
   2   2  18  606.26   29.18
  -2   2 -18  545.87   32.49
  -2  -2 -18  531.18   29.53
  -2   2 -18  573.86   29.25
   2   2  18  542.03   33.66
  -2   2 -19   68.20    4.58
   2   2  19   69.42    5.54
   2  -2  19   68.06    5.65
  -2  -2 -19   79.91   12.80
  -2  -2 -19   67.78    6.53
  -2   2 -19   49.15    7.23
  -2  -2 -19   71.04    6.20
  -2   2 -19   67.96    5.79
   2  -2  19   61.31    7.92
   2   2  19   56.36    8.63
   2   2  20   21.62    3.26
   2  -2  20   25.15    3.59
  -2   2 -20   23.58    5.53
  -2  -2 -20   14.46    8.00
  -2   2 -20   26.06    2.75
  -2   2 -20   27.22    3.85
  -2  -2 -20   25.44    4.18
   2  -2  20   30.33    6.17
   2   2  20   35.69    7.35
   2   2  21   27.65    3.74
   2  -2  21   25.73    3.63
  -2  -2 -21   18.22    8.20
  -2   2 -21   20.53    5.55
  -2   2 -21   22.15    3.55
  -2  -2 -21   21.10    3.89
   2  -2  21   33.56    6.67
   2   2  21   16.74    6.06
   2   2  22   80.87    6.91
   2  -2  22   81.03    7.00
  -2  -2 -22   76.74   13.16
  -2   2 -22   94.04    9.74
  -2   2 -22  102.46    7.66
  -2  -2 -22   92.33    7.84
   2   2  22   93.59   11.67
   2  -2  22   91.30   10.43
   2   2  23   13.70    3.33
   2  -2  23   18.62    3.59
  -2  -2 -23   16.33    9.34
  -2  -2 -23   21.97    4.28
  -2   2 -23   22.36    3.97
   2   2  23   24.52    7.01
   2  -2  23   14.24    5.45
  -2  -2 -24  265.18   24.46
  -2  -2 -24  279.79   17.74
  -2   2 -24  293.93   17.39
   2   2  24  280.57   22.40
   2  -2  24  331.34   22.27
   2   2  24  292.86   16.95
   2  -2  24  284.02   17.09
   2   2  25   -2.73    5.64
   2  -2  25    4.65    4.70
  -2  -2 -25   -1.75    7.24
   2  -2  25   -1.56    2.51
   2   2  26   77.06   11.29
  -2  -2 -26   70.03   12.76
   2   2  27   -1.43    6.03
   2   2  28   27.69    8.60
  -2  -3  28   22.95    8.99
  -2   3  27    5.41    7.12
  -2  -3  27   -1.73    8.13
   2  -3 -27    2.76    6.16
  -2   3  26  200.87   12.53
   2  -3 -26  170.59   16.87
   2  -3 -26  167.10   12.62
   2   3 -26  188.61   12.35
  -2  -3  26  197.12   19.35
  -2   3  26  180.97   19.32
  -2   3  25  201.11   12.24
  -2  -3  25  181.38   12.52
  -2   3  25  143.45   17.26
   2  -3 -25  168.85   17.13
   2  -3 -25  187.35   12.68
   2   3 -25  182.35   12.04
  -2  -3  25  197.43   19.47
  -2   3  24   58.87    5.58
  -2  -3  24   43.55    5.48
  -2   3  24   67.86   10.88
   2  -3 -24   50.12    5.75
   2   3 -24   49.17    5.21
  -2  -3  24   40.28    9.70
   2   3 -24   60.47    6.27
   2  -3 -24   40.01    9.24
  -2  -3  23  269.94   16.92
  -2   3  23  288.45   16.60
   2   3 -23  278.12   17.38
   2  -3 -23  286.25   22.58
   2   3 -23  312.62   16.83
   2  -3 -23  282.44   17.11
  -2  -3  23  289.69   23.45
  -2   3  23  313.38   24.43
  -2  -3  22    9.02    6.34
  -2   3  22    4.66    5.55
   2  -3 -22   -1.42    6.31
   2   3 -22    2.15    2.65
  -2  -3  22    4.91    2.72
   2   3 -22    3.25    2.30
   2  -3 -22    5.32    2.65
  -2   3  22    4.49    2.36
   2  -3 -21   76.99    6.91
   2   3 -21   80.21    7.35
  -2  -3  21   83.63    8.95
  -2  -3  21   90.55   12.00
  -2   3  21   97.47    6.87
   2  -3 -21   75.72   11.32
  -2  -3  21   91.50    7.32
   2   3 -21   85.33    6.67
  -2   3  21   92.58   12.22
   2   3 -21   89.67    4.74
   2  -3 -20   -2.15    2.29
   2   3 -20    1.09    1.99
   2   3 -20    1.50    2.38
  -2   3  20    2.56    1.95
  -2  -3  20   -0.44    2.22
   2   3 -20   -0.09    0.83
  -2  -3  20   -1.37    5.02
  -2   3  20   -1.43    4.98
  -2  -3  20    0.72    3.54
   2  -3 -20   -1.39    5.48
  -2  -3  19  126.46    8.98
  -2  -3  19  121.67   13.34
   2  -3 -19   93.85   12.77
  -2  -3  19  113.86   10.23
  -2   3  19  126.35    8.49
   2  -3 -19  110.98    7.95
   2   3 -19  126.08    9.26
  -2   3  19  108.43   13.20
   2  -3 -19  110.93    8.53
   2  -3 -18   44.80    4.54
   2   3 -18   54.17    5.18
  -2   3  18   50.10    4.50
  -2  -3  18   53.04    4.85
   2   3 -18   46.74    3.02
  -2   3  18   49.85    8.71
  -2  -3  18   59.14    6.47
   2  -3 -18   32.92    8.07
   2  -3 -18   48.07    4.08
   2  -3 -17  266.04   15.09
   2  -3 -17  261.85   21.01
   2   3 -17  267.44   15.61
  -2   3  17  275.62   14.81
  -2  -3  17  256.11   15.19
  -2  -3  17  271.13   16.77
   2  -3 -17  317.56   18.07
  -2   3  17  318.74   21.78
  -2   3  17  286.45   18.43
  -2  -3  17  249.74   14.30
   2  -3 -17  268.77   14.33
   2  -3 -16    8.59    2.08
   2   3 -16    6.41    2.29
  -2  -3  16    4.88    2.09
  -2   3  16    9.29    3.98
  -2  -3  16    9.46    1.91
  -2  -3  16    6.94    3.07
   2  -3 -16   11.58    3.60
   2  -3 -16    8.94    5.90
  -2   3  16    8.77    1.94
   2  -3 -16    6.41    1.63
  -2   3  16   12.98    5.72
   2   3 -15  399.37   20.12
   2  -3 -15  398.00   26.03
   2  -3 -15  432.91   22.50
  -2  -3  15  403.27   21.01
  -2  -3  15  330.82   24.03
  -2  -3  15  350.86   18.71
   2  -3 -15  358.45   18.67
  -2  -3  15  385.83   19.68
  -2   3  15  370.58   22.56
   2  -3 -15  331.08   19.21
   2  -3 -14   68.95    5.28
  -2  -3  14   86.41    6.73
  -2  -3  14   67.96    9.09
   2  -3 -14   68.47    9.83
   2  -3 -14   65.63    7.06
  -2   3  14   81.64    7.93
  -2  -3  14   71.80    4.91
   2   3 -14   84.36    5.21
  -2  -3  14   64.27    5.32
   2  -3 -14   75.95    4.90
   2   3 -14   72.40    5.73
   2  -3 -13  277.60   15.83
   2  -3 -13  348.82   19.00
  -2  -3  13  268.41   19.51
  -2   3  13  301.56   18.80
  -2  -3  13  279.55   15.29
   2   3 -13  308.43   15.56
  -2  -3  13  307.31   16.16
   2  -3 -13  298.69   15.28
   2  -3 -13  311.25   22.05
   2   3 -13  338.71   16.63
   2  -3 -12   46.60    3.73
   2   3 -12   46.40    3.50
   2  -3 -12   49.52    5.61
  -2  -3  12   52.62    6.71
   2  -3 -12   48.90    8.09
  -2  -3  12   41.62    3.26
   2  -3 -12   40.98    3.16
  -2  -3  12   40.75    3.73
  -2   3  12   39.44    5.60
  -2  -3  11  731.41   36.17
   2  -3 -11  805.70   39.69
   2  -3 -11  722.42   36.63
  -2  -3  11  797.28   40.01
   2  -3 -11  742.97   42.55
   2  -3 -11  729.24   36.04
  -2   3  11  766.10   39.59
  -2   3  11  802.58   36.31
  -2  -3  11  751.24   36.88
   2   3 -11  775.68   36.42
  -2   3  11  702.13   40.96
   2  -3 -10  117.41    7.24
  -2  -3  10  125.63    9.29
   2  -3 -10  144.08   12.48
   2  -3 -10  123.46    6.79
  -2   3  10  111.62    9.30
  -2  -3  10  115.37    6.86
   2  -3 -10  124.86    9.49
   2   3 -10  128.75    6.69
  -2   3  10  132.47   11.05
  -2   3  10  125.69    6.96
  -2  -3  10  120.84    7.48
   2   3 -10  132.36    7.16
  -2  -3   9  102.31    5.79
   2   3  -9  104.37    5.57
   2  -3  -9   81.15    7.74
  -2  -3   9  103.85    7.66
   2  -3  -9   93.20    9.95
  -2   3   9  102.69    9.40
   2  -3  -9   97.30    5.62
   2  -3  -9  107.15    5.78
  -2   3   9   99.33    5.80
   2  -3  -9   97.74    6.11
   2   3  -9  104.42    6.02
  -2  -3   9  104.85    6.42
  -2  -3   8   -0.61    1.74
   2   3  -8   -0.20    0.61
  -2   3   8    0.13    0.82
   2  -3  -8   -0.51    2.45
   2  -3  -8    0.72    1.04
   2  -3  -8   -4.20    3.88
  -2   3   8    2.04    2.87
   2  -3  -8    0.77    0.78
   2  -3  -8    0.43    0.78
   2   3  -8    0.65    0.99
  -2  -3   8    0.44    1.12
  -2  -3   8    0.79    0.86
   2  -3  -7   92.08    9.36
  -2  -3   7  100.02    6.34
  -2   3   7  103.60    5.58
   2  -3  -7  105.75    5.91
   2  -3  -7   97.74    5.19
  -2  -3   7   97.72    6.11
  -2  -3   7   95.75    5.52
  -2   3   7   84.05    7.46
   2   3  -7   98.37    5.77
   2  -3  -7   97.90    5.35
  -2   3   7  100.88    8.70
   2   3  -7   98.92    5.33
   2  -3  -7  101.15    7.92
   2  -3  -6   11.86    1.21
  -2   3   6    7.20    3.00
   2  -3  -6   10.66    3.34
   2   3  -6    9.17    3.14
   2  -3  -6   13.27    1.01
   2   3  -6   15.94    2.46
  -2   3   6   12.60    1.42
   2  -3  -6   11.50    1.50
   2   3  -6   10.51    1.18
  -2  -3   6   10.65    1.72
   2   3  -6    8.50    1.46
   2  -3  -6   10.41    4.25
  -2  -3   6   11.81    1.44
   2  -3  -6   11.94    3.07
  -2   3   6   14.64    3.31
  -2   3   5  935.75   43.08
   2  -3  -5  883.71   45.18
   2   3  -5  872.64   45.09
  -2   3   5  934.73   42.64
  -2   3   5  857.25   45.79
  -2  -3   5  923.88   43.72
  -2   3   5  862.95   45.18
   2  -3  -5  949.39   45.62
  -2   3   5  874.28   43.68
   2  -3  -5  912.34   42.81
   2   3  -5  907.93   42.89
  -2  -3   5  907.09   43.04
   2   3  -5  903.94   44.31
  -2   3   4  163.54    7.91
  -2  -3   4  148.61    8.41
   2   3  -4  153.35    7.72
   2   3  -4  147.45    8.84
  -2   3   4  135.44   10.99
  -2   3   4  145.36   10.01
  -2   3   4  157.49    7.45
   2  -3  -4  131.16    9.64
  -2   3   4  135.14    9.52
   2   3  -4  139.95    9.23
   2  -3  -4  157.47    9.42
  -2   3   4  141.01    8.41
  -2   3   3  418.97   19.72
   2  -3  -3  426.43   20.71
  -2  -3   3  425.61   20.70
  -2   3   3  364.44   22.76
  -2   3   3  399.81   22.01
   2   3  -3  431.15   21.05
  -2  -3   3  424.98   21.14
   2   3  -3  418.20   21.07
  -2   3   3  393.28   21.34
   2  -3  -3  424.75   21.13
  -2  -3   3  403.08   21.55
  -2   3   3  414.45   21.83
  -2   3   3  407.23   20.64
  -2   3   2   13.21    2.68
   2   3  -2   13.95    1.95
  -2  -3   2   16.44    2.45
   2  -3  -2   17.41    2.13
  -2   3   2   14.65    2.25
   2   3  -2   16.56    1.83
   2   3  -2   14.30    2.14
  -2   3   2   16.06    1.63
  -2  -3   2   17.54    1.67
  -2   3   2   15.83    2.75
   2  -3  -2   13.04    3.03
   2  -3  -2   13.05    1.91
  -2   3   2   14.14    1.94
  -2   3   2   16.96    3.73
  -2   3   1   73.21    5.25
   2  -3  -1   74.91    5.52
  -2  -3   1   79.71    4.36
  -2   3   1   72.80    4.27
   2   3  -1   76.48    4.65
   2  -3  -1   70.38    5.32
  -2   3   1   73.51    4.77
  -2   3   1   67.73    5.87
  -2  -3   1   70.93    4.78
  -2   3   1   72.63    4.73
   2   3  -1   73.27    4.29
  -2   3   1   77.52    5.52
   2   3  -1   74.91    4.89
   2  -3   0  417.38   20.90
   2  -3   0  432.74   20.06
  -2   3   0  413.26   20.02
   2   3   0  411.82   20.02
  -2  -3   0  430.87   20.09
  -2   3   0  387.90   20.55
  -2   3   0  376.27   20.90
   2  -3   0  409.78   21.13
   2  -3   0  426.18   20.51
   2   3   0  412.11   20.60
  -2   3   0  401.44   19.78
   2   3   0  423.41   20.56
   2   3   0  417.42   20.47
  -2  -3   0  429.86   20.06
  -2   3   0  419.23   20.65
  -2   3   0  387.43   21.21
   2  -3   1 3525.04  160.71
  -2   3  -1 3003.91  160.83
   2  -3   1 3550.34  160.19
  -2   3  -1 3428.15  160.46
   2   3   1 3480.41  160.87
  -2  -3  -1 3441.07  160.85
   2   3   1 3421.40  160.66
  -2   3  -1 3491.80  160.02
  -2  -3  -1 3473.58  160.21
   2   3   1 3374.85  160.81
   2   3   1 3464.83  160.40
  -2   3  -1 3386.77  160.32
   2  -3   1 3520.83  160.39
  -2  -3  -1 3445.83  160.38
   2  -3   1 3541.11  161.20
  -2   3  -1 3478.93  160.64
   2  -3   2  273.30   12.83
   2  -3   2  266.62   13.02
   2   3   2  248.98   12.98
  -2  -3  -2  261.92   12.65
  -2  -3  -2  264.95   13.41
  -2   3  -2  254.37   13.08
   2  -3   2  258.20   12.69
   2   3   2  246.91   12.67
   2  -3   2  264.71   13.42
  -2   3  -2  256.81   12.51
   2   3   2  275.63   13.40
  -2  -3  -2  236.61   13.48
   2   3   2  254.22   13.43
  -2   3  -2  246.77   12.91
   2   3   3 6020.30  268.52
  -2  -3  -3 5716.05  268.55
  -2  -3  -3 5472.40  268.30
   2  -3   3 5792.49  267.89
   2   3   3 5731.53  267.83
   2  -3   3 6060.13  268.28
   2   3   3 5813.15  268.77
   2  -3   3 5940.92  267.51
  -2   3  -3 5909.99  267.67
  -2   3  -3 5849.86  268.29
   2  -3   3 4867.62  268.17
  -2  -3  -3 6101.38  270.56
   2  -3   4   55.70    3.58
   2   3   4   58.77    4.38
   2  -3   4   57.25    3.49
  -2   3  -4   60.09    3.34
  -2  -3  -4   56.80    5.76
  -2  -3  -4   53.89    4.03
   2   3   4   56.79    3.94
  -2   3  -4   60.36    3.81
   2  -3   4   57.30    3.89
   2   3   4   53.18    3.41
   2   3   5  105.60    6.13
  -2  -3  -5  116.35    6.92
   2  -3   5  112.04    6.63
  -2  -3  -5  130.08    9.15
   2  -3   5  115.44    6.28
  -2   3  -5  113.67    6.06
   2   3   5  119.09    6.75
  -2   3  -5  126.67    6.61
   2   3   5  113.80    7.28
  -2  -3  -6  463.09   24.17
  -2   3  -6  489.48   23.74
   2  -3   6  477.66   23.51
   2   3   6  511.69   24.06
  -2  -3  -6  512.66   26.81
   2   3   6  484.64   26.37
   2  -3   6  477.46   23.94
  -2   3  -6  496.13   23.35
   2   3   6  468.27   24.61
  -2   3  -7 1204.60   64.37
  -2   3  -7 1390.81   63.67
   2   3   7 1382.66   67.06
  -2   3  -7 1370.98   64.02
   2  -3   7 1327.77   64.19
   2   3   7 1426.76   64.35
  -2  -3  -7 1382.59   67.47
   2  -3   7 1424.27   64.63
   2  -3   7 1353.77   63.83
  -2  -3  -7 1308.36   64.52
  -2  -3  -8 1358.24   66.32
  -2   3  -8 1434.96   65.75
   2  -3   8 1342.23   65.89
   2   3   8 1425.29   65.51
   2  -3   8 1377.05   65.59
  -2  -3  -8 1443.80   68.51
   2  -3   8 1501.48   66.83
  -2  -3  -8 1461.29   69.61
  -2   3  -8 1211.74   66.37
   2   3   8 1474.55   69.17
  -2  -3  -9  896.48   45.93
  -2   3  -9 1004.20   45.38
   2  -3   9  934.58   45.54
  -2   3  -9  810.47   46.26
   2   3   9 1000.66   45.12
   2  -3   9  906.22   45.22
   2   3   9  957.42   48.84
  -2  -3  -9  976.29   48.09
   2  -3   9  967.41   44.62
  -2  -3  -9  944.60   49.24
   2  -3   9  986.46   46.78
   2  -3  10  239.30   13.41
  -2  -3 -10  221.99   15.40
  -2   3 -10  193.40   12.82
   2  -3  10  226.67   11.10
  -2  -3 -10  240.18   14.33
   2   3  10  224.54   11.31
  -2  -3 -10  195.06   12.10
   2  -3  10  221.44   11.87
  -2   3 -10  221.36   11.61
   2   3  10  219.60   14.97
   2  -3  10  204.42   11.50
  -2  -3 -11   65.68    5.42
  -2  -3 -11   78.93    8.63
   2  -3  11   73.42    6.43
  -2   3 -11   60.32    6.13
   2   3  11   83.98    4.74
  -2  -3 -11   75.08    5.35
   2   3  11   77.24    8.01
  -2   3 -11   67.61    4.83
   2  -3  11   67.33    5.06
   2  -3  11   82.93    5.11
   2  -3  11   80.54    4.67
  -2  -3 -11   74.51    7.01
   2   3  12   17.32    4.41
   2  -3  12   25.70    2.70
   2  -3  12   23.53    2.84
  -2  -3 -12   26.72    3.14
  -2  -3 -12   17.37    4.78
   2  -3  12   27.22    4.22
  -2  -3 -12   24.55    3.03
   2   3  12   30.11    2.47
  -2   3 -12   28.16    2.49
  -2   3 -12   23.40    4.04
   2  -3  12   24.82    2.46
  -2  -3 -12   28.47    4.46
   2  -3  13  567.74   27.53
  -2  -3 -13  533.67   30.43
  -2  -3 -13  544.49   32.59
   2  -3  13  542.46   30.20
  -2   3 -13  488.60   29.45
  -2  -3 -13  535.87   28.16
   2   3  13  571.87   32.26
   2  -3  13  504.00   27.82
   2  -3  13  485.17   27.64
  -2   3 -13  595.24   27.40
  -2  -3 -13  516.44   28.45
  -2  -3 -14    0.74    1.75
   2  -3  14   -0.55    1.48
   2   3  14   -0.89    3.97
  -2  -3 -14    1.24    1.75
   2   3  14   -0.19    1.18
  -2   3 -14    0.39    1.27
   2  -3  14   -0.64    2.73
  -2  -3 -14    1.94    4.16
  -2   3 -14   -5.87    2.73
  -2  -3 -14   -0.63    3.12
  -2   3 -15  533.42   32.55
   2   3  15  637.88   30.19
  -2  -3 -15  572.82   33.48
  -2  -3 -15  558.83   31.55
   2  -3  15  573.27   30.94
   2   3  15  613.46   35.84
  -2   3 -15  591.36   31.06
   2  -3  15  610.33   33.93
  -2  -3 -15  644.85   36.52
  -2  -3 -16   -1.95    3.28
   2  -3  16   -0.31    1.64
  -2   3 -16    1.67    1.62
   2   3  16   -5.00    4.38
   2  -3  16   -1.49    3.55
  -2  -3 -16   -0.42    1.78
  -2   3 -16    0.32    1.53
  -2  -3 -16   -1.05    4.61
  -2   3 -16    2.33    2.95
  -2   3 -17    1.86    1.47
   2   3  17   -4.18    4.49
   2  -3  17   -0.79    3.47
  -2   3 -17   -0.59    2.67
  -2  -3 -17    0.88    2.16
  -2   3 -17    0.34    1.61
  -2  -3 -17   -3.88    3.70
   2  -3  17   -0.34    1.77
  -2  -3 -18   18.63    4.01
  -2  -3 -18    7.61    7.89
  -2   3 -18   16.05    2.21
  -2   3 -18   11.31    3.76
   2   3  18    9.89    5.13
   2  -3  18   21.86    4.76
  -2  -3 -18   20.92    3.52
  -2   3 -18   18.28    2.97
   2  -3  18   15.88    2.89
  -2  -3 -19  117.66   16.66
  -2  -3 -19  130.50   10.75
  -2   3 -19  124.14   10.43
   2  -3  19  132.44    9.15
  -2   3 -19  154.98    8.24
   2   3  19  115.16   12.96
   2  -3  19  150.81   12.66
  -2  -3 -19  141.69   10.05
  -2   3 -19  156.88    9.57
  -2  -3 -20   70.03   13.24
  -2  -3 -20   93.54    8.51
  -2   3 -20   86.75    8.16
   2  -3  20   92.42    7.17
  -2   3 -20  100.63    6.05
   2   3  20   88.55   10.98
   2   3  20   90.47    7.00
   2  -3  20  110.41   10.59
  -2   3 -20  101.83    7.38
  -2  -3 -20   86.57    7.65
  -2  -3 -21  269.30   16.11
  -2  -3 -21  233.33   23.15
  -2   3 -21  210.27   15.15
  -2   3 -21  253.56   12.86
   2  -3  21  245.49   17.99
  -2  -3 -21  242.63   15.10
  -2   3 -21  242.28   14.44
   2   3  21  248.30   14.32
   2   3  21  199.72   18.55
   2  -3  21  225.74   14.27
   2  -3  22    5.50    2.67
  -2  -3 -22   12.18    3.50
  -2   3 -22    6.07    2.60
   2   3  22    7.28    2.62
   2   3  22    2.58    5.77
   2  -3  22    5.09    4.86
  -2  -3 -22    6.11    7.87
   2  -3  23   39.36    4.92
  -2  -3 -23   35.77    5.24
  -2   3 -23   42.19    4.95
   2   3  23   36.88    4.83
   2  -3  23   29.39    6.61
   2   3  23   37.54    8.09
  -2  -3 -23   30.53   10.29
   2  -3  24    6.17    3.00
  -2  -3 -24    8.94    3.47
   2   3  24    7.99    2.83
   2  -3  24   11.95    5.51
   2   3  24    8.28    5.47
  -2  -3 -24   16.12    9.31
  -2   3 -24   11.90    3.35
  -2  -3 -25   73.23   13.25
   2  -3  25   53.72    6.08
   2  -3  25   41.13    7.87
   2   3  25   53.87    9.56
  -2  -3 -26   81.11   14.61
   2   3  26   72.55   11.15
   2   3  27  211.75   19.48
  -2  -3 -27  196.59   21.05
  -2  -4  28  317.53   26.59
  -2  -4  27  118.35   15.31
   2  -4 -26  143.14   16.23
  -2  -4  26  160.16   17.07
  -2   4  26  148.25   17.00
   2  -4 -26  156.65   11.74
   2  -4 -25   41.80   10.22
   2  -4 -25   46.98    5.84
  -2  -4  25   49.86   10.65
  -2   4  25   35.83    4.82
  -2   4  25   36.06    9.67
   2   4 -25   39.36    4.99
   2  -4 -24    4.82    6.50
  -2   4  24    6.67    6.14
  -2   4  24    6.38    2.60
   2   4 -24   10.96    3.02
   2  -4 -24    5.14    2.95
  -2  -4  24    9.68    6.39
  -2  -4  23   40.46    9.26
  -2   4  23   37.16    9.11
  -2   4  23   28.69    3.98
   2   4 -23   24.34    3.81
   2  -4 -23   23.99    7.72
   2  -4 -23   22.90    4.09
   2   4 -22  149.15    9.86
  -2   4  22  155.59    9.98
   2  -4 -22  132.09   15.82
   2  -4 -22  141.32   10.38
  -2   4  22  146.82   15.80
  -2  -4  22  156.92   16.16
   2  -4 -21  131.15   15.76
  -2  -4  21  147.19   12.11
   2   4 -21  172.27    8.26
  -2   4  21  120.49   15.10
  -2   4  21  151.61    9.87
  -2  -4  21  132.62   14.68
   2  -4 -21  136.61   10.25
  -2  -4  21  132.60   10.20
  -2  -4  20  123.74   10.61
   2  -4 -20  116.50   14.44
  -2  -4  20  129.98    9.12
   2   4 -20  130.23    6.79
   2  -4 -20  107.73    8.69
  -2   4  20  125.72    8.48
  -2  -4  20  111.24   13.45
  -2   4  20  120.19   13.71
   2  -4 -19   25.15    8.23
   2  -4 -19   19.72    4.96
  -2   4  19   30.58    7.57
   2  -4 -19   21.27    2.88
  -2  -4  19   20.28    3.43
   2  -4 -19   21.09    3.45
  -2  -4  19   16.74    4.26
  -2   4  19   30.76    3.51
  -2   4  18   94.52   11.81
  -2  -4  18   96.08    7.31
   2  -4 -18   99.55    6.58
   2  -4 -18  108.62    9.79
  -2  -4  18   93.98    8.53
   2  -4 -18   77.13   12.11
   2  -4 -18   93.74    7.31
   2  -4 -17   33.80    5.66
  -2  -4  17   45.90    5.32
   2  -4 -17   25.66    8.59
   2  -4 -17   31.51    3.28
  -2   4  17   44.23    7.99
  -2  -4  17   38.80    4.19
  -2  -4  17   34.49    3.50
   2  -4 -17   32.05    3.92
   2  -4 -16  352.52   18.46
  -2  -4  16  363.53   19.56
   2  -4 -16  337.13   19.24
   2  -4 -16  385.47   27.09
  -2  -4  16  337.25   18.50
  -2   4  16  344.62   22.34
   2  -4 -16  390.92   22.58
  -2  -4  16  438.18   21.14
  -2  -4  16  349.63   24.26
   2  -4 -15   98.62   12.38
   2  -4 -15  107.07    9.71
  -2  -4  15  113.03   11.22
   2  -4 -15  101.45    6.49
  -2   4  15  102.34    5.01
  -2   4  15   96.27    9.56
  -2  -4  15  114.82    7.48
   2  -4 -15  101.54    7.20
  -2  -4  15  107.38    6.67
   2  -4 -14  249.00   14.57
  -2  -4  14  256.42   14.01
  -2   4  14  253.73   17.37
   2  -4 -14  286.81   17.84
  -2  -4  14  237.42   18.19
   2  -4 -14  248.78   13.82
  -2  -4  14  241.63   14.68
  -2   4  14  277.29   12.59
   2  -4 -14  256.18   20.93
   2   4 -14  257.69   14.02
  -2  -4  13  507.82   26.60
   2   4 -13  552.71   25.96
  -2   4  13  491.00   29.20
  -2  -4  13  505.27   25.77
   2  -4 -13  497.93   25.60
   2  -4 -13  547.69   29.82
  -2   4  13  551.14   25.81
  -2  -4  13  539.31   30.24
   2  -4 -13  523.95   33.61
   2  -4 -13  502.85   26.39
  -2   4  12   21.35    2.32
  -2   4  12   19.17    5.06
   2  -4 -12   18.89    2.16
   2  -4 -12   21.35    6.50
  -2  -4  12   18.92    4.46
   2  -4 -12   20.36    2.65
  -2   4  12   16.47    4.07
   2  -4 -12   16.30    4.07
  -2  -4  12   17.80    2.29
   2   4 -12   21.48    2.05
   2   4 -12   19.95    2.30
  -2  -4  12   21.02    2.78
   2   4 -11  118.87    6.57
  -2  -4  11  113.33    6.88
   2  -4 -11  120.72    6.77
  -2   4  11  122.74    9.98
   2   4 -11  123.79    7.03
  -2  -4  11  115.77    7.56
  -2  -4  11  119.62    9.15
   2  -4 -11   99.54   11.82
  -2   4  11  100.26   10.50
  -2   4  11  120.10    6.88
   2  -4 -11  112.85    7.36
   2  -4 -11  112.39    9.67
   2  -4 -10  208.48   11.84
  -2   4  10  210.38   11.32
  -2   4  10  193.43   15.15
   2  -4 -10  221.83   15.97
   2   4 -10  227.96   11.56
  -2  -4  10  222.07   13.28
  -2  -4  10  216.06   12.09
  -2  -4  10  207.79   11.37
   2  -4 -10  203.52   11.17
   2  -4 -10  219.76   10.91
   2   4 -10  225.22   11.10
   2  -4 -10  237.11   15.04
   2  -4 -10  202.11   17.03
  -2   4   9  117.88    6.45
  -2   4   9  112.91    9.96
   2  -4  -9  127.80   10.69
   2   4  -9  120.45    6.68
  -2  -4   9  111.39    7.53
  -2  -4   9  116.12    7.18
   2  -4  -9  111.66    6.86
  -2  -4   9   98.93    6.36
   2  -4  -9   79.38    6.23
   2  -4  -9  118.11    5.83
   2   4  -9  119.76    6.22
   2  -4  -9  116.03    9.38
   2  -4  -9  107.13   11.26
   2  -4  -8  458.08   27.26
   2  -4  -8  612.61   31.14
  -2   4   8  612.79   27.55
  -2  -4   8  609.04   28.37
   2  -4  -8  544.31   27.85
  -2  -4   8  586.60   28.27
  -2  -4   8  570.58   27.51
   2   4  -8  592.66   27.76
   2   4  -8  580.55   29.05
  -2   4   8  543.21   31.35
   2   4  -8  594.60   27.23
   2  -4  -8  485.59   32.75
  -2   4   7  329.85   21.08
   2  -4  -7  352.15   17.72
  -2   4   7  363.06   17.96
  -2  -4   7  403.70   18.66
  -2  -4   7  358.89   18.68
   2   4  -7  353.59   17.68
   2   4  -7  354.34   19.29
  -2  -4   7  354.32   17.95
  -2   4   7  337.28   20.41
   2  -4  -7  381.22   21.15
   2   4  -7  378.62   18.26
  -2   4   6  197.64   10.56
   2   4  -6  207.05   11.83
  -2  -4   6  206.15   11.24
   2   4  -6  206.91   10.40
   2  -4  -6  216.11   12.95
   2   4  -6  177.24   12.36
  -2   4   6  210.96   10.15
  -2   4   6  202.57   13.62
   2  -4  -6  201.56   10.35
  -2   4   6  200.50   11.20
   2   4  -6  196.98   10.83
  -2   4   6  193.04   12.86
   2  -4  -6  202.71   13.23
  -2   4   5  421.65   19.66
   2   4  -5  393.35   19.93
  -2  -4   5  390.67   20.23
   2   4  -5  411.37   19.43
   2   4  -5  404.23   20.69
  -2  -4   5  397.84   19.93
  -2   4   5  393.60   19.12
  -2   4   5  372.44   20.13
   2  -4  -5  402.45   22.29
  -2   4   5  397.51   21.93
  -2   4   5  375.86   22.22
   2   4  -5  378.89   21.14
   2  -4  -5  403.45   21.27
  -2   4   4   54.84    5.22
   2  -4  -4   41.40    5.32
   2  -4  -4   42.15    3.54
  -2   4   4   42.76    2.71
  -2   4   4   38.61    4.60
   2   4  -4   41.06    3.36
  -2  -4   4   47.00    3.62
  -2   4   4   42.98    3.12
  -2   4   4   40.37    3.53
   2   4  -4   47.59    4.00
  -2  -4   4   35.07    3.12
   2  -4  -4   47.19    4.09
   2   4  -4   36.62    3.88
   2   4  -4   40.98    2.92
   2  -4  -3  558.32   29.17
  -2   4   3  497.01   27.46
   2  -4  -3  566.25   26.45
  -2   4   3  537.25   25.38
  -2   4   3  539.22   26.33
   2   4  -3  531.64   26.54
  -2  -4   3  529.31   25.99
   2   4  -3  536.72   25.89
   2   4  -3  533.26   26.11
  -2   4   3  526.85   27.71
   2  -4  -3  546.29   28.17
   2   4  -3  522.82   26.25
   2  -4  -3  534.22   26.24
  -2  -4   3  498.15   26.83
  -2   4   3  485.18   26.58
   2  -4  -2  741.50   40.24
   2  -4  -2  845.15   38.02
   2   4  -2  773.77   37.92
   2   4  -2  790.51   38.48
   2   4  -2  749.93   38.16
  -2  -4   2  769.47   38.51
  -2   4   2  785.61   38.36
  -2   4   2  825.33   37.52
  -2  -4   2  829.28   37.55
  -2   4   2  788.38   39.34
   2  -4  -2  836.12   38.57
  -2   4   2  764.29   38.37
   2   4  -2  779.60   37.96
  -2  -4   2  718.67   37.95
   2  -4  -2  824.26   39.88
   2  -4  -1 1407.11   68.39
   2   4  -1 1402.90   66.71
  -2  -4   1 1437.78   66.18
  -2   4   1 1441.90   66.15
  -2   4   1 1365.21   66.65
  -2  -4   1 1390.86   66.79
   2  -4  -1 1400.48   68.21
  -2   4   1 1350.68   67.06
   2  -4  -1 1395.01   67.18
  -2   4   1 1399.96   67.64
   2   4  -1 1457.67   67.11
   2  -4  -1 1474.91   68.11
  -2   4   0 2005.48   94.54
   2  -4   0 1930.34   95.27
   2  -4   0 1980.07   94.85
  -2  -4   0 1987.67   93.45
  -2   4   0 1991.04   93.40
   2   4   0 2012.27   93.45
   2   4   0 2043.14   94.40
   2  -4   0 2120.14   95.00
  -2  -4   0 2055.14   93.85
  -2   4   0 2039.11   93.80
   2   4   0 2026.80   94.20
   2   4   0 1916.94   94.01
  -2   4   0 1978.18   94.40
  -2  -4   0 1976.40   93.86
   2  -4   0 1991.93   93.43
   2   4   1   23.54    2.59
   2  -4   1   23.88    3.21
   2  -4   1   23.92    2.86
  -2   4  -1   25.37    2.10
  -2  -4  -1   25.84    2.28
   2   4   1   24.47    2.46
  -2  -4  -1   26.41    2.71
   2   4   1   26.81    2.10
   2  -4   1   25.63    2.04
   2   4   1   26.35    2.64
  -2   4  -1   20.99    2.33
   2  -4   1   24.36    2.49
   2  -4   2  335.62   16.04
   2   4   2  315.08   15.50
   2  -4   2  309.53   15.48
   2   4   2  305.72   16.11
  -2  -4  -2  293.33   16.08
  -2  -4  -2  320.57   15.57
   2   4   2  295.11   15.49
  -2   4  -2  313.38   15.30
   2  -4   2  331.23   15.15
   2   4   2  298.78   15.70
  -2  -4  -2  303.48   15.95
   2  -4   2  325.68   16.64
   2   4   2  291.04   16.03
  -2   4  -2  308.08   15.92
  -2  -4  -3 1414.07   74.93
  -2  -4  -3 1646.29   74.40
   2  -4   3 1549.63   74.44
  -2   4  -3 1618.47   74.19
  -2   4  -3 1614.99   74.84
  -2  -4  -3 1570.70   74.84
   2   4   3 1584.59   75.16
   2   4   3 1548.58   74.51
   2  -4   3 1612.96   74.55
   2  -4   3 1645.07   74.57
  -2  -4  -3 1661.48   77.37
   2   4   3 1648.08   75.09
   2   4   3 1520.37   74.39
  -2  -4  -4  661.14   33.12
   2   4   4  658.83   32.78
   2   4   4  658.20   33.62
   2   4   4  679.67   33.37
  -2  -4  -4  733.51   36.02
   2  -4   4  683.22   32.86
   2  -4   4  690.06   33.30
  -2   4  -4  713.44   33.21
  -2   4  -4  705.33   32.56
  -2  -4  -5   48.27    3.94
  -2  -4  -5   61.06    6.37
   2   4   5   56.25    3.82
   2   4   5   59.72    4.73
  -2   4  -5   65.51    3.70
   2  -4   5   56.96    3.91
   2   4   5   53.96    4.21
  -2   4  -5   67.21    4.26
   2  -4   5   62.77    4.38
   2   4   6 3476.68  166.30
  -2   4  -6 3600.25  164.93
   2  -4   6 3506.50  165.25
  -2  -4  -6 3789.29  169.11
  -2   4  -6 3608.48  165.50
   2   4   6 3616.48  165.74
   2  -4   6 3501.78  165.65
   2   4   6 3427.77  165.15
   2   4   7  911.16   44.31
  -2  -4  -7  850.05   45.04
   2   4   7  918.64   45.54
  -2   4  -7  951.50   44.10
   2  -4   7  940.28   44.47
  -2  -4  -7  987.63   48.48
   2   4   7  978.69   44.91
  -2   4  -7  962.74   44.62
   2  -4   7  888.39   44.73
  -2  -4  -8  141.56    9.16
   2   4   8  151.18   11.46
   2   4   8  164.58    8.96
  -2  -4  -8  142.33   11.85
  -2   4  -8  159.23    8.27
   2  -4   8  143.63    8.51
   2  -4   8  148.66    8.82
  -2   4  -8  163.94    8.71
  -2   4  -9   33.94    2.98
  -2  -4  -9   35.09    3.59
  -2  -4  -9   36.97    5.27
   2  -4   9   32.25    3.28
   2  -4   9   36.10    3.09
  -2   4  -9   41.43    2.88
  -2  -4  -9   27.84    5.30
   2   4   9   35.94    5.36
  -2   4  -9   32.55    2.41
  -2  -4  -9   38.36    3.58
  -2  -4 -10 1211.14   59.21
   2  -4  10 1242.48   55.70
  -2   4 -10 1057.60   53.42
   2   4  10 1137.33   58.15
  -2  -4 -10 1106.89   54.45
   2  -4  10 1114.23   54.28
  -2  -4 -10 1075.47   54.83
   2  -4  10 1165.86   53.24
   2  -4  10 1083.21   54.01
   2   4  10 1165.25   53.70
  -2   4 -10 1169.41   53.69
  -2  -4 -10 1130.67   57.43
  -2  -4 -11  914.70   47.05
   2  -4  11  947.03   46.49
  -2  -4 -11  955.38   46.71
  -2   4 -11  883.63   45.81
  -2  -4 -11 1022.60   49.93
   2  -4  11  993.55   45.57
   2  -4  11  900.59   46.24
   2   4  11 1044.12   45.90
   2  -4  11 1001.99   48.14
  -2  -4 -11  968.49   51.25
   2   4  11  993.86   50.74
   2   4  12 1068.91   55.71
   2  -4  12  996.68   51.26
  -2  -4 -12 1040.38   51.52
  -2   4 -12  996.23   50.91
   2  -4  12 1119.08   50.48
  -2  -4 -12 1093.19   54.72
   2  -4  12  991.10   51.11
   2   4  12 1147.45   50.65
   2  -4  12 1122.22   53.39
  -2  -4 -12 1159.01   56.98
  -2  -4 -12 1024.29   51.95
   2   4  13   91.00    9.37
   2  -4  13   76.61    6.10
  -2  -4 -13   86.37    8.61
   2  -4  13   98.39    5.68
   2  -4  13   86.31    6.16
   2   4  13   98.89    5.60
  -2   4 -13   79.31    5.98
  -2  -4 -13   87.72    6.72
  -2  -4 -13   91.82    6.51
  -2  -4 -13  111.09   11.04
   2  -4  13  101.76    8.17
  -2  -4 -14   11.15    4.24
   2  -4  14   13.17    2.02
   2  -4  14    9.87    2.11
  -2   4 -14   10.46    1.87
   2   4  14   15.87    2.01
  -2   4 -14   10.26    2.34
  -2  -4 -14   10.25    2.62
   2   4  14   12.33    4.70
  -2  -4 -14   15.84    5.14
   2  -4  14   14.80    3.79
   2  -4  15  195.05   12.91
  -2   4 -15  254.68   12.52
  -2   4 -15  204.95   13.04
   2  -4  15  226.55   12.46
  -2  -4 -15  217.84   15.85
  -2  -4 -15  201.41   13.63
   2   4  15  229.55   17.50
  -2  -4 -15  213.24   17.76
   2  -4  15  238.76   15.67
   2  -4  16  445.72   26.21
   2   4  16  616.60   25.68
  -2   4 -16  578.24   25.73
  -2   4 -16  445.28   26.21
   2   4  16  467.02   30.91
  -2  -4 -16  457.12   27.06
   2  -4  16  519.38   29.38
  -2  -4 -16  481.29   29.34
   2  -4  17  339.23   20.04
   2   4  17  394.80   18.99
  -2   4 -17  339.26   20.05
   2   4  17  355.88   24.98
  -2  -4 -17  326.77   20.67
   2  -4  17  385.47   23.21
  -2  -4 -17  376.86   23.21
   2  -4  18  287.10   17.60
  -2   4 -18  283.09   17.49
   2   4  18  301.83   22.61
  -2   4 -18  318.53   17.78
  -2  -4 -18  289.54   18.38
   2  -4  18  305.58   20.55
  -2  -4 -18  316.11   20.52
   2  -4  19  111.24    8.08
  -2   4 -19  102.36    7.85
   2   4  19  105.64   12.67
  -2   4 -19  104.93    7.85
  -2  -4 -19  114.28    8.89
   2  -4  19  109.92   10.62
  -2  -4 -19   96.85   10.02
  -2  -4 -19   76.65   14.64
  -2   4 -20   85.92    5.46
   2  -4  20   71.58    6.34
  -2  -4 -20   69.17    7.00
  -2   4 -20   67.45    6.09
  -2  -4 -20   82.41    8.55
  -2  -4 -20   84.82   15.08
   2  -4  20   75.69    8.85
  -2   4 -20   83.06    6.60
   2   4  20   67.60   10.19
   2   4  21   -1.30    5.60
   2  -4  21   -0.94    4.26
  -2   4 -21    3.51    2.53
   2  -4  21   -1.84    2.66
  -2  -4 -21    2.21    9.11
  -2  -4 -21    1.48    3.42
  -2  -4 -21   -0.58    2.70
   2  -4  22  229.07   17.01
  -2  -4 -22  181.17   13.91
  -2   4 -22  208.48   13.39
   2   4  22  231.06   13.49
   2  -4  22  229.49   13.78
  -2  -4 -22  229.46   15.43
  -2  -4 -22  233.39   23.67
   2   4  22  213.79   18.59
   2  -4  23   30.15    6.76
   2   4  23   22.17    7.69
   2   4  23   34.76    4.51
  -2   4 -23   30.76    4.50
   2  -4  23   33.70    4.70
  -2  -4 -23   24.41    9.82
  -2  -4 -23   25.07    4.87
  -2   4 -24  202.27   12.46
  -2  -4 -24  182.38   13.20
   2   4  24  198.20   12.10
  -2  -4 -24  161.45   20.23
   2  -4  24  157.29   11.83
   2  -4  24  189.61   15.53
   2   4  24  150.32   16.67
   2   4  25   -4.40    6.77
  -2  -4 -25   17.69    9.50
   2   4  26   -1.50    6.19
  -2  -4 -26    2.17    9.66
  -2  -5  28   12.24    8.09
  -2  -5  27    1.73    6.85
   2  -5 -26    6.96    7.19
  -2  -5  26    5.10    7.98
  -2  -5  25  243.70   21.64
   2  -5 -25  254.98   22.41
  -2   5  25  236.38   14.53
   2  -5 -25  203.34   15.11
  -2   5  25  237.03   21.79
   2   5 -25  257.09   14.78
  -2  -5  24  226.87   21.42
   2  -5 -24  197.61   21.52
  -2   5  24  268.10   15.30
   2  -5 -24  248.86   16.09
   2   5 -24  274.93   15.38
  -2   5  24  208.67   21.28
  -2  -5  23  255.85   21.44
   2  -5 -23  218.35   21.31
  -2   5  23  238.87   14.04
   2  -5 -23  220.09   14.70
  -2   5  23  213.86   20.48
   2  -5 -22  302.41   25.52
  -2   5  22  326.98   17.52
  -2   5  22  278.25   23.82
   2  -5 -22  272.90   17.92
  -2   5  21    5.58    2.36
   2   5 -21    6.11    1.40
  -2  -5  21    7.10    5.87
   2  -5 -21    5.29    2.69
  -2   5  21   12.22    6.44
  -2  -5  21    2.82    3.76
   2  -5 -21    3.74    3.94
   2  -5 -21    1.76    6.96
   2  -5 -20   20.13    3.73
   2  -5 -20   17.41    8.10
  -2  -5  20   23.51    4.94
  -2   5  20   14.75    6.05
   2  -5 -19  156.22   17.16
   2  -5 -19  140.05   10.25
  -2   5  19  131.02   14.83
  -2  -5  19  171.13   11.82
   2  -5 -19  165.75   13.20
  -2   5  18   13.54    6.27
   2  -5 -18   10.75    2.34
   2  -5 -18   13.59    3.01
  -2  -5  18   16.45    3.68
   2  -5 -18    5.44    4.29
   2  -5 -18   12.07    8.24
   2  -5 -17  399.71   25.06
   2  -5 -17  361.56   21.56
  -2   5  17  401.50   18.85
   2  -5 -17  443.62   30.46
   2  -5 -17  381.65   20.65
   2  -5 -16  298.91   16.28
  -2  -5  16  297.35   16.45
  -2  -5  16  273.82   17.12
  -2   5  16  324.88   14.75
   2  -5 -16  274.36   17.09
   2  -5 -16  332.29   20.88
  -2  -5  16  288.03   21.17
   2  -5 -16  279.75   24.01
  -2   5  15    4.05    0.85
  -2   5  15    3.23    1.61
   2  -5 -15    8.09    2.28
   2  -5 -15    7.88    4.05
  -2  -5  15    2.77    1.88
   2  -5 -15    6.39    6.46
  -2  -5  15   -1.86    4.76
   2  -5 -15    3.04    1.53
  -2  -5  15    4.07    2.23
   2  -5 -14    3.65    1.90
  -2   5  14    3.25    3.49
   2  -5 -14    4.26    3.37
  -2  -5  14    3.96    1.79
  -2  -5  14   -1.64    4.20
   2  -5 -14   10.83    6.25
  -2   5  14   -2.23    4.10
   2  -5 -14    2.87    1.33
  -2   5  14    4.28    1.58
   2   5 -14    3.12    1.35
  -2  -5  14    5.05    2.20
   2   5 -13    9.04    1.64
  -2   5  13    3.16    3.36
  -2   5  13   11.84    1.97
  -2   5  13    8.56    4.38
   2  -5 -13   15.07    4.32
   2  -5 -13   12.79    2.35
  -2  -5  13   12.24    2.59
   2  -5 -13   12.92    2.02
   2  -5 -13   19.40    6.91
  -2  -5  13    6.93    3.99
  -2  -5  13   10.80    2.01
   2   5 -13   11.33    2.14
   2  -5 -12  837.42   38.72
  -2   5  12  849.08   39.53
  -2   5  12  729.59   44.46
   2  -5 -12  901.36   46.14
  -2  -5  12  840.74   42.32
   2  -5 -12  799.57   39.38
   2  -5 -12  766.96   40.20
  -2  -5  12  748.87   40.34
  -2  -5  12  792.66   39.59
   2   5 -12  822.12   39.60
   2  -5 -12  838.57   44.04
   2  -5 -12  794.16   47.79
   2   5 -12  838.98   39.16
  -2   5  12  835.62   43.55
   2  -5 -11  375.92   18.94
  -2   5  11  372.87   18.98
  -2   5  11  344.76   23.60
   2  -5 -11  371.45   24.28
  -2  -5  11  395.21   21.04
  -2  -5  11  374.00   19.92
   2  -5 -11  367.54   19.70
  -2  -5  11  366.52   19.12
   2  -5 -11  387.28   23.27
   2  -5 -11  388.08   26.73
   2   5 -11  375.62   19.15
   2  -5 -11  373.40   18.06
   2   5 -11  385.52   18.72
  -2   5  10 1113.11   60.39
   2  -5 -10  958.77   55.50
  -2  -5  10 1147.36   56.59
   2  -5 -10 1131.22   56.24
  -2  -5  10 1164.67   55.75
   2   5 -10 1230.27   55.84
   2  -5 -10 1082.46   63.09
  -2  -5  10 1275.23   57.01
   2   5 -10 1248.46   55.39
   2  -5 -10 1218.31   60.20
  -2   5  10 1242.07   55.67
  -2   5   9   17.36    2.15
   2  -5  -9   17.10    2.02
  -2   5   9   12.98    3.83
  -2  -5   9   16.22    2.64
  -2  -5   9   17.63    2.14
  -2  -5   9   22.50    2.81
   2   5  -9   19.35    1.96
   2  -5  -9   13.21    3.90
   2   5  -9   17.71    2.22
  -2  -5   8   12.80    2.05
  -2   5   8   11.65    1.36
  -2   5   8   16.51    4.13
  -2   5   8   14.81    1.98
  -2   5   8   12.97    3.75
   2  -5  -8   15.42    3.99
  -2  -5   8   10.78    2.12
   2   5  -8   11.73    1.61
   2  -5  -8    5.93    1.67
  -2  -5   8    8.72    1.74
   2   5  -8    9.70    1.85
   2   5  -8   11.47    2.71
  -2   5   7   49.73    3.63
   2  -5  -7   49.32    6.19
   2  -5  -7   49.86    5.50
  -2   5   7   56.06    6.45
  -2   5   7   53.78    3.25
  -2  -5   7   49.98    3.83
  -2  -5   7   46.92    4.22
   2   5  -7   51.82    3.48
   2   5  -7   49.89    4.76
   2  -5  -7   30.24    3.47
   2   5  -7   45.26    5.21
   2   5  -7   49.87    3.82
   2   5  -6  644.40   31.04
  -2   5   6  668.77   30.82
  -2  -5   6  611.49   31.44
   2   5  -6  577.03   32.32
   2  -5  -6  637.97   32.67
  -2   5   6  618.91   30.24
  -2  -5   6  628.41   30.93
   2   5  -6  621.17   31.89
   2   5  -6  652.00   30.56
  -2   5   6  591.56   33.74
   2  -5  -6  660.78   34.23
  -2   5   5  545.55   30.00
   2  -5  -5  618.26   31.11
  -2   5   5  575.03   26.82
   2   5  -5  586.34   27.14
   2   5  -5  579.80   27.61
  -2  -5   5  546.60   27.96
  -2   5   5  569.01   27.27
  -2   5   5  470.27   27.60
   2   5  -5  561.90   28.30
   2  -5  -5  560.48   28.44
   2   5  -5  508.03   28.26
  -2  -5   5  556.50   27.42
   2  -5  -5  531.62   32.20
  -2   5   4  467.89   22.83
   2  -5  -4  481.35   23.91
   2   5  -4  465.78   23.10
  -2   5   4  448.77   25.54
   2   5  -4  486.25   23.63
  -2   5   4  451.44   23.78
   2   5  -4  472.46   24.14
   2  -5  -4  475.49   23.85
   2   5  -4  450.62   23.80
  -2  -5   4  472.97   23.38
   2  -5  -4  510.02   26.52
   2  -5  -4  471.85   27.72
   2  -5  -3 2105.29   97.56
   2   5  -3 2051.57   97.18
  -2   5   3 1908.10   97.31
   2   5  -3 1998.01   96.85
   2  -5  -3 2141.84   96.90
   2   5  -3 2093.44   97.59
   2  -5  -3 2134.29   99.67
  -2  -5   3 2128.62   96.28
   2  -5  -3 2006.02  100.76
  -2   5   3 1957.97   98.75
  -2  -5   3 2043.06   96.92
   2   5  -3 2063.79   96.79
  -2   5   2  460.69   24.64
  -2   5   2  451.94   23.31
  -2  -5   2  432.14   23.47
   2   5  -2  467.80   22.80
   2   5  -2  472.12   23.65
   2   5  -2  464.55   23.44
  -2   5   2  456.81   23.66
   2  -5  -2  474.02   23.79
   2  -5  -2  489.71   25.31
  -2  -5   2  473.91   23.25
   2   5  -2  492.68   23.15
  -2  -5   2  455.64   22.40
  -2   5   2  466.13   22.40
   2  -5  -2  486.30   26.37
  -2  -5   1  317.84   16.63
  -2  -5   1  309.83   16.01
  -2   5   1  311.51   15.84
   2  -5  -1  332.48   17.74
  -2   5   1  296.73   17.09
   2  -5  -1  318.93   17.90
  -2  -5   1  305.33   16.15
   2   5  -1  298.50   16.28
  -2   5   1  293.46   16.42
   2  -5  -1  319.89   16.73
  -2  -5   1  332.45   15.32
  -2   5   1  305.94   15.19
   2   5  -1  308.57   15.99
   2  -5  -1  304.61   18.26
  -2  -5   1  305.84   16.11
   2  -5   0 1918.33   86.63
   2  -5   0 1788.20   86.92
  -2  -5   0 1815.80   84.90
  -2  -5   0 1750.24   85.63
  -2   5   0 1799.80   84.76
   2   5   0 1842.36   85.73
   2   5   0 1818.03   85.46
   2  -5   0 1833.55   85.96
  -2   5   0 1733.29   85.71
  -2  -5   0 1848.93   85.29
  -2   5   0 1771.63   84.35
  -2  -5   0 1852.11   84.46
   2  -5   0 1825.81   84.41
   2   5   0 1777.50   84.41
   2  -5   0 1807.10   86.89
  -2  -5   0 1811.05   85.49
   2   5   0 1779.21   85.21
   2  -5   1 1344.67   61.31
   2  -5   1 1284.13   61.90
   2   5   1 1280.59   60.81
   2   5   1 1236.80   59.56
   2  -5   1 1253.92   59.56
  -2   5  -1 1269.84   59.92
  -2  -5  -1 1258.27   60.62
   2  -5   1 1272.51   61.10
   2   5   1 1231.10   60.38
  -2  -5  -1 1307.80   60.30
   2   5   1 1273.04   60.38
  -2  -5  -1 1287.09   60.73
   2   5   2  338.44   18.89
   2   5   2  363.39   18.08
   2  -5   2  377.70   18.09
  -2   5  -2  369.77   18.23
   2  -5   2  370.76   18.49
   2   5   2  358.06   18.43
  -2  -5  -2  370.34   18.87
   2   5   2  360.93   18.53
  -2   5  -2  377.81   18.87
  -2  -5  -2  378.12   18.57
   2   5   2  351.41   18.80
   2  -5   2  388.86   19.25
   2  -5   3  459.84   22.74
  -2  -5  -3  452.73   25.15
   2   5   3  426.71   21.98
   2  -5   3  448.37   22.02
   2  -5   3  445.15   22.30
   2   5   3  433.34   22.23
  -2   5  -3  453.71   21.99
   2   5   3  476.12   22.95
  -2  -5  -3  459.86   22.31
  -2   5  -3  456.20   22.66
   2  -5   3  458.12   21.40
  -2  -5  -3  446.50   22.59
   2   5   3  436.11   22.78
   2  -5   4   73.49    4.89
   2   5   4   69.12    4.80
   2   5   4   77.98    5.37
   2   5   4   72.43    5.44
  -2  -5  -4   89.19    7.80
  -2  -5  -4   71.99    5.05
  -2  -5  -4   76.28    4.85
  -2   5  -4   81.37    5.25
  -2   5  -4   75.29    4.58
   2  -5   5  121.71    7.51
   2   5   5  112.08    7.02
   2   5   5  118.79    7.48
  -2   5  -5  117.98    7.30
  -2  -5  -5  124.23   10.07
   2  -5   5  118.78    7.18
  -2  -5  -5  114.91    7.24
   2   5   5  125.67    7.91
  -2   5  -5  141.72    6.91
   2  -5   6  449.24   23.15
   2  -5   6  449.03   22.81
   2   5   6  427.75   22.62
   2   5   6  470.35   23.23
  -2   5  -6  474.75   23.03
  -2  -5  -6  465.26   26.41
  -2  -5  -6  451.48   22.83
   2   5   6  458.74   23.68
  -2   5  -6  476.69   22.37
   2  -5   7  401.18   20.59
   2  -5   7  399.02   20.21
   2   5   7  380.41   20.03
   2   5   7  389.33   21.06
  -2  -5  -7  390.02   20.09
  -2   5  -7  412.51   20.35
  -2   5  -7  414.87   19.72
   2   5   7  424.09   20.61
  -2  -5  -7  415.78   24.19
  -2  -5  -7  370.68   20.54
   2   5   8   39.23    3.17
   2   5   8   40.71    3.53
   2  -5   8   33.38    3.13
  -2   5  -8   38.77    2.88
   2   5   8   47.18    4.42
  -2  -5  -8   35.93    6.13
   2  -5   8   32.10    3.48
  -2   5  -8   37.85    3.29
  -2   5  -9 1321.88   58.35
   2  -5   9 1199.81   58.85
  -2  -5  -9 1279.88   62.80
   2   5   9 1217.80   62.94
   2   5   9 1151.47   58.58
   2   5   9 1266.92   59.11
  -2  -5  -9 1247.22   59.33
   2  -5   9 1215.28   59.13
   2   5   9 1191.90   58.85
  -2  -5  -9 1219.66   63.53
   2   5  10  449.10   22.53
   2   5  10  428.65   22.25
  -2  -5 -10  450.79   22.95
  -2  -5 -10  425.99   23.25
   2  -5  10  417.90   22.40
  -2  -5 -10  462.94   26.26
  -2   5 -10  467.86   21.98
   2  -5  10  436.84   22.73
  -2  -5 -10  445.93   27.14
   2   5  10  456.51   26.61
  -2  -5 -11    0.39    2.00
   2  -5  11   -0.56    1.33
   2  -5  11    0.60    1.83
  -2  -5 -11   -0.77    3.19
  -2  -5 -11    0.96    3.53
   2   5  11   -0.87    3.26
   2   5  11   -0.25    1.39
  -2  -5 -11    1.94    1.84
  -2   5 -11    0.39    1.06
   2   5  11   -0.78    1.71
  -2   5 -12   31.83    2.94
   2   5  12   33.56    3.38
  -2  -5 -12   24.66    3.59
   2  -5  12   31.09    2.69
   2  -5  12   30.38    3.60
   2   5  12   29.66    2.78
   2  -5  12   28.76    4.25
  -2  -5 -12   34.86    6.45
  -2  -5 -12   31.77    3.60
   2  -5  12   31.98    3.31
   2   5  12   37.44    6.03
  -2  -5 -12   20.74    4.82
  -2  -5 -13  723.67   39.94
  -2  -5 -13  750.03   42.00
   2  -5  13  791.55   38.28
   2   5  13  765.20   35.27
  -2  -5 -13  679.09   36.21
   2  -5  13  739.65   35.13
   2   5  13  773.43   41.25
  -2  -5 -13  660.23   36.79
   2  -5  13  702.19   36.06
   2  -5  14   98.98    7.16
  -2  -5 -14  112.00   10.47
   2  -5  14  110.55    6.56
   2   5  14  112.33    6.48
   2   5  14  113.01   11.06
  -2  -5 -14   93.87    7.82
   2  -5  14  115.69    9.24
   2  -5  15  647.31   34.82
  -2   5 -15  655.74   33.43
   2  -5  15  724.21   33.88
  -2  -5 -15  721.70   39.06
   2   5  15  756.43   33.93
   2   5  15  717.09   40.29
  -2  -5 -15  645.00   35.70
   2  -5  15  766.02   37.69
   2  -5  16    4.82    2.21
  -2   5 -16    2.37    1.35
  -2  -5 -16    3.56    3.60
   2  -5  16    2.43    1.59
  -2   5 -16    1.57    1.64
   2   5  16    2.85    1.51
   2   5  16    1.11    4.29
  -2  -5 -16    2.48    2.29
   2  -5  16   -1.40    3.65
   2  -5  17   26.72    3.69
  -2   5 -17   29.81    2.87
   2  -5  17   32.08    3.09
  -2  -5 -17   33.45    6.26
   2   5  17   43.18    3.55
  -2   5 -17   30.96    3.11
   2   5  17   25.52    6.49
  -2  -5 -17   21.24    3.92
   2  -5  17   28.23    5.32
   2  -5  18    7.07    2.41
  -2   5 -18    5.76    1.97
   2   5  18    3.30    1.46
  -2   5 -18    4.84    1.63
   2   5  18    1.21    4.89
  -2  -5 -18    3.26    2.60
  -2  -5 -18    8.19    4.67
   2  -5  18    2.36    3.45
  -2  -5 -19  339.55   21.14
   2  -5  19  371.20   23.36
   2  -5  19  347.61   20.30
  -2  -5 -19  354.88   23.63
  -2  -5 -19  378.29   32.48
   2   5  19  395.09   18.79
   2   5  19  385.11   26.34
  -2  -5 -20   72.89    8.89
  -2  -5 -20   69.75    7.06
   2  -5  20   65.66    6.29
  -2   5 -20   86.39    6.62
   2   5  20   68.04   10.21
   2  -5  20   80.87    8.91
  -2  -5 -20   82.55   15.26
  -2  -5 -21  117.04    9.55
   2  -5  21  115.52    8.73
   2  -5  21  105.24   10.84
  -2   5 -21  124.75    8.61
   2   5  21  103.98   12.72
  -2  -5 -21  102.83   10.81
  -2  -5 -21   88.94   16.16
   2   5  22   57.33    9.85
   2  -5  22   42.85    7.28
  -2   5 -22   63.42    5.78
  -2  -5 -22   58.19    6.75
   2  -5  22   58.25    5.98
  -2  -5 -22   60.49    7.83
   2   5  23   17.77    3.48
   2   5  23   17.25    6.90
   2  -5  23   14.40    5.42
  -2  -5 -23   17.70    4.40
  -2  -5 -23   19.52   11.29
  -2   5 -23   18.17    3.72
   2  -5  23   16.71    3.80
  -2  -5 -24   51.02   13.13
   2   5  24   53.38    9.85
   2  -5  24   45.55    5.72
  -2  -5 -25   59.98   14.83
   2   5  25   81.94   12.13
  -2  -6  27  103.64   14.54
  -2  -6  26  161.06   17.79
   2  -6 -25  128.49   16.55
  -2   6  25  102.12   14.67
   2  -6 -25   97.50    9.25
  -2  -6  25  113.91   14.60
  -2  -6  24    1.60    6.88
   2  -6 -24   -5.84    7.51
  -2   6  24    2.82    2.74
  -2   6  24    3.43    6.13
   2  -6 -24   -0.65    3.53
  -2  -6  23    1.54    6.63
  -2   6  23    1.65    6.68
  -2   6  23    0.45    2.24
   2  -6 -23    1.05    4.15
   2  -6 -23   -5.82    8.80
   2  -6 -23   -2.48    3.31
  -2   6  22  150.73   16.30
   2  -6 -22  122.89   10.48
  -2   6  22  160.51   10.11
   2  -6 -22  166.08   13.90
   2  -6 -22  154.17   18.31
   2  -6 -21  248.19   17.26
  -2   6  21  184.73   18.48
   2  -6 -21  227.20   21.76
   2  -6 -21  182.55   13.08
   2  -6 -20  176.05   10.31
  -2  -6  20  186.36   12.88
   2  -6 -20  206.81   15.62
  -2   6  20  166.82   16.89
   2  -6 -20  153.76   11.70
   2  -6 -20  203.14   20.42
   2  -6 -19  368.28   22.55
   2  -6 -19  383.16   31.18
   2  -6 -19  411.27   20.93
   2  -6 -19  441.35   26.79
  -2  -6  19  453.28   23.92
   2  -6 -18   30.49    6.79
   2  -6 -18   32.31    4.00
   2  -6 -18   40.96    5.16
  -2   6  18   57.06    3.01
   2  -6 -18   52.40   11.15
  -2   6  17   12.75    1.30
   2  -6 -17    7.74    2.11
  -2  -6  17    5.23    4.86
   2  -6 -17   11.02    7.28
   2  -6 -17   13.55    2.03
   2  -6 -17   19.19    5.48
   2  -6 -17   13.68    3.20
  -2  -6  16   99.59    7.26
   2  -6 -16  114.74    6.42
   2  -6 -16  121.71   15.07
   2  -6 -16  114.01   11.29
  -2  -6  16   98.13   10.73
   2  -6 -16  102.63    7.06
   2  -6 -16  105.29    8.04
   2  -6 -15  352.31   20.37
   2  -6 -15  375.35   18.45
   2   6 -15  401.06   19.13
   2  -6 -15  403.69   29.19
   2  -6 -15  391.41   24.50
  -2  -6  15  365.90   23.45
   2  -6 -15  356.28   19.38
  -2   6  15  340.80   25.00
  -2  -6  15  369.03   19.68
  -2   6  14  139.09   12.92
   2  -6 -14  111.15    8.30
  -2  -6  14  114.76    7.75
   2  -6 -14  129.86   15.20
   2  -6 -14  135.32   12.01
   2  -6 -14  121.97    7.63
  -2  -6  14  125.35   10.82
  -2   6  14  120.96    7.54
   2  -6 -14  119.34    6.52
   2   6 -14  125.33    7.25
  -2   6  13  723.54   42.53
  -2   6  13  728.96   37.55
   2  -6 -13  721.13   36.59
  -2  -6  13  775.02   39.68
  -2  -6  13  725.29   36.85
   2  -6 -13  777.02   46.53
   2  -6 -13  788.89   42.13
   2   6 -13  789.92   36.37
   2  -6 -13  730.55   35.25
  -2   6  13  811.17   36.78
   2  -6 -12   14.41    5.69
  -2   6  12    6.14    4.15
   2  -6 -12    6.62    1.66
   2  -6 -12   14.11    6.61
  -2   6  12    9.12    1.81
  -2  -6  12    6.03    2.34
  -2   6  12    7.32    2.22
   2  -6 -12    1.84    3.73
   2   6 -12    5.11    1.68
   2   6 -12    5.68    1.48
  -2  -6  12    6.05    2.90
  -2  -6  12    8.29    2.07
  -2   6  11   21.25    2.47
   2  -6 -11   17.83    2.33
  -2   6  11   17.28    4.78
  -2  -6  11   16.71    2.83
  -2   6  11   13.88    2.68
   2  -6 -11   17.85    4.99
   2   6 -11   16.17    2.36
   2   6 -11   14.34    1.95
  -2  -6  11   17.28    3.18
  -2  -6  11   17.80    2.64
  -2  -6  10   20.68    3.03
  -2   6  10   13.59    4.21
   2  -6 -10   19.91    2.40
   2   6 -10   16.05    3.41
  -2   6  10   19.82    2.46
  -2  -6  10   18.78    2.93
  -2   6  10   19.09    2.94
   2  -6 -10   18.08    4.68
   2   6 -10   21.94    2.52
   2   6 -10   25.07    2.43
  -2  -6  10   19.38    2.56
  -2   6   9  495.99   31.21
   2  -6  -9  560.55   27.28
  -2   6   9  520.52   28.06
  -2   6   9  564.24   27.39
  -2  -6   9  592.39   27.83
   2   6  -9  546.37   27.10
   2   6  -9  522.97   28.82
  -2   6   9  560.76   26.85
   2  -6  -9  600.56   32.21
  -2  -6   9  507.24   28.18
   2   6  -9  572.93   27.59
  -2   6   8 1188.83   61.89
   2  -6  -8 1278.58   62.08
   2   6  -8 1070.62   59.70
   2  -6  -8 1135.12   59.98
  -2   6   8 1266.54   57.68
  -2  -6   8 1145.50   58.47
   2   6  -8 1221.07   57.36
   2   6  -8 1230.58   57.83
  -2   6   8 1236.42   57.07
   2   6  -8 1153.66   58.96
  -2  -6   8 1213.85   57.77
   2  -6  -7  711.66   37.87
   2   6  -7  685.53   37.67
  -2   6   7  748.76   35.45
  -2   6   7  701.71   39.57
   2   6  -7  756.55   36.22
  -2   6   7  759.62   36.00
  -2  -6   7  756.99   36.91
   2   6  -7  721.21   37.19
   2  -6  -7  691.54   42.50
  -2  -6   7  742.81   36.08
   2   6  -7  715.93   35.69
   2  -6  -7  766.79   40.77
   2  -6  -7  805.80   40.23
  -2   6   6  422.44   25.26
   2   6  -6  449.61   22.10
  -2   6   6  456.23   22.31
  -2  -6   6  414.55   22.94
   2   6  -6  463.24   22.60
   2  -6  -6  442.76   23.53
   2   6  -6  423.31   23.41
  -2   6   6  451.11   21.80
   2   6  -6  423.25   23.28
   2  -6  -6  426.29   28.17
   2  -6  -6  496.29   26.68
  -2  -6   6  426.33   22.23
   2  -6  -5    3.99    1.72
  -2   6   5    6.29    1.38
   2   6  -5    2.57    1.24
  -2   6   5    3.90    1.49
   2  -6  -5    5.01    3.14
   2   6  -5    6.93    1.90
   2   6  -5    2.88    1.90
   2   6  -5    6.03    2.01
   2  -6  -5    4.06    1.86
  -2  -6   5    5.60    1.56
   2  -6  -5    1.01    4.52
  -2   6   5    1.88    2.59
   2   6  -4    8.40    1.97
   2  -6  -4    7.87    3.51
   2  -6  -4    8.31    2.05
  -2  -6   4    8.35    1.76
   2   6  -4    8.82    2.40
  -2   6   4    6.55    0.93
   2  -6  -4    6.79    1.74
   2   6  -4    7.24    1.87
   2  -6  -4   12.00    5.05
  -2   6   4    6.08    1.38
  -2   6   4    4.00    2.57
   2  -6  -3 1035.03   49.70
   2   6  -3 1019.22   49.13
  -2   6   3  950.81   50.75
   2   6  -3 1025.70   48.61
  -2  -6   3 1018.85   48.86
   2  -6  -3 1069.07   51.93
  -2   6   3  996.55   49.40
   2  -6  -3 1072.10   48.43
   2   6  -3  997.74   49.44
   2   6  -3  979.32   48.35
  -2   6   3  993.22   47.86
  -2  -6   3 1028.18   47.91
   2  -6  -3 1040.05   53.57
  -2   6   2  352.23   21.00
   2   6  -2  390.28   19.35
  -2   6   2  323.71   19.21
  -2   6   2  386.82   18.44
  -2  -6   2  398.89   18.52
   2   6  -2  391.93   19.89
   2   6  -2  385.10   19.98
   2  -6  -2  365.05   22.96
  -2   6   2  371.76   20.01
   2  -6  -2  400.07   20.40
   2  -6  -2  396.88   21.92
  -2  -6   2  376.82   19.52
   2  -6  -2  403.09   22.19
  -2  -6   1  544.57   27.46
   2   6  -1  553.30   27.67
   2  -6  -1  594.28   29.92
  -2   6   1  536.59   27.91
  -2  -6   1  547.26   27.64
   2  -6  -1  565.28   28.18
   2  -6  -1  548.16   30.45
   2  -6  -1  565.25   29.45
  -2   6   1  542.50   26.20
  -2  -6   1  566.03   26.29
   2   6  -1  548.22   27.19
  -2  -6   1  555.06   28.02
  -2   6   1  526.35   26.88
  -2  -6   1  547.58   27.15
   2  -6   0  425.75   21.39
   2  -6   0  401.25   21.84
  -2  -6   0  392.52   19.12
  -2   6   0  364.13   18.90
   2   6   0  397.56   19.84
   2   6   0  396.20   20.22
  -2   6   0  366.15   18.23
  -2  -6   0  400.80   19.91
  -2  -6   0  394.34   19.84
   2  -6   0  391.45   20.47
  -2  -6   0  394.46   20.14
   2   6   0  387.58   19.54
   2  -6   0  383.94   21.85
  -2   6   0  359.97   20.11
  -2  -6  -1    2.67    1.28
   2   6   1    1.70    1.42
   2  -6   1    2.39    2.21
   2  -6   1    2.52    0.82
   2   6   1    1.48    0.85
   2   6   1    4.06    1.81
   2  -6   1    0.43    2.47
  -2   6  -1    2.17    1.29
   2   6   1    1.23    1.46
  -2  -6  -1    1.27    1.34
   2  -6   1    2.52    1.82
  -2  -6  -1    0.59    1.48
   2  -6   1    1.48    2.04
  -2  -6  -1    3.17    1.65
   2  -6   2   90.46    6.56
  -2  -6  -2   72.83    5.59
  -2   6  -2   87.87    5.35
   2  -6   2   80.00    6.26
  -2  -6  -2   86.72    5.70
   2   6   2   81.98    5.73
  -2  -6  -2   88.44    6.13
   2   6   2   81.85    5.47
   2  -6   2   90.11    6.24
   2   6   2   83.54    5.95
  -2   6  -2   86.21    5.89
   2  -6   2   80.77    4.79
   2   6   2   75.75    4.75
   2  -6   3  197.37   11.45
  -2  -6  -3  195.86   13.60
  -2  -6  -3  183.63   10.87
  -2  -6  -3  199.90   10.79
   2   6   3  201.72   11.26
   2   6   3  186.28   10.10
   2  -6   3  201.34   10.17
  -2   6  -3  200.56   10.44
   2  -6   3  193.24   10.37
   2   6   3  186.82   10.44
   2   6   3  187.08   11.04
   2   6   3  177.82   10.60
  -2   6  -3  211.06   11.23
   2   6   4   57.83    4.40
  -2   6  -4   62.23    4.15
  -2   6  -4   58.76    4.64
   2   6   4   60.32    4.81
   2   6   4   63.64    4.96
  -2  -6  -4   60.90    4.35
   2  -6   4   58.30    4.05
   2   6   4   60.33    4.06
  -2  -6  -4   57.46    4.49
  -2  -6  -4   68.89    7.10
   2  -6   4   57.01    4.82
  -2  -6  -5  437.20   24.49
   2  -6   5  421.57   20.76
   2   6   5  394.83   20.94
   2   6   5  385.10   20.48
   2   6   5  425.86   21.14
  -2  -6  -5  407.76   20.70
   2   6   5  404.94   21.21
  -2   6  -5  420.10   20.92
  -2   6  -5  450.87   20.27
   2   6   6  649.23   31.81
  -2  -6  -6  708.83   35.93
   2  -6   6  636.57   31.49
   2   6   6  617.59   31.29
   2   6   6  677.87   31.95
  -2  -6  -6  648.21   31.41
  -2   6  -6  654.69   31.65
   2   6   6  632.11   32.13
  -2   6  -6  684.55   30.95
   2  -6   7  377.72   20.24
   2   6   7  389.63   20.19
  -2  -6  -7  376.61   20.41
  -2  -6  -7  448.58   24.68
   2  -6   7  383.67   20.00
   2   6   7  369.69   19.77
   2   6   7  397.72   20.30
  -2  -6  -7  397.91   19.86
  -2   6  -7  367.30   19.94
   2   6   7  377.55   20.72
  -2   6  -7  413.09   19.43
  -2  -6  -8    2.64    3.71
  -2  -6  -8    0.66    1.80
   2  -6   8    0.28    1.38
   2   6   8    0.50    1.44
  -2   6  -8    1.09    1.14
   2   6   8    0.39    1.91
  -2  -6  -8    0.24    1.26
   2   6   8    1.18    1.43
   2  -6   8   -0.93    1.97
   2   6   8    2.85    1.71
   2   6   9    9.63    2.11
  -2  -6  -9    8.10    2.38
  -2  -6  -9    8.20    1.76
   2   6   9    8.94    2.02
   2   6   9    7.74    1.85
   2  -6   9    9.94    2.03
   2   6   9   14.38    2.93
  -2   6  -9    8.66    1.63
  -2  -6  -9   11.20    4.80
   2  -6   9    9.89    2.46
   2   6  10  419.24   22.38
  -2  -6 -10  432.54   23.06
  -2  -6 -10  401.72   22.11
   2   6  10  481.36   22.85
   2  -6  10  424.62   22.71
  -2  -6 -10  473.43   27.95
   2  -6  10  430.13   22.93
   2   6  10  421.49   23.60
  -2   6 -10  478.82   22.09
   2   6  10  464.90   22.86
  -2  -6 -10  457.85   26.92
   2  -6  11  175.85   11.31
  -2  -6 -11  202.92   15.15
   2  -6  11  204.83   11.76
  -2  -6 -11  223.49   16.69
  -2   6 -11  209.94   10.82
   2   6  11  185.42   11.13
  -2  -6 -11  188.70   11.67
   2   6  11  214.38   11.52
   2   6  11  179.77   14.84
   2   6  12  416.08   27.22
  -2   6 -12  469.51   22.29
  -2  -6 -12  477.81   27.45
  -2  -6 -12  441.19   28.44
  -2  -6 -12  445.53   23.32
   2   6  12  422.44   22.64
   2  -6  12  422.71   22.98
   2   6  13   -0.30    1.63
  -2  -6 -13   -0.93    3.67
  -2   6 -13    2.30    1.55
   2  -6  13    1.82    1.30
   2  -6  13    4.60    2.02
   2   6  13    1.03    3.47
  -2  -6 -14  126.35    9.30
   2  -6  14  133.73    7.58
   2   6  14  136.42    7.68
  -2  -6 -14  137.37   12.30
   2   6  14  115.52    8.18
   2   6  14  127.68   12.39
   2  -6  14  125.62    9.96
   2  -6  14  128.79    8.61
  -2  -6 -15   45.63    5.54
   2  -6  15   59.92    4.34
   2   6  15   56.55    4.17
  -2  -6 -15   73.39    8.71
  -2   6 -15   57.16    4.69
   2   6  15   48.21    7.87
   2   6  15   47.30    4.69
   2  -6  15   67.10    6.91
   2  -6  15   55.47    5.12
   2  -6  16    3.30    2.19
   2  -6  16    6.35    1.86
  -2  -6 -16   13.03    5.35
  -2   6 -16    4.02    2.00
   2   6  16    6.21    1.60
   2   6  16    3.45    1.90
  -2  -6 -16    9.66    3.08
   2  -6  16    2.76    3.35
   2   6  16    5.84    4.73
   2  -6  17  279.10   14.92
  -2  -6 -17  314.20   20.90
   2   6  17  264.84   21.00
   2  -6  17  309.06   19.00
   2  -6  17  277.87   16.50
  -2  -6 -17  250.55   17.07
   2   6  17  320.94   15.26
  -2  -6 -18   87.71   10.60
   2  -6  18  104.92    6.63
   2   6  18   93.45   11.88
   2  -6  18  125.81   10.59
   2  -6  18  107.32    8.35
  -2  -6 -18  100.16    8.90
   2   6  19  309.30   24.82
  -2  -6 -19  309.91   20.66
   2  -6  19  374.96   22.80
   2  -6  19  324.36   19.95
  -2  -6 -19  351.16   23.94
  -2  -6 -20   18.39    5.59
   2  -6  20   27.59    5.49
   2   6  20   28.54    7.48
  -2  -6 -20   18.42    4.25
   2  -6  20   18.09    3.64
  -2  -6 -20   25.20   12.05
  -2  -6 -21    8.01    4.46
  -2   6 -21   -0.45    2.36
  -2  -6 -21   -0.66    3.10
   2  -6  21    1.05    2.66
   2  -6  21    4.34    4.26
   2   6  21    8.44    6.27
  -2  -6 -21   -2.58   10.20
  -2  -6 -22   41.79   12.53
  -2  -6 -22   56.41    6.75
  -2  -6 -22   59.40    8.62
   2  -6  22   49.03    5.91
  -2   6 -22   69.93    6.27
   2   6  22   46.49    9.61
   2  -6  22   59.61    8.01
  -2  -6 -23  167.81   13.00
  -2   6 -23  188.11   11.88
   2   6  23  168.81   17.39
  -2  -6 -23  152.28   21.82
  -2  -6 -23  180.82   14.96
   2  -6  23  166.82   12.16
   2   6  24   86.08   12.57
  -2  -6 -24  107.30   18.48
   2  -6  24   81.68    7.88
   2   6  25  113.43   14.64
  -2  -7  26   13.48    7.80
  -2  -7  25   49.34   10.44
  -2  -7  24  210.56   19.89
   2  -7 -24  230.81   22.70
   2  -7 -24  258.71   18.52
  -2   7  24  203.56   13.03
  -2  -7  24  203.76   14.50
   2  -7 -24  187.53   14.08
  -2   7  24  182.10   19.84
   2  -7 -23   96.19   15.32
   2  -7 -23  104.45   11.28
  -2   7  23   83.89   12.86
  -2  -7  23   94.03   13.46
   2  -7 -23   83.15    8.34
   2  -7 -22  328.68   27.75
   2  -7 -22  269.79   17.62
  -2   7  22  259.17   23.50
   2  -7 -22  323.71   22.01
  -2   7  21    1.57    5.92
   2  -7 -21   -1.14    5.18
   2  -7 -21   12.69    8.36
   2  -7 -20    6.27    8.83
   2  -7 -20   13.71    5.72
   2  -7 -19  111.86   12.01
   2  -7 -19   92.79   15.13
   2  -7 -19  113.13    6.52
  -2   7  18  350.33   16.79
   2  -7 -18  342.67   17.11
   2  -7 -18  347.16   28.84
   2  -7 -18  355.89   24.14
   2  -7 -18  333.65   18.59
   2  -7 -17  389.41   24.83
  -2  -7  17  343.85   23.46
   2  -7 -17  347.55   28.78
   2   7 -17  384.04   18.58
   2  -7 -17  337.61   18.86
   2  -7 -17  346.72   17.27
   2  -7 -16  363.54   18.69
  -2   7  16  391.37   25.54
   2   7 -16  410.12   18.32
   2  -7 -16  350.17   16.69
   2  -7 -16  323.31   16.54
   2  -7 -16  375.50   24.40
  -2  -7  16  403.26   23.49
   2  -7 -16  378.07   29.25
   2   7 -15  250.02   12.57
  -2  -7  15  241.55   16.76
  -2   7  15  235.63   18.64
   2  -7 -15  236.02   22.32
   2  -7 -15  217.46   17.40
   2  -7 -15  214.33   12.78
  -2  -7  15  210.30   13.01
  -2  -7  14   -1.32    2.33
   2   7 -14    2.14    1.37
  -2   7  14   -2.35    4.43
   2  -7 -14    1.19    1.68
   2  -7 -14   -1.83    7.08
  -2  -7  14    0.67    3.21
   2  -7 -14   -1.08    4.45
   2  -7 -13  346.87   23.17
  -2   7  13  308.21   22.87
   2  -7 -13  344.60   17.98
  -2   7  13  355.54   17.95
  -2  -7  13  318.32   18.08
   2   7 -13  337.61   17.55
  -2  -7  13  363.77   20.26
  -2   7  12 1042.11   59.88
   2  -7 -12 1134.44   54.59
  -2   7  12 1024.66   55.30
  -2  -7  12 1197.97   56.21
   2   7 -12 1139.56   54.23
  -2   7  12 1192.55   54.63
   2  -7 -12 1140.68   60.27
   2  -7 -11  163.66   13.47
   2   7 -11  141.66    8.52
  -2   7  11  133.76   12.62
   2  -7 -11  154.33    8.92
  -2   7  11  133.24    9.41
  -2  -7  11  158.68    9.60
   2   7 -11  128.03   10.15
   2   7 -11  149.59    8.93
  -2   7  11  154.03    8.86
   2  -7 -10 1135.79   60.12
  -2  -7  10 1295.00   57.45
  -2   7  10 1081.62   61.47
   2  -7 -10 1209.42   56.94
  -2   7  10 1213.29   57.00
   2  -7 -10 1268.34   62.72
   2   7 -10 1169.09   56.64
  -2   7  10 1119.60   57.73
   2   7 -10 1095.84   58.49
  -2  -7  10 1124.68   57.01
  -2   7  10 1227.62   56.43
   2   7 -10 1202.59   57.10
  -2   7   9    5.54    1.91
   2   7  -9    5.63    1.58
  -2   7   9    1.88    1.97
   2  -7  -9    8.84    5.96
  -2  -7   9    3.34    1.57
  -2   7   9    4.81    1.34
  -2   7   9    8.03    3.53
   2   7  -9    1.44    2.39
   2  -7  -9    0.92    3.39
   2   7  -9    4.78    1.91
   2  -7  -9    6.15    4.58
   2  -7  -9    3.13    3.09
   2   7  -9    8.57    3.54
   2  -7  -8   14.49    5.19
   2  -7  -8   10.21    3.33
   2   7  -8   10.69    3.47
  -2   7   8   15.93    4.23
   2   7  -8   17.76    3.35
   2  -7  -8   18.58    4.82
  -2   7   8   18.54    2.59
  -2   7   8   15.59    2.83
   2   7  -8   10.92    2.00
  -2  -7   8   11.61    2.14
  -2   7   8   16.16    2.02
   2   7  -8   18.01    2.54
   2  -7  -8   25.14    7.09
  -2   7   7   89.06    8.94
   2   7  -7  105.71    6.70
  -2   7   7  104.06    6.49
   2  -7  -7   93.55    9.89
  -2   7   7   88.54    5.78
   2   7  -7   92.12    7.31
  -2  -7   7   94.21    6.29
   2  -7  -7   99.68    7.61
   2   7  -7   74.33    7.00
   2  -7  -7  113.73   10.08
   2   7  -7   99.68    6.25
   2  -7  -7   88.19   11.61
  -2   7   6 1105.34   59.34
   2   7  -6 1203.63   56.41
  -2   7   6 1208.93   56.23
   2   7  -6 1088.40   57.02
  -2  -7   6 1142.16   56.00
   2  -7  -6 1193.08   56.87
   2   7  -6 1096.63   56.67
  -2   7   6 1195.97   55.71
   2  -7  -6 1190.74   60.72
   2   7  -6 1202.56   56.03
   2  -7  -6 1137.92   63.04
  -2   7   5  925.44   42.70
   2  -7  -5  926.26   44.03
   2   7  -5  916.14   43.01
   2   7  -5  831.96   43.05
   2  -7  -5  849.60   43.04
  -2  -7   5  845.51   42.85
   2   7  -5  852.31   43.87
   2  -7  -5  962.77   47.53
   2   7  -5  914.40   43.39
  -2   7   5  902.85   46.19
   2  -7  -5  836.87   49.22
   2  -7  -4 1462.57   66.56
  -2   7   4 1391.65   65.16
  -2  -7   4 1388.99   64.36
  -2   7   4 1366.13   64.32
   2   7  -4 1361.78   65.77
   2  -7  -4 1489.00   69.63
  -2   7   4 1346.20   64.10
   2  -7  -4 1391.58   64.97
   2   7  -4 1325.72   66.15
   2   7  -4 1311.00   64.94
  -2  -7   4 1380.37   65.39
   2  -7  -4 1443.92   71.77
  -2   7   4 1287.74   67.98
   2  -7  -3 1098.51   50.74
   2   7  -3 1000.31   49.98
   2  -7  -3 1077.89   53.28
  -2   7   3  971.12   48.60
   2   7  -3 1026.89   50.31
  -2   7   3 1023.11   48.40
  -2  -7   3 1056.94   48.45
   2  -7  -3 1101.50   53.19
  -2   7   3  972.74   51.85
   2   7  -3 1048.00   49.38
   2  -7  -3  983.53   54.60
  -2  -7   3 1039.85   49.67
   2  -7  -2   91.74    9.15
   2   7  -2   85.04    5.69
   2   7  -2   83.89    6.28
  -2  -7   2   84.84    6.34
  -2   7   2   82.65    6.41
   2  -7  -2   83.53    6.58
   2  -7  -2   88.77    8.13
   2   7  -2   68.75    5.99
  -2  -7   2   91.16    6.04
  -2   7   2   88.13    5.13
   2  -7  -2   91.87    8.40
  -2  -7   2   87.77    4.81
  -2   7   2   89.63    4.76
  -2  -7   1    4.98    1.90
  -2   7   1    5.91    1.68
   2  -7  -1    8.05    3.16
   2   7  -1    8.65    2.15
  -2  -7   1    7.71    1.13
  -2   7   1    8.50    1.06
   2   7  -1    9.59    1.98
   2  -7  -1    6.50    3.02
   2  -7  -1    8.41    4.14
  -2  -7   1    8.36    1.98
  -2   7   1    7.22    1.22
  -2   7   1    7.62    2.17
  -2  -7   1   11.55    2.24
   2  -7  -1   12.41    2.60
   2  -7   0 1081.09   51.24
   2  -7   0 1025.00   50.05
  -2  -7   0 1043.31   49.41
   2   7   0 1009.00   49.61
   2  -7   0 1072.88   51.96
  -2   7   0 1003.50   48.69
  -2  -7   0 1011.15   48.21
  -2   7   0  970.84   48.00
   2   7   0 1047.90   49.16
  -2  -7   0  995.26   49.18
  -2   7   0  998.35   47.43
  -2  -7   0 1002.00   49.53
   2   7   0 1035.26   48.82
   2  -7   0 1021.57   52.09
   2  -7   1  205.55   11.99
   2  -7   1  185.08    8.79
   2   7   1  169.48    8.76
   2   7   1  169.19   10.51
   2  -7   1  161.61   11.82
  -2   7  -1  177.68    9.82
  -2  -7  -1  189.48   10.45
   2  -7   1  182.49   11.06
  -2   7  -1  164.69    9.06
  -2  -7  -1  176.93   10.38
   2   7   1  160.62    9.85
  -2   7  -1  163.83    8.29
   2   7   1  177.55   10.04
  -2  -7  -1  173.97    9.20
  -2  -7  -1  174.40   10.41
   2  -7   2  694.62   33.77
   2   7   2  637.12   32.28
   2   7   2  643.64   32.80
   2   7   2  636.39   31.04
   2  -7   2  640.45   31.02
  -2   7  -2  683.13   31.96
  -2   7  -2  648.46   32.63
   2   7   2  674.46   32.16
   2  -7   2  667.64   33.49
  -2  -7  -2  661.31   32.47
   2  -7   2  645.93   33.53
  -2  -7  -2  623.41   32.46
   2  -7   3   68.04    5.88
  -2  -7  -3   68.54    7.58
   2   7   3   70.63    4.87
   2   7   3   77.28    5.72
   2  -7   3   66.59    4.23
   2   7   3   68.03    4.30
  -2   7  -3   62.64    4.70
   2   7   3   69.91    5.33
  -2   7  -3   79.98    5.60
   2   7   3   69.81    5.12
  -2  -7  -3   77.99    5.39
  -2  -7  -3   69.31    5.22
   2  -7   3   61.77    5.81
   2  -7   3   59.80    5.17
   2  -7   4   13.28    2.65
  -2  -7  -4   13.96    4.56
   2   7   4    7.33    2.18
   2   7   4   12.23    2.30
   2  -7   4   11.02    1.64
   2   7   4   12.24    1.65
   2   7   4   10.97    2.14
  -2  -7  -4   13.13    2.11
  -2   7  -4   13.34    2.37
  -2   7  -4   13.14    2.00
   2  -7   4   12.49    1.68
  -2  -7  -4   11.38    2.11
  -2  -7  -5   40.94    6.53
   2  -7   5   40.93    4.25
   2  -7   5   44.26    3.42
   2   7   5   37.99    3.31
  -2  -7  -5   49.54    3.99
   2   7   5   44.81    3.87
  -2   7  -5   45.04    3.56
   2   7   5   44.69    4.23
   2   7   5   37.90    4.07
   2   7   5   47.04    4.25
  -2   7  -5   44.21    4.09
  -2  -7  -5   46.16    3.89
   2  -7   6   85.72    6.18
   2   7   6   82.80    6.23
   2   7   6   78.61    5.83
   2   7   6   96.46    6.46
   2   7   6   77.79    6.34
  -2   7  -6   90.64    5.59
  -2  -7  -6   84.01    6.41
  -2  -7  -6   92.25    9.32
  -2  -7  -6   86.21    5.92
  -2  -7  -7  192.75   14.84
  -2  -7  -7  194.84   11.52
   2  -7   7  189.90   11.11
   2   7   7  173.85   10.72
   2   7   7  203.83   11.34
   2   7   7  182.41   11.48
  -2  -7  -7  184.21   10.73
   2   7   7  199.57   11.31
  -2   7  -7  209.22   10.48
   2  -7   7  183.16    9.28
  -2  -7  -8  421.89   26.52
   2  -7   8  394.10   21.85
   2   7   8  403.85   21.64
   2   7   8  399.03   22.46
  -2   7  -8  429.15   21.14
   2   7   8  458.70   22.21
  -2  -7  -8  404.32   21.47
  -2  -7  -8  432.23   22.39
   2   7   8  457.16   22.22
  -2  -7  -9  224.19   13.14
  -2  -7  -9  209.68   12.19
   2   7   9  260.53   13.08
   2  -7   9  204.74   12.62
   2   7   9  215.99   12.47
   2   7   9  221.53   13.50
  -2   7  -9  225.66   11.96
   2  -7   9  217.28   12.93
  -2  -7  -9  233.93   17.43
   2   7   9  226.81   12.82
  -2  -7 -10   50.32    8.26
  -2  -7 -10   59.81    5.35
   2   7  10   68.15    5.17
  -2  -7 -10   59.50    4.65
   2  -7  10   59.35    5.08
   2   7  10   52.81    4.78
   2   7  10   60.98    5.77
  -2  -7 -10   79.55    8.76
   2   7  10   67.44    5.22
  -2   7 -10   64.90    4.47
   2  -7  10   55.06    5.24
  -2  -7 -11    2.70    1.46
  -2  -7 -11    4.95    4.25
   2   7  11    0.33    1.54
  -2  -7 -11    1.95    2.03
   2  -7  11    1.09    1.76
   2   7  11    0.62    1.76
  -2   7 -11   -0.89    1.56
   2  -7  12   21.19    3.20
  -2  -7 -12   20.26    5.60
  -2   7 -12   18.10    2.45
   2   7  12   21.52    2.92
  -2  -7 -12   17.03    2.51
  -2  -7 -13   97.25    6.55
   2   7  13   90.46    6.84
   2  -7  13   95.91    7.18
  -2   7 -14  395.34   20.68
   2  -7  14  360.37   21.12
  -2  -7 -14  369.30   20.27
   2   7  14  442.06   26.95
  -2  -7 -14  392.83   25.76
   2   7  14  346.64   20.61
   2  -7  14  459.56   20.05
  -2   7 -15  392.12   20.82
   2  -7  15  377.64   21.51
   2   7  15  413.62   20.23
   2  -7  15  392.10   23.09
   2   7  15  401.69   26.63
  -2  -7 -15  398.99   26.04
   2   7  15  362.63   20.87
   2  -7  15  411.60   20.08
   2  -7  16  369.23   18.63
   2  -7  16  337.79   19.99
   2  -7  16  359.85   21.91
  -2  -7 -16  334.74   24.18
   2   7  16  336.55   24.76
  -2   7 -16  365.28   19.34
   2   7  16  384.96   18.75
   2   7  17  114.04    6.54
   2  -7  17  115.63   10.09
   2  -7  17   90.96    7.64
   2   7  17  105.32   11.95
  -2  -7 -17   88.33   10.92
   2  -7  17   87.03    6.12
  -2   7 -17  102.40    7.12
   2  -7  18    1.98    2.44
   2   7  18    2.66    4.89
   2  -7  18    5.29    3.88
   2   7  18    2.81    1.59
   2  -7  18    4.39    1.64
  -2  -7 -18    3.44    4.54
   2  -7  19   30.59    4.68
   2  -7  19   29.86    5.75
   2   7  19   33.05    8.05
   2   7  19   43.93    3.87
  -2  -7 -19   34.56    7.39
   2   7  20  197.93   17.79
  -2  -7 -20  161.93   15.38
  -2  -7 -20  177.11   23.08
   2  -7  20  170.37   11.99
   2  -7  20  191.85   14.16
   2   7  21  264.60   21.96
  -2  -7 -21  265.36   20.09
  -2  -7 -21  284.43   28.71
   2  -7  21  247.66   16.01
   2  -7  21  268.50   18.21
   2  -7  22  346.99   21.33
  -2  -7 -22  386.87   25.51
  -2  -7 -22  395.02   35.21
   2   7  22  401.23   28.11
   2  -7  23    4.92    3.42
  -2  -7 -23   16.66   12.38
  -2  -7 -23   10.95    5.55
   2   7  23   18.69    7.88
   2   7  24    1.60    6.74
   2  -8 -25  113.22   12.64
  -2  -8  25   93.30   13.60
   2  -8 -24    1.23    5.18
  -2  -8  24    1.59    6.70
  -2  -8  23  112.51   10.14
  -2   8  23  101.98   14.76
   2  -8 -23  132.85   18.46
   2  -8 -23  150.61   14.33
  -2  -8  22   21.32    4.64
  -2   8  22   16.55    7.45
   2  -8 -22   26.16    7.03
   2  -8 -22   24.65   10.73
   2  -8 -21  459.10   29.61
  -2  -8  21  410.76   24.84
   2  -8 -21  494.47   36.37
   2  -8 -20   56.32   13.18
  -2  -8  20   71.02    7.43
   2  -8 -20   92.87   11.45
   2  -8 -19  155.80   19.69
   2  -8 -19  159.39   15.35
   2  -8 -18   65.19    9.99
   2   8 -18   74.99    5.41
  -2   8  17    2.76    5.46
   2  -8 -17   -2.14    8.46
  -2  -8  17   -0.92    4.52
   2  -8 -17   -1.09    2.07
   2  -8 -17   -4.99    5.04
   2   8 -17    0.55    1.83
  -2   8  16    1.33    5.58
   2  -8 -16   -2.09    8.08
  -2  -8  16    1.68    3.89
   2  -8 -16    2.47    2.12
   2  -8 -16   -1.23    5.37
   2   8 -16   -0.27    1.71
  -2  -8  15  352.44   21.30
   2  -8 -15  307.96   17.99
   2  -8 -15  379.40   24.63
   2   8 -15  351.61   17.70
  -2   8  15  308.64   23.65
   2  -8 -14  195.61   11.62
  -2   8  14  181.10   16.51
   2   8 -14  196.09   11.16
  -2  -8  14  187.47   13.53
  -2  -8  13    7.72    3.67
  -2   8  13   21.93    6.10
   2  -8 -13   16.04    2.73
   2   8 -13   10.64    2.11
  -2  -8  13    9.57    2.31
   2  -8 -13   12.73    5.63
   2   8 -12   57.24    4.43
  -2   8  12   40.79    7.30
   2  -8 -12   48.39    4.58
  -2  -8  12   49.40    4.59
   2  -8 -12   60.81    8.51
  -2   8  12   51.57    4.55
  -2  -8  12   60.00    5.65
  -2   8  11  132.11    8.01
  -2  -8  11  133.74    8.35
  -2  -8  11  118.24    7.86
   2   8 -11  108.95   10.08
   2  -8 -11  108.84   10.25
   2   8 -11  112.97    7.50
  -2   8  11  124.22    7.34
   2  -8 -11  143.10   12.80
  -2   8  11  117.03   11.74
   2  -8 -11  115.51   15.21
   2  -8 -10  639.54   36.12
  -2   8  10  610.35   28.71
  -2  -8  10  549.68   29.12
  -2   8  10  574.13   34.03
  -2   8  10  612.51   29.38
  -2  -8  10  638.72   29.42
   2  -8 -10  539.44   38.03
  -2   8  10  549.94   30.02
   2   8 -10  575.79   28.97
   2  -8 -10  539.18   31.68
   2   8 -10  543.21   31.52
   2   8 -10  534.67   30.68
   2  -8 -10  605.83   34.88
   2  -8  -9  697.19   39.34
  -2   8   9  694.47   32.51
   2   8  -9  610.95   34.27
  -2   8   9  647.32   37.51
  -2   8   9  726.14   33.24
   2  -8  -9  735.05   38.90
   2  -8  -9  691.11   42.56
  -2   8   9  609.58   33.68
   2   8  -9  614.34   34.74
   2  -8  -9  623.58   34.82
   2   8  -9  664.80   32.82
   2   8  -9  683.43   33.20
  -2  -8   9  640.84   32.86
   2  -8  -8  447.32   26.92
  -2   8   8  415.49   20.72
   2   8  -8  375.57   22.25
   2  -8  -8  389.14   22.42
  -2   8   8  393.49   25.01
   2   8  -8  421.47   21.42
  -2   8   8  414.99   21.26
  -2  -8   8  407.36   21.06
   2  -8  -8  392.58   25.67
   2   8  -8  412.01   21.07
  -2   8   8  407.61   22.04
   2   8  -8  410.96   22.57
   2  -8  -8  391.08   28.71
  -2   8   7  603.27   36.41
   2   8  -7  691.60   32.97
  -2   8   7  633.82   33.74
   2   8  -7  688.13   33.28
  -2   8   7  679.61   33.09
   2   8  -7  637.89   34.09
   2  -8  -7  662.55   41.05
   2   8  -7  641.96   33.64
   2  -8  -7  640.85   33.62
  -2   8   7  687.39   32.58
   2  -8  -7  696.70   38.28
  -2  -8   7  648.09   32.82
  -2   8   6   20.24    2.42
   2  -8  -6   10.36    2.48
   2   8  -6   13.22    2.58
  -2  -8   6   16.10    2.37
  -2   8   6   14.99    2.58
   2  -8  -6   14.97    2.55
   2   8  -6   13.27    2.50
   2   8  -6   11.41    2.20
   2  -8  -6   14.85    6.27
   2   8  -6   15.40    3.19
  -2   8   6   14.10    4.43
   2  -8  -6   25.92    5.82
  -2   8   5    8.10    3.37
   2  -8  -5   17.44    5.00
   2  -8  -5   12.05    2.73
  -2   8   5   11.56    1.12
  -2   8   5    9.48    1.94
   2   8  -5    8.77    2.27
   2   8  -5   11.03    2.09
   2  -8  -5   10.19    1.96
   2   8  -5   11.55    2.14
  -2  -8   5    8.35    1.43
   2  -8  -5    8.79    5.41
   2   8  -5    3.77    2.46
  -2  -8   5    8.13    1.89
  -2   8   4  162.74    9.66
   2  -8  -4  172.70   10.91
  -2  -8   4  162.27    8.57
   2   8  -4  162.09   10.16
  -2   8   4  142.46   11.80
  -2  -8   4  164.97    9.79
   2  -8  -4  175.05   13.41
   2   8  -4  173.29   10.68
  -2   8   4  158.57    8.61
   2   8  -4  168.32    9.03
   2  -8  -4  154.16   14.55
   2  -8  -4  160.19   12.99
  -2   8   4  178.83    8.65
  -2   8   3  742.48   37.32
   2   8  -3  775.09   37.92
  -2  -8   3  746.91   38.30
   2  -8  -3  800.49   38.77
   2   8  -3  763.21   37.07
  -2   8   3  762.68   35.86
  -2  -8   3  789.36   35.93
   2  -8  -3  803.38   41.31
   2   8  -3  743.87   38.07
  -2   8   3  722.82   36.38
   2  -8  -3  744.70   43.11
  -2   8   3  708.06   36.54
  -2  -8   3  774.57   37.50
   2  -8  -3  855.65   42.00
   2   8  -2  614.23   31.59
   2  -8  -2  600.86   32.21
  -2  -8   2  629.33   32.01
   2  -8  -2  634.30   36.36
  -2   8   2  606.27   30.09
  -2  -8   2  635.86   31.28
   2   8  -2  613.07   31.59
  -2   8   2  610.13   29.43
  -2  -8   2  635.08   29.53
   2  -8  -2  625.14   34.76
   2   8  -2  654.76   30.92
   2  -8  -2  708.13   34.91
   2  -8  -1  651.75   33.16
   2  -8  -1  648.09   33.92
   2   8  -1  606.09   29.77
  -2  -8   1  606.09   30.78
   2  -8  -1  627.48   31.37
   2  -8  -1  574.81   34.15
  -2  -8   1  608.14   30.26
  -2   8   1  597.16   28.74
  -2   8   1  530.99   30.52
   2   8  -1  594.48   30.34
   2  -8   0   44.25    5.86
   2  -8   0   44.82    5.94
   2   8   0   41.16    4.47
   2  -8   0   43.39    6.45
  -2   8   0   46.46    4.11
  -2   8   0   45.40    2.79
   2   8   0   43.21    3.84
   2   8   0   42.93    4.13
  -2   8   0   41.09    3.22
  -2  -8   0   37.27    3.30
   2  -8   0   42.99    4.64
  -2  -8   0   48.49    4.49
  -2  -8   0   52.04    4.38
   2  -8   1    4.57    3.01
   2  -8   1    5.36    3.57
   2   8   1    2.80    1.85
  -2  -8  -1    3.96    1.85
   2  -8   1    2.82    2.24
  -2   8  -1    0.27    1.89
  -2  -8  -1    2.19    1.77
  -2   8  -1    2.77    0.66
  -2  -8  -1    1.78    1.53
   2   8   1    0.57    1.59
  -2   8  -1    0.57    1.07
  -2  -8  -1    2.21    1.20
   2   8   1    2.66    1.67
   2   8   2  588.81   29.67
   2  -8   2  586.62   30.80
  -2   8  -2  595.25   28.65
   2   8   2  555.84   27.37
  -2   8  -2  578.31   27.71
  -2  -8  -2  545.25   29.12
  -2  -8  -2  560.38   27.73
   2   8   2  549.46   28.81
   2  -8   2  594.01   30.66
   2   8   2  568.73   28.66
  -2   8  -2  579.03   29.44
   2  -8   2  584.79   27.34
   2  -8   2  615.19   30.40
  -2  -8  -2  582.16   29.28
   2   8   3   14.80    2.29
   2  -8   3   12.36    3.25
   2  -8   3   21.09    3.45
   2   8   3   17.00    2.85
  -2   8  -3   15.38    2.72
  -2  -8  -3   14.21    2.50
  -2   8  -3   12.78    2.20
   2   8   3   14.05    2.57
  -2  -8  -3   18.17    2.64
   2  -8   3   17.13    1.69
   2   8   3   13.28    1.58
   2  -8   3    9.90    2.95
  -2  -8  -4  565.91   26.48
   2   8   4  504.67   26.58
   2   8   4  481.54   24.88
   2  -8   4  527.49   24.94
  -2   8  -4  518.61   25.67
   2  -8   4  529.08   27.35
   2  -8   4  542.30   25.88
  -2  -8  -4  505.52   26.14
  -2   8  -4  500.95   26.46
   2  -8   4  487.47   27.40
   2   8   4  503.55   26.08
   2   8   4  490.21   26.20
  -2  -8  -5 1251.33   56.93
   2   8   5 1202.65   57.21
  -2   8  -5 1244.24   56.30
   2   8   5 1212.43   57.33
   2   8   5 1182.13   55.71
   2  -8   5 1206.09   55.75
  -2  -8  -5 1159.33   56.67
   2   8   5 1155.89   57.05
   2  -8   5 1095.06   54.90
  -2  -8  -5 1269.08   61.78
   2  -8   5 1241.53   57.87
   2   8   5 1143.95   56.71
  -2  -8  -6   20.03    5.54
   2   8   6   34.76    3.94
  -2   8  -6   37.84    3.31
   2   8   6   30.92    3.87
  -2  -8  -6   33.28    3.42
   2   8   6   29.90    3.55
   2   8   6   35.07    3.84
   2   8   6   28.06    2.88
   2  -8   6   34.87    3.05
   2   8   7  288.61   16.16
   2   8   7  298.13   16.22
   2  -8   7  278.78   16.05
   2   8   7  259.77   15.62
  -2  -8  -7  286.88   15.60
   2   8   7  292.94   16.44
  -2  -8  -7  311.07   20.69
  -2   8  -7  311.97   15.34
   2   8   8   91.44    6.24
   2  -8   8   69.50    5.79
   2   8   8   68.63    5.53
   2  -8   8   68.95    3.89
   2   8   8   76.51    5.89
   2   8   8   70.27    6.13
  -2  -8  -8   66.26    9.12
  -2  -8  -8   67.41    6.00
  -2  -8  -8   71.50    5.33
  -2   8  -8   72.33    5.07
   2   8   9   15.24    2.62
  -2   8  -9   15.52    2.22
   2   8   9   15.11    3.16
   2   8   9   19.24    2.93
   2  -8   9   12.85    1.43
   2  -8   9   18.83    3.05
  -2  -8  -9   15.70    2.93
  -2  -8  -9   14.29    2.36
   2   8  10    1.09    1.94
  -2  -8 -10   -0.57    1.52
  -2   8 -10    1.19    1.43
   2  -8  10    1.18    1.91
  -2  -8 -10    1.08    4.46
   2   8  10    0.68    1.78
  -2  -8 -10   -0.42    2.32
  -2   8 -11  539.40   24.57
   2  -8  11  470.49   25.48
   2   8  11  514.03   25.42
  -2  -8 -11  473.72   24.66
  -2  -8 -11  471.81   30.28
   2   8  11  428.92   24.87
   2  -8  12   35.07    4.11
   2   8  12   28.70    3.62
  -2  -8 -12   28.04    3.24
   2   8  12   26.21    3.58
  -2  -8 -12   33.72    6.70
  -2   8 -13  367.08   18.46
  -2  -8 -13  334.60   17.89
   2  -8  13  321.99   18.79
   2   8  13  327.90   18.38
  -2  -8 -13  337.20   23.60
  -2   8 -14   48.87    4.50
  -2  -8 -14   52.77    8.34
   2   8  14   40.69    4.50
  -2  -8 -14   41.87    4.12
   2  -8  14   44.24    4.97
   2  -8  15   12.82    3.13
  -2   8 -15   10.74    2.66
  -2  -8 -15   15.85    2.56
  -2  -8 -15    8.39    5.08
  -2   8 -16   16.93    2.98
  -2  -8 -16   22.10    2.91
   2  -8  16   18.28    4.42
   2  -8  16   18.28    3.85
   2   8  16   25.93    2.96
  -2  -8 -16   23.23    6.67
   2  -8  16   23.62    2.82
  -2  -8 -17  296.45   21.19
   2   8  17  281.06   14.26
   2  -8  17  230.84   15.57
   2  -8  17  292.11   17.87
   2  -8  17  260.58   13.97
  -2   8 -17  254.74   14.81
  -2  -8 -17  253.79   14.53
  -2  -8 -18   -2.52    5.73
   2  -8  18    0.74    3.32
  -2   8 -18   -2.56    2.69
  -2  -8 -18    0.66    1.91
   2  -8  18   -3.75    3.20
   2   8  18   -0.50    1.75
  -2  -8 -19  234.16   18.81
   2  -8  19  240.70   15.98
   2  -8  19  205.68   13.83
   2   8  19  235.82   11.98
   2  -8  20   -2.32    3.39
  -2  -8 -20   11.35   10.69
  -2  -8 -20   -1.28    5.60
  -2  -8 -20    2.04    1.79
   2  -8  21   15.09    3.91
  -2  -8 -21   20.31   11.75
  -2  -8 -21   20.27    6.79
  -2  -8 -21   14.69    2.83
  -2  -8 -22    2.94   10.50
  -2  -8 -22   -2.48    5.81
   2  -8  22    3.14    3.55
  -2  -8 -23  169.56   15.39
   2  -8  23  140.66   11.38
   2  -9 -23    5.39    6.22
   2  -9 -22   43.50    9.16
   2  -9 -22   40.85   12.48
  -2  -9  22   42.88    6.08
  -2  -9  21    2.12    3.42
   2  -9 -21    9.55    9.00
   2  -9 -21   -2.74    5.88
  -2  -9  20  114.87    9.80
   2  -9 -20  116.72   13.35
   2  -9 -20   82.74   15.75
   2   9 -19    9.91    2.48
  -2  -9  19   11.30    3.75
   2  -9 -19   12.39    7.07
  -2   9  19    9.18    5.93
   2  -9 -19   11.70    9.47
   2  -9 -18  460.52   36.12
  -2  -9  18  429.88   25.35
   2   9 -18  465.98   23.09
   2  -9 -18  415.14   30.17
  -2   9  18  408.71   30.38
  -2  -9  17  128.72   10.25
   2   9 -17  138.08    8.47
   2  -9 -17  142.33   14.81
  -2  -9  17  129.13   12.05
  -2   9  17  120.78   13.99
  -2  -9  16  146.34    9.62
  -2   9  16  114.83   13.66
   2   9 -16  155.16    9.11
  -2  -9  16  135.07   10.80
   2  -9 -16  152.34    9.71
   2  -9 -16  140.81   14.82
  -2  -9  16  156.61   12.65
  -2  -9  15   13.70    4.61
   2  -9 -15   10.35    2.65
   2  -9 -15   17.17    6.97
  -2  -9  15   12.45    2.62
  -2   9  15    9.14    5.31
   2   9 -15   12.53    2.38
   2  -9 -14    9.05    5.67
  -2  -9  14   15.05    3.83
   2   9 -14    8.74    2.27
   2  -9 -14    7.67    5.12
  -2  -9  14    6.52    2.18
  -2   9  14   10.04    5.30
   2  -9 -13   17.65    6.18
   2  -9 -13   12.30    5.06
   2   9 -13   11.82    4.97
   2  -9 -13   24.48    9.77
  -2   9  13   21.67    6.16
   2   9 -13   20.69    2.88
  -2  -9  13   28.36    4.43
  -2  -9  13   22.70    3.15
  -2  -9  12  240.57   13.37
  -2   9  12  242.00   12.25
   2  -9 -12  191.80   15.28
   2   9 -12  176.42   14.70
   2  -9 -12  214.78   21.61
   2  -9 -12  229.72   18.26
   2   9 -12  228.27   12.55
  -2  -9  12  212.48   12.60
  -2   9  12  182.40   16.78
  -2  -9  11  476.84   22.86
   2  -9 -11  445.55   28.66
  -2   9  11  450.88   22.12
   2   9 -11  364.22   24.47
   2  -9 -11  425.29   25.26
   2  -9 -11  423.84   32.63
   2   9 -11  449.89   22.51
  -2   9  11  410.94   27.45
  -2  -9  11  409.19   22.48
  -2   9  10  252.35   14.22
  -2  -9  10  289.77   14.28
  -2  -9  10  236.13   13.88
  -2   9  10  203.94   17.52
   2  -9 -10  247.51   16.05
   2   9 -10  215.95   15.54
  -2   9  10  272.62   13.74
   2   9 -10  245.86   13.95
   2  -9 -10  222.63   22.14
   2  -9 -10  292.71   20.13
  -2  -9   9  197.68   11.68
   2   9  -9  212.38   11.87
  -2   9   9  214.47   12.11
   2  -9  -9  202.76   16.53
  -2   9   9  206.05   15.93
   2  -9  -9  165.59   18.59
   2  -9  -9  209.09   13.19
   2   9  -9  172.73   12.69
  -2   9   9  216.33   11.50
  -2   9   8   42.17    6.71
   2   9  -8   38.83    5.04
  -2   9   8   48.12    4.53
   2   9  -8   46.44    4.85
   2  -9  -8   46.94    4.85
  -2   9   8   45.04    3.95
   2  -9  -8   41.21    9.85
   2  -9  -8   59.56    8.78
  -2   9   8   38.36    4.66
   2   9  -8   47.84    4.28
  -2  -9   8   51.10    4.27
   2  -9  -7   26.41    3.28
   2   9  -7   19.15    3.10
   2   9  -7   24.29    3.39
   2  -9  -7   24.49    6.18
  -2   9   7   23.12    2.77
  -2   9   7   17.83    4.75
  -2   9   7   30.43    3.56
   2   9  -7   25.23    3.18
  -2   9   7   17.00    3.42
   2  -9  -7   12.52    7.06
  -2  -9   7   26.96    3.10
   2   9  -7   20.06    3.80
  -2   9   6  403.87   26.41
  -2   9   6  461.42   23.03
   2  -9  -6  477.51   24.59
   2  -9  -6  431.73   30.64
   2   9  -6  453.81   23.59
  -2  -9   6  443.12   23.04
   2  -9  -6  448.80   28.07
  -2  -9   6  449.21   21.90
   2   9  -6  456.57   23.38
   2   9  -6  439.37   24.22
  -2   9   6  440.56   24.09
   2   9  -6  417.44   22.66
   2  -9  -6  471.60   22.74
   2  -9  -5  176.94   14.18
  -2   9   5  162.38    8.56
   2   9  -5  160.47   10.05
   2  -9  -5  176.72   11.17
  -2   9   5  158.96    9.73
   2  -9  -5  164.10   13.79
  -2  -9   5  163.15    9.87
   2   9  -5  165.55   10.35
  -2   9   5  157.08   10.66
   2  -9  -5  166.87   16.07
   2   9  -5  145.30   10.53
   2  -9  -5  169.00    8.98
   2   9  -5  157.45    8.99
  -2  -9   5  171.44    8.59
  -2   9   5  162.59    8.37
   2   9  -4 1020.11   49.58
  -2  -9   4 1002.31   50.29
  -2   9   4  989.92   47.29
  -2  -9   4 1023.74   47.35
   2   9  -4 1011.81   49.95
  -2   9   4  992.24   47.73
  -2  -9   4 1035.54   49.10
  -2   9   4  942.07   48.29
   2  -9  -4 1061.22   50.61
  -2   9   4 1015.30   49.05
   2  -9  -4 1116.80   54.11
   2  -9  -4 1008.64   56.23
   2  -9  -4 1058.52   54.27
   2  -9  -3  127.18   11.03
   2  -9  -3  123.30   10.79
  -2  -9   3   96.87    7.16
  -2   9   3   99.94    6.48
   2   9  -3  119.83    7.99
  -2  -9   3  119.08    8.42
   2  -9  -3  136.00    8.91
   2  -9  -3  113.86   12.17
   2   9  -3  114.27    7.97
  -2   9   3  107.51    6.48
  -2   9   3  110.19    7.37
  -2   9   3  104.51    5.59
  -2  -9   3  108.13    5.65
   2   9  -3  116.31    7.07
   2  -9  -2  119.31   11.34
   2   9  -2  139.96    8.39
   2  -9  -2  158.57   10.16
  -2  -9   2  146.74    9.61
   2  -9  -2  150.29   13.44
  -2   9   2  127.13    7.57
  -2  -9   2  138.02    8.76
   2   9  -2  144.14    9.31
   2  -9  -2  150.59   11.89
   2   9  -2  138.97    9.15
  -2   9   2  128.17    7.95
   2   9  -1   25.82    3.74
   2   9  -1   32.22    3.75
  -2  -9   1   29.55    3.50
  -2   9   1   25.12    2.26
   2  -9  -1   33.54    6.45
   2  -9  -1   34.24    5.50
   2  -9  -1   26.49    5.48
  -2  -9   1   24.43    3.60
   2  -9  -1   26.89    3.99
   2   9  -1   22.46    2.98
   2   9   0  353.62   19.15
   2  -9   0  365.48   19.70
  -2  -9   0  321.88   18.77
   2   9   0  333.10   18.27
  -2   9   0  343.23   18.13
  -2   9   0  325.62   16.46
   2   9   0  339.79   17.88
  -2  -9   0  332.51   18.43
   2  -9   0  353.80   22.13
   2  -9   0  372.81   21.15
   2  -9   0  359.14   21.84
  -2  -9  -1   44.97    4.61
   2  -9   1   44.16    5.09
   2   9   1   39.20    3.94
  -2   9  -1   43.32    2.56
  -2   9  -1   42.16    4.11
  -2  -9  -1   42.48    6.49
   2  -9   1   57.72    6.35
   2  -9   1   46.29    6.33
  -2  -9  -1   37.78    3.00
  -2   9  -1   37.51    2.89
   2   9   1   50.39    4.91
   2   9   1   40.59    4.03
  -2   9  -2 1058.02   50.56
  -2  -9  -2 1078.42   51.43
   2  -9   2 1070.57   52.43
   2   9   2 1000.59   50.61
  -2   9  -2 1038.30   51.40
   2  -9   2 1112.10   53.24
   2  -9   2 1082.80   53.47
  -2   9  -2 1001.57   49.17
  -2  -9  -2 1039.53   49.25
   2   9   2 1040.97   51.57
   2   9   2 1072.70   50.58
   2   9   3  198.51   13.09
   2   9   3  217.00   12.30
  -2   9  -3  241.33   12.63
   2  -9   3  237.49   14.31
  -2   9  -3  200.56   13.04
   2   9   3  210.82   11.11
   2  -9   3  220.49   11.06
   2  -9   3  239.95   14.68
  -2  -9  -3  232.91   11.49
  -2  -9  -3  226.51   13.02
   2   9   3  222.05   12.81
   2  -9   3  199.99   13.94
  -2  -9  -3  254.87   13.53
   2  -9   4    9.85    2.85
   2  -9   4   12.01    3.52
   2   9   4   12.97    2.10
   2   9   4   13.89    2.77
  -2  -9  -4   11.06    2.37
  -2   9  -4   14.41    2.43
  -2  -9  -4   11.50    2.44
   2  -9   4   18.42    3.54
   2   9   4   13.51    2.70
   2  -9   4   13.76    1.59
   2   9   4   12.48    1.65
   2   9   5   67.37    5.47
   2  -9   5   57.75    6.21
  -2   9  -5   67.67    5.04
  -2  -9  -5   63.30    5.42
   2   9   5   69.04    5.79
   2   9   5   62.60    5.49
   2  -9   5   81.34    6.86
  -2  -9  -5   57.33    5.09
   2   9   5   68.44    4.34
   2  -9   5   60.10    4.23
   2  -9   5   61.67    4.39
   2   9   6   35.88    3.99
   2   9   6   36.28    4.26
   2  -9   6   40.76    3.26
   2   9   6   36.12    3.15
   2   9   6   44.24    4.41
   2  -9   6   45.47    5.19
  -2   9  -6   42.34    3.74
  -2  -9  -6   34.38    3.68
   2   9   7    0.83    2.29
  -2  -9  -7    1.58    1.66
   2  -9   7    2.96    1.48
   2   9   7    1.37    1.39
   2   9   7    1.80    2.06
   2  -9   7    3.83    2.56
  -2   9  -7    1.58    1.69
   2   9   7    2.42    2.01
   2   9   8  815.19   39.26
  -2  -9  -8  756.50   38.36
   2   9   8  730.86   39.25
  -2   9  -8  825.53   38.23
   2   9   8  755.95   38.83
  -2  -9  -9   -0.30    1.55
   2   9   9   -0.40    2.14
   2   9   9   -0.37    1.94
   2  -9   9    1.72    2.20
  -2   9  -9   -0.26    1.56
   2  -9   9   -0.29    0.66
   2   9  10  253.12   16.48
  -2  -9 -10  298.73   16.30
  -2  -9 -10  357.92   23.12
   2   9  10  325.40   17.19
   2  -9  10  314.91   17.41
  -2   9 -10  323.83   16.14
   2  -9  10  298.47   14.75
  -2   9 -11    4.10    2.24
   2  -9  11    5.19    1.24
   2   9  11    6.30    2.43
  -2  -9 -11    6.07    5.02
   2   9  11    5.70    2.26
  -2  -9 -11    5.70    1.87
   2  -9  11    5.92    2.64
  -2   9 -12  172.69   10.12
  -2  -9 -12  149.84    9.33
  -2  -9 -12  169.50   15.07
   2   9  12  147.96    9.89
   2  -9  12  145.47    8.22
   2  -9  12  153.87   10.40
   2   9  12  159.51   10.07
   2   9  13  104.47    7.66
  -2  -9 -13   99.29    6.95
  -2  -9 -13  105.74   12.21
   2  -9  13  113.09    8.42
  -2   9 -13  109.11    7.54
   2   9  13   96.26    7.57
  -2  -9 -14  443.84   23.72
  -2  -9 -14  512.48   31.37
  -2   9 -14  504.03   24.54
   2  -9  14  432.23   25.03
  -2  -9 -15    7.41    2.21
  -2  -9 -15   14.40    6.44
  -2   9 -15    8.57    2.46
   2  -9  15    6.73    3.01
  -2  -9 -16  289.68   16.31
  -2  -9 -16  333.75   23.72
  -2   9 -16  326.46   17.14
   2  -9  16  281.25   17.65
   2   9  17   63.67    4.72
   2  -9  17   47.74    5.79
  -2  -9 -17   50.66    4.73
  -2  -9 -17   50.25    9.12
  -2   9 -17   47.00    4.92
   2  -9  17   50.27    6.77
   2   9  18   49.43    4.26
  -2  -9 -18   42.80    4.24
   2  -9  18   38.50    5.30
  -2   9 -18   45.51    4.80
   2  -9  18   45.43    6.37
  -2  -9 -18   57.82    9.79
  -2  -9 -19    3.95    2.17
  -2   9 -19    9.83    3.01
   2  -9  19   11.36    3.50
  -2  -9 -19    1.39    6.43
   2  -9  20  274.53   17.70
  -2  -9 -20  337.67   23.88
  -2  -9 -20  271.67   30.61
   2  -9  21   31.37    5.26
  -2  -9 -21   27.85    7.81
  -2  -9 -21   15.25   11.57
  -2  -9 -22  102.68   12.95
   2  -9  22   98.85    9.09
  -2  -9 -23   35.08    8.36
   2 -10 -24    1.66    9.06
   2  10 -24    1.57    8.37
   2 -10 -23  140.05   16.35
   2  10 -23  123.51   15.24
  -2 -10  23  137.71   10.15
   2 -10 -22    1.52    7.14
   2 -10 -22    8.76    6.51
  -2 -10  22    0.49    2.61
   2 -10 -21  295.59   24.06
   2 -10 -21  316.73   24.70
  -2 -10  21  308.26   19.73
  -2 -10  21  307.73   17.92
   2 -10 -21  341.67   30.98
   2 -10 -20   15.19    9.80
  -2 -10  20    9.51    4.45
  -2 -10  20   16.87    3.49
  -2  10  20   14.47    7.57
   2 -10 -20   11.85    7.20
   2 -10 -20   11.01    7.54
  -2 -10  19   63.26    6.04
   2 -10 -19   54.99   14.44
  -2 -10  19   66.46    7.48
   2  10 -19   69.24    5.48
  -2  10  19   63.85   11.22
   2 -10 -19   49.47    9.83
   2 -10 -19   62.41   11.65
   2 -10 -18   28.20    7.68
   2  10 -18   18.62    6.76
  -2 -10  18   30.66    5.32
  -2  10  18   27.10    7.87
   2  10 -18   41.61    3.97
  -2 -10  18   34.82    4.31
   2 -10 -18   38.61    8.63
   2  10 -17   33.86    7.58
   2 -10 -17   35.53    8.26
  -2 -10  17   48.21    6.39
   2  10 -17   65.65    5.08
  -2  10  17   42.17    9.32
   2 -10 -17   60.43   10.07
  -2 -10  17   53.90    5.21
  -2 -10  16    0.66    2.95
   2  10 -16   -0.64    2.04
   2 -10 -16   -2.13    5.23
   2  10 -16    3.06    4.87
  -2 -10  16    0.72    3.99
  -2  10  16   -1.40    5.79
  -2 -10  16   -0.79    1.96
   2 -10 -16   -4.35    7.82
   2  10 -15  270.05   13.97
  -2 -10  15  240.82   14.12
   2 -10 -15  192.20   23.21
  -2  10  15  215.13   19.28
   2 -10 -15  231.16   20.37
  -2 -10  15  238.53   15.87
  -2 -10  15  291.55   16.91
   2 -10 -15  233.63   17.92
   2  10 -15  203.57   17.13
   2  10 -14  128.09    8.14
  -2 -10  14  134.20    8.57
   2 -10 -14  108.30   16.99
  -2  10  14  111.51   12.69
   2 -10 -14  141.36   14.40
  -2 -10  14  109.43    9.70
  -2 -10  14  133.83    9.78
   2  10 -14   95.00   10.65
   2 -10 -14  118.65   11.38
   2  10 -13  203.84   11.42
  -2 -10  13  191.36   11.49
   2 -10 -13  216.29   22.65
  -2  10  13  189.81   16.85
   2 -10 -13  229.95   18.44
  -2 -10  13  188.05   13.21
  -2 -10  13  197.19   12.34
   2 -10 -13  165.49   13.95
   2  10 -13  161.04   13.65
  -2 -10  12  103.09    7.35
   2 -10 -12   96.04   11.79
  -2  10  12   95.56   11.11
  -2 -10  12  104.27    8.60
   2  10 -12   92.60    6.81
  -2 -10  12   92.78    6.87
   2 -10 -12   94.13   15.01
   2  10 -12  101.63    9.19
   2 -10 -12   88.06    8.89
  -2  10  12  100.12    6.57
   2 -10 -11   -2.52    3.71
  -2  10  11    1.11    1.45
   2  10 -11    1.34    1.81
  -2 -10  11    0.33    1.84
   2 -10 -11   -4.05    8.35
  -2  10  11    2.29    4.20
   2 -10 -11   -1.30    4.64
  -2 -10  11   -0.96    1.82
   2  10 -11   -0.62    3.48
  -2 -10  10   34.53    3.87
   2 -10 -10   40.85   10.11
   2  10 -10   29.57    4.74
   2 -10 -10   34.45    4.82
   2 -10 -10   37.80    7.39
  -2  10  10   25.14    6.26
  -2  10  10   39.71    3.77
   2  10 -10   39.59    3.97
  -2 -10   9  373.17   19.85
   2  10  -9  372.77   20.05
  -2  10   9  384.60   19.73
   2 -10  -9  404.49   20.99
   2  10  -9  352.69   20.65
   2 -10  -9  382.85   29.92
  -2  10   9  360.39   24.63
  -2 -10   8  106.06    7.20
   2  10  -8  100.24    7.35
  -2  10   8  107.67    7.10
   2  10  -8  102.35    7.49
   2 -10  -8  106.53    7.47
   2 -10  -8  115.00   14.74
  -2  10   8  114.41   11.00
  -2 -10   7  759.58   35.24
   2  10  -7  716.97   36.78
  -2  10   7  772.99   36.56
   2 -10  -7  709.41   45.94
  -2 -10   7  730.94   36.49
  -2  10   7  735.04   36.97
   2  10  -7  672.90   36.00
   2 -10  -7  745.20   36.02
  -2 -10   6  131.19    7.01
   2  10  -6  128.56    8.62
  -2  10   6  127.18    7.00
   2  10  -6  122.01    7.54
   2 -10  -6  139.02    7.50
   2  10  -6  129.62    9.53
   2 -10  -6  119.04   14.53
   2 -10  -6  124.33   12.61
  -2 -10   6  126.73    8.31
  -2  10   6  115.23    8.06
   2 -10  -6  155.02   10.11
  -2  10   6  136.71    8.45
   2 -10  -5   54.43    5.62
  -2  10   5   54.33    4.72
   2 -10  -5   49.78    7.85
  -2  10   5   39.15    3.95
  -2 -10   5   55.12    4.71
   2  10  -5   45.84    5.27
  -2 -10   5   50.07    3.07
  -2  10   5   50.79    3.07
   2  10  -5   48.39    4.72
   2 -10  -5   43.47    7.39
   2 -10  -5   38.70    9.07
  -2 -10   5   48.14    5.52
  -2  10   5   48.56    3.22
  -2 -10   4    8.70    0.99
  -2  10   4    9.11    1.02
   2 -10  -4    8.14    2.85
   2 -10  -4   12.58    6.14
  -2  10   4   11.11    1.69
   2  10  -4    7.66    2.70
   2 -10  -4    0.98    4.16
   2 -10  -4   12.60    5.18
  -2 -10   4   10.64    2.83
  -2  10   4    9.75    2.35
  -2  10   4   11.62    2.02
  -2 -10   4   14.55    2.56
  -2  10   3   41.83    4.27
  -2 -10   3   38.23    4.82
   2 -10  -3   46.65    5.29
   2  10  -3   42.08    4.77
  -2  10   3   42.26    3.54
   2 -10  -3   46.59    7.42
   2  10  -3   41.65    3.86
  -2 -10   3   38.50    4.12
  -2  10   3   45.27    3.58
   2 -10  -3   52.00    7.70
   2 -10  -3   40.28    8.71
   2 -10  -2   14.82    5.12
  -2  10   2   16.28    2.04
   2 -10  -2   23.86    5.42
   2  10  -2   13.88    3.25
   2 -10  -2   15.60    6.19
   2  10  -2   15.09    2.46
  -2 -10   2   14.99    2.78
   2  10  -2   17.96    3.36
  -2  10   2   16.13    2.31
   2 -10  -2   14.42    3.35
  -2 -10   2   15.06    3.28
   2 -10  -1  933.05   46.73
   2  10  -1  821.36   43.11
  -2  10   1  842.52   42.65
  -2 -10   1  873.53   42.92
   2  10  -1  832.16   42.82
  -2 -10   1  926.47   43.97
   2 -10  -1  911.69   44.46
  -2  10   1  820.17   41.95
   2 -10  -1  881.59   48.31
   2 -10  -1  968.67   47.91
  -2  10   1  846.14   41.03
   2  10  -1  884.75   42.26
  -2  10   0   31.96    3.95
   2 -10   0   48.70    6.56
  -2 -10   0   32.73    6.53
   2 -10   0   41.89    5.18
  -2 -10   0   39.60    4.57
   2  10   0   40.52    4.22
  -2  10   0   31.89    2.55
   2  10   0   37.32    3.78
   2 -10   0   42.31    7.08
   2 -10   0   31.62    6.24
   2  10   0   39.29    4.68
   2  10   1  314.66   17.24
   2  10   1  307.07   18.16
   2 -10   1  314.72   20.75
   2 -10   1  316.60   18.88
  -2 -10  -1  329.50   18.20
   2  10   1  313.15   17.06
  -2  10  -1  314.83   17.22
   2 -10   1  317.80   20.06
  -2 -10  -1  318.29   21.28
  -2  10  -2  252.15   13.24
   2  10   2  252.06   13.10
  -2  10  -2  213.81   13.66
   2  10   2  246.98   13.20
  -2  10  -2  193.52   11.08
   2 -10   2  246.99   14.99
  -2 -10  -2  255.84   14.13
   2 -10   2  244.46   16.02
   2  10   2  249.58   14.25
  -2 -10  -2  255.68   17.73
   2 -10   2  259.94   16.01
[truncated: 1,313,850 more chars]
