# Supplementary material for: Azetidinylideneketenimines as a Multimodal Synthetic Platform: Coordination Chemistry and Cycloaddition‐Triggered Transformations
Source: Angew Chem Int Ed Engl. 2026 Mar 30;65(20):e1569919. doi: 10.1002/anie.1569919 (PMC13159403; doi:10.1002/anie.1569919)
Supplement: Supplementary file 2 — Supporting File 2: anie72019‐sup‐0002‐Data.zip. [file ANIE-65-e1569919-s001.zip › Cpd_7Ad_CCDC2523260_si108a_auto_2.cif]

 
data_si108a_auto
 
_audit_creation_method            'SHELXL-2019/3'
_shelx_SHELXL_version_number      '2019/3'
_chemical_name_systematic         ?
_chemical_name_common             ?
_chemical_melting_point           ?
_chemical_formula_moiety          ?
_chemical_formula_sum
 'C27 H43 N3 O2' 
_chemical_formula_weight          441.64

loop_
 _atom_type_symbol
 _atom_type_description
 _atom_type_scat_dispersion_real
 _atom_type_scat_dispersion_imag
 _atom_type_scat_source
 'C'  'C'   0.0033   0.0016
 'International Tables Vol C Tables 4.2.6.8 and 6.1.1.4'
 'H'  'H'   0.0000   0.0000
 'International Tables Vol C Tables 4.2.6.8 and 6.1.1.4'
 'N'  'N'   0.0061   0.0033
 'International Tables Vol C Tables 4.2.6.8 and 6.1.1.4'
 'O'  'O'   0.0106   0.0060
 'International Tables Vol C Tables 4.2.6.8 and 6.1.1.4'
 
_space_group_crystal_system       monoclinic
_space_group_IT_number            14
_space_group_name_H-M_alt         'P 21/c'
_space_group_name_Hall            '-P 2ybc'
 
_shelx_space_group_comment
;
The symmetry employed for this shelxl refinement is uniquely defined
by the following loop, which should always be used as a source of
symmetry information in preference to the above space-group names.
They are only intended as comments.
;
 
loop_
 _space_group_symop_operation_xyz
 'x, y, z'
 '-x, y+1/2, -z+1/2'
 '-x, -y, -z'
 'x, -y-1/2, z-1/2'
 
_cell_length_a                    11.1789(2)
_cell_length_b                    22.2670(5)
_cell_length_c                    10.0623(2)
_cell_angle_alpha                 90
_cell_angle_beta                  95.307(2)
_cell_angle_gamma                 90
_cell_volume                      2493.98(9)
_cell_formula_units_Z             4
_cell_measurement_temperature     100(2)
_cell_measurement_reflns_used   24742
_cell_measurement_theta_min     2.5780
_cell_measurement_theta_max     31.2140
 
_exptl_crystal_description        plate
_exptl_crystal_colour             colorless
_exptl_crystal_density_meas       ?
_exptl_crystal_density_method     ?
_exptl_crystal_density_diffrn     1.176          
_exptl_crystal_F_000              968
_exptl_transmission_factor_min    ?
_exptl_transmission_factor_max    ?
_exptl_crystal_size_max           0.400
_exptl_crystal_size_mid           0.200
_exptl_crystal_size_min           0.100
_exptl_absorpt_coefficient_mu     0.074
_shelx_estimated_absorpt_T_min    0.971
_shelx_estimated_absorpt_T_max    0.993
_exptl_absorpt_correction_T_min                   0.67462
_exptl_absorpt_correction_T_max                   1.00000
_exptl_absorpt_correction_type            multi-scan
_exptl_absorpt_process_details
;
CrysAlisPro 1.171.42.98a (Rigaku Oxford Diffraction, 2023)
Empirical absorption correction using spherical harmonics,
implemented in SCALE3 ABSPACK scaling algorithm.
;
_oxdiff_exptl_absorpt_empirical_full_min           0.624
_oxdiff_exptl_absorpt_empirical_full_max           1.711
_oxdiff_exptl_absorpt_empirical_details
;
Empirical correction (ABSPACK) includes:
- Absorption correction using spherical harmonics
- Frame scaling
;
_exptl_absorpt_special_details    ?
_diffrn_ambient_temperature       100(2)
_diffrn_source 'Rotating-anode X-ray tube'
_diffrn_source_type 'Rigaku (Mo) X-ray Source'
_diffrn_radiation_probe x-ray
_diffrn_radiation_type 'Mo K\a'
_diffrn_radiation_wavelength 0.71073
_diffrn_radiation_monochromator mirror
_diffrn_measurement_device 'four-circle diffractometer'
_diffrn_measurement_device_type 'XtaLAB Synergy R, DW system, HyPix'
_diffrn_detector 'Hybrid Pixel Array Detector'
_diffrn_detector_type HyPix
_diffrn_detector_area_resol_mean 10.0000
_diffrn_reflns_number             34815
_diffrn_reflns_av_unetI/netI      0.0211
_diffrn_reflns_av_R_equivalents   0.0302
_diffrn_reflns_limit_h_min        -14
_diffrn_reflns_limit_h_max        14
_diffrn_reflns_limit_k_min        -28
_diffrn_reflns_limit_k_max        27
_diffrn_reflns_limit_l_min        -13
_diffrn_reflns_limit_l_max        13
_diffrn_reflns_theta_min          2.587
_diffrn_reflns_theta_max          27.499
_diffrn_reflns_theta_full         25.242
_diffrn_measured_fraction_theta_max   0.999
_diffrn_measured_fraction_theta_full  0.999
_diffrn_reflns_Laue_measured_fraction_max    0.999
_diffrn_reflns_Laue_measured_fraction_full   0.999
_diffrn_reflns_point_group_measured_fraction_max   0.999
_diffrn_reflns_point_group_measured_fraction_full  0.999
_reflns_number_total              5726
_reflns_number_gt                 4920
_reflns_threshold_expression      'I > 2\s(I)'
_reflns_Friedel_coverage          0.000
_reflns_Friedel_fraction_max      .
_reflns_Friedel_fraction_full     .
 
_reflns_special_details
;
 Reflections were merged by SHELXL according to the crystal
 class for the calculation of statistics and refinement.
 
 _reflns_Friedel_fraction is defined as the number of unique
 Friedel pairs measured divided by the number that would be
 possible theoretically, ignoring centric projections and
 systematic absences.
;
 
_computing_data_collection        'CrysAlisPro 1.171.42.98a (Rigaku OD, 2023)'
_computing_cell_refinement        'CrysAlisPro 1.171.42.98a (Rigaku OD, 2023)'
_computing_data_reduction         'CrysAlisPro 1.171.42.98a (Rigaku OD, 2023)'
_computing_structure_solution     'SHELXT 2018/2 (Sheldrick, 2018)'
_computing_structure_refinement 'SHELXL-2019/2 (Sheldrick, 2019)'
_computing_molecular_graphics     ?
_computing_publication_material   ?
_refine_special_details           ?
_refine_ls_structure_factor_coef  Fsqd
_refine_ls_matrix_type            full
_refine_ls_weighting_scheme       calc
_refine_ls_weighting_details
'w=1/[\s^2^(Fo^2^)+(0.0505P)^2^+1.0153P] where P=(Fo^2^+2Fc^2^)/3'
_atom_sites_solution_primary      ?
_atom_sites_solution_secondary    ?
_atom_sites_solution_hydrogens    geom
_refine_ls_hydrogen_treatment     constr
_refine_ls_extinction_method      none
_refine_ls_extinction_coef        .
_refine_ls_number_reflns          5726
_refine_ls_number_parameters      297
_refine_ls_number_restraints      0
_refine_ls_R_factor_all           0.0490
_refine_ls_R_factor_gt            0.0418
_refine_ls_wR_factor_ref          0.1122
_refine_ls_wR_factor_gt           0.1067
_refine_ls_goodness_of_fit_ref    1.067
_refine_ls_restrained_S_all       1.067
_refine_ls_shift/su_max           0.000
_refine_ls_shift/su_mean          0.000
 
loop_
 _atom_site_label
 _atom_site_type_symbol
 _atom_site_fract_x
 _atom_site_fract_y
 _atom_site_fract_z
 _atom_site_U_iso_or_equiv
 _atom_site_adp_type
 _atom_site_occupancy
 _atom_site_site_symmetry_order  
 _atom_site_calc_flag
 _atom_site_refinement_flags_posn
 _atom_site_refinement_flags_adp
 _atom_site_refinement_flags_occupancy
 _atom_site_disorder_assembly
 _atom_site_disorder_group
N1 N 0.34707(9) 0.37537(4) 0.26708(10) 0.0202(2) Uani 1 1 d . . . . .
C1 C 0.43407(10) 0.42210(5) 0.28091(11) 0.0173(2) Uani 1 1 d . . . . .
C2 C 0.50041(10) 0.38993(5) 0.39437(11) 0.0176(2) Uani 1 1 d . . . . .
C3 C 0.40799(10) 0.34236(5) 0.37426(11) 0.0189(2) Uani 1 1 d . . . . .
O1 O 0.44197(8) 0.46804(4) 0.21955(9) 0.0241(2) Uani 1 1 d . . . . .
O2 O 0.38519(8) 0.29423(4) 0.41977(9) 0.0278(2) Uani 1 1 d . . . . .
C4 C 0.60638(10) 0.39587(5) 0.47096(11) 0.0156(2) Uani 1 1 d . . . . .
N2 N 0.69418(8) 0.43739(4) 0.47184(9) 0.01599(19) Uani 1 1 d . . . . .
C5 C 0.77952(10) 0.40686(5) 0.57307(11) 0.0165(2) Uani 1 1 d . . . . .
C6 C 0.67633(9) 0.35761(5) 0.57882(11) 0.0156(2) Uani 1 1 d . . . . .
H1 H 0.702672 0.319620 0.537259 0.019 Uiso 1 1 calc R U . . .
C7 C 0.23913(10) 0.36215(5) 0.17763(11) 0.0174(2) Uani 1 1 d . . . . .
C8 C 0.12854(11) 0.36393(6) 0.25712(12) 0.0223(2) Uani 1 1 d . . . . .
H2 H 0.120301 0.404416 0.295877 0.027 Uiso 1 1 calc R U . . .
H3 H 0.138287 0.334565 0.331207 0.027 Uiso 1 1 calc R U . . .
C9 C 0.01543(11) 0.34874(6) 0.16466(12) 0.0237(3) Uani 1 1 d . . . . .
H4 H -0.056391 0.349600 0.216953 0.028 Uiso 1 1 calc R U . . .
C10 C 0.02876(12) 0.28635(6) 0.10626(15) 0.0299(3) Uani 1 1 d . . . . .
H5 H -0.044902 0.275697 0.048840 0.036 Uiso 1 1 calc R U . . .
H6 H 0.039999 0.256442 0.179146 0.036 Uiso 1 1 calc R U . . .
C11 C 0.13708(12) 0.28534(7) 0.02404(16) 0.0367(4) Uani 1 1 d . . . . .
H7 H 0.145072 0.244592 -0.015959 0.044 Uiso 1 1 calc R U . . .
C12 C 0.25130(12) 0.30019(6) 0.11569(16) 0.0341(3) Uani 1 1 d . . . . .
H8 H 0.263466 0.269608 0.187062 0.041 Uiso 1 1 calc R U . . .
H9 H 0.322064 0.299505 0.063369 0.041 Uiso 1 1 calc R U . . .
C13 C 0.22340(12) 0.40927(7) 0.06568(13) 0.0282(3) Uani 1 1 d . . . . .
H10 H 0.294408 0.409024 0.013733 0.034 Uiso 1 1 calc R U . . .
H11 H 0.216039 0.449788 0.104603 0.034 Uiso 1 1 calc R U . . .
C14 C 0.10935(12) 0.39432(7) -0.02645(13) 0.0306(3) Uani 1 1 d . . . . .
H12 H 0.098722 0.424850 -0.099483 0.037 Uiso 1 1 calc R U . . .
C15 C 0.12031(12) 0.33236(8) -0.08714(14) 0.0391(4) Uani 1 1 d . . . . .
H13 H 0.189871 0.331397 -0.141257 0.047 Uiso 1 1 calc R U . . .
H14 H 0.046973 0.323154 -0.146480 0.047 Uiso 1 1 calc R U . . .
C16 C 0.00031(11) 0.39546(6) 0.05344(13) 0.0268(3) Uani 1 1 d . . . . .
H15 H -0.073147 0.386650 -0.006036 0.032 Uiso 1 1 calc R U . . .
H16 H -0.008442 0.435872 0.092387 0.032 Uiso 1 1 calc R U . . .
C17 C 0.70736(10) 0.48538(5) 0.37467(12) 0.0190(2) Uani 1 1 d . . . . .
H17 H 0.626724 0.504406 0.354289 0.023 Uiso 1 1 calc R U . . .
C18 C 0.74661(13) 0.46079(6) 0.24423(13) 0.0297(3) Uani 1 1 d . . . . .
H18 H 0.829823 0.446662 0.258592 0.045 Uiso 1 1 calc R U . . .
H19 H 0.740990 0.492594 0.176616 0.045 Uiso 1 1 calc R U . . .
H20 H 0.694245 0.427302 0.213581 0.045 Uiso 1 1 calc R U . . .
C19 C 0.79242(12) 0.53353(6) 0.43521(14) 0.0276(3) Uani 1 1 d . . . . .
H21 H 0.760760 0.550065 0.515144 0.041 Uiso 1 1 calc R U . . .
H22 H 0.799564 0.565705 0.369953 0.041 Uiso 1 1 calc R U . . .
H23 H 0.871693 0.515827 0.459496 0.041 Uiso 1 1 calc R U . . .
C20 C 0.89205(10) 0.38239(5) 0.51721(13) 0.0228(3) Uani 1 1 d . . . . .
H24 H 0.869015 0.359033 0.436328 0.034 Uiso 1 1 calc R U . . .
H25 H 0.935755 0.356533 0.583945 0.034 Uiso 1 1 calc R U . . .
H26 H 0.943680 0.415876 0.495473 0.034 Uiso 1 1 calc R U . . .
C21 C 0.81063(11) 0.44241(5) 0.69986(12) 0.0218(2) Uani 1 1 d . . . . .
H27 H 0.873069 0.471917 0.685008 0.033 Uiso 1 1 calc R U . . .
H28 H 0.840152 0.415066 0.771857 0.033 Uiso 1 1 calc R U . . .
H29 H 0.738798 0.463269 0.724755 0.033 Uiso 1 1 calc R U . . .
N3 N 0.62704(9) 0.34346(4) 0.69993(10) 0.0188(2) Uani 1 1 d . . . . .
C22 C 0.54224(10) 0.38381(5) 0.75734(12) 0.0193(2) Uani 1 1 d . . . . .
H30 H 0.541898 0.422380 0.706410 0.023 Uiso 1 1 calc R U . . .
C23 C 0.41370(11) 0.35946(6) 0.74300(13) 0.0250(3) Uani 1 1 d . . . . .
H31 H 0.389159 0.351304 0.648699 0.038 Uiso 1 1 calc R U . . .
H32 H 0.359454 0.389238 0.776673 0.038 Uiso 1 1 calc R U . . .
H33 H 0.410167 0.322227 0.794434 0.038 Uiso 1 1 calc R U . . .
C24 C 0.57968(12) 0.39857(6) 0.90390(12) 0.0254(3) Uani 1 1 d . . . . .
H34 H 0.575936 0.362082 0.957811 0.038 Uiso 1 1 calc R U . . .
H35 H 0.525104 0.428844 0.935080 0.038 Uiso 1 1 calc R U . . .
H36 H 0.661950 0.414240 0.912616 0.038 Uiso 1 1 calc R U . . .
C25 C 0.64428(10) 0.28292(5) 0.75472(11) 0.0178(2) Uani 1 1 d . . . . .
H37 H 0.593349 0.279652 0.831030 0.021 Uiso 1 1 calc R U . . .
C26 C 0.77392(12) 0.27377(6) 0.81150(14) 0.0293(3) Uani 1 1 d . . . . .
H38 H 0.827296 0.278867 0.740357 0.044 Uiso 1 1 calc R U . . .
H39 H 0.783477 0.233188 0.848668 0.044 Uiso 1 1 calc R U . . .
H40 H 0.794477 0.303351 0.882041 0.044 Uiso 1 1 calc R U . . .
C27 C 0.60482(13) 0.23295(6) 0.65675(13) 0.0283(3) Uani 1 1 d . . . . .
H41 H 0.524500 0.241959 0.613949 0.042 Uiso 1 1 calc R U . . .
H42 H 0.602881 0.194727 0.704780 0.042 Uiso 1 1 calc R U . . .
H43 H 0.661712 0.230042 0.588548 0.042 Uiso 1 1 calc R U . . .
 
loop_
 _atom_site_aniso_label
 _atom_site_aniso_U_11
 _atom_site_aniso_U_22
 _atom_site_aniso_U_33
 _atom_site_aniso_U_23
 _atom_site_aniso_U_13
 _atom_site_aniso_U_12
N1 0.0183(5) 0.0195(5) 0.0215(5) 0.0021(4) -0.0055(4) -0.0056(4)
C1 0.0159(5) 0.0171(5) 0.0184(5) -0.0030(4) -0.0007(4) -0.0017(4)
C2 0.0175(5) 0.0164(5) 0.0184(5) 0.0010(4) 0.0002(4) -0.0029(4)
C3 0.0174(5) 0.0204(6) 0.0184(5) 0.0005(4) -0.0014(4) -0.0035(4)
O1 0.0251(4) 0.0178(4) 0.0279(5) 0.0034(3) -0.0055(4) -0.0033(3)
O2 0.0280(5) 0.0252(5) 0.0286(5) 0.0073(4) -0.0058(4) -0.0114(4)
C4 0.0165(5) 0.0150(5) 0.0155(5) -0.0014(4) 0.0025(4) -0.0012(4)
N2 0.0141(4) 0.0158(5) 0.0176(4) 0.0007(4) -0.0010(3) -0.0020(3)
C5 0.0149(5) 0.0162(5) 0.0179(5) 0.0006(4) -0.0008(4) -0.0008(4)
C6 0.0136(5) 0.0153(5) 0.0178(5) -0.0006(4) 0.0005(4) -0.0014(4)
C7 0.0145(5) 0.0191(5) 0.0177(5) -0.0025(4) -0.0035(4) -0.0023(4)
C8 0.0201(6) 0.0295(6) 0.0168(5) 0.0005(5) -0.0005(4) -0.0013(5)
C9 0.0155(5) 0.0353(7) 0.0204(6) 0.0020(5) 0.0021(4) -0.0013(5)
C10 0.0233(6) 0.0250(6) 0.0389(8) 0.0061(5) -0.0114(5) -0.0073(5)
C11 0.0247(7) 0.0330(7) 0.0497(9) -0.0252(7) -0.0107(6) 0.0051(5)
C12 0.0195(6) 0.0311(7) 0.0493(9) -0.0203(6) -0.0088(6) 0.0053(5)
C13 0.0252(6) 0.0372(7) 0.0209(6) 0.0061(5) -0.0039(5) -0.0120(5)
C14 0.0263(6) 0.0440(8) 0.0199(6) 0.0096(5) -0.0062(5) -0.0132(6)
C15 0.0214(6) 0.0732(11) 0.0226(7) -0.0187(7) 0.0021(5) -0.0097(7)
C16 0.0233(6) 0.0278(7) 0.0275(6) 0.0009(5) -0.0070(5) 0.0029(5)
C17 0.0186(5) 0.0164(5) 0.0217(6) 0.0025(4) -0.0005(4) -0.0027(4)
C18 0.0370(7) 0.0298(7) 0.0234(6) 0.0038(5) 0.0085(5) -0.0035(6)
C19 0.0253(6) 0.0195(6) 0.0363(7) 0.0047(5) -0.0063(5) -0.0069(5)
C20 0.0167(5) 0.0211(6) 0.0308(6) 0.0005(5) 0.0037(5) -0.0007(4)
C21 0.0209(6) 0.0229(6) 0.0208(6) -0.0020(4) -0.0028(4) -0.0044(4)
N3 0.0220(5) 0.0157(5) 0.0193(5) 0.0035(4) 0.0056(4) 0.0037(4)
C22 0.0207(5) 0.0177(5) 0.0199(6) 0.0030(4) 0.0043(4) 0.0037(4)
C23 0.0205(6) 0.0288(6) 0.0265(6) 0.0030(5) 0.0057(5) 0.0039(5)
C24 0.0341(7) 0.0227(6) 0.0199(6) 0.0000(5) 0.0052(5) 0.0019(5)
C25 0.0179(5) 0.0159(5) 0.0195(5) 0.0019(4) 0.0012(4) 0.0004(4)
C26 0.0226(6) 0.0282(7) 0.0355(7) 0.0083(5) -0.0060(5) 0.0035(5)
C27 0.0379(7) 0.0189(6) 0.0274(6) -0.0002(5) 0.0002(5) -0.0080(5)
 
_geom_special_details
;
 All esds (except the esd in the dihedral angle between two l.s. planes)
 are estimated using the full covariance matrix.  The cell esds are taken
 into account individually in the estimation of esds in distances, angles
 and torsion angles; correlations between esds in cell parameters are only
 used when they are defined by crystal symmetry.  An approximate (isotropic)
 treatment of cell esds is used for estimating esds involving l.s. planes.
;
 
loop_
 _geom_bond_atom_site_label_1
 _geom_bond_atom_site_label_2
 _geom_bond_distance
 _geom_bond_site_symmetry_2
 _geom_bond_publ_flag
N1 C1 1.4223(14) . ?
N1 C3 1.4253(15) . ?
N1 C7 1.4669(14) . ?
C1 O1 1.2024(14) . ?
C1 C2 1.4866(15) . ?
C2 C4 1.3586(16) . ?
C2 C3 1.4805(15) . ?
C3 O2 1.2020(15) . ?
C4 N2 1.3479(14) . ?
C4 C6 1.5355(15) . ?
N2 C17 1.4650(14) . ?
N2 C5 1.4934(14) . ?
C5 C21 1.5144(15) . ?
C5 C20 1.5251(16) . ?
C5 C6 1.5965(15) . ?
C6 N3 1.4186(14) . ?
C7 C12 1.5251(17) . ?
C7 C8 1.5339(16) . ?
C7 C13 1.5375(17) . ?
C8 C9 1.5365(16) . ?
C9 C10 1.5210(19) . ?
C9 C16 1.5259(17) . ?
C10 C11 1.529(2) . ?
C11 C15 1.531(2) . ?
C11 C12 1.5402(18) . ?
C13 C14 1.5418(17) . ?
C14 C15 1.518(2) . ?
C14 C16 1.5211(19) . ?
C17 C19 1.5224(16) . ?
C17 C18 1.5237(17) . ?
N3 C25 1.4623(14) . ?
N3 C22 1.4631(14) . ?
C22 C23 1.5301(17) . ?
C22 C24 1.5309(17) . ?
C25 C26 1.5215(16) . ?
C25 C27 1.5245(16) . ?
 
loop_
 _geom_angle_atom_site_label_1
 _geom_angle_atom_site_label_2
 _geom_angle_atom_site_label_3
 _geom_angle
 _geom_angle_site_symmetry_1
 _geom_angle_site_symmetry_3
 _geom_angle_publ_flag
C1 N1 C3 91.65(9) . . ?
C1 N1 C7 136.31(10) . . ?
C3 N1 C7 132.00(10) . . ?
O1 C1 N1 130.86(11) . . ?
O1 C1 C2 138.53(11) . . ?
N1 C1 C2 90.61(9) . . ?
C4 C2 C3 135.07(11) . . ?
C4 C2 C1 137.36(10) . . ?
C3 C2 C1 87.00(9) . . ?
O2 C3 N1 130.16(11) . . ?
O2 C3 C2 139.09(11) . . ?
N1 C3 C2 90.74(9) . . ?
N2 C4 C2 131.81(11) . . ?
N2 C4 C6 93.04(9) . . ?
C2 C4 C6 135.01(10) . . ?
C4 N2 C17 127.89(9) . . ?
C4 N2 C5 96.37(8) . . ?
C17 N2 C5 133.62(9) . . ?
N2 C5 C21 114.77(9) . . ?
N2 C5 C20 114.08(9) . . ?
C21 C5 C20 111.36(10) . . ?
N2 C5 C6 85.37(8) . . ?
C21 C5 C6 116.04(9) . . ?
C20 C5 C6 113.04(9) . . ?
N3 C6 C4 121.17(9) . . ?
N3 C6 C5 121.54(9) . . ?
C4 C6 C5 85.17(8) . . ?
N1 C7 C12 109.44(10) . . ?
N1 C7 C8 109.38(9) . . ?
C12 C7 C8 110.07(10) . . ?
N1 C7 C13 110.15(9) . . ?
C12 C7 C13 109.04(11) . . ?
C8 C7 C13 108.74(10) . . ?
C7 C8 C9 109.66(9) . . ?
C10 C9 C16 110.33(10) . . ?
C10 C9 C8 109.30(10) . . ?
C16 C9 C8 108.85(10) . . ?
C9 C10 C11 109.47(10) . . ?
C10 C11 C15 109.62(11) . . ?
C10 C11 C12 109.10(12) . . ?
C15 C11 C12 109.23(13) . . ?
C7 C12 C11 109.79(10) . . ?
C7 C13 C14 108.99(10) . . ?
C15 C14 C16 109.03(11) . . ?
C15 C14 C13 110.18(12) . . ?
C16 C14 C13 109.70(11) . . ?
C14 C15 C11 109.66(11) . . ?
C14 C16 C9 109.66(10) . . ?
N2 C17 C19 110.14(10) . . ?
N2 C17 C18 111.57(10) . . ?
C19 C17 C18 112.26(11) . . ?
C6 N3 C25 118.72(9) . . ?
C6 N3 C22 121.34(9) . . ?
C25 N3 C22 119.00(9) . . ?
N3 C22 C23 112.47(10) . . ?
N3 C22 C24 112.51(10) . . ?
C23 C22 C24 109.73(10) . . ?
N3 C25 C26 110.66(10) . . ?
N3 C25 C27 114.14(10) . . ?
C26 C25 C27 110.71(10) . . ?
 
loop_
 _geom_torsion_atom_site_label_1
 _geom_torsion_atom_site_label_2
 _geom_torsion_atom_site_label_3
 _geom_torsion_atom_site_label_4
 _geom_torsion
 _geom_torsion_site_symmetry_1
 _geom_torsion_site_symmetry_2
 _geom_torsion_site_symmetry_3
 _geom_torsion_site_symmetry_4
 _geom_torsion_publ_flag
C3 N1 C1 O1 179.66(13) . . . . ?
C7 N1 C1 O1 2.0(2) . . . . ?
C3 N1 C1 C2 -0.63(9) . . . . ?
C7 N1 C1 C2 -178.28(13) . . . . ?
O1 C1 C2 C4 -8.0(3) . . . . ?
N1 C1 C2 C4 172.35(14) . . . . ?
O1 C1 C2 C3 -179.73(15) . . . . ?
N1 C1 C2 C3 0.61(9) . . . . ?
C1 N1 C3 O2 -178.20(14) . . . . ?
C7 N1 C3 O2 -0.4(2) . . . . ?
C1 N1 C3 C2 0.64(9) . . . . ?
C7 N1 C3 C2 178.45(12) . . . . ?
C4 C2 C3 O2 6.0(3) . . . . ?
C1 C2 C3 O2 178.03(17) . . . . ?
C4 C2 C3 N1 -172.69(13) . . . . ?
C1 C2 C3 N1 -0.61(9) . . . . ?
C3 C2 C4 N2 169.94(12) . . . . ?
C1 C2 C4 N2 1.7(2) . . . . ?
C3 C2 C4 C6 -4.5(2) . . . . ?
C1 C2 C4 C6 -172.78(12) . . . . ?
C2 C4 N2 C17 -9.1(2) . . . . ?
C6 C4 N2 C17 166.93(10) . . . . ?
C2 C4 N2 C5 -174.28(12) . . . . ?
C6 C4 N2 C5 1.78(9) . . . . ?
C4 N2 C5 C21 -118.31(10) . . . . ?
C17 N2 C5 C21 77.92(15) . . . . ?
C4 N2 C5 C20 111.47(10) . . . . ?
C17 N2 C5 C20 -52.30(16) . . . . ?
C4 N2 C5 C6 -1.72(8) . . . . ?
C17 N2 C5 C6 -165.49(12) . . . . ?
N2 C4 C6 N3 122.55(11) . . . . ?
C2 C4 C6 N3 -61.59(17) . . . . ?
N2 C4 C6 C5 -1.66(8) . . . . ?
C2 C4 C6 C5 174.19(13) . . . . ?
N2 C5 C6 N3 -122.38(10) . . . . ?
C21 C5 C6 N3 -7.02(15) . . . . ?
C20 C5 C6 N3 123.40(11) . . . . ?
N2 C5 C6 C4 1.51(7) . . . . ?
C21 C5 C6 C4 116.87(10) . . . . ?
C20 C5 C6 C4 -112.72(10) . . . . ?
C1 N1 C7 C12 125.15(15) . . . . ?
C3 N1 C7 C12 -51.69(17) . . . . ?
C1 N1 C7 C8 -114.19(14) . . . . ?
C3 N1 C7 C8 68.97(16) . . . . ?
C1 N1 C7 C13 5.27(18) . . . . ?
C3 N1 C7 C13 -171.56(12) . . . . ?
N1 C7 C8 C9 -178.75(10) . . . . ?
C12 C7 C8 C9 -58.47(13) . . . . ?
C13 C7 C8 C9 60.92(13) . . . . ?
C7 C8 C9 C10 59.68(13) . . . . ?
C7 C8 C9 C16 -60.88(13) . . . . ?
C16 C9 C10 C11 58.40(13) . . . . ?
C8 C9 C10 C11 -61.25(13) . . . . ?
C9 C10 C11 C15 -58.51(13) . . . . ?
C9 C10 C11 C12 61.06(15) . . . . ?
N1 C7 C12 C11 178.72(12) . . . . ?
C8 C7 C12 C11 58.48(15) . . . . ?
C13 C7 C12 C11 -60.73(15) . . . . ?
C10 C11 C12 C7 -59.57(16) . . . . ?
C15 C11 C12 C7 60.24(16) . . . . ?
N1 C7 C13 C14 -179.90(11) . . . . ?
C12 C7 C13 C14 59.99(14) . . . . ?
C8 C7 C13 C14 -60.04(14) . . . . ?
C7 C13 C14 C15 -59.86(14) . . . . ?
C7 C13 C14 C16 60.18(15) . . . . ?
C16 C14 C15 C11 -60.78(14) . . . . ?
C13 C14 C15 C11 59.66(14) . . . . ?
C10 C11 C15 C14 60.16(14) . . . . ?
C12 C11 C15 C14 -59.33(14) . . . . ?
C15 C14 C16 C9 60.24(14) . . . . ?
C13 C14 C16 C9 -60.49(14) . . . . ?
C10 C9 C16 C14 -59.50(13) . . . . ?
C8 C9 C16 C14 60.43(13) . . . . ?
C4 N2 C17 C19 161.29(11) . . . . ?
C5 N2 C17 C19 -39.32(16) . . . . ?
C4 N2 C17 C18 -73.34(14) . . . . ?
C5 N2 C17 C18 86.05(14) . . . . ?
C4 C6 N3 C25 139.41(10) . . . . ?
C5 C6 N3 C25 -115.77(11) . . . . ?
C4 C6 N3 C22 -29.36(15) . . . . ?
C5 C6 N3 C22 75.46(14) . . . . ?
C6 N3 C22 C23 107.31(12) . . . . ?
C25 N3 C22 C23 -61.43(13) . . . . ?
C6 N3 C22 C24 -128.15(11) . . . . ?
C25 N3 C22 C24 63.10(14) . . . . ?
C6 N3 C25 C26 72.31(13) . . . . ?
C22 N3 C25 C26 -118.65(12) . . . . ?
C6 N3 C25 C27 -53.35(14) . . . . ?
C22 N3 C25 C27 115.69(12) . . . . ?
 
_refine_diff_density_max    0.442
_refine_diff_density_min   -0.271
_refine_diff_density_rms    0.041

_shelx_res_file
;
TITL si108a_auto_a.res in P2(1)/c
    si108a_auto.res
    created by SHELXL-2019/3 at 17:24:54 on 05-Feb-2024
REM  Yadorkari-X generated
CELL 0.71073 11.1789 22.2670 10.0623 90.0000 95.3070 90.0000
ZERR 4.0 0.0002 0.0005 0.0002 0.0000 0.0020 0.0000
LATT 1
SYMM -X, 1/2+Y, 1/2-Z
REM  SPGR P21/c monoclinic
SFAC C H N O
UNIT 108 172 12 8
SIZE 0.40 0.20 0.10
TEMP -173.0
L.S. 20
FMAP 2
PLAN -6
ACTA
CONF
LIST 4
OMIT -10.000000 55.000000
OMIT   -2    0    2

fmap 2

WGHT    0.050500    1.015300
FVAR       0.47105
N1    3    0.347072    0.375371    0.267081    11.00000    0.01831    0.01953 =
         0.02148    0.00210   -0.00555   -0.00563
C1    1    0.434071    0.422101    0.280906    11.00000    0.01591    0.01712 =
         0.01836   -0.00304   -0.00068   -0.00166
C2    1    0.500412    0.389926    0.394366    11.00000    0.01754    0.01643 =
         0.01842    0.00099    0.00019   -0.00290
C3    1    0.407987    0.342356    0.374265    11.00000    0.01741    0.02041 =
         0.01845    0.00050   -0.00141   -0.00346
O1    4    0.441968    0.468045    0.219547    11.00000    0.02515    0.01776 =
         0.02786    0.00337   -0.00551   -0.00328
O2    4    0.385194    0.294227    0.419773    11.00000    0.02799    0.02517 =
         0.02859    0.00733   -0.00580   -0.01136
C4    1    0.606376    0.395867    0.470965    11.00000    0.01651    0.01503 =
         0.01554   -0.00143    0.00246   -0.00123
N2    3    0.694176    0.437392    0.471844    11.00000    0.01406    0.01584 =
         0.01762    0.00071   -0.00099   -0.00201
C5    1    0.779516    0.406858    0.573069    11.00000    0.01492    0.01618 =
         0.01795    0.00060   -0.00079   -0.00077
C6    1    0.676327    0.357611    0.578817    11.00000    0.01364    0.01526 =
         0.01779   -0.00057    0.00052   -0.00144
AFIX  13
H1    2    0.702672    0.319620    0.537259    11.00000   -1.20000
AFIX   0
C7    1    0.239134    0.362150    0.177633    11.00000    0.01446    0.01911 =
         0.01767   -0.00248   -0.00355   -0.00235
C8    1    0.128535    0.363926    0.257116    11.00000    0.02010    0.02952 =
         0.01679    0.00051   -0.00055   -0.00129
AFIX  23
H2    2    0.120301    0.404416    0.295877    11.00000   -1.20000
H3    2    0.138287    0.334565    0.331207    11.00000   -1.20000
AFIX   0
C9    1    0.015430    0.348736    0.164662    11.00000    0.01550    0.03528 =
         0.02041    0.00202    0.00212   -0.00131
AFIX  13
H4    2   -0.056391    0.349600    0.216953    11.00000   -1.20000
AFIX   0
C10   1    0.028756    0.286349    0.106260    11.00000    0.02330    0.02496 =
         0.03891    0.00611   -0.01143   -0.00734
AFIX  23
H5    2   -0.044902    0.275697    0.048840    11.00000   -1.20000
H6    2    0.039999    0.256442    0.179146    11.00000   -1.20000
AFIX   0
C11   1    0.137083    0.285343    0.024044    11.00000    0.02468    0.03302 =
         0.04971   -0.02524   -0.01073    0.00512
AFIX  13
H7    2    0.145072    0.244592   -0.015959    11.00000   -1.20000
AFIX   0
C12   1    0.251304    0.300195    0.115685    11.00000    0.01950    0.03112 =
         0.04932   -0.02025   -0.00877    0.00533
AFIX  23
H8    2    0.263466    0.269608    0.187062    11.00000   -1.20000
H9    2    0.322064    0.299505    0.063369    11.00000   -1.20000
AFIX   0
C13   1    0.223404    0.409269    0.065684    11.00000    0.02523    0.03716 =
         0.02095    0.00612   -0.00386   -0.01196
AFIX  23
H10   2    0.294408    0.409024    0.013733    11.00000   -1.20000
H11   2    0.216039    0.449788    0.104603    11.00000   -1.20000
AFIX   0
C14   1    0.109347    0.394325   -0.026450    11.00000    0.02632    0.04402 =
         0.01987    0.00964   -0.00620   -0.01320
AFIX  13
H12   2    0.098722    0.424850   -0.099483    11.00000   -1.20000
AFIX   0
C15   1    0.120306    0.332364   -0.087139    11.00000    0.02136    0.07325 =
         0.02256   -0.01866    0.00206   -0.00968
AFIX  23
H13   2    0.189871    0.331397   -0.141257    11.00000   -1.20000
H14   2    0.046973    0.323154   -0.146480    11.00000   -1.20000
AFIX   0
C16   1    0.000315    0.395458    0.053438    11.00000    0.02328    0.02783 =
         0.02755    0.00092   -0.00704    0.00286
AFIX  23
H15   2   -0.073147    0.386650   -0.006036    11.00000   -1.20000
H16   2   -0.008442    0.435872    0.092387    11.00000   -1.20000
AFIX   0
C17   1    0.707363    0.485379    0.374672    11.00000    0.01855    0.01640 =
         0.02169    0.00251   -0.00055   -0.00272
AFIX  13
H17   2    0.626724    0.504406    0.354289    11.00000   -1.20000
AFIX   0
C18   1    0.746606    0.460791    0.244229    11.00000    0.03702    0.02977 =
         0.02338    0.00385    0.00847   -0.00349
AFIX 137
H18   2    0.829823    0.446662    0.258592    11.00000   -1.50000
H19   2    0.740990    0.492594    0.176616    11.00000   -1.50000
H20   2    0.694245    0.427302    0.213581    11.00000   -1.50000
AFIX   0
C19   1    0.792421    0.533533    0.435209    11.00000    0.02527    0.01954 =
         0.03632    0.00471   -0.00629   -0.00691
AFIX 137
H21   2    0.760760    0.550065    0.515144    11.00000   -1.50000
H22   2    0.799564    0.565705    0.369953    11.00000   -1.50000
H23   2    0.871693    0.515827    0.459496    11.00000   -1.50000
AFIX   0
C20   1    0.892047    0.382388    0.517213    11.00000    0.01671    0.02112 =
         0.03083    0.00051    0.00374   -0.00069
AFIX 137
H24   2    0.869015    0.359033    0.436328    11.00000   -1.50000
H25   2    0.935755    0.356533    0.583945    11.00000   -1.50000
H26   2    0.943680    0.415876    0.495473    11.00000   -1.50000
AFIX   0
C21   1    0.810628    0.442414    0.699857    11.00000    0.02087    0.02289 =
         0.02077   -0.00196   -0.00281   -0.00441
AFIX 137
H27   2    0.873069    0.471917    0.685008    11.00000   -1.50000
H28   2    0.840152    0.415066    0.771857    11.00000   -1.50000
H29   2    0.738798    0.463269    0.724755    11.00000   -1.50000
AFIX   0
N3    3    0.627039    0.343461    0.699932    11.00000    0.02203    0.01566 =
         0.01935    0.00354    0.00561    0.00372
C22   1    0.542242    0.383807    0.757341    11.00000    0.02071    0.01772 =
         0.01988    0.00297    0.00428    0.00372
AFIX  13
H30   2    0.541898    0.422380    0.706410    11.00000   -1.20000
AFIX   0
C23   1    0.413702    0.359455    0.742997    11.00000    0.02050    0.02882 =
         0.02647    0.00301    0.00574    0.00391
AFIX 137
H31   2    0.389159    0.351304    0.648699    11.00000   -1.50000
H32   2    0.359454    0.389238    0.776673    11.00000   -1.50000
H33   2    0.410167    0.322227    0.794434    11.00000   -1.50000
AFIX   0
C24   1    0.579676    0.398571    0.903897    11.00000    0.03410    0.02266 =
         0.01990   -0.00001    0.00521    0.00186
AFIX 137
H34   2    0.575936    0.362082    0.957811    11.00000   -1.50000
H35   2    0.525104    0.428844    0.935080    11.00000   -1.50000
H36   2    0.661950    0.414240    0.912616    11.00000   -1.50000
AFIX   0
C25   1    0.644282    0.282925    0.754718    11.00000    0.01789    0.01585 =
         0.01948    0.00192    0.00123    0.00045
AFIX  13
H37   2    0.593349    0.279652    0.831030    11.00000   -1.20000
AFIX   0
C26   1    0.773917    0.273768    0.811498    11.00000    0.02263    0.02816 =
         0.03546    0.00826   -0.00597    0.00349
AFIX 137
H38   2    0.827296    0.278867    0.740357    11.00000   -1.50000
H39   2    0.783477    0.233188    0.848668    11.00000   -1.50000
H40   2    0.794477    0.303351    0.882041    11.00000   -1.50000
AFIX   0
C27   1    0.604820    0.232951    0.656751    11.00000    0.03793    0.01891 =
         0.02740   -0.00020    0.00020   -0.00802
AFIX 137
H41   2    0.524500    0.241959    0.613949    11.00000   -1.50000
H42   2    0.602881    0.194727    0.704780    11.00000   -1.50000
H43   2    0.661712    0.230042    0.588548    11.00000   -1.50000

AFIX   0
HKLF 4 1 1 0 0 0 1 0 0 0 1


REM  si108a_auto_a.res in P2(1)/c
REM wR2 = 0.1122, GooF = S = 1.067, Restrained GooF = 1.067 for all data
REM R1 = 0.0418 for 4920 Fo > 4sig(Fo) and 0.0490 for all 5726 data
REM 297 parameters refined using 0 restraints

END

WGHT      0.0506      1.0138

REM Highest difference peak  0.442,  deepest hole -0.271,  1-sigma level  0.041
Q1    1   0.0628  0.3917  0.0180  11.00000  0.05    0.44
Q2    1   0.7352  0.3832  0.5908  11.00000  0.05    0.38
Q3    1   0.1303  0.3635 -0.0389  11.00000  0.05    0.32
Q4    1   0.6314  0.3722  0.5243  11.00000  0.05    0.31
Q5    1  -0.0019  0.3675  0.1005  11.00000  0.05    0.31
Q6    1   0.1886  0.3624  0.2135  11.00000  0.05    0.31
;
_shelx_res_checksum   35082

_shelx_hkl_file
;
   0   0  -2  484.19   15.33
   0   0   2  490.44   15.23
   0   0  -2  479.49   15.23
   0   0  -2  483.49   15.36
   0   0   3    0.82    0.31
   0   0   3    1.01    0.34
   0   0  -3    0.69    0.46
   0   0  -3    0.77    0.37
   0   0  -3    1.01    0.55
   0   0  -4  726.97   23.04
   0   0  -4  702.48   22.96
   0   0   4  704.36   22.59
   0   0  -4  728.80   22.82
   0   0   4  739.54   22.82
   0   0  -5   -0.19    0.67
   0   0   5   -0.31    0.45
   0   0   5    0.31    0.39
   0   0   5    0.21    0.62
   0   0  -5    0.10    0.58
   0   0  -5   -0.07    0.45
   0   0   6 1197.04   37.87
   0   0   6 1235.78   37.05
   0   0  -6 1197.63   37.65
   0   0   6 1225.80   37.48
   0   0   6 1133.66   36.53
   0   0  -6 1233.94   37.42
   0   0  -6 1197.78   37.68
   0   0   7   -0.45    0.69
   0   0  -7    0.31    0.64
   0   0  -7   -0.26    0.85
   0   0   7    0.14    0.48
   0   0   7   -0.44    0.76
   0   0  -7    0.13    0.78
   0   0  -8    8.57    1.35
   0   0   8   11.83    1.06
   0   0   8    9.54    1.51
   0   0  -8   10.23    1.42
   0   0  -9    0.18    0.94
   0   0   9    0.34    0.68
   0   0  10    3.30    1.02
   0   0  10    2.53    1.45
   0   0 -10    1.01    1.22
   0   0  11   -0.10    0.95
   0   0 -11    0.94    1.41
   0   0  11   -0.46    1.28
   0   0 -11   -0.67    1.32
   0   0 -12   41.95    3.47
   0   0 -12   36.34    3.26
   0   0 -13   -0.27    1.64
   0   1   2  259.20    8.88
   0   1  -2  279.81    8.79
   0  -1  -2  269.04    8.86
   0  -1  -2  265.81    8.71
   0  -1   2  273.25    8.72
   0   1   2  268.50    8.71
   0   1  -2  270.82    8.72
   0   1  -2  276.12    8.60
   0  -1  -2  280.90    8.89
   0   1  -2  276.09    8.82
   0  -1  -3   27.00    1.48
   0   1  -3   27.01    1.44
   0   1   3   28.15    1.33
   0  -1   3   27.24    1.31
   0   1  -3   26.24    1.39
   0  -1  -3   27.41    1.48
   0   1  -3   26.19    1.30
   0  -1  -3   30.04    1.36
   0  -1   3   24.77    1.13
   0   1  -3   24.77    1.18
   0  -1   4   80.62    3.22
   0   1   4  106.72    3.46
   0  -1  -4  103.51    3.84
   0   1  -4   86.45    3.64
   0   1   4  101.06    3.58
   0  -1   4   83.75    3.46
   0   1  -4   87.02    3.61
   0  -1  -4  103.20    3.80
   0  -1  -4  102.26    3.58
   0   1  -4   82.23    3.45
   0  -1   4   84.26    3.63
   0  -1  -5    8.76    1.10
   0   1  -5   11.17    1.00
   0  -1  -5   10.30    0.98
   0   1  -5   11.96    1.16
   0  -1  -5    9.15    1.07
   0  -1   5   13.20    1.20
   0  -1   5   12.64    1.05
   0   1   5   13.60    1.08
   0  -1   5   14.19    0.89
   0   1   5   11.23    0.90
   0   1  -5   12.33    1.18
   0  -1  -6   22.37    1.52
   0   1  -6   19.30    1.44
   0   1   6   21.54    1.32
   0  -1   6   17.88    1.17
   0  -1  -6   24.21    1.74
   0   1  -6   17.67    1.51
   0  -1   6   18.67    1.44
   0   1   6   23.32    1.55
   0  -1   6   17.69    1.57
   0   1   6   20.72    1.70
   0   1  -6   20.76    1.63
   0  -1  -6   22.48    1.73
   0   1  -7    2.52    0.91
   0  -1  -7    1.18    0.83
   0   1   7    0.38    0.37
   0  -1   7    0.19    0.47
   0   1   7    0.11    0.61
   0  -1   7    0.45    0.63
   0   1  -7    0.31    0.67
   0  -1  -7    2.39    0.82
   0  -1   7    0.57    0.74
   0   1   7    0.61    0.78
   0   1  -7    0.25    0.71
   0  -1  -7    0.79    0.76
   0   1   7    0.59    0.55
   0   1  -8   67.32    3.48
   0  -1  -8   55.65    3.33
   0   1   8   63.46    3.63
   0  -1   8   62.39    3.58
   0  -1   8   65.32    2.89
   0   1   8   61.17    2.85
   0  -1   8   71.50    2.87
   0   1  -8   68.24    3.50
   0  -1  -8   58.43    3.42
   0  -1   9   47.80    2.47
   0   1   9   50.51    2.47
   0  -1   9   49.04    2.38
   0  -1   9   44.70    3.14
   0   1   9   46.16    3.28
   0  -1  -9   40.41    3.00
   0   1  -9   47.49    3.17
   0  -1  10   73.17    3.42
   0  -1  10   81.98    4.43
   0   1  10   77.16    4.44
   0   1 -10   73.66    4.26
   0  -1 -10   65.57    4.13
   0   1 -11    6.65    1.81
   0  -1 -11    9.98    1.93
   0   1 -11    9.04    1.88
   0  -1 -11   11.10    2.06
   0   1  11   10.47    1.97
   0  -1  11   10.71    1.86
   0   1  11   11.60    1.34
   0  -1  11    9.56    1.36
   0  -1 -12    2.38    1.61
   0   1 -12    1.66    1.60
   0   1  12    2.31    1.70
   0   1 -12    2.69    1.57
   0  -1 -12    1.30    1.66
   0   1 -13    5.21    1.80
   0  -1 -13    5.56    1.98
   0   1 -14   14.10    2.55
   0   2  -1  504.97   15.72
   0   2  -1  519.74   15.89
   0   2   1  513.29   15.94
   0  -2  -1  512.24   15.92
   0  -2  -1  517.22   15.93
   0   2   1  508.78   15.94
   0   2   1  515.91   15.77
   0   2  -1  490.08   15.77
   0   2   2    4.05    0.55
   0   2  -2    4.22    0.49
   0  -2  -2    3.87    0.54
   0   2  -2    4.03    0.44
   0   2   2    4.86    0.59
   0  -2  -2    3.84    0.57
   0   2  -2    5.20    0.46
   0   2   2    3.92    0.42
   0   2  -2    4.97    0.34
   0   2  -3   14.59    0.79
   0  -2   3   14.30    0.75
   0   2  -3   15.55    0.92
   0  -2   3   16.43    0.90
   0   2   3   14.64    0.90
   0  -2  -3   14.97    1.11
   0   2   3   13.19    1.07
   0   2  -3   17.22    1.04
   0  -2   3   13.94    0.98
   0  -2  -3   15.20    1.09
   0   2  -3   16.97    1.08
   0   2  -4  754.20   23.01
   0   2  -4  726.21   22.78
   0  -2   4  727.55   22.66
   0  -2   4  716.36   22.78
   0   2   4  697.81   22.96
   0  -2  -4  713.90   23.25
   0   2  -4  728.57   23.09
   0  -2   4  736.91   23.16
   0  -2  -4  710.49   23.24
   0   2  -4  742.27   23.16
   0   2  -5   25.03    1.52
   0  -2   5   27.02    1.28
   0   2   5   25.37    1.44
   0  -2   5   26.39    1.40
   0   2   5   24.89    1.51
   0  -2  -5   20.72    1.62
   0   2  -5   24.00    1.61
   0  -2   5   26.02    1.68
   0  -2  -5   25.13    1.72
   0   2  -5   26.60    1.67
   0   2  -6   30.07    1.80
   0   2   6   27.88    1.64
   0  -2   6   32.23    1.53
   0  -2   6   27.42    1.60
   0   2   6   29.78    1.83
   0  -2  -6   32.90    2.09
   0   2  -6   31.08    1.93
   0  -2   6   31.09    2.02
   0   2  -6   31.15    1.99
   0  -2  -6   28.57    2.00
   0  -2  -7    3.23    0.97
   0   2  -7    2.95    0.88
   0   2   7    3.16    1.06
   0  -2   7    3.00    0.96
   0  -2   7    2.90    0.58
   0   2   7    3.47    0.72
   0  -2   7    3.66    0.72
   0   2  -7    2.16    0.85
   0  -2  -7    1.90    0.92
   0   2  -7    2.79    0.80
   0   2   7    4.90    0.85
   0  -2   8    0.56    0.55
   0   2  -8   -0.27    0.88
   0   2   8    0.06    0.48
   0  -2   8   -0.93    0.84
   0   2  -8    0.42    0.91
   0  -2   8   -0.16    0.96
   0   2   8   -0.18    1.08
   0   2   8   -0.69    0.74
   0   2   9  120.50    4.62
   0  -2   9  115.97    4.61
   0   2   9  108.34    3.88
   0  -2   9  117.25    5.41
   0   2   9  116.78    5.65
   0  -2   9  117.53    4.45
   0   2  -9  107.47    5.36
   0  -2  10   -2.52    1.28
   0   2 -10   -1.01    1.38
   0  -2  10    1.18    1.14
   0   2  10   -0.90    1.48
   0   2 -11   -0.44    1.62
   0   2  11    1.23    1.38
   0  -2  11    0.31    1.00
   0  -2 -11    2.48    1.58
   0   2 -11    1.09    1.36
   0   2  12   51.35    4.02
   0   2 -12   61.73    4.07
   0  -2 -12   58.23    4.18
   0   2 -12   48.44    3.79
   0  -2 -13   -1.15    1.78
   0   2 -13    2.76    1.70
   0  -3   0    0.23    0.23
   0   3   0   -0.03    0.24
   0   3   1  831.47   25.37
   0   3   1  836.60   25.16
   0   3   1  847.08   25.40
   0   3  -1  775.87   25.14
   0   3  -1  810.33   25.27
   0   3  -1  817.56   25.42
   0  -3   2    4.48    0.42
   0  -3   2    4.28    0.37
   0   3  -2    4.39    0.35
   0   3   2    5.90    0.65
   0  -3  -2    6.41    0.68
   0   3  -2    4.25    0.44
   0   3  -2    5.79    0.55
   0   3   2    5.41    0.45
   0  -3  -2    6.57    0.66
   0   3   2    6.86    0.67
   0   3  -2    3.90    0.45
   0  -3   3   50.93    2.13
   0  -3   3   47.59    1.88
   0   3  -3   49.80    1.90
   0   3  -3   49.63    2.09
   0  -3   3   55.43    2.14
   0   3  -3   48.58    2.14
   0  -3  -3   55.27    2.38
   0   3   3   56.50    2.14
   0   3  -3   49.68    2.11
   0  -3  -3   54.09    2.38
   0   3   3   56.56    2.44
   0  -3   4   40.60    1.96
   0  -3   4   39.59    1.60
   0   3  -4   39.07    1.66
   0   3  -4   40.57    1.86
   0  -3   4   38.12    1.79
   0  -3  -4   35.70    2.05
   0   3  -4   41.15    1.99
   0   3   4   38.80    1.84
   0   3   4   35.46    2.10
   0   3  -4   41.60    1.94
   0  -3  -4   36.59    2.08
   0  -3  -5   10.01    1.10
   0   3  -5   10.17    1.02
   0  -3  -5    9.61    1.11
   0   3  -5    8.95    1.03
   0  -3   5    9.40    0.70
   0   3  -5    8.95    0.79
   0  -3   5   11.71    1.07
   0  -3   5    7.23    0.83
   0   3  -5   10.49    0.97
   0   3   5   10.21    0.93
   0  -3  -6  144.58    5.95
   0   3  -6  157.69    5.86
   0  -3   6  150.28    5.22
   0  -3   6  147.07    5.43
   0   3   6  148.15    5.50
   0   3  -6  148.51    5.75
   0  -3  -6  152.23    6.00
   0   3  -6  160.35    5.71
   0  -3   6  145.10    5.82
   0   3   6  146.21    5.67
   0  -3  -7  140.75    5.93
   0   3  -7  136.98    5.65
   0  -3   7  142.08    5.06
   0  -3   7  145.34    5.83
   0   3   7  127.03    5.97
   0   3  -7  146.56    5.58
   0  -3  -7  134.18    5.83
   0   3  -7  135.93    5.67
   0   3   7  144.77    5.37
   0  -3   7  151.51    5.34
   0  -3   8   35.58    2.06
   0   3   8   35.75    2.08
   0   3  -8   36.23    2.43
   0   3  -8   35.97    2.37
   0  -3   8   37.71    2.53
   0   3   8   33.05    2.64
   0  -3   8   38.26    1.89
   0  -3   9   85.35    3.46
   0   3   9   82.03    3.32
   0   3  -9   83.06    4.35
   0  -3   9   79.19    3.64
   0   3   9   83.39    4.67
   0  -3   9   82.62    4.29
   0   3 -10  361.89   13.84
   0  -3  10  366.83   12.80
   0   3  10  400.54   14.39
   0  -3  10  393.69   13.88
   0   3 -11   17.41    2.22
   0   3  11   23.78    2.61
   0  -3  11   17.72    1.65
   0   3 -11   16.98    2.18
   0  -3 -11   17.10    2.38
   0   3  12   48.78    3.98
   0   3 -12   53.41    3.79
   0  -3 -12   50.17    4.03
   0   3  13   18.55    2.78
   0   3 -13   14.01    2.29
   0  -3 -13   13.24    2.61
   0   4   0 5818.53  178.78
   0   4   1   85.92    3.02
   0   4  -1   82.26    2.74
   0   4  -1   84.39    3.15
   0   4   1   80.97    2.97
   0   4   1   85.25    2.75
   0   4  -1   82.79    2.95
   0  -4   2  114.10    4.36
   0   4  -2  126.09    4.05
   0   4  -2  131.19    4.36
   0   4   2  123.00    4.46
   0   4   2  125.37    4.14
   0   4   2  128.51    4.47
   0   4  -2  123.14    4.13
   0  -4  -2  114.76    4.11
   0   4  -2  121.55    4.07
   0   4  -3 1325.23   41.29
   0  -4  -3 1319.54   41.29
   0   4   3 1314.86   41.29
   0  -4   3 1295.63   41.25
   0   4  -3 1352.09   41.09
   0   4  -3 1364.15   41.32
   0   4  -3 1321.59   41.32
   0   4  -3 1296.88   41.26
   0  -4  -3 1349.17   41.66
   0   4   3 1380.02   41.78
   0  -4   3 1310.41   41.09
   0  -4   3 1361.74   41.45
   0   4  -4  520.29   17.03
   0  -4  -4  526.26   17.30
   0   4  -4  544.14   16.97
   0  -4  -4  527.69   16.94
   0  -4   4  522.21   16.64
   0   4  -4  532.38   16.70
   0   4   4  522.64   17.47
   0   4  -4  524.01   16.98
   0  -4  -4  509.98   17.31
   0   4   4  538.78   16.98
   0  -4   4  527.36   17.00
   0  -4   4  543.66   17.00
   0  -4  -5  408.49   13.78
   0   4  -5  406.51   13.52
   0   4  -5  413.99   13.42
   0  -4  -5  417.70   13.44
   0  -4   5  407.29   13.03
   0   4  -5  401.09   13.13
   0  -4  -5  418.99   13.85
   0   4  -5  419.43   13.51
   0   4   5  379.16   13.89
   0   4   5  397.54   13.42
   0  -4   5  407.05   13.52
   0  -4   5  411.37   13.37
   0   4  -6  161.50    6.09
   0  -4  -6  159.91    6.32
   0   4  -6  161.61    5.97
   0  -4  -6  166.68    5.98
   0  -4   6  155.05    5.50
   0   4  -6  150.32    5.67
   0  -4  -6  164.74    6.38
   0   4  -6  173.28    6.09
   0   4   6  149.61    5.94
   0  -4   6  158.51    6.09
   0  -4   6  163.25    5.83
   0  -4   7    1.06    0.50
   0   4  -7    1.35    0.81
   0  -4  -7    1.14    0.74
   0   4  -7   -0.10    0.77
   0   4  -7   -0.12    0.72
   0  -4  -7    1.81    0.93
   0  -4   7    0.09    0.69
   0   4   7    0.99    0.64
   0  -4   7    0.12    0.79
   0  -4   8   -0.38    0.83
   0   4   8    0.19    0.71
   0   4  -8    0.13    0.87
   0  -4   8   -0.14    0.94
   0   4   8   -0.77    1.16
   0  -4   8   -0.14    0.55
   0   4  -8    0.13    0.95
   0  -4   9   31.95    1.78
   0   4   9   23.56    2.45
   0  -4   9   30.93    2.34
   0  -4   9   26.35    1.96
   0  -4  -9   26.40    2.41
   0   4  -9   29.17    2.46
   0   4  10    1.20    1.48
   0  -4  10    1.08    1.02
   0   4  10    1.50    0.76
   0   4 -10    1.41    1.27
   0  -4 -10    0.20    1.33
   0   4  11    1.55    1.48
   0  -4 -11   -0.88    1.56
   0   4 -11   -1.32    1.61
   0  -4  11    0.43    1.01
   0   4 -11    2.01    1.29
   0  -4 -11   -0.26    1.53
   0  -4 -12   26.00    3.20
   0   4 -12   28.46    2.74
   0  -4 -12   22.78    2.76
   0   4 -12   25.16    2.88
   0   4  12   35.13    3.36
   0  -4 -13   -0.30    1.85
   0   4 -13   -0.46    1.59
   0   4  13    1.19    1.78
   0  -5   0    0.90    0.21
   0   5   0    0.54    0.50
   0  -5   0    0.68    0.30
   0   5   0    0.51    0.20
   0   5   1  181.20    6.31
   0   5  -1  196.04    6.61
   0  -5  -1  181.38    6.03
   0   5  -1  201.17    6.04
   0   5   1  179.92    6.03
   0  -5   1  201.59    6.05
   0   5   1  188.51    6.37
   0   5  -1  210.33    6.41
   0   5  -2  166.89    5.18
   0  -5   2  153.13    5.59
   0   5   2  152.53    5.56
   0   5  -2  163.63    5.57
   0   5  -2  156.33    5.19
   0  -5  -2  153.43    5.19
   0   5  -2  160.81    5.36
   0   5  -2  156.64    5.12
   0   5   2  152.37    5.54
   0  -5   2  160.60    5.21
   0   5   2  154.34    5.20
   0   5  -3  166.17    5.22
   0   5  -3  158.78    5.52
   0   5  -3  162.46    5.39
   0  -5   3  158.49    5.25
   0  -5   3  151.64    5.62
   0   5   3  148.35    5.76
   0   5  -3  157.56    5.32
   0  -5   3  162.76    5.40
   0   5   3  151.56    5.36
   0  -5  -3  145.11    5.34
   0   5  -3  162.24    5.38
   0   5  -4   42.15    1.84
   0  -5   4   44.62    1.87
   0   5  -4   42.20    2.10
   0  -5   4   45.26    2.20
   0  -5   4   44.55    2.09
   0   5   4   53.54    2.18
   0   5  -4   46.07    2.08
   0  -5  -4   54.83    2.18
   0   5  -4   45.35    2.06
   0   5   4   49.55    2.55
   0  -5  -4   54.61    2.54
   0   5   5  279.80   10.36
   0  -5  -5  276.58   10.17
   0   5  -5  295.86    9.84
   0  -5   5  284.95    9.43
   0   5  -5  295.74    9.80
   0  -5  -5  289.27    9.78
   0   5  -5  296.20    9.51
   0  -5  -5  281.97   10.16
   0   5  -5  289.88    9.87
   0  -5   5  294.18    9.85
   0   5   5  281.61    9.80
   0  -5   5  301.50    9.86
   0  -5   5  289.74    9.87
   0   5  -6   28.36    1.77
   0  -5  -6   26.67    2.00
   0  -5   6   29.30    1.46
   0  -5  -6   32.73    1.83
   0   5  -6   29.64    1.78
   0   5  -6   26.37    1.50
   0   5  -6   31.09    1.88
   0  -5  -6   28.08    2.00
   0   5   6   26.22    1.71
   0  -5   6   26.28    1.74
   0  -5   6   28.43    1.73
   0  -5   6   29.40    1.83
   0  -5   7    0.59    0.65
   0  -5   7    0.89    0.47
   0  -5  -7    0.14    0.85
   0   5  -7    0.68    0.72
   0   5   7    0.29    0.71
   0   5  -7    0.54    0.72
   0   5  -7   -0.10    0.76
   0  -5  -7    1.45    0.72
   0  -5   7    1.32    0.69
   0  -5   8   80.99    3.53
   0   5  -8   73.56    3.93
   0  -5  -8   70.46    3.92
   0   5  -8   74.37    3.69
   0   5   8   78.10    3.51
   0   5  -8   78.41    3.72
   0  -5   8   75.65    3.13
   0   5  -9  107.90    5.51
   0  -5  -9  118.98    5.65
   0  -5   9  123.14    4.99
   0  -5   9  125.67    4.64
   0   5   9  121.47    6.04
   0   5  10   30.68    2.00
   0  -5 -10   28.78    2.68
   0   5 -10   31.67    2.73
   0  -5  10   33.54    2.19
   0  -5  10   34.24    1.97
   0   5  10   33.28    3.09
   0  -5  11    1.56    1.06
   0   5  11   -0.45    0.91
   0  -5 -11    0.22    1.68
   0   5 -11   -0.88    1.55
   0   5  11    0.53    1.57
   0   5 -11    2.49    1.31
   0  -5 -11    3.21    1.69
   0   5  12   26.08    3.09
   0  -5 -12   33.89    3.08
   0   5 -12   28.22    2.93
   0  -5 -12   33.53    3.40
   0   5 -12   37.37    3.01
   0  -5 -13    2.78    1.86
   0   6   0  803.85   25.48
   0  -6   0  804.87   24.95
   0  -6   0  811.34   25.13
   0   6   0  808.37   25.00
   0  -6  -1  171.43    5.45
   0   6  -1  168.37    5.45
   0   6  -1  173.84    5.89
   0   6   1  179.47    5.87
   0   6  -1  171.48    5.48
   0   6   1  173.93    5.80
   0  -6  -1  178.16    5.75
   0   6  -1  170.82    6.14
   0   6   2 1040.05   32.19
   0   6  -2  997.29   31.58
   0   6  -2 1062.36   31.98
   0  -6  -2 1021.07   31.71
   0   6  -2 1025.78   31.70
   0   6   2 1027.06   31.71
   0  -6   2 1045.75   31.73
   0   6  -2 1052.43   32.22
   0  -6   2 1012.20   32.31
   0  -6  -2  978.79   32.02
   0   6   2 1009.58   32.14
   0   6  -3  566.92   18.16
   0   6  -3  563.25   17.75
   0  -6   3  564.84   18.33
   0  -6   3  553.04   17.88
   0   6   3  567.66   17.89
   0   6  -3  563.56   17.87
   0  -6  -3  579.03   17.89
   0   6  -3  560.25   17.83
   0   6  -3  562.53   17.78
   0   6   3  582.40   18.46
   0   6   4  452.29   14.23
   0  -6   4  433.34   14.21
   0  -6   4  444.92   14.51
   0  -6   4  434.67   13.97
   0   6  -4  453.82   14.28
   0   6  -4  431.93   13.93
   0   6  -4  440.26   14.17
   0  -6  -4  452.26   14.20
   0   6   4  444.94   14.84
   0   6  -4  424.16   14.11
   0   6  -4  428.88   14.17
   0   6  -5  151.62    5.55
   0   6  -5  138.27    4.89
   0  -6   5  160.41    5.23
   0   6  -5  153.53    5.23
   0   6  -5  159.76    5.54
   0  -6  -5  151.06    5.50
   0  -6   5  156.36    5.74
   0  -6   5  157.51    5.60
   0   6   5  147.49    5.53
   0   6   5  147.86    6.11
   0   6  -5  158.88    5.53
   0   6  -6    0.71    0.65
   0   6  -6    0.66    0.66
   0  -6   6    1.14    0.70
   0   6  -6    0.68    0.48
   0  -6  -6    2.55    0.91
   0  -6   6    1.45    0.50
   0  -6   6    0.29    0.49
   0  -6  -6    2.02    0.69
   0   6  -6   -0.09    0.63
   0   6   6    2.50    0.95
   0  -6   7   89.78    3.41
   0  -6   7   91.87    3.87
   0   6  -7   88.47    3.86
   0   6  -7   90.25    3.58
   0   6  -7   79.34    3.81
   0  -6  -7   89.60    4.28
   0   6  -7   83.57    3.79
   0  -6  -7   86.03    3.83
   0  -6   8   19.35    1.61
   0  -6  -8   15.59    1.78
   0   6  -8   17.92    1.81
   0   6  -8   15.54    1.60
   0  -6   8   17.27    1.22
   0   6  -8   18.98    1.68
   0   6   8   15.50    1.49
   0  -6   9   12.23    1.46
   0   6  -9   10.69    1.69
   0  -6  -9    9.91    1.60
   0  -6   9   12.80    1.18
   0   6  10    1.77    1.52
   0  -6  10    2.37    0.81
   0  -6  10    1.76    1.05
   0  -6 -10    0.80    1.25
   0   6 -10   -1.00    1.28
   0   6 -11   12.94    1.90
   0  -6 -11   19.96    2.54
   0   6  11   14.65    1.48
   0   6 -11   18.83    2.31
   0  -6 -11   12.64    2.17
   0   6  11   15.38    2.40
   0  -6  11   14.96    1.65
   0   6  12    4.98    1.89
   0  -6 -12    4.43    1.88
   0   6 -12    3.36    1.51
   0  -6 -12    0.70    1.68
   0   7   0    0.20    0.24
   0  -7   0    0.18    0.29
   0   7   1  695.83   21.74
   0   7  -1  667.47   22.16
   0   7  -1  681.12   21.36
   0   7   1  698.29   21.82
   0  -7  -1  699.59   21.87
   0  -7  -1  694.48   21.33
   0   7  -1  676.77   21.33
   0  -7  -1  690.70   21.37
   0  -7  -1  698.80   21.66
   0   7  -1  698.38   21.90
   0  -7   1  703.65   21.37
   0   7   2   52.82    2.27
   0  -7   2   45.59    1.78
   0  -7  -2   49.72    2.12
   0   7   2   46.74    2.17
   0   7  -2   47.51    2.31
   0  -7  -2   49.14    1.79
   0   7  -2   43.26    1.74
   0   7  -2   41.76    2.03
   0   7  -3  116.28    4.49
   0   7  -3  134.28    4.80
   0   7  -3  121.89    4.26
   0   7  -3  115.27    4.31
   0  -7  -3  131.74    4.38
   0   7   3  134.49    4.41
   0  -7   3  118.77    4.35
   0   7  -3  120.43    4.22
   0   7   3  140.29    5.01
   0   7  -3  124.50    4.28
   0  -7  -3  132.99    4.79
   0  -7   3  122.11    4.89
   0   7  -4  471.81   15.31
   0   7  -4  479.45   15.08
   0  -7   4  490.70   15.17
   0   7   4  464.90   15.12
   0   7  -4  466.56   15.08
   0  -7  -4  457.20   15.08
   0   7  -4  467.28   15.00
   0   7   4  465.62   15.78
   0  -7   4  450.26   15.53
   0   7  -4  467.34   14.88
   0   7  -5  161.60    5.54
   0  -7  -5  163.64    5.82
   0   7  -5  167.53    5.84
   0  -7   5  165.56    5.92
   0   7   5  148.14    5.80
   0   7  -5  165.21    5.79
   0   7   5  152.58    6.42
   0  -7   5  162.05    6.14
   0  -7   5  160.52    5.57
   0   7  -5  163.34    5.84
   0   7  -6  213.06    7.60
   0  -7  -6  203.63    7.53
   0   7  -6  215.49    7.59
   0   7  -6  216.96    7.26
   0   7  -6  212.30    7.53
   0   7   6  210.74    8.36
   0  -7   6  215.59    7.22
   0  -7   6  208.26    7.76
   0   7   7    5.74    1.35
   0   7  -7    5.62    0.78
   0  -7   7    5.73    1.02
   0   7  -7    6.63    1.00
   0  -7   7    4.17    0.69
   0   7  -7    2.64    0.85
   0  -7  -7    3.78    0.91
   0   7  -7    6.05    1.00
   0   7  -8  152.70    5.86
   0   7  -8  139.22    6.17
   0  -7  -8  146.66    6.24
   0   7  -8  140.09    5.83
   0  -7   8  146.61    5.32
   0  -7   8  145.00    5.82
   0  -7  -9   68.36    3.83
   0   7  -9   56.76    3.59
   0   7  -9   66.11    3.45
   0  -7   9   59.25    3.23
   0  -7   9   66.13    2.88
   0   7 -10  104.74    5.26
   0  -7 -10  104.32    5.23
   0  -7  10   99.97    4.09
   0  -7  10   95.95    4.47
   0  -7 -10   98.63    5.64
   0   7  11   18.52    2.64
   0  -7  11   17.74    1.77
   0   7  11   15.00    1.64
   0  -7 -11   16.18    2.55
   0   7 -11   18.66    2.04
   0   7 -11   15.33    2.18
   0  -7 -11   20.88    2.41
   0   7  12   23.13    2.93
   0   7 -12   21.17    2.54
   0  -7 -12   18.70    2.45
   0  -7 -12   22.27    3.00
   0  -8   0  748.64   23.72
   0   8   0  763.63   23.57
   0   8   1   60.06    2.49
   0  -8   1   59.69    2.10
   0  -8  -1   60.45    2.33
   0   8  -1   59.37    2.62
   0   8  -1   58.19    2.88
   0   8   1   61.76    2.44
   0  -8  -1   60.42    2.56
   0  -8  -1   59.41    2.01
   0   8  -1   61.46    2.01
   0  -8  -1   61.45    2.04
   0   8  -1   59.07    2.03
   0  -8  -2  197.80    6.21
   0   8  -2  185.68    6.18
   0   8  -2  183.72    6.91
   0  -8   2  188.79    6.57
   0  -8  -2  187.27    6.57
   0   8   2  198.87    6.74
   0   8  -2  183.75    6.61
   0   8   2  196.49    6.79
   0   8  -3 1710.98   53.15
   0  -8  -3 1716.84   53.34
   0   8  -3 1698.21   52.74
   0   8  -3 1680.12   52.86
   0  -8  -3 1723.79   52.88
   0   8   3 1742.23   53.59
   0   8  -3 1699.37   52.70
   0   8  -3 1746.36   53.47
   0   8  -3 1701.11   52.85
   0  -8   4   67.39    3.30
   0   8  -4   71.55    3.12
   0  -8   4   72.87    2.88
   0   8  -4   71.13    2.93
   0   8  -4   69.88    2.75
   0  -8  -4   66.82    3.17
   0   8  -4   68.75    2.65
   0   8  -4   73.29    2.83
   0  -8  -4   69.46    2.81
   0   8  -4   69.42    2.70
   0   8   4   62.21    3.31
   0   8  -5   78.84    3.03
   0   8  -5   84.09    3.44
   0   8  -5   77.44    3.25
   0  -8  -5   78.93    3.70
   0  -8   5   78.49    3.70
   0  -8  -5   84.65    3.32
   0   8  -5   77.58    3.26
   0   8   5   84.94    4.05
   0   8  -5   76.73    3.17
   0   8  -6    0.96    0.61
   0   8   6    0.33    0.85
   0  -8   6    1.42    0.85
   0   8  -6    0.39    0.30
   0   8  -6    0.26    0.66
   0  -8  -6    0.17    0.65
   0  -8   6    0.24    0.48
   0   8  -6    0.66    0.45
   0   8  -6    0.26    0.60
   0   8  -7   60.48    2.90
   0  -8   7   52.70    2.97
   0  -8   7   57.64    2.51
   0   8  -7   55.79    2.84
   0  -8  -7   56.33    2.83
   0   8  -7   55.19    2.52
   0   8  -7   56.27    2.79
   0   8   7   64.24    3.71
   0   8  -7   58.70    3.17
   0  -8  -7   56.38    3.14
   0   8  -8   61.23    3.50
   0  -8  -8   62.71    3.53
   0   8  -8   60.11    3.13
   0   8  -8   59.55    2.82
   0   8  -8   58.60    3.07
   0  -8   8   60.75    2.72
   0  -8   8   65.95    3.32
   0   8   8   70.40    4.07
   0  -8  -9  100.77    4.97
   0   8  -9   92.73    4.83
   0  -8   9   99.84    4.00
   0  -8   9  100.97    4.53
   0   8  -9   98.97    4.52
   0  -8  10   51.51    3.05
   0  -8  10   57.16    2.73
   0   8 -10   54.02    3.18
   0  -8 -10   51.52    3.94
   0   8 -10   57.19    3.64
   0  -8 -10   50.21    3.49
   0   8 -11    7.66    1.50
   0  -8 -11    8.53    2.06
   0   8  11   10.96    2.22
   0  -8  11    8.57    1.43
   0   8 -11    5.44    1.65
   0  -8 -11    3.44    1.63
   0   8  11    6.43    1.40
   0  -8 -12   35.11    3.11
   0   8 -12   33.59    3.11
   0   8  12   33.71    3.58
   0  -8 -12   32.19    3.54
   0   9   0    0.21    0.33
   0   9   0    0.03    0.28
   0  -9   0    0.65    0.37
   0   9   1  378.08   12.53
   0  -9  -1  385.92   12.04
   0   9  -1  387.24   12.04
   0   9  -1  393.06   12.02
   0  -9  -1  385.65   12.02
   0   9   1  371.02   12.62
   0  -9   1  352.47   12.69
   0  -9   1  394.78   12.20
   0  -9  -1  395.93   12.43
   0   9  -1  392.41   13.19
   0  -9  -1  395.59   12.73
   0   9  -1  405.51   12.90
   0  -9   2  369.05   11.67
   0   9   2  341.28   11.69
   0   9  -2  350.64   10.98
   0  -9  -2  349.56   11.55
   0   9  -2  341.40   11.20
   0  -9  -2  344.45   11.21
   0   9  -2  357.19   11.12
   0  -9  -2  348.12   11.12
   0   9  -2  367.24   12.07
   0   9   2  355.80   11.79
   0   9  -2  363.43   11.71
   0   9  -3   33.83    1.80
   0  -9  -3   29.24    1.80
   0   9  -3   34.39    1.38
   0   9  -3   32.17    1.51
   0   9  -3   33.22    1.17
   0   9  -3   31.40    1.99
   0  -9  -3   31.82    1.49
   0   9  -3   32.89    1.49
   0   9   3   32.02    2.00
   0   9  -3   33.79    1.35
   0   9  -4  115.74    4.57
   0   9   4  109.36    4.99
   0   9  -4  120.97    4.25
   0   9  -4  122.45    4.84
   0   9  -4  122.54    4.29
   0  -9  -4  125.17    4.42
   0   9  -4  123.21    4.40
   0  -9  -4  124.97    4.88
   0   9  -4  119.48    4.28
   0  -9   5  240.23    8.97
   0  -9  -5  252.56    8.94
   0   9  -5  240.46    8.30
   0   9  -5  257.02    8.70
   0   9  -5  233.31    8.20
   0   9   5  252.23    9.27
   0   9  -5  243.96    8.14
   0  -9  -5  258.64    8.43
   0   9  -5  239.51    8.37
   0   9  -5  241.23    8.45
   0  -9  -6  276.73   10.05
   0   9  -6  267.33   10.01
   0   9  -6  280.61    9.42
   0  -9   6  283.90   10.22
   0   9   6  291.82   10.76
   0   9  -6  280.34    9.61
   0   9  -6  286.88    9.75
   0  -9  -6  296.10    9.79
   0   9  -6  282.43    9.69
   0  -9  -6  293.86   10.34
   0   9   7    2.74    1.25
   0   9  -7    0.69    0.91
   0  -9  -7    1.23    0.92
   0   9  -7    2.36    0.60
   0  -9   7    1.74    1.00
   0   9  -7    4.02    0.84
   0   9  -7    2.84    0.85
   0  -9  -7    1.31    0.77
   0   9  -7    2.21    0.81
   0  -9   8    5.51    1.22
   0  -9   8    6.58    0.92
   0   9   8    4.40    1.32
   0   9  -8    4.95    1.06
   0  -9  -8    4.41    1.22
   0   9  -8    5.76    1.30
   0   9  -8    4.10    0.99
   0   9  -8    5.62    0.89
   0   9  -9    5.71    1.23
   0  -9   9    7.75    1.04
   0  -9   9    8.68    1.48
   0   9   9    7.08    1.80
   0   9  -9    6.48    1.40
   0  -9  -9    6.20    1.43
   0  -9  10   15.77    1.42
   0  -9  10   14.08    1.72
   0   9 -10   13.46    1.63
   0  -9 -10   16.00    2.33
   0  -9 -10   13.29    1.89
   0   9 -10   14.51    2.01
   0  -9 -11    8.11    2.14
   0   9 -11    6.05    1.81
   0  -9 -11    8.08    1.81
   0  -9 -12   -0.46    1.56
   0   9 -12   -1.39    1.65
   0   9  12    1.56    1.88
   0  -9 -12   -0.31    2.06
   0 -10   0   47.42    1.98
   0  10   0   46.28    1.82
   0  10   0   42.85    1.90
   0  10   1  404.23   13.35
   0 -10   1  412.87   12.93
   0 -10  -1  402.81   13.11
   0  10  -1  404.98   13.98
   0 -10  -1  413.01   13.45
   0  10  -1  434.66   13.70
   0  10   1  397.36   13.24
   0 -10   1  414.10   13.57
   0  10   2 2098.98   65.20
   0 -10   2 2205.27   65.11
   0 -10  -2 2059.56   64.91
   0  10  -2 2069.12   65.52
   0 -10  -2 2098.78   64.43
   0  10  -2 2090.69   64.43
   0  10  -2 2188.20   65.20
   0 -10  -2 2145.53   65.30
   0  10   2 2007.38   65.06
   0 -10  -2 2054.03   64.51
   0  10  -2 2074.56   64.51
   0  10   3   26.79    1.76
   0  10  -3   21.88    0.99
   0  10  -3   23.61    1.52
   0  10  -3   21.98    1.14
   0 -10  -3   24.90    1.19
   0  10  -3   21.23    1.25
   0 -10  -3   23.85    1.28
   0 -10  -3   22.54    1.52
   0  10  -3   22.95    1.00
   0  10  -3   21.28    1.21
   0  10  -3   24.79    1.76
   0 -10  -4   61.66    2.87
   0  10  -4   55.07    2.23
   0 -10  -4   57.15    2.57
   0  10  -4   55.54    2.56
   0  10  -4   57.16    2.64
   0  10  -4   54.00    2.29
   0  10   4   62.59    3.14
   0  10  -4   52.60    2.17
   0 -10  -4   60.49    2.42
   0  10  -4   57.19    2.38
   0  10  -4   57.29    2.88
   0 -10  -5   74.46    3.52
   0  10  -5   72.18    2.93
   0 -10  -5   70.58    3.27
   0  10  -5   71.97    3.28
   0  10  -5   69.12    3.16
   0  10  -5   70.11    3.37
   0  10  -5   71.44    3.05
   0 -10  -5   78.46    3.11
   0  10  -5   75.77    2.89
   0  10  -5   73.55    2.89
   0  10   5   74.00    3.81
   0 -10  -6  121.08    5.34
   0  10  -6  123.78    4.76
   0 -10  -6  131.30    4.90
   0  10  -6  132.99    4.91
   0  10  -6  121.34    4.90
   0  10  -6  127.08    4.59
   0 -10   6  134.29    5.51
   0  10   6  127.77    5.80
   0  10  -6  125.49    4.70
   0 -10  -6  115.45    5.09
   0  10  -6  123.81    5.16
   0  10  -7   30.72    2.26
   0 -10  -7   34.08    2.31
   0  10  -7   37.13    1.83
   0 -10   7   32.66    2.40
   0  10  -7   31.92    1.97
   0  10  -7   29.78    1.28
   0  10   7   38.20    2.84
   0  10  -7   33.17    1.93
   0  10  -7   33.97    2.05
   0 -10  -7   38.69    2.15
   0 -10   8   14.77    1.72
   0  10  -8   15.53    1.44
   0  10  -8   14.38    1.23
   0  10   8   13.75    1.95
   0 -10  -8   10.93    1.53
   0  10  -8   11.48    1.63
   0  10  -9   14.21    1.54
   0  10   9   12.74    2.08
   0 -10  -9   12.41    2.07
   0  10  -9   14.16    1.44
   0 -10  -9   12.27    1.74
   0  10  -9   10.03    1.64
   0  10  10    2.20    1.69
   0  10 -10    1.15    0.98
   0 -10 -10    0.54    1.51
   0 -10 -10    0.19    1.20
   0  10 -10    0.79    1.33
   0 -10 -11    2.94    1.76
   0  10 -11    0.21    1.45
   0 -10 -11    0.63    1.41
   0 -10 -12    1.90    2.02
   0 -10 -12    0.23    1.57
   0  10 -12    0.46    1.62
   0  11   0    0.20    0.33
   0 -11   0    0.38    0.43
   0  11   0    0.10    0.37
   0  11   1   12.39    1.01
   0 -11   1   12.95    0.76
   0  11  -1   10.94    1.42
   0 -11  -1   13.59    0.88
   0 -11   1   11.23    1.13
   0  11   1   11.61    0.92
   0 -11  -1   13.46    1.08
   0  11  -1   11.33    1.22
   0  11   2   67.18    3.01
   0  11  -2   65.17    2.31
   0 -11  -2   65.73    2.31
   0  11  -2   70.35    3.09
   0  11  -2   63.97    3.29
   0  11  -2   63.06    2.36
   0 -11  -2   64.70    2.37
   0 -11  -2   60.97    2.72
   0 -11   2   64.96    2.95
   0 -11  -2   68.86    3.10
   0  11   3  284.37   10.29
   0  11  -3  288.44    9.25
   0  11  -3  303.37    9.51
   0 -11  -3  288.99    9.48
   0  11  -3  292.63    9.64
   0 -11  -3  277.43    9.61
   0 -11  -3  293.74   10.01
   0  11  -3  305.42   10.49
   0  11  -3  295.43    9.20
   0 -11  -3  293.20   10.41
   0  11  -3  305.68   10.14
   0  11  -4  150.38    4.98
   0  11   4  163.84    6.18
   0  11  -4  157.47    5.97
   0  11  -4  152.44    5.23
   0 -11  -4  165.36    5.29
   0  11  -4  153.26    5.66
   0  11  -4  154.96    5.01
   0 -11  -4  152.83    5.76
   0  11  -4  134.39    4.68
   0  11  -4  154.69    5.24
   0  11  -4  149.03    5.42
   0 -11  -4  155.29    5.44
   0  11  -5  101.14    4.22
   0 -11  -5   92.73    4.12
   0  11  -5  102.34    3.83
   0  11  -5  100.08    4.18
   0  11  -5  107.51    4.49
   0  11  -5  103.58    3.97
   0 -11  -5  104.99    3.99
   0 -11  -5  106.79    4.52
   0  11  -5  100.36    3.79
   0  11  -5  104.24    3.75
   0  11   5  107.68    4.90
   0  11  -6    1.51    0.55
   0 -11  -6    0.14    0.94
   0  11  -6    1.08    0.63
   0  11  -6   -0.23    0.76
   0 -11  -6    0.34    0.67
   0  11   6    0.18    0.95
   0  11  -6    1.64    0.88
   0  11  -6   -0.10    0.66
   0 -11  -6    0.51    0.64
   0  11  -6    0.51    0.61
   0  11  -6    0.56    0.44
   0  11  -7   57.93    2.56
   0  11  -7   57.48    2.85
   0  11  -7   60.01    2.76
   0  11  -7   52.25    2.27
   0  11  -7   55.87    2.64
   0  11   7   59.62    3.71
   0  11  -7   63.64    2.92
   0 -11  -7   52.21    2.75
   0  11  -7   64.04    3.24
   0 -11  -7   53.78    3.09
   0  11  -8   16.26    1.29
   0 -11  -8   15.18    2.12
   0  11  -8   14.78    1.46
   0 -11  -8   17.62    1.89
   0  11  -8   15.60    1.81
   0  11   8   18.45    2.25
   0  11  -9    3.09    0.88
   0  11  -9    2.70    1.04
   0  11  -9    1.60    1.22
   0 -11  -9    3.29    1.26
   0  11   9    3.83    1.55
   0 -11  -9    1.52    1.43
   0  11  -9    2.12    0.91
   0  11  10   24.68    2.93
   0 -11 -10   29.28    3.06
   0 -11 -10   26.50    2.50
   0  11 -10   25.85    2.53
   0  11 -11    0.21    1.47
   0 -11 -11   -0.83    1.51
   0 -11 -11   -1.80    2.04
   0  11  11   -0.92    1.89
   0 -11 -12   -0.22    1.57
   0  11 -12    1.84    1.66
   0  12   0 1007.86   31.70
   0 -12   0 1011.56   31.75
   0 -12   0 1019.18   32.39
   0 -12   1   41.62    1.72
   0  12  -1   44.36    2.46
   0  12  -1   41.01    2.66
   0 -12  -1   41.47    1.83
   0 -12   1   43.27    2.32
   0 -12  -1   41.08    2.13
   0  12   1   41.36    2.07
   0  12  -1   42.32    1.73
   0  12   2  117.72    4.53
   0 -12   2  109.02    4.42
   0 -12  -2  117.22    4.21
   0  12  -2  105.52    4.83
   0 -12  -2  114.26    4.57
   0  12  -2  108.27    4.52
   0  12  -2  103.06    3.65
   0 -12  -2  116.37    3.68
   0 -12  -2  110.43    3.71
   0  12  -2  104.99    3.69
   0  12   3   75.48    3.44
   0  12  -3   65.75    2.37
   0 -12  -3   69.90    3.46
   0 -12  -3   71.62    2.75
   0  12  -3   70.18    2.73
   0 -12  -3   74.80    2.65
   0  12  -3   69.20    2.61
   0  12  -3   69.78    3.51
   0  12  -3   70.86    3.23
   0 -12  -3   68.94    3.08
   0  12   4  492.04   16.58
   0  12  -4  483.54   15.21
   0 -12  -4  481.05   16.10
   0 -12  -4  466.88   15.70
   0  12  -4  466.71   16.05
   0  12  -4  478.25   15.59
   0 -12  -4  465.65   16.59
   0 -12  -4  495.16   15.55
   0  12  -4  493.95   15.54
   0  12  -4  482.72   16.44
   0  12  -4  496.70   15.22
   0  12  -4  476.29   15.73
   0 -12  -5   21.64    1.52
   0  12  -5   20.73    1.51
   0  12  -5   17.54    1.50
   0  12  -5   20.81    1.25
   0 -12  -5   21.85    1.76
   0  12  -5   20.18    1.18
   0  12  -5   20.60    1.78
   0  12  -5   19.83    1.12
   0  12  -5   21.05    1.35
   0 -12  -5   21.13    1.36
   0  12  -6  191.32    7.13
   0  12  -6  204.85    7.33
   0 -12  -6  174.63    7.13
   0  12  -6  200.40    6.71
   0  12  -6  193.53    6.71
   0 -12  -6  184.00    7.44
   0  12  -6  194.42    7.31
   0  12   6  185.99    7.93
   0  12  -6  193.19    6.63
   0  12  -6  200.78    6.96
   0 -12  -6  184.71    6.88
   0 -12  -7   33.75    2.07
   0  12  -7   34.28    2.10
   0  12  -7   37.76    1.89
   0  12  -7   32.32    2.32
   0 -12  -7   37.97    2.39
   0  12  -7   34.53    2.13
   0  12   7   31.28    2.72
   0  12  -7   33.71    1.95
   0 -12  -8  111.82    5.09
   0  12  -8  114.02    5.18
   0  12  -8  116.52    4.46
   0  12  -8  107.98    4.33
   0 -12  -8  117.63    5.94
   0  12   8  112.43    5.85
   0  12  -8  114.38    4.62
   0 -12  -9   42.63    2.91
   0  12  -9   43.73    3.00
   0 -12  -9   41.78    3.49
   0  12  -9   42.36    2.32
   0  12   9   47.41    3.70
   0  12  -9   41.67    2.30
   0  12  10   20.28    2.66
   0  12 -10   16.70    2.12
   0 -12 -10   17.00    2.09
   0 -12 -10   15.46    2.38
   0  12  11   12.11    2.54
   0 -12 -11   13.66    2.58
   0  12 -11   15.07    2.23
   0 -12 -11   13.92    2.06
   0  12 -12   47.37    3.61
   0 -12 -12   41.28    3.37
   0  13   0   -0.06    0.40
   0 -13   0   -0.06    0.45
   0 -13   0    1.18    0.70
   0 -13   1   15.46    0.91
   0  13  -1   18.49    1.58
   0 -13  -1   16.86    1.25
   0 -13   1   14.82    1.33
   0  13  -1   14.59    1.72
   0 -13  -1   14.36    0.95
   0  13  -1   16.17    0.93
   0  13   1   15.52    1.21
   0  13   2  135.14    5.30
   0  13  -2  132.44    5.77
   0  13  -2  126.40    5.36
   0 -13  -2  133.65    4.43
   0  13  -2  131.99    4.41
   0 -13   2  137.65    5.32
   0 -13  -2  147.02    5.46
   0 -13  -2  137.96    4.39
   0  13  -2  131.59    4.38
   0 -13  -2  137.48    4.96
   0  13  -3   14.73    0.69
   0 -13  -3   19.38    0.99
   0  13  -3   15.60    0.91
   0  13  -3   16.28    1.47
   0 -13  -3   18.10    1.60
   0  13   3   19.03    1.60
   0 -13  -3   18.39    1.03
   0  13  -3   16.68    0.99
   0 -13  -3   18.52    1.38
   0  13  -3   17.57    1.69
   0  13  -4   26.38    1.92
   0  13  -4   30.86    1.65
   0 -13  -4   29.60    1.63
   0  13  -4   27.53    1.19
   0  13   4   29.29    2.18
   0  13  -4   31.28    2.22
   0  13  -4   29.46    1.59
   0 -13  -4   33.04    2.02
   0  13  -4   30.52    1.18
   0 -13  -4   33.82    1.56
   0  13  -4   30.48    1.52
   0 -13  -4   31.97    2.29
   0  13  -5    7.70    0.86
   0 -13  -5    6.71    0.80
   0  13  -5    7.82    0.65
   0  13   5    4.39    1.23
   0  13  -5    5.87    0.74
   0 -13  -5    7.76    1.22
   0  13  -5    8.06    1.12
   0  13  -5    8.15    0.69
   0  13  -5    8.05    1.02
   0 -13  -5    5.73    0.90
   0  13  -5    7.41    1.22
   0 -13  -5    6.59    1.29
   0  13   6  137.64    6.14
   0  13  -6  126.75    4.62
   0  13  -6  125.91    5.23
   0  13  -6  136.48    5.53
   0  13  -6  119.63    4.28
   0 -13  -6  134.98    6.16
   0 -13  -6  140.21    5.03
   0  13  -6  138.17    5.03
   0  13  -6  132.22    4.72
   0  13  -6  137.71    4.82
   0  13  -6  142.28    5.37
   0 -13  -6  124.48    5.20
   0  13  -7   28.75    1.42
   0  13  -7   30.82    1.68
   0  13  -7   31.07    1.76
   0  13   7   27.27    2.63
   0 -13  -7   25.11    1.81
   0  13  -7   30.94    1.94
   0  13  -7   30.04    2.14
   0 -13  -7   24.65    2.01
   0 -13  -8   -0.15    1.09
   0  13  -8   -0.77    1.10
   0  13  -8   -0.09    0.35
   0  13  -8    0.08    0.65
   0  13  -8    0.06    0.58
   0  13  -8    0.09    0.77
   0  13   8   -1.20    1.51
   0  13  -9  106.79    5.07
   0 -13  -9   96.98    4.92
   0 -13  -9  113.60    5.95
   0  13   9  103.23    5.81
   0  13  -9  104.81    4.31
   0  13  10   11.04    2.39
   0 -13 -10   14.58    2.43
   0 -13 -10   14.90    1.97
   0  13 -10   10.95    1.86
   0 -13 -11   50.85    4.23
   0  13  11   49.85    4.27
   0 -13 -11   49.89    3.49
   0  13 -11   51.83    3.60
   0 -13 -12  126.49    6.15
   0  13 -12  118.41    6.14
   0 -14   0   91.27    4.25
   0  14   0   94.42    3.63
   0 -14   0   95.12    3.66
   0 -14   1   15.53    0.93
   0 -14  -1   12.33    1.48
   0  14  -1   16.17    1.61
   0 -14   1   14.31    1.41
   0 -14  -1   15.65    1.26
   0  14   1   15.21    1.22
   0  14  -1   14.93    0.93
   0  14  -1   15.34    1.80
   0  14  -2  220.85    6.85
   0  14   2  211.74    7.78
   0  14  -2  221.02    8.02
   0 -14  -2  213.03    7.85
   0  14  -2  211.78    8.36
   0 -14  -2  206.85    6.75
   0  14  -2  210.33    6.75
   0 -14  -2  209.21    7.35
   0 -14  -2  206.23    6.73
   0  14  -2  216.72    6.75
   0 -14   2  233.19    7.93
   0 -14  -3    0.71    0.67
   0  14  -3    0.82    0.36
   0  14  -3    1.80    0.78
   0 -14  -3    1.08    0.77
   0 -14  -3    1.13    0.38
   0  14   3    1.03    0.74
   0 -14  -3    1.08    0.36
   0  14  -3    1.24    0.34
   0  14  -3    2.46    1.10
   0  14  -4   26.59    1.37
   0 -14  -4   27.67    1.39
   0  14  -4   26.70    1.51
   0  14  -4   23.82    1.44
   0 -14  -4   23.71    1.44
   0 -14  -4   26.55    2.14
   0  14  -4   26.03    1.91
   0  14   4   23.81    2.03
   0 -14  -4   24.96    1.82
   0  14  -4   28.58    2.22
   0  14  -5   83.00    3.31
   0  14   5   77.81    4.26
   0 -14  -5   83.31    3.89
   0  14  -5   79.63    2.90
   0 -14  -5   78.07    4.26
   0  14  -5   80.07    4.05
   0  14  -5   81.08    3.81
   0 -14  -5   90.99    3.37
   0  14  -5   86.41    3.34
   0  14  -5   79.09    3.49
   0 -14  -5   78.45    3.48
   0  14  -6    4.92    0.68
   0  14  -6    7.79    1.38
   0  14  -6    4.82    0.76
   0 -14  -6    5.32    0.96
   0  14  -6    4.50    0.98
   0 -14  -6    4.21    1.39
   0  14   6    5.13    1.37
   0 -14  -6    5.35    0.85
   0  14  -6    5.73    0.89
   0  14  -6    6.99    1.16
   0 -14  -7   26.09    1.70
   0  14  -7   23.60    1.70
   0  14  -7   26.36    1.53
   0  14  -7   24.15    2.01
   0  14  -7   23.81    1.50
   0  14   7   25.23    2.48
   0  14  -7   25.69    2.01
   0 -14  -7   19.43    1.78
   0  14  -7   19.59    0.99
   0 -14  -7   21.60    2.43
   0  14  -8    0.33    0.64
   0  14  -8   -0.76    1.22
   0 -14  -8   -1.16    1.16
   0  14   8   -0.98    1.52
   0  14  -9   66.81    3.80
   0 -14  -9   61.56    3.63
   0  14   9   73.51    4.70
   0  14  -9   64.32    3.06
   0  14 -10   -1.06    1.05
   0 -14 -10   -0.87    1.52
   0  14  10    1.77    1.74
   0  14 -10   -0.19    1.32
   0 -14 -10   -1.08    1.32
   0 -14 -11    1.25    1.79
   0  14 -11   -1.45    1.47
   0 -14 -11   -1.18    1.49
   0  14  11   -2.24    2.37
   0  14 -12   14.69    2.36
   0 -14 -12   12.01    2.05
   0 -15   0    0.56    0.47
   0 -15   0    0.27    0.72
   0  15   0   -0.73    1.20
   0  15   0    0.83    0.50
   0  15  -1  102.55    5.00
   0 -15  -1  100.84    4.16
   0  15  -1  101.48    3.69
   0  15   1   99.89    4.13
   0 -15   1  102.03    3.69
   0 -15   1  103.88    4.51
   0 -15  -1  102.44    4.73
   0 -15   2   48.19    2.68
   0 -15  -2   52.83    2.73
   0  15  -2   49.89    1.72
   0 -15  -2   49.23    1.71
   0 -15  -2   49.03    2.30
   0  15  -2   51.65    3.25
   0  15  -2   51.25    2.93
   0  15  -2   47.76    1.87
   0  15   2   48.44    2.63
   0 -15  -2   51.36    1.72
   0  15  -2   50.43    1.70
   0 -15  -3    3.37    1.00
   0  15  -3    2.79    1.21
   0  15  -3    1.83    0.89
   0  15   3    1.86    0.82
   0  15  -3    1.42    0.35
   0 -15  -3    1.61    0.37
   0  15  -3    2.03    0.43
   0 -15  -3    1.82    0.42
   0 -15  -3    2.15    0.75
   0  15  -4   27.30    1.40
   0 -15  -4   28.62    1.44
   0  15   4   26.57    2.18
   0 -15  -4   24.03    2.13
   0  15  -4   28.52    2.28
   0 -15  -4   26.60    1.91
   0  15  -4   30.09    1.53
   0 -15  -4   26.86    1.49
   0  15  -4   26.80    2.02
   0  15  -4   29.39    1.64
   0 -15  -5   34.79    2.63
   0  15  -5   32.94    2.46
   0  15  -5   32.67    1.26
   0 -15  -5   33.91    2.27
   0 -15  -5   31.03    1.85
   0  15  -5   36.78    1.94
   0  15  -5   33.71    1.80
   0  15  -5   34.75    2.30
   0  15   5   30.72    2.54
   0  15  -5   33.23    1.75
   0 -15  -5   34.82    1.77
   0  15  -6   27.93    2.31
   0  15  -6   33.29    1.86
   0 -15  -6   30.81    1.80
   0  15  -6   31.48    1.46
   0  15  -6   31.42    1.73
   0 -15  -6   33.98    2.04
   0  15  -6   30.55    2.01
   0  15   6   33.55    2.74
   0 -15  -6   30.09    2.60
   0  15  -7  104.96    4.72
   0  15  -7  105.43    4.02
   0  15   7   86.60    5.18
   0  15  -7  109.38    4.28
   0 -15  -7   93.15    4.12
   0 -15  -7   90.31    5.22
   0 -15  -7   90.00    4.34
   0  15  -7  110.38    4.61
   0  15  -7  105.19    3.84
   0  15  -8    0.50    0.65
   0  15   8   -0.25    1.36
   0  15  -8   -1.03    0.99
   0 -15  -8   -0.57    0.94
   0  15  -9    8.43    1.10
   0 -15  -9    4.95    1.39
   0  15  -9    6.40    1.53
   0  15   9    6.87    1.89
   0 -15 -10   14.86    1.92
   0  15 -10   16.02    2.04
   0  15  10   17.11    2.68
   0  15 -11    9.57    1.94
   0 -15 -11   11.47    1.86
   0  15  11   12.01    2.64
   0 -15 -12   -0.21    1.41
   0  15 -12   -0.44    1.46
   0 -16   0  738.47   24.76
   0  16   0  747.46   23.88
   0  16   0  768.65   25.43
   0 -16   0  750.75   23.88
   0 -16   1  130.27    5.56
   0 -16   1  135.62    4.70
   0 -16  -1  144.32    5.92
   0 -16  -1  133.61    5.21
   0  16  -1  130.78    4.70
   0  16   1  133.37    5.18
   0  16  -1  130.61    6.12
   0  16  -2    0.21    0.32
   0  16   2   -0.12    0.68
   0  16  -2   -0.15    0.92
   0 -16  -2    0.35    0.99
   0 -16  -2    0.70    0.54
   0 -16  -2    0.60    0.75
   0 -16   2    0.50    0.67
   0  16  -2    0.18    1.09
   0 -16  -3    0.45    0.68
   0  16  -3   -0.14    0.86
   0  16  -3   -0.35    1.17
   0  16   3    0.69    0.90
   0 -16  -3    0.19    0.31
   0 -16   3    0.37    0.74
   0 -16  -3   -0.43    0.88
   0 -16  -3   -0.28    0.40
   0  16  -3   -0.24    0.37
   0  16   4   49.04    3.12
   0 -16  -4   53.17    3.26
   0  16  -4   56.70    3.11
   0  16  -4   53.95    2.51
   0 -16  -4   53.01    2.80
   0  16  -4   57.22    2.34
   0 -16  -4   51.64    2.29
   0 -16  -4   53.61    2.23
   0  16  -4   55.68    2.24
   0  16  -4   57.52    3.42
   0  16   5    1.47    1.15
   0 -16  -5    2.09    1.10
   0  16  -5    1.10    0.88
   0 -16  -5    2.99    1.00
   0  16  -5    0.85    0.54
   0 -16  -5    2.01    0.59
   0  16  -5    1.64    1.13
   0  16  -5    1.21    0.58
   0 -16  -5    1.56    0.64
   0  16  -5    1.42    0.59
   0  16  -6   47.25    2.24
   0  16  -6   49.21    2.32
   0 -16  -6   45.80    2.28
   0  16  -6   44.56    1.71
   0 -16  -6   48.35    2.48
   0  16  -6   46.38    2.47
   0  16   6   45.91    3.27
   0  16  -6   46.51    2.99
   0 -16  -7   -0.47    0.75
   0  16  -7   -0.10    0.73
   0  16   7   -0.92    1.47
   0  16  -7    0.62    0.86
   0 -16  -7   -0.24    0.85
   0  16  -7   -0.08    0.60
   0  16  -7    0.15    1.14
   0 -16  -7   -0.23    1.38
   0 -16  -8   45.51    2.75
   0  16  -8   44.59    2.73
   0  16   8   40.82    3.45
   0  16  -8   48.87    2.28
   0  16   9   14.81    2.54
   0  16  -9   14.08    1.33
   0  16  -9   11.84    1.67
   0 -16  -9    9.43    1.60
   0 -16 -10   -0.34    1.19
   0  16 -10    0.55    1.27
   0  16  10   -1.83    2.03
   0  16 -11   13.22    2.03
   0 -16 -11   10.99    1.85
   0  16 -12    2.82    1.63
   0 -16 -12    2.21    1.48
   0 -17   0    0.23    0.53
   0  17   0    0.84    0.55
   0  17   0    0.62    1.36
   0 -17   0    0.75    0.89
   0 -17   1    2.49    0.54
   0 -17  -1    1.59    0.71
   0  17   1    1.97    0.72
   0  17  -1    1.42    0.52
   0 -17  -1    2.47    1.08
   0  17  -1    3.79    1.40
   0 -17   1    1.83    0.94
   0 -17  -2    1.24    0.81
   0  17  -2    3.01    1.13
   0 -17  -2    1.46    1.17
   0  17   2    0.96    0.83
   0  17  -2    1.22    0.36
   0 -17   2    0.53    0.87
   0  17  -2    2.10    1.41
   0 -17  -3    5.77    1.22
   0  17   3    5.83    1.15
   0  17  -3    5.11    0.49
   0 -17  -3    5.14    0.48
   0  17  -3    6.52    1.37
   0  17  -3    5.84    0.50
   0  17  -3    6.64    1.50
   0 -17  -3    4.72    0.48
   0 -17  -3    4.84    0.94
   0 -17   3    6.41    1.16
   0 -17  -4    1.94    0.91
   0  17  -4    1.73    0.68
   0  17   4    0.49    0.93
   0  17  -4    2.37    1.06
   0 -17  -4    1.41    0.49
   0  17  -4    1.73    0.49
   0 -17  -4    1.27    0.48
   0  17  -4    0.92    0.51
   0  17  -4    1.98    1.27
   0 -17  -4    2.92    1.08
   0  17  -5  103.82    5.12
   0  17   5  109.15    5.27
   0  17  -5  109.02    4.01
   0 -17  -5  107.23    4.01
   0 -17  -5   95.07    5.15
   0  17  -5  104.14    4.11
   0 -17  -5  106.08    4.11
   0  17  -5  105.84    4.17
   0 -17  -5  107.11    4.70
   0  17  -6   76.45    3.04
   0 -17  -6   69.17    2.96
   0 -17  -6   73.52    3.16
   0  17  -6   73.76    3.18
   0  17  -6   63.99    2.91
   0  17   6   66.41    4.11
   0 -17  -7   52.74    2.67
   0  17  -7   60.94    2.80
   0  17   7   62.40    4.01
   0  17  -7   58.96    2.98
   0 -17  -7   56.24    2.89
   0  17  -7   59.66    2.63
   0  17   8   -0.26    1.43
   0 -17  -8    0.40    0.90
   0  17  -8    0.14    0.92
   0 -17  -8    0.26    1.35
   0  17  -8    0.09    0.72
   0 -17  -9   44.08    2.89
   0  17  -9   46.93    3.03
   0  17  -9   46.42    2.46
   0 -17  -9   43.16    3.81
   0  17   9   46.32    3.86
   0 -17 -10    2.32    1.30
   0  17 -10    4.28    1.42
   0  17  10    3.09    1.86
   0  17 -11   -0.98    1.36
   0 -17 -11    1.09    1.34
   0  18   0   36.17    1.94
   0 -18   0   36.15    1.94
   0 -18   0   36.38    2.57
   0 -18  -1    6.36    1.38
   0 -18   1    5.25    1.28
   0  18   1    5.12    0.95
   0  18  -1    5.52    0.68
   0 -18  -1    4.71    0.90
   0 -18   1    4.93    0.65
   0 -18  -2   97.20    4.90
   0  18  -2  100.98    4.78
   0 -18   2   96.61    4.47
   0 -18  -2   92.33    4.26
   0  18   2   98.20    4.27
   0  18  -2   90.81    3.22
   0 -18  -3   22.24    2.01
   0 -18  -3   23.06    0.98
   0  18  -3   23.29    0.99
   0  18  -3   23.99    0.98
   0 -18  -3   24.14    1.00
   0 -18   3   29.53    2.16
   0  18   3   23.17    1.98
   0  18  -3   20.09    2.07
   0 -18  -3   22.24    1.63
   0 -18  -3   22.66    2.37
   0 -18  -4   -0.22    0.81
   0  18  -4    0.26    0.61
   0 -18  -4    1.05    1.06
   0  18   4   -2.37    1.13
   0 -18  -4   -0.56    0.57
   0  18  -4   -0.14    0.50
   0 -18  -4   -0.13    0.46
   0  18  -4   -0.04    0.49
   0  18  -5    0.50    0.57
   0 -18  -5    1.58    0.60
   0  18  -5    0.42    0.53
   0  18   5   -0.19    1.15
   0 -18  -5    0.20    1.18
   0  18  -5    0.06    0.56
   0 -18  -5   -0.06    0.61
   0  18  -6   83.46    3.28
   0 -18  -6   76.83    3.22
   0  18  -6   81.77    3.33
   0  18   6   76.89    4.48
   0 -18  -6   79.28    3.37
   0  18  -6   87.44    3.48
   0  18  -7    4.37    0.84
   0  18  -7    4.65    1.00
   0 -18  -7    5.09    1.01
   0 -18  -7    2.75    0.89
   0  18   7    3.60    1.59
   0  18   8   25.33    2.75
   0  18  -8   24.05    1.98
   0 -18  -8   20.15    1.84
   0  18  -8   24.22    1.61
   0 -18  -9    2.31    1.08
   0  18  -9    4.18    1.26
   0  18   9    1.73    1.77
   0 -18  -9    1.99    1.72
   0  18 -10   11.36    1.82
   0 -18 -10   11.12    1.71
   0 -18 -10   12.46    2.42
   0  18  10    9.07    2.34
   0 -18 -11    1.59    1.28
   0 -19   0    0.67    1.08
   0 -19   0    0.89    0.64
   0  19   0   -0.25    0.65
   0 -19   1    0.95    1.01
   0 -19  -1    0.72    1.01
   0 -19  -1    1.89    0.80
   0  19  -1    1.46    0.59
   0  19   1    0.64    0.75
   0 -19  -2  219.77    8.86
   0  19  -2  209.02    6.94
   0  19   2  219.54    8.13
   0 -19  -2  223.29    8.18
   0 -19  -3   58.00    3.27
   0 -19  -3   55.04    2.66
   0  19   3   57.59    3.23
   0 -19  -3   50.67    1.77
   0 -19  -3   57.37    3.74
   0  19  -4   -0.04    0.39
   0 -19  -4    0.44    0.41
   0  19  -4   -0.73    0.76
   0  19   4    1.22    1.00
   0 -19  -4   -0.15    0.38
   0  19  -4    0.34    0.37
   0 -19  -4    0.54    0.85
   0 -19  -4   -0.18    0.98
   0 -19  -5   10.88    0.91
   0 -19  -5   11.16    1.01
   0  19  -5   11.79    1.01
   0  19   5   13.19    1.85
   0  19  -5   13.57    1.22
   0 -19  -6   18.71    1.36
   0  19  -6   22.08    1.51
   0  19   6   18.52    2.29
   0 -19  -6   20.28    1.47
   0  19  -6   25.19    1.59
   0 -19  -7    0.68    0.75
   0 -19  -7   -0.25    1.43
   0 -19  -7    0.72    0.78
   0  19  -7    0.11    0.75
   0  19  -7    0.87    0.68
   0  19   7    1.22    1.34
   0  19  -8   40.19    2.19
   0  19  -8   44.76    2.64
   0 -19  -8   37.59    2.42
   0  19   8   40.77    3.49
   0 -19  -8   32.83    3.28
   0 -19  -9    4.47    1.14
   0  19  -9    4.80    1.29
   0  19   9    6.14    1.95
   0 -19  -9    4.60    1.89
   0 -19 -10   -0.62    1.21
   0 -19 -11   10.58    1.74
   0 -20   0   31.62    1.82
   0 -20   0   28.73    2.44
   0  20   0   31.44    1.85
   0  20  -1   73.82    3.03
   0  20   1   81.12    3.61
   0 -20  -1   72.43    3.48
   0 -20   1   81.11    4.13
   0 -20  -1   79.94    4.27
   0 -20  -2  190.41    7.80
   0 -20  -2  191.32    7.06
   0 -20   2  191.47    7.37
   0  20  -2  169.29    5.70
   0  20   2  188.83    7.04
   0 -20   3  681.05   21.87
   0 -20  -3  617.92   22.44
   0  20   3  652.63   21.75
   0 -20  -3  633.08   21.74
   0 -20  -4   98.02    4.96
   0  20   4   96.32    4.90
   0  20  -4   96.74    4.14
   0  20  -4  104.71    3.47
   0 -20  -4  100.33    3.47
   0 -20  -4   93.05    5.46
   0 -20  -4  100.20    3.46
   0 -20  -4   92.16    4.22
   0 -20  -5    0.17    0.63
   0  20  -5    0.06    0.61
   0 -20  -5   -0.21    1.25
   0  20   5    0.20    1.17
   0 -20  -5    0.15    0.56
   0  20  -5    0.18    0.71
   0 -20  -6    0.20    0.60
   0  20  -6    0.18    0.62
   0  20   6   -0.67    1.34
   0 -20  -6   -0.46    1.32
   0 -20  -6    0.31    0.66
   0  20  -6   -0.87    0.76
   0  20  -7    3.57    0.87
   0 -20  -7    0.25    1.50
   0  20   7   -0.25    1.56
   0  20  -7    1.12    0.82
   0 -20  -7    2.73    0.91
   0 -20  -8   20.27    2.62
   0  20   8   18.50    2.62
   0 -20  -8   21.57    1.78
   0 -20  -9    0.29    1.62
   0  20   9    1.48    1.78
   0 -20  -9    0.40    1.02
   0 -20 -10   14.05    1.81
   0 -21   0   -0.25    0.58
   0 -21   0   -0.37    1.23
   0  21   0   -0.26    0.68
   0 -21   1   12.73    1.74
   0 -21  -1   10.97    1.77
   0 -21  -1   12.20    1.33
   0  21  -1   13.98    1.04
   0  21   1   14.57    1.43
   0  21   2   78.65    3.94
   0 -21   2   88.47    4.36
   0 -21  -2   84.70    4.65
   0 -21  -2   77.35    3.90
   0 -21  -3   17.88    2.27
   0 -21   3   10.41    1.63
   0  21   3   15.58    1.78
   0 -21  -3   10.99    1.65
   0  21   4  202.42    8.14
   0  21  -4  191.84    7.13
   0 -21  -4  200.63    8.13
   0 -21  -4  190.13    6.24
   0 -21  -4  184.65    8.61
   0 -21  -4  210.34    7.33
   0 -21  -4  195.79    6.25
   0 -21  -5    7.47    0.73
   0  21   5    4.93    1.46
   0  21  -5    7.37    1.02
   0 -21  -5    8.32    1.69
   0 -21  -5    7.12    0.77
   0  21   6   10.75    1.99
   0 -21  -6   15.68    2.20
   0 -21  -6   12.27    1.11
   0  21  -6   11.11    1.21
   0  21   7   17.15    2.42
   0 -21  -7   12.31    1.32
   0  21  -7   17.18    1.38
   0  21   8    7.45    2.00
   0 -21  -8    8.75    2.02
   0 -21  -8    6.23    1.18
   0  21   9    0.30    1.86
   0 -21  -9   -0.51    1.11
   0 -21  -9    0.58    1.67
   0  22   0   46.68    2.39
   0 -22   0   48.34    2.34
   0 -22   1   21.07    2.14
   0  22  -1   20.74    1.26
   0 -22  -1   17.39    1.56
   0  22   1   20.05    1.70
   0 -22  -1   19.18    2.18
   0  22   2   36.26    2.50
   0 -22  -2   38.25    2.55
   0 -22   2   44.92    2.98
   0 -22  -2   38.41    3.04
   0 -22  -3   85.38    5.07
   0 -22   3  103.15    4.82
   0 -22  -3   90.98    4.56
   0  22   3   92.15    4.59
   0  22   4    4.28    1.40
   0 -22  -4    3.17    1.39
   0 -22  -4    3.38    1.62
   0  22  -4    3.86    0.96
   0 -22  -5   19.55    2.19
   0 -22  -5   17.64    1.02
   0 -22  -5   18.24    2.62
   0  22  -5   16.68    1.46
   0  22   5   18.83    2.25
   0 -22  -6    5.00    0.79
   0  22  -6    3.86    0.91
   0  22   6    4.65    1.56
   0  22  -7   33.29    1.98
   0 -22  -7   27.02    2.98
   0 -22  -7   29.14    1.83
   0  22   7   32.24    3.16
   0  22   8   52.33    4.17
   0 -22  -8   45.12    3.83
   0  22   9   49.45    4.23
   0 -23   0   -0.80    1.30
   0  23   0    0.80    0.73
   0 -23   0    0.51    0.69
   0 -23  -1   41.73    3.28
   0 -23   1   50.68    3.31
   0  23   1   47.87    2.67
   0 -23  -1   45.52    2.56
   0 -23  -2   13.59    2.03
   0 -23   2   12.91    1.81
   0  23   2   10.63    1.43
   0 -23  -2   12.25    1.51
   0 -23  -3    1.21    1.30
   0 -23  -3    1.15    1.04
   0 -23   3    0.72    1.17
   0  23   3    0.83    1.12
   0 -23  -4    0.79    1.53
   0  23  -4    0.11    0.85
   0  23   4    0.19    1.22
   0 -23  -4   -1.32    1.16
   0 -23  -5    2.90    1.82
   0  23  -5    3.00    0.90
   0  23   5    2.77    1.48
   0 -23  -5    1.92    1.37
   0 -23  -6   -0.63    1.87
   0 -23  -6    0.94    1.38
   0  23   6    0.71    1.39
   0  23  -6    0.50    0.80
   0  23   7   -0.52    1.69
   0 -23  -7    2.06    1.70
   0  23   8   24.92    3.01
   0 -23  -8   17.50    2.74
   0 -24   0   46.43    3.31
   0 -24   0   39.45    2.15
   0 -24  -1   30.87    2.93
   0 -24   1   41.26    3.01
   0  24   1   37.43    2.32
   0 -24  -1   31.28    2.13
   0 -24  -2   36.72    3.08
   0 -24   2   34.96    2.74
   0  24   2   36.69    2.51
   0 -24  -2   28.98    2.25
   0 -24  -3   -0.75    1.60
   0  24   3   -0.51    1.15
   0 -24  -3   -0.33    1.03
   0 -24  -4    6.85    1.56
   0  24   4    6.55    1.52
   0 -24  -4    7.88    1.99
   0  24  -4    5.07    1.08
   0 -24  -5    1.93    1.49
   0  24   5   -0.86    1.46
   0  24  -5    1.07    0.88
   0 -24  -5    0.59    1.66
   0 -24  -6   40.75    3.95
   0  24   6   48.12    3.61
   0 -24  -6   40.81    3.39
   0  24  -6   41.74    2.38
   0 -24  -7   28.76    3.11
   0  24   7   37.63    3.48
   0  24   8   13.46    2.59
   0 -25   0   -1.07    1.42
   0 -25  -1    4.10    1.01
   0 -25   1    6.51    1.66
   0 -25  -1    2.93    1.53
   0 -25   2    1.97    1.29
   0  25   2    1.75    1.01
   0 -25  -2    2.17    1.49
   0 -25  -2   -0.28    1.03
   0  25   3    1.37    1.16
   0 -25  -3    3.15    1.32
   0 -25  -3    1.28    1.53
   0  25  -4   11.85    1.37
   0  25   4   15.03    2.01
   0 -25  -4   13.37    1.96
   0 -25  -4   12.69    2.33
   0  25  -5    5.19    1.12
   0 -25  -5    9.04    1.80
   0 -25  -5   11.90    2.43
   0  25   5   10.74    1.96
   0 -25  -6   -0.24    1.50
   0 -25  -6    0.32    1.92
   0  25   6    0.49    1.65
   0 -25  -7    2.61    1.66
   0  25   7    4.26    1.85
   0 -26   0   -0.22    1.40
   0 -26   1   21.82    2.45
   0 -26  -1   16.79    2.47
   0 -26  -1   22.23    1.74
   0 -26   2   58.79    3.83
   0 -26  -2   59.79    4.09
   0 -26  -2   54.92    3.16
   0 -26  -3    2.37    1.71
   0 -26  -3   -0.33    1.17
   0  26  -4    1.20    0.90
   0  26   4    3.76    1.49
   0 -26  -4    4.20    1.84
   0 -26  -4    1.34    1.26
   0  26  -5    0.34    0.87
   0  26   5    0.67    1.46
   0 -26  -5   -0.22    1.38
   0 -26  -5    0.61    1.75
   0 -26  -6    5.99    1.77
   0  26   6    6.14    1.95
   0  26   7   63.76    4.57
   0 -26  -7   68.24    4.64
   0 -27   0    1.14    1.53
   0 -27  -1   -1.44    1.60
   0 -27   1    0.22    1.41
   0 -27  -1    0.32    0.92
   0 -27  -2    3.55    1.22
   0 -27  -2    4.54    1.86
   0 -27   2    3.79    1.59
   0 -27  -3    4.93    1.34
   0 -27  -3    4.84    1.67
   0 -27  -4    5.93    1.62
   0  27  -4    7.04    1.25
   0 -27  -4    6.90    2.08
   0 -27  -5   10.85    2.06
   0 -27  -6    0.72    1.70
   0  27   7    7.86    2.27
   0 -28   0   31.14    2.94
   0 -28  -1    8.34    1.96
   0 -28   1    6.74    1.79
   0 -28  -2    4.93    1.82
   0 -28  -2    7.40    1.40
   0 -28   2    7.58    1.74
   0 -28  -3   19.60    2.70
   0 -28  -3   17.96    2.00
   0 -28  -4   36.37    2.98
   0 -28  -5   17.29    2.35
   0 -28  -6   25.29    2.81
   0 -29   0   -0.24    1.53
   0 -29  -1    1.76    1.84
   0 -29   1    0.23    1.60
   0 -29  -2    7.93    2.02
   0 -29   2    7.61    1.84
   0 -29  -3   26.01    2.36
   0 -29  -4    9.55    1.81
   0 -29  -5   13.91    2.13
  -1   0  13   -0.27    1.64
   1   0 -13    0.27    1.66
  -1   0  12   36.68    2.53
   1   0 -12   33.24    3.17
  -1   0  12   37.42    3.29
   1   0 -11    2.56    1.32
  -1   0  11   -0.89    1.30
  -1   0  11    0.23    1.50
   1   0 -10    1.18    1.18
  -1   0  10    0.85    1.30
   1   0  -9   -0.18    1.05
  -1   0   9   -0.19    1.12
  -1   0   9   -0.08    0.70
  -1   0   8   16.10    1.76
   1   0  -8   14.41    1.58
  -1   0   8   14.31    1.14
   1   0  -8   12.95    1.61
  -1   0   7    1.75    0.87
   1   0  -7    0.31    0.69
   1   0  -7    0.12    0.75
   1   0  -7   -0.55    0.74
  -1   0   7   -0.07    0.50
  -1   0   6  227.02    7.72
   1   0  -6  239.28    8.13
   1   0  -6  225.41    8.38
  -1   0   6  233.25    8.47
   1   0  -6  218.62    8.24
  -1   0   5    0.92    0.71
   1   0  -5   -0.09    0.55
   1   0  -5    0.68    0.57
   1   0  -5   -0.07    0.48
  -1   0   5    0.54    0.38
  -1   0   4   13.36    0.83
   1   0  -4   12.43    1.08
   1   0  -4   14.30    1.00
  -1   0   4   11.46    1.07
   1   0  -4   13.73    1.09
   1   0  -3    0.34    0.39
   1   0  -3    0.87    0.38
   1   0  -3    1.03    0.46
   1   0  -2 4228.11  128.45
  -1   0   2 4113.64  128.49
   1   0  -2 4185.74  128.47
  -1   0   1    0.20    0.16
  -1   0   1    0.36    0.19
  -1   0  -1    0.02    0.20
  -1   0  -1    0.09    0.15
   1   0   1    0.17    0.14
   1   0   1    0.02    0.17
  -1   0  -1   -0.02    0.17
  -1   0  -1    0.36    0.24
  -1   0  -2 2278.57   69.83
   1   0   2 2197.53   69.75
  -1   0  -2 2329.61   69.81
  -1   0  -2 2269.86   69.87
   1   0   2 2327.03   69.87
  -1   0  -2 2227.16   69.97
  -1   0  -2 2234.33   70.01
   1   0   3    0.49    0.33
  -1   0  -3    0.52    0.31
  -1   0  -3    0.14    0.33
   1   0   3    0.18    0.27
  -1   0  -3    0.70    0.54
   1   0   4  210.83    6.95
  -1   0  -4  224.69    7.35
   1   0   4  217.58    7.35
   1   0   4  208.72    7.12
  -1   0  -4  212.40    7.57
   1   0   5    0.56    0.42
   1   0   5    0.65    0.51
  -1   0  -5    0.10    0.68
  -1   0  -5    0.23    0.48
  -1   0  -5    0.80    0.64
   1   0   5    0.32    0.60
   1   0   6  660.88   22.17
   1   0   6  655.71   21.75
   1   0   6  679.41   21.42
  -1   0  -6  698.86   21.77
  -1   0  -6  672.99   22.05
  -1   0  -6  654.64   22.05
   1   0   7   -0.34    0.68
  -1   0  -7    0.27    0.85
   1   0   7   -0.07    0.53
  -1   0  -7   -0.41    0.84
   1   0   7    0.30    0.74
  -1   0  -7   -0.21    0.65
   1   0   8  545.19   17.17
  -1   0  -8  552.87   18.20
   1   0   8  513.99   17.72
  -1   0  -8  511.92   17.91
   1   0   8  500.46   18.06
  -1   0  -8  521.12   17.97
   1   0   9    0.30    0.82
  -1   0  -9    0.19    1.10
   1   0   9    0.19    1.10
   1   0   9   -0.27    0.66
   1   0  10   19.11    1.37
  -1   0 -10   15.51    2.11
   1   0  11    0.14    0.73
  -1   0 -11   -0.23    1.36
  -1   0 -11   -0.45    1.23
  -1   0 -12    8.97    2.00
  -1   0 -12   11.02    2.16
  -1   0 -13   -0.26    1.58
   1   1 -14    3.32    1.97
  -1  -1  13   32.09    3.16
  -1   1  13   30.24    3.20
   1  -1 -13   35.96    3.41
   1   1 -13   26.46    3.03
  -1   1  12    2.59    1.56
  -1  -1  12    1.21    1.60
   1   1 -12    3.67    1.73
   1  -1 -12    0.46    1.45
  -1   1  12    0.26    1.12
  -1  -1  12    1.20    1.22
  -1  -1  11   23.77    2.54
  -1   1  11   19.47    2.49
   1  -1 -11   21.54    2.38
   1   1 -11   20.05    2.30
  -1  -1  11   21.83    2.02
   1  -1 -10   25.93    2.49
  -1   1  10   29.84    2.68
  -1  -1  10   27.47    2.54
   1   1 -10   21.41    2.32
  -1  -1  10   29.95    2.16
  -1  -1  10   28.37    1.75
  -1  -1   9  208.94    8.56
  -1   1   9  204.78    8.64
   1   1  -9  197.16    8.39
  -1  -1   9  226.91    7.48
  -1   1   9  215.09    7.55
   1  -1  -9  201.53    8.45
  -1  -1   8   42.69    2.77
  -1   1   8   40.16    2.89
   1  -1  -8   39.97    2.64
   1   1  -8   40.89    2.60
  -1  -1   8   43.19    2.06
  -1   1   8   44.15    2.18
   1  -1  -8   39.32    2.70
   1   1  -8   43.91    2.83
  -1   1   7    0.30    0.78
  -1  -1   7    1.68    0.94
   1  -1  -7    0.21    0.69
   1   1  -7   -0.10    0.70
   1   1  -7    0.83    0.79
   1  -1  -7    0.50    0.82
   1   1  -7    0.96    0.83
   1  -1  -7   -0.14    0.78
  -1  -1   7    0.12    0.46
  -1   1   7    0.85    0.54
  -1  -1   6   43.54    1.88
  -1   1   6   38.29    1.95
   1   1  -6   45.53    2.26
   1  -1  -6   40.51    2.19
   1  -1  -6   37.29    2.35
   1   1  -6   42.46    2.42
  -1   1   6   43.01    2.54
  -1  -1   6   41.89    2.43
   1  -1  -6   42.86    2.40
   1   1  -6   44.65    2.39
  -1  -1   5    1.45    0.66
  -1   1   5    2.79    0.81
   1  -1  -5    2.92    0.65
   1   1  -5    1.95    0.59
  -1  -1   5    2.07    0.40
   1  -1  -5    1.65    0.65
   1   1  -5    2.42    0.68
   1  -1  -5    2.03    0.71
   1   1  -5    1.20    0.61
   1  -1  -4  780.31   24.25
   1   1  -4  786.95   24.27
  -1  -1   4  768.03   23.92
  -1  -1   4  752.35   24.41
   1  -1  -4  775.23   24.42
  -1  -1   4  718.98   24.45
   1   1  -4  784.28   24.37
   1  -1  -4  754.84   24.42
   1   1  -4  763.85   24.44
  -1  -1   3  116.77    3.81
   1   1  -3  117.61    4.13
   1  -1  -3  108.23    4.16
   1   1  -3  124.75    4.11
   1  -1  -3  110.28    4.04
   1  -1  -3  108.47    4.14
   1   1  -3  111.22    4.16
  -1   1   2  362.96   11.84
   1  -1  -2  352.64   11.75
   1   1  -2  392.46   11.80
   1   1  -2  394.75   11.74
   1  -1  -2  359.37   11.78
  -1  -1   2  383.78   11.81
  -1   1   2  338.49   11.75
  -1   1   1 3990.60  123.24
   1   1  -1 3961.12  123.22
   1  -1  -1 4025.08  123.22
  -1  -1   1 3961.40  123.23
  -1   1   1 4153.67  123.28
  -1  -1  -1    0.54    0.26
  -1   1  -1    0.17    0.17
   1   1   1    0.18    0.25
  -1  -1  -1    0.50    0.25
   1  -1   1    0.51    0.19
  -1   1  -1    0.67    0.19
   1  -1   1    0.29    0.19
  -1   1  -1    0.63    0.19
   1   1   1    0.23    0.18
  -1  -1  -1    0.24    0.18
   1   1   1    0.61    0.19
  -1  -1  -1    0.45    0.19
   1  -1   2 1472.36   45.59
   1   1   2 1494.86   45.60
  -1   1  -2 1506.64   45.59
  -1  -1  -2 1519.59   45.60
  -1   1  -2 1484.20   45.50
   1   1   2 1485.37   45.55
  -1  -1  -2 1512.91   45.77
  -1   1  -2 1445.34   45.61
   1   1   2 1304.86   45.61
  -1   1  -2 1478.29   45.42
   1   1   2 1528.66   45.79
  -1  -1  -2 1485.28   45.78
  -1   1  -2 1455.66   45.69
  -1   1  -3   71.52    2.94
   1  -1   3   70.22    2.78
  -1   1  -3   71.53    2.78
  -1  -1  -3   75.76    2.80
   1   1   3   71.69    2.79
  -1   1  -3   72.10    2.68
  -1  -1  -3   68.04    2.99
  -1  -1  -3   74.80    3.00
  -1   1  -3   73.33    2.85
   1   1   3   74.21    2.78
  -1   1  -4  101.02    3.89
   1  -1   4  105.37    3.82
   1  -1   4   95.53    4.15
  -1  -1  -4  117.36    4.09
  -1   1  -4  103.52    4.01
   1   1   4  117.90    4.11
   1  -1   4  106.56    4.05
   1   1   4  109.81    3.91
  -1   1  -4  104.81    4.21
  -1  -1  -4  120.23    4.38
  -1   1  -5   81.95    3.58
  -1  -1  -5   75.15    3.51
  -1   1  -5   76.43    3.48
   1  -1   5   79.51    3.06
   1   1   5   83.46    3.16
   1  -1   5   75.74    3.52
  -1  -1  -5   82.40    3.31
  -1   1  -5   83.54    3.32
   1   1   5   80.55    3.05
   1   1   5   76.41    3.30
   1  -1   5   76.47    3.30
  -1  -1  -5   76.21    3.57
  -1   1  -6   54.65    2.85
  -1  -1  -6   60.56    3.00
   1   1   6   60.51    2.50
   1  -1   6   52.61    2.34
   1   1   6   52.06    2.95
   1  -1   6   49.47    2.81
   1  -1   6   52.98    2.18
  -1   1  -6   55.61    2.64
  -1  -1  -6   58.64    2.69
   1   1   6   48.80    2.17
  -1   1  -6   50.84    2.81
  -1  -1  -6   57.14    2.97
   1   1   6   58.59    2.71
   1  -1   6   47.46    2.54
   1  -1   7   22.58    1.28
   1  -1   7   22.21    1.39
   1   1   7   22.36    1.45
   1   1   7   23.21    1.71
   1  -1   7   24.06    1.74
   1  -1   7   20.92    1.86
   1   1   7   21.36    1.91
  -1   1  -7   25.49    1.74
  -1  -1  -7   19.92    1.80
  -1   1  -7   19.80    1.79
  -1  -1  -7   27.09    2.01
  -1   1  -7   23.49    1.91
  -1   1  -8    9.24    1.44
  -1   1  -8    9.28    1.39
  -1  -1  -8    6.75    1.31
   1  -1   8    7.24    0.89
   1   1   8    8.75    1.26
   1  -1   8    9.03    1.26
   1  -1   8    7.87    1.34
   1   1   8    7.58    1.33
  -1  -1  -8   11.06    1.56
  -1   1  -8    6.89    1.28
   1  -1   8    8.71    0.97
   1   1   8    8.95    1.01
   1   1   9  157.80    6.38
   1  -1   9  159.31    6.41
  -1   1  -9  155.09    6.70
  -1  -1  -9  147.89    6.74
   1  -1   9  150.91    5.51
   1   1   9  148.84    6.78
   1   1  10    7.32    0.96
  -1   1 -10    5.24    1.51
  -1  -1 -10    4.13    1.42
   1  -1  10    6.79    0.93
   1   1  10    3.92    1.55
  -1  -1 -11    0.95    1.35
  -1   1 -11    2.44    1.49
   1  -1  11   -0.07    0.84
   1   1  11    1.09    0.77
  -1  -1 -11   -1.35    1.50
  -1   1 -11   -0.68    1.55
  -1  -1 -12    6.13    1.84
  -1   1 -12    2.45    1.60
  -1   1 -12    2.63    1.65
  -1  -1 -12    5.93    1.90
  -1  -1 -13    1.90    1.77
  -1   1 -13   -0.50    1.57
   1   2 -14    0.27    1.74
   1  -2 -13   39.52    3.76
   1   2 -13   36.59    3.37
  -1   2  13   35.42    3.57
  -1   2  12    0.53    1.08
   1   2 -12   -0.92    1.65
  -1  -2  12   -0.27    1.23
  -1   2  12   -0.27    1.48
  -1  -2  12    0.23    1.38
   1   2 -11  355.50   13.69
  -1  -2  11  366.40   13.77
  -1   2  11  393.99   14.30
  -1  -2  11  361.59   12.84
  -1  -2  10   18.11    1.82
   1   2 -10   19.24    2.13
  -1   2  10   21.65    2.37
  -1  -2  10   18.88    2.15
  -1  -2  10   20.39    1.47
   1   2  -9   33.42    2.55
  -1  -2   9   28.20    1.65
  -1   2   9   28.07    1.81
  -1  -2   9   25.85    2.00
  -1  -2   9   31.53    2.50
  -1   2   9   26.96    2.46
  -1  -2   8    6.26    0.77
   1   2  -8    4.71    1.10
  -1  -2   8    4.03    0.95
  -1  -2   8    5.76    1.21
  -1   2   8    4.68    1.24
  -1   2   8    4.91    0.88
   1   2  -8    4.58    1.17
  -1   2   7    1.23    0.60
   1   2  -7    0.96    0.75
  -1  -2   7    0.39    0.41
  -1  -2   7    0.67    0.81
  -1   2   7    1.57    0.94
   1  -2  -7    0.38    0.87
   1   2  -7    0.93    0.78
   1   2  -7   -0.10    0.63
   1   2  -6   11.44    1.28
  -1  -2   6   13.28    1.28
  -1   2   6   12.93    1.41
   1   2  -6   12.40    1.17
  -1  -2   6   13.33    0.88
   1  -2  -6   14.06    1.39
   1   2  -6   13.95    1.30
   1   2  -5   14.53    1.27
  -1  -2   5   15.79    1.26
   1   2  -5   15.60    1.16
  -1  -2   5   15.71    0.89
   1   2  -5   15.85    1.25
   1  -2  -5   13.46    1.26
   1   2  -4  308.07   10.46
   1   2  -4  324.15   10.31
  -1  -2   4  312.06   10.41
  -1  -2   4  305.60    9.91
  -1  -2   4  310.60   10.50
   1   2  -4  314.65   10.35
   1  -2  -4  310.39   10.49
   1   2  -3 1420.69   42.45
   1   2  -3 1433.02   42.32
   1  -2  -3 1354.70   42.46
   1   2  -3 1399.09   42.32
  -1   2   3 1325.21   42.55
  -1  -2   3 1327.91   42.39
  -1  -2   3 1307.40   41.98
  -1  -2   3 1394.97   42.35
  -1  -2   3 1358.61   41.95
  -1   2   2  341.65   11.14
   1  -2  -2  340.61   11.18
   1   2  -2  355.21   11.03
  -1   2   2  355.12   11.24
  -1  -2   2  345.80   10.77
   1   2  -2  347.08   10.80
   1   2  -2  362.45   11.13
  -1  -2   2  341.94   10.98
   1   2  -1 1530.30   47.22
  -1   2   1 1524.45   47.24
   1   2  -1 1510.94   47.38
  -1   2   1 1546.36   47.33
  -1  -2   1 1555.62   47.42
   1   2  -1 1538.47   47.36
  -1   2   0  113.02    3.54
  -1   2   0  116.83    3.69
  -1  -2   0  112.62    3.78
   1   2   0  108.19    3.75
   1  -2   0  119.36    3.68
  -1  -2   0  100.66    3.61
   1   2   0  105.20    3.62
   1  -2   1 4841.79  146.79
  -1   2  -1 4932.47  146.78
   1   2   1 4898.54  146.97
  -1  -2  -1 4755.23  146.95
   1   2   1 4861.56  146.79
  -1   2  -1 4659.53  146.77
  -1  -2  -1 4619.86  146.92
   1   2   1 4815.79  146.95
  -1   2  -1 4705.27  146.68
  -1   2  -2  139.56    4.62
   1   2   2  135.04    4.62
  -1   2  -2  134.67    4.58
  -1  -2  -2  133.24    4.82
   1   2   2  139.94    4.86
  -1  -2  -2  135.77    4.83
  -1   2  -2  140.32    4.54
  -1  -2  -3   30.88    1.64
   1  -2   3   25.84    1.11
   1   2   3   31.48    1.41
  -1   2  -3   25.80    1.32
  -1  -2  -3   31.66    1.62
  -1   2  -3   23.83    1.31
  -1   2  -3   27.42    1.09
  -1   2  -3   24.71    1.42
   1   2   3   34.16    1.70
  -1   2  -3   25.29    1.22
  -1  -2  -4  799.40   25.97
  -1   2  -4  813.97   25.83
   1  -2   4  810.51   25.40
  -1   2  -4  825.42   25.51
   1   2   4  805.65   25.68
  -1   2  -4  819.70   25.65
  -1  -2  -4  801.59   25.99
   1  -2   4  810.24   25.26
  -1   2  -5   81.81    3.67
  -1   2  -5   84.42    3.67
  -1  -2  -5   81.51    3.75
   1  -2   5   86.84    3.12
  -1   2  -5   87.57    3.39
   1   2   5   86.75    3.39
   1  -2   5   88.12    3.25
  -1   2  -5   89.33    3.52
  -1  -2  -5   80.27    3.76
   1  -2   5   88.36    3.72
   1   2   5   82.23    3.50
  -1   2  -6   12.39    1.31
  -1  -2  -6   12.25    1.39
   1  -2   6   12.12    0.89
   1  -2   6   14.54    1.00
   1   2   6   12.21    1.07
  -1   2  -6   12.13    1.12
   1   2   6   13.10    1.06
  -1   2  -6   14.11    1.36
  -1  -2  -6   15.05    1.51
   1  -2   6   12.31    1.30
   1   2   6    9.33    1.06
   1  -2   7   20.71    1.79
   1   2   7   17.92    1.86
  -1  -2  -7   22.92    1.93
  -1   2  -7   24.89    1.89
   1  -2   7   25.23    1.46
   1   2   7   25.70    1.56
  -1   2  -7   24.37    1.72
  -1   2  -7   24.70    1.93
  -1  -2  -7   22.57    1.95
   1  -2   7   21.33    1.31
   1   2   7   21.48    1.65
   1   2   7   23.75    1.39
   1   2   8   25.18    1.33
  -1   2  -8   23.60    2.08
  -1   2  -8   24.36    2.03
  -1  -2  -8   24.99    2.26
   1  -2   8   22.47    1.44
  -1   2  -8   21.21    1.91
   1   2   8   22.65    1.59
   1   2   8   19.68    2.14
   1  -2   8   26.64    1.58
   1   2   8   21.26    1.79
   1   2   9   75.83    3.83
  -1  -2  -9   70.11    4.20
  -1   2  -9   77.81    4.06
   1  -2   9   76.45    3.27
   1   2   9   74.92    4.25
   1  -2   9   69.80    3.06
   1  -2  10    9.17    1.08
   1   2  10    8.95    1.79
  -1  -2 -10   13.69    2.07
  -1   2 -10   15.49    1.96
  -1   2 -11   29.75    2.69
  -1  -2 -11   34.72    2.99
   1  -2  11   20.93    1.52
   1   2  11   27.17    1.69
  -1   2 -11   27.28    2.77
  -1   2 -12   30.10    3.01
  -1   2 -12   27.10    2.77
  -1  -2 -12   30.08    3.04
  -1   2 -13    4.61    1.80
  -1  -2 -13    2.53    1.69
   1   3 -13    4.44    1.86
   1  -3 -13    2.66    1.87
  -1   3  13    1.16    1.85
  -1  -3  12    0.55    1.20
  -1   3  12    1.37    1.58
  -1  -3  12    2.03    1.52
   1   3 -12    0.92    1.51
  -1  -3  11   -0.67    1.64
  -1  -3  11    0.83    1.36
  -1   3  11    2.05    1.84
   1   3 -11    3.84    1.52
   1   3 -10   54.52    3.51
  -1   3  10   54.74    3.74
  -1  -3  10   50.91    3.33
  -1  -3  10   49.06    2.94
  -1  -3  10   54.54    2.46
  -1   3  10   43.38    2.08
  -1   3   9   16.55    1.46
  -1  -3   9   18.12    1.71
  -1  -3   9   19.08    1.28
   1   3  -9   14.85    1.83
  -1   3   9   19.01    2.14
  -1  -3   9   17.87    1.91
  -1  -3   8    7.35    1.25
  -1   3   8    6.51    1.40
  -1  -3   8    6.71    1.12
  -1   3   8    8.01    0.98
  -1  -3   8    7.24    0.80
   1   3  -8    6.28    1.29
   1   3  -8    6.13    1.21
  -1  -3   7  191.25    7.54
   1   3  -7  198.48    7.65
  -1  -3   7  194.89    6.72
  -1   3   7  200.09    7.08
  -1  -3   7  206.42    7.26
  -1   3   7  187.25    7.86
   1   3  -7  207.47    7.37
   1  -3  -7  201.28    7.63
   1   3  -7  195.36    7.39
  -1  -3   6    0.35    0.36
   1   3  -6   -0.19    0.67
   1  -3  -6    0.11    0.74
  -1  -3   6   -0.21    0.67
   1   3  -6   -0.09    0.58
   1   3  -6    0.47    0.59
  -1  -3   6    0.09    0.59
  -1   3   5   80.32    3.94
   1   3  -5   92.29    3.67
   1  -3  -5   87.63    3.82
   1   3  -5   91.78    3.84
  -1  -3   5   85.74    3.59
   1   3  -5   95.31    3.64
  -1  -3   5   88.78    3.71
  -1  -3   5   90.49    3.18
  -1  -3   4   19.32    1.24
   1   3  -4   22.23    1.24
   1   3  -4   18.99    1.20
   1  -3  -4   12.33    1.21
  -1   3   4   16.34    1.34
   1   3  -4   21.92    1.35
  -1  -3   4   20.44    1.33
  -1  -3   4   20.45    0.90
  -1  -3   4   15.82    1.17
  -1   3   3   21.40    1.37
  -1  -3   3   22.47    1.17
  -1  -3   3   21.05    0.89
  -1  -3   3   20.66    1.25
   1   3  -3   22.17    0.92
  -1  -3   3   21.73    1.21
  -1   3   3   21.14    1.36
   1   3  -3   25.79    1.30
   1   3  -3   22.88    1.16
   1  -3  -3   21.46    1.32
   1   3  -3   23.89    1.20
   1   3  -2 3833.34  115.56
  -1   3   2 3890.56  115.76
  -1  -3   2 3711.49  115.46
  -1  -3   2 3689.79  115.23
   1   3  -2 3817.35  115.51
   1   3  -2 3785.89  115.22
  -1  -3   2 3666.90  115.41
   1   3  -2 3833.63  115.67
   1   3  -2 3800.67  115.41
  -1   3   2 3684.59  115.58
   1  -3  -2 3758.88  115.66
  -1  -3   1 9811.18  301.22
   1   3  -1 9999.00  301.18
  -1   3   1 9698.04  301.03
  -1   3   1 9635.62  300.90
   1   3  -1 9937.41  300.88
   1   3  -1 9838.26  300.86
  -1  -3   0   96.67    3.47
   1   3   0   97.95    3.44
   1   3   0  100.12    3.09
  -1   3   0   91.61    3.08
   1  -3   0   89.94    3.29
  -1   3   0   95.41    3.32
   1   3   0   99.35    3.25
  -1  -3  -1  188.38    6.39
   1   3   1  190.87    6.41
  -1   3  -1  198.70    6.22
   1   3   1  197.40    6.17
  -1   3  -1  185.99    6.15
  -1   3  -1  191.36    6.30
   1   3   1  196.94    6.37
   1   3   2  116.13    4.39
  -1  -3  -2  109.51    4.34
  -1  -3  -2  115.97    4.39
  -1   3  -2  122.38    4.02
  -1   3  -2  129.34    4.15
   1   3   2  118.60    4.14
  -1   3  -2  121.24    4.09
  -1   3  -2  129.06    4.10
  -1   3  -3  961.33   29.28
   1   3   3  932.49   29.56
  -1   3  -3  961.45   29.56
  -1  -3  -3  917.72   29.90
  -1   3  -3  956.99   29.50
   1  -3   3  919.65   29.38
  -1   3  -3  953.38   29.67
   1   3   3  936.09   29.92
  -1  -3  -3  958.13   29.90
   1  -3   3  927.83   29.37
  -1   3  -3  958.65   29.41
  -1   3  -4   34.24    1.37
  -1  -3  -4   42.34    2.19
  -1  -3  -4   44.82    2.20
   1  -3   4   36.23    1.61
   1  -3   4   36.31    1.59
  -1   3  -4   36.65    1.91
   1   3   4   40.20    2.18
  -1   3  -4   35.68    1.64
  -1   3  -4   35.85    1.79
   1   3   4   43.33    1.89
  -1  -3  -5   84.63    3.99
  -1   3  -5   91.37    3.84
   1  -3   5   95.98    3.41
  -1  -3  -5   91.79    4.06
   1  -3   5   92.39    3.43
  -1   3  -5   93.25    3.57
   1   3   5   91.41    3.64
  -1   3  -5   98.59    3.75
   1   3   5   87.57    3.71
  -1   3  -6   17.53    1.50
  -1  -3  -6   19.13    1.68
   1  -3   6   20.61    1.20
   1  -3   6   17.62    1.13
  -1  -3  -6   19.84    1.73
  -1   3  -6   19.82    1.60
   1   3   6   17.12    1.30
  -1   3  -6   16.26    1.24
  -1   3  -6   20.77    1.45
   1   3   6   17.77    1.39
  -1   3  -7   23.64    1.79
  -1  -3  -7   21.31    1.86
   1   3   7   23.41    1.53
   1  -3   7   19.33    1.30
   1  -3   7   20.89    1.29
  -1   3  -7   20.90    1.79
  -1  -3  -7   21.01    1.89
   1   3   7   20.77    1.63
  -1   3  -7   21.58    1.66
   1   3   7   20.82    1.49
  -1   3  -8    2.37    1.10
   1   3   8    1.95    0.85
   1   3   8    1.32    0.93
   1   3   8    1.08    0.62
   1  -3   8    1.39    0.69
   1   3   8    1.31    0.79
  -1  -3  -8    1.86    1.10
  -1   3  -8    3.59    1.13
  -1   3  -8    3.18    1.00
   1  -3   8    2.12    0.67
   1  -3   9    0.08    0.67
   1   3   9    0.63    1.08
  -1  -3  -9   -0.63    1.30
  -1   3  -9    0.17    1.07
   1   3   9    0.18    0.54
   1   3   9    0.30    0.85
   1  -3   9   -0.42    0.80
   1  -3  10   13.73    1.21
  -1   3 -10   17.04    1.98
  -1  -3 -10   14.82    2.10
   1   3  10   12.43    2.00
  -1   3 -11   10.15    1.89
   1   3  11   10.56    2.02
   1  -3  11    4.65    1.05
  -1   3 -11   18.66    2.19
  -1  -3 -11   13.19    2.24
  -1   3 -12    4.16    1.59
  -1  -3 -12    3.01    1.75
  -1   3 -12    0.98    1.51
  -1  -3 -13    7.23    2.07
  -1   3 -13    5.79    1.80
   1   4 -13    0.95    1.61
   1  -4 -13   -0.30    1.73
  -1   4  13    1.20    1.89
   1   4 -12   12.12    2.15
   1  -4 -12   11.66    2.10
  -1  -4  12   11.14    1.70
  -1   4  12   15.27    2.45
  -1   4  11   12.06    2.16
  -1  -4  11    7.80    1.69
   1  -4 -11    9.92    1.84
   1   4 -11   13.73    2.04
  -1  -4  11    7.08    1.57
  -1   4  11    8.44    0.77
  -1   4  10  150.04    6.94
  -1  -4  10  148.04    6.42
  -1  -4  10  146.50    5.31
  -1  -4  10  134.70    5.88
   1  -4 -10  137.34    6.40
   1   4 -10  136.83    6.40
  -1  -4   9    6.15    0.83
  -1  -4   9    4.09    1.07
  -1   4   9    6.67    1.63
  -1  -4   9    3.60    1.17
   1   4  -9    2.12    1.17
   1  -4  -9    5.29    1.33
  -1  -4   8    1.71    0.86
   1   4  -8    1.12    0.88
   1  -4  -8    2.35    1.02
   1   4  -8    0.78    0.97
  -1   4   8    1.15    1.03
  -1  -4   8    1.87    0.93
  -1   4   8    1.53    0.77
  -1  -4   8    1.37    0.55
  -1  -4   7   31.51    2.14
  -1  -4   7   32.66    2.07
   1   4  -7   32.79    2.05
   1  -4  -7   34.71    2.10
   1   4  -7   33.94    2.27
  -1  -4   7   31.64    1.58
   1  -4  -7   37.62    2.38
   1   4  -7   34.39    2.11
   1  -4  -6   59.70    2.75
   1   4  -6   60.35    2.77
  -1  -4   6   56.65    2.81
  -1  -4   6   58.32    2.76
   1   4  -6   50.53    2.85
  -1  -4   6   56.12    2.24
   1  -4  -6   57.26    2.98
   1   4  -6   55.85    2.75
   1  -4  -5  229.89    7.70
   1   4  -5  226.67    7.70
  -1  -4   5  221.06    7.79
  -1  -4   5  217.97    7.73
   1  -4  -5  226.05    8.00
  -1   4   5  209.65    8.14
   1   4  -5  220.93    7.68
   1   4  -5  209.76    7.88
  -1  -4   5  219.47    7.19
   1  -4  -4    1.74    0.53
   1   4  -4    2.27    0.52
  -1  -4   4    1.92    0.50
  -1   4   4    2.21    0.68
  -1   4   4    1.81    0.70
   1   4  -4    1.37    0.54
   1   4  -4    1.78    0.32
  -1  -4   4    3.16    0.35
   1   4  -4    1.98    0.55
   1  -4  -4    1.50    0.66
  -1  -4   4    2.69    0.66
   1   4  -3  447.99   14.37
   1   4  -3  462.03   14.46
   1  -4  -3  454.23   14.78
   1   4  -3  449.84   14.63
  -1   4   3  468.28   14.92
  -1  -4   3  450.38   14.55
  -1  -4   3  446.80   14.78
   1   4  -3  441.55   14.19
  -1  -4   3  457.48   14.45
  -1   4   3  478.27   14.96
   1  -4  -3  468.98   14.54
   1   4  -3  468.27   14.53
  -1  -4   3  455.37   14.20
   1   4  -2  166.12    5.90
  -1   4   2  167.79    5.90
  -1  -4   2  177.09    5.58
  -1  -4   2  171.83    5.50
   1   4  -2  173.19    5.41
   1   4  -2  176.11    5.69
   1   4  -2  174.35    5.52
  -1  -4   2  152.53    5.68
  -1   4   1 1495.71   46.61
   1   4  -1 1477.29   46.67
   1   4  -1 1530.25   46.58
   1   4  -1 1601.27   47.05
  -1  -4   1 1501.24   47.06
  -1   4   1 1506.22   46.78
   1   4   0   55.07    1.91
  -1   4   0   44.45    1.66
   1  -4   0   40.37    1.92
  -1   4   0   41.17    1.95
   1   4   0   57.76    1.69
  -1  -4   0   58.09    2.25
   1   4   0   57.34    2.21
   1   4   1  268.12    8.97
   1  -4   1  289.63    8.90
  -1   4  -1  284.01    8.91
  -1   4  -1  264.27    8.65
   1   4   1  271.11    8.66
   1   4   1  281.13    8.93
  -1   4  -2 1073.23   33.73
  -1  -4  -2 1138.98   34.07
  -1   4  -2 1077.52   33.43
  -1   4  -2 1098.20   33.64
   1   4   2 1080.05   33.64
  -1  -4  -2 1028.25   33.61
   1   4   2 1108.78   34.00
  -1   4  -2 1110.85   33.62
   1  -4   3  967.81   30.29
  -1   4  -3 1031.76   30.31
  -1  -4  -3  976.58   30.85
  -1   4  -3  982.94   30.27
  -1  -4  -3  934.30   30.73
  -1  -4  -3  904.10   30.37
  -1   4  -3 1000.51   30.42
   1   4   3  949.74   30.41
   1   4   3  946.07   30.81
  -1   4  -3  976.40   30.48
  -1   4  -3  993.14   30.29
  -1  -4  -4    7.60    0.99
  -1  -4  -4    7.51    0.98
  -1   4  -4    8.50    0.70
   1  -4   4    7.91    0.69
   1   4   4    6.96    0.76
  -1  -4  -4    8.96    0.82
  -1   4  -4    8.27    0.80
  -1   4  -4    8.61    0.89
   1   4   4    8.76    1.06
   1  -4   4    7.75    0.72
  -1   4  -5    1.13    0.50
  -1  -4  -5    2.87    0.62
  -1  -4  -5    2.82    0.81
  -1  -4  -5    1.59    0.80
   1   4   5    1.64    0.74
  -1   4  -5    1.40    0.61
   1  -4   5    2.00    0.54
  -1   4  -5    1.85    0.48
   1   4   5    1.84    0.56
   1  -4   5    2.40    0.49
   1  -4   6  285.11    9.59
   1  -4   6  294.17    9.62
  -1  -4  -6  309.93   10.05
  -1   4  -6  294.01    9.97
  -1   4  -6  276.49    9.75
   1   4   6  296.66    9.93
  -1   4  -6  284.59   10.11
  -1  -4  -6  284.80   10.39
   1   4   6  287.96   10.02
  -1   4  -6  282.65   10.18
  -1  -4  -6  288.25   10.44
  -1   4  -7   32.47    2.17
  -1  -4  -7   28.96    2.19
  -1  -4  -7   30.56    2.37
   1  -4   7   33.65    1.69
   1  -4   7   28.35    1.62
  -1   4  -7   30.62    1.98
  -1  -4  -7   29.02    1.91
   1   4   7   28.36    1.92
  -1  -4  -7   32.40    2.29
  -1   4  -7   27.84    2.03
   1   4   7   29.60    1.84
  -1   4  -7   26.13    1.74
  -1  -4  -8  181.02    7.19
  -1   4  -8  156.11    6.36
   1  -4   8  157.58    5.75
   1   4   8  163.81    6.06
   1  -4   8  152.03    5.68
   1  -4   8  144.85    6.21
   1   4   8  163.80    6.37
  -1   4  -8  151.35    6.43
  -1   4  -8  151.88    6.34
   1   4   8  165.27    6.06
   1   4   9   50.99    2.51
  -1   4  -9   48.07    3.02
  -1  -4  -9   58.81    3.70
   1  -4   9   48.63    2.39
   1   4   9   47.90    3.42
   1  -4   9   48.99    2.48
   1  -4   9   48.44    3.00
   1   4   9   50.43    3.01
  -1  -4 -10    1.91    1.34
  -1   4 -10    0.18    1.10
   1   4  10   -0.24    1.48
   1   4  10    1.48    0.64
   1  -4  10   -0.79    0.87
  -1  -4 -11   60.64    4.11
  -1   4 -11   65.35    4.25
   1   4  11   66.14    4.48
  -1   4 -11   65.92    4.01
  -1  -4 -11   75.40    4.70
  -1   4 -12   -1.71    1.76
  -1   4 -12    0.21    1.31
  -1  -4 -12   -0.28    1.63
  -1  -4 -13    7.42    2.21
  -1   5  13   30.73    3.40
   1  -5 -13   27.42    3.20
   1   5 -12   12.72    2.14
   1  -5 -12   13.37    2.25
  -1  -5  12   15.04    1.84
  -1   5  12   15.16    2.47
  -1  -5  11  216.38    8.26
  -1   5  11  203.70    7.44
  -1   5  11  214.82    9.47
   1  -5 -11  218.40    8.93
   1   5 -11  217.46    8.90
   1   5 -10   47.67    3.22
   1  -5 -10   38.22    2.99
  -1   5  10   49.44    3.63
  -1  -5  10   44.60    3.01
  -1  -5  10   39.42    2.80
  -1  -5  10   43.50    2.22
   1  -5  -9   44.59    2.98
   1   5  -9   39.67    2.86
  -1  -5   9   38.53    2.56
  -1  -5   9   41.69    2.04
  -1   5   9   40.72    3.24
  -1  -5   9   44.28    2.79
  -1  -5   8   11.20    0.94
  -1  -5   8    8.73    1.31
  -1   5   8    9.04    1.19
   1  -5  -8    9.16    1.37
   1   5  -8    9.66    1.51
  -1  -5   8   10.39    1.37
   1   5  -8   11.33    1.38
  -1  -5   7   68.56    3.29
   1   5  -7   66.87    3.24
   1  -5  -7   65.66    3.46
   1  -5  -7   64.81    3.43
   1   5  -7   67.30    3.48
  -1  -5   7   67.74    3.34
  -1  -5   7   70.22    2.72
   1   5  -7   70.75    3.26
   1  -5  -7   70.13    3.23
  -1  -5   6   82.43    3.67
   1  -5  -6   92.57    3.64
   1   5  -6   82.70    3.57
   1  -5  -6   74.71    3.70
   1   5  -6   84.37    3.82
  -1  -5   6   84.13    3.62
   1  -5  -6   81.13    3.84
   1   5  -6   87.55    3.60
  -1  -5   6   81.43    3.07
  -1  -5   5  330.86   10.59
  -1   5   5  335.46   11.69
  -1  -5   5  326.93   11.26
   1   5  -5  335.51   11.33
   1  -5  -5  305.16   11.23
   1   5  -5  317.94   10.65
   1  -5  -5  337.91   11.08
   1   5  -5  351.01   11.11
   1  -5  -5  337.02   11.41
   1   5  -5  336.07   11.04
  -1   5   5  332.68   11.69
  -1  -5   5  334.99   11.09
  -1  -5   4  436.14   13.93
  -1   5   4  460.06   14.88
  -1  -5   4  455.84   14.64
   1   5  -4  443.37   14.51
   1  -5  -4  432.38   14.48
   1   5  -4  430.62   13.93
   1   5  -4  430.35   13.95
  -1   5   4  454.26   14.87
   1   5  -4  453.24   14.26
   1  -5  -4  451.39   14.33
   1   5  -4  458.69   14.33
  -1  -5   4  449.28   14.26
   1   5  -3   26.15    1.52
  -1  -5   3   29.23    1.69
  -1   5   3   33.40    1.79
   1  -5  -3   34.95    1.45
   1   5  -3   24.06    1.31
  -1  -5   3   27.68    1.26
   1   5  -3   25.65    1.09
   1   5  -3   28.73    1.28
   1  -5  -3   36.01    1.56
   1   5  -3   26.81    1.44
  -1   5   3   32.71    1.74
   1   5  -2 1749.39   54.19
   1   5  -2 1853.43   54.81
   1   5  -2 1760.33   54.42
   1  -5  -2 1763.87   54.42
  -1   5   2 1727.76   54.70
  -1  -5   2 1772.70   54.25
   1   5  -2 1768.47   54.40
   1   5  -2 1745.49   54.18
  -1  -5   1   75.67    2.55
  -1   5   1   60.98    2.35
  -1  -5   1   74.72    2.40
   1  -5  -1   62.94    2.32
   1   5  -1   74.91    2.36
   1   5  -1   68.34    2.87
  -1   5   1   62.95    2.54
   1   5  -1   75.14    2.43
  -1  -5   1   67.16    2.92
   1  -5  -1   60.43    2.76
   1   5  -1   76.66    2.59
   1   5   0 1783.47   54.80
   1  -5   0 1754.70   54.80
  -1  -5   0 1809.63   54.94
   1   5   0 1808.39   55.08
   1  -5   0 1823.63   55.27
  -1   5   0 1811.85   55.30
   1   5   0 1822.01   55.47
   1   5   0 1809.49   54.94
  -1  -5   0 1802.48   54.78
  -1   5   0 1733.90   54.78
   1   5   1  194.73    6.75
   1   5   1  203.80    6.40
   1  -5   1  201.27    6.41
  -1  -5  -1  197.42    6.39
  -1   5  -1  195.53    6.39
   1   5   1  201.76    6.70
   1  -5   1  211.16    6.72
  -1   5  -1  202.99    6.73
  -1   5  -2 1672.38   50.16
   1  -5   2 1605.95   50.13
   1   5   2 1646.82   50.14
  -1   5  -2 1638.31   50.38
  -1   5  -2 1608.45   50.12
  -1  -5  -2 1667.17   50.14
  -1   5  -2 1651.21   50.32
   1   5   2 1627.18   50.55
  -1   5  -3    6.45    0.68
  -1   5  -3    5.58    0.54
  -1  -5  -3    6.84    0.88
  -1   5  -3    6.41    0.51
  -1  -5  -3    5.02    0.61
  -1   5  -3    6.10    0.61
   1   5   3    5.75    0.59
   1  -5   3    6.24    0.60
  -1   5  -3    4.58    0.59
   1   5   3    5.57    0.83
   1  -5   3    6.82    0.62
   1  -5   4   24.09    1.38
  -1  -5  -4   22.80    1.63
  -1  -5  -4   24.52    1.72
  -1   5  -4   24.73    1.27
  -1   5  -4   22.37    1.21
  -1   5  -4   23.58    1.22
   1  -5   4   22.15    1.34
   1   5   4   21.64    1.32
  -1  -5  -4   23.27    1.34
  -1   5  -4   25.34    1.38
   1   5   4   22.64    1.66
  -1   5  -4   21.91    1.37
   1  -5   4   24.90    1.25
  -1   5  -5  197.50    6.98
  -1  -5  -5  199.38    7.37
   1  -5   5  193.13    6.61
  -1   5  -5  196.83    6.67
   1  -5   5  194.96    6.93
   1   5   5  185.49    6.87
  -1  -5  -5  182.50    7.25
  -1   5  -5  195.70    6.86
  -1  -5  -5  195.06    6.87
   1   5   5  204.23    7.51
   1  -5   5  193.08    6.75
  -1  -5  -6   11.08    1.37
  -1   5  -6   12.94    1.27
   1   5   6   17.23    1.68
   1  -5   6   16.02    1.08
  -1   5  -6   15.12    1.11
   1   5   6   15.50    1.29
   1  -5   6   14.53    1.24
   1   5   6   12.91    1.19
  -1  -5  -6   14.96    1.57
  -1   5  -6   15.00    1.36
  -1   5  -6   16.56    1.26
  -1  -5  -6   15.48    1.29
   1  -5   6   15.36    1.18
  -1   5  -7   10.88    1.18
  -1  -5  -7    9.53    1.13
   1  -5   7   10.13    0.94
   1   5   7    8.99    1.14
   1  -5   7   10.23    1.17
  -1   5  -7    8.53    1.22
  -1  -5  -7    8.40    1.42
  -1  -5  -7    9.84    1.42
  -1  -5  -7    7.03    1.36
  -1   5  -7    9.53    1.16
  -1   5  -7   10.07    1.31
  -1   5  -7    9.59    1.05
   1   5   7    7.92    1.06
   1  -5   7    9.99    0.98
   1  -5   8  194.34    6.87
  -1   5  -8  188.20    7.51
  -1   5  -8  193.54    7.48
   1  -5   8  194.22    7.46
   1   5   8  193.30    7.43
  -1   5  -8  204.70    7.49
  -1  -5  -8  197.84    8.19
   1  -5   8  188.92    6.86
   1  -5   9   14.15    1.33
   1  -5   9   13.77    1.31
   1   5   9   17.10    1.56
   1   5   9   15.34    1.67
   1  -5   9   17.87    1.76
  -1   5  -9   19.35    1.85
  -1  -5  -9   16.41    2.13
   1   5   9   12.46    2.08
   1   5  10    5.55    0.97
   1   5  10    6.82    1.67
   1  -5  10    8.51    1.10
  -1   5 -10    8.73    1.53
  -1   5 -11   -0.55    1.16
  -1  -5 -11   -1.34    1.49
  -1   5 -11   -2.48    1.67
  -1  -5 -11   -2.03    1.66
   1   5  11   -1.05    1.78
  -1   5 -12    0.99    1.38
  -1  -5 -12    1.73    1.77
  -1  -5 -12   -0.73    1.68
  -1   5 -12   -0.73    1.69
   1   5  12    0.29    1.66
  -1  -5 -13    2.44    1.96
   1  -6 -13   24.48    3.24
  -1   6  12    9.24    2.36
   1  -6 -12   13.11    2.20
   1   6 -12    9.76    2.15
  -1  -6  11  223.18    8.84
   1  -6 -11  226.31    9.49
   1   6 -11  226.25    9.43
  -1  -6  10    0.53    0.68
  -1  -6  10   -0.14    1.06
   1  -6 -10    0.77    1.16
   1   6 -10   -0.39    1.21
  -1   6  10   -0.50    1.43
  -1  -6   9   27.99    2.13
   1   6  -9   23.72    2.02
  -1  -6   9   25.69    1.53
  -1  -6   9   25.75    2.08
  -1   6   9   25.24    2.62
   1   6  -9   19.48    2.06
   1  -6  -9   29.31    2.40
  -1  -6   8    2.98    1.01
   1   6  -8    1.17    0.86
   1   6  -8    2.34    1.08
   1  -6  -8    2.48    1.10
  -1  -6   8    2.44    1.00
  -1  -6   8    3.12    0.65
  -1  -6   7   17.23    1.46
   1   6  -7   15.97    1.38
   1  -6  -7   13.72    1.34
   1   6  -7   13.45    1.50
   1  -6  -7   16.64    1.61
  -1  -6   7   16.92    1.05
   1   6  -7   15.12    1.42
   1  -6  -7   13.67    1.59
  -1  -6   7   14.17    1.47
   1  -6  -6   56.37    3.02
   1   6  -6   58.84    2.71
   1  -6  -6   58.25    2.95
   1   6  -6   53.13    2.86
  -1   6   6   53.36    3.23
  -1  -6   6   52.20    2.83
  -1  -6   6   55.54    2.69
   1   6  -6   56.41    2.35
   1  -6  -6   63.28    2.79
   1   6  -6   60.29    2.74
  -1  -6   6   55.62    2.26
  -1  -6   5  107.61    3.74
  -1   6   5  108.42    4.71
  -1  -6   5  106.51    4.45
   1  -6  -5   95.31    4.27
   1   6  -5  108.24    4.36
   1   6  -5  110.12    3.77
   1  -6  -5  105.10    4.12
   1   6  -5  110.50    4.17
  -1  -6   5  109.31    4.11
  -1   6   5   99.43    4.65
   1   6  -5  104.49    4.06
   1   6  -4  216.48    7.26
  -1  -6   4  229.46    7.86
  -1   6   4  222.50    8.00
   1  -6  -4  214.51    7.56
   1   6  -4  216.45    7.57
   1   6  -4  212.31    7.26
  -1  -6   4  219.21    7.27
   1   6  -4  213.21    7.02
  -1   6   4  210.60    7.90
   1   6  -4  220.70    7.39
   1  -6  -4  220.53    7.40
  -1  -6   3  429.08   13.59
  -1   6   3  428.77   14.30
  -1  -6   3  430.34   14.35
   1   6  -3  434.70   13.81
   1  -6  -3  431.39   13.81
   1   6  -3  433.80   13.63
   1   6  -3  437.80   13.92
   1  -6  -3  420.39   13.91
  -1   6   3  429.25   14.33
   1   6  -3  435.35   13.54
   1   6  -3  428.16   13.80
   1   6  -3  440.64   14.19
   1   6  -2  162.39    5.92
   1   6  -2  176.28    5.44
   1  -6  -2  154.54    5.39
   1   6  -2  172.43    5.58
  -1   6   2  154.24    5.73
   1  -6  -2  156.91    5.44
   1   6  -2  169.68    5.47
   1  -6  -1  300.58    9.08
   1   6  -1  277.37    9.06
  -1   6   1  290.84    9.13
  -1  -6   1  282.78    9.12
   1   6  -1  275.80    9.40
   1  -6  -1  314.49    9.81
  -1  -6   1  292.76    9.37
   1   6  -1  296.12    9.80
  -1   6   1  289.60    9.38
   1   6  -1  289.63    9.20
   1   6   0    9.64    0.56
  -1  -6   0    8.69    0.56
   1  -6   0    5.88    0.37
   1   6   0    8.74    0.40
   1   6   0    8.98    0.66
   1   6   0    8.74    1.00
   1  -6   0    6.22    0.71
  -1   6   0    6.76    0.79
  -1  -6   0   10.00    0.40
  -1   6   0    6.14    0.36
  -1  -6   0    9.63    0.65
  -1   6  -1 2321.84   71.55
  -1  -6  -1 2330.16   71.54
  -1   6  -1 2392.51   72.02
   1  -6   1 2327.45   71.56
   1   6   1 2322.77   71.55
   1   6   1 2310.05   71.91
   1   6   1 2342.41   72.01
  -1  -6  -1 2287.70   71.88
  -1   6  -2    1.78    0.51
  -1   6  -2    1.09    0.32
  -1   6  -2    0.86    0.55
  -1  -6  -2    0.43    0.29
  -1   6  -2    1.92    0.33
   1  -6   2    1.66    0.33
   1   6   2    0.68    0.28
  -1  -6  -2    0.70    0.53
   1   6   2    0.21    0.41
  -1  -6  -3   89.77    3.88
  -1   6  -3   93.07    3.12
  -1   6  -3   95.32    3.58
   1   6   3   90.26    3.40
  -1   6  -3   94.86    3.36
  -1   6  -3   91.60    3.39
  -1  -6  -3   92.53    3.42
   1  -6   3   93.03    3.42
   1   6   3   87.10    3.82
  -1   6  -3   93.36    3.42
  -1   6  -4    3.43    0.63
   1   6   4    2.72    0.78
  -1  -6  -4    3.84    0.81
  -1   6  -4    2.93    0.48
   1  -6   4    3.85    0.56
  -1   6  -4    3.94    0.59
  -1  -6  -4    3.68    0.67
   1  -6   4    4.22    0.63
   1   6   4    4.21    0.61
  -1   6  -4    3.65    0.51
  -1   6  -4    4.01    0.65
  -1  -6  -5   32.19    1.80
  -1   6  -5   37.24    1.87
  -1   6  -5   33.44    1.71
  -1  -6  -5   35.05    2.32
   1  -6   5   36.36    1.69
  -1   6  -5   35.33    1.69
   1  -6   5   32.68    1.83
  -1   6  -5   35.46    1.91
  -1  -6  -5   31.35    2.12
   1   6   5   27.00    2.12
   1  -6   5   36.31    1.89
   1   6   5   31.99    1.80
  -1   6  -6   22.22    1.51
  -1  -6  -6   17.36    1.39
  -1   6  -6   22.31    1.45
  -1  -6  -6   16.73    1.80
   1  -6   6   22.38    1.31
  -1   6  -6   23.20    1.37
   1  -6   6   19.71    1.41
  -1   6  -6   20.30    1.52
  -1  -6  -6   19.63    1.78
  -1   6  -6   20.20    1.58
   1   6   6   19.04    1.87
   1   6   6   17.82    1.40
   1  -6   6   20.72    1.50
  -1  -6  -7   47.43    2.54
  -1   6  -7   45.48    2.48
  -1  -6  -7   49.85    2.93
  -1   6  -7   45.01    2.63
  -1   6  -7   49.44    2.61
  -1  -6  -7   41.07    2.76
  -1   6  -7   44.96    2.30
   1   6   7   47.64    2.51
   1   6   7   45.27    2.50
   1  -6   7   43.75    2.53
   1  -6   7   48.17    2.20
   1   6   7   44.83    3.01
   1  -6   7   42.45    2.26
  -1   6  -7   46.00    2.47
  -1  -6  -7   46.18    3.09
  -1   6  -8    1.81    0.73
   1  -6   8    1.08    0.69
   1  -6   8    2.48    0.81
   1  -6   8    1.83    0.87
   1   6   8    1.04    0.83
  -1   6  -8    1.21    0.92
  -1  -6  -8    1.64    1.17
  -1   6  -8    0.61    0.82
  -1   6  -8    2.31    0.97
   1   6   9  308.37   11.00
  -1   6  -9  304.83   11.10
  -1  -6  -9  311.06   12.04
  -1   6  -9  314.28   11.09
   1  -6   9  307.51   10.43
   1  -6   9  298.46   10.42
  -1   6 -10    0.64    1.04
  -1  -6 -10    1.51    1.50
   1   6  10    0.75    1.49
   1   6  10    0.46    0.84
  -1   6 -10   -0.41    1.27
   1   6  11   12.97    2.14
  -1  -6 -11    5.86    1.72
  -1   6 -11    5.19    1.63
  -1   6 -11   11.14    1.74
  -1  -6 -11   10.19    2.09
   1   6  11    6.77    1.06
  -1  -6 -12   63.75    4.65
  -1   6 -12   58.96    4.14
  -1  -6 -12   56.94    4.12
   1   6  12   68.11    4.74
   1   7 -12   16.87    2.31
   1  -7 -12   14.07    2.18
  -1   7  12   15.55    2.67
   1  -7 -11    1.04    1.40
   1   7 -11    0.42    1.43
  -1   7  11    1.12    1.59
  -1  -7  11   -0.46    1.47
  -1  -7  10   42.41    2.79
   1  -7 -10   37.49    2.95
   1   7 -10   42.23    3.09
  -1   7  10   42.21    3.51
  -1  -7  10   43.80    2.22
   1   7  -9    0.35    1.13
   1  -7  -9    1.55    1.12
   1   7  -9    1.77    1.06
  -1  -7   9    2.22    0.71
  -1  -7   9    2.47    1.10
   1   7  -8  206.15    8.00
   1  -7  -8  202.20    7.97
  -1  -7   8  204.02    7.64
  -1  -7   8  197.41    7.78
  -1  -7   8  205.01    6.97
   1   7  -8  198.11    7.53
   1   7  -7  127.81    5.19
   1  -7  -7  129.39    5.63
   1   7  -7  132.33    5.58
   1  -7  -7  121.40    5.46
   1   7  -7  138.11    5.31
   1  -7  -7  130.95    5.26
  -1  -7   7  140.13    5.61
  -1  -7   7  138.22    5.28
  -1  -7   7  136.63    4.76
  -1   7   7  128.65    5.99
   1   7  -6   63.37    2.90
   1  -7  -6   65.08    3.00
   1   7  -6   63.92    2.96
  -1   7   6   64.31    3.59
  -1  -7   6   66.16    2.93
  -1  -7   6   68.52    3.34
   1  -7  -6   59.36    3.12
   1   7  -6   70.47    3.28
   1   7  -6   65.19    2.60
  -1  -7   6   67.53    2.59
   1   7  -5    0.70    0.51
   1   7  -5    0.76    0.36
  -1   7   5    1.38    0.85
  -1   7   5   -0.41    0.76
   1   7  -5    0.91    0.34
   1  -7  -5    0.47    0.58
   1   7  -5    0.47    0.59
   1   7  -5    0.22    0.50
   1  -7  -5    0.44    0.50
  -1  -7   5    0.11    0.72
  -1  -7   5    0.49    0.45
   1   7  -4  129.96    4.51
  -1  -7   4  130.74    4.63
   1  -7  -4  143.77    4.89
   1   7  -4  133.45    4.83
   1   7  -4  141.60    5.17
  -1   7   4  136.22    5.47
  -1  -7   4  143.05    5.42
   1   7  -4  133.95    5.00
   1  -7  -4  139.63    5.04
  -1   7   4  136.49    5.44
   1   7  -4  130.36    4.68
  -1   7   3 1431.52   43.83
  -1  -7   3 1414.71   44.00
   1   7  -3 1391.51   43.76
   1   7  -3 1367.97   43.03
  -1   7   3 1441.93   43.93
   1   7  -3 1382.80   43.02
   1  -7  -3 1374.10   43.59
   1   7  -3 1365.36   43.32
   1   7  -3 1385.34   43.24
   1  -7  -3 1449.30   43.27
   1  -7  -3 1433.75   43.38
   1   7  -3 1352.03   43.33
   1   7  -2 1608.49   50.28
  -1   7   2 1614.06   50.02
   1  -7  -2 1599.09   49.88
   1   7  -2 1563.75   49.59
   1  -7  -2 1608.38   49.61
   1   7  -2 1583.45   49.56
   1  -7  -2 1634.02   49.57
   1   7  -2 1597.79   49.82
  -1  -7   2 1651.02   49.77
   1   7  -1  307.51   10.00
   1  -7  -1  316.92   10.30
  -1  -7   1  317.99    9.92
   1   7  -1  305.31    9.49
   1  -7  -1  296.48    9.49
   1   7  -1  299.02   10.32
   1   7  -1  311.82    9.70
  -1  -7   1  306.59    9.56
  -1   7   1  290.95    9.55
  -1   7   1  297.12    9.85
  -1   7   0  132.37    4.29
  -1  -7   0  125.74    4.05
  -1   7   0  124.28    4.05
  -1  -7   0  129.02    4.24
  -1  -7   0  131.87    4.30
   1   7   0  129.04    4.49
  -1   7   0  125.84    4.77
   1  -7   0  132.40    4.73
  -1  -7   0  123.65    4.67
   1   7   0  133.50    4.32
  -1  -7   0  127.23    4.43
   1  -7   0  126.53    4.07
   1   7   0  129.17    4.07
   1   7   0  133.01    5.00
   1   7   1   13.85    0.94
  -1  -7  -1   13.43    0.93
  -1  -7  -1   12.89    0.97
  -1   7  -1   15.01    1.06
  -1  -7  -1   14.09    0.92
   1   7   1   13.47    0.64
   1  -7   1   12.40    0.63
  -1   7  -1   12.14    0.62
  -1  -7  -1   15.39    0.66
   1   7   2   71.51    2.99
  -1  -7  -2   66.07    2.90
  -1  -7  -2   67.22    2.52
  -1   7  -2   73.41    2.54
   1  -7   2   70.21    2.55
   1   7   2   64.98    2.51
  -1   7  -2   71.30    2.67
  -1   7  -2   70.20    3.02
  -1  -7  -2   69.25    2.90
  -1   7  -2   75.93    2.93
   1   7   3   96.88    3.97
  -1   7  -3   99.13    3.77
  -1   7  -3   96.37    3.45
  -1  -7  -3   88.91    3.44
  -1   7  -3   94.81    3.45
   1   7   3   89.14    3.43
   1  -7   3   94.23    3.47
  -1   7  -3   95.21    3.66
  -1  -7  -3   96.01    3.87
  -1   7  -4  488.28   15.57
  -1  -7  -4  511.85   16.47
  -1   7  -4  489.18   15.39
  -1   7  -4  508.81   15.83
   1  -7   4  492.90   15.75
   1   7   4  479.15   15.71
  -1   7  -4  500.95   15.70
  -1  -7  -4  464.84   15.72
   1   7   4  490.22   16.41
  -1   7  -4  482.72   15.70
  -1  -7  -4  452.19   16.11
  -1   7  -5   12.57    1.03
  -1  -7  -5    8.74    1.07
  -1  -7  -5   13.31    1.42
  -1   7  -5   11.41    0.86
  -1   7  -5    9.19    0.91
  -1   7  -5   10.96    0.86
   1  -7   5   11.50    0.93
   1   7   5   10.55    0.95
   1  -7   5   10.59    0.98
  -1   7  -5   10.46    1.02
   1   7   5   11.24    1.36
  -1  -7  -6  212.81    8.16
  -1   7  -6  214.18    7.68
  -1   7  -6  206.59    7.44
  -1  -7  -6  216.53    8.46
  -1   7  -6  215.04    7.40
   1  -7   6  207.27    7.33
  -1   7  -6  218.18    7.66
  -1  -7  -6  231.82    7.71
   1   7   6  203.24    8.36
  -1   7  -6  211.44    7.76
   1   7   6  213.35    7.67
   1  -7   6  215.87    7.71
  -1   7  -7    7.23    1.15
  -1  -7  -7    4.50    1.26
  -1   7  -7    7.99    1.00
   1  -7   7    8.40    1.06
   1   7   7    8.71    1.08
   1  -7   7    8.71    0.92
  -1   7  -7    7.36    1.11
   1   7   7    7.30    1.41
  -1   7  -7    7.05    0.90
   1   7   7    5.82    1.08
  -1  -7  -7    6.65    1.04
  -1   7  -7   10.81    1.18
  -1   7  -8   40.52    2.52
   1  -7   8   39.18    2.12
  -1   7  -8   40.48    2.43
  -1  -7  -8   49.04    3.32
   1  -7   8   42.52    2.58
   1   7   8   45.29    2.60
  -1   7  -8   39.00    2.24
  -1   7  -8   43.66    2.64
   1   7   8   46.59    3.31
   1  -7   9   55.39    2.68
  -1  -7  -9   62.49    3.97
  -1   7  -9   59.03    3.14
  -1   7 -10   -1.43    1.35
  -1  -7 -10    0.81    1.24
   1   7  10    0.96    0.98
  -1  -7 -10   -0.51    1.42
  -1   7 -10    0.30    1.04
  -1  -7 -11    1.57    1.41
  -1   7 -11   -0.23    1.44
   1   7  11    2.25    0.97
   1   7  11    1.11    1.65
  -1   7 -11    1.14    1.17
  -1  -7 -11    3.38    1.64
   1   7  12    5.64    2.08
  -1   7 -12    5.33    1.72
  -1  -7 -12    3.16    1.58
  -1  -7 -12    4.80    2.04
  -1   8  12    3.74    2.04
   1  -8 -12    5.79    2.20
   1  -8 -12    2.44    1.56
   1   8 -12    2.02    1.57
   1   8 -11   48.02    3.50
   1  -8 -11   43.44    3.27
  -1  -8  11   44.09    3.06
  -1   8  11   50.86    4.00
   1  -8 -10   27.77    2.47
  -1  -8  10   24.29    1.59
  -1  -8  10   22.35    2.20
   1   8 -10   22.73    2.37
  -1  -8   9   10.41    1.59
   1   8  -9   10.68    1.59
   1  -8  -9    7.16    1.44
   1   8  -9    9.28    1.31
  -1  -8   9    9.50    1.01
  -1  -8   8   98.74    4.61
  -1  -8   8  101.73    3.80
   1  -8  -8   94.12    4.58
   1   8  -8  106.85    4.77
  -1   8   8   89.68    5.14
   1   8  -8   91.81    4.20
  -1   8   7  258.96   10.16
   1   8  -7  253.65    9.05
   1   8  -7  249.39    8.70
  -1  -8   7  263.91    8.67
  -1  -8   7  258.18    9.59
   1  -8  -7  252.35    9.49
   1   8  -7  254.57    9.49
   1   8  -7  269.98    9.21
   1  -8  -7  274.39    9.23
  -1   8   6   57.60    3.33
   1   8  -6   52.89    2.20
   1   8  -6   56.97    2.52
   1  -8  -6   47.93    2.71
   1   8  -6   49.56    2.73
   1   8  -6   53.62    2.59
   1  -8  -6   57.84    2.65
  -1  -8   6   48.05    2.87
  -1   8   5  100.57    4.66
   1   8  -5  105.76    3.64
   1   8  -5  105.40    4.22
   1  -8  -5  103.26    4.21
  -1  -8   5  104.09    4.54
   1   8  -5  100.99    3.84
   1   8  -5   99.47    3.98
   1   8  -5   98.01    3.84
  -1   8   5  101.74    4.66
   1  -8  -5  104.82    4.02
  -1   8   4   13.78    1.39
   1   8  -4   13.28    1.23
  -1  -8   4   13.23    1.40
   1   8  -4   13.30    1.02
  -1   8   4   11.24    1.27
   1  -8  -4   10.71    1.14
   1   8  -4   14.88    0.88
   1   8  -4   14.52    0.79
   1  -8  -4   12.49    0.95
   1   8  -4   16.84    1.06
   1  -8  -4   12.18    1.03
   1   8  -4   13.60    1.06
  -1  -8   3  729.54   22.77
   1   8  -3  689.92   21.69
   1   8  -3  731.53   22.51
   1  -8  -3  697.87   22.21
   1   8  -3  691.66   21.54
  -1   8   3  679.78   22.42
   1   8  -3  698.10   22.03
   1  -8  -3  694.37   21.83
   1   8  -3  700.07   21.83
   1   8  -3  683.89   21.92
   1  -8  -3  682.45   21.92
  -1   8   3  683.87   22.51
   1   8  -2  374.82   11.76
   1   8  -2  381.43   12.61
   1  -8  -2  372.40   11.78
   1   8  -2  369.92   11.78
   1  -8  -2  381.03   12.14
   1   8  -2  367.48   12.14
  -1   8   2  376.80   12.30
  -1  -8   2  374.64   12.07
   1  -8  -2  368.48   11.82
   1   8  -2  366.14   11.81
   1   8  -1  108.57    4.68
   1   8  -1  125.37    4.45
  -1  -8   1  124.22    4.34
   1  -8  -1  130.94    4.78
   1   8  -1  116.80    3.82
   1  -8  -1  117.30    3.82
  -1   8   1  114.18    3.89
  -1  -8   1  116.69    3.90
  -1   8   1  124.52    4.26
   1   8  -1  120.91    4.09
   1  -8   0   74.52    2.37
   1   8   0   72.50    2.35
  -1   8   0   75.66    2.63
   1   8   0   72.10    2.84
  -1  -8   0   76.68    2.80
   1   8   0   73.73    3.38
   1  -8   0   68.86    3.04
  -1   8   0   77.25    3.20
  -1  -8   0   71.01    3.03
  -1   8   0   70.45    2.35
  -1  -8   0   70.69    2.34
  -1  -8   0   71.28    2.55
   1   8   0   73.02    2.65
  -1   8  -1   76.93    3.20
   1   8   1   77.49    3.02
  -1  -8  -1   81.64    3.00
  -1  -8  -1   80.32    2.93
  -1  -8  -1   81.22    3.13
   1  -8   1   76.90    2.56
   1  -8   1   73.07    2.58
   1   8   1   75.96    2.58
  -1   8  -1   73.28    2.58
  -1  -8  -1   77.88    2.58
   1   8   2   92.90    3.34
   1  -8   2   98.99    3.37
  -1  -8  -2   99.68    3.76
   1   8   2   94.27    3.85
  -1  -8  -2   89.52    3.75
  -1   8  -2   95.56    3.97
  -1  -8  -2   93.49    3.33
  -1   8  -2   99.82    3.35
  -1   8  -2  103.45    3.84
  -1  -8  -3 1330.38   42.06
   1   8   3 1351.57   42.18
  -1   8  -3 1365.26   42.01
  -1   8  -3 1335.91   41.55
  -1  -8  -3 1314.80   42.00
   1   8   3 1306.60   41.50
   1  -8   3 1349.73   41.53
  -1   8  -3 1369.31   41.51
  -1  -8  -3 1292.83   41.51
  -1   8  -3 1351.86   41.84
  -1   8  -4  471.39   14.81
   1   8   4  495.68   16.06
  -1   8  -4  476.09   15.23
  -1   8  -4  471.09   15.41
  -1   8  -4  480.06   15.24
  -1   8  -4  500.95   15.54
  -1   8  -4  483.38   15.16
   1  -8   4  473.01   15.28
   1   8   4  475.76   15.27
  -1  -8  -4  493.40   15.82
  -1   8  -5    2.85    0.68
   1   8   5    2.03    0.92
  -1   8  -5    2.15    0.50
  -1   8  -5    2.77    0.68
  -1   8  -5    3.16    0.51
  -1  -8  -5    4.77    1.01
  -1  -8  -5    1.94    0.81
  -1  -8  -5    1.27    0.66
  -1   8  -5    2.30    0.62
   1   8   5    3.61    0.65
   1  -8   5    2.96    0.66
  -1   8  -6   68.61    3.07
   1   8   6   64.00    3.66
  -1   8  -6   68.70    3.10
   1  -8   6   71.56    2.92
  -1   8  -6   72.35    3.22
  -1  -8  -6   74.96    3.87
  -1   8  -6   69.10    2.86
   1  -8   6   74.71    3.20
   1   8   6   63.94    3.05
  -1   8  -6   70.85    2.89
  -1   8  -7   14.37    1.36
  -1   8  -7   14.68    1.25
  -1  -8  -7   13.92    1.83
  -1   8  -7   13.90    1.38
  -1   8  -7   15.66    1.46
   1  -8   7   14.73    1.21
   1   8   7   15.35    1.41
   1  -8   7   16.31    1.41
  -1   8  -7   15.67    1.24
   1   8   7   16.14    1.91
  -1  -8  -7   13.95    1.35
  -1  -8  -8    3.46    1.35
  -1   8  -8    2.72    0.90
  -1   8  -8    3.05    1.01
   1  -8   8    3.54    0.85
   1   8   8    2.17    1.23
  -1   8  -8    2.90    1.00
  -1   8  -8    2.79    0.81
   1  -8   8    3.27    0.95
   1   8   8    3.60    1.00
  -1  -8  -9   11.04    1.89
  -1   8  -9    8.95    1.31
   1   8   9   10.14    1.90
   1  -8   9    9.58    1.19
  -1   8  -9    6.88    1.35
   1   8  10   17.37    1.94
  -1   8 -10   16.83    2.13
  -1  -8 -10   15.65    2.07
  -1  -8 -10   22.92    2.74
  -1   8 -10   17.28    1.74
   1   8  11   29.10    2.24
  -1  -8 -11   24.39    2.62
  -1   8 -11   28.56    2.84
  -1  -8 -11   26.16    3.04
  -1   8 -11   30.89    2.40
   1   8  12   23.00    3.03
  -1   8 -12   14.07    2.25
  -1  -8 -12   15.63    2.31
  -1  -8 -12   15.30    2.64
  -1   9  12   -2.54    1.93
   1  -9 -12    2.79    1.81
   1   9 -12   -1.33    1.54
   1  -9 -12   -1.31    1.53
  -1  -9  11   75.44    4.11
   1  -9 -11   68.28    4.24
   1   9 -11   76.60    4.36
  -1  -9  10    2.18    1.29
   1  -9 -10    2.24    1.24
   1   9 -10    3.79    1.39
  -1  -9  10    3.80    0.87
   1  -9  -9    4.58    1.29
   1   9  -9    2.90    1.22
  -1  -9   9    5.37    1.41
   1   9  -9    3.29    1.03
  -1   9   9    4.41    1.73
   1   9  -8   96.27    4.18
  -1  -9   8   96.91    4.69
   1   9  -8   99.71    4.65
   1  -9  -8   99.46    4.62
  -1   9   8   96.20    5.23
   1   9  -7   87.11    3.78
   1  -9  -7   92.57    3.84
   1   9  -7   86.80    3.37
   1   9  -7   87.21    3.67
  -1  -9   7   80.67    4.15
   1  -9  -7   84.61    4.03
   1   9  -7   84.34    4.04
  -1   9   7   82.34    4.59
  -1   9   6   99.04    4.79
   1   9  -6   95.61    3.75
   1  -9  -6   95.05    4.33
   1  -9  -6   99.62    3.96
   1   9  -6   92.83    3.90
   1   9  -6   97.54    3.52
  -1  -9   6   92.05    4.42
   1   9  -6   91.95    3.48
   1  -9  -6   94.31    4.14
   1   9  -6   95.13    4.15
   1  -9  -5  260.07    9.25
   1   9  -5  263.27    9.26
  -1  -9   5  257.01    9.75
  -1   9   5  267.47    9.89
   1   9  -5  266.33    8.67
   1  -9  -5  266.62    9.51
   1   9  -5  267.43    8.83
  -1   9   5  270.52    9.91
   1   9  -5  269.90    9.07
   1  -9  -5  287.27    9.13
   1   9  -5  247.62    9.00
   1   9  -5  271.96    9.41
  -1   9   4  244.82    9.23
   1   9  -4  251.13    8.70
   1   9  -4  256.68    8.33
  -1   9   4  261.55    9.40
   1   9  -4  264.34    9.16
   1   9  -4  254.25    8.29
   1  -9  -4  256.03    9.01
  -1  -9   4  251.67    9.41
   1   9  -4  263.62    8.59
   1  -9  -4  255.55    8.57
   1  -9  -4  256.52    8.72
   1   9  -4  257.88    8.73
   1   9  -3  273.38    8.80
   1   9  -3  255.74    8.37
  -1  -9   3  263.12    9.45
  -1   9   3  247.58    9.04
   1  -9  -3  255.13    8.84
   1   9  -3  268.41    8.55
   1  -9  -3  241.08    8.49
   1  -9  -3  249.11    8.42
   1   9  -3  269.88    8.47
   1   9  -3  268.60    9.21
  -1   9   3  248.25    9.13
   1   9  -2    8.62    1.13
   1   9  -2    7.97    0.86
   1  -9  -2    9.66    0.87
   1   9  -2    8.84    0.62
   1  -9  -2   11.34    0.63
   1   9  -2    8.19    0.57
  -1  -9   2    9.17    0.80
  -1   9   2   10.45    0.94
   1  -9  -2   10.41    0.63
   1   9  -2    8.95    0.60
  -1   9   1  485.04   15.92
   1   9  -1  509.51   15.79
   1   9  -1  492.90   16.58
   1   9  -1  497.86   15.45
   1  -9  -1  493.96   15.44
   1   9  -1  493.49   15.43
   1  -9  -1  512.06   16.50
  -1  -9   1  508.90   16.09
   1   9  -1  498.17   16.22
   1   9  -1  500.72   15.46
  -1  -9   0    8.32    0.89
  -1   9   0    8.84    1.07
   1   9   0    7.38    0.63
   1   9   0    8.42    0.76
  -1   9   0    6.92    0.58
  -1  -9   0    8.88    0.73
   1   9   0    8.12    1.16
  -1  -9   0    8.00    0.55
   1   9   1   21.11    1.25
   1  -9   1   22.48    0.92
  -1  -9  -1   21.29    1.34
  -1   9  -1   21.68    1.48
  -1  -9  -1   21.56    0.88
  -1   9  -1   21.70    0.89
   1  -9   1   21.39    0.89
   1   9   1   21.21    0.88
  -1  -9  -1   20.51    1.17
   1  -9   2  643.58   19.74
   1   9   2  617.57   19.71
  -1   9  -2  625.11   20.55
  -1  -9  -2  640.44   20.19
  -1   9  -2  631.33   20.32
   1   9   2  629.64   20.36
  -1  -9  -2  647.71   20.30
  -1  -9  -2  641.49   20.47
  -1   9  -2  614.42   19.69
  -1  -9  -2  632.75   19.70
  -1  -9  -3  175.12    6.07
   1  -9   3  154.32    5.50
   1   9   3  164.66    5.53
  -1  -9  -3  164.11    6.05
   1   9   3  173.11    6.23
  -1   9  -3  156.33    5.59
  -1   9  -3  155.25    6.03
  -1   9  -3  156.25    5.87
  -1  -9  -3  163.10    5.55
  -1   9  -3  158.13    5.48
  -1   9  -4   66.19    2.24
   1   9   4   73.05    3.47
  -1   9  -4   67.36    2.72
  -1  -9  -4   68.16    3.26
  -1   9  -4   65.50    2.69
  -1   9  -4   71.76    3.12
  -1  -9  -4   59.93    3.09
   1  -9   4   69.92    2.80
   1   9   4   62.53    2.72
  -1   9  -4   68.87    2.99
  -1  -9  -4   58.23    2.77
  -1   9  -4   72.15    2.78
  -1   9  -5  483.98   15.28
   1   9   5  499.54   16.68
  -1   9  -5  485.83   15.71
  -1  -9  -5  473.50   16.34
  -1   9  -5  499.55   15.61
  -1   9  -5  524.71   15.96
  -1   9  -5  511.70   15.78
  -1  -9  -5  493.33   16.36
  -1   9  -5  462.20   15.84
   1  -9   5  519.26   15.87
   1   9   5  473.92   15.76
  -1   9  -6   57.92    2.88
   1  -9   6   65.88    3.02
   1   9   6   65.32    3.00
  -1   9  -6   65.71    2.78
  -1  -9  -6   63.66    2.95
  -1   9  -6   69.15    3.00
  -1  -9  -6   69.23    3.81
  -1   9  -6   61.92    2.63
   1   9   6   65.83    3.72
  -1  -9  -6   63.93    3.43
  -1   9  -6   63.53    3.00
  -1   9  -7    4.50    0.93
   1  -9   7    7.03    0.90
  -1   9  -7    5.12    0.83
  -1   9  -7    4.30    0.93
  -1  -9  -7    6.38    1.02
   1   9   7    4.33    0.88
   1  -9   7    6.44    1.04
  -1   9  -7    4.89    1.00
  -1  -9  -7    5.38    1.37
  -1   9  -7    6.63    0.87
   1   9   7    6.11    1.31
  -1   9  -8   90.59    3.90
  -1  -9  -8   86.88    5.00
  -1   9  -8   96.08    3.94
   1   9   8   93.21    5.02
   1  -9   8   94.24    4.28
  -1   9  -8   90.09    4.20
   1  -9   8   97.81    3.88
  -1   9  -8   87.54    4.09
  -1   9  -9    2.08    1.02
  -1   9  -9    2.87    0.94
   1  -9   9    2.13    0.87
  -1   9  -9    3.46    0.95
  -1  -9  -9    3.19    1.60
   1   9   9    1.48    1.39
  -1   9  -9    2.19    1.14
  -1  -9 -10   33.80    2.83
  -1   9 -10   31.24    2.67
  -1   9 -10   33.60    2.29
  -1  -9 -10   32.29    3.12
  -1   9 -11   26.82    2.68
  -1  -9 -11   25.10    2.68
   1   9  11   25.35    2.29
  -1  -9 -11   31.52    3.19
  -1   9 -12   15.19    2.29
  -1  -9 -12   12.12    2.04
  -1  -9 -12   15.20    2.67
   1 -10 -12   23.66    2.60
   1  10 -12   23.31    2.65
   1 -10 -12   27.60    3.28
  -1 -10  11   10.56    1.91
   1 -10 -11   11.89    1.91
   1  10 -11   10.49    1.89
   1  10 -10    7.33    1.54
   1 -10 -10    5.16    1.44
  -1 -10  10    4.94    1.56
  -1 -10   9    1.04    1.11
   1  10  -9   -0.11    0.95
  -1  10   9    2.51    1.40
   1 -10  -9    1.17    1.07
   1  10  -9    0.17    1.13
   1 -10  -8   30.22    2.30
   1  10  -8   31.78    2.35
   1  10  -8   31.30    2.00
  -1  10   8   27.84    2.64
  -1 -10   8   31.81    2.53
   1  10  -8   32.85    1.77
  -1  10   7  278.97   11.22
   1  10  -7  289.36    9.70
  -1 -10   7  280.16   10.79
   1 -10  -7  279.16   10.44
   1  10  -7  295.82   10.54
   1  10  -7  307.53   10.23
   1 -10  -7  294.26   10.19
   1  10  -7  301.75   10.00
  -1  10   6    0.36    0.94
  -1 -10   6    0.94    0.99
   1  10  -6    0.26    0.66
   1  10  -6    0.11    0.68
   1 -10  -6   -0.22    0.73
   1  10  -6    0.52    0.64
   1 -10  -6    0.51    0.65
   1  10  -6    0.27    0.49
   1  10  -6    0.20    0.54
   1 -10  -6   -0.39    0.93
   1  10  -6    0.40    0.38
   1 -10  -5   58.56    3.09
   1  10  -5   63.24    2.52
  -1  10   5   61.52    3.41
   1  10  -5   69.41    2.51
   1  10  -5   65.76    2.87
  -1 -10   5   62.68    3.49
  -1  10   5   60.22    3.44
   1  10  -5   59.71    3.09
   1 -10  -5   61.38    2.74
   1  10  -5   64.78    2.78
   1  10  -5   68.07    2.97
   1 -10  -5   62.47    2.91
   1  10  -4   22.91    1.31
   1 -10  -4   27.56    1.38
  -1  10   4   24.57    1.87
   1  10  -4   21.48    1.44
   1  10  -4   22.64    1.17
   1 -10  -4   25.85    1.69
   1  10  -4   21.58    1.04
  -1  10   4   25.58    1.87
   1  10  -4   24.31    1.79
   1 -10  -4   25.44    1.44
   1  10  -4   20.84    1.35
  -1 -10   4   22.02    1.96
  -1  10   3    9.54    1.11
  -1  10   3    8.54    1.04
  -1 -10   3   10.07    1.34
   1  10  -3    8.72    0.95
   1 -10  -3    9.42    0.97
   1 -10  -3    9.57    0.76
   1  10  -3    9.94    0.77
   1 -10  -3    8.62    0.68
   1  10  -3    9.61    0.70
   1  10  -3    9.59    0.60
   1  10  -3    8.64    1.16
   1  10  -2  361.54   12.14
   1 -10  -2  377.20   11.98
  -1 -10   2  368.46   12.04
   1  10  -2  373.63   11.64
   1  10  -2  369.39   12.62
   1  10  -2  361.40   11.53
   1 -10  -2  366.73   11.54
   1 -10  -2  361.67   12.68
   1 -10  -2  364.59   11.55
   1  10  -2  352.96   11.53
  -1  10   2  363.53   12.16
   1  10  -1  105.34    3.49
   1 -10  -1  105.15    4.44
  -1 -10   1  107.68    4.13
   1  10  -1  111.72    3.83
   1  10  -1  107.06    3.42
   1  10  -1  103.95    4.21
   1 -10  -1  104.74    3.42
  -1  10   1   97.17    3.90
   1  10  -1  103.78    3.40
   1 -10  -1  105.99    3.41
   1  10  -1  110.85    4.65
  -1 -10   0    0.28    0.40
  -1  10   0    0.61    0.34
  -1 -10   0    0.89    0.30
  -1  10   0    0.10    0.75
  -1 -10   0    0.45    0.56
   1  10   0    0.49    0.46
   1  10   0    0.84    0.37
   1  10   0    0.62    0.91
  -1 -10  -1   28.35    1.46
   1  10   1   29.21    1.60
   1 -10   1   31.74    1.23
  -1 -10  -1   31.21    1.71
  -1  10  -1   31.03    1.85
   1  10   1   28.65    1.12
   1 -10   1   31.03    1.15
   1 -10   2   33.21    1.42
   1  10   2   36.28    1.44
   1  10   2   33.77    1.93
  -1 -10  -2   34.00    1.81
  -1  10  -2   35.48    2.00
  -1 -10  -2   37.05    2.05
  -1  10  -2   33.17    1.40
  -1 -10  -2   34.33    1.41
  -1  10  -2   33.25    2.15
  -1 -10  -3    7.17    0.73
  -1  10  -3   10.62    0.75
  -1 -10  -3   10.21    1.19
   1  10   3    9.96    1.14
  -1 -10  -3    8.09    1.01
  -1  10  -3    8.87    1.03
  -1  10  -3   10.32    0.84
   1 -10   3    9.77    0.73
   1  10   3    8.59    0.70
  -1 -10  -3    8.56    1.04
  -1  10  -3    9.06    1.17
  -1  10  -4  140.60    4.87
   1  10   4  134.66    5.64
  -1  10  -4  138.48    4.93
  -1 -10  -4  141.43    5.55
   1  10   4  133.47    4.92
   1 -10   4  140.69    4.97
  -1 -10  -4  140.87    5.46
  -1 -10  -4  126.36    4.94
  -1  10  -4  140.76    4.92
  -1  10  -4  125.65    5.16
  -1  10  -4  139.82    5.41
  -1  10  -5   43.23    1.61
   1  10   5   38.99    2.67
  -1  10  -5   44.81    2.02
  -1 -10  -5   45.48    2.66
  -1  10  -5   40.12    2.01
  -1  10  -5   39.28    2.20
  -1  10  -5   45.24    2.11
  -1 -10  -5   40.84    2.51
  -1  10  -5   44.02    2.33
   1 -10   5   43.85    2.14
   1  10   5   41.69    2.10
   1  10   6  147.17    5.74
   1 -10   6  159.53    5.83
  -1  10  -6  146.94    5.22
  -1 -10  -6  140.14    6.52
  -1  10  -6  148.13    5.62
  -1  10  -6  152.60    5.50
  -1  10  -6  145.48    5.76
  -1  10  -6  157.25    5.78
  -1  10  -6  153.37    5.73
  -1 -10  -6  151.77    6.27
  -1  10  -6  154.78    5.71
  -1 -10  -6  163.04    5.77
   1  10   6  160.13    6.69
   1 -10   7    6.65    1.01
   1  10   7    5.97    1.00
  -1 -10  -7    7.58    1.06
  -1  10  -7    7.31    1.05
  -1 -10  -7    8.61    1.65
  -1  10  -7    6.22    1.09
  -1  10  -7    6.52    0.81
  -1  10  -7    5.79    0.99
   1  10   7    7.68    1.64
  -1  10  -7    7.47    0.92
  -1  10  -8   29.88    2.10
  -1 -10  -8   30.77    2.78
  -1  10  -8   29.42    1.80
  -1  10  -8   29.28    2.02
   1  10   8   29.06    2.75
  -1  10  -8   29.94    1.86
  -1  10  -9   29.66    2.00
  -1  10  -9   26.94    2.49
  -1 -10  -9   23.31    2.31
  -1  10  -9   31.38    2.22
  -1  10  -9   34.80    2.04
  -1 -10  -9   31.65    2.91
  -1  10  -9   28.87    2.22
   1  10   9   28.99    2.87
  -1 -10 -10   30.97    2.72
  -1  10 -10   31.66    2.73
  -1  10 -10   33.83    2.22
  -1 -10 -10   30.31    3.15
   1  10  10   32.01    3.18
  -1  10 -11   11.68    2.05
  -1 -10 -11    9.46    1.95
   1  10  11   12.81    1.96
  -1 -10 -11   13.00    2.36
  -1 -10 -12   39.74    3.81
  -1  10 -12   30.17    3.00
  -1 -10 -12   34.06    3.11
   1  11 -12   29.72    2.83
   1 -11 -12   30.49    2.78
   1 -11 -11   90.79    5.62
  -1 -11  11   87.07    4.73
   1 -11 -11   88.45    4.79
   1  11 -11   95.30    4.96
  -1  11  10   24.70    2.88
  -1 -11  10   22.94    2.35
   1  11 -10   23.44    2.31
   1  11  -9    0.43    0.86
  -1 -11   9   -0.37    1.22
  -1  11   9   -2.05    1.49
   1 -11  -9    0.16    1.05
   1  11  -9   -0.67    1.12
  -1  11   8    5.79    1.60
  -1 -11   8    8.25    1.58
   1  11  -8    7.93    1.04
   1  11  -8    5.09    1.07
   1  11  -8    7.00    0.87
   1 -11  -8    6.83    1.33
   1  11  -8    7.56    1.38
   1  11  -7   15.52    1.24
   1  11  -7   10.36    1.39
   1  11  -7   11.76    1.28
  -1  11   7   17.21    2.03
   1  11  -7   12.97    0.94
   1  11  -7   14.73    1.05
   1 -11  -7   14.96    1.57
   1  11  -7   15.96    1.40
   1 -11  -7   12.85    1.31
  -1 -11   7   14.45    1.82
  -1  11   6   -1.28    0.93
   1  11  -6    0.10    0.40
   1  11  -6   -0.73    0.76
   1  11  -6    0.11    0.64
   1 -11  -6    0.96    0.66
   1 -11  -6    0.34    0.60
   1  11  -6   -0.43    0.62
   1  11  -6   -0.17    0.57
   1  11  -6    0.48    0.50
   1 -11  -6    0.65    0.86
  -1 -11   6    1.35    1.15
   1 -11  -5  124.20    5.11
   1  11  -5  126.12    4.31
  -1  11   5  123.47    5.45
   1  11  -5  125.64    4.36
   1  11  -5  123.69    4.82
   1 -11  -5  120.46    4.61
   1  11  -5  123.00    4.62
  -1  11   5  124.86    5.51
   1  11  -5  122.68    5.16
  -1 -11   5  122.11    5.56
   1 -11  -5  124.42    4.82
   1  11  -5  116.92    4.78
   1 -11  -4  105.46    4.15
   1  11  -4  122.06    4.23
  -1  11   4  112.55    4.92
  -1  11   4  114.28    5.02
   1  11  -4  116.37    4.91
   1  11  -4  115.24    4.07
   1  11  -4  126.04    4.61
   1 -11  -4  106.72    4.57
   1 -11  -4  109.02    4.27
   1  11  -4  118.51    4.33
  -1 -11   4  116.86    5.24
   1 -11  -3  206.34    6.56
   1  11  -3  182.46    6.49
   1  11  -3  188.75    6.94
   1 -11  -3  202.76    6.96
  -1  11   3  193.94    7.30
   1 -11  -3  198.41    6.47
   1  11  -3  193.70    7.44
   1  11  -3  191.15    6.33
  -1  11   3  194.90    7.20
   1  11  -3  190.83    6.46
   1  11  -2  129.76    4.49
   1  11  -2  127.82    4.32
   1 -11  -2  133.32    4.34
  -1 -11   2  131.57    4.91
  -1  11   2  130.14    5.09
   1  11  -2  128.25    5.02
   1 -11  -2  134.82    4.77
  -1  11   2  125.93    4.95
   1  11  -2  126.32    5.40
   1  11  -2  127.70    4.33
   1 -11  -2  133.87    5.54
   1 -11  -2  131.44    4.34
   1  11  -1  130.25    4.67
   1  11  -1  137.67    5.58
   1  11  -1  126.46    4.19
   1 -11  -1  134.38    4.20
  -1 -11   1  138.13    5.07
   1  11  -1  134.05    4.35
   1  11  -1  135.78    5.20
   1  11  -1  129.42    4.21
   1 -11  -1  135.97    4.22
  -1  11   1  133.20    4.80
   1  11   0  221.88    8.43
  -1 -11   0  235.25    8.08
  -1 -11   0  221.96    7.21
  -1  11   0  217.95    7.38
  -1  11   0  226.88    8.22
  -1 -11   0  224.04    7.59
   1  11   0  224.29    7.44
   1 -11   0  223.55    7.50
   1  11   1  351.25   11.76
  -1  11  -1  359.24   12.21
  -1  11  -1  365.83   11.28
  -1 -11  -1  362.07   11.56
   1 -11   1  358.64   11.26
  -1 -11  -1  357.37   11.89
  -1 -11  -1  361.45   11.09
  -1  11  -1  357.45   11.08
  -1 -11  -1  357.95   12.31
   1  11   1  345.53   11.09
   1 -11   1  349.98   11.11
   1  11   2  549.22   17.78
  -1 -11  -2  544.97   17.53
  -1  11  -2  545.96   18.17
  -1  11  -2  570.04   17.93
   1 -11   2  500.03   17.67
   1 -11   2  537.64   17.03
   1  11   2  525.36   17.00
  -1 -11  -2  560.60   17.93
  -1  11  -2  550.73   17.00
  -1 -11  -2  554.43   17.00
  -1 -11  -3  190.63    6.89
  -1  11  -3  194.18    7.20
  -1  11  -3  194.81    6.60
  -1  11  -3  190.98    6.33
  -1 -11  -3  186.24    6.32
   1 -11   3  189.23    6.37
   1  11   3  181.54    6.34
  -1  11  -3  194.94    7.01
  -1 -11  -3  189.20    7.22
   1  11   3  182.21    7.10
  -1  11  -4  489.65   15.62
  -1 -11  -4  505.81   15.64
  -1  11  -4  460.13   15.65
   1 -11   4  482.44   15.66
   1  11   4  486.14   15.64
  -1 -11  -4  476.62   16.63
  -1  11  -4  484.22   15.53
  -1  11  -4  504.08   16.33
  -1 -11  -4  499.56   16.27
   1  11   4  488.13   16.56
  -1  11  -4  469.58   16.04
  -1  11  -5    5.84    0.98
   1 -11   5    7.80    0.87
   1  11   5    8.55    0.88
  -1  11  -5    5.59    0.79
   1  11   5    9.25    1.32
  -1  11  -5    7.02    1.16
  -1 -11  -5    9.34    1.25
  -1 -11  -5    6.83    0.84
  -1  11  -5    6.86    0.85
  -1  11  -5    6.14    0.77
  -1  11  -5    6.39    0.84
   1  11   6    0.37    0.58
   1 -11   6    0.67    0.61
  -1  11  -6    0.64    0.61
   1  11   6    1.28    1.08
  -1  11  -6   -0.40    0.77
  -1  11  -6    1.03    0.74
  -1 -11  -6    0.87    0.70
  -1  11  -6    1.13    0.67
  -1  11  -6    0.67    0.38
  -1  11  -6    0.95    0.68
  -1 -11  -6    0.43    0.90
  -1  11  -6    1.61    0.57
   1  11   7    5.59    1.40
  -1  11  -7    7.33    1.02
   1 -11   7    8.64    1.15
  -1  11  -7    7.93    0.82
  -1 -11  -7    8.00    1.70
  -1  11  -7    8.74    1.14
  -1  11  -7    9.90    0.99
  -1 -11  -7    7.39    1.08
  -1  11  -7    9.19    1.14
  -1  11  -8  178.63    6.82
  -1  11  -8  178.61    6.32
  -1 -11  -8  183.53    8.03
  -1  11  -8  174.20    6.72
  -1  11  -8  183.32    6.59
   1  11   8  160.79    7.80
  -1 -11  -9   -0.52    1.31
   1  11   9   -0.77    1.43
  -1  11  -9    0.13    0.93
  -1  11  -9   -0.44    0.71
  -1  11  -9   -0.21    0.80
  -1  11  -9   -0.61    0.92
  -1  11  -9   -0.37    1.30
  -1 -11  -9   -1.26    1.34
  -1 -11 -10   -0.40    1.32
  -1  11 -10   -0.21    1.41
   1  11  10   -0.28    1.66
  -1 -11 -10   -0.28    1.60
   1  11  11    0.61    1.39
   1  11  11   -0.90    1.77
  -1  11 -11    1.34    1.53
  -1 -11 -11   -1.30    1.55
  -1 -11 -11   -1.50    1.75
  -1  11 -12    1.44    1.70
  -1 -11 -12   -0.70    1.73
   1 -12 -12   18.93    2.40
   1  12 -12   21.77    2.54
  -1  12  11   20.15    2.85
   1 -12 -11   13.01    1.98
   1  12 -11   13.05    2.00
   1 -12 -11   18.95    2.73
  -1  12  10    5.43    1.86
   1 -12 -10    4.98    1.46
   1  12 -10    4.96    1.49
  -1 -12  10    0.39    1.70
   1 -12  -9   23.01    2.10
   1  12  -9   27.31    2.31
  -1  12   9   30.61    2.99
  -1 -12   9   20.85    2.38
   1  12  -8    0.60    0.77
   1 -12  -8    0.29    0.95
   1  12  -8    0.44    0.98
  -1  12   8    0.24    1.40
   1  12  -8    0.79    0.59
  -1 -12   8    1.33    1.36
  -1  12   7   40.46    3.09
  -1 -12   7   38.75    2.90
   1  12  -7   37.78    2.24
   1  12  -7   39.49    2.00
   1 -12  -7   41.57    2.28
   1  12  -7   40.72    2.27
   1  12  -7   33.32    2.33
   1 -12  -7   43.31    2.52
   1  12  -7   38.18    1.93
   1  12  -7   38.59    1.87
  -1 -12   6  124.78    5.78
   1  12  -6  131.06    4.51
   1  12  -6  131.07    4.51
   1 -12  -6  125.29    5.36
   1  12  -6  116.44    4.93
   1  12  -6  125.63    5.31
  -1  12   6  115.60    5.74
   1 -12  -6  128.96    5.09
   1  12  -6  126.26    5.07
   1  12  -6  127.19    4.85
   1 -12  -6  117.06    4.78
   1 -12  -5   34.80    1.78
   1  12  -5   29.81    1.71
   1  12  -5   34.86    1.59
   1  12  -5   29.22    1.93
  -1  12   5   34.43    2.46
  -1  12   5   32.88    2.40
   1  12  -5   33.63    2.27
   1  12  -5   32.15    1.40
   1 -12  -5   31.05    2.11
   1 -12  -5   32.62    1.86
   1  12  -5   33.62    1.89
  -1 -12   5   35.31    2.69
  -1  12   4   83.78    4.06
   1 -12  -4   83.79    3.22
   1  12  -4   85.24    3.23
   1 -12  -4   78.07    3.27
   1  12  -4   83.95    3.32
   1  12  -4   87.74    4.05
   1 -12  -4   88.92    3.73
   1  12  -4   82.47    3.15
   1  12  -4   82.19    2.91
   1  12  -4   84.30    3.64
  -1  12   4   86.92    4.04
   1  12  -3   11.66    1.43
   1  12  -3    9.69    0.71
   1 -12  -3   10.07    0.72
   1  12  -3   11.75    1.15
   1 -12  -3    9.34    0.73
   1  12  -3    9.48    0.72
  -1  12   3   10.34    1.13
   1  12  -3    9.40    0.66
   1 -12  -3    8.74    0.98
  -1  12   3    9.13    1.15
  -1  12   2  306.69   10.62
   1  12  -2  312.44    9.90
   1 -12  -2  316.07    9.91
  -1 -12   2  311.19   10.62
  -1  12   2  306.34   10.77
   1  12  -2  306.73    9.88
   1 -12  -2  309.38    9.89
   1  12  -2  317.78   10.14
   1  12  -2  322.90   11.29
   1 -12  -2  317.32   11.31
   1  12  -2  318.03   10.83
   1 -12  -2  316.54   10.39
  -1 -12   1  275.45    9.15
   1  12  -1  250.66    9.59
  -1  12   1  245.94    8.72
   1  12  -1  262.73    8.64
   1  12  -1  259.84    8.28
   1 -12   0   12.81    0.95
   1  12   0   15.09    0.97
  -1 -12   0   16.01    0.79
  -1 -12   0   14.47    1.35
   1  12   0   15.04    1.68
  -1 -12   0   14.41    1.03
  -1  12   0   10.61    0.83
  -1 -12  -1  113.37    4.04
   1  12   1  114.93    4.28
   1 -12   1  109.80    3.57
  -1  12  -1  114.10    3.80
  -1 -12  -1  116.36    4.84
  -1  12  -1  110.43    4.68
  -1 -12  -1  112.04    3.55
  -1  12  -1  107.37    3.53
   1 -12   1  111.53    3.79
  -1 -12  -1  108.71    4.34
  -1  12  -2   -0.14    0.25
  -1 -12  -2    0.22    0.26
  -1 -12  -2    0.51    0.51
   1  12   2    0.20    0.23
   1 -12   2    0.03    0.24
  -1  12  -2    0.54    0.83
   1  12   2    0.96    0.61
  -1  12  -2   -0.22    0.68
   1 -12   2   -0.10    0.56
  -1 -12  -2    0.53    0.59
  -1  12  -3    0.77    0.35
  -1 -12  -3    1.52    0.40
   1  12   3    1.30    0.71
  -1  12  -3    0.43    0.73
  -1  12  -3    0.28    0.46
  -1 -12  -3    2.59    0.74
   1 -12   3    0.51    0.34
   1  12   3    0.90    0.36
  -1  12  -3    1.04    0.80
  -1 -12  -3    0.89    0.71
   1  12   4   -0.42    0.80
  -1  12  -4    0.05    0.42
   1  12   4    0.60    0.43
   1 -12   4    0.12    0.41
  -1  12  -4    0.07    0.47
  -1  12  -4    0.38    0.84
  -1  12  -4   -0.29    0.47
  -1 -12  -4    0.58    0.42
  -1  12  -4   -0.43    0.86
  -1 -12  -4    0.44    0.74
  -1 -12  -4    0.30    0.81
  -1  12  -5   99.37    3.91
  -1  12  -5  111.41    4.62
  -1  12  -5  104.21    4.04
  -1 -12  -5  106.83    4.07
  -1  12  -5   95.04    3.96
  -1  12  -5   95.47    4.33
   1  12   5  119.61    5.15
  -1  12  -5  107.15    4.00
  -1 -12  -5  108.69    4.67
   1  12   5  105.67    4.09
   1 -12   5  107.22    4.12
  -1  12  -6  129.39    4.79
   1 -12   6  132.73    5.02
  -1  12  -6  139.60    4.84
  -1  12  -6  135.54    5.26
  -1  12  -6  140.16    4.98
  -1 -12  -6  137.24    4.97
  -1  12  -6  114.97    4.07
  -1 -12  -6  121.78    5.45
  -1  12  -6  133.05    4.87
  -1  12  -6  131.43    5.17
   1  12   6  129.52    5.91
  -1  12  -7   23.47    1.55
  -1  12  -7   28.52    1.84
  -1 -12  -7   24.60    1.74
  -1  12  -7   26.50    1.80
   1  12   7   22.46    2.32
  -1  12  -7   23.68    1.66
  -1  12  -7   25.02    1.25
  -1  12  -8    0.47    0.69
  -1 -12  -8   -0.47    1.09
  -1  12  -8   -0.82    1.04
  -1  12  -8    0.62    0.80
  -1  12  -8   -0.22    0.88
   1  12   8   -0.24    1.30
  -1  12  -8   -0.41    0.52
  -1 -12  -8    3.12    1.54
  -1 -12  -9   -1.05    1.36
   1  12   9   -0.26    1.39
  -1  12  -9    0.21    0.81
  -1  12  -9   -0.55    1.15
  -1 -12  -9    0.54    1.12
  -1 -12 -10   22.50    2.82
   1  12  10   21.83    2.85
  -1  12 -10   20.13    1.79
  -1 -12 -10   19.71    2.24
  -1  12 -10   23.93    2.38
  -1 -12 -11   42.21    3.89
  -1  12 -11   46.04    3.45
  -1 -12 -11   40.71    3.23
   1  12  11   42.96    3.91
  -1  12 -12   60.27    4.25
  -1 -12 -12   64.95    4.26
   1  13 -12   -0.86    1.67
   1 -13 -12   -0.21    1.58
   1 -13 -11    6.09    2.12
  -1  13  11    5.67    2.05
   1  13 -11    4.78    1.63
   1 -13 -11    6.31    1.69
   1 -13 -10    1.70    1.46
   1 -13 -10    1.57    1.28
   1  13 -10    2.35    1.33
  -1  13  10    1.17    1.68
   1 -13  -9   -0.32    1.21
   1  13  -9    2.77    1.21
  -1  13   9    2.40    1.57
   1  13  -9    1.89    0.78
   1  13  -8   35.04    1.96
   1  13  -8   32.57    1.81
   1 -13  -8   31.13    2.31
   1  13  -8   36.17    2.45
  -1  13   8   36.10    3.13
   1  13  -7   -0.67    0.95
  -1 -13   7    0.39    1.24
   1  13  -7    0.93    0.54
   1  13  -7    0.33    0.65
   1 -13  -7    0.86    0.76
   1  13  -7   -0.10    0.82
  -1  13   7    0.87    1.24
   1  13  -7    0.25    0.83
   1 -13  -7   -0.36    0.88
   1  13  -7   -0.06    0.56
   1 -13  -6   17.87    1.36
   1  13  -6   17.81    1.37
   1  13  -6   18.18    1.56
   1  13  -6   17.48    1.72
  -1  13   6   19.41    2.13
   1  13  -6   17.62    1.05
   1 -13  -6   16.92    1.45
   1  13  -6   15.62    1.42
   1  13  -6   18.67    1.13
   1  13  -5  227.01    7.46
   1  13  -5  220.08    8.03
   1 -13  -5  214.07    8.14
   1  13  -5  233.53    8.51
   1  13  -5  225.36    7.64
   1 -13  -5  211.60    7.59
  -1  13   5  211.56    8.63
   1 -13  -5  223.31    7.78
   1  13  -5  221.81    7.77
   1 -13  -4   10.40    1.17
  -1  13   4   10.22    1.33
   1  13  -4    9.56    0.82
   1  13  -4   10.24    0.86
   1 -13  -4    8.29    0.82
   1  13  -4   12.26    0.87
   1 -13  -4   10.01    0.83
   1  13  -4    9.91    1.17
   1  13  -4   14.08    1.58
  -1  13   4   11.17    1.38
   1  13  -4    9.88    0.64
  -1  13   3  307.87   10.83
   1  13  -3  296.29    9.80
   1 -13  -3  296.88    9.81
   1  13  -3  311.42    9.80
   1  13  -3  302.99   10.59
   1  13  -3  309.56   11.11
  -1  13   3  312.93   10.74
   1 -13  -3  301.46   10.34
   1  13  -3  307.49    9.84
   1 -13  -3  305.07    9.85
  -1  13   2   60.16    2.97
   1  13  -2   58.94    3.35
   1  13  -2   64.81    3.08
   1 -13  -2   56.42    2.14
   1  13  -2   63.87    2.17
   1  13  -2   64.23    2.45
  -1  13   2   58.06    2.82
   1  13  -2   62.67    2.14
   1 -13  -2   58.10    2.13
  -1 -13   2   63.87    2.91
  -1 -13   1   66.57    3.13
  -1  13   1   64.19    2.81
   1  13  -1   67.51    2.42
   1 -13  -1   66.22    2.95
   1  13  -1   67.77    3.61
   1  13   0   31.16    2.43
   1 -13   0   34.52    1.72
  -1 -13   0   32.39    2.10
  -1  13   0   34.14    1.61
   1  13   0   33.98    1.66
  -1 -13   0   35.85    1.79
  -1 -13   0   34.90    1.42
  -1 -13  -1   11.39    1.08
  -1 -13  -1   15.84    1.52
  -1 -13  -1   12.33    0.91
  -1  13  -1   11.97    0.75
   1  13   1   12.61    1.05
   1 -13   1   11.70    0.75
  -1  13  -1   13.24    1.38
  -1 -13  -2    0.16    0.22
  -1  13  -2    0.41    0.25
   1  13   2    0.10    0.58
   1 -13   2    0.86    0.64
  -1  13  -2   -0.44    0.93
   1 -13   2    0.11    0.24
  -1  13  -2    0.24    0.76
  -1 -13  -2   -0.33    0.65
  -1 -13  -2    0.22    0.49
  -1 -13  -3   65.71    2.58
  -1  13  -3   68.28    2.60
  -1  13  -3   70.43    3.60
  -1 -13  -3   68.98    3.13
   1 -13   3   69.59    2.64
   1  13   3   67.00    2.62
   1  13   3   73.88    3.47
  -1  13  -3   72.02    3.38
  -1 -13  -3   75.88    3.58
  -1 -13  -4  124.81    5.48
   1  13   4  113.93    5.28
  -1  13  -4  117.80    4.33
  -1  13  -4  127.62    4.66
   1  13   4  124.39    4.49
   1 -13   4  127.17    4.52
  -1 -13  -4  120.82    5.04
  -1  13  -4  122.07    5.31
  -1 -13  -4  122.77    4.44
  -1  13  -4  123.86    4.45
  -1  13  -4  128.52    5.15
  -1 -13  -5   15.75    1.62
  -1  13  -5   15.37    1.10
  -1  13  -5   15.14    1.59
  -1  13  -5   14.62    1.15
  -1 -13  -5   14.08    1.11
  -1  13  -5   17.86    1.21
   1 -13   5   15.20    1.19
   1  13   5   13.33    1.70
  -1  13  -5   13.36    1.44
  -1  13  -5   12.53    1.03
  -1 -13  -5   14.58    1.73
  -1  13  -6    2.28    0.70
  -1  13  -6    1.47    0.99
  -1  13  -6    1.94    0.66
  -1  13  -6    2.14    0.69
   1  13   6    2.50    1.22
  -1  13  -6    1.40    0.90
  -1  13  -6    1.97    0.72
  -1 -13  -6    2.14    0.74
  -1  13  -7  111.50    4.23
  -1  13  -7  115.83    4.44
  -1 -13  -7  113.43    4.42
  -1  13  -7  116.08    4.62
   1  13   7  112.02    5.54
  -1  13  -7  112.15    4.25
  -1  13  -7  116.80    4.36
  -1  13  -7  117.48    4.88
  -1  13  -8   14.10    0.92
  -1  13  -8   16.03    1.36
  -1  13  -8   12.58    1.74
  -1 -13  -8   12.35    1.60
  -1  13  -8   14.29    1.36
  -1  13  -8   14.71    1.48
   1  13   8   11.84    2.06
  -1  13  -8   10.54    0.89
  -1 -13  -9   92.43    5.44
  -1  13  -9   90.49    3.95
   1  13   9   88.04    5.33
  -1  13  -9   95.46    4.73
  -1 -13  -9   83.78    4.51
  -1 -13 -10   -0.86    1.77
  -1  13 -10    0.12    0.91
  -1  13 -10    0.20    1.29
  -1 -13 -10    0.39    1.24
   1  13  10   -0.29    1.66
  -1  13 -11   -0.44    1.65
  -1 -13 -11   -0.84    1.50
   1  13  11   -1.24    1.84
  -1 -13 -11   -0.31    1.80
  -1 -13 -12   10.59    2.12
  -1  13 -12   13.00    2.30
   1  14 -12   16.04    2.31
   1 -14 -12    7.75    1.87
   1 -14 -11   22.21    2.32
   1  14 -11   19.15    2.25
   1 -14 -11   19.44    2.74
  -1  14  11   15.37    2.68
   1 -14 -10   41.62    3.69
   1 -14 -10   43.90    3.03
  -1  14  10   36.75    3.65
   1  14  -9   21.98    1.54
   1  14  -9   24.75    2.22
   1 -14  -9   23.42    2.09
  -1  14   9   28.01    2.96
   1  14  -8  156.14    5.56
  -1  14   8  150.17    7.28
   1  14  -8  149.82    5.32
   1  14  -8  157.63    6.33
   1 -14  -8  150.00    6.25
   1  14  -7  197.48    7.31
   1 -14  -7  183.89    7.21
   1  14  -7  199.93    7.08
   1 -14  -7  190.94    7.02
   1  14  -7  198.50    6.67
   1  14  -7  182.47    7.03
  -1  14   7  185.79    8.28
   1  14  -7  196.81    6.56
   1  14  -7  179.40    7.21
   1 -14  -6    0.65    0.62
   1  14  -6    0.91    0.69
   1  14  -6    1.46    1.01
   1 -14  -6    0.39    0.67
   1  14  -6   -0.70    0.76
  -1  14   6    0.60    1.08
   1  14  -6   -0.12    0.86
   1  14  -6    0.18    0.46
   1  14  -5   71.45    2.83
   1  14  -5   73.62    3.07
   1 -14  -5   65.14    2.97
   1 -14  -5   63.22    2.86
   1  14  -5   74.94    2.97
   1  14  -5   72.37    3.44
   1  14  -5   72.62    3.75
  -1  14   5   70.60    3.91
   1 -14  -5   71.26    3.45
   1  14  -5   68.71    2.47
  -1  14   4   92.15    4.52
   1  14  -4  100.94    3.48
   1  14  -4   99.18    4.73
   1  14  -4  109.59    4.45
   1  14  -4  110.66    3.84
   1 -14  -4   94.63    3.76
   1  14  -4  101.67    3.80
  -1  14   4   90.81    4.59
   1 -14  -4   99.50    4.25
   1  14  -4  105.83    3.75
   1 -14  -4   96.84    3.70
  -1  14   3    0.26    0.71
   1 -14  -3    0.08    0.60
   1 -14  -3    0.23    0.31
   1  14  -3    0.46    0.30
   1  14  -3    0.79    0.97
   1  14  -3    0.11    0.68
   1 -14  -3    0.35    0.93
   1  14  -3    1.20    0.36
   1 -14  -3    0.47    0.33
   1  14  -3    0.56    0.36
  -1  14   3    0.48    0.67
   1  14  -2   38.53    2.66
  -1  14   2   36.34    2.19
   1 -14  -2   37.52    1.40
   1  14  -2   33.71    1.37
   1 -14  -2   39.43    1.38
   1  14  -2   36.26    1.36
  -1  14   2   38.45    2.13
   1  14  -2   37.47    2.32
  -1 -14   2   33.83    2.11
   1  14  -1    1.95    0.38
  -1  14   1    2.38    0.67
   1  14  -1    1.98    1.05
  -1  14   1    2.83    0.65
   1 -14  -1    2.92    0.69
  -1 -14   1    1.22    0.74
   1  14   0    3.58    1.24
  -1  14   0    3.37    0.56
  -1 -14   0    3.19    0.85
   1  14   0    3.08    0.55
  -1 -14   0    3.49    0.64
   1 -14   0    3.22    0.59
  -1 -14  -1    3.66    1.00
  -1  14  -1    6.18    1.15
   1 -14   1    2.90    0.83
  -1  14  -1    4.50    0.51
  -1 -14  -1    2.82    0.53
   1 -14   1    3.37    0.46
  -1 -14  -1    3.82    0.74
   1  14   1    3.29    0.70
  -1 -14  -2   43.45    2.45
  -1  14  -2   43.43    1.61
  -1 -14  -2   42.43    1.60
   1 -14   2   44.62    2.48
  -1 -14  -2   39.48    2.70
  -1  14  -2   44.25    2.90
  -1  14  -2   43.52    1.70
  -1  14  -2   44.03    1.62
  -1 -14  -2   39.46    2.09
  -1 -14  -2   40.18    1.68
  -1  14  -2   46.66    2.68
   1  14   2   43.70    2.38
  -1  14  -3   27.36    2.19
  -1 -14  -3   31.32    2.17
  -1 -14  -3   26.96    1.79
  -1  14  -3   30.43    1.37
  -1 -14  -3   31.30    1.37
   1  14   3   28.78    2.05
  -1  14  -3   27.33    2.03
  -1  14  -4    1.32    1.07
  -1  14  -4    0.08    0.54
  -1 -14  -4   -0.34    0.81
   1  14   4    0.30    0.83
  -1  14  -4    0.59    0.41
  -1  14  -4   -0.25    0.92
  -1  14  -4    0.38    0.43
  -1 -14  -4   -0.33    0.44
  -1 -14  -4    0.96    0.94
  -1  14  -5   12.40    0.96
   1  14   5   12.14    1.60
  -1  14  -5   13.03    1.59
  -1  14  -5   14.92    1.03
  -1 -14  -5    9.98    1.38
  -1 -14  -5   12.58    1.75
  -1  14  -5   12.65    1.46
  -1  14  -5   13.94    1.14
  -1  14  -5   14.95    1.13
  -1 -14  -5   12.28    1.06
  -1  14  -6    0.27    1.01
  -1  14  -6    0.51    0.64
  -1 -14  -6    0.17    0.63
  -1  14  -6   -0.16    0.57
  -1  14  -6   -0.24    0.82
  -1 -14  -6   -0.23    0.73
   1  14   6   -0.99    1.16
  -1  14  -6    0.20    0.54
  -1  14  -6    0.21    0.57
  -1 -14  -6   -0.21    0.98
  -1  14  -7    3.19    1.04
   1  14   7    2.44    1.36
  -1  14  -7    2.03    0.75
  -1  14  -7    1.38    0.70
  -1 -14  -7    1.86    0.81
  -1  14  -7    1.88    0.82
  -1  14  -7   -0.85    1.03
  -1 -14  -7    1.21    0.93
  -1  14  -7    2.36    0.75
   1  14   8   20.70    2.51
  -1  14  -8   20.77    1.54
  -1 -14  -8   17.32    1.84
  -1  14  -8   21.39    2.04
   1  14   9   29.87    3.08
  -1  14  -9   32.16    2.05
  -1 -14  -9   29.77    3.11
  -1 -14  -9   28.62    2.43
  -1  14  -9   31.16    2.64
   1  14  10    2.64    1.94
  -1  14 -10    1.53    0.92
  -1 -14 -10    0.29    1.60
  -1  14 -10   -0.20    1.35
  -1 -14 -10    0.96    1.25
   1  14  11    1.25    1.69
  -1  14 -11    0.22    1.50
  -1 -14 -11    2.28    1.41
  -1 -14 -11    3.74    1.97
  -1 -14 -12   13.69    2.12
  -1  14 -12   14.05    2.26
   1  15 -12    3.38    1.59
   1 -15 -12    1.40    1.33
   1  15 -11    7.99    1.80
   1 -15 -11    6.47    1.67
   1 -15 -11    9.38    2.25
  -1  15  11    8.12    2.38
   1  15 -10    4.24    1.45
   1 -15 -10    2.69    1.21
  -1  15  10    0.90    1.64
   1  15  -9   14.43    1.26
   1  15  -9   14.49    1.76
   1 -15  -9   17.94    1.85
  -1  15   9   16.62    2.56
   1  15  -8    0.65    0.60
  -1  15   8    2.52    1.47
   1 -15  -8    0.13    0.86
   1  15  -8    2.75    1.08
   1 -15  -7   59.62    2.95
   1  15  -7   67.31    3.06
  -1  15   7   58.43    3.98
   1 -15  -7   55.75    3.07
   1  15  -7   70.96    3.31
   1  15  -7   68.55    2.74
   1  15  -7   60.97    3.17
   1  15  -6   74.20    3.85
  -1  15   6   69.28    4.09
   1  15  -6   73.78    2.87
   1  15  -6   70.66    3.49
   1  15  -6   75.91    3.27
   1 -15  -6   69.82    3.18
   1 -15  -6   73.70    3.08
   1  15  -6   72.10    3.08
   1  15  -6   63.02    2.40
   1  15  -5    6.72    0.79
   1 -15  -5    3.96    0.69
  -1  15   5    5.06    1.34
   1  15  -5    4.92    0.69
   1  15  -5    3.68    1.17
   1  15  -5    5.43    0.81
   1 -15  -5    4.26    0.75
   1  15  -5    7.98    1.21
   1  15  -5    4.86    0.44
   1 -15  -5    3.58    1.00
  -1  15   4    6.98    1.23
   1  15  -4    9.88    0.64
   1  15  -4   10.46    0.91
   1  15  -4    7.19    1.43
   1 -15  -4    7.91    0.77
   1  15  -4   10.68    0.82
  -1  15   4    8.51    1.37
   1 -15  -4    7.62    1.06
   1  15  -4    9.34    1.27
   1 -15  -4    8.35    0.79
   1  15  -4   10.75    0.82
  -1  15   3   36.05    2.26
  -1  15   3   37.24    2.40
   1  15  -3   34.15    2.62
  -1 -15   3   39.25    2.23
   1 -15  -3   35.22    1.50
   1  15  -3   35.17    1.50
   1  15  -3   34.14    2.30
   1 -15  -3   36.56    1.98
   1 -15  -3   35.81    1.51
   1  15  -3   35.55    1.51
  -1  15   2    1.81    0.72
   1 -15  -2    1.50    0.81
   1  15  -2    2.55    1.20
   1  15  -2    3.16    0.96
   1  15  -2    2.05    0.25
   1 -15  -2    1.46    0.24
  -1  15   2    2.19    0.77
  -1 -15   2    2.21    0.80
   1  15  -2    2.40    0.27
   1 -15  -2    1.30    0.25
  -1  15   1   64.42    2.86
  -1  15   1   60.65    2.98
   1  15  -1   65.32    2.43
   1  15  -1   64.31    3.74
   1 -15  -1   68.81    3.06
  -1 -15   1   68.03    3.28
   1  15   0    4.00    1.26
  -1 -15   0    2.11    0.92
  -1 -15   0    3.04    0.64
   1 -15   0    1.75    0.53
   1  15   0    1.38    0.52
  -1  15   0    3.29    0.59
   1 -15   1   55.68    2.22
  -1 -15  -1   60.53    2.82
   1  15   1   58.07    2.68
   1 -15   1   57.65    3.06
  -1  15  -1   56.36    2.20
  -1 -15  -1   53.88    2.34
  -1 -15  -1   60.25    3.26
  -1  15  -1   58.18    3.28
  -1 -15  -2   99.80    4.96
  -1  15  -2  103.00    5.04
  -1  15  -2  104.40    3.49
   1  15   2  106.75    4.47
  -1  15  -2  103.74    3.56
  -1 -15  -2  109.32    4.17
  -1  15  -2  111.93    4.84
   1 -15   2  111.22    4.67
  -1 -15  -2  110.26    4.60
  -1  15  -2  111.59    3.59
  -1 -15  -2  104.41    3.58
  -1  15  -3   63.00    3.49
   1  15   3   78.60    3.65
  -1  15  -3   68.14    2.75
  -1 -15  -3   72.52    2.79
  -1 -15  -3   75.74    3.29
  -1  15  -3   69.56    3.83
  -1 -15  -3   72.04    3.65
  -1  15  -3   68.71    2.63
  -1 -15  -3   74.51    2.65
  -1  15  -4   35.68    2.40
   1  15   4   34.46    2.46
  -1  15  -4   34.83    1.57
  -1  15  -4   33.31    1.49
  -1 -15  -4   34.35    2.21
  -1  15  -4   32.54    2.50
  -1  15  -4   36.80    1.96
  -1  15  -4   37.66    1.69
  -1 -15  -4   34.80    1.66
  -1 -15  -4   34.61    2.57
  -1  15  -4   35.07    1.86
  -1 -15  -4   34.01    1.81
  -1  15  -5   12.24    1.16
  -1 -15  -5    7.97    1.02
   1  15   5    9.78    1.56
  -1  15  -5    8.63    1.33
  -1  15  -5    9.84    0.81
  -1  15  -5    9.94    1.02
  -1 -15  -5    9.35    1.53
  -1  15  -5   10.39    1.54
  -1  15  -5    9.05    0.82
  -1 -15  -5    8.23    1.34
  -1 -15  -5    8.43    0.91
  -1  15  -5   10.08    0.93
  -1  15  -6    1.39    0.58
   1  15   6    0.60    1.16
  -1  15  -6    1.00    0.62
  -1  15  -6    2.23    0.92
  -1 -15  -6    0.78    0.81
  -1  15  -6    2.32    0.66
  -1  15  -6    1.43    1.08
  -1  15  -6    1.24    0.71
  -1 -15  -6    2.29    0.69
  -1 -15  -6    0.21    1.23
  -1  15  -7    1.74    0.71
  -1  15  -7    2.37    1.07
  -1 -15  -7    1.19    0.96
  -1  15  -7    1.85    0.72
  -1  15  -7    2.63    0.79
  -1 -15  -7    0.23    1.42
  -1  15  -7    1.32    1.07
  -1  15  -7    2.42    0.81
  -1 -15  -7    2.21    0.80
   1  15   7    0.90    1.29
  -1  15  -8    8.10    1.10
  -1 -15  -8    8.93    1.51
  -1  15  -8   10.45    1.61
   1  15   8    9.04    1.88
  -1  15  -9    1.48    0.85
  -1 -15  -9    2.71    1.32
  -1  15  -9    0.18    1.26
   1  15   9    1.93    1.73
  -1  15 -10    1.05    0.90
  -1 -15 -10   -0.59    1.66
  -1 -15 -10    0.94    1.28
  -1  15 -10    0.20    1.36
   1  15  10   -0.30    1.68
  -1  15 -11   17.21    2.29
  -1 -15 -11   12.96    2.02
  -1  15 -12    4.61    1.70
  -1 -15 -12    3.03    1.57
   1 -16 -12   -0.78    1.43
   1  16 -12   -0.42    1.51
   1 -16 -11    0.72    1.25
   1  16 -11    0.19    1.37
   1 -16 -10   10.68    1.65
   1  16 -10   13.57    1.90
  -1  16  10   12.23    2.40
   1  16  -9   31.51    2.41
   1 -16  -9   29.65    2.32
  -1  16   9   26.77    3.10
   1 -16  -9   32.28    3.20
   1 -16  -8    3.53    1.57
   1  16  -8    3.56    0.73
   1  16  -8    2.82    1.12
   1 -16  -8    4.15    1.13
  -1  16   8    4.12    1.54
   1 -16  -7    1.38    0.78
   1  16  -7    0.76    0.75
   1 -16  -7    1.15    1.22
  -1  16   7    0.23    1.46
   1  16  -7    1.01    0.59
   1 -16  -7    1.33    0.83
   1  16  -7    1.48    0.84
   1  16  -6   50.59    2.27
   1  16  -6   47.60    2.88
  -1  16   6   46.87    3.35
   1 -16  -6   47.80    2.51
   1  16  -6   51.74    2.56
   1 -16  -6   49.71    2.40
   1  16  -6   52.84    2.48
   1 -16  -5    8.90    0.91
   1  16  -5    6.60    0.87
   1  16  -5    5.29    0.78
   1  16  -5    9.13    1.56
   1  16  -5    7.11    0.82
   1 -16  -5    8.82    0.87
   1  16  -5    7.12    1.24
   1 -16  -5    8.78    1.27
  -1  16   5    9.68    1.58
   1  16  -4    4.43    0.61
   1 -16  -4    6.06    0.67
  -1  16   4    4.56    1.17
   1 -16  -4    6.41    1.32
   1 -16  -4    5.98    1.05
   1  16  -4    4.10    0.70
   1  16  -4    5.38    1.49
   1  16  -4    5.44    0.65
   1 -16  -4    6.23    0.67
   1  16  -4    4.13    1.06
   1 -16  -4    4.45    1.40
  -1 -16   3  142.34    5.47
  -1  16   3  127.92    5.61
   1  16  -3  137.69    4.49
   1 -16  -3  126.11    4.47
   1  16  -3  134.60    6.09
   1  16  -3  139.20    5.68
   1 -16  -3  132.23    5.67
  -1  16   3  122.67    5.45
   1 -16  -3  133.21    4.51
   1  16  -3  139.38    4.52
   1 -16  -2   44.68    1.52
   1  16  -2   44.40    1.52
   1 -16  -2   45.47    1.52
   1  16  -2   49.81    3.25
  -1  16   2   45.52    2.45
   1 -16  -2   50.93    2.69
  -1  16   2   43.71    2.55
   1  16  -2   44.17    2.75
  -1 -16   2   48.27    2.65
   1  16  -1    0.19    1.22
  -1  16   1    0.70    0.63
  -1 -16   1    0.89    0.74
   1  16  -1    0.53    0.36
   1 -16  -1    0.29    0.63
  -1  16   1    0.25    0.55
   1  16   0    6.39    1.54
  -1  16   0    6.39    0.77
   1 -16   0    6.15    0.78
  -1 -16   0    6.06    0.85
  -1  16   0    4.88    0.82
   1 -16   0    6.42    1.21
  -1 -16   0    5.83    1.07
   1  16   0    6.57    0.78
  -1  16  -1   80.96    4.03
  -1  16  -1   75.78    2.80
  -1 -16  -1   71.00    2.92
   1  16   1   75.05    3.31
  -1 -16  -1   79.95    3.96
   1 -16   1   80.48    3.83
  -1  16  -1   74.71    4.27
  -1 -16  -1   74.90    3.41
   1 -16   1   76.34    2.84
  -1  16  -2   49.84    1.81
  -1 -16  -2   54.18    2.83
  -1  16  -2   51.19    1.74
  -1 -16  -2   50.06    1.76
  -1  16  -2   51.30    3.04
  -1 -16  -2   53.13    3.24
   1  16   2   52.07    2.71
   1 -16   2   51.95    2.88
  -1  16  -2   50.87    3.32
  -1  16  -2   48.54    1.70
  -1 -16  -2   48.62    1.72
  -1 -16  -2   50.90    2.38
  -1  16  -3   37.90    2.82
  -1  16  -3   40.47    1.81
  -1 -16  -3   41.10    1.81
  -1 -16  -3   41.27    2.29
  -1 -16  -3   42.26    2.68
   1  16   3   43.48    2.63
  -1 -16  -3   43.35    1.72
  -1  16  -3   42.43    1.72
  -1  16  -3   49.24    2.85
  -1 -16  -4    1.51    0.91
  -1  16  -4    4.16    1.23
  -1 -16  -4    1.96    0.47
  -1  16  -4    2.40    0.51
  -1 -16  -4    0.57    0.85
  -1  16  -4    0.73    0.29
  -1  16  -4    1.04    0.56
  -1 -16  -4    2.31    0.62
  -1  16  -4    1.38    0.40
   1  16   4    0.95    0.97
  -1  16  -4    1.04    0.65
  -1  16  -4    2.01    1.00
   1  16   5   39.92    2.91
  -1  16  -5   43.40    2.88
  -1 -16  -5   41.21    2.02
  -1  16  -5   45.11    2.07
  -1 -16  -5   44.57    3.06
  -1  16  -5   44.95    2.25
  -1  16  -5   44.60    2.31
  -1 -16  -5   38.74    2.19
  -1 -16  -5   38.24    2.55
  -1  16  -5   43.16    1.84
  -1  16  -5   41.53    1.77
   1  16   6   51.70    3.49
  -1  16  -6   51.34    3.18
  -1  16  -6   52.42    2.20
  -1  16  -6   53.91    2.53
  -1  16  -6   57.02    2.52
  -1 -16  -6   50.92    2.44
  -1  16  -6   57.35    2.87
  -1 -16  -6   50.13    2.68
  -1  16  -6   49.69    2.23
  -1  16  -7   14.23    1.79
  -1  16  -7   18.40    1.72
  -1 -16  -7   14.10    1.57
  -1 -16  -7   21.97    1.58
  -1  16  -7   18.12    1.49
   1  16   7   16.59    2.23
  -1  16  -7   20.01    1.47
  -1  16  -8    0.47    1.02
  -1 -16  -8    0.15    1.00
  -1  16  -8   -0.19    0.73
  -1 -16  -8   -0.26    1.43
  -1  16  -9    7.50    1.18
   1  16   9    5.33    1.85
  -1 -16  -9    7.95    1.48
  -1  16  -9   11.13    1.75
   1  16  10   15.36    2.56
  -1  16 -10   21.97    2.33
  -1 -16 -10   22.33    2.25
  -1 -16 -11   17.07    2.16
  -1  16 -11   17.87    2.33
   1 -17 -12   37.17    3.05
   1  17 -11    2.63    1.45
   1 -17 -11   -0.53    1.20
  -1  17  10   -1.55    2.00
   1 -17 -10    2.88    1.26
   1  17 -10    1.02    1.11
   1 -17 -10    0.60    1.71
  -1  17   9   16.89    2.57
   1 -17  -9   17.52    2.41
   1 -17  -9   10.16    1.54
   1  17  -9   13.56    1.73
   1 -17  -8   -0.26    1.32
  -1  17   8    0.52    1.44
   1  17  -8   -0.15    0.59
   1 -17  -8    1.13    0.94
   1  17  -8   -0.13    0.88
   1  17  -7   12.55    1.38
   1 -17  -7   10.38    1.26
  -1  17   7   10.48    1.92
   1  17  -7   10.04    0.98
   1 -17  -7    9.47    1.16
   1  17  -7   11.86    1.26
   1 -17  -7   12.21    1.96
  -1  17   6   70.51    4.27
   1 -17  -6   69.00    4.22
   1  17  -6   73.49    3.24
   1 -17  -6   77.36    3.28
   1 -17  -6   71.68    3.12
   1  17  -6   70.80    3.11
   1  17  -6   72.27    3.03
   1  17  -5    3.46    0.70
   1  17  -5    3.73    0.70
   1 -17  -5    3.58    0.71
   1 -17  -5    2.53    0.98
   1 -17  -5    5.54    1.43
   1  17  -5    4.96    1.23
  -1  17   5    4.58    1.36
   1 -17  -5    3.56    0.66
   1  17  -5    3.00    0.66
  -1  17   4  398.78   14.45
   1  17  -4  388.03   13.35
   1 -17  -4  399.00   13.05
   1  17  -4  421.30   13.08
   1 -17  -4  416.05   13.08
   1  17  -4  406.86   13.07
   1 -17  -4  409.17   14.53
   1  17  -4  413.79   14.24
   1 -17  -4  402.48   13.76
  -1  17   3   85.58    4.20
   1  17  -3   85.08    4.66
   1  17  -3   90.49    3.03
   1 -17  -3   88.63    3.03
  -1 -17   3   88.91    4.04
   1 -17  -3   90.22    3.07
   1  17  -3   83.15    3.04
   1  17  -3   88.13    4.29
   1 -17  -3   86.79    4.25
  -1  17   2   97.41    4.14
   1  17  -2   87.58    4.81
  -1  17   2  101.14    4.34
  -1 -17   2   91.98    4.29
   1 -17  -2   97.43    4.31
  -1 -17   1  174.76    6.73
  -1  17   1  160.55    6.29
   1  17  -1  159.96    7.23
   1  17  -1  167.43    5.59
  -1  17   1  177.50    6.17
   1 -17  -1  157.84    6.20
  -1 -17   0  112.32    4.40
  -1  17   0  115.06    4.47
   1 -17   0  108.67    4.27
  -1 -17   0  118.31    5.14
   1 -17   0  123.84    5.27
   1  17   0  109.76    5.60
   1  17   0  110.68    4.25
  -1  17   0  113.45    4.23
  -1 -17  -1    4.27    0.91
   1 -17   1    3.85    0.55
   1 -17   1    4.39    1.20
  -1 -17  -1    4.69    0.64
  -1  17  -1    3.67    1.27
  -1 -17  -1    6.37    1.31
   1  17   1    4.20    0.82
  -1  17  -1    4.47    0.55
  -1  17  -1    5.04    1.50
  -1  17  -2  624.09   21.02
   1  17   2  662.22   20.13
  -1 -17  -2  669.48   21.04
  -1  17  -2  662.21   20.74
   1 -17   2  633.07   20.38
  -1  17  -2  572.10   18.77
  -1 -17  -2  637.11   20.22
  -1 -17  -2  649.48   19.56
  -1  17  -3  371.38   11.81
  -1 -17  -3  383.13   11.82
  -1  17  -3  348.18   13.49
  -1 -17  -3  361.57   11.88
  -1  17  -3  371.23   11.88
  -1 -17  -3  376.30   13.81
   1  17   3  376.81   13.13
  -1 -17  -3  380.03   13.24
  -1  17  -3  368.30   13.30
  -1 -17  -3  380.01   12.61
  -1  17  -4    0.09    0.65
  -1 -17  -4    0.34    0.90
  -1  17  -4    1.95    0.60
  -1 -17  -4    1.06    0.50
  -1 -17  -4    0.80    0.83
  -1  17  -4    0.88    1.18
  -1  17  -4    1.26    0.39
   1  17   4    2.29    1.07
  -1 -17  -4    1.44    0.48
  -1  17  -4    0.24    0.43
  -1  17  -5    0.18    0.63
  -1  17  -5   -0.04    0.40
   1  17   5   -0.93    1.18
  -1  17  -5   -0.34    0.31
  -1 -17  -5   -0.26    1.05
  -1  17  -5   -0.26    0.61
  -1 -17  -5    0.08    0.62
  -1 -17  -5    0.20    1.05
  -1  17  -5    0.34    1.18
  -1 -17  -5    0.38    0.51
  -1  17  -5    0.38    0.53
  -1 -17  -6    0.22    1.15
  -1  17  -6    0.88    0.77
  -1 -17  -6    0.10    0.77
   1  17   6   -1.89    1.32
  -1  17  -6    0.90    0.70
  -1  17  -6   -0.16    1.20
  -1  17  -6    1.10    0.69
  -1 -17  -6    0.77    0.65
  -1 -17  -7    0.24    1.52
  -1  17  -7    2.12    1.04
  -1 -17  -7    2.97    0.92
   1  17   7    3.76    1.47
  -1  17  -7    2.68    0.77
  -1  17  -7    2.74    1.33
  -1 -17  -7    3.93    0.88
  -1  17  -7    2.13    0.83
  -1  17  -8    3.53    0.86
  -1 -17  -8   -0.26    1.55
  -1  17  -8    3.37    1.16
  -1 -17  -8    3.56    1.13
   1  17   8    0.78    1.32
  -1  17  -9    0.17    1.24
  -1 -17  -9   -0.16    1.18
  -1 -17  -9   -0.28    1.71
   1  17   9    0.85    1.57
  -1  17  -9   -0.11    0.83
   1  17  10   -0.61    1.93
  -1  17 -10    0.96    1.31
  -1 -17 -10    2.83    1.33
  -1 -17 -11   10.91    1.91
  -1  17 -11   12.80    2.02
   1 -18 -11    1.02    1.18
   1 -18 -10   11.47    1.69
   1  18 -10   12.26    1.78
  -1  18  10   16.02    2.83
   1 -18 -10    7.59    2.14
   1  18  -9    0.59    1.01
   1 -18  -9    1.25    1.00
  -1  18   9    0.29    1.66
   1 -18  -9    0.57    1.58
   1  18  -8   11.99    1.52
   1 -18  -8   13.30    1.47
   1 -18  -8   11.24    2.07
   1  18  -8   11.65    1.10
  -1  18   8    9.87    2.01
   1 -18  -7   37.74    2.11
   1 -18  -7   36.21    3.10
  -1  18   7   32.29    3.06
   1  18  -7   36.96    1.93
   1  18  -7   38.86    2.27
   1 -18  -7   36.65    2.21
   1  18  -6   -0.08    0.76
   1 -18  -6   -0.08    0.75
   1  18  -6    1.23    0.73
   1 -18  -6    0.37    0.76
  -1  18   6    0.44    1.27
   1 -18  -6   -0.22    1.30
   1  18  -6    1.09    0.61
   1  18  -5   50.62    2.48
   1 -18  -5   63.01    3.70
   1  18  -5   55.08    2.42
   1 -18  -5   56.68    2.44
   1 -18  -5   50.53    3.87
  -1  18   5   58.16    3.61
   1 -18  -5   58.27    2.42
   1  18  -5   54.06    2.39
  -1  18   4   92.84    4.64
   1  18  -4   85.29    4.39
   1 -18  -4   94.35    4.69
   1  18  -4   89.96    3.33
   1 -18  -4   96.25    3.36
   1  18  -4   93.05    3.36
   1 -18  -4   95.13    3.37
   1  18  -4   84.69    3.67
   1  18  -3    1.91    1.15
   1  18  -3    1.93    0.33
   1 -18  -3    2.98    0.37
  -1  18   3    3.16    1.04
  -1 -18   3    3.78    1.08
   1 -18  -3    3.13    0.38
   1  18  -3    2.35    0.36
   1 -18  -3    2.12    1.09
  -1 -18   2    3.81    1.08
  -1  18   2    5.96    1.12
   1 -18  -2    5.32    1.09
  -1 -18   1   50.31    2.99
  -1  18   1   51.24    2.67
   1  18  -1   50.54    2.02
   1 -18  -1   48.27    3.17
   1 -18  -1   49.51    2.57
  -1  18   1   48.97    2.46
  -1  18   0    9.24    0.92
  -1  18   0   10.69    1.12
  -1 -18   0    9.98    1.02
   1  18   0   10.58    0.97
   1 -18   0    8.88    0.95
  -1 -18   0    7.19    1.34
   1 -18   0    9.34    1.44
  -1 -18  -1   62.12    3.52
  -1 -18  -1   56.58    2.90
   1 -18   1   59.17    2.37
   1  18   1   59.48    2.85
  -1  18  -1   60.90    2.64
   1 -18   1   59.39    3.39
   1  18   2   28.66    2.03
   1 -18   2   26.51    2.16
  -1 -18  -2   26.04    2.05
  -1 -18  -2   28.05    1.67
  -1 -18  -2   32.10    2.54
  -1  18  -3    8.04    0.59
  -1 -18  -3    6.94    0.57
   1  18   3    7.34    1.25
  -1 -18  -3    6.54    1.02
  -1 -18  -3    5.67    1.19
  -1 -18  -3    5.74    1.50
  -1 -18  -4    0.54    0.44
  -1  18  -4   -0.05    0.43
  -1  18  -4    0.11    0.46
  -1 -18  -4   -0.34    0.47
  -1  18  -4    0.17    0.33
   1  18   4   -0.17    0.97
  -1 -18  -4    0.88    1.07
  -1 -18  -4   -0.34    0.82
  -1  18  -4    0.10    0.68
  -1  18  -5   11.42    1.18
   1  18   5    8.02    1.62
  -1 -18  -5   10.87    1.05
  -1  18  -5    9.10    0.63
  -1  18  -5   12.96    0.98
  -1 -18  -5   10.83    0.93
  -1 -18  -5   11.50    1.76
  -1  18  -5   10.49    1.05
   1  18   6   -0.64    1.18
  -1  18  -6    1.21    0.70
  -1 -18  -6    0.60    0.63
  -1 -18  -6   -0.22    1.16
  -1 -18  -6    1.68    0.78
  -1  18  -6    0.93    0.74
  -1 -18  -7    2.22    0.78
  -1  18  -7    3.61    0.86
  -1  18  -7    3.15    1.03
  -1 -18  -7    2.73    0.98
  -1 -18  -7    0.24    1.46
   1  18   7    4.07    1.57
  -1  18  -8   26.12    1.80
   1  18   8   31.69    3.04
  -1 -18  -8   27.59    2.09
  -1  18  -8   24.56    2.14
  -1 -18  -9    3.54    1.20
  -1  18  -9    3.03    1.36
  -1 -18  -9    3.70    1.73
   1  18   9    4.58    1.85
  -1  18  -9    2.67    0.96
   1  18  10   -0.92    1.75
  -1 -18 -10   -0.17    1.17
  -1  18 -10    0.75    1.32
  -1 -18 -11   -0.55    1.35
   1 -19 -11   -0.16    1.44
   1 -19 -10   54.82    3.30
   1 -19  -9    3.45    1.84
  -1  19   9    6.19    2.04
   1  19  -9    7.44    1.42
   1 -19  -9    5.86    1.26
   1 -19  -8    3.19    1.64
   1 -19  -8    4.73    1.07
   1  19  -8    4.68    1.11
  -1  19   8    6.24    1.93
   1 -19  -7    1.35    0.85
   1  19  -7    0.60    0.86
   1 -19  -7   -0.24    1.40
   1 -19  -7    0.17    0.70
  -1  19   7   -0.74    1.49
   1  19  -7    0.45    0.60
  -1  19   6  104.63    5.45
   1 -19  -6  106.31    4.12
   1  19  -6  110.08    4.11
   1 -19  -6  112.00    4.10
   1  19  -6  117.32    4.20
   1 -19  -5   23.04    1.33
   1  19  -5   24.04    1.34
   1  19  -5   23.68    1.50
   1 -19  -5   19.37    1.26
  -1  19   5   24.47    2.41
   1 -19  -4    0.41    0.40
   1  19  -4    0.15    0.38
  -1  19   4   -0.18    1.00
   1 -19  -4    0.89    1.10
   1  19  -4   -0.04    0.39
   1 -19  -4    0.31    0.38
  -1 -19   3   23.76    1.93
   1 -19  -3   22.31    0.82
   1  19  -3   18.93    0.80
   1 -19  -3   21.49    2.01
   1  19  -3   18.71    2.06
   1  19  -3   18.49    0.77
   1 -19  -3   21.25    0.81
  -1 -19   2    0.86    0.92
  -1  19   2    1.74    0.92
   1 -19  -2    0.13    0.82
  -1  19   1  357.20   12.25
   1 -19  -1  365.15   13.11
  -1 -19   1  348.97   12.70
   1 -19  -1  353.07   12.15
   1  19   0  183.63    6.41
  -1  19   0  180.15    6.63
   1 -19   0  179.79    6.44
  -1 -19   0  177.38    6.54
  -1 -19   0  176.06    7.36
   1 -19   0  183.95    7.52
  -1  19  -1  157.19    5.80
   1 -19   1  163.84    6.82
   1  19   1  161.84    6.09
  -1 -19  -1  164.75    6.23
   1 -19   1  161.20    5.53
  -1 -19  -1  160.83    6.89
  -1 -19  -2    3.57    1.44
   1 -19   2    3.76    1.24
  -1  19  -2    2.00    0.58
  -1 -19  -2    2.48    0.73
   1  19   2    1.11    0.88
  -1 -19  -2    1.46    0.93
  -1 -19  -3   29.96    2.33
  -1  19  -3   32.98    1.22
  -1 -19  -3   30.01    1.23
  -1 -19  -3   30.54    1.94
  -1 -19  -3   28.25    2.68
   1  19   3   32.93    2.37
  -1  19  -3   31.63    1.18
  -1 -19  -3   31.44    1.21
  -1 -19  -4    5.74    1.32
  -1 -19  -4    3.39    1.01
  -1 -19  -4    2.16    1.49
  -1 -19  -4    3.67    0.59
  -1  19  -4    4.77    0.63
  -1 -19  -4    4.51    0.57
  -1  19  -4    5.56    0.60
  -1  19  -4    2.73    0.35
   1  19   4    2.91    1.29
  -1  19  -4    3.98    0.88
  -1  19  -5    5.82    0.99
  -1 -19  -5    5.77    0.75
  -1  19  -5    6.57    0.83
  -1 -19  -5    5.64    0.82
   1  19   5    4.68    1.41
   1  19   6    3.07    1.36
  -1 -19  -6    4.85    0.80
  -1  19  -6    3.47    0.87
  -1  19  -6    5.24    0.97
  -1 -19  -6    4.46    0.91
   1  19   7   23.62    2.57
  -1  19  -7   28.76    1.79
  -1  19  -7   26.43    1.93
  -1 -19  -7   21.43    1.76
  -1 -19  -7   21.99    1.60
  -1 -19  -8   20.31    2.68
  -1  19  -8   22.72    2.01
  -1 -19  -8   25.26    2.03
   1  19   8   24.93    2.87
  -1  19  -8   23.98    1.76
  -1 -19  -9    2.88    1.85
  -1  19  -9    2.44    1.26
  -1 -19  -9    2.51    1.18
   1  19   9    3.19    1.89
  -1 -19 -10   57.33    3.47
  -1 -19 -11   -0.89    1.25
   1 -20 -11    1.57    1.35
   1 -20 -10   -0.14    1.18
  -1  20   9   28.08    3.13
   1 -20  -9   21.43    1.96
   1 -20  -9   27.78    3.18
  -1  20   8    6.34    1.93
   1 -20  -8    4.37    1.06
   1 -20  -8    4.62    1.76
   1  20  -7   14.56    1.17
  -1  20   7    9.07    2.02
   1  20  -7   11.71    1.25
   1 -20  -7   11.06    1.20
   1  20  -6    3.02    0.79
   1 -20  -6    2.87    1.69
   1 -20  -6    0.23    1.65
   1  20  -6    3.33    0.73
   1 -20  -6    3.15    0.72
   1 -20  -6    2.81    0.71
   1 -20  -5   47.52    3.51
  -1  20   5   56.87    3.68
   1 -20  -5   57.32    2.35
   1  20  -5   55.10    2.64
   1 -20  -5   57.32    2.36
   1  20  -5   58.00    2.36
  -1  20   4   49.33    3.27
   1 -20  -4   54.17    3.41
   1 -20  -4   53.06    2.02
   1  20  -4   56.40    2.02
   1 -20  -4   50.81    2.01
  -1  20   3  110.40    5.11
   1 -20  -3  102.83    5.00
  -1 -20   3  113.68    5.02
   1 -20  -2  176.67    7.85
  -1  20   2  188.86    7.25
   1 -20  -2  179.37    7.13
  -1 -20   2  188.69    7.41
  -1 -20   1    0.32    1.08
   1 -20  -1    1.34    1.19
  -1  20   1    3.76    0.95
   1 -20  -1    1.47    0.80
   1 -20   0    1.62    0.68
  -1  20   0    1.45    0.72
   1 -20   0    3.25    1.32
  -1 -20   0    2.07    1.08
  -1 -20   0    2.67    0.79
   1  20   0    2.45    0.69
   1 -20   1   59.51    3.56
  -1 -20  -1   63.42    3.11
   1 -20   1   61.23    2.45
  -1 -20  -1   66.13    3.78
  -1  20  -1   57.75    2.71
   1  20   1   65.40    3.04
   1 -20   2   47.70    3.03
  -1  20  -2   42.41    2.02
   1  20   2   46.48    2.71
  -1 -20  -2   51.66    2.86
  -1 -20  -2   46.35    3.26
  -1 -20  -3   17.72    2.20
  -1  20  -3   19.56    1.01
  -1 -20  -3   18.17    1.51
  -1 -20  -3   21.07    1.99
   1  20   3   17.84    1.84
  -1 -20  -4   40.18    1.65
  -1  20  -4   32.78    2.15
  -1  20  -4   37.85    1.67
  -1 -20  -4   40.27    1.70
   1  20   4   36.05    2.74
  -1 -20  -4   42.51    2.44
  -1 -20  -4   40.56    3.35
  -1 -20  -4   45.98    3.01
  -1  20  -5   47.34    2.58
  -1  20  -5   53.74    2.34
  -1 -20  -5   48.67    2.27
  -1 -20  -5   54.48    3.58
  -1 -20  -5   49.69    2.19
   1  20   5   52.55    3.47
  -1 -20  -6   26.10    1.68
  -1  20  -6   25.64    1.66
  -1  20  -6   23.26    1.73
  -1 -20  -6   25.56    1.52
   1  20   6   27.00    2.63
  -1  20  -7   56.47    2.86
  -1 -20  -7   46.40    2.64
  -1 -20  -7   61.32    4.09
  -1  20  -7   50.15    2.67
   1  20   7   53.46    3.90
  -1 -20  -8    0.27    1.63
  -1  20  -8    1.34    0.88
   1  20   8    0.54    1.60
  -1 -20  -8    0.49    0.89
  -1 -20  -9    8.14    2.10
  -1 -20  -9    7.86    1.42
   1  20   9    7.59    2.02
  -1 -20 -10   69.67    3.87
   1 -21  -9  144.60    7.41
  -1  21   9  138.85    7.40
   1 -21  -9  132.69    5.58
   1 -21  -8    6.33    1.87
   1 -21  -8    3.49    0.95
  -1  21   8    3.63    1.75
   1 -21  -7    3.56    1.76
   1 -21  -7    3.14    1.79
   1 -21  -7    1.27    0.83
  -1  21   7    1.28    1.50
   1 -21  -6    3.02    0.74
   1 -21  -6    4.88    1.64
   1  21  -6    2.40    0.76
  -1  21   6    2.56    1.57
  -1  21   5   21.21    2.29
   1 -21  -5   19.35    1.13
   1 -21  -5   19.94    1.14
   1  21  -5   20.80    1.49
   1 -21  -5   20.46    2.28
   1 -21  -4   75.84    4.18
   1 -21  -4   70.42    2.51
   1 -21  -4   72.31    2.50
  -1  21   3  240.36    9.40
  -1 -21   3  246.94    9.34
   1 -21  -3  248.67    9.43
  -1 -21   2   95.53    4.60
  -1  21   2   92.72    4.38
   1 -21  -2   93.87    5.00
   1 -21  -2   90.53    4.28
  -1 -21   1   27.53    2.35
   1 -21  -1   26.71    1.84
   1 -21  -1   28.29    2.51
  -1  21   1   28.23    2.01
  -1  21   0   68.13    3.10
   1 -21   0   60.80    3.75
   1  21   0   64.91    2.82
   1 -21   0   64.23    2.86
  -1 -21   0   63.89    2.96
  -1 -21   0   60.95    3.70
  -1  21  -1    1.72    0.77
   1 -21   1    3.59    1.34
  -1 -21  -1    0.97    1.11
   1  21   1    2.61    0.92
  -1 -21  -1    2.74    0.97
  -1  21  -2  132.80    4.69
   1 -21   2  134.12    5.93
   1  21   2  131.53    5.51
  -1 -21  -2  126.53    6.18
  -1 -21  -2  125.06    5.52
  -1 -21  -3   44.56    2.31
   1  21   3   49.81    2.93
  -1 -21  -3   46.83    2.95
  -1  21  -3   37.85    1.56
  -1 -21  -3   44.00    3.30
  -1 -21  -4    2.95    0.46
  -1 -21  -4    3.32    1.01
   1  21   4    1.79    1.18
  -1 -21  -4    2.82    1.61
  -1  21  -4    4.54    1.01
  -1 -21  -4    4.08    1.31
  -1 -21  -5   53.96    2.26
  -1 -21  -5   45.43    3.79
  -1  21  -5   50.40    2.67
   1  21   5   44.65    3.35
  -1 -21  -5   51.49    2.16
  -1 -21  -5   50.51    3.48
   1  21   6    3.41    1.57
  -1 -21  -6    4.70    0.88
  -1  21  -6    3.29    0.91
  -1 -21  -6    3.25    1.58
   1  21   7    5.53    1.68
  -1 -21  -7    2.75    0.89
  -1  21  -7    3.28    0.93
  -1 -21  -7    3.03    1.62
   1  21   8    9.84    2.21
  -1 -21  -8   12.26    1.41
  -1  21  -8   11.33    1.35
  -1 -21  -8   13.70    2.28
   1  21   9   38.38    3.70
  -1 -21  -9   36.16    2.50
   1 -22  -8   -0.34    2.03
  -1  22   8   -0.57    1.65
   1 -22  -8   -0.28    1.58
  -1  22   7   13.01    2.31
   1 -22  -7   13.80    2.27
   1 -22  -7   13.21    2.63
   1 -22  -7   11.60    1.17
   1  22  -6    5.52    0.96
   1 -22  -6    4.27    0.72
  -1  22   6    5.45    1.61
   1 -22  -6    5.38    1.58
   1 -22  -5    0.04    0.43
   1  22  -5    1.09    0.72
   1 -22  -5   -0.42    1.35
  -1  22   5   -0.86    1.34
   1 -22  -4   24.88    2.41
  -1  22   4   26.63    2.45
  -1  22   3    6.93    1.46
   1 -22  -3    8.05    1.41
   1 -22  -3    6.66    1.74
  -1 -22   3    9.38    1.54
   1 -22  -2    5.78    1.17
  -1  22   2    5.59    1.22
  -1 -22   2    4.36    1.36
   1 -22  -2    5.07    1.68
   1 -22  -1    8.47    1.16
  -1  22   1    6.49    1.18
   1 -22  -1    7.05    1.71
  -1 -22   1    9.03    1.61
  -1  22   0   45.99    2.46
   1 -22   0   41.45    3.09
  -1 -22   0   46.20    2.33
   1 -22   0   41.86    2.18
   1  22   0   40.54    2.12
  -1 -22   0   45.03    3.08
  -1  22  -1  140.13    5.34
   1 -22   1  152.04    6.55
  -1 -22  -1  146.03    5.75
   1  22   1  141.42    5.62
  -1 -22  -1  147.05    6.60
  -1  22  -2   25.09    1.41
  -1 -22  -2   23.80    2.48
   1 -22   2   26.41    2.39
  -1 -22  -2   26.38    2.06
   1  22   2   28.68    2.11
  -1 -22  -3   25.09    2.24
  -1 -22  -3   30.45    2.86
   1  22   3   25.27    2.22
  -1 -22  -4   25.34    2.38
  -1 -22  -4   22.40    0.91
  -1  22  -4   22.68    1.78
  -1 -22  -4   24.48    1.85
  -1 -22  -4   24.61    2.76
  -1 -22  -4   22.81    0.91
   1  22   4   27.55    2.38
  -1 -22  -5   17.81    2.24
  -1 -22  -5   20.59    2.82
  -1 -22  -5   17.12    1.09
   1  22   5   18.81    2.24
  -1  22  -5   21.18    1.66
  -1 -22  -6   74.18    3.09
  -1  22  -6   71.46    3.43
   1  22   6   80.12    4.66
  -1 -22  -6   66.38    4.83
  -1 -22  -6   73.27    4.54
  -1  22  -7   33.28    2.11
  -1 -22  -7   30.44    3.05
   1  22   7   29.31    3.01
  -1 -22  -7   31.16    1.94
  -1 -22  -8    2.48    1.69
   1  22   8    1.94    1.73
   1 -23  -8    1.39    1.74
  -1  23   8    1.72    1.86
   1 -23  -7    5.68    1.78
  -1  23   7    4.75    1.88
   1 -23  -6    7.07    1.83
  -1  23   6    6.27    1.83
   1  23  -5    9.09    1.11
   1 -23  -5    9.36    1.83
  -1  23   5    9.38    1.84
  -1  23   4   56.68    3.60
   1 -23  -4   45.71    3.79
   1 -23  -4   52.86    3.46
  -1 -23   3    2.37    1.26
   1 -23  -3    2.68    1.47
  -1  23   3   -0.17    1.10
   1 -23  -3    1.14    1.01
  -1 -23   2    3.32    1.35
   1 -23  -2    5.49    1.59
   1 -23  -2    3.93    1.08
  -1  23   2    3.61    1.07
   1 -23  -1    0.22    1.35
  -1 -23   1    1.29    1.26
   1 -23  -1   -0.11    0.87
  -1  23   1    0.38    0.89
   1  23   0  187.88    6.66
   1 -23   0  202.91    8.22
  -1 -23   0  177.77    7.90
  -1  23   0  190.05    7.03
   1 -23   0  189.87    6.74
   1  23   1   57.58    2.89
   1 -23   1   57.66    3.62
  -1 -23  -1   54.57    3.67
  -1  23  -1   57.20    2.66
  -1 -23  -1   55.28    2.94
   1 -23   2   41.77    2.99
  -1 -23  -2   33.33    2.40
  -1 -23  -2   42.20    3.20
   1  23   2   36.59    2.46
   1  23   3    4.18    1.29
  -1 -23  -3    5.15    1.70
  -1 -23  -3    6.84    1.46
  -1 -23  -4   29.37    2.59
  -1 -23  -4   30.73    3.13
   1  23   4   37.36    2.79
  -1  23  -4   31.16    2.15
  -1 -23  -4   36.28    2.22
  -1 -23  -5   26.08    2.62
  -1  23  -5   26.15    1.96
  -1 -23  -5   29.86    3.27
   1  23   5   29.65    2.69
   1  23   6   38.88    3.24
  -1 -23  -6   31.08    3.45
  -1  23  -6   31.65    2.12
  -1 -23  -6   35.08    3.12
  -1 -23  -7   19.88    3.03
   1  23   7   18.96    2.61
  -1  23  -7   21.09    1.72
  -1 -23  -7   21.73    2.70
   1  23   8    8.62    2.08
  -1 -23  -8   10.01    2.12
  -1  24   8   11.59    2.34
   1 -24  -8   11.18    2.37
  -1  24   7    5.88    1.96
   1 -24  -7    4.67    1.87
  -1  24   6    1.47    1.53
   1 -24  -6    3.81    1.68
   1 -24  -5   67.80    4.15
   1  24  -5   66.28    3.11
  -1  24   5   61.23    4.13
   1 -24  -4   12.29    1.91
  -1  24   4   10.15    1.78
   1 -24  -3   12.34    2.11
   1 -24  -3   11.77    1.62
  -1  24   3   10.06    1.67
  -1 -24   3   13.85    1.85
   1 -24  -2    7.05    1.78
   1 -24  -2    7.59    1.30
  -1  24   2   10.28    1.49
  -1 -24   2    7.99    1.55
   1 -24  -1    1.99    1.48
  -1 -24   1    1.15    1.26
   1 -24  -1   -0.32    0.83
  -1  24   1    0.52    0.94
  -1 -24   0    3.25    1.52
   1 -24   0    3.80    1.49
   1 -24   0    2.48    0.75
  -1  24   0    3.26    1.01
  -1 -24  -1  195.13    8.48
  -1 -24  -1  202.94    7.52
   1 -24   1  200.39    8.45
   1  24   1  201.39    7.40
  -1 -24  -2   58.25    4.05
  -1 -24  -2   61.00    3.38
   1 -24   2   62.88    3.88
   1  24   2   69.73    3.46
  -1 -24  -3    4.26    1.60
   1  24   3    2.45    1.14
  -1 -24  -3    3.84    1.28
  -1 -24  -4    9.59    2.09
  -1 -24  -4    9.21    1.79
   1  24   4   11.69    1.85
  -1  24  -4    9.50    1.31
  -1 -24  -5   -1.49    1.68
  -1 -24  -5   -0.65    1.39
   1  24   5   -1.07    1.37
  -1  24  -5   -0.23    0.86
  -1 -24  -6   10.28    2.41
  -1 -24  -6    9.53    2.01
   1  24   6    5.66    1.74
  -1  24  -6    7.61    1.15
  -1 -24  -7   62.03    4.29
   1  24   7   61.07    4.22
   1  24   8    8.09    2.12
  -1  25   7    7.03    2.03
   1 -25  -7    9.11    2.21
  -1  25   6    1.98    1.73
   1 -25  -6    2.15    1.65
   1 -25  -5    5.01    2.08
   1 -25  -5    6.23    1.70
  -1  25   5    5.18    1.66
  -1  25   4   30.56    2.71
   1  25  -4   27.64    1.95
   1 -25  -4   30.15    2.60
   1 -25  -4   27.27    3.10
  -1  25   3   29.57    2.53
   1 -25  -3   28.05    2.97
   1 -25  -3   28.21    2.40
   1 -25  -2    1.46    1.52
  -1  25   2    0.78    1.11
   1 -25  -2    1.49    1.05
  -1 -25   2    0.57    1.26
   1 -25  -1   35.35    3.05
  -1 -25   1   36.53    2.84
   1 -25  -1   28.95    2.03
  -1 -25   0   26.76    2.57
   1 -25   0   23.55    2.54
   1 -25   0   19.58    1.42
  -1 -25  -1    0.89    1.44
   1 -25   1    2.31    1.42
  -1 -25  -1    2.79    0.96
   1 -25   2    1.63    1.35
  -1 -25  -2    0.71    0.93
  -1 -25  -2   -0.24    1.43
   1  25   3   71.77    3.99
  -1 -25  -3   74.94    4.07
  -1 -25  -3   83.73    4.90
  -1 -25  -4    1.94    1.69
  -1 -25  -4   -0.78    1.52
  -1  25  -4    0.25    0.97
   1  25   4    1.14    1.31
  -1 -25  -5    3.31    2.02
  -1 -25  -5    0.22    1.48
  -1  25  -5    0.83    0.98
   1  25   5    1.50    1.42
  -1 -25  -6   10.42    2.45
  -1 -25  -6    9.86    2.17
  -1  25  -6   12.51    1.42
   1  25   6   10.90    2.13
   1  25   7   10.35    2.27
  -1 -25  -7   11.52    2.31
  -1  26   7   12.02    2.39
   1 -26  -7   11.00    2.23
  -1  26   6    6.52    1.90
   1 -26  -6    5.27    1.78
  -1  26   5    8.44    2.02
   1 -26  -5    8.65    1.84
   1 -26  -5    5.67    2.07
   1 -26  -4    8.97    2.12
   1 -26  -4    5.88    1.51
   1  26  -4    3.82    1.05
  -1  26   4    6.36    1.66
  -1  26   3   -0.18    1.19
   1 -26  -3    0.33    1.23
   1 -26  -3    0.53    1.48
  -1 -26   2   19.84    2.28
   1 -26  -2   17.59    1.80
   1 -26  -2   18.99    2.55
   1 -26  -1    6.83    1.17
  -1 -26   1    8.42    1.73
   1 -26  -1    7.83    1.97
  -1 -26   0   46.09    3.46
   1 -26   0   43.87    3.47
   1 -26   0   50.62    2.38
  -1 -26  -1   24.87    1.86
   1 -26   1   24.72    2.60
  -1 -26  -1   22.01    2.59
   1 -26   2   80.13    4.58
  -1 -26  -2   77.32    3.86
  -1 -26  -2   70.23    4.58
  -1 -26  -3   25.41    2.32
  -1 -26  -3   26.55    2.92
  -1 -26  -4   14.32    1.95
  -1  26  -4   10.72    1.44
  -1 -26  -4   10.95    2.27
   1  26   5   23.77    2.57
  -1  26  -5   22.88    1.89
  -1 -26  -5   23.09    2.51
  -1 -26  -5   20.62    2.96
  -1 -26  -6    0.96    1.63
   1  26   6    2.85    1.68
   1  26   7   11.43    2.28
  -1  27   7   -1.10    1.75
   1 -27  -6   18.19    2.42
  -1  27   6   25.30    2.89
   1 -27  -5   17.27    2.31
  -1  27   5   20.05    2.51
   1 -27  -4    7.95    1.70
   1 -27  -4    9.77    2.17
   1 -27  -3   11.69    1.68
   1 -27  -3   11.08    2.29
   1 -27  -2   57.07    3.11
  -1 -27   2   50.54    3.59
   1 -27  -2   48.16    3.86
   1 -27  -1    0.10    0.83
  -1 -27   1    1.06    1.43
   1 -27  -1   -0.24    1.53
   1 -27   0    2.55    1.56
  -1 -27   0    2.44    1.46
  -1 -27  -1   14.74    1.55
   1 -27   1   17.18    2.23
  -1 -27  -1   15.04    2.31
  -1 -27  -2    1.98    1.10
  -1 -27  -2    1.76    1.64
   1 -27   2    3.70    1.58
  -1 -27  -3    0.54    1.63
  -1 -27  -3   -0.17    1.17
  -1 -27  -4   18.41    2.69
  -1 -27  -4   14.44    2.08
  -1  27  -4   13.65    1.61
  -1 -27  -5   12.45    2.15
  -1  27  -5   11.70    1.50
  -1 -27  -6   18.30    2.58
   1 -28  -6   94.28    5.44
   1 -28  -5   46.57    3.45
   1 -28  -4   19.57    2.25
   1 -28  -3   10.45    1.67
   1 -28  -3    3.60    2.09
   1 -28  -2   15.58    1.70
  -1 -28   2   10.24    2.09
   1 -28  -2   16.01    2.52
  -1 -28   1   16.78    2.30
   1 -28  -1   15.53    2.45
   1 -28   0    0.24    1.51
  -1 -28   0    1.83    1.51
   1 -28   1    2.06    1.54
  -1 -28  -1   -0.97    1.60
  -1 -28  -2    3.07    1.15
  -1 -28  -2    0.76    1.74
   1 -28   2    2.47    1.68
  -1 -28  -3    0.50    1.25
  -1 -28  -3    1.63    1.80
  -1 -28  -4   -0.77    1.51
  -1  28  -4   -0.81    1.02
  -1 -28  -5    6.50    1.81
  -1 -28  -6    0.24    1.67
   1 -29  -6   26.00    2.86
   1 -29  -5   28.81    2.87
   1 -29  -4    3.54    1.46
  -1 -29   2    2.15    1.47
   1 -29  -1    0.51    1.56
  -1 -29   1    0.67    1.53
   1 -29   0    3.18    1.67
  -1 -29   0    1.40    1.56
  -1 -29  -1   24.13    2.80
   1 -29   1   31.33    2.95
  -1 -29  -2   30.54    3.21
   1 -29   2   34.61    3.17
  -1 -29  -3   26.38    2.34
  -1 -29  -4    4.73    1.61
  -1  29  -4    6.76    1.39
  -1 -29  -5   26.62    2.71
  -1 -30   2   11.01    2.09
  -1 -30   1    4.58    1.84
  -1 -30   0    5.52    1.91
  -1 -30  -5    0.64    1.50
  -2   0  13    0.27    1.57
   2   0 -12   60.34    4.15
  -2   0  12   60.90    4.31
  -2   0  12   69.72    3.80
   2   0 -11   -0.61    1.22
  -2   0  11   -0.47    1.44
  -2   0  11    1.79    1.13
   2   0 -10   65.18    3.79
  -2   0  10   57.64    3.88
  -2   0  10   66.02    2.92
  -2   0   9   -0.38    1.30
  -2   0   9    0.15    0.64
   2   0  -9   -1.02    0.96
   2   0  -8    9.04    1.37
   2   0  -8    9.81    1.35
  -2   0   8   10.22    0.97
  -2   0   8    9.60    1.51
  -2   0   7    0.31    0.47
  -2   0   7    0.44    0.74
   2   0  -7    0.12    0.80
   2   0  -7   -0.31    0.63
   2   0  -7    0.39    0.69
  -2   0   7    0.94    0.81
  -2   0   6   37.33    1.77
  -2   0   6   40.40    2.38
   2   0  -6   37.82    2.11
  -2   0   6   41.03    2.48
   2   0  -6   39.40    2.28
   2   0  -6   36.90    2.16
  -2   0   5   -0.21    0.57
   2   0  -5   -0.38    0.45
   2   0  -5    0.09    0.50
  -2   0   5    0.43    0.62
   2   0  -5   -0.17    0.60
   2   0  -4  205.04    7.01
  -2   0   4  192.87    7.08
   2   0  -4  200.11    6.97
   2   0  -3    0.21    0.41
  -2   0   3    0.54    0.46
   2   0  -3    0.17    0.36
   2   0  -2   68.09    2.58
  -2   0   2   70.70    2.62
   2   0  -1    0.81    0.28
   2   0  -1    0.63    0.21
  -2   0   1    1.09    0.27
   2   0   0  418.93   13.26
   2   0   0  416.96   13.33
  -2   0   0  442.40   13.34
  -2   0  -1    0.16    0.30
   2   0   1    0.35    0.29
   2   0   1    0.02    0.23
  -2   0  -1    0.05    0.21
  -2   0  -1    0.13    0.25
  -2   0  -2  306.13   10.22
  -2   0  -2  315.13   10.24
  -2   0  -2  309.57   10.13
   2   0   2  318.81   10.17
   2   0   2  315.00   10.06
  -2   0  -2  321.70   10.10
  -2   0  -3    0.34    0.47
  -2   0  -3    0.16    0.38
   2   0   3    0.06    0.33
  -2   0  -3    0.07    0.47
  -2   0  -3    0.06    0.40
  -2   0  -3    0.20    0.34
  -2   0  -4   88.67    3.71
  -2   0  -4   91.62    3.56
  -2   0  -4   93.72    3.83
  -2   0  -4   90.37    3.51
   2   0   4   89.33    3.57
   2   0   5    0.61    0.47
  -2   0  -5    0.16    0.49
  -2   0  -5    0.76    0.68
  -2   0  -5    0.72    0.60
   2   0   5    0.09    0.48
   2   0   6   10.44    0.62
   2   0   6   12.08    1.19
  -2   0  -6   12.38    1.31
  -2   0  -6    9.00    1.06
   2   0   6   10.61    0.97
  -2   0  -6   11.03    1.31
   2   0   7    0.08    0.59
   2   0   7   -0.11    0.34
   2   0   7    0.24    0.63
  -2   0  -7   -0.14    0.78
  -2   0  -7    0.44    0.86
  -2   0  -7    0.43    0.91
  -2   0  -7   -0.43    0.75
   2   0   8  240.97    8.86
  -2   0  -8  251.72    9.24
   2   0   8  250.94    8.36
   2   0   8  226.76    7.61
  -2   0  -9   -0.19    1.08
   2   0   9   -0.30    0.79
   2   0   9   -0.32    0.40
  -2   0 -10  120.07    5.69
   2   0  10  107.83    5.23
   2   0  11    0.56    1.02
  -2   0 -11    1.56    1.34
  -2   0 -12   27.53    2.87
  -2   0 -13   -0.76    1.64
  -2   1  13   15.88    2.53
  -2  -1  13   12.43    2.30
  -2  -1  12   12.26    1.92
  -2   1  12   15.94    1.92
  -2   1  12   13.65    2.41
  -2  -1  12   19.91    2.45
   2  -1 -12   12.15    2.01
   2   1 -12   14.15    2.13
  -2  -1  11    2.72    1.19
  -2   1  11    2.41    1.49
  -2  -1  11    3.17    1.55
   2   1 -11    0.20    1.39
   2  -1 -11    0.82    1.35
  -2  -1  10    9.49    1.48
  -2  -1  10    9.83    1.76
  -2   1  10   16.63    2.16
  -2   1  10   11.99    1.23
  -2  -1  10   12.71    1.18
   2   1 -10   10.88    1.73
   2  -1 -10   15.94    1.93
  -2   1   9   36.82    2.96
  -2   1   9   41.17    2.14
  -2  -1   9   39.51    1.98
  -2  -1   9   39.65    2.89
   2  -1  -9   36.91    2.71
   2   1  -9   34.88    2.65
   2   1  -8   67.19    3.54
   2  -1  -8   66.88    3.52
  -2   1   8   63.58    2.81
  -2  -1   8   66.43    2.72
  -2  -1   8   69.42    3.69
  -2   1   8   55.01    3.51
   2   1  -8   60.52    3.28
   2  -1  -8   64.92    3.39
  -2   1   7   16.16    1.76
  -2  -1   7   13.66    1.60
  -2  -1   7   16.05    1.05
  -2   1   7   14.51    1.10
   2   1  -7   15.87    1.50
   2   1  -7   14.28    1.48
   2  -1  -7   12.98    1.44
   2  -1  -7   16.79    1.43
   2   1  -7   17.26    1.45
  -2   1   7   14.15    1.62
  -2  -1   7   15.58    1.60
  -2  -1   7   14.84    0.81
   2  -1  -7   14.70    1.46
  -2  -1   6    4.79    0.56
   2   1  -6    3.92    0.86
   2  -1  -6    2.91    0.78
   2  -1  -6    3.41    0.78
   2   1  -6    4.29    0.83
   2  -1  -6    2.58    0.79
   2   1  -6    4.37    0.85
  -2   1   6    3.16    0.93
  -2  -1   6    3.99    0.90
  -2  -1   6    4.74    0.90
  -2   1   6    3.88    0.93
   2   1  -5   36.56    2.03
   2  -1  -5   41.92    2.18
  -2  -1   5   39.46    1.69
   2   1  -5   37.80    2.12
   2  -1  -5   46.74    2.28
  -2  -1   5   43.03    2.33
  -2   1   5   41.12    2.31
  -2  -1   5   36.54    2.14
   2  -1  -5   40.63    2.04
   2   1  -5   40.85    2.03
   2   1  -4  316.08   10.29
   2  -1  -4  298.86   10.32
  -2  -1   4  314.67   10.42
  -2  -1   4  296.38   10.40
   2  -1  -4  299.84   10.32
   2   1  -4  325.44   10.39
   2  -1  -3    2.90    0.55
  -2  -1   3    2.16    0.54
   2   1  -3    2.07    0.48
  -2   1   3    1.74    0.52
   2   1  -3    2.06    0.47
   2  -1  -3    2.34    0.50
  -2   1   2  361.59   12.13
   2   1  -2  392.71   12.09
   2  -1  -2  375.73   12.06
  -2  -1   2  385.38   12.10
  -2   1   2  372.92   12.10
   2  -1  -1  136.76    4.29
   2  -1  -1  131.61    4.29
  -2  -1   1  137.20    4.31
  -2   1   1  133.44    4.30
   2   1  -1  139.84    4.32
   2   1   0 1425.56   43.90
   2  -1   0 1402.45   44.00
  -2   1   0 1406.41   44.01
   2   1   0 1450.18   44.01
  -2  -1   0 1416.54   44.01
  -2  -1   0 1482.95   44.25
  -2  -1  -1 1843.06   57.67
   2   1   1 1856.77   57.51
  -2   1  -1 1898.18   57.54
   2  -1   1 1862.33   57.53
  -2   1  -1 1857.60   57.59
  -2  -1  -1 1819.17   57.59
  -2  -1  -1 1905.19   57.83
   2   1   1 1882.36   57.60
   2  -1   1 1851.36   57.60
  -2  -1  -1 1898.94   57.57
  -2  -1  -2    0.60    0.33
  -2   1  -2    0.68    0.33
   2   1   2    0.86    0.43
  -2  -1  -2    1.03    0.34
  -2   1  -2    0.63    0.36
  -2  -1  -2    0.32    0.38
   2  -1   2    1.37    0.41
   2   1   2    1.07    0.28
   2   1   2    1.16    0.38
   2  -1   2    0.69    0.33
  -2  -1  -2    1.05    0.53
   2   1   2    1.39    0.32
   2  -1   2    0.46    0.29
  -2   1  -2    0.88    0.29
   2   1   3   39.53    1.49
  -2  -1  -3   41.57    1.83
  -2   1  -3   44.27    1.78
   2   1   3   37.18    1.73
  -2   1  -3   40.19    1.88
  -2  -1  -3   40.23    1.98
  -2   1  -3   40.68    1.78
   2   1   3   38.83    1.84
  -2  -1  -3   38.35    1.81
  -2   1  -3   44.83    1.88
   2   1   3   38.57    1.84
   2  -1   3   43.25    1.88
  -2  -1  -3   40.28    2.06
  -2   1  -3   40.63    2.01
  -2   1  -4   97.26    3.76
  -2  -1  -4  102.10    4.10
  -2   1  -4  100.33    3.96
   2   1   4  100.01    3.75
  -2   1  -4  103.23    3.86
  -2  -1  -4   99.59    3.85
   2   1   4  104.25    3.91
   2  -1   4   97.91    3.87
  -2   1  -4   99.93    4.08
  -2  -1  -4   99.83    4.13
  -2  -1  -5   69.39    3.31
  -2   1  -5   71.38    3.30
   2   1   5   70.46    2.81
  -2   1  -5   62.88    2.91
   2  -1   5   72.21    2.85
   2   1   5   69.95    2.87
   2   1   5   71.41    3.08
  -2  -1  -5   66.63    3.00
   2  -1   5   71.08    3.08
  -2   1  -5   69.69    3.03
  -2  -1  -5   72.68    3.34
  -2   1  -5   67.61    3.15
  -2  -1  -6   47.75    2.74
  -2   1  -6   44.01    2.55
  -2  -1  -6   49.19    2.49
  -2   1  -6   47.74    2.46
   2   1   6   51.37    2.29
   2  -1   6   49.08    2.21
  -2  -1  -6   46.41    2.73
  -2   1  -6   44.16    2.62
   2   1   6   46.22    2.47
   2  -1   6   46.18    2.46
  -2  -1  -7  264.29    9.79
  -2   1  -7  266.46    9.73
   2   1   7  278.95    9.13
   2  -1   7  280.99    9.07
  -2  -1  -7  283.84    9.94
  -2  -1  -7  275.43    9.90
  -2   1  -7  280.28    9.78
  -2   1  -7  277.74    9.84
   2  -1   7  238.80    8.34
  -2   1  -7  287.91    9.48
   2   1   7  267.72    9.47
   2  -1   7  270.00    9.51
  -2   1  -8   25.32    2.12
   2   1   8   30.20    2.10
   2  -1   8   28.76    2.08
   2  -1   8   26.74    1.65
  -2  -1  -8   32.45    2.41
  -2   1  -8   35.95    2.39
   2   1   8   27.39    1.73
   2  -1   8   19.51    1.04
   2   1   9   76.72    3.01
  -2  -1  -9   91.11    4.60
  -2   1  -9   89.22    4.44
   2  -1   9   88.58    4.16
   2   1   9   86.96    4.17
  -2   1 -10    0.98    1.18
   2   1  10    0.65    0.42
  -2  -1 -10    0.43    1.26
   2   1  10    1.02    0.98
   2  -1  10    1.19    1.03
   2   1  11   11.06    1.70
   2  -1  11   12.95    1.80
  -2  -1 -11   10.88    2.01
  -2   1 -11   11.80    1.99
  -2   1 -12   13.60    2.14
  -2  -1 -12   12.16    2.12
  -2  -1 -13    0.26    1.53
  -2   1 -13   -1.46    1.57
  -2   2  13   91.55    5.61
  -2  -2  13   88.77    5.29
   2   2 -12   20.76    2.45
  -2  -2  12   18.16    2.19
  -2  -2  12   24.01    2.63
  -2   2  12   26.15    2.94
   2   2 -11    1.02    1.32
  -2  -2  11    2.42    1.48
  -2   2  11    1.49    1.43
  -2  -2  11    1.70    1.24
  -2  -2  10    1.02    0.66
  -2  -2  10    0.14    1.17
   2   2 -10   -0.37    1.27
  -2   2  10   -0.23    1.37
  -2  -2  10    1.58    1.24
   2   2  -9  192.14    7.94
  -2  -2   9  194.99    7.57
  -2  -2   9  201.03    6.85
  -2   2   9  194.15    7.07
  -2  -2   9  194.04    8.03
  -2   2   9  196.48    8.32
  -2   2   8   15.02    1.82
  -2  -2   8   11.35    1.54
   2   2  -8   16.93    1.59
  -2  -2   8   14.99    1.05
  -2   2   8   14.68    1.25
   2   2  -8   14.61    1.65
   2   2  -7    9.95    1.23
  -2   2   7    8.37    1.31
  -2  -2   7   10.46    1.31
   2   2  -7   10.99    1.21
  -2  -2   7    9.86    0.79
   2   2  -7    7.43    1.09
   2  -2  -7    6.94    1.19
  -2   2   7    8.66    1.50
  -2  -2   6    1.37    0.75
  -2  -2   6    2.30    0.43
  -2  -2   6    2.15    0.77
   2  -2  -6    2.87    0.80
   2   2  -6    1.97    0.76
  -2  -2   6    1.75    0.37
  -2   2   6    3.64    0.90
   2   2  -6    2.91    0.79
   2   2  -6    1.43    0.62
  -2  -2   5   19.22    1.01
  -2  -2   5   21.25    1.01
   2   2  -5   22.35    1.42
   2  -2  -5   19.11    1.46
   2   2  -5   21.21    1.38
   2   2  -5   22.13    1.51
  -2  -2   5   19.09    1.44
  -2  -2   5   20.20    1.51
  -2  -2   4   65.46    2.56
  -2  -2   4   70.80    2.99
   2   2  -4   71.60    2.95
  -2  -2   4   69.80    2.43
  -2  -2   4   71.26    2.96
   2   2  -4   69.35    2.85
   2  -2  -4   71.96    3.00
   2   2  -3  542.40   17.25
  -2   2   3  529.99   17.52
  -2  -2   3  552.05   17.39
   2  -2  -3  519.67   17.40
  -2  -2   3  546.04   16.86
  -2  -2   3  536.57   17.16
  -2   2   3  541.70   17.43
   2   2  -3  580.54   17.41
   2   2  -2 2468.46   73.55
  -2   2   2 2339.29   73.65
  -2  -2   2 2371.00   73.59
  -2   2   2 2347.47   73.57
   2  -2  -1  999.76   30.01
   2   2  -1  945.03   29.88
  -2   2   1  957.40   29.89
  -2  -2   1  966.82   30.16
   2  -2   0  373.86   12.00
  -2  -2   0  389.17   12.19
   2   2   0  375.95   11.95
  -2   2   0  374.06   11.94
  -2  -2   0  378.27   12.32
   2   2   0  391.98   12.29
   2   2   0  384.62   11.86
  -2  -2  -1 1391.61   43.73
   2   2   1 1343.89   43.74
  -2   2  -1 1446.65   43.57
  -2  -2  -1 1418.57   43.99
   2   2   1 1417.44   43.54
   2  -2   1 1408.32   43.57
  -2  -2  -1 1397.99   43.68
  -2   2  -1 1438.85   43.59
   2   2   1 1399.64   43.59
  -2  -2  -2  483.80   15.82
  -2   2  -2  496.25   15.54
  -2   2  -2  514.25   15.55
   2  -2   2  464.51   15.50
  -2  -2  -2  497.35   15.83
   2  -2   2  489.57   15.57
   2   2   2  489.69   15.56
   2   2   2  495.75   15.50
   2   2   2  509.44   15.63
  -2   2  -2  484.05   15.59
  -2  -2  -3  244.01    8.62
  -2   2  -3  248.31    8.51
  -2   2  -3  254.84    8.24
   2   2   3  256.04    8.30
   2   2   3  249.10    8.54
   2   2   3  243.49    8.10
   2   2   3  258.01    8.38
  -2   2  -3  240.51    8.31
  -2  -2  -3  262.02    8.64
  -2   2  -3  253.04    8.32
  -2   2  -4   26.27    1.55
  -2  -2  -4   30.81    1.83
   2   2   4   28.05    1.60
  -2   2  -4   27.93    1.38
   2  -2   4   24.94    1.36
   2   2   4   35.86    1.69
  -2  -2  -4   34.32    1.92
  -2   2  -4   24.66    1.64
  -2   2  -4   27.37    1.45
  -2   2  -4   26.82    1.52
  -2  -2  -5  218.41    8.37
  -2   2  -5  223.63    8.11
   2   2   5  230.02    7.98
   2  -2   5  241.63    7.80
  -2   2  -5  220.81    8.23
  -2   2  -5  244.08    8.07
   2   2   5  224.63    8.08
  -2   2  -5  232.26    7.94
  -2  -2  -5  228.13    8.39
   2   2   6   59.39    2.64
  -2   2  -6   57.73    2.73
   2   2   6   55.19    2.56
  -2   2  -6   55.94    2.76
  -2   2  -6   60.03    3.05
  -2  -2  -6   56.61    3.10
   2  -2   6   59.44    2.55
  -2  -2  -6   59.48    3.18
  -2   2  -6   56.63    2.89
  -2  -2  -6   57.61    3.15
   2   2   6   59.56    2.85
  -2   2  -7   -0.14    0.87
   2   2   7    0.16    0.87
   2   2   7    1.03    0.56
  -2  -2  -7   -0.15    0.86
  -2   2  -7    1.03    0.82
  -2   2  -7   -0.14    0.84
  -2  -2  -7   -0.15    0.98
  -2  -2  -7   -0.48    0.94
   2  -2   7    0.15    0.57
  -2   2  -7   -0.32    0.84
   2   2   7   -0.17    0.61
   2   2   7    0.59    0.74
  -2  -2  -8    0.36    0.98
  -2   2  -8    0.30    0.81
   2  -2   8    0.50    0.69
  -2   2  -8    0.45    0.94
   2   2   8    0.40    0.77
   2   2   9    6.51    1.28
  -2  -2  -9    6.62    1.52
  -2   2  -9    8.27    1.48
   2   2  10   35.51    1.73
   2   2  10   42.94    2.79
  -2   2 -10   43.36    2.99
  -2  -2 -10   40.65    3.18
  -2   2 -11    3.69    1.45
  -2  -2 -11    3.59    1.53
   2   2  11    3.75    1.24
  -2   2 -12    2.74    1.70
  -2  -2 -12    8.51    2.05
  -2   2 -12    7.92    1.81
  -2   2 -13    0.47    1.50
  -2  -2 -13    2.18    1.80
  -2  -3  13   50.87    3.83
  -2   3  13   53.19    4.28
   2   3 -12   -0.88    1.48
  -2  -3  12   -0.45    1.46
  -2   3  12   -1.11    2.09
  -2  -3  12   -3.63    1.84
  -2  -3  11    5.30    0.93
   2   3 -11    4.29    1.48
  -2  -3  11    1.27    1.19
  -2   3  11    0.76    1.44
  -2  -3  11    6.32    1.69
   2   3 -10   18.73    2.11
  -2  -3  10   22.46    1.45
  -2  -3  10   21.61    2.05
  -2   3  10   22.56    2.52
  -2  -3  10   23.16    2.30
  -2   3   9    9.56    1.15
  -2  -3   9   11.73    0.97
   2   3  -9    9.81    1.48
  -2  -3   9    7.99    1.40
  -2   3   9    7.55    1.61
  -2  -3   9    8.24    1.47
   2   3  -8  243.03    9.28
  -2  -3   8  250.80    9.34
  -2   3   8  253.46    9.73
  -2  -3   8  249.88    9.05
  -2  -3   8  245.23    8.22
  -2   3   8  242.98    8.61
   2   3  -8  244.15    8.98
  -2  -3   7   26.33    1.85
   2   3  -7   26.61    1.85
   2  -3  -7   24.68    1.93
  -2  -3   7   25.24    1.28
   2   3  -7   26.24    1.81
   2   3  -7   23.29    1.89
  -2   3   7   26.92    2.23
  -2  -3   7   22.66    1.84
  -2  -3   6   10.84    1.17
   2   3  -6    8.65    1.07
  -2  -3   6    9.48    0.67
   2   3  -6   10.52    1.06
  -2  -3   6    8.97    1.16
  -2  -3   6    9.44    1.09
   2  -3  -6   10.94    1.22
   2   3  -6    8.73    1.03
  -2  -3   5   -0.09    0.50
   2   3  -5   -0.18    0.53
  -2  -3   5    0.06    0.24
  -2  -3   5    0.29    0.60
   2  -3  -5    0.09    0.61
   2   3  -5   -0.22    0.51
   2   3  -5    0.53    0.53
  -2  -3   4  108.57    4.24
  -2   3   4  111.44    4.44
  -2  -3   4  109.31    4.18
  -2  -3   4  102.21    3.85
  -2  -3   4  115.14    4.13
  -2  -3   4  108.32    3.55
   2   3  -4  104.24    3.98
   2  -3  -4  109.37    4.24
   2   3  -4  106.34    4.13
  -2  -3   3  207.90    6.86
   2  -3  -3  197.03    6.94
  -2   3   3  194.47    7.05
  -2  -3   3  204.12    6.82
  -2  -3   3  200.53    6.32
  -2   3   3  203.33    6.94
   2   3  -3  212.71    6.91
  -2  -3   2 4739.56  146.15
  -2   3   2 4740.28  146.39
  -2  -3   2 4796.20  146.43
   2   3  -2 4858.69  146.32
  -2   3   2 4717.50  146.26
   2   3  -2 4710.50  146.22
   2   3  -1 1108.84   33.41
  -2   3   1 1002.04   33.05
   2   3  -1 1099.92   33.08
  -2  -3   1 1091.14   33.47
   2   3  -1 1103.35   33.44
   2  -3  -1 1055.54   33.28
   2   3   0   18.97    0.83
  -2  -3   0   19.58    1.17
   2   3   0   18.13    0.98
   2  -3   0   21.23    1.02
  -2   3   0   19.22    0.87
   2   3   0   18.43    0.86
   2   3   0   19.39    1.23
   2   3   1    1.57    0.34
   2   3   1    1.37    0.48
  -2  -3  -1    0.67    0.34
  -2   3  -1    0.86    0.39
  -2  -3  -1    1.38    0.51
  -2   3  -1    1.40    0.35
   2   3   1    1.01    0.30
  -2   3  -1    0.94    0.32
   2   3   2   12.24    1.00
   2  -3   2   12.52    0.74
  -2  -3  -2   11.14    0.93
  -2   3  -2   13.30    0.71
   2   3   2   11.45    0.79
  -2   3  -2   12.76    0.76
   2   3   2   12.94    0.82
  -2   3  -2   12.34    0.78
   2   3   2   11.33    0.85
  -2  -3  -3  929.80   29.36
  -2   3  -3  901.34   28.89
  -2  -3  -3  934.54   29.37
  -2   3  -3  909.76   28.56
   2   3   3  936.43   28.94
  -2   3  -3  910.11   28.97
   2   3   3  945.78   29.04
  -2   3  -3  921.35   28.89
   2   3   3  948.11   29.01
   2   3   3  954.73   29.44
  -2   3  -4  177.24    6.28
  -2  -3  -4  188.71    6.76
  -2   3  -4  180.55    6.02
   2   3   4  187.32    6.63
   2  -3   4  178.48    6.15
  -2   3  -4  184.22    6.34
   2   3   4  178.49    6.35
   2   3   4  173.17    6.72
  -2   3  -4  182.87    6.53
  -2  -3  -4  170.89    6.65
  -2   3  -4  181.81    6.22
  -2   3  -5    3.99    0.88
  -2  -3  -5    4.91    0.97
   2   3   5    3.87    0.86
  -2  -3  -5    4.06    0.90
   2   3   5    3.60    0.77
  -2   3  -5    2.59    0.52
   2  -3   5    2.86    0.57
  -2   3  -5    3.84    0.64
   2   3   5    5.17    0.73
  -2   3  -5    2.39    0.62
  -2   3  -5    2.39    0.68
  -2  -3  -6   29.72    2.22
  -2   3  -6   32.58    1.98
  -2  -3  -6   31.76    2.24
   2   3   6   27.55    1.85
  -2   3  -6   33.75    2.13
  -2  -3  -6   30.29    2.22
  -2   3  -6   38.18    2.03
   2   3   6   33.27    1.91
   2   3   6   29.73    1.76
  -2   3  -6   28.36    1.74
   2  -3   6   32.07    1.68
  -2  -3  -7   44.07    2.78
  -2   3  -7   37.18    2.32
  -2   3  -7   37.64    2.48
   2   3   7   40.52    2.33
  -2  -3  -7   38.87    2.62
  -2   3  -7   34.13    2.37
  -2  -3  -7   37.39    2.60
   2   3   7   41.67    2.15
  -2   3  -7   35.51    2.15
  -2   3  -7   41.37    2.29
   2  -3   7   36.69    1.95
   2   3   7   35.61    2.04
   2   3   8   14.04    1.23
   2   3   8   15.00    1.56
   2   3   8   19.13    2.05
  -2   3  -8   17.02    1.75
   2  -3   8   17.66    1.36
  -2   3  -8   19.76    1.78
  -2   3  -8   16.97    1.83
  -2  -3  -8   15.88    1.89
  -2  -3  -9  153.12    6.96
  -2   3  -9  149.58    6.45
   2   3   9  159.67    6.45
  -2  -3 -10   54.62    3.77
  -2   3 -10   60.31    3.54
   2   3  10   51.47    3.25
  -2  -3 -11   10.64    2.03
  -2   3 -11   10.53    1.81
  -2   3 -12   -1.26    1.41
  -2  -3 -12    1.06    1.54
  -2   3 -12   -1.25    1.63
  -2  -3 -13   10.68    2.28
  -2   4  13   12.81    2.44
  -2   4  12   44.29    3.86
  -2  -4  12   46.86    3.40
  -2  -4  12   40.29    3.02
   2   4 -12   35.80    3.17
   2  -4 -12   40.14    3.31
  -2  -4  11    0.23    0.71
   2  -4 -11   -2.04    1.53
   2   4 -11   -0.61    1.33
  -2  -4  11    0.80    1.27
  -2   4  11   -1.31    1.54
  -2  -4  11   -0.82    1.25
  -2  -4  10    2.47    1.30
  -2  -4  10    6.03    0.84
   2  -4 -10    2.80    1.38
   2   4 -10    7.30    1.60
  -2  -4  10    5.35    1.45
  -2  -4   9   57.17    3.20
  -2  -4   9   57.07    2.36
  -2  -4   9   57.63    3.30
   2   4  -9   56.09    3.34
   2  -4  -9   51.45    3.22
  -2   4   9   56.25    2.76
  -2   4   8   -0.39    1.00
  -2  -4   8   -0.14    0.80
  -2  -4   8   -0.26    1.03
   2   4  -8    0.35    0.86
   2   4  -8    1.19    0.95
   2  -4  -8   -0.15    0.95
  -2  -4   8    0.42    0.47
  -2  -4   7   33.68    2.17
  -2  -4   7   31.30    2.14
  -2   4   7   34.93    2.59
   2   4  -7   33.41    2.06
   2  -4  -7   37.73    2.14
   2   4  -7   27.65    1.95
   2  -4  -7   35.84    2.33
   2   4  -7   33.08    2.21
  -2  -4   7   33.69    1.53
   2   4  -6   15.16    1.39
   2  -4  -6   15.96    1.32
   2   4  -6   18.02    1.33
  -2  -4   6   15.60    1.45
  -2  -4   6   14.88    1.33
  -2  -4   6   16.61    0.90
  -2  -4   6   15.81    1.45
   2   4  -6   14.84    1.26
   2  -4  -6   18.99    1.54
  -2  -4   5   92.09    3.74
   2   4  -5   94.26    3.85
  -2  -4   5   89.56    3.89
  -2  -4   5   91.12    3.86
  -2   4   5   89.39    4.12
  -2  -4   5   90.85    3.13
   2  -4  -5   93.85    3.70
   2   4  -5   90.01    3.66
   2  -4  -5   89.69    3.86
   2   4  -5   92.68    3.64
  -2  -4   4  550.00   17.90
  -2  -4   4  558.74   18.23
   2   4  -4  575.30   18.05
  -2  -4   4  552.99   17.36
   2   4  -4  569.67   17.92
  -2  -4   4  572.75   18.03
  -2   4   4  565.63   18.40
   2   4  -4  547.52   17.80
   2  -4  -4  564.08   18.15
  -2   4   3   18.79    1.31
  -2  -4   3   20.93    1.15
  -2   4   3   20.01    1.24
  -2  -4   3   19.63    1.22
   2  -4  -3   22.35    1.28
   2   4  -3   20.63    1.19
   2   4  -2  289.70    8.99
   2   4  -2  247.59    8.37
  -2  -4   2  262.64    8.49
  -2   4   2  295.22    8.89
  -2  -4   2  242.89    8.60
  -2   4   2  298.79    8.71
   2   4  -2  278.05    8.87
   2   4  -2  258.63    8.59
  -2  -4   1  580.25   17.98
   2  -4  -1  597.51   18.43
   2   4  -1  587.39   18.08
  -2   4   1  568.03   18.08
  -2  -4   1  541.66   18.07
   2   4  -1  625.56   18.66
  -2  -4   1  603.85   18.63
   2   4  -1  593.54   18.54
  -2  -4   0 1566.92   47.13
   2   4   0 1525.45   46.81
   2   4   0 1583.87   47.30
  -2  -4   0 1386.03   46.57
  -2   4   0 1537.37   46.60
   2  -4   0 1523.47   46.86
   2   4   0 1563.09   46.61
  -2   4  -1  566.02   17.71
  -2  -4  -1  582.23   18.06
   2   4   1  581.97   17.94
  -2  -4  -1  570.02   17.91
  -2   4  -1  535.70   17.80
  -2  -4  -1  547.45   17.63
  -2   4  -1  544.11   17.63
   2   4   1  589.86   17.65
  -2   4  -2   36.06    1.54
  -2  -4  -2   32.98    1.51
   2   4   2   34.33    1.54
  -2   4  -2   35.85    1.54
   2   4   2   35.15    1.74
   2   4   2   34.68    1.84
  -2  -4  -2   36.39    1.81
   2  -4   2   35.02    1.43
   2   4   3  157.42    5.92
  -2   4  -3  157.69    5.39
   2   4   3  159.67    5.64
  -2   4  -3  155.90    5.31
  -2  -4  -3  157.42    5.53
  -2   4  -3  162.62    5.55
   2   4   3  159.76    5.57
  -2  -4  -3  168.33    5.99
   2   4   3  163.34    5.63
  -2   4  -3  163.52    5.48
   2  -4   4  679.21   21.15
   2   4   4  669.45   21.33
  -2   4  -4  675.66   21.18
  -2   4  -4  708.97   21.34
   2   4   4  684.11   21.36
  -2   4  -4  661.03   21.19
  -2  -4  -4  698.88   21.88
  -2  -4  -4  675.01   21.75
   2   4   4  680.27   21.83
  -2   4  -4  696.76   21.51
  -2  -4  -5  102.57    4.51
  -2   4  -5  104.43    3.70
   2   4   5  116.71    4.54
  -2   4  -5  110.56    4.05
  -2  -4  -5  113.87    4.71
  -2   4  -5  103.50    4.09
   2  -4   5  112.50    3.97
   2   4   5  105.86    4.20
  -2   4  -5  106.78    4.33
   2   4   5  102.62    4.60
  -2   4  -5  109.75    4.16
  -2   4  -6   -0.19    0.67
  -2  -4  -6    0.28    0.62
  -2  -4  -6    0.97    0.84
  -2  -4  -6    0.90    0.88
   2   4   6    0.51    0.63
  -2   4  -6    1.48    0.60
  -2  -4  -6    1.64    0.94
  -2   4  -6    0.11    0.70
   2  -4   6    0.47    0.45
   2   4   6    0.77    0.71
   2   4   6    0.41    0.58
  -2   4  -6    0.28    0.55
  -2  -4  -7   19.83    1.91
  -2   4  -7   16.74    1.67
   2   4   7   22.05    1.66
   2  -4   7   19.59    1.36
  -2  -4  -7   21.66    1.99
   2   4   7   18.48    1.57
  -2  -4  -7   24.71    2.14
  -2   4  -7   18.64    1.59
  -2   4  -7   20.71    1.82
  -2  -4  -7   22.71    1.70
  -2   4  -7   17.13    1.52
  -2   4  -7   18.83    1.49
   2   4   7   22.07    1.53
  -2  -4  -8  389.57   13.88
  -2   4  -8  392.32   13.18
   2  -4   8  337.80   12.98
   2   4   8  375.50   13.11
   2   4   8  373.99   12.72
  -2   4  -8  384.00   13.30
  -2   4  -8  376.28   13.33
   2  -4   8  382.90   12.57
   2   4   9   26.26    2.16
   2  -4   9   30.32    2.31
   2   4   9   32.84    1.87
  -2  -4  -9   24.92    2.52
  -2   4  -9   33.87    2.39
   2   4   9   29.03    2.70
  -2  -4 -10    2.36    1.40
   2  -4  10    3.38    1.26
  -2   4 -10    5.24    1.33
  -2   4 -11   15.54    1.96
  -2  -4 -11   14.28    2.22
  -2   4 -12    8.97    2.02
  -2  -4 -12    9.99    2.06
  -2   4 -12   11.22    1.92
  -2  -4 -12    8.77    2.08
  -2  -4 -13   38.20    3.60
  -2   5  13    3.75    2.03
  -2  -5  12   26.43    2.55
   2   5 -12   26.97    2.82
   2  -5 -12   25.14    2.67
  -2   5  12   31.10    3.27
  -2  -5  12   36.21    2.91
  -2  -5  11    5.74    1.50
  -2  -5  11    7.39    1.00
  -2   5  11    5.91    1.85
  -2  -5  11    7.48    1.48
   2  -5 -11    5.64    1.68
   2   5 -11    7.28    1.69
   2   5 -10  126.43    5.59
   2  -5 -10  111.45    5.41
  -2  -5  10  123.80    5.36
  -2  -5  10  127.66    5.52
  -2  -5  10  120.50    4.30
   2   5  -9   29.80    2.40
   2  -5  -9   29.22    2.40
   2   5  -9   32.47    2.22
  -2   5   9   27.60    1.91
  -2  -5   9   28.62    2.28
  -2  -5   9   27.87    1.51
  -2  -5   9   28.20    2.23
  -2   5   8  113.60    5.58
  -2  -5   8  114.29    5.05
  -2  -5   8  112.61    5.03
   2  -5  -8  115.25    5.15
   2   5  -8  109.49    5.07
   2   5  -8  119.74    4.85
  -2  -5   8  114.01    4.13
  -2  -5   7    0.09    0.38
   2  -5  -7    0.13    0.82
   2   5  -7    0.10    0.74
  -2  -5   7   -0.58    0.68
   2  -5  -7   -0.21    0.71
   2   5  -7   -0.72    0.79
   2   5  -7   -0.52    0.83
   2  -5  -7    1.29    0.78
  -2  -5   7    0.26    0.82
  -2  -5   6   58.65    2.81
   2  -5  -6   59.20    3.00
   2   5  -6   57.12    2.69
  -2  -5   6   56.41    2.19
   2   5  -6   53.32    2.85
   2  -5  -6   62.10    2.99
  -2   5   6   64.57    3.45
  -2  -5   6   58.16    3.03
   2  -5  -6   63.81    2.83
   2   5  -6   57.69    2.74
  -2   5   5  184.63    7.51
  -2  -5   5  193.52    6.96
   2  -5  -5  195.35    7.23
   2   5  -5  195.99    6.87
  -2  -5   5  196.94    6.40
   2   5  -5  199.73    7.00
   2  -5  -5  211.72    7.05
  -2  -5   5  196.62    7.11
  -2   5   5  202.18    7.63
   2   5  -5  194.85    7.13
   2  -5  -5  199.91    7.16
  -2  -5   5  203.53    7.36
   2  -5  -4    4.63    0.86
  -2   5   4    6.69    0.96
  -2  -5   4    7.50    0.80
   2   5  -4    8.80    0.86
   2   5  -4    6.95    0.75
   2  -5  -4    5.79    0.71
  -2  -5   4    7.70    0.47
  -2  -5   4   11.03    0.82
   2  -5  -4    6.84    0.76
   2   5  -4    8.79    0.74
  -2  -5   4    6.92    0.98
  -2   5   3  177.76    6.70
  -2  -5   3  193.52    6.34
  -2  -5   3  191.38    6.52
  -2   5   3  171.89    6.45
   2   5  -3  190.19    5.90
   2  -5  -3  179.77    6.39
   2   5  -3  194.71    6.45
   2   5  -3  177.49    6.43
  -2  -5   3  199.34    6.26
   2   5  -2  104.18    3.66
   2   5  -2  110.69    4.19
  -2  -5   2  110.05    3.65
  -2   5   2  108.75    4.06
   2  -5  -2  110.50    3.79
   2   5  -2  106.28    3.78
  -2   5   2  112.67    3.85
  -2  -5   2  105.29    3.82
   2   5  -2  111.71    4.18
   2   5  -1   14.44    0.76
   2  -5  -1   16.82    0.79
  -2  -5   1   14.63    0.77
  -2   5   1   16.98    0.81
  -2  -5   1   18.07    1.30
   2   5  -1   13.57    1.13
   2  -5  -1   18.42    1.15
  -2  -5   1   16.65    0.81
  -2  -5   0    0.93    0.58
   2  -5   0    0.70    0.40
   2   5   0    1.26    0.42
   2  -5   0    0.70    0.23
   2   5   0    1.44    0.27
  -2   5   0    1.21    0.26
  -2  -5   0    1.10    0.27
  -2  -5  -1    1.60    0.49
  -2  -5  -1    0.54    0.59
   2   5   1    1.07    0.52
  -2   5  -1    0.43    0.44
  -2  -5  -1    0.72    0.28
   2   5   1    0.59    0.28
   2  -5   1    0.28    0.24
  -2   5  -1    0.72    0.30
   2  -5   1    0.58    0.39
  -2  -5  -2  918.10   29.04
   2   5   2  939.67   29.07
   2  -5   2  904.94   28.40
  -2   5  -2  912.69   28.64
   2   5   2  915.52   28.98
   2  -5   2  929.19   28.64
   2   5   2  923.01   28.63
  -2   5  -2  931.68   28.81
   2   5   2  926.39   28.97
  -2   5  -2  902.45   28.58
  -2  -5  -2  908.23   28.59
  -2  -5  -3    4.23    0.77
  -2   5  -3    3.15    0.40
  -2   5  -3    3.16    0.51
   2  -5   3    3.40    0.54
   2   5   3    4.74    0.82
   2   5   3    5.06    0.59
   2  -5   3    3.30    0.52
  -2  -5  -3    3.94    0.54
  -2   5  -3    1.86    0.45
  -2   5  -3    4.15    0.58
  -2   5  -4    8.01    0.72
   2   5   4    7.76    0.87
  -2   5  -4    7.24    0.64
   2   5   4    6.87    0.96
  -2   5  -4    8.94    0.93
   2  -5   4    7.04    0.78
   2   5   4    5.80    0.71
  -2  -5  -4    6.26    0.96
  -2   5  -4    7.52    0.77
   2  -5   4    9.63    0.77
  -2   5  -4    7.37    0.67
  -2  -5  -5  180.26    6.82
   2  -5   5  181.40    6.14
  -2   5  -5  182.65    6.35
   2  -5   5  183.33    6.43
   2   5   5  182.15    6.43
  -2   5  -5  180.39    6.21
  -2  -5  -5  183.15    6.96
  -2   5  -5  179.98    6.20
   2   5   5  182.42    6.97
  -2   5  -5  175.28    6.50
  -2   5  -6    5.76    0.94
  -2  -5  -6    3.85    0.89
  -2  -5  -6    4.38    1.09
  -2  -5  -6    5.81    1.17
  -2  -5  -6    5.86    1.14
  -2   5  -6    4.54    0.92
   2   5   6    4.22    1.06
   2  -5   6    5.63    0.74
  -2   5  -6    4.96    0.80
  -2   5  -6    4.91    0.77
   2   5   6    4.68    0.99
  -2   5  -6    5.50    0.55
   2  -5   6    5.59    0.93
   2   5   6    5.96    0.86
  -2  -5  -7   16.57    1.74
  -2   5  -7   15.31    1.59
  -2   5  -7   12.68    1.23
   2   5   7   13.40    1.32
   2   5   7   15.90    1.42
   2  -5   7   15.77    1.48
   2   5   7   16.17    1.57
  -2   5  -7   16.29    1.41
  -2  -5  -7   18.35    1.90
  -2  -5  -7   14.83    1.75
  -2   5  -7   12.90    1.51
  -2  -5  -7   13.05    1.38
  -2   5  -7   15.46    1.41
   2  -5   7   14.23    1.18
   2   5   8  142.26    5.82
   2  -5   8  141.17    5.84
  -2   5  -8  134.63    5.56
  -2   5  -8  136.01    5.88
  -2   5  -8  134.39    5.92
   2   5   8  145.73    5.74
   2  -5   8  142.81    5.36
  -2  -5  -8  147.26    6.54
  -2   5  -8  144.55    5.76
  -2  -5  -9    1.99    1.31
   2  -5   9    5.00    1.12
   2   5   9    4.52    1.17
  -2   5  -9    5.12    1.19
   2   5   9    3.02    0.92
   2   5  10   33.52    2.56
   2  -5  10   37.38    2.69
  -2   5 -10   37.52    2.64
  -2  -5 -10   35.97    3.12
  -2  -5 -11   18.11    2.48
  -2   5 -11   17.51    1.99
  -2  -5 -12   21.69    2.85
  -2   5 -12   23.15    2.39
  -2   5 -12   13.93    2.28
  -2  -5 -12   19.96    2.49
  -2   6  12   66.96    4.72
   2   6 -12   65.09    4.13
   2  -6 -12   62.51    4.02
  -2  -6  12   54.73    3.68
  -2  -6  11   19.74    2.26
  -2   6  11   25.05    2.92
   2   6 -11   22.41    2.44
   2  -6 -11   18.88    2.36
  -2   6  10   -0.25    1.58
  -2  -6  10    0.66    1.03
   2   6 -10    0.18    1.11
   2  -6 -10   -0.74    1.10
  -2  -6  10    1.51    1.27
  -2  -6  10    0.13    0.62
  -2  -6   9    0.30    0.56
   2   6  -9    0.12    0.95
  -2  -6   9    0.74    0.89
  -2   6   9   -0.23    1.45
   2   6  -9    0.33    1.06
   2  -6  -9    0.17    1.17
  -2  -6   9    0.31    1.14
  -2  -6   8    2.20    0.54
  -2  -6   8    2.84    0.96
   2   6  -8    1.42    0.86
  -2  -6   8    1.03    1.06
   2   6  -8    0.89    0.91
   2  -6  -8   -0.15    0.95
   2  -6  -7   26.08    2.03
   2   6  -7   24.44    1.71
  -2  -6   7   25.49    1.29
  -2  -6   7   24.46    1.97
  -2   6   7   29.90    2.40
   2   6  -7   29.86    1.89
   2  -6  -7   26.31    1.80
  -2  -6   7   23.16    1.75
   2   6  -7   26.65    1.95
   2  -6  -7   24.32    1.91
   2   6  -6  134.07    5.01
   2  -6  -6  130.50    4.98
  -2  -6   6  129.95    5.37
   2  -6  -6  128.82    5.18
   2   6  -6  126.60    5.14
   2  -6  -6  133.38    5.31
   2   6  -6  129.06    4.87
  -2   6   6  123.73    5.66
  -2  -6   6  126.67    4.37
  -2  -6   6  121.79    4.93
   2   6  -5  133.66    4.78
  -2  -6   5  130.77    5.34
  -2  -6   5  127.62    4.38
  -2  -6   5  132.15    5.01
  -2   6   5  134.52    5.57
   2   6  -5  132.54    4.93
   2  -6  -5  130.37    4.93
  -2  -6   5  132.83    4.85
  -2   6   5  134.34    5.59
   2   6  -5  130.23    5.06
   2  -6  -5  134.45    5.09
  -2  -6   4  275.36    9.23
   2   6  -4  280.98    8.88
   2   6  -4  279.17    9.50
   2  -6  -4  298.00    9.56
   2   6  -4  262.84    9.17
   2   6  -4  285.36    9.34
   2  -6  -4  304.08    9.47
   2   6  -4  276.97    9.37
  -2  -6   4  272.34    9.39
  -2   6   4  281.04    9.94
  -2  -6   4  304.51   10.02
   2   6  -3  286.38    8.98
   2  -6  -3  284.76    9.47
   2   6  -3  293.60    9.49
  -2   6   3  286.92    9.86
  -2  -6   3  285.73    9.34
  -2   6   3  281.00    9.55
  -2  -6   3  280.73    9.55
  -2  -6   3  288.03    9.21
   2   6  -3  289.88    9.29
   2   6  -3  297.82    9.87
   2   6  -3  297.13    9.72
  -2   6   2    0.45    0.42
   2   6  -2    0.80    0.34
   2   6  -2    0.66    0.65
   2  -6  -2    0.07    0.27
   2   6  -2    0.66    0.28
  -2  -6   2    0.59    0.35
  -2   6   2   -0.29    0.33
  -2  -6   2    0.65    0.23
  -2  -6   1  350.58   10.98
   2  -6  -1  362.61   11.46
  -2  -6   1  350.16   11.66
   2   6  -1  348.18   11.02
   2   6  -1  340.06   11.52
   2   6  -1  337.80   10.84
   2  -6  -1  339.53   10.84
  -2   6   1  344.70   10.86
  -2  -6   1  335.39   10.86
  -2  -6   0    4.75    0.48
   2   6   0    3.39    0.53
  -2   6   0    4.80    0.39
  -2  -6   0    4.33    0.39
   2  -6   0    5.70    0.70
  -2   6   0    6.66    0.77
  -2  -6   0    5.18    0.88
   2   6   0    4.52    0.40
   2  -6   0    6.35    0.46
  -2   6  -1  433.18   13.85
   2  -6   1  445.30   13.83
   2  -6   1  423.95   13.45
   2   6   1  418.76   13.44
  -2  -6  -1  432.60   13.75
  -2  -6  -1  432.64   13.46
  -2   6  -1  417.89   13.44
   2   6   1  415.72   13.85
   2   6   2   89.50    3.67
   2   6   2   93.22    3.36
   2  -6   2   96.64    3.38
  -2   6  -2   93.34    3.58
  -2   6  -2   97.43    3.45
   2   6   2   96.51    3.85
   2  -6   2   89.47    3.09
   2   6   2   95.96    3.82
  -2   6  -2   93.11    3.34
  -2  -6  -2   93.15    3.34
  -2  -6  -2   90.72    3.68
  -2   6  -3  839.79   25.81
  -2   6  -3  830.49   26.16
  -2   6  -3  826.25   26.24
   2   6   3  849.74   26.73
   2   6   3  827.90   26.20
   2  -6   3  825.81   26.20
  -2  -6  -3  836.35   26.17
  -2   6  -3  813.76   26.13
  -2  -6  -3  846.39   26.75
  -2  -6  -4   12.46    1.32
  -2   6  -4   11.11    0.76
  -2   6  -4   10.08    0.82
   2  -6   4   11.55    0.91
   2   6   4    9.95    1.18
  -2   6  -4    9.05    0.94
   2   6   4    8.18    0.83
   2  -6   4   11.26    0.93
  -2   6  -4   11.46    0.86
  -2   6  -4   11.24    0.93
  -2   6  -5    0.24    0.41
  -2   6  -5    0.07    0.42
   2   6   5   -0.09    0.47
   2  -6   5    0.09    0.47
   2  -6   5    0.52    0.48
  -2  -6  -5    0.08    0.54
  -2   6  -5    0.31    0.52
  -2  -6  -5    0.70    0.73
  -2   6  -5    0.09    0.62
   2   6   5    0.28    0.68
  -2  -6  -6    9.12    1.38
  -2  -6  -6    8.71    1.33
  -2   6  -6    7.69    0.92
  -2   6  -6    8.74    1.15
   2   6   6    7.90    1.35
   2  -6   6   10.45    0.95
  -2   6  -6    8.59    0.65
   2   6   6    7.85    0.98
   2  -6   6    8.13    1.01
  -2  -6  -6    7.96    1.00
  -2   6  -6    6.84    0.97
  -2   6  -6    9.09    0.94
  -2  -6  -7    3.12    0.87
  -2   6  -7    3.08    0.92
  -2  -6  -7    3.14    1.15
  -2   6  -7    5.02    1.13
  -2   6  -7    5.15    0.82
   2   6   7    2.15    0.81
  -2   6  -7    5.07    1.09
   2   6   7    3.85    1.23
   2  -6   7    4.35    0.90
   2   6   7    3.49    0.86
   2  -6   7    3.83    0.73
   2   6   7    4.03    1.09
  -2   6  -7    4.48    0.87
  -2   6  -8   67.21    3.66
   2   6   8   71.04    3.68
   2   6   8   75.81    3.62
   2  -6   8   68.37    3.55
   2  -6   8   72.54    3.19
  -2  -6  -8   75.89    4.28
  -2   6  -8   73.16    3.46
  -2   6  -8   72.59    3.41
  -2   6  -8   69.03    3.63
  -2  -6  -9   77.65    4.55
  -2   6  -9   78.04    3.80
   2   6   9   73.17    3.70
   2   6   9   72.74    3.86
   2  -6   9   79.13    3.96
   2   6  10   15.62    1.53
  -2  -6 -10   18.74    2.38
   2   6  10   16.63    1.80
   2  -6  10   17.57    1.87
  -2   6 -10   15.31    1.76
  -2  -6 -11    6.20    1.95
  -2   6 -11    8.58    1.52
  -2  -6 -12   16.20    2.36
  -2   6 -12   19.68    2.54
  -2  -6 -12   20.52    2.79
  -2  -7  12   -1.28    1.60
   2   7 -12   -1.96    1.62
   2  -7 -12   -2.81    1.71
  -2   7  12    1.52    1.81
  -2  -7  11   82.09    4.53
   2   7 -11   93.14    4.81
   2  -7 -11   76.33    4.56
  -2   7  11   92.71    5.43
  -2  -7  10    1.74    1.27
   2   7 -10   -0.55    1.33
   2  -7 -10   -0.91    1.33
  -2  -7  10    1.43    0.70
  -2  -7  10   -0.31    0.96
  -2   7  10    0.26    1.42
   2   7  -9   28.40    2.35
   2  -7  -9   29.54    2.43
  -2  -7   9   32.75    1.68
  -2  -7   9   34.17    2.60
  -2  -7   9   35.84    2.41
   2   7  -9   34.41    2.25
   2  -7  -8    0.15    1.00
   2   7  -8    2.33    1.07
  -2  -7   8    3.74    1.21
  -2  -7   8    3.74    0.63
   2   7  -8    3.14    0.97
  -2  -7   8    3.92    0.98
   2   7  -7  266.04    8.97
   2  -7  -7  239.41    8.86
  -2  -7   7  249.68    9.36
  -2  -7   7  253.20    8.23
   2  -7  -7  243.54    9.23
   2   7  -7  259.63    8.79
   2   7  -7  254.91    9.17
   2  -7  -7  227.48    9.04
  -2   7   7  238.91    9.77
  -2  -7   7  254.66    8.92
  -2   7   6    5.53    1.13
  -2   7   6    7.02    1.28
  -2  -7   6    4.87    1.13
   2  -7  -6    6.68    1.04
   2   7  -6    5.48    0.88
   2   7  -6    6.00    0.91
   2  -7  -6    6.47    0.89
  -2  -7   6    6.31    0.84
   2   7  -6    7.63    0.88
  -2  -7   6    6.31    0.59
  -2   7   5   11.89    1.42
  -2  -7   5   12.43    1.42
  -2   7   5    9.55    1.30
  -2  -7   5   11.11    0.93
   2   7  -5   11.20    1.07
   2  -7  -5   12.58    1.10
   2   7  -5   10.70    0.67
   2   7  -5   11.47    0.91
   2  -7  -5   12.05    1.06
   2   7  -5   13.00    1.07
   2  -7  -4    0.18    0.44
   2   7  -4    0.55    0.43
  -2   7   4   -0.12    0.63
  -2  -7   4    0.99    0.36
  -2  -7   4   -0.24    0.74
   2  -7  -4    0.35    0.42
   2   7  -4    0.77    0.49
   2   7  -4    1.80    0.46
   2   7  -4   -0.07    0.50
  -2  -7   4    0.40    0.41
  -2   7   4    0.11    0.67
   2   7  -4    0.66    0.22
   2   7  -3  379.82   12.72
   2   7  -3  382.44   12.20
  -2  -7   3  377.12   11.95
  -2  -7   3  388.07   12.42
  -2   7   3  369.67   12.36
   2   7  -3  378.50   11.86
   2  -7  -3  384.65   12.30
   2   7  -3  386.52   12.31
  -2   7   3  376.33   12.73
  -2  -7   3  385.06   12.11
  -2  -7   3  349.67   12.90
   2   7  -3  387.57   12.78
   2   7  -2   37.89    2.18
   2   7  -2   41.05    1.71
   2  -7  -2   41.05    1.71
   2   7  -2   42.39    1.81
  -2  -7   2   44.98    1.56
  -2   7   2   41.56    2.02
  -2  -7   2   40.50    1.71
   2  -7  -2   42.51    2.29
  -2  -7   2   41.59    1.78
  -2   7   2   41.89    1.78
  -2  -7   1    7.42    0.47
  -2  -7   1    7.46    0.64
  -2   7   1    7.03    0.69
   2   7  -1    7.94    1.05
  -2  -7   1    9.28    1.15
  -2  -7   1    7.39    0.52
  -2   7   1    8.11    0.53
   2   7  -1    7.32    0.65
   2  -7  -1    7.63    0.88
   2   7  -1    8.21    0.51
   2  -7  -1    8.10    0.51
  -2  -7   0  155.92    5.39
   2   7   0  162.95    5.45
  -2  -7   0  161.08    5.99
  -2   7   0  151.51    5.02
  -2  -7   0  155.98    5.04
  -2   7   0  149.20    5.63
   2  -7   0  155.26    5.58
   2   7   0  156.72    5.07
   2  -7   0  149.31    5.07
  -2  -7   0  157.61    5.22
   2   7   1    3.59    0.67
  -2   7  -1    4.87    0.71
   2   7   1    3.28    0.38
   2  -7   1    4.08    0.41
  -2  -7  -1    4.04    0.60
  -2  -7  -1    4.72    0.44
  -2   7  -1    3.11    0.39
   2  -7   1    4.43    0.66
   2   7   2   61.78    2.39
   2  -7   2   65.48    2.43
  -2   7  -2   62.87    2.72
   2  -7   2   59.89    2.09
   2   7   2   62.30    2.87
   2   7   2   62.99    2.97
  -2   7  -2   65.44    2.54
  -2  -7  -2   62.64    2.76
   2   7   2   66.97    2.80
  -2   7  -2   61.58    2.38
  -2  -7  -2   60.14    2.37
  -2   7  -3   11.99    0.87
  -2   7  -3    9.86    1.02
   2   7   3   11.81    1.13
  -2  -7  -3   10.55    1.13
  -2   7  -3   10.30    0.96
   2  -7   3   10.53    0.83
   2   7   3   12.58    0.86
  -2  -7  -3   12.47    0.88
  -2   7  -3   11.93    0.85
  -2   7  -4   11.08    1.03
   2   7   4   10.71    1.27
  -2  -7  -4   11.02    1.27
  -2   7  -4   10.73    0.72
  -2   7  -4   12.38    0.97
   2  -7   4   11.81    0.96
   2  -7   4   10.58    0.94
   2   7   4   10.67    0.93
  -2   7  -4   11.47    0.90
  -2   7  -4   10.14    0.95
   2   7   5    9.79    1.32
  -2   7  -5   11.30    1.12
  -2  -7  -5    5.48    1.03
  -2   7  -5    9.50    0.95
   2  -7   5    9.00    0.91
  -2   7  -5    9.17    0.83
   2  -7   5    8.53    0.91
   2   7   5   12.11    1.08
  -2   7  -5    9.42    0.87
  -2   7  -5   10.56    0.81
  -2  -7  -5   12.00    1.44
   2  -7   6    1.56    0.60
   2   7   6    2.50    1.01
  -2   7  -6    2.00    0.76
  -2  -7  -6    2.05    0.72
  -2   7  -6    2.12    0.66
   2   7   6    0.90    0.57
   2  -7   6    2.13    0.73
  -2  -7  -6    1.34    0.97
  -2   7  -6    1.98    0.58
  -2   7  -6    1.82    0.61
  -2  -7  -7   57.88    3.69
  -2   7  -7   66.13    2.95
  -2   7  -7   60.13    3.25
  -2   7  -7   63.06    3.20
   2   7   7   56.76    3.07
   2  -7   7   67.05    3.20
   2  -7   7   64.35    2.88
  -2  -7  -7   66.21    3.15
  -2   7  -7   66.72    3.13
   2   7   7   66.07    3.78
  -2   7  -7   63.86    2.98
  -2   7  -8   29.04    2.21
   2  -7   8   27.42    2.07
   2   7   8   29.44    2.15
   2  -7   8   31.49    1.91
   2   7   8   31.30    2.40
   2   7   8   34.06    2.80
  -2   7  -8   30.87    2.00
  -2  -7  -8   31.19    2.72
  -2   7  -8   28.93    1.97
  -2   7  -8   29.13    2.23
   2   7   9    7.78    1.36
   2  -7   9    5.89    1.24
   2   7   9    6.89    1.21
  -2   7  -9    7.29    1.16
  -2  -7  -9    6.54    1.68
  -2   7  -9    6.98    1.14
  -2  -7 -10    7.66    1.91
  -2   7 -10   10.07    1.46
   2  -7  10   14.34    1.73
   2   7  10   14.92    1.74
   2   7  10   14.50    1.61
   2   7  11   13.75    1.50
  -2  -7 -11   15.74    2.40
  -2   7 -11   15.34    1.81
  -2   7 -12    7.47    1.90
  -2  -7 -12    4.22    1.67
  -2  -7 -12    6.48    2.05
  -2  -8  12    0.19    1.44
  -2   8  12    0.93    1.81
   2   8 -12   -0.87    1.61
   2  -8 -12   -0.43    1.54
  -2   8  11   -1.44    1.82
   2   8 -11   -2.40    1.53
   2  -8 -11   -1.98    1.55
  -2  -8  11   -0.19    1.42
   2   8 -10   52.14    3.40
   2  -8 -10   50.90    3.31
  -2  -8  10   49.13    2.35
  -2  -8  10   50.04    3.35
   2   8  -9    1.72    0.98
   2   8  -9    1.31    1.04
   2  -8  -9    1.62    1.06
  -2  -8   9    3.84    1.32
  -2  -8   9    2.74    1.01
  -2  -8   9    3.95    0.74
  -2  -8   8   16.96    1.12
  -2  -8   8   19.01    1.98
  -2  -8   8   19.02    1.60
   2  -8  -8   17.46    1.76
   2   8  -8   15.68    1.70
   2   8  -8   17.00    1.52
  -2   8   7   75.19    4.32
   2   8  -7   75.49    3.37
  -2  -8   7   79.33    3.49
  -2  -8   7   83.92    4.15
  -2   8   7   85.33    4.46
   2  -8  -7   79.08    3.78
   2   8  -7   82.06    3.81
   2  -8  -7   77.37    3.57
   2   8  -7   81.77    3.62
  -2  -8   6   17.98    1.30
  -2   8   6   16.68    1.84
  -2   8   6   17.71    1.86
   2   8  -6   17.36    0.98
  -2  -8   6   18.79    1.81
   2   8  -6   19.08    1.41
   2  -8  -6   20.53    1.41
   2   8  -6   17.48    1.23
   2   8  -6   16.71    1.45
   2  -8  -6   18.57    1.49
   2   8  -5    6.35    0.72
   2  -8  -5    5.70    0.85
   2   8  -5    7.02    0.84
   2  -8  -5    6.90    0.81
   2   8  -5    7.42    0.78
  -2  -8   5    7.24    0.73
  -2   8   5    6.79    1.17
  -2   8   5    5.98    1.09
  -2  -8   5    8.17    1.26
   2   8  -5    6.91    0.79
   2   8  -5    6.37    0.90
   2   8  -5    6.34    0.52
   2  -8  -4    1.89    0.53
   2   8  -4    2.67    0.52
  -2   8   4    1.05    0.68
  -2  -8   4    3.10    0.53
   2   8  -4    2.05    0.66
  -2  -8   4    2.74    0.40
  -2   8   4    2.01    0.80
   2   8  -4    3.99    0.88
   2   8  -4    3.42    0.61
  -2  -8   4    1.83    0.89
   2   8  -4    2.91    0.32
   2   8  -4    2.82    0.57
   2  -8  -4    2.57    0.59
   2  -8  -4    3.23    0.75
   2   8  -3    5.68    0.69
   2   8  -3    3.99    0.90
  -2  -8   3    4.31    0.32
   2   8  -3    4.62    0.40
   2  -8  -3    5.08    0.78
  -2  -8   3    5.06    0.49
  -2   8   3    5.72    0.83
  -2  -8   3    3.49    0.92
   2   8  -3    6.54    0.63
   2  -8  -3    4.87    0.59
  -2   8   2  101.41    3.60
  -2  -8   2   98.11    3.58
   2   8  -2   99.83    3.71
   2  -8  -2  113.36    4.38
   2  -8  -2  100.81    3.50
   2   8  -2   92.95    3.47
  -2  -8   2  100.49    3.28
  -2   8   2  109.63    3.97
  -2  -8   2   95.33    3.59
   2   8  -2  101.26    4.22
  -2   8   1  480.14   15.48
   2   8  -1  472.79   15.11
   2  -8  -1  484.46   15.12
  -2  -8   1  493.33   15.08
  -2  -8   1  481.11   16.25
   2   8  -1  491.66   16.07
   2  -8  -1  517.52   15.97
  -2  -8   1  488.23   15.49
  -2   8   1  474.79   15.15
  -2  -8   1  477.61   15.14
   2   8  -1  476.73   15.40
   2   8   0  510.22   15.57
   2  -8   0  485.13   15.56
   2   8   0  493.83   16.01
  -2  -8   0  514.35   15.76
  -2  -8   0  516.88   16.14
  -2   8   0  492.39   16.29
   2  -8   0  481.97   16.19
  -2  -8   0  511.08   15.95
  -2  -8   0  495.63   16.66
  -2  -8   0  507.31   15.53
  -2   8   0  474.13   15.50
   2  -8   1 1216.36   37.41
   2   8   1 1182.54   37.39
   2   8   1 1172.72   37.79
  -2  -8  -1 1195.44   37.40
  -2   8  -1 1206.88   37.40
  -2  -8  -1 1237.02   37.79
   2  -8   1 1256.61   38.01
  -2   8  -1 1243.31   38.06
   2   8   1 1235.52   38.01
  -2  -8  -1 1191.47   37.93
   2   8   2  119.18    4.52
   2   8   2  130.02    4.90
  -2   8  -2  115.98    4.25
   2  -8   2  110.23    4.05
   2   8   2  112.64    4.05
  -2   8  -2  119.78    4.50
  -2   8  -2  114.35    4.03
  -2  -8  -2  118.09    4.04
   2   8   2  118.43    4.64
  -2  -8  -2  112.91    4.46
  -2  -8  -3    4.61    0.87
   2   8   3    3.87    0.78
   2   8   3    3.33    0.53
   2  -8   3    4.00    0.55
  -2   8  -3    3.96    0.76
  -2  -8  -3    3.65    0.55
  -2   8  -3    4.13    0.57
  -2   8  -3    4.17    0.84
  -2   8  -3    3.91    0.57
   2  -8   4  185.00    6.48
   2   8   4  181.19    6.45
  -2  -8  -4  189.72    6.42
  -2   8  -4  183.86    6.40
   2   8   4  171.76    7.00
  -2  -8  -4  183.49    6.95
  -2  -8  -4  177.27    7.10
  -2  -8  -4  183.83    6.95
  -2   8  -4  186.45    5.93
  -2   8  -4  183.29    6.54
  -2   8  -4  182.00    6.39
  -2   8  -4  179.56    6.60
  -2   8  -5   23.73    1.57
   2   8   5   22.95    1.93
  -2   8  -5   22.46    1.40
  -2   8  -5   22.79    1.17
  -2   8  -5   23.21    1.38
  -2   8  -5   23.19    1.46
  -2  -8  -5   25.61    2.02
  -2  -8  -5   22.63    1.87
   2   8   5   22.53    1.44
   2  -8   5   22.91    1.48
  -2   8  -6   18.43    1.32
  -2   8  -6   17.19    1.46
   2   8   6   19.68    1.97
   2  -8   6   19.66    1.36
  -2  -8  -6   17.79    1.86
  -2  -8  -6   18.16    1.43
  -2   8  -6   20.67    1.47
   2  -8   6   18.20    1.44
   2   8   6   18.43    1.43
  -2   8  -6   18.82    1.18
  -2  -8  -6   15.69    1.79
  -2  -8  -7  230.58    8.99
  -2   8  -7  211.83    8.07
  -2   8  -7  229.40    7.66
  -2   8  -7  216.29    8.03
   2   8   7  216.56    8.81
   2  -8   7  225.71    7.72
  -2   8  -7  193.09    6.95
  -2   8  -7  236.91    8.03
  -2  -8  -7  246.29    8.08
   2   8   7  225.27    8.06
   2  -8   7  227.96    8.07
  -2   8  -7  236.20    7.84
  -2   8  -8   26.96    2.11
   2  -8   8   24.10    1.75
   2   8   8   32.11    2.14
   2  -8   8   32.56    2.19
  -2   8  -8   30.79    2.27
  -2  -8  -8   29.70    2.72
  -2   8  -8   28.71    1.84
   2   8   8   32.41    2.74
  -2   8  -8   25.76    1.83
  -2   8  -9    9.90    1.25
  -2   8  -9    9.68    1.33
   2  -8   9    9.64    1.40
   2   8   9   12.83    1.55
   2   8   9   11.41    1.96
  -2  -8  -9   12.48    2.03
   2   8   9   10.89    1.71
   2   8  10    7.42    1.43
   2   8  10    7.35    1.39
   2  -8  10    8.24    1.43
  -2   8 -10    9.05    1.36
  -2  -8 -10    7.85    1.91
   2   8  11    1.70    1.03
  -2  -8 -11    3.67    1.75
  -2   8 -12    0.50    1.52
  -2  -8 -12    1.24    1.55
  -2  -8 -12    5.11    2.02
  -2  -9  12   26.28    2.61
   2   9 -12   30.06    2.77
   2  -9 -12   26.43    2.65
  -2   9  12   25.34    3.28
  -2   9  11    0.29    1.70
  -2  -9  11    0.97    1.34
   2  -9 -11   -0.39    1.36
   2   9 -11   -1.19    1.46
  -2  -9  10   10.26    1.84
   2  -9 -10    9.30    1.63
   2   9 -10   10.14    1.72
  -2  -9   9    2.01    1.26
   2   9  -9    2.59    1.13
   2  -9  -9    1.77    1.05
   2   9  -9    3.05    0.97
  -2  -9   8    6.91    1.06
  -2   9   8    8.24    1.66
   2  -9  -8   11.23    1.45
   2   9  -8    9.17    1.16
   2   9  -8    6.88    1.30
  -2  -9   8    8.54    1.56
   2  -9  -7   31.13    2.12
   2   9  -7   33.28    2.18
   2   9  -7   30.46    1.78
   2  -9  -7   32.48    1.99
   2   9  -7   28.65    1.94
  -2   9   7   31.46    2.68
  -2  -9   7   29.03    1.78
  -2   9   7   31.00    2.68
  -2  -9   7   30.97    2.45
  -2   9   6   18.22    1.90
  -2   9   6   13.41    1.71
   2   9  -6   16.24    0.94
   2   9  -6   16.02    1.41
   2  -9  -6   17.84    1.45
   2   9  -6   16.09    1.24
   2   9  -6   15.86    1.34
   2  -9  -6   17.34    1.35
  -2  -9   6   16.99    1.18
   2   9  -6   16.80    1.16
  -2  -9   6   18.69    1.81
  -2   9   5  367.49   13.26
  -2  -9   5  381.37   12.13
   2  -9  -5  382.05   12.47
   2   9  -5  367.30   12.44
   2   9  -5  375.60   12.55
  -2   9   5  367.96   13.32
   2   9  -5  378.32   11.93
   2   9  -5  375.28   12.40
   2  -9  -5  380.16   12.89
  -2  -9   5  381.19   13.37
   2  -9  -5  370.72   12.61
   2   9  -5  385.72   12.63
   2  -9  -4   47.38    2.22
   2   9  -4   52.87    2.28
  -2   9   4   47.56    2.71
  -2   9   4   53.12    2.89
   2   9  -4   50.76    2.62
   2   9  -4   53.26    1.93
  -2  -9   4   52.63    3.02
   2   9  -4   53.84    2.33
  -2  -9   4   53.89    1.90
   2  -9  -4   50.36    2.54
   2   9  -4   53.17    2.36
   2  -9  -4   46.03    2.29
   2   9  -4   51.50    2.74
   2   9  -3  240.40    7.86
   2   9  -3  237.28    8.56
  -2  -9   3  224.01    8.77
   2  -9  -3  222.54    8.11
   2  -9  -3  229.05    7.82
   2   9  -3  248.31    8.02
  -2   9   3  234.36    8.38
  -2  -9   3  237.64    7.56
   2  -9  -2  114.10    4.01
   2   9  -2  112.58    4.01
  -2   9   2  118.19    4.51
   2   9  -2  123.25    4.91
   2   9  -2  120.42    4.40
   2  -9  -2  131.38    5.01
  -2  -9   2  124.35    4.27
   2   9  -2  111.96    4.10
  -2  -9   2  117.48    4.14
  -2   9   2  117.65    4.13
   2   9  -1    6.80    0.47
   2  -9  -1    6.66    0.47
   2   9  -1    8.41    1.18
  -2  -9   1    6.90    0.75
  -2   9   1    6.96    0.71
   2   9  -1    7.74    0.73
  -2  -9   1    6.63    1.11
   2  -9  -1    4.79    0.87
  -2  -9   1    6.74    0.50
  -2   9   1    5.75    0.48
  -2  -9   1    6.77    0.46
  -2  -9   0    0.69    0.36
  -2  -9   0    0.94    0.26
  -2   9   0    1.07    0.25
  -2  -9   0    0.24    0.53
  -2   9   0    1.54    0.76
  -2  -9   0    0.54    0.41
   2   9   0    0.60    0.50
   2  -9   0    1.39    0.27
   2   9   0    0.84    0.24
   2  -9   0    1.96    0.65
   2   9   1  122.00    4.26
   2  -9   1  127.89    4.28
  -2   9  -1  136.48    5.00
   2   9   1  127.30    4.87
  -2  -9  -1  125.95    4.65
   2  -9   1  128.63    4.90
   2   9   1  122.89    4.65
  -2  -9  -1  127.01    4.24
  -2   9  -1  132.00    4.24
  -2  -9  -1  125.85    4.81
   2   9   2  212.77    7.30
  -2  -9  -2  209.64    7.25
  -2   9  -2  208.84    7.31
   2   9   2  197.05    6.74
   2  -9   2  195.22    6.74
  -2   9  -2  206.07    6.73
  -2  -9  -2  210.49    6.73
  -2  -9  -2  188.78    7.30
   2   9   2  208.48    7.69
  -2  -9  -3  127.76    4.91
   2   9   3  128.66    5.03
  -2   9  -3  116.80    4.74
  -2   9  -3  116.06    4.34
  -2  -9  -3  129.19    4.40
   2   9   3  126.47    4.43
   2  -9   3  117.78    4.39
  -2   9  -3  127.33    4.90
  -2  -9  -3  126.77    4.91
  -2   9  -3  115.05    4.48
   2   9   4  222.06    8.08
  -2   9  -4  202.74    7.51
  -2  -9  -4  212.30    7.85
  -2   9  -4  217.24    7.57
  -2  -9  -4  218.71    7.28
  -2   9  -4  206.06    7.24
  -2  -9  -4  209.53    7.84
  -2   9  -4  203.81    7.26
   2   9   4  220.35    7.34
   2  -9   4  207.14    7.32
  -2  -9  -5    0.93    0.68
  -2   9  -5    3.47    0.69
  -2  -9  -5    2.84    0.96
  -2   9  -5    2.16    0.38
  -2   9  -5    3.18    0.72
   2   9   5    3.24    0.95
  -2   9  -5    3.40    0.75
  -2   9  -5    1.93    0.58
  -2   9  -5    2.62    0.79
   2   9   5    3.35    0.69
   2  -9   5    2.05    0.58
  -2  -9  -5    1.85    0.89
  -2  -9  -5    4.17    1.04
  -2  -9  -6    8.58    1.01
  -2   9  -6    7.63    0.98
  -2   9  -6    7.01    0.73
  -2   9  -6    7.36    1.04
   2   9   6    5.30    1.29
  -2   9  -6    7.08    0.89
  -2  -9  -6    6.41    1.27
  -2  -9  -6    9.87    1.56
   2   9   6    8.62    1.01
   2  -9   6    7.44    0.97
  -2   9  -6    7.82    0.90
  -2  -9  -7   52.09    3.36
  -2   9  -7   45.60    2.17
  -2   9  -7   41.85    2.57
   2   9   7   46.72    2.58
   2  -9   7   45.54    2.56
  -2   9  -7   47.21    2.39
  -2   9  -7   46.33    2.53
  -2  -9  -7   47.89    2.57
   2   9   7   43.42    3.12
  -2   9  -7   42.72    2.55
   2  -9   7   42.36    2.33
  -2   9  -8  156.59    6.33
   2   9   8  156.98    7.25
   2  -9   8  159.33    6.01
  -2  -9  -8  173.21    7.41
  -2   9  -8  166.32    5.93
  -2   9  -8  149.07    6.35
   2   9   8  153.10    6.29
   2  -9   8  151.31    6.32
  -2   9  -8  160.78    6.10
  -2  -9  -9   10.53    1.97
  -2   9  -9   11.18    1.26
  -2   9  -9    8.73    1.40
   2   9   9   12.42    2.00
   2   9   9   10.47    1.75
  -2   9  -9    8.79    1.27
   2  -9   9    9.15    1.42
   2   9   9    9.66    1.40
   2   9  10   13.18    1.79
   2   9  10   17.23    2.51
  -2   9 -10   14.33    1.53
  -2  -9 -10   17.05    2.42
  -2   9 -11   72.43    4.40
   2   9  11   74.76    3.87
  -2  -9 -11   70.37    4.81
  -2   9 -12   -0.25    1.55
  -2  -9 -12    0.49    1.48
  -2  -9 -12   -0.61    1.81
  -2  10  12   11.31    2.39
   2 -10 -12    8.21    1.77
   2  10 -12    6.44    1.79
  -2 -10  12    6.31    1.81
   2 -10 -11    5.64    1.58
   2  10 -11    5.35    1.61
  -2 -10  11    4.87    1.67
   2 -10 -10    1.06    1.11
   2  10 -10    0.54    1.18
  -2 -10  10    1.79    1.44
  -2  10   9   20.49    2.61
   2 -10  -9   21.78    2.06
   2  10  -9   21.89    2.06
  -2 -10   9   19.60    2.25
   2  10  -9   23.15    1.74
   2  10  -8   37.01    2.09
   2 -10  -8   34.98    2.45
   2  10  -8   37.48    2.48
  -2  10   8   37.92    3.10
  -2 -10   8   34.27    2.74
  -2  10   7    3.63    1.38
   2  10  -7    6.13    0.67
  -2 -10   7    4.23    1.33
   2 -10  -7    7.68    1.21
   2  10  -7    7.97    1.20
   2  10  -7    4.56    0.82
   2  10  -7    4.78    0.87
  -2  10   7    7.52    1.54
   2 -10  -7    8.77    1.14
   2  10  -7    7.01    1.07
   2  10  -6    1.22    0.66
   2 -10  -6    0.26    0.61
   2  10  -6    1.19    0.51
   2  10  -6    1.04    0.35
  -2  10   6    1.23    0.99
   2  10  -6    0.64    0.62
   2  10  -6    1.45    0.54
   2 -10  -6    0.88    0.91
  -2  10   6    0.90    0.95
  -2 -10   6    1.35    1.06
   2 -10  -6    1.86    0.71
   2  10  -6    1.45    0.74
   2  10  -5   24.28    1.70
   2 -10  -5   25.10    1.61
   2  10  -5   27.06    1.67
  -2  10   5   24.46    2.11
   2 -10  -5   22.50    1.76
  -2 -10   5   26.41    2.22
   2 -10  -5   24.83    1.52
   2  10  -5   27.50    1.59
   2  10  -5   30.32    1.23
  -2  10   5   24.62    2.07
   2  10  -5   30.20    1.66
   2  10  -5   26.76    1.92
   2  10  -4   91.19    3.26
  -2  10   4   92.19    4.31
   2 -10  -4   95.45    3.97
   2 -10  -4   95.35    3.60
   2  10  -4   99.16    3.62
   2 -10  -4   95.11    3.67
   2  10  -4   91.72    3.64
  -2  10   4   91.00    4.19
   2  10  -4   96.22    4.24
  -2 -10   4   91.97    4.51
   2  10  -4   93.34    3.71
   2  10  -3   88.07    3.46
  -2  10   3   85.20    3.74
  -2 -10   3   84.86    4.21
   2  10  -3   92.28    4.03
   2 -10  -3   86.51    3.18
   2  10  -3   82.94    3.16
   2  10  -3   83.81    3.18
   2 -10  -3   83.10    3.18
   2  10  -2   44.17    2.61
  -2 -10   2   48.13    1.95
  -2  10   2   44.61    1.92
  -2  10   2   43.47    2.25
   2  10  -2   46.04    1.97
   2  10  -2   50.90    2.31
   2 -10  -2   48.15    2.69
   2  10  -2   47.07    1.82
   2 -10  -2   44.99    1.81
  -2 -10   2   47.05    2.11
  -2 -10   1   76.30    3.78
   2  10  -1   74.58    3.56
  -2  10   1   70.82    2.58
  -2 -10   1   74.22    2.59
   2  10  -1   73.50    2.53
   2 -10  -1   72.55    2.54
  -2  10   1   69.51    2.95
  -2 -10   1   80.19    3.12
   2 -10  -1   71.67    3.39
   2  10  -1   70.90    2.90
   2  10   0  136.01    4.86
  -2  10   0  126.06    4.23
  -2 -10   0  128.00    4.23
  -2 -10   0  137.30    5.07
   2 -10   0  126.53    5.09
  -2  10   0  139.35    5.30
   2  10   0  125.13    5.34
   2 -10   0  128.26    4.27
   2  10   0  129.29    4.26
  -2 -10   0  136.63    4.77
  -2 -10   0  130.55    4.54
  -2 -10  -1   10.28    1.01
   2 -10   1   11.85    0.67
   2  10   1   10.51    0.64
  -2 -10  -1   10.83    0.96
   2  10   1   11.55    1.11
   2 -10   1   10.28    1.09
  -2  10  -1   14.59    1.25
   2  10   1   10.30    0.89
  -2  10  -1   11.53    0.64
  -2 -10  -1   10.34    0.62
  -2 -10  -2  216.25    6.99
  -2  10  -2  215.34    6.99
   2  10   2  217.77    7.60
  -2 -10  -2  205.93    7.50
   2  10   2  214.79    8.09
   2  10   2  201.76    6.98
   2 -10   2  213.85    7.03
  -2 -10  -2  202.51    7.64
  -2 -10  -2  211.68    7.47
  -2  10  -2  227.85    7.72
   2  10   3  378.59   13.03
  -2 -10  -3  377.55   12.24
  -2  10  -3  388.11   12.26
  -2 -10  -3  388.76   12.86
   2  10   3  395.43   13.33
  -2  10  -3  384.42   12.94
  -2  10  -3  372.99   12.47
  -2 -10  -3  380.51   12.87
  -2  10  -3  388.54   12.81
   2  10   3  362.08   12.27
   2 -10   3  374.91   12.31
   2  10   4  106.17    4.61
  -2  10  -4  101.29    3.90
  -2  10  -4   93.45    4.10
  -2 -10  -4   98.90    4.37
   2  10   4  100.62    3.87
   2 -10   4   99.97    3.87
  -2  10  -4  100.81    4.22
  -2 -10  -4  103.64    4.43
  -2  10  -4  100.24    3.81
  -2 -10  -4  100.33    3.82
   2  10   5  151.48    6.11
  -2  10  -5  141.62    5.23
  -2  10  -5  124.84    5.29
  -2  10  -5  127.71    5.05
  -2 -10  -5  142.56    5.77
  -2  10  -5  136.72    5.31
  -2 -10  -5  148.93    5.19
  -2  10  -5  139.26    5.13
  -2 -10  -5  148.06    5.86
   2 -10   5  128.68    5.16
   2  10   5  139.69    5.20
   2 -10   6   16.58    1.40
   2  10   6   21.94    1.52
  -2 -10  -6   22.52    2.13
  -2 -10  -6   18.78    1.87
  -2  10  -6   18.23    1.02
  -2  10  -6   18.48    1.35
  -2 -10  -6   18.61    1.86
  -2  10  -6   17.59    1.46
   2  10   6   21.18    2.01
  -2 -10  -6   22.64    1.52
  -2  10  -6   17.56    1.40
  -2  10  -6   19.65    1.45
  -2  10  -6   15.63    1.48
  -2  10  -7  113.39    4.67
  -2 -10  -7  115.42    4.70
  -2  10  -7  116.77    4.55
   2  10   7  104.94    4.68
   2 -10   7  116.77    4.79
  -2  10  -7  114.44    4.18
   2  10   7  109.59    5.56
  -2  10  -7  110.08    4.78
  -2 -10  -7  115.25    5.64
  -2  10  -7  112.18    4.73
   2  10   8   11.40    1.35
   2 -10   8   10.74    1.37
  -2  10  -8    9.50    1.03
  -2 -10  -8   11.41    1.87
  -2  10  -8   11.30    1.41
   2  10   8    9.29    1.76
  -2  10  -8   10.61    1.45
  -2  10  -8   12.54    1.28
   2 -10   9   57.03    3.25
   2  10   9   59.88    3.27
  -2  10  -9   56.67    2.76
  -2 -10  -9   56.45    4.03
   2  10   9   54.41    3.90
  -2  10  -9   51.73    3.09
  -2  10  -9   57.77    3.01
   2  10  10   24.83    2.96
   2  10  10   26.26    2.49
  -2 -10 -10   22.88    2.76
  -2  10 -10   27.34    2.08
   2  10  11    4.40    2.04
  -2 -10 -11    8.50    2.22
  -2  10 -11    3.69    1.67
  -2 -10 -11    6.78    1.78
   2  10  11    5.97    1.51
  -2  10 -12    4.73    1.85
  -2 -10 -12    5.62    1.86
   2 -11 -12   -1.66    1.51
   2  11 -12   -0.64    1.50
  -2 -11  11   -1.06    1.65
   2  11 -11   -0.79    1.48
   2 -11 -11   -0.19    1.37
  -2  11  10   36.46    3.49
   2  11 -10   40.22    2.95
   2 -11 -10   39.56    2.91
  -2 -11  10   41.77    3.24
  -2  11   9   19.65    2.54
  -2 -11   9   19.54    2.27
   2  11  -9   16.54    1.54
   2 -11  -9   21.99    2.02
   2  11  -9   19.17    1.91
   2  11  -8  166.80    6.64
   2 -11  -8  170.69    6.67
   2  11  -8  161.54    6.02
  -2  11   8  167.58    7.60
   2  11  -8  156.55    6.17
  -2 -11   8  167.86    7.25
   2 -11  -7    1.60    0.84
   2  11  -7   -0.10    0.80
   2  11  -7    1.63    0.65
  -2  11   7    0.42    1.14
   2  11  -7    1.29    0.47
  -2 -11   7    0.38    1.16
   2  11  -7    1.76    0.77
  -2  11   7   -0.21    1.17
   2 -11  -7    1.56    0.85
   2  11  -7    1.70    0.88
   2  11  -6    4.20    0.84
   2 -11  -6    3.27    0.77
   2 -11  -6    3.54    1.01
   2  11  -6    2.99    0.71
  -2  11   6    2.35    1.05
  -2  11   6    1.85    1.06
  -2 -11   6    4.35    1.35
   2  11  -6    4.28    0.85
   2 -11  -6    2.65    0.74
   2  11  -6    3.48    0.83
   2  11  -6    3.08    0.47
   2 -11  -5   10.41    0.97
   2  11  -5   11.50    1.01
  -2 -11   5    8.22    1.52
   2  11  -5    9.40    1.20
  -2  11   5   10.20    1.44
  -2  11   5   10.68    1.48
   2 -11  -5    7.99    1.14
   2  11  -5   12.69    1.15
   2  11  -5   13.79    1.46
   2  11  -5    9.54    1.01
   2 -11  -5    9.50    0.99
   2  11  -5   12.67    0.73
  -2  11   4   63.91    3.49
   2  11  -4   74.00    2.60
   2  11  -4   79.12    3.65
   2  11  -4   77.18    2.93
   2 -11  -4   63.24    2.83
   2  11  -4   78.07    3.15
  -2 -11   4   73.35    3.92
  -2  11   4   58.49    3.31
   2  11  -4   76.37    2.89
   2 -11  -4   63.99    2.79
   2 -11  -4   61.56    3.12
  -2 -11   3    7.30    1.34
  -2  11   3    7.60    1.03
   2 -11  -3    7.31    1.19
   2  11  -3    7.33    0.64
   2  11  -3    6.39    0.85
   2 -11  -3    7.38    0.66
   2  11  -3    6.05    1.21
   2 -11  -3    7.57    0.66
   2  11  -3    7.01    0.64
   2  11  -3    8.06    0.68
   2  11  -2   25.78    1.31
  -2  11   2   24.43    1.56
   2  11  -2   24.02    1.94
  -2 -11   2   24.06    1.44
   2  11  -2   21.75    1.07
   2 -11  -2   24.15    1.11
   2  11  -2   26.58    1.63
   2 -11  -2   29.15    2.03
  -2  11   2   22.76    1.19
  -2 -11   2   22.94    1.21
   2  11  -1   74.48    3.00
  -2 -11   1   74.56    3.17
   2 -11  -1   82.89    3.63
   2  11  -1   67.39    3.58
  -2  11   1   71.15    3.01
  -2 -11   1   73.63    2.49
   2  11  -1   70.56    2.53
   2 -11  -1   75.46    2.55
  -2 -11   1   73.38    2.61
  -2  11   1   75.92    2.61
   2  11   0   38.69    1.50
   2 -11   0   42.20    1.53
   2  11   0   36.60    2.00
  -2  11   0   42.03    1.82
   2 -11   0   43.53    2.35
  -2 -11   0   38.42    2.19
  -2  11   0   42.58    2.44
  -2 -11   0   41.14    1.96
  -2 -11   0   39.60    1.77
  -2  11   0   41.36    1.49
  -2 -11   0   40.25    1.49
  -2 -11   0   38.90    1.70
   2  11   0   42.65    2.61
  -2  11  -1   15.27    0.75
  -2 -11  -1   15.56    0.77
  -2  11  -1   16.45    1.43
   2  11   1   15.30    1.28
  -2 -11  -1   15.93    1.12
  -2 -11  -1   17.04    1.13
   2  11   1   16.35    1.13
  -2 -11  -1   17.09    1.27
   2 -11   1   15.18    0.79
   2  11   1   14.42    0.78
   2  11   2    6.30    0.55
   2 -11   2    4.69    0.50
  -2  11  -2    5.44    0.99
  -2 -11  -2    4.06    0.76
  -2 -11  -2    5.66    0.52
  -2  11  -2    5.18    0.51
  -2 -11  -2    5.70    0.90
   2  11   2    5.36    0.83
  -2 -11  -2    5.70    0.86
   2  11   2    3.89    1.11
   2  11   3    2.88    0.49
   2 -11   3    1.74    0.47
   2  11   3    3.75    0.87
  -2 -11  -3    2.02    0.46
  -2  11  -3    2.34    0.50
  -2 -11  -3    2.71    0.79
  -2  11  -3    2.08    0.78
   2  11   3    2.07    1.15
  -2  11  -3    2.61    0.89
  -2  11  -3    2.26    0.60
  -2 -11  -3    4.03    0.92
  -2 -11  -3    3.20    0.83
   2  11   4   40.76    2.58
  -2  11  -4   37.79    2.00
  -2  11  -4   36.02    2.25
  -2 -11  -4   46.90    2.56
   2  11   4   43.69    2.02
   2 -11   4   40.26    1.98
  -2  11  -4   40.79    2.39
  -2 -11  -4   44.53    2.51
  -2 -11  -4   46.42    2.01
  -2  11  -4   37.37    1.90
   2  11   5   14.03    1.66
  -2  11  -5   14.69    1.21
  -2  11  -5   13.45    1.37
  -2  11  -5   15.68    1.20
  -2 -11  -5   12.87    1.53
   2  11   5   14.23    1.18
   2 -11   5   16.79    1.23
  -2 -11  -5   12.06    1.11
  -2  11  -5   14.83    1.16
  -2  11  -5   13.49    1.37
  -2 -11  -5   13.04    1.55
  -2 -11  -6   15.20    1.68
  -2  11  -6   12.00    1.26
   2  11   6   15.96    1.94
  -2  11  -6   11.58    0.70
  -2  11  -6   15.54    1.36
  -2  11  -6   10.32    1.31
   2  11   6   14.25    1.26
   2 -11   6   11.81    1.19
  -2  11  -6   14.71    1.20
  -2 -11  -6   18.05    1.35
  -2  11  -6   14.89    1.27
  -2 -11  -7   35.33    2.10
  -2  11  -7   33.02    2.05
  -2 -11  -7   33.53    2.87
  -2  11  -7   31.24    1.53
   2  11   7   33.11    2.78
   2 -11   7   35.31    2.17
   2  11   7   29.90    2.06
  -2  11  -7   32.06    2.08
  -2  11  -7   35.73    1.99
  -2  11  -7   33.80    2.19
   2  11   8   13.18    2.06
  -2  11  -8   16.38    1.59
   2  11   8   12.89    1.47
   2 -11   8   16.11    1.60
  -2  11  -8   15.39    1.41
  -2  11  -8   13.58    1.54
  -2  11  -8   14.38    1.12
  -2 -11  -8   13.12    2.04
  -2  11  -9    0.79    0.69
  -2 -11  -9    1.28    1.52
   2  11   9   -0.51    1.56
   2  11   9    0.59    0.91
   2 -11   9    1.34    0.91
  -2  11  -9    1.30    0.87
  -2 -11 -10    1.11    1.58
   2  11  10    3.29    1.83
   2  11  10    1.96    1.43
  -2  11 -10    2.00    1.05
   2  11  11   11.92    2.37
   2  11  11   10.62    1.85
  -2  11 -11    8.77    1.88
  -2 -11 -11   15.72    2.19
  -2 -11 -11    9.51    2.30
  -2  11 -12   49.65    3.78
  -2 -11 -12   45.43    3.66
   2  12 -12   -3.17    1.87
   2 -12 -12   -1.23    1.68
  -2  12  11   21.52    3.02
   2  12 -11   23.75    2.43
   2 -12 -11   22.89    2.36
  -2 -12  11   20.95    2.50
  -2 -12  10   18.65    2.43
  -2  12  10   19.60    2.82
   2 -12 -10   20.01    2.12
   2  12 -10   21.59    2.18
  -2 -12   9    5.80    1.75
  -2  12   9    1.59    1.44
   2  12  -9    3.00    1.16
   2 -12  -9    2.48    1.16
   2  12  -8    3.19    1.07
   2 -12  -8    3.69    1.11
   2  12  -8    3.81    1.01
  -2 -12   8    3.54    1.45
  -2  12   8    2.16    1.39
   2  12  -7   84.57    3.67
   2 -12  -7   85.25    3.64
   2  12  -7   80.36    3.29
  -2  12   7   79.82    4.50
  -2 -12   7   84.51    4.63
   2  12  -7   82.32    3.79
   2 -12  -7   75.15    3.71
   2  12  -7   82.10    3.63
   2  12  -7   78.56    3.06
  -2  12   7   88.30    4.71
  -2  12   6  109.41    5.43
   2  12  -6  111.22    4.68
   2  12  -6  116.46    4.07
   2  12  -6  119.78    4.74
   2 -12  -6  111.03    4.67
   2 -12  -6  113.74    4.99
  -2 -12   6  123.13    5.71
   2 -12  -6  116.21    4.56
  -2  12   6  109.65    5.48
   2  12  -6  123.81    4.64
   2  12  -6  117.84    4.66
  -2  12   5  136.53    6.03
  -2 -12   5  138.27    6.28
   2  12  -5  153.21    5.93
   2  12  -5  138.80    4.70
   2  12  -5  128.31    5.23
  -2  12   5  131.75    5.90
   2 -12  -5  136.82    5.51
   2  12  -5  141.39    5.11
   2 -12  -5  135.87    5.07
   2  12  -5  140.86    5.19
   2 -12  -5  135.92    5.18
   2  12  -4  210.24    6.94
   2  12  -4  204.38    7.47
   2 -12  -4  209.11    7.60
  -2 -12   4  206.12    8.47
   2  12  -4  215.46    7.18
   2 -12  -4  199.62    7.11
  -2  12   4  207.88    8.02
   2  12  -4  213.95    8.08
   2 -12  -4  211.25    7.19
   2  12  -4  221.17    7.21
  -2  12   4  203.79    8.05
  -2 -12   3   54.47    3.43
   2  12  -3   57.97    3.22
   2  12  -3   55.91    2.29
   2 -12  -3   59.91    2.32
   2 -12  -3   59.32    3.35
   2  12  -3   58.62    2.78
   2  12  -3   58.19    2.33
   2  12  -3   59.21    2.31
   2 -12  -3   56.76    2.30
  -2  12   3   58.04    2.93
   2  12  -2  207.99    6.92
   2  12  -2  203.06    7.87
   2  12  -2  202.73    7.36
   2  12  -2  204.61    6.63
   2 -12  -2  211.34    7.91
  -2  12   2  204.47    7.29
  -2 -12   2  200.09    7.14
   2  12  -2  198.41    6.58
   2 -12  -2  199.37    6.59
   2  12  -1   89.12    3.12
  -2  12   1   97.26    3.23
  -2 -12   1   92.98    3.21
   2  12  -1   93.74    4.44
  -2  12   1   95.11    3.71
  -2 -12   1   91.27    3.06
   2 -12  -1   98.24    3.16
   2  12  -1   90.60    3.66
   2 -12  -1   94.85    4.24
  -2 -12   1   99.28    3.91
  -2 -12   0   18.84    1.02
  -2  12   0   22.15    1.76
   2 -12   0   23.26    1.70
  -2 -12   0   17.42    1.48
  -2 -12   0   16.28    0.79
  -2  12   0   20.09    0.83
   2  12   0   20.44    1.91
  -2  12   0   21.24    1.17
  -2 -12   0   16.86    1.23
   2  12   0   19.60    1.38
   2  12   0   16.97    0.80
   2 -12   0   22.33    0.86
   2  12   1   46.79    2.12
  -2  12  -1   39.70    2.41
   2  12   1   41.21    1.60
   2 -12   1   41.03    1.60
  -2 -12  -1   43.05    2.06
  -2 -12  -1   42.50    1.97
  -2 -12  -1   37.50    2.13
  -2  12  -1   40.80    1.56
  -2 -12  -1   43.49    1.58
  -2 -12  -2   14.55    1.19
  -2  12  -2   13.58    1.35
  -2 -12  -2   13.73    0.82
  -2  12  -2   14.90    0.84
   2  12   2   15.95    1.29
   2  12   2   13.60    0.83
   2 -12   2   14.56    0.85
  -2 -12  -2   14.12    1.20
  -2 -12  -2   11.51    1.25
   2  12   2   16.05    1.77
  -2 -12  -3  197.21    7.50
   2  12   3  195.09    7.36
   2 -12   3  197.73    6.61
   2  12   3  192.49    6.57
  -2  12  -3  192.76    6.86
   2  12   3  188.20    7.72
  -2  12  -3  200.55    7.49
  -2  12  -3  193.20    7.27
  -2  12  -3  195.91    6.56
  -2 -12  -3  189.56    6.53
  -2 -12  -3  191.43    7.21
  -2 -12  -3  192.38    7.13
  -2 -12  -4  342.09   12.41
   2  12   4  348.98   12.32
  -2  12  -4  338.57   11.53
   2  12   4  349.68   11.41
   2 -12   4  344.68   11.43
  -2 -12  -4  348.57   12.11
  -2  12  -4  347.02   11.96
  -2  12  -4  345.78   12.07
  -2 -12  -4  343.59   11.35
  -2  12  -4  351.57   11.36
  -2 -12  -4  339.03   12.04
  -2  12  -5   65.72    3.27
   2  12   5   75.53    3.85
  -2  12  -5   64.53    2.88
  -2  12  -5   62.54    2.88
  -2 -12  -5   66.10    3.46
  -2  12  -5   62.84    2.83
  -2 -12  -5   70.57    2.90
  -2  12  -5   59.08    3.14
   2 -12   5   63.17    2.90
   2  12   5   69.31    2.95
  -2 -12  -5   66.51    3.50
   2  12   6    0.19    0.62
   2 -12   6    0.79    0.67
  -2  12  -6    0.45    0.69
   2  12   6    0.19    1.03
  -2 -12  -6    0.27    0.66
  -2  12  -6    0.09    0.62
  -2  12  -6   -0.21    0.78
  -2  12  -6   -0.09    0.59
  -2 -12  -7    0.65    1.10
  -2  12  -7    0.63    0.36
   2  12   7    2.37    0.88
   2 -12   7    2.06    0.80
  -2  12  -7    1.21    0.86
  -2  12  -7    0.56    0.70
  -2  12  -7    0.91    0.74
  -2 -12  -7    1.12    0.77
  -2  12  -7    0.10    0.77
   2  12   7    0.43    1.27
  -2  12  -7    2.20    0.88
  -2  12  -8    3.95    0.64
  -2 -12  -8    4.54    1.47
  -2  12  -8    5.34    1.10
   2  12   8    6.37    1.63
  -2  12  -8    5.16    1.16
  -2  12  -8    4.58    0.97
   2  12   8    5.06    1.04
   2 -12   8    4.33    1.01
   2  12   9    0.26    1.52
  -2  12  -9    1.29    0.83
  -2 -12  -9   -0.52    1.46
  -2  12 -10   57.28    3.18
   2  12  10   59.36    4.14
   2  12  10   62.30    4.40
  -2 -12 -10   54.16    4.19
  -2  12 -10   67.28    3.99
   2  12  11   26.63    3.34
  -2  12 -11   27.74    2.84
  -2 -12 -11   20.71    2.49
  -2 -12 -11   32.66    3.45
   2  12  11   26.53    2.79
  -2  12 -12    1.00    1.65
  -2 -12 -12    1.92    1.71
   2  13 -12   -2.93    1.77
   2 -13 -12   -1.61    1.74
  -2 -13  11    8.23    1.96
  -2  13  11    6.03    2.14
   2 -13 -11    6.14    1.61
   2  13 -11    6.17    1.63
  -2 -13  10   12.12    2.20
  -2  13  10   19.09    2.80
   2 -13 -10   16.11    1.93
   2  13 -10   16.27    1.95
  -2 -13   9    5.87    1.75
  -2  13   9    4.31    1.61
   2  13  -9    3.90    1.26
   2 -13  -9    3.95    1.25
  -2 -13   8   20.28    2.40
   2  13  -8   24.48    1.96
   2 -13  -8   18.92    1.85
   2  13  -8   21.00    1.30
   2  13  -8   23.99    1.83
  -2  13   7   69.52    4.24
  -2 -13   7   74.85    4.34
   2 -13  -7   69.99    3.35
   2  13  -7   70.48    3.37
   2 -13  -7   71.43    3.21
   2  13  -7   64.82    3.14
   2  13  -7   69.00    2.68
   2  13  -7   65.70    3.02
   2  13  -7   59.65    3.14
  -2  13   7   65.90    4.05
   2 -13  -6   -0.34    0.68
   2  13  -6    0.09    0.64
   2  13  -6    0.40    0.37
   2  13  -6    0.72    0.94
  -2  13   6    0.79    1.09
  -2  13   6   -0.38    1.07
   2  13  -6    0.31    0.81
   2  13  -6   -0.12    0.78
  -2 -13   6   -0.42    1.21
   2  13  -6    0.29    0.66
   2 -13  -6    0.68    0.68
  -2  13   5   46.57    3.02
   2  13  -5   42.70    2.17
   2 -13  -5   45.64    2.21
   2  13  -5   44.49    1.85
   2  13  -5   45.68    2.17
   2 -13  -5   45.55    2.15
   2 -13  -5   42.33    2.50
   2  13  -5   42.59    2.39
   2  13  -5   49.88    2.91
  -2  13   5   38.72    2.76
  -2 -13   5   39.04    3.07
  -2  13   4   30.98    2.25
   2  13  -4   34.56    1.59
  -2 -13   4   35.82    2.78
  -2  13   4   34.68    2.40
   2  13  -4   37.79    2.12
   2 -13  -4   30.57    1.63
   2  13  -4   33.77    1.68
   2  13  -4   35.72    1.59
   2 -13  -4   38.02    2.13
   2 -13  -4   32.15    1.67
   2  13  -4   38.56    1.75
   2  13  -4   38.15    2.56
  -2 -13   3    0.77    1.02
   2  13  -3    1.99    0.48
   2 -13  -3    2.20    0.96
   2  13  -3    1.20    0.75
   2 -13  -3    1.08    0.38
   2  13  -3    1.59    0.42
   2  13  -3    0.30    1.03
  -2  13   3    1.16    0.71
   2 -13  -3    1.27    0.38
   2  13  -3    1.80    0.40
   2  13  -2   28.53    1.50
   2  13  -2   26.96    1.19
   2 -13  -2   27.21    1.19
  -2  13   2   26.39    1.72
   2  13  -2   25.65    2.15
  -2 -13   2   26.48    1.65
   2  13  -2   24.53    1.14
   2 -13  -2   26.10    1.16
   2 -13  -2   28.65    2.15
   2 -13  -1   63.70    2.20
   2  13  -1   61.47    2.19
   2  13  -1   66.91    2.79
  -2 -13   1   60.97    2.25
  -2  13   1   61.50    2.75
  -2  13   1   62.10    2.25
   2 -13  -1   67.66    3.35
  -2 -13   1   64.77    2.99
   2  13  -1   63.54    3.55
   2  13   0   99.78    3.23
   2 -13   0   94.82    3.23
   2  13   0  101.99    4.03
  -2 -13   0  104.63    4.30
   2  13   0   93.66    4.67
  -2  13   0   96.10    3.23
  -2 -13   0   97.22    3.23
  -2  13   0   96.75    4.50
  -2 -13   0  100.99    3.50
  -2 -13   0  101.93    3.91
  -2  13   0   97.00    3.69
  -2  13  -1    9.50    0.52
  -2 -13  -1    9.07    0.53
  -2  13  -1    8.51    1.26
  -2 -13  -1    8.18    1.21
   2 -13   1    9.09    0.66
  -2 -13  -1    9.21    0.83
   2  13   1    5.94    0.80
  -2 -13  -1    8.54    0.97
   2  13   1    8.08    0.52
   2 -13   1    8.71    0.54
   2  13   2    6.02    0.53
   2 -13   2    5.44    0.53
  -2  13  -2    5.84    1.09
  -2 -13  -2    4.87    0.79
  -2 -13  -2    6.27    0.54
  -2  13  -2    5.43    0.52
  -2 -13  -2    6.45    1.04
   2  13   2    6.60    0.93
  -2 -13  -2    6.64    0.90
   2  13   2    6.04    1.33
   2  13   3    1.82    0.43
   2 -13   3    2.88    0.49
  -2 -13  -3    1.62    0.80
  -2 -13  -3    1.80    0.46
  -2  13  -3    2.36    0.49
   2  13   3    3.26    0.88
   2  13   3    0.69    1.06
  -2  13  -3    2.55    0.99
  -2  13  -3    1.65    0.58
  -2  13  -3    1.94    0.88
  -2 -13  -3    1.99    0.77
  -2 -13  -3    2.03    0.76
  -2 -13  -4  333.93   11.76
   2  13   4  332.15   11.63
  -2  13  -4  311.62   10.81
  -2  13  -4  307.09   11.24
  -2 -13  -4  326.02   11.39
   2  13   4  316.66   10.60
   2 -13   4  316.92   10.63
  -2  13  -4  312.05   11.38
  -2 -13  -4  311.07   11.23
  -2 -13  -4  330.99   10.59
  -2  13  -4  325.97   10.57
  -2 -13  -5  241.45    9.39
  -2  13  -5  251.29    8.23
  -2 -13  -5  233.55    8.18
  -2 -13  -5  231.66    8.98
  -2 -13  -5  229.97    8.89
   2  13   5  218.00    8.19
   2 -13   5  246.74    8.31
  -2  13  -5  242.16    8.32
  -2  13  -5  236.51    8.72
   2  13   5  225.70    9.19
  -2  13  -5  245.93    8.25
  -2  13  -5  245.38    8.84
  -2  13  -6    7.72    1.25
  -2  13  -6    7.63    0.95
  -2  13  -6    7.39    0.96
  -2 -13  -6    7.67    0.99
  -2  13  -6    8.32    1.03
   2  13   6    7.44    1.51
   2 -13   6    6.05    0.96
   2  13   6    7.29    1.04
  -2  13  -7   99.98    4.43
  -2  13  -7  110.97    4.45
  -2  13  -7  107.22    4.55
   2  13   7  109.90    5.61
  -2  13  -7  113.59    4.56
  -2 -13  -7  110.26    4.53
  -2  13  -7  114.27    4.62
   2  13   7  105.76    4.58
   2 -13   7  114.10    4.69
   2 -13   8    8.36    1.26
   2  13   8    7.48    1.17
  -2  13  -8    7.74    1.13
  -2  13  -8   10.55    1.37
  -2 -13  -8    8.52    1.86
   2  13   8    9.13    1.75
  -2  13  -8    8.95    1.23
  -2 -13  -9    5.84    1.75
   2  13   9    7.60    1.99
  -2  13  -9    5.87    1.14
  -2  13 -10   14.18    2.13
  -2 -13 -10   15.12    2.09
  -2  13 -10   16.45    1.70
   2  13  10   17.38    2.58
  -2 -13 -10   15.45    2.43
   2  13  11   99.91    5.79
  -2 -13 -11  115.60    6.56
  -2 -13 -11  109.15    5.77
  -2  13 -11  121.92    6.05
   2  13  11  117.22    6.59
  -2  13 -12    2.23    1.75
  -2 -13 -12    2.60    1.67
   2 -14 -12   37.60    3.02
   2  14 -12   33.12    3.01
  -2  14  11    5.48    2.17
   2 -14 -11    5.67    1.56
   2  14 -11    7.43    1.67
  -2  14  10    8.07    2.14
  -2 -14  10    3.33    1.76
   2  14 -10    8.27    1.54
   2 -14 -10    6.16    1.49
  -2 -14   9   31.82    3.08
   2  14  -9   38.11    2.61
   2 -14  -9   33.58    2.46
  -2  14   8    2.25    1.58
   2  14  -8    1.61    1.02
   2 -14  -8    0.66    0.89
   2  14  -8    2.92    0.65
  -2 -14   8    1.39    1.57
   2  14  -7   19.16    1.71
  -2  14   7   18.99    2.35
   2  14  -7   24.46    1.71
   2 -14  -7   23.10    1.67
  -2 -14   7   17.65    2.39
   2  14  -7   20.75    1.62
   2  14  -7   22.85    1.25
   2 -14  -7   21.05    1.72
   2  14  -7   23.87    1.78
   2 -14  -6    6.34    0.89
   2  14  -6    6.66    0.96
   2  14  -6    8.12    1.49
   2  14  -6    5.18    1.13
  -2  14   6    4.64    1.38
  -2  14   6    3.42    1.29
   2  14  -6    7.42    0.68
  -2 -14   6   10.14    1.88
   2  14  -6    5.73    1.11
   2  14  -6    5.13    0.89
   2 -14  -6    4.53    0.91
   2 -14  -5  260.40    9.02
   2  14  -5  280.55    9.10
  -2  14   5  272.15   10.18
  -2 -14   5  274.33   10.70
   2  14  -5  265.97   10.01
  -2  14   5  271.34   10.28
   2  14  -5  270.41    9.11
   2 -14  -5  276.06    9.13
   2  14  -5  266.86    8.77
   2  14  -5  252.93    8.70
   2  14  -5  266.15    9.48
   2 -14  -5  270.68    9.59
   2  14  -4   52.18    2.21
   2 -14  -4   50.88    2.20
  -2  14   4   49.96    3.02
  -2  14   4   53.82    3.03
   2  14  -4   50.81    3.14
   2 -14  -4   48.70    2.17
   2 -14  -4   46.43    3.23
   2  14  -4   50.79    2.20
   2  14  -4   49.72    2.67
   2  14  -4   53.81    2.18
   2  14  -4   48.34    2.09
  -2  14   3   31.66    2.07
   2  14  -3   31.64    2.42
  -2 -14   3   34.07    1.90
   2  14  -3   28.19    1.50
   2 -14  -3   29.96    2.46
   2  14  -3   28.15    1.98
   2  14  -3   28.46    1.39
   2 -14  -3   28.78    1.38
  -2  14   3   31.51    2.21
   2  14  -3   29.49    1.37
   2 -14  -3   31.75    1.40
   2 -14  -2  190.77    7.33
   2  14  -2  177.37    7.33
  -2 -14   2  190.28    6.66
   2  14  -2  176.53    6.28
   2  14  -2  179.93    5.80
   2 -14  -2  178.49    5.81
   2 -14  -2  171.19    5.82
   2  14  -2  177.04    5.84
  -2  14   2  186.46    6.68
   2  14  -1  141.29    4.47
   2 -14  -1  135.17    4.48
   2 -14  -1  124.84    5.71
  -2 -14   1  144.60    5.51
   2  14  -1  145.64    5.23
   2  14  -1  137.30    4.47
   2  14  -1  149.03    6.20
  -2  14   1  134.91    5.16
   2  14   0  146.05    6.41
   2 -14   0  142.38    4.72
   2  14   0  151.01    4.71
  -2 -14   0  158.89    5.53
  -2  14   0  146.66    6.19
  -2 -14   0  150.89    4.74
  -2  14   0  142.64    4.72
   2  14   0  150.18    5.62
  -2  14   0  141.48    5.25
  -2 -14   0  150.09    5.93
  -2 -14   0  155.18    5.03
  -2 -14  -1  198.34    6.81
   2  14   1  197.78    6.32
   2 -14   1  196.40    6.34
   2 -14   1  194.36    6.51
  -2  14  -1  207.12    7.75
  -2 -14  -1  203.71    7.71
  -2  14  -1  195.87    6.64
   2  14   1  199.01    7.00
  -2 -14  -1  204.33    7.24
  -2  14  -1  193.33    6.29
  -2 -14  -1  200.10    6.30
  -2 -14  -2  241.75    8.40
  -2  14  -2  241.69    8.98
   2  14   2  247.53    8.70
   2  14   2  261.86    9.61
   2 -14   2  237.45    7.84
   2  14   2  241.33    7.82
  -2 -14  -2  242.66    8.81
  -2 -14  -2  243.05    7.79
  -2  14  -2  237.11    7.77
  -2  14  -3   18.83    1.76
   2  14   3   19.37    1.69
  -2  14  -3   21.09    1.14
  -2 -14  -3   21.15    1.13
  -2  14  -3   16.54    1.35
  -2  14  -3   17.59    1.81
   2  14   3   21.30    2.18
  -2 -14  -3   23.91    1.88
  -2 -14  -3   18.14    1.53
   2  14   3   20.39    1.13
   2 -14   3   20.61    1.15
   2  14   4   62.42    2.68
   2 -14   4   68.23    2.75
  -2  14  -4   64.96    3.38
   2  14   4   65.38    3.87
  -2  14  -4   56.46    3.36
  -2 -14  -4   64.99    3.25
   2  14   4   63.46    3.48
  -2 -14  -4   63.58    3.57
  -2 -14  -4   64.26    2.67
  -2  14  -4   66.99    2.70
  -2  14  -4   68.11    2.98
  -2  14  -5   25.93    2.11
   2 -14   5   27.29    1.63
   2  14   5   29.65    1.68
  -2 -14  -5   30.23    2.19
  -2 -14  -5   26.10    2.34
  -2  14  -5   26.70    1.71
  -2  14  -5   25.70    1.55
  -2 -14  -5   26.60    1.60
   2  14   5   26.58    2.30
  -2  14  -5   26.97    1.62
  -2  14  -6  108.50    4.70
   2 -14   6  115.21    4.39
   2  14   6  110.36    4.31
  -2  14  -6  107.33    4.21
   2  14   6  109.24    5.33
  -2  14  -6  102.86    4.23
  -2  14  -6  116.38    4.28
  -2 -14  -6  108.78    4.23
   2  14   7   47.26    2.58
   2 -14   7   44.82    2.56
  -2  14  -7   42.65    2.41
  -2  14  -7   47.72    2.67
  -2  14  -7   48.11    2.57
   2  14   7   47.85    3.47
  -2  14  -7   48.44    2.52
  -2 -14  -7   43.45    2.46
  -2  14  -7   46.54    2.44
   2  14   8    9.05    1.82
  -2  14  -8   10.02    1.21
   2  14   9    1.33    1.60
  -2  14  -9    0.70    0.87
  -2 -14  -9   -0.54    1.43
  -2  14  -9   -0.19    1.20
   2  14  10   14.74    2.49
  -2  14 -10   16.06    2.14
  -2 -14 -10   13.98    1.97
  -2 -14 -10   13.91    2.45
  -2  14 -10   14.93    1.66
   2  14  11   10.37    2.26
  -2  14 -11    8.06    1.91
  -2 -14 -11    6.94    1.86
   2  15 -12    1.63    1.52
   2 -15 -12    6.77    1.73
   2  15 -11   23.28    2.42
   2 -15 -11   22.56    2.32
  -2  15  11   22.89    3.27
   2 -15 -10    1.63    1.13
   2  15 -10    1.19    1.22
  -2  15  10   -0.91    1.63
   2 -15  -9   15.61    1.71
   2  15  -9   15.09    1.77
  -2  15   9   10.92    2.16
  -2 -15   8    2.18    1.51
   2  15  -8    2.89    1.03
   2 -15  -8    2.44    0.94
   2  15  -8    3.98    0.67
  -2  15   8    1.02    1.45
  -2 -15   7    1.19    1.56
   2  15  -7   -0.89    0.84
   2 -15  -7   -0.88    0.88
   2  15  -7   -0.12    0.95
   2  15  -7   -0.23    0.77
   2  15  -7   -0.16    0.46
   2  15  -7   -0.49    0.82
   2 -15  -7    0.09    0.74
  -2  15   7    1.16    1.27
   2  15  -6   45.15    2.94
  -2  15   6   53.03    3.42
   2  15  -6   47.55    2.04
   2  15  -6   54.02    2.87
   2  15  -6   55.56    2.55
   2 -15  -6   51.46    2.47
   2 -15  -6   51.11    2.57
   2  15  -6   49.92    2.55
  -2 -15   6   45.65    3.57
  -2  15   6   53.61    3.52
   2  15  -6   55.28    2.19
   2  15  -5    4.92    0.73
   2 -15  -5    4.13    0.69
   2  15  -5    5.46    1.33
  -2  15   5    3.29    1.25
  -2  15   5    4.04    1.29
   2  15  -5    4.29    0.59
   2 -15  -5    4.88    1.06
   2  15  -5    3.39    0.96
   2 -15  -5    2.82    0.68
   2  15  -5    4.26    0.76
   2  15  -5    3.93    0.62
  -2  15   4  117.50    5.37
   2  15  -4  121.45    4.48
   2  15  -4  135.42    5.79
   2  15  -4  124.45    4.47
   2 -15  -4  125.10    4.47
   2  15  -4  128.37    4.45
  -2  15   4  128.45    5.62
   2 -15  -4  119.31    4.45
   2  15  -4  127.28    4.50
   2 -15  -4  130.11    6.04
   2  15  -4  118.26    5.11
   2  15  -3    6.19    0.59
   2 -15  -3    3.32    1.08
   2  15  -3    4.64    1.03
  -2  15   3    4.39    1.04
  -2 -15   3    4.02    0.84
   2  15  -3    5.04    0.53
   2 -15  -3    3.96    0.50
  -2  15   3    3.90    0.95
   2  15  -3    5.12    1.39
   2 -15  -3    4.37    0.52
   2  15  -3    5.89    0.70
   2  15  -2   53.43    3.43
  -2  15   2   57.99    2.89
  -2 -15   2   67.87    3.05
   2 -15  -2   55.27    2.13
   2  15  -2   60.62    2.17
   2  15  -2   61.75    2.13
   2 -15  -2   59.28    2.13
   2  15  -2   61.68    2.64
   2 -15  -2   57.62    3.38
  -2 -15   1    6.30    1.01
   2 -15  -1    6.15    0.37
   2  15  -1    6.12    0.36
   2  15  -1    4.66    0.79
   2  15  -1    6.16    1.44
   2 -15  -1    6.90    0.38
   2  15  -1    6.03    0.36
  -2  15   1    6.45    0.89
  -2 -15   0   69.30    2.54
  -2  15   0   64.77    2.81
  -2 -15   0   72.65    3.05
   2 -15   0   66.38    2.83
   2  15   0   63.27    3.85
  -2 -15   0   66.99    3.42
   2  15   1  116.80    4.44
  -2  15  -1  118.00    5.19
  -2 -15  -1  118.14    5.14
   2 -15   1  112.93    3.70
   2  15   1  110.51    3.67
  -2  15  -1  110.39    3.65
  -2 -15  -1  112.93    3.66
  -2 -15  -1  121.06    4.69
  -2 -15  -1  113.45    4.20
   2 -15   1  113.08    3.94
  -2  15  -1  113.62    4.07
   2  15   2    1.31    0.32
   2 -15   2    0.68    0.31
  -2 -15  -2    0.62    0.74
   2 -15   2    2.46    0.95
  -2  15  -2    1.03    0.32
  -2 -15  -2    1.01    0.34
   2  15   2    1.96    0.79
  -2  15  -2    1.58    0.97
  -2 -15  -2    1.34    0.66
   2  15   2    2.10    1.27
   2  15   3  106.29    4.59
   2  15   3   98.51    3.62
   2 -15   3   98.61    3.63
  -2 -15  -3  104.59    4.68
  -2  15  -3   94.19    4.06
   2  15   3  105.50    5.18
  -2  15  -3   97.91    4.79
  -2  15  -3  102.49    4.65
  -2 -15  -3   97.20    4.21
  -2  15  -3  102.44    3.62
  -2 -15  -3  100.28    3.61
  -2 -15  -4    4.91    0.68
  -2  15  -4    6.16    0.71
   2 -15   4    6.24    0.72
   2  15   4    4.10    0.64
  -2 -15  -4    5.14    1.18
  -2 -15  -4    3.87    1.02
  -2  15  -4    3.32    1.11
  -2  15  -4    5.25    0.88
   2  15   4    4.80    1.66
   2  15   4    5.01    1.15
  -2  15  -4    4.49    1.25
  -2 -15  -5    1.70    1.08
  -2  15  -5    1.62    1.07
  -2 -15  -5    1.24    0.93
   2  15   5    1.62    1.03
  -2  15  -5    0.43    0.56
  -2  15  -5    0.27    0.68
   2  15   5    1.94    0.59
   2 -15   5    0.40    0.53
  -2 -15  -5    0.64    0.57
  -2  15  -5    0.72    0.53
   2  15   6   20.69    2.25
  -2  15  -6   22.83    1.61
  -2  15  -6   24.73    2.06
  -2  15  -6   20.47    1.49
  -2  15  -6   21.83    1.49
  -2  15  -6   22.68    1.53
  -2 -15  -6   25.01    1.60
   2  15   6   22.14    1.57
   2 -15   6   24.54    1.64
  -2  15  -7   69.27    3.12
  -2  15  -7   67.78    3.12
  -2 -15  -7   59.31    3.01
   2  15   7   69.07    4.26
  -2  15  -7   63.38    3.35
   2 -15   7   65.90    3.19
  -2  15  -7   60.00    2.99
   2  15   8    5.22    1.73
  -2  15  -8    2.66    0.86
   2  15   9    0.27    1.63
  -2  15  -9   -0.95    1.24
  -2 -15  -9    0.36    1.16
  -2  15  -9    0.70    0.85
   2  15  10   17.29    2.65
  -2 -15 -10   18.56    2.79
  -2  15 -10   18.08    1.80
  -2  15 -10   22.98    2.47
  -2 -15 -10   19.82    2.26
   2  15  11   26.22    3.08
  -2  15 -11   29.10    2.90
  -2 -15 -11   25.99    2.65
   2  16 -12    3.20    1.63
   2 -16 -12    1.51    1.41
   2  16 -11    8.26    1.68
   2 -16 -11    9.08    1.71
   2 -16 -10   20.65    2.07
   2  16 -10   18.62    2.13
  -2  16  10   14.51    2.79
   2 -16  -9    1.42    1.02
   2  16  -9    0.73    1.03
  -2  16   9   -0.57    1.63
  -2  16   8   44.87    3.65
   2  16  -8   43.54    2.06
   2  16  -8   49.16    2.78
   2 -16  -8   44.62    2.67
   2  16  -7    0.92    0.49
  -2  16   7    0.24    1.27
   2 -16  -7    1.10    0.71
   2  16  -7    0.49    0.76
   2  16  -7    0.65    0.79
   2 -16  -7   -0.11    0.78
   2  16  -7   -0.26    0.96
   2  16  -7    0.52    1.02
  -2  16   6   62.67    3.89
   2 -16  -6   63.22    2.93
   2  16  -6   67.81    3.00
   2  16  -6   67.88    2.62
  -2  16   6   54.21    3.81
   2  16  -6   68.57    3.42
   2  16  -6   61.73    2.46
   2 -16  -6   60.35    2.83
   2  16  -6   67.96    2.93
   2 -16  -5    2.10    0.58
   2  16  -5    2.88    0.63
  -2  16   5    1.24    1.10
   2  16  -5    3.83    0.70
   2 -16  -5    2.15    0.63
   2  16  -5    1.85    0.57
   2  16  -5    3.53    1.08
   2 -16  -5    2.29    1.49
  -2  16   5    0.19    1.07
   2  16  -5    2.32    0.53
   2  16  -4    0.90    0.55
  -2  16   4    0.67    0.98
   2  16  -4    1.09    0.48
   2 -16  -4    0.36    0.44
   2  16  -4    0.64    0.89
   2 -16  -4    0.43    1.02
   2 -16  -4    0.21    0.44
   2  16  -4    0.60    0.46
   2  16  -4    1.42    1.33
  -2  16   4    0.31    0.89
  -2  16   3   98.52    4.62
   2  16  -3  105.13    3.84
   2  16  -3  106.31    4.61
   2 -16  -3   87.29    4.84
  -2  16   3   97.99    4.47
   2  16  -3  102.78    3.51
   2 -16  -3   97.49    3.49
   2  16  -3  101.44    3.54
   2 -16  -3   95.57    3.51
  -2 -16   3  104.87    4.32
   2  16  -3  102.44    5.06
   2  16  -2   29.47    1.69
   2 -16  -2   32.65    1.22
   2  16  -2   28.41    1.19
  -2  16   2   30.74    1.98
   2 -16  -2   29.72    1.17
   2  16  -2   28.64    1.15
   2  16  -2   26.00    2.44
  -2 -16   2   27.49    1.97
  -2  16   1    6.86    0.91
   2  16  -1    6.33    1.56
  -2 -16   1    5.28    1.06
   2 -16   0   31.01    1.68
  -2 -16   0   32.25    2.21
  -2 -16   0   30.10    1.78
   2  16   0   32.59    2.68
  -2  16   0   31.09    1.66
  -2 -16   0   28.44    1.33
  -2 -16  -1   46.99    2.83
  -2  16  -1   49.99    3.01
  -2  16  -1   45.39    1.94
  -2 -16  -1   42.46    1.98
  -2 -16  -1   41.63    2.35
  -2 -16  -1   40.75    1.44
  -2  16  -1   41.13    1.42
   2 -16   1   42.86    1.76
   2 -16   1   41.98    1.46
   2  16   1   42.68    2.19
   2 -16   2   57.82    2.18
  -2 -16  -2   61.65    3.57
   2  16   2   60.87    2.18
  -2  16  -2   62.09    2.35
  -2 -16  -2   65.88    3.24
   2  16   2   54.94    2.95
  -2 -16  -2   58.27    2.74
  -2  16  -2   60.50    3.41
   2 -16   2   64.04    3.30
  -2  16  -2   59.07    3.65
   2  16   2   65.62    3.97
  -2 -16  -2   58.93    2.15
  -2  16  -2   59.04    2.14
  -2 -16  -3   19.47    1.77
   2 -16   3   20.97    1.12
   2  16   3   18.77    1.08
  -2  16  -3   20.85    1.95
  -2 -16  -3   19.91    1.59
  -2  16  -3   22.81    2.18
   2  16   3   20.34    2.41
   2  16   3   18.33    1.75
  -2  16  -3   21.61    1.11
  -2 -16  -3   20.36    1.10
  -2 -16  -4   20.80    1.20
  -2  16  -4   16.89    1.14
  -2  16  -4   18.98    1.48
  -2  16  -4   20.68    2.08
   2 -16   4   16.66    1.15
   2  16   4   19.75    1.20
  -2 -16  -4   18.20    1.64
  -2 -16  -4   18.22    1.90
   2  16   4   19.58    1.90
  -2  16  -5   70.84    3.05
   2  16   5   71.14    4.05
  -2  16  -5   74.86    3.97
   2  16   5   72.60    3.12
   2 -16   5   75.38    3.16
  -2  16  -5   75.45    3.34
  -2 -16  -5   75.07    3.09
  -2  16  -5   77.40    3.11
  -2 -16  -5   69.31    3.67
  -2 -16  -5   74.76    4.19
  -2  16  -6   24.62    1.64
  -2  16  -6   23.88    2.10
   2  16   6   20.08    2.23
  -2  16  -6   22.43    1.50
  -2  16  -6   19.64    1.47
  -2 -16  -6   23.82    1.55
   2 -16   6   24.27    1.64
  -2  16  -6   20.07    1.42
  -2  16  -7   53.55    2.68
  -2 -16  -7   58.80    2.74
  -2  16  -7   60.53    2.76
   2  16   7   50.82    3.70
  -2  16  -8    3.36    1.21
  -2 -16  -8    3.42    1.23
   2  16   8    5.56    1.56
  -2  16  -8    3.76    0.91
   2  16   9   -0.55    1.67
  -2  16  -9    0.76    1.24
  -2 -16  -9   -0.52    1.17
  -2  16  -9    1.17    0.90
   2  16  10   25.10    2.99
  -2  16 -10   23.21    1.98
  -2 -16 -10   23.11    2.39
  -2  16 -10   20.00    2.36
  -2 -16 -11   14.39    2.24
   2  16  11   13.92    2.59
   2 -17 -12   -1.10    1.53
   2  17 -11    2.87    1.46
   2 -17 -11    1.35    1.30
   2 -17 -10   25.07    2.24
   2  17 -10   23.13    2.21
  -2  17  10   23.81    3.08
   2 -17 -10   21.38    2.89
   2  17  -9   11.43    1.60
   2 -17  -9   11.27    1.58
  -2  17   9   11.01    2.26
   2  17  -8    1.36    0.98
   2 -17  -8    0.60    0.88
  -2  17   8   -0.27    1.54
   2  17  -7   54.04    3.19
   2 -17  -7   55.90    2.76
   2  17  -7   60.21    2.87
  -2  17   7   53.28    3.94
   2  17  -7   59.74    2.45
   2  17  -7   63.18    2.98
   2 -17  -7   52.23    2.79
   2  17  -6   42.07    2.19
   2 -17  -6   38.06    2.10
   2  17  -6   38.07    2.62
   2  17  -6   42.74    1.92
   2  17  -6   45.83    2.21
   2 -17  -6   37.36    2.05
  -2  17   6   34.48    2.99
   2  17  -5   17.97    1.82
   2 -17  -5   18.71    2.36
  -2  17   5   15.98    1.96
   2  17  -5   19.60    1.14
   2 -17  -5   21.17    1.30
   2  17  -5   19.96    1.30
   2  17  -5   21.18    1.27
   2  17  -5   21.15    1.33
   2 -17  -5   17.14    1.23
  -2  17   5   20.78    2.18
  -2  17   4  256.11    9.40
   2 -17  -4  233.90    7.87
   2  17  -4  246.50    7.90
   2 -17  -4  236.83    9.77
   2  17  -4  238.40    8.94
   2  17  -4  235.69    7.95
   2 -17  -4  228.43    7.88
   2  17  -4  242.76    7.93
  -2  17   4  230.56    9.09
   2  17  -3   78.56    3.23
  -2 -17   3   85.54    3.78
  -2  17   3   86.34    4.13
   2  17  -3   88.81    4.08
   2 -17  -3   81.61    2.87
   2  17  -3   79.62    2.86
   2 -17  -3   77.87    2.88
   2  17  -3   80.34    2.90
  -2  17   3   79.50    3.90
   2 -17  -3   78.19    4.38
  -2 -17   2    0.24    0.77
   2  17  -2   -0.02    0.21
   2 -17  -2    0.37    0.23
  -2  17   2    0.67    0.74
   2  17  -2    0.03    0.22
   2 -17  -2    0.09    0.21
  -2  17   2    0.11    0.66
   2  17  -2   -0.23    0.63
   2 -17  -1   54.86    2.73
  -2 -17   1   59.60    3.12
  -2  17   1   53.36    2.65
  -2  17   0  184.21    6.52
  -2 -17   0  184.37    7.31
  -2 -17   0  190.38    6.75
  -2 -17   0  184.34    6.07
   2 -17   0  180.44    6.51
   2  17   1   66.47    3.01
  -2  17  -1   71.64    3.90
  -2 -17  -1   72.62    3.78
  -2 -17  -1   66.91    2.75
  -2  17  -1   66.29    2.71
  -2 -17  -1   74.39    3.30
   2 -17   1   62.73    2.53
  -2  17  -2    1.96    1.31
  -2 -17  -2    1.32    0.74
  -2  17  -2    2.24    0.52
  -2  17  -2    1.55    0.32
  -2 -17  -2    1.05    0.91
   2 -17   2    2.20    1.03
   2  17   2    1.49    0.83
  -2 -17  -2    2.11    0.35
  -2 -17  -2    2.58    1.20
  -2 -17  -3   29.57    1.94
   2  17   3   30.27    2.19
  -2 -17  -3   28.59    2.22
  -2  17  -3   28.30    2.54
  -2  17  -4    5.26    1.39
  -2  17  -4    5.16    0.90
  -2 -17  -4    5.06    1.24
  -2 -17  -4    6.04    1.11
  -2 -17  -4    5.70    0.70
  -2  17  -4    6.83    0.74
   2  17   4    4.57    1.21
  -2  17  -5   36.44    2.12
  -2  17  -5   39.06    1.93
  -2 -17  -5   39.27    1.94
  -2  17  -5   35.36    2.73
  -2 -17  -5   37.13    2.93
  -2  17  -5   38.26    1.90
   2  17   5   35.91    2.82
  -2 -17  -6    0.22    1.44
  -2  17  -6    4.39    1.51
  -2  17  -6    2.79    0.85
   2  17   6    3.38    1.35
  -2 -17  -6    3.65    0.84
  -2  17  -6    3.60    0.83
  -2 -17  -7    3.78    0.88
  -2  17  -7    2.89    1.12
  -2 -17  -7    4.38    1.06
  -2 -17  -7    0.72    1.52
   2  17   7    3.27    1.38
  -2  17  -7    2.99    0.91
  -2  17  -8    0.17    1.12
  -2 -17  -8    0.61    1.00
  -2  17  -8    0.44    0.83
  -2 -17  -8   -0.26    1.46
   2  17   8   -0.26    1.55
   2  17   9   26.14    2.97
  -2  17  -9   24.71    2.38
  -2 -17  -9   21.82    2.17
  -2  17  -9   22.50    1.83
   2  17  10   13.74    2.55
  -2  17 -10   16.09    1.69
  -2  17 -10   17.52    2.17
  -2 -17 -10   16.64    2.04
  -2 -17 -11   47.20    3.54
  -2  17 -11   55.10    3.90
   2  17  11   61.65    4.72
   2 -18 -11    9.33    1.63
  -2  18  10   -0.95    1.91
   2 -18 -10   -0.89    1.23
   2  18 -10   -0.16    1.29
   2 -18 -10   -0.60    1.67
  -2  18   9   -0.59    1.60
   2 -18  -9    0.26    1.10
   2  18  -9   -0.83    1.06
   2 -18  -9    2.52    1.58
  -2  18   8   -0.81    1.56
   2  18  -8    0.12    0.88
   2 -18  -8   -0.34    0.80
   2  18  -7    4.20    0.68
  -2  18   7    5.19    1.55
   2  18  -7    3.85    0.92
   2 -18  -7    3.89    0.91
   2 -18  -7    3.62    0.85
   2  18  -7    3.34    1.15
   2  18  -6  168.09    5.80
   2 -18  -6  152.75    5.71
  -2  18   6  153.53    7.13
   2  18  -6  163.71    5.55
   2 -18  -6  148.26    5.66
   2  18  -5  166.52    5.73
   2 -18  -5  163.51    5.72
   2 -18  -5  158.53    7.52
   2  18  -5  161.00    6.66
   2 -18  -5  159.92    5.70
   2  18  -5  170.18    5.78
  -2  18   5  152.39    6.91
   2  18  -5  155.25    5.48
  -2  18   5  161.93    7.13
   2  18  -5  163.01    5.74
  -2  18   4  297.80   11.47
   2 -18  -4  312.05   10.04
   2  18  -4  310.39   10.05
   2  18  -4  305.22    9.99
   2 -18  -4  304.83   10.00
   2  18  -4  308.27   11.23
   2 -18  -4  288.11   11.92
   2  18  -4  316.19   10.14
  -2  18   4  315.23   11.40
  -2  18   3    4.99    1.14
  -2  18   3    4.08    1.17
  -2 -18   3    5.85    1.09
   2 -18  -3    3.95    1.40
   2 -18  -3    5.99    0.51
   2  18  -3    5.99    0.51
   2 -18  -3    5.79    0.52
   2  18  -3    5.98    0.54
  -2  18   2   41.31    2.56
  -2 -18   2   35.81    2.42
  -2  18   2   38.73    2.34
   2 -18  -2   42.77    2.48
  -2 -18   1   -0.14    0.94
  -2  18   1    0.38    0.67
   2 -18  -1    0.20    0.68
  -2  18   0   80.75    3.36
   2 -18   0   81.12    3.34
  -2 -18   0   85.88    4.14
  -2 -18   0   80.23    3.53
  -2 -18  -1  150.38    6.01
   2 -18   1  156.23    5.25
   2  18   1  159.27    5.80
   2 -18   1  155.72    6.57
  -2  18  -1  152.60    5.41
  -2 -18  -1  151.11    5.41
  -2 -18  -1  152.82    6.60
  -2 -18  -2  231.64    7.26
  -2  18  -2  226.12    7.24
  -2  18  -2  235.36    7.62
  -2 -18  -2  236.73    8.09
  -2 -18  -2  228.08    7.34
  -2  18  -2  229.96    7.31
   2 -18   2  237.06    8.93
   2  18   2  242.19    8.52
  -2 -18  -2  238.64    8.68
  -2 -18  -2  237.25    9.30
  -2  18  -3  115.12    5.55
  -2 -18  -3  106.76    5.52
  -2 -18  -3  108.63    5.06
   2  18   3  110.84    4.94
  -2 -18  -3  109.65    4.54
  -2 -18  -3  102.46    3.92
  -2  18  -3  111.52    3.80
  -2  18  -3  114.95    3.98
  -2 -18  -3  111.15    3.78
  -2  18  -3  109.21    3.76
  -2  18  -4    3.90    1.46
   2  18   4    7.35    1.39
  -2  18  -4    3.57    0.74
  -2 -18  -4    4.22    0.74
  -2 -18  -4    4.31    0.62
  -2  18  -4    2.96    0.60
  -2 -18  -4    3.93    1.25
  -2 -18  -4    3.98    1.04
  -2  18  -4    3.74    0.95
  -2  18  -5   71.80    3.21
  -2 -18  -5   63.32    3.07
  -2  18  -5   74.02    3.28
  -2  18  -5   61.97    3.82
  -2  18  -5   66.46    2.81
   2  18   5   66.83    3.95
  -2 -18  -5   65.86    2.85
  -2  18  -5   74.57    2.93
  -2 -18  -5   75.44    4.16
  -2  18  -6    7.23    1.17
  -2 -18  -6    5.16    1.04
  -2  18  -6    7.66    1.66
   2  18   6    8.55    1.68
  -2 -18  -6    5.33    0.89
  -2  18  -6    7.10    1.10
  -2 -18  -7   19.69    1.50
  -2  18  -7   18.53    1.54
   2  18   7   18.44    2.30
  -2 -18  -7   17.36    1.67
  -2  18  -7   18.19    1.76
  -2  18  -8   -0.11    0.80
  -2  18  -8   -0.82    1.09
  -2 -18  -8   -0.74    1.00
   2  18   8   -0.26    1.56
  -2 -18  -8   -0.27    1.41
  -2  18  -9    5.45    1.18
  -2 -18  -9    4.28    1.96
   2  18   9    6.48    2.09
  -2  18  -9    6.59    1.55
  -2 -18  -9    5.15    1.43
  -2  18 -10    2.22    1.51
  -2 -18 -10    2.55    1.43
  -2 -18 -11    1.18    1.34
   2 -19 -11   32.72    2.54
   2 -19 -10    2.14    1.34
   2 -19  -9    5.11    1.99
  -2  19   9    4.48    1.96
   2  19  -9    3.58    1.18
   2 -19  -9    2.29    1.08
   2 -19  -8    3.43    1.79
  -2  19   8    4.69    1.76
   2  19  -8    3.73    0.99
   2 -19  -8    4.51    1.04
   2 -19  -7   10.35    1.13
   2  19  -7   13.05    1.29
   2 -19  -7   11.25    1.22
   2  19  -7    9.34    1.56
   2 -19  -7    9.70    1.93
  -2  19   7   13.61    2.18
   2  19  -6   17.41    1.30
   2 -19  -6   14.36    1.22
   2  19  -6   15.08    1.14
   2 -19  -6   14.68    2.36
  -2  19   6   14.61    2.10
   2 -19  -6   16.16    1.22
   2 -19  -5   68.52    4.20
   2 -19  -5   75.89    3.05
   2 -19  -5   72.47    3.01
   2  19  -5   85.52    3.11
   2 -19  -5   76.43    4.83
   2  19  -5   77.74    3.18
  -2  19   5   76.49    4.40
   2 -19  -4   85.36    5.10
   2  19  -4   89.58    4.61
  -2  19   4   97.75    4.72
   2 -19  -4   97.15    4.83
   2  19  -4   98.41    3.48
   2 -19  -4   96.62    3.46
  -2  19   4   94.08    4.82
   2 -19  -4   94.98    3.42
   2  19  -4   96.07    3.42
   2 -19  -3    7.00    0.50
   2  19  -3    6.06    0.47
   2 -19  -3    7.19    0.53
   2  19  -3    7.35    0.54
  -2  19   3    6.63    1.37
  -2 -19   3    9.48    1.37
  -2  19   3    6.57    1.24
   2 -19  -3    7.53    1.37
  -2  19   2  131.32    5.24
  -2  19   2  115.03    5.31
  -2 -19   2  134.61    5.44
   2 -19  -2  119.43    5.26
  -2  19   1   17.00    1.45
  -2 -19   1   19.64    1.84
   2 -19  -1   17.10    1.48
  -2  19   1   16.11    1.60
  -2 -19   0   13.06    1.22
   2 -19   0    8.86    0.98
  -2  19   0    9.57    1.06
  -2 -19   0   11.38    1.56
   2 -19   1   52.12    2.18
  -2 -19  -1   57.94    2.92
   2  19   1   54.98    2.69
  -2 -19  -1   58.90    3.47
   2 -19   1   55.35    3.35
  -2 -19  -1   55.11    2.35
  -2  19  -1   57.10    2.40
  -2 -19  -2   76.15    3.83
   2 -19   2   83.58    4.16
  -2 -19  -2   79.24    4.36
  -2 -19  -2   81.56    3.34
  -2  19  -2   75.21    2.88
   2  19   2   77.22    3.68
  -2 -19  -3    0.22    1.25
   2  19   3   -0.29    1.00
  -2 -19  -3   -0.96    1.04
  -2 -19  -3    0.42    0.35
  -2  19  -3    0.35    0.33
  -2  19  -3    0.12    0.39
  -2 -19  -3   -0.71    0.88
  -2  19  -3    0.15    0.42
  -2 -19  -3    0.16    0.42
  -2  19  -4   44.33    2.50
   2  19   4   45.44    3.01
  -2  19  -4   50.14    2.20
  -2  19  -4   45.61    1.70
  -2 -19  -4   41.94    2.09
  -2 -19  -4   41.68    2.60
  -2 -19  -4   46.93    3.17
  -2 -19  -4   44.00    1.95
  -2  19  -4   47.87    1.99
  -2  19  -5    0.74    0.79
  -2 -19  -5    0.20    1.17
   2  19   5   -0.58    1.12
  -2 -19  -5    0.31    0.58
  -2  19  -5   -0.27    0.64
  -2 -19  -5    0.51    0.63
  -2  19  -6    0.45    0.79
  -2 -19  -6    0.42    0.78
   2  19   6    0.65    1.23
  -2 -19  -6   -0.23    1.23
  -2  19  -6    0.11    0.79
  -2 -19  -6    1.23    0.68
   2  19   7   80.94    4.81
  -2  19  -7   82.64    3.99
  -2 -19  -7   80.64    3.55
  -2 -19  -7   87.34    4.98
  -2 -19  -7   74.67    3.76
  -2  19  -7   78.75    3.64
   2  19   8    6.31    1.95
  -2  19  -8    7.84    1.56
  -2 -19  -8    7.97    1.40
  -2 -19  -8    6.73    1.95
  -2  19  -8    8.44    1.28
   2  19   9    8.51    2.07
  -2  19  -9   10.25    1.36
  -2 -19  -9    7.68    1.50
  -2 -19  -9    8.37    2.11
  -2 -19 -10   33.03    2.72
  -2 -19 -11    1.13    1.32
   2 -20 -10   17.37    1.80
  -2  20   9   44.57    4.01
   2 -20  -9   39.53    3.75
   2 -20  -9   39.93    2.57
   2 -20  -8    7.36    1.12
   2 -20  -8    3.75    1.75
  -2  20   8    6.72    1.98
  -2  20   7    0.26    1.48
   2 -20  -7   -0.61    1.67
   2  20  -7    0.27    0.78
   2 -20  -7    0.44    0.72
   2  20  -7   -0.93    1.21
   2 -20  -7   -0.99    1.60
   2  20  -6    0.75    0.62
   2 -20  -6    0.56    0.60
  -2  20   6    1.40    1.30
   2 -20  -6    0.29    1.69
   2  20  -6    1.77    0.68
   2 -20  -6    0.68    1.26
   2 -20  -6    1.05    0.62
   2  20  -5    0.37    0.61
   2 -20  -5    0.53    1.42
   2 -20  -5   -0.28    0.54
  -2  20   5   -1.05    1.33
   2 -20  -5   -0.61    1.15
   2 -20  -5   -0.05    0.49
   2  20  -5   -0.63    0.53
   2 -20  -4    4.34    1.63
  -2  20   4    7.15    1.53
   2  20  -4    6.28    0.60
   2 -20  -4    6.06    0.60
   2 -20  -4    4.21    0.59
  -2  20   4    5.73    1.38
   2 -20  -4    3.44    1.20
   2 -20  -3    9.30    1.44
  -2  20   3    9.36    1.41
  -2  20   3    6.18    1.33
   2 -20  -3    5.23    0.34
   2  20  -3    5.47    0.33
   2 -20  -3    4.60    0.34
   2  20  -3    5.65    0.34
  -2 -20   3    8.13    1.31
  -2  20   2    1.61    1.07
  -2  20   2    2.60    1.00
   2 -20  -2    2.26    0.95
  -2 -20   2    3.47    1.16
  -2  20   1    5.23    1.15
  -2  20   1    8.55    1.13
   2 -20  -1    7.65    1.08
  -2 -20   1    6.23    1.34
  -2 -20   0    0.68    0.99
   2 -20   0    0.74    1.10
  -2  20   0    1.13    0.72
   2 -20   0    0.68    0.59
  -2 -20   0    1.08    0.70
  -2  20   0    1.00    0.76
   2 -20   1   45.95    2.97
  -2  20  -1   40.42    1.92
  -2 -20  -1   38.12    2.39
   2 -20   1   41.46    1.75
  -2 -20  -1   37.70    1.84
  -2 -20  -1   47.72    3.10
  -2 -20  -2    5.74    1.20
   2 -20   2    7.72    1.44
  -2 -20  -2    6.95    0.95
  -2  20  -2    5.90    0.64
  -2 -20  -2    4.69    1.41
   2  20   2    7.15    1.17
  -2  20  -3    3.56    0.44
  -2 -20  -3    3.25    0.43
  -2 -20  -3    2.28    1.16
  -2 -20  -3    4.08    0.42
   2  20   3    5.16    1.27
  -2 -20  -3    4.10    1.53
  -2  20  -3    3.02    0.35
  -2 -20  -3    3.38    0.93
  -2 -20  -4    5.56    1.41
  -2 -20  -4    7.43    1.72
  -2 -20  -4    5.08    0.72
  -2  20  -4    3.55    0.66
   2  20   4    4.64    1.31
  -2 -20  -4    5.71    1.17
  -2  20  -4    5.05    1.04
   2  20   5   27.83    2.57
  -2 -20  -5   28.13    1.70
  -2  20  -5   34.32    1.83
  -2 -20  -5   29.80    2.69
  -2 -20  -5   26.67    1.54
  -2  20  -5   25.20    1.87
   2  20   6   51.88    3.60
  -2 -20  -6   51.40    2.65
  -2  20  -6   52.95    2.71
  -2 -20  -6   50.98    3.65
  -2 -20  -6   48.40    2.39
  -2  20  -6   48.46    2.68
  -2  20  -7   33.98    2.13
  -2 -20  -7   26.06    2.05
  -2 -20  -7   32.64    3.09
  -2 -20  -8    0.54    1.61
  -2 -20  -8    1.09    1.00
  -2  20  -8    1.71    0.98
   2  20   8    1.32    1.54
  -2 -20  -9    6.12    1.92
  -2 -20  -9    5.75    1.37
   2  20   9    6.02    2.00
  -2 -20 -10    1.67    1.30
   2 -21  -9   -0.88    1.85
  -2  21   9    0.61    1.83
   2 -21  -9   -0.23    1.15
   2 -21  -8   18.52    2.91
  -2  21   8   14.22    2.51
   2 -21  -8   17.15    2.55
   2 -21  -8   13.79    1.42
  -2  21   7   28.49    3.05
   2 -21  -7   36.78    2.04
   2 -21  -7   38.21    3.31
   2 -21  -7   40.39    3.76
   2 -21  -6    1.75    1.55
  -2  21   6   -1.67    1.55
   2  21  -6    0.21    0.63
   2 -21  -6    0.23    1.31
   2 -21  -6   -0.45    0.62
   2 -21  -5    4.70    0.64
   2  21  -5    4.72    0.85
   2 -21  -5    5.04    0.69
  -2  21   5    1.73    1.25
   2 -21  -5    6.19    1.87
   2 -21  -5    5.20    1.55
   2 -21  -4    6.47    1.49
  -2  21   4    9.26    1.68
   2 -21  -4    8.27    0.62
   2 -21  -4    7.05    0.59
  -2  21   3   76.27    4.01
   2 -21  -3   84.56    4.22
  -2  21   3   81.77    4.28
  -2 -21   3   82.79    4.08
  -2  21   2    2.87    1.11
  -2 -21   2    3.34    1.18
  -2  21   2    1.64    0.98
   2 -21  -2    2.96    1.00
   2 -21  -1  166.65    6.54
  -2 -21   1  177.13    7.27
  -2  21   1  174.60    6.87
  -2  21   1  181.12    6.62
  -2  21   0   26.70    1.69
   2 -21   0   23.49    1.59
  -2  21   0   29.48    1.96
  -2 -21   0   29.75    2.41
   2 -21   0   28.60    2.46
  -2 -21  -1  139.90    6.28
   2 -21   1  137.64    4.68
  -2 -21  -1  134.54    5.55
   2 -21   1  133.74    6.12
  -2  21  -1  134.12    4.87
  -2  21  -2    2.18    0.48
  -2 -21  -2    2.04    0.73
  -2 -21  -2    3.40    0.99
   2 -21   2    3.58    1.35
  -2 -21  -2    2.09    1.31
   2  21   2    2.34    1.01
  -2 -21  -3  128.58    6.29
  -2 -21  -3  131.00    5.69
   2  21   3  126.66    5.47
  -2 -21  -3  115.79    4.89
  -2 -21  -4  137.41    5.71
  -2 -21  -4  150.37    6.54
  -2 -21  -4  146.77    4.81
  -2 -21  -4  138.35    4.91
   2  21   4  140.12    6.29
  -2  21  -4  140.26    5.70
  -2 -21  -4  147.19    7.12
  -2  21  -5   38.90    2.35
   2  21   5   37.07    2.94
  -2 -21  -5   35.65    3.04
  -2 -21  -5   39.48    1.85
  -2 -21  -5   37.26    1.94
  -2  21  -6   37.08    2.32
  -2 -21  -6   39.09    2.18
  -2 -21  -6   39.64    3.24
   2  21   6   38.00    3.08
  -2  21  -7   32.13    2.14
   2  21   7   36.43    3.24
  -2 -21  -7   31.93    2.13
  -2 -21  -7   37.90    3.29
   2  21   8   57.59    4.22
  -2  21  -8   57.37    3.03
  -2 -21  -8   53.09    4.19
  -2 -21  -8   56.82    3.13
   2  21   9   13.54    2.61
  -2 -21  -9   18.28    1.90
   2 -22  -8   63.07    5.05
   2 -22  -8   76.85    4.97
  -2  22   8   68.35    4.81
   2 -22  -7    3.84    1.95
   2 -22  -7    3.97    0.86
   2 -22  -7    5.62    1.84
  -2  22   7    4.25    1.85
   2 -22  -6   36.41    3.50
   2 -22  -6   34.24    1.74
   2 -22  -6   31.86    2.95
  -2  22   6   34.53    3.17
   2 -22  -5    3.29    1.75
   2  22  -5    4.40    0.88
   2 -22  -5    3.96    0.58
  -2  22   5    1.32    1.32
   2 -22  -5    3.60    1.42
  -2  22   4    3.57    1.44
   2 -22  -4    2.76    0.32
   2 -22  -4    2.41    0.32
   2 -22  -4    3.79    1.43
   2 -22  -3    5.51    1.40
  -2  22   3    5.46    1.38
  -2 -22   3    5.81    1.32
  -2  22   2    3.42    1.15
  -2 -22   2    3.69    1.24
   2 -22  -2    3.91    1.12
  -2  22   1    9.05    1.36
   2 -22  -1    7.77    1.75
  -2 -22   1    9.04    1.60
   2 -22  -1    9.67    1.21
  -2  22   0  167.56    6.43
   2 -22   0  157.22    7.23
  -2 -22   0  168.00    7.15
   2 -22   0  166.55    5.99
  -2  22  -1   34.65    2.06
  -2 -22  -1   34.92    2.29
   2 -22   1   33.69    1.51
   2 -22   1   31.34    2.68
  -2 -22  -1   35.39    2.85
  -2 -22  -2   12.94    1.16
  -2  22  -2   12.89    1.21
   2  22   2   16.61    1.55
   2 -22   2   11.42    1.71
  -2 -22  -2   17.87    1.76
  -2 -22  -2   12.60    1.94
  -2 -22  -3   45.94    2.48
  -2 -22  -3   48.03    3.60
  -2 -22  -3   50.54    3.16
   2  22   3   43.44    2.86
   2  22   4    3.37    1.30
  -2 -22  -4    2.78    1.06
  -2 -22  -4    5.06    1.73
  -2 -22  -4    2.48    0.47
  -2  22  -4    3.37    1.05
  -2 -22  -4    2.88    1.33
  -2 -22  -5    2.00    1.61
  -2 -22  -5    1.46    0.62
  -2 -22  -5    1.50    1.47
  -2  22  -5    2.21    0.94
   2  22   5    2.02    1.41
  -2 -22  -6    7.33    1.85
  -2  22  -6    7.15    1.23
  -2 -22  -6    7.28    0.98
   2  22   6    6.05    1.69
  -2 -22  -7   16.48    2.46
  -2  22  -7   10.61    1.37
  -2 -22  -7   13.51    1.38
   2  22   7   13.12    2.25
  -2  22  -8    1.41    1.00
   2  22   8    1.35    1.61
  -2 -22  -8    1.38    1.70
   2 -23  -8    0.28    1.69
  -2  23   8    2.34    1.93
   2 -23  -7    0.26    1.47
   2 -23  -7    2.59    2.03
  -2  23   7    1.89    1.69
   2 -23  -6    1.19    1.45
  -2  23   6    0.25    1.49
   2 -23  -6    0.61    1.71
  -2  23   5   61.03    4.04
   2  23  -5   60.16    2.81
   2 -23  -5   60.27    3.90
  -2  23   4   -0.20    1.26
   2 -23  -4    0.76    1.10
  -2 -23   3   13.67    1.77
   2 -23  -3   13.70    1.71
  -2  23   3    9.76    1.60
   2 -23  -2   11.61    1.45
   2 -23  -2   11.26    1.98
  -2 -23   2    7.87    1.49
  -2  23   2   10.05    1.54
   2 -23  -1    3.07    0.88
   2 -23  -1    2.62    1.32
  -2 -23   1    2.49    1.22
  -2  23   1    3.75    1.14
  -2 -23   0  131.97    6.14
   2 -23   0  131.50    4.95
   2 -23   0  130.00    6.30
  -2  23   0  135.90    5.44
   2 -23   1    3.59    1.41
  -2 -23  -1    2.88    1.35
  -2  23  -1    4.13    0.94
  -2 -23  -1    3.78    0.99
  -2 -23  -2   12.58    1.59
   2 -23   2   12.32    1.83
  -2 -23  -2   13.60    2.03
  -2 -23  -3    2.77    0.90
  -2 -23  -3    3.70    1.56
   2  23   3    5.01    1.24
  -2 -23  -3    3.38    1.27
   2  23   4   -0.18    1.19
  -2 -23  -4   -0.19    1.21
  -2 -23  -4    0.27    1.60
  -2  23  -4   -0.75    1.00
  -2 -23  -5   44.70    3.29
  -2 -23  -5   39.63    3.71
   2  23   5   41.44    3.13
  -2  23  -5   40.04    2.47
  -2 -23  -6   18.74    2.77
  -2  23  -6   17.85    1.67
   2  23   6   22.93    2.54
  -2 -23  -6   17.38    2.47
  -2  23  -7    0.47    0.92
  -2 -23  -7    2.33    1.77
   2  23   7    0.75    1.69
   2  23   8   24.89    2.97
   2 -24  -8    3.66    1.90
  -2  24   8    4.14    2.07
   2 -24  -7    7.84    2.05
  -2  24   7    7.93    2.13
   2 -24  -6   56.13    4.44
   2 -24  -6   55.15    3.99
  -2  24   6   57.55    4.09
   2 -24  -5    0.22    1.29
  -2  24   5   -0.23    1.50
   2 -24  -4    8.94    1.64
  -2  24   4    5.18    1.61
   2 -24  -3    0.49    1.06
  -2 -24   3   -0.67    1.17
  -2  24   3   -1.11    1.26
  -2  24   2    6.04    1.39
   2 -24  -2    5.93    1.82
  -2 -24   2    5.05    1.46
   2 -24  -2    4.19    1.14
   2 -24  -1    6.11    1.11
  -2  24   1    6.23    1.31
   2 -24  -1    7.69    1.81
  -2 -24   1   10.16    1.70
   2 -24   0    0.51    0.64
  -2 -24   0   -0.59    1.34
   2 -24   0   -0.22    1.28
  -2  24   0   -0.24    0.94
  -2 -24  -1   12.62    1.49
   2 -24   1   12.29    1.94
  -2 -24  -1   16.11    2.06
   2 -24   2   23.90    2.41
  -2 -24  -2   24.00    2.54
  -2 -24  -2   26.79    2.18
   2  24   3    0.92    1.03
  -2 -24  -3    2.38    1.24
  -2 -24  -3    1.00    1.49
  -2 -24  -4   10.51    1.78
  -2 -24  -4    9.93    2.23
   2  24   4   10.21    1.69
  -2  24  -4   12.42    1.53
  -2 -24  -5   29.98    3.36
  -2  24  -5   32.65    2.26
   2  24   5   35.21    2.93
  -2 -24  -5   36.36    3.08
  -2 -24  -6    2.17    1.67
  -2 -24  -6    2.89    2.20
  -2  24  -6    3.15    1.04
   2  24   6    3.43    1.69
  -2 -24  -7   61.14    4.31
   2  24   7   60.09    4.26
  -2  24  -7   55.48    3.08
   2  24   8    1.64    1.80
   2 -25  -7   -1.05    1.73
  -2  25   7   -1.38    1.89
  -2  25   6   37.96    3.48
   2 -25  -6   37.73    3.32
  -2  25   5    1.16    1.51
   2 -25  -5   -0.22    1.42
  -2  25   4    2.74    1.53
   2 -25  -4    5.53    1.48
   2 -25  -3    6.52    1.39
  -2  25   3    4.53    1.55
  -2 -25   3    6.67    1.51
   2 -25  -3    6.23    1.88
   2 -25  -2    4.83    1.20
  -2 -25   2    3.61    1.42
  -2  25   2    2.17    1.24
   2 -25  -2    2.69    1.65
  -2  25   1  234.07    8.88
   2 -25  -1  236.99    9.80
  -2 -25   1  228.23    9.33
   2 -25  -1  235.08    8.42
   2 -25   0    6.23    1.73
   2 -25   0    7.70    0.97
  -2 -25  -1    5.36    1.17
   2 -25   1    8.81    1.77
  -2 -25  -1    4.12    1.54
  -2 -25  -2    6.31    1.32
   2 -25   2    9.27    1.86
  -2 -25  -2    7.72    1.85
  -2 -25  -3   26.05    2.35
  -2 -25  -3   23.73    2.75
   2  25   4   22.24    2.24
  -2  25  -4   17.27    1.75
  -2 -25  -4   21.63    2.29
  -2 -25  -4   15.94    2.57
   2  25   5   70.37    4.22
  -2  25  -5   69.89    3.52
  -2 -25  -5   62.52    4.81
  -2 -25  -5   74.61    4.40
   2  25   6   44.29    3.40
  -2  25  -6   35.91    2.43
  -2 -25  -6   37.17    3.35
  -2 -25  -6   38.39    3.88
  -2 -25  -7    5.00    1.89
   2  25   7    3.53    1.79
   2 -26  -7   34.55    3.41
  -2  26   7   27.68    3.26
   2 -26  -6   19.96    2.53
  -2  26   6   20.64    2.66
   2 -26  -5    6.28    1.70
  -2  26   5    2.60    1.74
   2 -26  -4   14.67    2.00
  -2  26   4   18.61    2.31
   2 -26  -3   21.79    2.12
  -2  26   3   23.58    2.42
   2 -26  -3   24.81    2.84
   2 -26  -2    9.79    2.16
   2 -26  -2    9.29    1.39
  -2 -26   2   10.19    1.88
   2 -26  -1  132.20    5.26
  -2 -26   1  143.13    6.34
  -2 -26   0   59.71    3.92
   2 -26   0   65.65    4.19
  -2 -26  -1    0.45    1.53
   2 -26   1    0.22    1.44
  -2 -26  -2   61.28    4.20
   2 -26   2   67.19    4.17
  -2 -26  -2   65.56    3.58
  -2 -26  -3    3.07    1.39
  -2 -26  -3    5.71    1.79
  -2  26  -4   22.10    1.98
  -2 -26  -4   27.09    2.57
  -2 -26  -4   20.05    2.79
  -2  26  -5    3.37    1.13
  -2 -26  -5    2.41    1.54
  -2 -26  -5    5.82    2.03
  -2 -26  -6   -0.24    1.57
  -2  26  -6    0.88    1.04
   2  26   6    0.46    1.50
   2 -27  -6    6.24    1.92
  -2  27   6    4.95    2.00
   2 -27  -5    3.22    1.67
  -2  27   5    2.62    1.57
   2 -27  -4    6.05    2.11
   2 -27  -4    6.79    1.52
   2 -27  -3   14.90    2.53
   2 -27  -3   16.70    1.90
  -2 -27   2   78.56    4.55
   2 -27  -2   87.37    5.19
   2 -27  -2   80.17    3.94
  -2 -27   1   22.75    2.43
   2 -27  -1   23.71    2.71
  -2 -27   0   58.55    3.90
   2 -27   0   48.85    3.75
   2 -27   1   13.33    2.20
  -2 -27  -1   13.39    2.18
   2 -27   2   33.80    3.05
  -2 -27  -2   36.65    2.54
  -2 -27  -2   32.55    3.13
  -2 -27  -3    2.64    1.80
  -2 -27  -3    2.74    1.23
  -2 -27  -4   46.81    3.85
  -2 -27  -4   40.62    3.15
  -2  27  -4   39.23    2.67
  -2 -27  -5    1.10    1.58
  -2  27  -5    0.40    1.06
  -2 -27  -6   -0.24    1.66
   2 -28  -6   30.57    3.04
   2 -28  -5   61.08    4.02
   2 -28  -4    5.05    1.57
   2 -28  -3    1.59    1.28
   2 -28  -2    0.27    1.66
  -2 -28   2    1.61    1.57
   2 -28  -1    0.25    1.69
  -2 -28   1   -0.21    1.52
   2 -28   0   57.47    4.03
  -2 -28   0   52.45    3.83
  -2 -28  -1    1.18    1.55
   2 -28   1    1.89    1.55
  -2 -28  -2    3.50    1.22
  -2 -28  -2    3.29    1.80
   2 -28   2    5.81    1.84
  -2  28  -3   14.53    1.83
  -2 -28  -3   14.62    1.85
  -2 -28  -3   13.80    2.47
  -2  28  -4   37.52    2.62
  -2 -28  -4   39.24    3.11
  -2  28  -5    2.16    1.13
  -2 -28  -5   -0.65    1.58
   2 -29  -6    0.47    1.63
   2 -29  -5   -0.63    1.41
  -2 -29   2   17.15    2.28
  -2 -29   1   20.19    2.49
  -2 -29   0    3.42    1.71
  -2 -29  -1    1.21    1.68
  -2 -29  -2   -1.54    1.85
  -2  29  -3  107.68    5.18
  -2 -29  -3  123.73    5.49
  -2 -29  -4    9.45    1.87
  -2  29  -4    6.23    1.41
  -2 -29  -5    4.79    1.77
  -2 -30   2    3.17    1.60
  -2 -30   1    0.66    1.43
  -2 -30   0   10.87    2.08
  -2 -30  -1    7.14    2.10
  -2  30  -3   13.67    1.86
  -2 -30  -4    0.76    1.43
  -3   0  13   -0.27    1.74
  -3   0  13   -0.93    1.61
  -3   0  12    2.54    1.68
   3   0 -12    3.47    1.71
  -3   0  12    5.60    1.53
   3   0 -11    0.40    1.18
  -3   0  11   -0.33    0.70
  -3   0  11   -0.47    1.51
   3   0 -10   16.62    1.95
  -3   0  10   15.80    2.15
  -3   0  10   21.66    1.46
   3   0  -9    0.33    0.86
  -3   0   9    0.38    1.10
  -3   0   9    0.21    0.66
  -3   0   9   -0.04    0.41
   3   0  -8    9.43    1.30
   3   0  -8    9.91    1.33
  -3   0   8    7.79    0.88
  -3   0   8    7.38    1.49
  -3   0   8    7.66    1.37
   3   0  -7    0.51    0.72
  -3   0   7   -0.15    0.87
   3   0  -7   -0.10    0.60
  -3   0   7    0.53    0.48
   3   0  -7    0.11    0.73
  -3   0   7    0.95    0.82
   3   0  -6    4.47    0.85
   3   0  -6    7.52    1.01
   3   0  -6    6.48    0.88
  -3   0   6    6.09    1.07
  -3   0   6    6.79    1.15
  -3   0   5    0.54    0.64
   3   0  -5    0.09    0.49
   3   0  -5    0.65    0.55
  -3   0   5   -1.40    0.73
   3   0  -4   24.92    1.49
  -3   0   4   25.59    1.62
  -3   0   3    0.06    0.40
   3   0  -3    0.52    0.40
  -3   0   2 1675.63   51.52
   3   0  -2 1649.66   51.50
  -3   0   1    1.77    0.38
   3   0  -1    1.73    0.37
  -3   0   1    1.80    0.27
  -3   0   1    1.88    0.31
   3   0  -1    1.80    0.26
  -3   0   0   96.68    3.27
   3   0   0   86.49    3.25
   3   0   0   92.27    3.16
  -3   0  -1    0.92    0.40
   3   0   1    0.91    0.36
   3   0   1    0.80    0.31
  -3   0  -2 2144.89   66.41
  -3   0  -2 2154.21   66.21
  -3   0  -2 2174.15   66.70
   3   0   2 2148.80   66.36
  -3   0  -2 2100.11   66.48
   3   0   2 2190.33   66.53
  -3   0  -2 2135.55   66.54
   3   0   3    0.30    0.52
   3   0   3    0.24    0.36
  -3   0  -3   -0.21    0.47
  -3   0  -3   -0.15    0.56
  -3   0  -3   -0.12    0.38
   3   0   3    0.13    0.40
  -3   0  -3    0.23    0.36
  -3   0  -4  110.00    4.28
  -3   0  -4  110.48    4.42
   3   0   4  116.77    4.40
  -3   0  -4  120.19    4.68
  -3   0  -4  110.50    4.45
  -3   0  -4  113.04    4.30
   3   0   5    0.09    0.51
  -3   0  -5   -0.10    0.60
  -3   0  -5   -0.59    0.51
  -3   0  -5    1.41    0.73
  -3   0  -5    0.09    0.50
  -3   0  -6    1.17    0.65
  -3   0  -6    1.36    0.73
   3   0   6    1.74    0.67
  -3   0  -6    0.81    0.81
   3   0   6    1.22    0.61
  -3   0  -7    0.44    0.65
   3   0   7   -0.13    0.72
  -3   0  -7    0.15    1.00
   3   0   7    0.25    0.66
  -3   0  -7    0.28    0.81
   3   0   8   24.33    1.94
  -3   0  -8   18.38    1.88
  -3   0  -9   -1.99    1.18
   3   0   9   -0.47    0.90
   3   0  10   43.63    2.96
  -3   0 -10   43.78    3.22
  -3   0 -11   -0.87    1.31
   3   0  11    1.34    1.13
  -3   0 -12    2.56    1.61
   3   0  12    3.97    1.38
  -3   0 -13    0.74    1.61
  -3  -1  13   -0.76    1.69
  -3   1  13    1.30    1.50
  -3   1  13    0.85    1.68
  -3  -1  13    1.58    1.80
  -3  -1  12    1.73    1.50
  -3   1  12   -0.79    1.74
   3   1 -12   -0.87    1.41
   3  -1 -12   -0.43    1.42
  -3  -1  12    0.18    1.36
  -3   1  11   23.21    2.67
  -3  -1  11   20.17    2.47
  -3  -1  11   20.52    1.50
   3   1 -11   21.42    2.32
   3  -1 -11   20.42    2.33
  -3  -1  11   23.74    2.34
   3   1 -10   19.71    2.05
   3  -1 -10   21.54    2.11
  -3   1  10   15.22    0.92
  -3  -1  10   19.18    2.25
  -3  -1  10   20.20    1.33
  -3   1  10   19.17    1.39
  -3   1   9    2.79    1.28
  -3  -1   9    2.04    1.12
  -3   1   9    1.24    0.66
  -3  -1   9    2.39    0.68
   3  -1  -9    0.82    0.93
   3   1  -9    1.97    1.05
   3   1  -8   23.03    1.87
  -3   1   8   26.28    2.22
  -3  -1   8   25.57    2.13
   3   1  -8   25.02    1.98
   3  -1  -8   21.70    1.90
  -3  -1   8   25.00    1.40
  -3   1   8   25.67    1.52
  -3   1   8   23.50    2.29
  -3  -1   8   29.73    2.36
  -3  -1   8   22.97    1.24
   3   1  -7  189.05    6.92
   3  -1  -7  190.39    7.00
  -3  -1   7  182.48    6.24
  -3  -1   7  186.94    7.40
  -3   1   7  177.38    7.40
   3   1  -7  175.71    6.79
   3  -1  -7  170.88    6.74
   3   1  -7  188.83    7.11
   3  -1  -7  188.21    7.10
  -3   1   7  190.29    7.40
  -3  -1   7  178.08    7.20
   3   1  -6   72.61    3.17
   3  -1  -6   67.41    3.19
  -3  -1   6   71.19    2.66
  -3  -1   6   70.99    3.42
  -3   1   6   64.63    3.43
   3  -1  -6   66.16    3.09
   3   1  -6   68.09    3.11
  -3  -1   6   68.14    3.46
  -3   1   6   64.07    3.47
   3   1  -6   74.88    3.33
   3  -1  -6   70.62    3.28
  -3  -1   5    8.03    1.08
   3   1  -5    9.57    1.00
   3   1  -5    8.93    0.97
   3  -1  -5    9.81    1.00
  -3  -1   5    7.10    1.04
  -3   1   5    8.38    1.06
   3   1  -4   57.77    2.53
   3  -1  -4   54.78    2.49
  -3  -1   4   54.79    2.58
  -3   1   4   55.78    2.58
  -3  -1   4   54.93    2.59
   3  -1  -3  777.04   24.26
   3   1  -3  754.42   24.25
  -3  -1   3  755.69   24.29
  -3   1   3  785.21   24.32
   3  -1  -2  852.55   27.69
  -3   1   2  896.64   27.78
  -3  -1   2  881.77   27.78
   3  -1  -2  905.30   27.76
   3   1  -2  907.34   27.77
   3  -1  -1  689.41   21.46
  -3   1   1  677.52   21.52
  -3  -1   1  683.41   21.57
  -3   1   1  704.39   21.59
  -3  -1   1  689.36   21.34
   3   1  -1  682.86   21.59
   3  -1  -1  698.35   21.59
   3  -1   0  232.97    7.74
   3   1   0  251.80    7.68
  -3   1   0  241.64    7.73
  -3  -1   0  236.74    8.10
  -3  -1   0  245.98    7.81
   3   1   0  238.92    7.81
   3  -1   0  223.61    7.78
  -3   1   0  243.01    7.80
  -3  -1  -1 1031.74   31.43
  -3  -1  -1 1008.08   31.74
   3   1   1 1024.60   31.46
  -3  -1  -1  976.12   31.43
  -3   1  -1  998.14   31.44
   3  -1   1 1014.21   31.46
   3  -1   1 1019.21   31.35
   3   1   1  995.53   31.29
   3  -1   2  412.16   12.89
   3   1   2  401.37   12.87
   3  -1   2  409.50   12.77
  -3  -1  -2  396.36   13.16
  -3  -1  -2  347.38   12.73
  -3   1  -2  422.21   12.81
   3   1   2  401.66   12.74
  -3  -1  -2  399.85   12.69
  -3  -1  -2  393.79   12.84
  -3   1  -2  412.04   12.88
   3  -1   2  398.52   12.91
  -3  -1  -2  402.43   12.99
  -3   1  -2  398.79   12.86
  -3  -1  -3  174.41    6.09
   3   1   3  158.76    5.77
   3  -1   3  164.28    5.81
   3  -1   3  166.55    5.62
   3   1   3  164.05    5.96
   3  -1   3  162.53    5.85
  -3  -1  -3  166.48    5.94
  -3   1  -3  168.39    5.81
  -3   1  -3  163.01    5.72
  -3  -1  -3  153.53    5.69
  -3   1  -3  165.38    5.68
  -3  -1  -3  157.61    5.70
   3   1   3  158.91    5.61
  -3   1  -3  169.69    5.83
  -3  -1  -3  163.76    6.03
  -3   1  -4    2.45    0.65
  -3  -1  -4    5.41    0.90
  -3   1  -4    3.14    0.79
  -3   1  -4    3.40    0.69
  -3  -1  -4    2.43    0.63
  -3   1  -4    2.27    0.59
  -3  -1  -4    2.84    0.58
   3  -1   4    3.06    0.61
   3   1   4    2.67    0.58
  -3   1  -4    3.08    0.56
  -3  -1  -4    2.99    0.59
  -3  -1  -5  102.45    4.36
  -3   1  -5   96.92    4.27
   3  -1   5   92.24    3.99
   3   1   5   99.54    4.06
  -3   1  -5  101.62    3.95
  -3  -1  -5   94.19    3.91
  -3   1  -5   95.31    3.90
  -3   1  -5   95.27    4.04
  -3  -1  -5   98.97    4.21
  -3   1  -6  298.56   10.71
  -3  -1  -6  275.52   10.23
  -3   1  -6  306.47   10.34
  -3  -1  -6  298.28   10.76
   3  -1   6  296.50   10.05
   3  -1   6  300.13   10.42
   3   1   6  298.00   10.42
  -3   1  -6  308.95   10.57
  -3  -1  -6  304.33   10.71
  -3   1  -6  293.68   10.32
   3   1   6  302.15   10.10
  -3   1  -7  113.15    4.55
   3   1   7   99.65    4.53
   3  -1   7   98.96    4.52
   3   1   7  103.58    4.21
  -3  -1  -7  105.93    4.92
  -3   1  -7  103.96    4.82
   3  -1   7  108.73    4.22
  -3  -1  -7  108.18    4.88
  -3   1  -7  104.12    4.68
   3   1   8   -0.14    0.78
   3  -1   8    1.41    0.93
  -3  -1  -8    1.35    1.05
  -3   1  -8    0.77    0.97
  -3  -1  -9   81.06    4.35
  -3   1  -9   81.26    4.21
   3   1   9   79.97    4.03
   3  -1   9   72.64    3.92
   3   1  10   11.11    1.58
  -3  -1 -10   13.73    1.92
  -3   1 -10   13.11    1.85
   3   1  11   -0.38    1.10
   3  -1  11    0.96    1.05
  -3  -1 -11   -0.23    1.26
  -3   1 -11    1.45    1.33
   3   1  12    2.30    1.34
   3  -1  12    3.97    1.53
  -3   1 -12    2.23    1.49
  -3  -1 -12    2.42    1.68
  -3  -1 -13    1.78    1.71
  -3   1 -13    0.23    1.49
  -3  -2  14    0.53    1.75
  -3  -2  13   36.08    3.08
  -3  -2  13   39.58    3.44
  -3   2  13   39.94    3.68
  -3   2  13   36.46    2.97
   3   2 -12    3.47    1.62
  -3  -2  12    7.64    1.85
  -3   2  12    8.09    2.07
  -3  -2  12    3.16    1.52
  -3  -2  11    2.91    0.79
  -3  -2  11   -0.70    1.51
  -3   2  11    0.25    1.44
  -3  -2  11    1.97    1.43
   3   2 -11    1.20    1.41
  -3  -2  10   15.69    1.89
  -3   2  10   17.01    1.38
  -3  -2  10   18.87    1.25
  -3  -2  10   18.09    2.15
   3   2 -10   16.23    1.89
   3   2  -9   46.72    2.97
  -3  -2   9   55.09    3.28
  -3   2   9   49.64    2.37
  -3  -2   9   48.87    2.12
   3   2  -8    3.56    0.98
   3   2  -8    3.20    1.08
  -3   2   8    3.34    0.75
  -3   2   8    1.95    1.15
  -3  -2   8    2.95    1.12
  -3   2   8    4.58    1.32
  -3  -2   8    5.67    1.21
  -3  -2   8    3.34    0.60
   3   2  -7   -0.10    0.66
  -3  -2   7    0.27    0.70
  -3   2   7    0.16    0.80
   3   2  -7    0.21    0.70
   3  -2  -7   -0.24    0.84
   3   2  -7    0.51    0.73
  -3  -2   7    0.45    0.85
  -3   2   7    0.67    0.90
  -3  -2   7    0.13    0.40
  -3  -2   7    0.21    0.47
  -3   2   6  200.21    7.65
  -3  -2   6  182.77    7.29
   3   2  -6  193.52    7.07
   3  -2  -6  207.11    7.30
   3   2  -6  199.15    7.32
  -3  -2   6  195.18    6.49
   3   2  -6  197.38    7.09
  -3  -2   6  197.92    6.68
  -3  -2   6  198.15    7.49
  -3  -2   5   46.06    2.07
   3   2  -5   48.22    2.29
   3  -2  -5   49.25    2.42
  -3   2   5   42.50    2.42
   3   2  -5   49.44    2.41
  -3  -2   5   51.97    2.57
  -3  -2   5   48.33    2.47
  -3  -2   5   48.44    1.83
  -3  -2   4  151.50    5.62
   3   2  -4  154.58    5.55
  -3   2   4  151.42    5.65
  -3  -2   3  136.59    4.71
   3   2  -3  132.98    4.68
  -3   2   3  131.41    4.72
  -3  -2   2 1906.87   59.56
   3  -2  -2 1814.75   59.39
  -3  -2   2 1947.98   58.92
   3   2  -2 1991.75   59.37
  -3   2   2 1824.87   59.35
  -3   2   1  493.59   16.07
  -3   2   1  497.52   16.15
   3  -2  -1  498.93   16.08
  -3  -2   1  518.91   15.82
   3   2  -1  528.88   16.11
   3   2  -1  509.72   15.84
  -3  -2   0  749.64   22.87
  -3  -2   0  720.88   22.46
  -3  -2   0  725.10   23.04
  -3   2   0  708.94   22.61
  -3   2   0  739.51   22.60
   3   2   0  708.65   22.60
   3   2   0  719.87   22.44
  -3  -2  -1    6.88    0.70
   3   2   1    8.72    0.67
  -3   2  -1    6.34    0.60
   3   2   1    7.25    0.75
  -3   2  -1    5.19    0.54
  -3  -2  -1    6.51    0.91
  -3  -2  -1    6.79    0.66
   3  -2   1    6.46    0.59
   3   2   1    8.44    0.59
  -3   2  -2   16.08    0.98
   3   2   2   15.63    0.90
  -3  -2  -2   12.31    1.02
   3  -2   2   16.48    1.01
   3   2   2   15.51    1.15
  -3  -2  -2   15.46    1.27
   3   2   2   13.29    0.88
  -3   2  -2   17.96    0.97
   3  -2   2   15.69    0.94
   3   2   2   14.24    0.96
  -3  -2  -2   15.19    0.99
   3  -2   3  953.72   31.16
   3   2   3 1013.32   31.39
   3   2   3 1010.66   31.06
  -3  -2  -3  988.97   31.18
  -3   2  -3  982.12   31.06
  -3   2  -3  975.95   31.11
  -3  -2  -3  991.83   31.41
  -3   2  -3  968.04   31.12
   3   2   3 1020.86   31.23
   3   2   3  995.19   30.80
  -3  -2  -3 1018.42   31.51
  -3  -2  -4  226.05    8.22
  -3  -2  -4  230.51    8.33
  -3   2  -4  224.16    8.16
  -3   2  -4  234.38    7.87
   3   2   4  236.62    8.08
   3   2   4  238.07    7.85
  -3   2  -4  225.78    7.85
   3   2   4  228.26    7.43
   3   2   4  228.27    7.98
  -3   2  -4  228.29    7.96
  -3   2  -4  230.22    7.93
  -3  -2  -5  530.36   17.40
  -3   2  -5  514.22   17.26
   3   2   5  528.48   16.92
  -3   2  -5  513.98   16.78
   3   2   5  518.75   17.01
   3   2   5  513.55   16.21
   3  -2   5  512.76   16.68
  -3   2  -5  513.42   16.86
  -3   2  -5  517.55   16.91
  -3   2  -5  521.18   17.02
  -3  -2  -5  528.63   17.33
  -3   2  -6   75.37    3.53
  -3  -2  -6   81.53    3.85
  -3  -2  -6   72.95    3.78
  -3   2  -6   78.67    3.73
  -3   2  -6   77.50    3.45
   3  -2   6   81.74    3.25
   3   2   6   76.36    2.67
   3   2   6   77.21    3.53
  -3   2  -6   72.42    3.39
   3   2   6   77.53    3.27
  -3   2  -7  267.29    9.68
  -3  -2  -7  277.80   10.04
  -3   2  -7  267.35    9.86
  -3  -2  -7  259.76    9.93
   3  -2   7  271.91    9.18
   3   2   7  255.54    9.56
  -3   2  -7  275.79    9.54
  -3   2  -7  249.29    9.43
   3   2   7  266.87    9.23
   3   2   8  110.23    4.88
  -3   2  -8  110.88    4.95
  -3  -2  -8  105.78    5.17
   3   2   9   25.39    2.19
  -3   2  -9   29.29    2.32
  -3  -2  -9   25.94    2.39
   3   2  10    4.86    1.27
  -3  -2 -10    4.96    1.51
  -3   2 -10    4.18    1.30
   3   2  11    0.96    1.15
  -3   2 -11   -0.20    1.23
  -3  -2 -11    2.58    1.58
   3   2  12   11.68    1.80
  -3  -2 -12   11.76    2.12
  -3   2 -12    8.29    1.73
  -3  -2 -13   10.61    2.14
  -3  -3  14    0.25    1.71
  -3   3  13    8.02    2.49
  -3  -3  13    7.56    1.92
  -3  -3  12   -0.57    1.46
   3   3 -12   -2.16    1.48
  -3  -3  12   -0.23    1.38
  -3   3  12   -1.11    1.69
  -3  -3  11    1.25    0.75
  -3  -3  11    0.36    1.45
   3   3 -11    0.60    1.30
  -3   3  11   -0.26    1.62
  -3  -3  11    0.21    1.31
   3   3 -10   17.84    2.05
  -3  -3  10   18.37    2.12
  -3   3  10   21.24    1.60
  -3  -3  10   16.91    2.04
  -3  -3  10   20.46    1.30
   3   3  -9    1.31    1.02
  -3   3   9   -0.09    0.75
  -3   3   9    0.64    1.14
  -3  -3   9    0.51    0.98
  -3   3   9    1.79    1.29
  -3  -3   9    0.55    0.50
  -3  -3   9   -0.63    1.21
  -3  -3   8  111.01    5.04
  -3   3   8  115.63    5.47
  -3  -3   8  119.66    5.19
   3   3  -8  106.03    4.98
  -3  -3   8  114.88    4.07
  -3  -3   8  111.17    5.25
  -3   3   8  115.89    5.65
   3   3  -8  112.34    4.79
   3   3  -7  106.84    4.61
   3   3  -7  105.00    4.37
  -3   3   7  105.82    4.96
  -3  -3   7  107.30    4.65
  -3  -3   7  104.74    3.69
   3   3  -7   98.69    4.31
   3  -3  -7  108.78    4.59
  -3  -3   7  101.06    4.73
   3   3  -6    1.08    0.67
   3   3  -6    2.86    0.71
  -3  -3   6    2.10    0.61
  -3   3   6    3.60    0.98
  -3  -3   6    2.96    0.78
  -3  -3   6    2.17    0.76
   3  -3  -6    3.80    0.91
   3   3  -6    2.56    0.69
  -3  -3   6    2.21    0.36
  -3  -3   5   39.60    1.99
   3   3  -5   44.15    2.28
  -3  -3   5   45.54    2.36
  -3   3   5   45.40    2.39
   3  -3  -5   44.56    2.29
  -3  -3   5   44.29    1.63
  -3  -3   5   45.60    2.31
  -3   3   4    8.32    0.99
   3   3  -4   11.10    0.95
  -3  -3   4   10.14    0.96
  -3  -3   4    8.40    0.91
  -3  -3   4   10.68    0.48
   3   3  -3    8.45    0.78
  -3  -3   3    8.98    0.89
  -3  -3   3    8.82    0.79
  -3   3   3   11.11    0.97
   3   3  -2  827.83   25.81
  -3   3   2  819.39   25.83
  -3  -3   2  843.56   26.25
   3  -3  -2  801.43   25.97
  -3  -3   2  835.54   26.14
   3   3  -1  583.83   18.75
  -3  -3   1  602.82   19.16
  -3   3   1  612.08   18.77
   3   3  -1  583.59   18.47
   3  -3  -1  609.10   18.88
  -3   3   1  618.88   18.96
  -3  -3   1  592.85   18.51
   3   3  -1  625.51   19.18
   3   3   0    5.40    0.61
  -3  -3   0    3.67    0.77
  -3  -3   0    4.97    0.42
   3   3   0    5.58    0.41
  -3  -3   0    3.59    0.64
   3  -3   0    2.92    0.49
  -3   3   0    3.35    0.45
   3   3   0    5.62    0.50
   3   3   0    5.67    0.74
  -3   3  -1  100.79    3.59
   3   3   1   98.35    3.57
  -3  -3  -1  100.09    3.72
   3   3   1   98.83    3.75
  -3   3  -1  100.76    3.56
  -3  -3  -1  101.96    3.79
   3   3   1  103.89    3.70
  -3  -3  -1  101.78    4.10
   3  -3   1   96.43    3.57
   3   3   1   95.55    3.46
  -3   3  -2 1696.02   53.77
   3   3   2 1775.26   53.77
  -3  -3  -2 1735.31   54.05
   3  -3   2 1709.44   53.72
   3   3   2 1755.20   53.74
  -3   3  -2 1732.88   53.74
   3  -3   2 1730.49   53.75
   3   3   2 1762.18   53.81
  -3  -3  -2 1713.04   53.90
  -3  -3  -3   60.90    2.84
   3   3   3   59.62    2.85
  -3   3  -3   59.42    2.46
   3   3   3   60.58    2.49
  -3   3  -3   60.20    2.52
  -3   3  -3   58.43    2.43
  -3  -3  -3   61.67    2.81
   3   3   3   59.95    2.57
   3  -3   3   58.10    2.52
   3   3   3   62.43    2.41
  -3  -3  -4  260.68    9.12
  -3   3  -4  266.30    8.96
  -3   3  -4  252.16    8.67
  -3   3  -4  256.15    8.63
   3   3   4  246.90    8.74
   3   3   4  254.64    8.96
  -3   3  -4  258.53    8.61
   3   3   4  256.43    8.62
  -3  -3  -4  239.97    8.99
   3   3   4  253.01    8.36
  -3  -3  -5    1.25    0.78
  -3   3  -5    0.67    0.69
  -3   3  -5    0.40    0.52
   3   3   5    1.67    0.67
  -3   3  -5    0.79    0.50
  -3  -3  -5    1.73    0.73
  -3   3  -5    0.68    0.52
  -3   3  -5    1.41    0.63
   3  -3   5    0.53    0.49
   3   3   5    0.72    0.45
   3   3   5    1.48    0.60
  -3   3  -6   66.20    3.08
   3  -3   6   65.81    2.88
  -3   3  -6   64.26    3.00
  -3   3  -6   65.91    3.11
  -3  -3  -6   66.75    3.48
  -3   3  -6   65.37    3.34
   3   3   6   64.58    2.56
   3   3   6   69.56    3.12
  -3  -3  -6   62.56    3.45
   3   3   6   69.34    3.20
  -3   3  -7  195.50    7.33
  -3  -3  -7  202.44    7.82
   3   3   7  191.78    7.37
   3   3   7  181.56    6.41
   3   3   7  195.62    7.04
  -3   3  -7  196.04    7.23
   3   3   7  196.53    7.05
   3  -3   7  192.84    6.91
  -3  -3  -7  194.69    7.77
  -3   3  -7  193.61    7.57
  -3   3  -7  202.04    7.27
  -3   3  -8   39.22    2.46
  -3  -3  -8   34.65    2.64
   3   3   8   31.09    1.51
   3   3   8   38.54    2.43
  -3  -3  -9    0.61    1.14
  -3   3  -9    1.55    0.99
   3   3   9   -0.47    0.96
   3   3  10   37.28    2.66
  -3   3 -10   30.76    2.54
  -3  -3 -10   34.64    2.92
  -3  -3 -11   20.13    2.44
   3   3  11   21.56    2.21
  -3   3 -11   23.42    2.34
  -3  -3 -12   11.71    2.21
  -3   3 -12    7.08    1.76
   3   3  12    8.96    1.81
  -3  -3 -13    2.19    1.81
  -3  -4  14   28.93    2.95
  -3   4  13   -0.30    1.78
  -3  -4  13    0.23    1.57
  -3   4  12   17.66    2.70
  -3  -4  12   18.13    2.29
  -3  -4  12   13.96    2.16
   3  -4 -12   15.31    2.17
   3   4 -12   10.15    1.95
  -3  -4  11   41.74    3.08
   3   4 -11   40.86    3.06
   3  -4 -11   37.81    2.97
  -3  -4  11   40.25    3.03
  -3  -4  10   26.71    2.49
  -3  -4  10   36.56    2.71
  -3  -4  10   33.86    1.66
   3  -4 -10   32.68    2.59
   3   4 -10   30.27    2.50
  -3   4   9   21.45    2.39
  -3  -4   9   18.20    1.91
   3   4  -9   21.55    1.98
   3  -4  -9   15.67    1.81
  -3  -4   9   20.28    2.01
  -3  -4   9   22.98    1.24
  -3  -4   8  107.83    3.86
   3   4  -8  111.65    4.93
   3  -4  -8  106.25    4.88
  -3  -4   8  109.33    4.95
  -3   4   8  116.78    5.44
  -3  -4   8  104.07    4.83
   3   4  -8  104.21    4.54
  -3  -4   7    9.78    1.25
   3   4  -7    9.07    1.16
   3  -4  -7    8.46    1.17
  -3  -4   7   12.77    1.46
   3  -4  -7    6.75    1.08
   3   4  -7    9.92    1.13
   3   4  -7   10.13    1.15
   3  -4  -7    8.76    1.23
  -3  -4   7   10.41    0.70
  -3   4   7    6.72    1.33
  -3  -4   7    9.30    1.37
   3   4  -6   10.54    1.15
   3   4  -6    9.43    1.01
   3  -4  -6   11.37    1.22
  -3  -4   6   10.30    1.19
  -3  -4   6   10.09    0.63
  -3  -4   6   11.07    1.18
  -3  -4   6   13.62    1.39
   3  -4  -6   13.85    1.19
   3   4  -6   10.08    1.10
  -3   4   5  243.05    8.98
  -3  -4   5  234.82    8.61
   3  -4  -5  248.15    8.66
  -3  -4   5  256.31    8.58
  -3  -4   5  241.76    7.74
  -3  -4   5  252.89    8.41
   3   4  -5  256.38    8.64
  -3  -4   5  238.76    8.84
  -3  -4   4  497.44   15.66
  -3   4   4  470.97   15.96
  -3  -4   4  482.57   15.99
   3   4  -4  479.39   15.62
  -3  -4   4  483.54   15.77
  -3   4   4  473.95   15.74
  -3  -4   4  474.32   15.64
  -3   4   3   26.19    1.44
  -3  -4   3   24.21    1.41
  -3  -4   3   23.31    1.30
  -3   4   3   27.38    1.57
   3   4  -3   22.24    1.30
  -3  -4   3   26.53    1.60
   3   4  -2   31.01    1.66
  -3  -4   2   29.65    1.74
  -3  -4   2   24.53    1.39
  -3   4   2   34.26    1.50
   3   4  -2   26.68    1.36
  -3  -4   2   31.01    1.79
   3  -4  -2   39.59    1.79
   3   4  -1   19.65    1.28
   3  -4  -1   15.28    1.05
  -3   4   1   14.50    1.11
   3   4  -1   18.72    1.27
   3   4  -1   19.02    0.75
  -3  -4   1   19.64    0.98
  -3   4   1   15.67    0.91
   3   4  -1   19.01    0.96
  -3  -4   1   17.11    1.30
  -3  -4   0    0.76    0.54
   3   4   0    0.94    0.27
   3   4   0    0.51    0.28
  -3   4   0    0.14    0.30
  -3  -4   0    0.86    0.33
   3   4   0    0.93    0.42
   3   4   0    0.09    0.51
   3  -4   0    1.11    0.41
  -3  -4  -1   84.34    3.10
   3   4   1   77.34    3.10
  -3   4  -1   64.26    2.80
  -3  -4  -1   78.79    2.88
  -3   4  -1   64.31    2.80
   3   4   1   86.92    2.92
   3   4   1   76.67    3.07
   3   4   1   82.46    2.83
  -3  -4  -1   79.74    3.21
   3   4   2   25.09    1.33
   3   4   2   25.67    1.33
  -3  -4  -2   28.20    1.38
  -3   4  -2   24.19    1.32
   3   4   2   26.42    1.46
   3  -4   2   28.02    1.29
  -3  -4  -2   28.05    1.59
   3   4   2   27.20    1.62
  -3   4  -2   24.76    1.31
   3  -4   2   24.86    1.35
  -3  -4  -2   28.25    1.57
  -3  -4  -3   44.78    2.04
  -3   4  -3   45.13    2.06
  -3   4  -3   44.43    2.00
   3   4   3   49.37    2.14
  -3  -4  -3   43.62    2.34
  -3   4  -3   44.92    1.91
   3   4   3   48.23    2.11
   3   4   3   46.00    2.08
   3  -4   3   43.20    1.99
   3   4   3   45.92    2.47
  -3  -4  -4    0.66    0.66
   3   4   4    1.35    0.64
   3   4   4    1.04    0.49
  -3   4  -4    1.52    0.48
  -3  -4  -4    0.89    0.59
  -3   4  -4    0.98    0.44
   3   4   4    1.01    0.53
  -3  -4  -4    1.92    0.57
   3   4   4    0.86    0.49
  -3   4  -4    1.06    0.55
   3   4   5  129.31    5.04
   3  -4   5  133.22    4.83
  -3  -4  -5  135.52    5.50
  -3  -4  -5  125.86    5.37
   3   4   5  127.00    4.70
  -3   4  -5  126.86    4.70
   3   4   5  134.00    5.32
  -3   4  -5  130.39    4.91
  -3  -4  -5  133.77    4.99
  -3   4  -5  129.23    4.96
  -3   4  -5  127.37    5.22
  -3   4  -5  133.43    4.93
  -3   4  -6  287.32    9.79
  -3  -4  -6  295.00    9.83
   3  -4   6  278.20    9.52
  -3   4  -6  275.35    9.69
  -3   4  -6  284.78    9.75
  -3  -4  -6  289.22   10.39
  -3   4  -6  294.64   10.15
   3   4   6  278.65    9.35
  -3   4  -6  276.97    9.39
   3   4   6  281.14    9.98
  -3  -4  -6  263.87   10.23
   3   4   6  266.30    9.82
  -3   4  -7  233.18    8.82
   3   4   7  231.86    8.48
   3   4   7  230.85    7.92
   3   4   7  234.19    8.66
   3  -4   7  239.59    8.22
  -3   4  -7  239.70    8.53
  -3  -4  -7  242.18    8.57
   3   4   7  242.25    8.37
  -3   4  -7  222.16    8.41
  -3  -4  -7  228.77    9.09
  -3   4  -7  233.40    8.50
  -3   4  -8  140.63    5.87
   3   4   8  150.80    5.72
   3   4   8  142.51    6.00
   3  -4   8  135.04    5.96
  -3  -4  -8  156.23    6.66
  -3   4  -8  153.87    6.01
   3   4   8  145.99    5.18
   3  -4   9   44.82    2.77
   3   4   9   38.05    2.62
  -3  -4  -9   39.08    3.04
  -3   4  -9   42.20    2.63
   3   4   9   35.98    1.78
   3   4  10   34.45    2.59
   3  -4  10   31.73    2.53
  -3  -4 -10   32.81    2.97
  -3   4 -10   30.62    2.47
  -3  -4 -11    1.25    1.48
  -3   4 -11    1.25    1.17
   3  -4  11    0.19    1.06
   3   4  11    0.38    1.19
  -3   4 -12    1.92    1.37
  -3  -4 -12    2.95    1.85
   3   4  12    3.53    1.43
   3  -4  12    2.91    1.47
  -3   5  13    2.49    1.90
  -3  -5  13   -1.56    1.73
  -3  -5  12    4.77    1.70
  -3  -5  12    9.67    1.83
  -3   5  12    9.64    2.26
   3   5 -12    9.46    1.85
   3  -5 -12    6.01    1.76
  -3  -5  11   18.81    2.18
   3   5 -11   14.67    2.03
   3  -5 -11   20.37    2.22
  -3  -5  11   18.13    2.23
  -3  -5  10   34.41    1.68
   3   5 -10   34.35    2.64
   3  -5 -10   30.67    2.54
  -3  -5  10   34.53    2.66
  -3  -5  10   30.35    2.66
  -3   5   9    0.23    1.29
  -3  -5   9    1.10    0.95
  -3  -5   9    0.17    1.24
  -3  -5   9    1.11    0.52
   3   5  -9    0.97    1.01
   3  -5  -9    0.16    0.98
  -3  -5   8   67.40    2.46
  -3  -5   8   67.47    3.59
  -3  -5   8   67.07    3.40
   3   5  -8   67.98    3.17
   3   5  -8   62.08    3.38
   3  -5  -8   62.73    3.41
   3   5  -7   50.16    2.66
   3  -5  -7   53.78    2.76
  -3  -5   7   54.72    2.08
  -3  -5   7   53.63    3.09
  -3  -5   7   53.97    3.03
  -3  -5   7   54.27    2.87
   3  -5  -7   53.91    2.98
   3   5  -7   54.88    2.67
   3   5  -7   51.66    2.89
   3  -5  -7   58.32    2.97
   3  -5  -6  269.96    9.26
   3   5  -6  264.88    9.21
  -3  -5   6  272.18    9.74
  -3  -5   6  263.32    8.46
   3  -5  -6  263.24    9.42
   3   5  -6  269.86    9.44
   3   5  -6  269.02    9.11
   3  -5  -6  271.92    9.49
  -3   5   6  255.10    9.91
  -3  -5   6  270.42    9.50
  -3  -5   6  256.31    9.28
  -3  -5   5  255.90    9.24
  -3  -5   5  248.15    8.00
   3  -5  -5  260.80    8.97
  -3  -5   5  259.26    8.75
  -3  -5   5  249.07    8.85
  -3   5   5  271.40    9.43
   3   5  -5  259.99    8.89
   3  -5  -5  260.97    8.90
  -3  -5   4  543.92   17.15
  -3  -5   4  553.29   17.33
  -3   5   4  523.07   17.28
  -3   5   4  485.29   17.50
  -3  -5   4  542.81   17.66
   3   5  -4  540.70   17.18
   3  -5  -4  520.97   17.15
  -3  -5   3  409.45   13.09
  -3   5   3  377.21   13.03
   3  -5  -3  387.76   12.97
   3   5  -3  402.46   12.99
   3   5  -3  415.64   12.61
  -3  -5   3  412.66   12.92
  -3   5   3  374.76   13.27
  -3   5   2  267.24    9.00
   3   5  -2  277.06    8.75
   3  -5  -2  261.75    8.72
  -3  -5   2  260.43    9.30
  -3  -5   2  261.75    8.77
  -3   5   2  260.99    8.75
   3   5  -2  267.32    9.17
   3   5  -2  273.96    8.45
   3  -5  -2  257.89    9.10
   3   5  -1  140.47    5.12
  -3  -5   1  145.58    5.28
   3   5  -1  144.37    5.27
  -3   5   1  140.29    4.63
  -3  -5   1  129.89    4.59
   3  -5  -1  143.18    4.64
   3   5  -1  130.79    4.60
  -3  -5   1  127.75    4.45
   3  -5  -1  153.04    5.01
   3   5  -1  132.65    4.40
   3   5   0  272.97    8.78
   3  -5   0  270.01    8.78
  -3   5   0  262.84    8.75
  -3  -5   0  283.53    8.79
   3  -5   0  261.11    9.01
   3   5   0  275.51    9.56
  -3  -5   0  276.61    9.39
   3   5   0  272.72    8.72
   3   5   0  271.48    9.02
   3   5   1  204.73    7.92
   3   5   1  220.71    7.59
  -3   5  -1  217.08    7.20
  -3  -5  -1  213.95    7.19
   3   5   1  222.08    7.26
  -3  -5  -1  225.21    7.76
  -3   5  -1  214.03    7.32
   3   5   1  216.74    7.55
   3   5   1  224.12    7.26
   3  -5   1  225.23    7.27
  -3  -5  -2 1558.04   47.83
  -3   5  -2 1482.02   47.80
   3   5   2 1590.21   48.13
  -3  -5  -2 1588.42   48.25
   3  -5   2 1543.39   47.65
   3   5   2 1551.01   47.88
   3  -5   2 1519.41   47.84
   3   5   2 1518.87   47.84
  -3   5  -2 1526.82   47.86
   3   5   2 1567.96   48.28
   3   5   3  193.02    6.28
   3  -5   3  174.69    6.20
  -3   5  -3  170.02    6.11
   3   5   3  173.75    6.28
   3   5   3  177.45    6.22
   3   5   3  176.26    6.85
  -3  -5  -3  184.81    6.19
  -3   5  -3  171.90    6.13
  -3  -5  -3  172.58    6.59
   3  -5   3  176.14    6.04
   3   5   3  178.82    6.63
   3   5   4   89.31    3.77
   3  -5   4   94.15    3.80
   3  -5   4  100.11    3.72
  -3   5  -4   93.20    3.34
   3   5   4   91.91    3.76
   3   5   4   97.91    3.80
  -3   5  -4   95.11    3.69
   3   5   4   96.68    4.33
  -3  -5  -4   91.51    3.72
  -3   5  -4  103.25    3.80
  -3   5  -4   98.47    3.58
  -3  -5  -4   96.08    4.23
   3   5   5   37.36    2.00
   3  -5   5   30.25    1.89
   3  -5   5   32.03    1.76
  -3  -5  -5   38.27    2.38
  -3  -5  -5   33.88    2.26
   3   5   5   36.58    1.88
  -3   5  -5   31.54    1.74
   3   5   5   34.67    2.26
  -3   5  -5   30.94    1.77
   3   5   5   38.12    1.97
  -3   5  -5   31.46    2.04
  -3  -5  -5   36.26    1.94
  -3   5  -5   32.66    1.88
  -3  -5  -6   17.04    1.39
  -3   5  -6   16.25    1.38
   3  -5   6   19.81    1.34
  -3  -5  -6   17.01    1.76
   3  -5   6   17.16    1.44
   3   5   6   15.83    1.41
  -3   5  -6   15.34    1.29
  -3  -5  -6   15.25    1.62
  -3   5  -6   15.90    1.56
   3   5   6   12.68    1.22
  -3   5  -6   20.78    1.41
   3   5   6   16.76    1.61
  -3   5  -6   14.98    1.11
   3   5   7    3.10    0.88
   3  -5   7    1.49    0.79
  -3   5  -7    3.75    0.89
  -3  -5  -7    3.00    1.05
   3   5   7    4.86    0.88
   3  -5   7    3.82    0.85
  -3   5  -7    4.19    0.90
  -3   5  -7    4.40    1.08
  -3  -5  -7    3.64    0.96
  -3   5  -7    4.91    0.97
   3   5   7    4.74    1.03
   3  -5   8   14.29    1.56
   3   5   8   13.55    1.48
  -3  -5  -8   14.99    1.93
  -3   5  -8   13.71    1.45
   3   5   8   13.50    1.44
  -3   5  -8   14.50    1.49
   3   5   8   11.18    1.16
   3  -5   9    2.65    1.02
   3   5   9    2.33    1.06
   3   5   9    1.77    0.84
   3   5   9    3.13    0.79
  -3  -5  -9    0.65    1.16
  -3   5  -9    2.48    1.05
  -3   5 -10   95.47    4.31
  -3  -5 -10   92.47    5.00
   3   5  10   94.97    4.48
   3  -5  10   89.97    4.39
   3   5  11    2.28    1.22
   3  -5  11   -0.95    1.10
  -3   5 -11    0.34    1.22
  -3  -5 -11    1.55    1.52
  -3  -5 -12   29.28    3.13
  -3  -6  13   27.32    2.78
   3   6 -12   23.79    2.59
   3  -6 -12   23.25    2.51
  -3  -6  12   23.99    2.63
  -3   6  12   23.91    3.07
  -3  -6  12   25.77    2.51
   3   6 -11   10.87    1.81
   3  -6 -11    9.85    1.78
  -3  -6  11    7.48    1.75
  -3  -6  11   13.89    1.85
  -3   6  11   15.82    2.50
  -3  -6  10   33.60    1.67
  -3  -6  10   32.59    2.70
   3   6 -10   34.23    2.57
   3  -6 -10   36.45    2.72
  -3  -6  10   34.24    2.58
  -3  -6   9  181.38    5.84
  -3  -6   9  174.19    7.21
   3   6  -9  172.27    6.58
  -3  -6   9  180.46    6.98
   3   6  -9  175.74    7.06
   3  -6  -9  192.52    7.21
  -3  -6   8    6.40    1.43
  -3  -6   8    7.31    0.70
  -3  -6   8    6.75    1.18
   3  -6  -8    8.02    1.28
   3   6  -8    6.58    1.21
   3   6  -8    6.23    1.03
  -3  -6   7   83.16    2.89
  -3  -6   7   85.25    3.73
   3  -6  -7   80.02    3.58
   3   6  -7   78.85    3.59
  -3  -6   7   77.04    4.01
   3   6  -7   92.50    3.95
   3  -6  -7   75.13    3.73
  -3   6   7   74.23    4.20
   3   6  -7   77.44    3.45
   3  -6  -7   73.26    3.76
  -3  -6   7   78.87    3.85
   3  -6  -6   93.98    4.22
  -3  -6   6   99.84    4.52
   3   6  -6   99.88    4.17
   3  -6  -6   94.65    4.14
  -3   6   6   99.03    4.66
  -3  -6   6  101.43    4.22
  -3  -6   6   95.41    4.00
   3  -6  -6   98.47    4.01
   3   6  -6   98.19    4.02
  -3  -6   6   95.41    3.29
   3  -6  -5  141.30    5.39
   3   6  -5  140.02    5.25
   3  -6  -5  136.83    5.25
  -3   6   5  139.81    5.72
  -3  -6   5  130.93    5.18
  -3  -6   5  131.02    5.64
  -3  -6   5  139.52    5.07
  -3   6   4  288.72    9.78
  -3  -6   4  289.25    9.78
   3  -6  -4  282.26    9.62
   3   6  -4  285.79    9.63
  -3  -6   4  274.92   10.16
  -3   6   4  281.48   10.06
  -3  -6   4  291.92    9.57
  -3   6   3 1656.30   52.52
  -3  -6   3 1689.21   51.99
   3  -6  -3 1689.88   52.12
   3   6  -3 1675.83   52.12
   3   6  -3 1672.07   52.43
  -3  -6   3 1687.39   52.21
  -3   6   3 1690.50   52.20
   3   6  -3 1662.40   51.79
   3  -6  -2  598.34   19.44
   3   6  -2  644.01   19.47
   3  -6  -2  605.42   19.96
  -3   6   2  600.22   19.48
  -3  -6   2  634.80   19.52
   3   6  -2  636.42   20.05
   3   6  -2  616.40   20.06
  -3  -6   2  614.89   20.22
  -3   6   2  600.43   19.75
  -3   6   1  218.07    7.47
  -3  -6   1  228.43    7.49
   3  -6  -1  232.36    7.50
   3   6  -1  230.99    7.49
   3   6  -1  239.85    8.33
   3   6  -1  233.45    8.11
  -3  -6   1  229.71    8.25
   3  -6  -1  238.85    7.96
  -3  -6   1  228.57    7.44
   3   6   0  410.40   13.56
  -3  -6   0  382.44   13.27
   3   6   0  378.93   12.83
   3  -6   0  425.35   13.00
  -3  -6   0  390.21   12.54
  -3   6   0  416.58   12.56
   3  -6   0  413.12   12.64
   3   6   0  357.07   12.56
   3   6   1    4.22    0.68
  -3   6  -1    4.00    0.57
  -3  -6  -1    5.05    0.90
   3   6   1    4.36    0.81
   3   6   1    3.84    0.91
   3  -6   1    3.59    0.49
   3   6   1    4.88    0.52
  -3  -6  -1    5.08    0.52
  -3   6  -1    3.65    0.47
  -3  -6  -1    3.23    0.63
   3   6   2    1.78    0.43
   3  -6   2    1.53    0.41
   3   6   2    1.37    0.51
  -3  -6  -2    1.75    0.45
  -3   6  -2    1.96    0.48
  -3   6  -2    1.44    0.45
   3   6   2    1.10    0.69
  -3  -6  -2    1.48    0.59
   3   6   2    1.70    0.69
   3  -6   2    1.43    0.34
  -3  -6  -2    1.47    0.60
  -3   6  -2    1.83    0.61
   3  -6   3  203.42    6.84
   3   6   3  205.16    7.58
  -3  -6  -3  199.98    7.49
   3   6   3  201.99    7.07
   3  -6   3  203.63    7.07
   3   6   3  209.79    7.16
   3   6   3  208.82    7.32
  -3   6  -3  203.26    7.04
  -3  -6  -3  207.84    7.03
  -3   6  -3  209.58    7.05
   3   6   3  202.16    7.86
  -3   6  -4   -0.07    0.47
  -3  -6  -4   -0.14    0.46
   3   6   4    0.63    0.56
  -3  -6  -4    0.25    0.64
  -3   6  -4    0.38    0.44
   3   6   4    0.52    0.63
  -3   6  -4    0.09    0.33
   3   6   4   -0.14    0.73
   3  -6   4   -0.08    0.43
   3   6   4    0.55    0.47
  -3   6  -4    0.41    0.43
   3  -6   4   -0.14    0.52
  -3  -6  -5   39.24    1.97
  -3   6  -5   35.57    1.91
   3  -6   5   32.03    1.80
  -3  -6  -5   38.99    2.41
  -3   6  -5   33.14    2.03
  -3   6  -5   33.03    1.42
   3   6   5   33.54    1.96
  -3   6  -5   29.19    1.65
   3   6   5   34.95    2.41
  -3   6  -5   32.01    1.80
   3   6   5   39.55    2.05
   3  -6   5   36.67    2.01
   3   6   5   38.03    2.02
   3  -6   6   67.80    3.18
   3   6   6   61.16    3.10
  -3   6  -6   68.99    3.09
  -3  -6  -6   64.09    3.05
   3   6   6   65.04    3.01
  -3  -6  -6   61.56    3.55
  -3  -6  -6   61.18    3.48
   3   6   6   60.17    3.43
  -3   6  -6   64.33    2.67
  -3   6  -6   63.22    3.26
   3  -6   6   70.65    2.96
  -3   6  -6   69.34    2.93
  -3   6  -6   66.46    2.98
  -3  -6  -7  147.49    5.57
   3   6   7  141.25    5.90
  -3   6  -7  133.97    4.88
  -3   6  -7  139.74    5.35
   3   6   7  133.73    5.30
   3   6   7  134.58    5.60
   3  -6   7  137.05    5.62
  -3   6  -7  131.48    5.71
  -3  -6  -7  143.99    6.29
   3  -6   7  144.11    5.31
  -3   6  -7  136.01    5.41
  -3   6  -8   61.76    3.52
   3   6   8   63.79    3.44
   3   6   8   65.63    3.43
   3  -6   8   67.27    3.47
  -3   6  -8   67.14    3.28
  -3  -6  -8   72.42    4.07
   3   6   8   62.30    3.03
  -3   6  -8   67.60    3.29
   3   6   9  115.56    5.08
  -3   6  -9  124.66    5.26
   3   6   9  116.82    4.71
  -3  -6  -9  115.08    5.96
  -3   6  -9  129.85    5.23
   3  -6   9  125.82    5.44
   3   6   9  114.63    5.35
  -3   6 -10    8.53    1.46
  -3  -6 -10    9.33    1.93
   3  -6  10    8.46    1.47
   3   6  10    7.75    1.41
  -3   6 -11    6.68    1.44
  -3  -6 -11    7.43    1.92
   3  -6  11    6.07    1.48
   3   6  11    5.11    1.38
  -3  -6 -12   10.51    2.22
  -3  -7  12   11.36    2.08
  -3   7  12    7.04    2.17
  -3  -7  12   12.49    1.85
   3   7 -12   12.38    2.02
   3  -7 -12   13.14    2.02
  -3  -7  11    3.28    1.56
   3   7 -11    7.27    1.66
   3  -7 -11    3.13    1.43
  -3  -7  11    3.50    1.28
  -3   7  11    0.85    2.16
  -3  -7  10   -0.52    0.64
  -3  -7  10   -0.97    1.36
   3  -7 -10    0.89    1.12
   3   7 -10   -1.25    1.16
  -3   7  10   -0.26    1.40
  -3  -7  10    0.32    0.99
  -3  -7   9   20.09    1.84
  -3  -7   9   19.11    1.15
   3   7  -9   19.59    1.75
  -3  -7   9   17.26    2.06
   3   7  -9   20.07    1.93
   3  -7  -9   19.21    1.92
  -3  -7   8   39.98    2.85
   3   7  -8   37.58    2.22
  -3  -7   8   38.23    2.38
  -3  -7   8   39.29    1.71
   3   7  -8   37.36    2.52
   3  -7  -8   42.30    2.62
  -3   7   8   39.51    3.08
  -3  -7   7  124.30    5.66
  -3   7   7  126.00    5.95
  -3  -7   7  129.80    5.15
   3   7  -7  122.98    5.29
   3  -7  -7  132.06    5.37
   3   7  -7  128.17    5.10
   3  -7  -7  133.40    5.18
   3  -7  -6    7.62    1.21
   3   7  -6   10.63    1.17
   3  -7  -6    9.10    1.11
  -3  -7   6    6.45    1.27
  -3  -7   6    9.02    0.99
  -3   7   6    8.96    1.41
  -3  -7   6   10.45    1.15
   3   7  -6    8.50    1.01
   3  -7  -6    8.18    0.99
  -3   7   6    8.82    1.43
   3   7  -5   45.65    2.30
   3  -7  -5   36.98    2.20
   3   7  -5   53.11    2.31
  -3  -7   5   44.06    2.73
  -3  -7   5   46.16    2.27
  -3   7   5   39.45    2.61
  -3  -7   5   51.18    2.19
  -3  -7   4   58.46    2.32
   3   7  -4   51.65    2.20
  -3  -7   4   54.41    2.40
  -3   7   4   57.04    2.89
  -3   7   4   59.64    2.67
  -3  -7   4   61.81    2.71
  -3  -7   4   56.96    3.06
   3   7  -4   55.90    2.58
   3  -7  -4   58.68    2.54
   3   7  -4   53.98    2.47
   3   7  -3  615.39   19.55
  -3  -7   3  611.78   19.08
  -3   7   3  576.76   19.03
  -3   7   3  568.35   19.37
  -3  -7   3  610.56   18.81
   3   7  -3  591.14   19.42
   3   7  -3  603.35   18.96
   3  -7  -3  572.32   18.92
   3   7  -3  602.91   18.73
   3   7  -2   67.22    2.55
   3  -7  -2   69.62    2.57
   3   7  -2   71.83    3.17
  -3  -7   2   60.51    3.22
  -3  -7   2   62.28    2.59
  -3   7   2   65.42    2.59
   3   7  -2   63.88    3.13
  -3  -7   2   67.45    2.39
  -3   7   2   66.39    2.85
   3  -7  -2   65.96    3.07
   3   7  -1   18.18    1.50
   3  -7  -1   16.85    0.97
   3   7  -1   22.06    1.03
   3   7  -1   20.30    1.68
  -3   7   1   17.10    0.98
  -3  -7   1   21.14    1.03
   3  -7  -1   17.13    1.31
  -3  -7   1   23.17    1.11
   3   7  -1   22.35    1.23
  -3  -7   1   19.08    1.62
   3   7   0 1202.64   37.81
   3  -7   0 1212.14   37.83
   3  -7   0 1243.58   38.27
  -3  -7   0 1245.78   38.75
  -3   7   0 1206.35   37.75
  -3  -7   0 1239.14   37.77
   3   7   0 1195.72   38.13
   3   7   1   32.03    1.78
   3  -7   1   33.28    1.75
  -3   7  -1   30.89    1.40
  -3  -7  -1   31.90    1.41
   3   7   1   30.35    1.92
  -3  -7  -1   33.87    2.10
  -3  -7  -1   31.68    1.68
   3  -7   1   29.66    1.43
   3   7   1   30.11    1.42
  -3  -7  -2  200.11    6.79
  -3   7  -2  200.15    6.79
   3  -7   2  201.70    6.82
   3   7   2  195.97    6.80
   3   7   2  193.01    7.28
   3  -7   2  205.37    6.56
  -3   7  -2  198.36    6.92
  -3  -7  -2  209.19    7.21
  -3   7  -2  203.45    7.13
   3   7   2  206.94    7.35
  -3  -7  -3  315.19   10.78
  -3  -7  -3  316.57   10.87
  -3   7  -3  309.22   10.32
   3   7   3  315.48   10.74
   3   7   3  315.30   10.33
   3  -7   3  308.56   10.33
   3   7   3  318.17   10.91
   3  -7   3  300.86   10.00
  -3  -7  -3  320.13   10.28
  -3   7  -3  313.27   10.27
  -3   7  -3  299.10   10.48
   3   7   4    0.17    0.60
   3   7   4   -0.23    0.42
   3  -7   4    0.47    0.45
  -3  -7  -4    0.49    0.50
  -3   7  -4    0.42    0.48
  -3  -7  -4   -0.39    0.73
   3  -7   4    0.07    0.53
  -3   7  -4   -0.07    0.42
  -3  -7  -4   -0.12    0.74
   3   7   4    0.10    0.76
  -3   7  -4    0.06    0.50
  -3  -7  -5  187.49    6.64
  -3   7  -5  182.30    6.60
  -3   7  -5  183.40    6.27
  -3   7  -5  183.70    6.81
  -3   7  -5  181.73    6.20
   3   7   5  188.29    6.86
   3  -7   5  186.21    6.57
   3   7   5  189.05    7.50
   3   7   5  185.39    6.72
   3  -7   5  166.62    6.63
  -3  -7  -5  190.38    7.37
   3   7   5  187.49    6.76
  -3   7  -5  180.79    6.54
  -3  -7  -6   17.04    1.86
  -3   7  -6   19.25    1.63
  -3   7  -6   18.39    1.39
   3   7   6   16.52    1.53
   3  -7   6   18.89    1.40
  -3   7  -6   19.58    1.28
   3   7   6   18.25    1.90
  -3  -7  -6   18.99    1.46
  -3   7  -6   20.94    1.49
   3   7   6   14.04    1.36
   3  -7   6   18.44    1.49
   3  -7   7   43.63    2.27
   3   7   7   46.15    2.59
   3  -7   7   46.38    2.57
  -3   7  -7   42.23    2.23
  -3   7  -7   39.82    2.28
   3   7   7   41.50    2.86
  -3   7  -7   37.84    1.88
   3   7   7   44.31    2.48
  -3   7  -7   40.02    2.57
  -3  -7  -7   42.88    3.03
   3   7   8   54.47    2.95
  -3   7  -8   67.03    3.06
  -3   7  -8   59.22    3.06
  -3   7  -8   56.08    3.30
   3   7   8   55.81    3.35
   3  -7   8   66.02    3.32
   3   7   8   57.19    3.20
  -3  -7  -8   58.97    3.80
  -3   7  -9   76.18    3.57
  -3   7  -9   72.08    3.63
  -3  -7  -9   73.78    4.44
   3   7   9   69.74    3.36
   3  -7   9   80.95    3.94
   3   7   9   65.99    3.70
   3   7   9   65.82    3.68
   3   7  10   15.45    1.67
   3   7  10   16.66    1.88
   3  -7  10   16.71    1.89
  -3   7 -10   20.06    1.85
  -3  -7 -10   22.48    2.54
   3   7  11   -0.94    1.15
   3  -7  11    0.76    1.16
  -3  -7 -11   -1.09    1.55
  -3  -7 -12    0.87    1.60
   3   8 -12    6.15    1.71
   3  -8 -12    6.51    1.69
  -3  -8  12    7.13    1.93
  -3   8  12    8.44    2.34
   3   8 -11    3.91    1.40
   3  -8 -11    6.40    1.62
  -3  -8  11    7.85    1.89
  -3  -8  11    8.07    1.42
  -3   8  11    6.97    2.10
   3   8 -10    0.36    1.22
   3  -8 -10   -0.53    1.20
  -3  -8  10    0.20    1.32
  -3  -8  10   -0.15    0.94
  -3   8  10    0.27    1.47
  -3  -8   9   16.29    1.68
   3   8  -9   15.78    1.79
   3  -8  -9   24.32    2.07
  -3   8   9   23.47    2.57
  -3  -8   9   20.53    2.28
   3   8  -9   16.26    1.57
  -3   8   8  125.02    6.23
  -3  -8   8  128.10    5.87
  -3  -8   8  125.51    5.20
   3  -8  -8  122.94    5.42
   3   8  -8  133.45    5.52
   3   8  -7  260.93    9.63
   3  -8  -7  272.92    9.70
  -3   8   7  268.10   10.42
  -3  -8   7  275.83   10.25
   3   8  -7  269.58    9.43
   3  -8  -7  268.57    9.45
  -3  -8   7  260.74    9.33
  -3   8   7  271.45   10.50
  -3   8   6    1.55    1.01
   3  -8  -6    0.89    0.60
   3   8  -6    0.88    0.59
  -3  -8   6    0.64    1.03
   3  -8  -6    0.10    0.70
   3   8  -6    0.10    0.68
  -3  -8   6    0.46    0.50
  -3  -8   6    0.39    0.65
  -3   8   6    2.19    1.13
  -3  -8   5   -0.38    0.59
  -3  -8   5    0.06    0.41
  -3  -8   5    0.76    0.86
   3   8  -5    0.56    0.46
   3  -8  -5    0.31    0.53
   3   8  -5    0.38    0.50
  -3   8   5    0.28    0.68
   3  -8  -5    0.35    0.55
   3   8  -5    0.34    0.57
   3   8  -4   62.85    2.86
   3  -8  -4   65.85    2.67
   3   8  -4   58.97    2.59
  -3  -8   4   54.57    3.18
  -3  -8   4   66.09    2.83
  -3   8   4   61.38    2.77
   3   8  -4   62.63    2.44
  -3  -8   4   59.32    2.33
  -3   8   4   64.51    3.12
  -3  -8   4   55.98    2.47
   3   8  -4   58.38    1.97
   3   8  -3  103.73    3.77
   3  -8  -3  102.44    3.76
   3  -8  -3  106.53    4.49
   3   8  -3  103.95    4.34
  -3   8   3  101.55    4.21
  -3  -8   3  105.52    3.61
   3   8  -3   98.67    3.28
  -3  -8   3  102.66    3.88
  -3   8   3   98.84    3.85
   3   8  -3  100.58    3.66
   3   8  -3   96.42    4.29
   3   8  -2   54.81    2.85
  -3  -8   2   54.22    2.99
   3   8  -2   50.57    2.85
   3   8  -2   54.81    2.18
   3  -8  -2   52.94    2.17
   3  -8  -2   55.91    2.80
  -3  -8   2   55.72    2.14
  -3   8   2   58.90    2.57
  -3  -8   2   52.91    2.26
  -3   8   2   58.55    2.28
   3   8  -1  349.95   11.47
  -3  -8   1  357.32   11.36
   3  -8  -1  365.14   11.90
   3   8  -1  346.78   11.19
   3  -8  -1  348.58   11.20
  -3   8   1  344.07   11.19
  -3  -8   1  348.64   11.20
   3   8  -1  365.92   12.08
  -3  -8   1  343.19   12.24
  -3  -8   0    8.77    0.76
   3   8   0    8.31    0.88
  -3  -8   0   12.80    1.40
   3  -8   0   16.75    1.21
   3   8   0    8.46    0.67
   3  -8   0   14.10    0.80
  -3  -8   0    6.83    0.67
  -3   8   0   14.03    0.75
  -3   8  -1    0.68    0.35
  -3  -8  -1    0.54    0.36
   3   8   1    0.11    0.70
  -3  -8  -1   -0.14    0.48
   3   8   1    0.60    0.59
   3  -8   1    0.90    0.52
  -3   8  -1   -0.09    0.61
   3   8   1    0.56    0.32
   3  -8   1    0.40    0.31
  -3   8  -2  308.04   10.41
   3   8   2  318.26   10.92
   3  -8   2  320.07    9.94
   3   8   2  308.47   10.25
   3  -8   2  313.83   10.27
  -3   8  -2  319.06   10.67
  -3  -8  -2  306.74   10.22
  -3   8  -2  317.13   10.24
  -3  -8  -2  303.99   10.63
   3   8   2  311.90   10.83
  -3   8  -3  122.99    4.74
  -3   8  -3  126.84    4.48
  -3  -8  -3  120.12    4.44
  -3  -8  -3  116.98    4.89
   3   8   3  120.70    4.50
   3  -8   3  122.16    4.51
   3   8   3  115.16    4.94
   3   8   3  120.48    5.03
   3  -8   3  122.43    4.14
  -3   8  -3  126.40    4.57
  -3   8  -4  230.62    8.50
  -3  -8  -4  237.32    8.88
  -3   8  -4  239.43    8.34
   3   8   4  237.28    8.38
   3  -8   4  250.84    8.45
  -3   8  -4  248.15    8.33
  -3  -8  -4  240.86    8.31
   3   8   4  249.91    8.84
  -3   8  -4  251.80    8.39
  -3  -8  -4  246.94    9.09
   3  -8   5  234.12    8.35
   3   8   5  252.39    8.81
  -3  -8  -5  248.47    8.41
  -3   8  -5  238.98    8.37
  -3   8  -5  244.03    8.15
  -3  -8  -5  244.91    9.20
  -3  -8  -5  237.49    9.00
  -3   8  -5  244.31    7.94
   3   8   5  237.23    8.57
   3   8   5  245.77    9.16
  -3   8  -5  244.09    8.58
  -3   8  -5  239.87    8.34
   3   8   5  241.46    8.49
   3  -8   5  221.08    8.41
  -3  -8  -6    0.29    0.59
  -3   8  -6    0.57    0.67
  -3  -8  -6    0.47    0.98
   3   8   6   -0.32    0.84
  -3  -8  -6    1.05    0.93
  -3   8  -6    0.06    0.47
  -3   8  -6    0.46    0.75
   3   8   6   -0.17    0.91
   3   8   6    0.35    0.84
   3  -8   6    0.61    0.67
  -3   8  -6    0.62    0.63
   3  -8   6   -0.22    0.70
   3   8   6    0.32    0.58
   3   8   6   -0.36    1.02
  -3   8  -7  452.43   15.13
  -3   8  -7  477.63   14.88
   3  -8   7  463.88   15.41
   3   8   7  442.85   15.33
  -3   8  -7  436.55   15.39
  -3   8  -7  433.14   14.51
   3   8   7  465.94   16.15
  -3  -8  -7  444.83   16.19
   3  -8   7  458.93   15.05
   3   8   7  469.14   15.39
  -3   8  -8    2.16    0.85
  -3  -8  -8    0.43    1.06
   3   8   8    2.48    1.20
  -3   8  -8    0.43    1.03
  -3   8  -8    0.82    0.79
   3   8   8    0.69    0.78
   3  -8   8    1.80    0.99
   3   8   8    1.63    0.95
  -3   8  -9    9.15    1.34
   3   8   9   11.26    1.53
   3  -8   9   10.06    1.46
   3   8   9   13.85    1.56
   3   8   9   10.58    1.59
  -3  -8  -9   12.35    2.05
  -3   8  -9   12.63    1.36
   3   8  10   -0.61    0.98
   3   8  10    0.86    1.01
   3  -8  10    1.54    1.11
  -3  -8 -10    0.26    1.38
  -3   8 -10   -1.12    0.94
   3   8  11   -0.13    0.92
  -3  -8 -11    1.12    1.63
   3   8  11   -0.19    1.19
   3  -8  11    0.19    1.12
  -3  -8 -12   -1.19    1.66
   3  -9 -12    1.46    1.32
   3   9 -12    0.21    1.46
  -3   9  12   -0.32    1.86
  -3  -9  12   -0.22    1.59
   3   9 -11   -0.78    1.31
   3  -9 -11   -2.11    1.44
  -3   9  11   -1.78    1.89
  -3  -9  11    0.44    1.49
   3   9 -10    1.41    1.12
   3  -9 -10    5.08    1.38
  -3  -9  10    3.74    1.17
  -3  -9  10    5.30    1.71
  -3   9   9    7.03    1.81
  -3  -9   9    6.86    1.22
  -3  -9   9    7.49    1.69
   3   9  -9    6.33    1.32
   3  -9  -9    6.61    1.25
  -3   9   8  123.04    6.22
  -3  -9   8  136.52    6.11
  -3  -9   8  128.52    5.19
  -3   9   8  125.74    6.24
   3   9  -8  128.44    5.51
   3  -9  -8  130.67    5.52
   3  -9  -7  212.67    7.56
   3   9  -7  203.70    7.51
  -3   9   7  213.90    8.60
  -3  -9   7  214.72    8.43
  -3  -9   7  204.26    7.37
  -3   9   7  205.27    8.56
   3   9  -7  197.71    7.66
   3  -9  -7  199.55    7.70
   3   9  -6  139.03    5.23
  -3  -9   6  150.34    6.37
   3  -9  -6  150.68    5.52
   3   9  -6  136.24    5.43
  -3   9   6  146.79    6.35
  -3  -9   6  149.08    5.29
  -3   9   6  143.16    6.38
   3   9  -6  144.54    5.62
   3  -9  -6  150.40    5.69
  -3  -9   5   34.50    1.77
  -3   9   5   32.30    2.30
   3   9  -5   35.07    1.69
   3   9  -5   32.45    1.86
  -3  -9   5   30.61    1.52
   3   9  -5   30.78    1.20
  -3  -9   5   35.44    2.52
   3  -9  -5   31.11    2.00
   3  -9  -5   30.34    1.74
   3   9  -5   32.38    1.77
   3  -9  -5   29.78    1.80
   3   9  -5   33.17    1.85
  -3  -9   4   -0.03    0.28
  -3  -9   4   -0.16    0.89
   3   9  -4    0.46    0.46
   3   9  -4    0.11    0.63
  -3  -9   4   -0.33    0.59
  -3   9   4    0.41    0.58
  -3   9   4    0.37    0.64
  -3  -9   4   -0.11    0.38
   3   9  -4   -0.04    0.17
   3   9  -4    0.12    0.78
   3   9  -4    0.14    0.43
   3  -9  -4    0.69    0.48
   3   9  -3   69.04    3.26
   3   9  -3   61.67    3.12
  -3   9   3   63.55    2.98
  -3  -9   3   58.23    2.29
  -3  -9   3   60.20    2.60
  -3   9   3   64.22    2.63
   3   9  -3   54.09    2.42
   3  -9  -3   65.28    2.52
   3   9  -3   56.53    2.46
   3  -9  -3   69.93    3.34
   3  -9  -2  498.27   16.85
   3   9  -2  504.17   15.98
   3  -9  -2  502.99   15.99
   3   9  -2  518.90   16.94
  -3  -9   2  502.89   16.04
  -3   9   2  504.21   16.46
   3   9  -2  506.28   16.15
  -3  -9   2  496.11   16.08
  -3   9   2  509.79   16.07
   3   9  -1   28.96    1.57
   3  -9  -1   27.73    1.82
  -3  -9   1   28.48    1.52
  -3   9   1   30.82    1.34
  -3  -9   1   29.53    1.33
  -3  -9   1   29.87    1.33
   3   9  -1   29.16    1.31
   3  -9  -1   29.70    1.32
  -3  -9   1   32.10    2.22
   3   9  -1   29.10    2.04
   3   9   0   40.05    2.05
  -3  -9   0   40.68    1.82
  -3  -9   0   39.29    2.54
   3   9   0   36.63    1.65
   3  -9   0   42.73    1.72
   3  -9   0   43.95    2.24
  -3  -9   0   36.52    1.64
  -3   9   0   41.82    1.63
   3   9   1  232.83    8.23
  -3  -9  -1  236.34    7.62
  -3   9  -1  226.26    7.59
  -3  -9  -1  230.39    8.15
   3  -9   1  251.61    8.30
   3   9   1  238.85    8.58
  -3   9  -1  243.49    8.33
  -3  -9  -1  226.89    7.99
   3  -9   1  233.98    7.67
   3   9   1  225.23    7.64
  -3  -9  -2  132.66    4.52
  -3   9  -2  124.35    4.49
  -3  -9  -2  130.62    4.95
   3   9   2  126.30    4.52
   3  -9   2  129.17    4.54
  -3   9  -2  123.61    4.98
   3  -9   2  128.28    4.19
  -3   9  -2  119.34    4.70
   3   9   2  130.64    5.30
   3   9   2  122.50    5.09
  -3  -9  -3    9.08    1.13
   3   9   3    8.67    1.28
   3   9   3    7.19    0.75
   3  -9   3    8.99    0.81
  -3   9  -3    9.96    0.92
  -3   9  -3    8.54    1.04
   3   9   3    8.31    1.15
  -3   9  -3    7.83    0.77
  -3  -9  -3    8.85    0.81
  -3   9  -4   75.55    3.54
   3   9   4   86.25    3.43
   3  -9   4   77.54    3.36
   3   9   4   84.43    3.92
  -3   9  -4   79.53    3.49
  -3  -9  -4   92.86    3.42
  -3   9  -4   79.61    3.32
  -3   9  -4   80.18    3.38
  -3  -9  -4   92.13    3.99
  -3   9  -5  159.30    5.88
   3   9   5  159.62    6.05
   3  -9   5  159.18    6.05
  -3   9  -5  172.07    6.00
  -3  -9  -5  165.02    5.99
  -3   9  -5  146.48    6.08
  -3  -9  -5  160.13    6.77
  -3  -9  -5  163.37    6.59
  -3  -9  -5  161.61    6.60
   3   9   5  162.69    6.70
  -3   9  -5  174.59    6.19
  -3   9  -5  158.61    5.92
   3   9   5  174.18    6.57
   3   9   5  162.92    6.23
  -3  -9  -6   61.58    2.84
  -3   9  -6   56.83    2.77
  -3  -9  -6   54.67    3.43
  -3   9  -6   55.86    2.32
   3   9   6   60.40    3.18
  -3   9  -6   54.85    2.43
  -3   9  -6   56.71    2.73
   3  -9   6   57.90    2.88
   3   9   6   59.56    2.90
  -3  -9  -6   61.40    3.43
   3   9   6   57.10    3.47
  -3   9  -6   55.54    2.96
   3   9   7  134.88    5.55
   3  -9   7  136.02    5.19
   3   9   7  119.64    6.02
   3   9   7  127.85    5.33
   3  -9   7  129.30    5.37
  -3   9  -7  134.48    5.21
  -3   9  -7  126.52    5.41
   3   9   7  120.80    6.02
  -3   9  -7  133.66    4.82
  -3  -9  -7  127.21    6.11
  -3   9  -8  182.37    7.59
   3   9   8  187.36    8.11
   3   9   8  198.34    7.64
   3  -9   8  202.26    7.67
  -3   9  -8  200.32    7.42
   3   9   8  201.30    7.64
  -3   9  -8  201.52    7.07
  -3  -9  -8  198.71    8.51
   3   9   9   22.01    2.30
   3   9   9   25.94    2.13
   3  -9   9   21.58    1.99
  -3   9  -9   25.90    1.97
   3   9   9   26.08    2.11
  -3  -9  -9   30.01    2.82
  -3   9  -9   24.28    1.75
   3   9  10   80.96    4.40
  -3  -9 -10   88.30    5.24
   3   9  10   81.46    4.38
   3  -9  10   87.85    4.41
  -3   9 -10   87.71    4.23
  -3  -9 -11   16.01    2.58
   3   9  11   18.82    1.88
   3   9  11   15.56    2.04
   3  -9  11   13.72    1.91
   3 -10 -12   -1.65    1.60
   3  10 -12   -2.30    1.70
  -3 -10  12    0.46    1.66
  -3  10  12   -2.28    2.04
  -3 -10  11    6.11    1.87
   3  10 -11    2.70    1.40
   3 -10 -11    7.22    1.58
  -3 -10  10    8.12    1.85
   3  10 -10    8.41    1.55
   3 -10 -10    8.83    1.57
   3 -10  -9    5.13    1.24
   3  10  -9    8.47    1.43
  -3 -10   9    7.61    1.70
  -3 -10   9    9.77    1.26
  -3 -10   8    9.11    1.79
   3 -10  -8    7.84    1.30
   3  10  -8   10.09    1.37
  -3  10   8    7.15    1.69
  -3  10   8    9.71    1.79
  -3 -10   8    8.24    1.07
   3  10  -8    8.71    1.10
  -3 -10   7   34.91    2.70
   3  10  -7   25.32    1.71
  -3  10   7   33.70    2.73
   3 -10  -7   33.22    1.99
   3  10  -7   28.09    1.88
  -3 -10   7   28.74    1.72
  -3  10   7   30.06    2.62
   3  10  -7   27.84    2.01
   3 -10  -7   30.95    2.11
  -3 -10   6   48.42    3.24
   3  10  -6   48.50    2.49
   3 -10  -6   53.84    2.56
  -3  10   6   56.79    3.43
   3  10  -6   49.02    2.36
   3 -10  -6   54.51    2.88
  -3 -10   6   49.26    2.23
  -3  10   6   53.11    3.26
   3  10  -6   49.56    2.60
   3 -10  -6   50.08    2.60
   3  10  -5   97.64    4.09
  -3 -10   5   95.36    3.43
   3  10  -5   95.00    3.18
  -3  10   5   94.34    4.64
  -3 -10   5   90.42    4.68
   3  10  -5   95.75    3.87
   3 -10  -5   93.83    3.88
   3  10  -5   94.58    3.73
  -3 -10   5   98.97    3.74
  -3  10   5   96.90    4.55
   3  10  -5   95.94    3.81
   3 -10  -5   98.09    3.82
   3  10  -4   -0.61    0.78
  -3 -10   4   -0.14    0.38
   3  10  -4    0.44    0.22
   3  10  -4    1.15    0.90
   3  10  -4    0.72    0.54
  -3 -10   4    0.09    0.24
   3  10  -4    0.07    0.45
   3 -10  -4    0.07    0.43
  -3  10   4    0.90    0.76
  -3 -10   4   -0.67    0.99
   3  10  -3  137.46    5.60
   3 -10  -3  134.64    5.70
   3  10  -3  132.92    4.91
  -3 -10   3  135.46    4.53
  -3  10   3  137.10    5.37
   3 -10  -3  129.01    4.75
   3  10  -3  131.97    4.76
  -3  10   3  138.19    4.93
  -3 -10   3  137.82    4.94
   3  10  -3  136.63    5.69
   3  10  -2    3.15    0.57
   3  10  -2    3.19    1.01
  -3  10   2    2.18    0.46
  -3 -10   2    3.66    0.54
  -3 -10   2    3.10    0.32
   3  10  -2    2.80    0.43
   3 -10  -2    3.56    0.45
  -3 -10   2    4.08    0.58
   3 -10  -2    1.23    0.76
  -3  10   2    1.65    0.64
   3 -10  -1   32.38    1.42
   3  10  -1   32.29    1.41
  -3 -10   1   33.85    1.44
  -3 -10   1   33.43    1.44
  -3  10   1   31.44    1.42
   3 -10  -1   34.39    2.09
  -3 -10   1   32.66    1.71
   3  10  -1   33.23    1.74
   3  10  -1   36.20    2.30
  -3  10   1   32.03    1.71
  -3 -10   1   33.88    2.38
   3  10   0   11.51    0.73
   3 -10   0   11.19    0.74
   3  10   0    9.95    1.00
  -3 -10   0   12.54    1.09
  -3  10   0   10.04    1.19
  -3 -10   0   12.22    0.90
   3 -10   0   11.84    1.20
  -3 -10   0    8.93    0.71
  -3  10   0   11.17    0.69
  -3 -10   0   10.29    1.44
  -3  10  -1  152.86    5.15
  -3 -10  -1  158.30    5.18
  -3 -10  -1  157.75    5.60
  -3  10  -1  160.73    5.99
   3  10   1  154.85    5.83
   3  10   1  153.97    6.21
   3 -10   1  153.30    5.85
  -3 -10  -1  155.78    5.77
   3  10   1  145.89    5.19
   3 -10   1  148.86    5.20
  -3  10  -2  116.18    3.97
  -3 -10  -2  100.63    3.89
  -3  10  -2  115.68    4.55
   3 -10   2  111.95    3.97
   3  10   2   99.84    3.91
   3  10   2  108.87    4.81
  -3  10  -2  112.78    4.25
  -3 -10  -2  107.25    4.37
  -3 -10  -2  106.54    4.52
   3 -10   2  111.73    3.59
   3  10   2  100.65    4.53
  -3 -10  -3   92.25    3.95
   3  10   3   89.33    4.18
  -3 -10  -3   86.21    3.37
  -3  10  -3   88.81    3.40
  -3  10  -3   87.66    3.85
  -3  10  -3   83.62    3.53
   3  10   3   90.36    3.45
   3 -10   3   86.26    3.42
  -3 -10  -4    2.99    0.64
  -3  10  -4    3.14    0.67
  -3  10  -4    2.65    0.83
   3  10   4    3.99    1.11
  -3  10  -4    2.38    0.60
  -3 -10  -4    2.66    0.88
   3  10   4    3.42    0.93
   3  10   4    2.82    0.61
   3 -10   4    3.46    0.61
  -3  10  -4    4.21    0.88
   3  10   5   29.56    1.80
   3 -10   5   27.27    1.75
  -3  10  -5   32.62    1.79
  -3 -10  -5   29.70    1.74
  -3  10  -5   28.36    1.93
  -3 -10  -5   33.40    2.45
  -3  10  -5   30.81    1.88
   3  10   5   24.47    2.15
  -3  10  -5   31.60    1.87
  -3 -10  -5   29.22    2.24
  -3 -10  -5   27.66    2.17
   3  10   5   29.34    2.24
  -3  10  -5   29.18    1.74
   3  10   6   19.32    1.57
   3 -10   6   23.31    1.67
  -3  10  -6   22.87    1.55
  -3 -10  -6   20.71    2.10
   3  10   6   19.96    1.98
  -3  10  -6   20.92    1.55
  -3 -10  -6   22.22    1.58
  -3  10  -6   19.23    1.40
  -3  10  -6   22.33    1.72
   3  10   6   25.20    2.25
  -3  10  -7   27.27    1.43
   3  10   7   25.12    2.45
  -3  10  -7   24.38    1.96
   3 -10   7   24.25    1.87
   3  10   7   26.92    1.93
  -3  10  -7   27.66    1.86
   3  10   7   27.52    2.22
  -3 -10  -7   27.23    2.49
  -3  10  -8    0.28    1.09
   3  10   8    1.93    1.40
  -3  10  -8    1.78    1.05
  -3  10  -8    1.95    0.87
  -3 -10  -8    2.98    1.41
  -3  10  -8    1.90    0.66
   3  10   8    1.57    1.13
   3  10   8    2.05    0.94
   3 -10   8    2.33    0.91
   3  10   9   16.65    2.13
   3  10   9   13.74    1.65
   3 -10   9   11.67    1.52
   3  10   9   14.17    1.75
  -3 -10  -9   11.26    1.92
  -3  10  -9   14.39    1.31
  -3  10  -9   15.69    1.60
  -3 -10 -10    0.27    1.54
   3  10  10   -0.51    1.11
   3 -10  10    0.34    1.01
   3  10  10   -0.58    1.20
  -3  10 -10    1.32    1.11
   3 -10  11   10.84    1.79
  -3 -10 -11   12.49    2.41
   3  10  11   14.07    1.87
  -3 -10 -12   33.83    3.16
  -3 -11  12   15.75    2.45
   3 -11 -12   10.14    1.98
   3  11 -12   14.92    2.13
  -3 -11  11    4.71    1.79
   3 -11 -11    5.07    1.60
   3  11 -11    5.34    1.56
  -3 -11  10    1.37    1.48
   3 -11 -10    1.88    1.25
   3  11 -10    2.43    1.20
  -3 -11   9   25.24    2.60
   3  11  -9   18.78    1.65
  -3  11   9   16.22    2.42
   3  11  -9   20.49    1.97
   3 -11  -9   22.57    2.03
   3  11  -8   70.66    3.20
   3 -11  -8   66.79    3.52
   3  11  -8   73.07    3.60
  -3  11   8   61.48    4.17
  -3  11   8   64.95    4.24
  -3 -11   8   71.06    4.25
  -3 -11   7    6.10    1.50
  -3  11   7    5.42    1.55
  -3 -11   7    5.85    0.79
   3  11  -7    6.47    1.14
   3 -11  -7    3.41    1.00
   3  11  -7    5.57    0.95
   3  11  -7    5.37    0.93
   3 -11  -7    4.82    0.93
  -3  11   7    4.24    1.42
   3  11  -6   33.37    1.91
  -3 -11   6   30.99    1.49
  -3  11   6   30.84    2.57
  -3 -11   6   32.83    2.70
   3  11  -6   35.58    1.87
   3 -11  -6   29.44    1.92
   3  11  -6   32.88    1.95
   3  11  -6   29.69    1.27
  -3  11   6   30.78    2.51
   3  11  -6   31.65    1.86
   3 -11  -6   25.76    1.73
   3  11  -5  291.58    9.97
   3 -11  -5  287.51    9.98
   3 -11  -5  288.16    9.90
   3  11  -5  292.00    9.91
   3  11  -5  299.89    9.94
  -3 -11   5  307.06   11.24
   3  11  -5  292.60   10.38
   3  11  -5  293.12    9.27
  -3  11   5  292.08   10.83
  -3  11   5  299.57   11.00
  -3 -11   4   40.65    2.95
   3  11  -4   45.29    2.77
  -3 -11   4   47.99    1.91
  -3  11   4   39.89    2.58
   3  11  -4   44.00    1.70
   3 -11  -4   40.15    2.81
   3 -11  -4   45.27    2.13
   3  11  -4   51.49    2.19
   3  11  -4   47.21    2.75
   3  11  -4   50.42    2.26
  -3 -11   3   29.85    1.21
   3  11  -3   29.20    1.49
  -3 -11   3   26.65    1.54
  -3  11   3   28.24    1.91
  -3  11   3   26.54    1.55
   3  11  -3   33.15    1.75
   3 -11  -3   27.49    2.13
   3  11  -3   28.72    1.43
   3 -11  -3   25.56    1.38
   3  11  -3   29.85    2.20
  -3  11   2    0.82    0.57
   3 -11  -2    0.21    0.32
   3  11  -2    0.45    0.31
  -3 -11   2    0.63    0.46
  -3  11   2    0.64    0.41
  -3 -11   2    0.40    0.38
   3  11  -2    0.83    0.49
   3 -11  -2    0.39    0.72
   3  11  -2    0.28    0.95
   3  11  -1   -0.10    0.28
   3 -11  -1    0.07    0.27
   3  11  -1    0.14    0.93
  -3 -11   1    0.26    0.31
  -3  11   1    0.59    0.48
  -3 -11   1    0.07    0.31
  -3  11   1    0.48    0.35
  -3 -11   1   -0.23    0.48
   3 -11  -1   -0.12    0.63
   3  11  -1    0.52    0.52
  -3 -11   1    0.17    0.86
   3 -11   0   48.62    1.93
   3  11   0   48.45    1.92
  -3 -11   0   54.42    2.40
   3 -11   0   49.54    2.62
  -3  11   0   47.68    1.86
  -3 -11   0   42.40    1.88
  -3  11   0   49.21    2.71
  -3 -11   0   50.37    2.52
  -3 -11   0   49.21    2.12
   3  11   0   47.82    2.38
   3  11   1    2.39    1.10
   3  11   1    1.83    0.77
  -3 -11  -1    2.45    0.64
  -3  11  -1    3.45    0.42
  -3 -11  -1    1.94    0.41
  -3  11  -1    3.75    0.95
  -3 -11  -1    2.05    0.62
   3 -11   1    2.22    0.72
   3  11   1    1.97    0.39
   3 -11   1    2.33    0.40
   3  11   2  155.24    6.05
  -3  11  -2  155.58    6.01
  -3 -11  -2  152.11    5.80
  -3 -11  -2  147.31    5.94
   3 -11   2  153.93    4.91
   3  11   2  152.81    5.32
   3 -11   2  151.93    5.32
  -3 -11  -2  150.80    5.28
  -3  11  -2  154.65    5.30
   3  11   2  157.51    6.36
  -3  11  -3  123.62    4.77
   3  11   3  139.61    5.57
  -3 -11  -3  120.46    5.05
  -3  11  -3  119.70    5.05
   3  11   3  123.98    4.55
   3 -11   3  133.53    4.59
  -3 -11  -3  116.57    5.19
  -3  11  -3  118.69    4.48
  -3 -11  -3  125.04    4.51
  -3 -11  -4   40.27    1.86
  -3  11  -4   31.80    1.75
   3  11   4   34.85    2.34
   3  11   4   35.18    2.47
  -3  11  -4   29.21    2.08
  -3  11  -4   29.72    2.06
  -3 -11  -4   33.10    2.23
  -3 -11  -4   36.18    2.31
   3  11   4   39.52    1.89
   3 -11   4   29.16    1.74
  -3  11  -4   32.56    1.84
  -3  11  -5  423.66   14.04
   3  11   5  424.57   14.92
  -3  11  -5  428.27   14.21
   3  11   5  439.66   14.88
  -3  11  -5  412.65   14.31
   3  11   5  406.26   14.05
   3 -11   5  425.76   14.10
  -3  11  -5  431.03   13.98
  -3 -11  -5  428.13   13.99
  -3 -11  -5  422.83   14.73
  -3 -11  -5  415.32   14.71
  -3  11  -6   16.69    1.41
  -3  11  -6   17.86    1.44
   3  11   6   15.54    1.88
  -3 -11  -6   21.64    1.54
  -3  11  -6   16.47    1.37
   3  11   6   21.48    1.59
   3 -11   6   15.18    1.41
  -3  11  -6   18.80    1.61
   3  11   6   19.47    2.00
  -3 -11  -6   24.54    2.32
  -3  11  -7   67.91    3.21
   3  11   7   70.97    3.40
   3 -11   7   66.47    3.35
   3  11   7   66.19    3.73
   3  11   7   78.32    4.26
  -3  11  -7   65.40    3.37
  -3 -11  -7   65.83    4.05
  -3 -11  -8    7.72    1.78
  -3  11  -8    8.14    1.17
   3  11   8    5.57    1.66
  -3  11  -8    7.67    0.82
   3  11   8    6.78    1.22
   3 -11   8    7.93    1.30
   3  11   8    5.12    1.37
   3  11   8    8.11    1.75
  -3  11  -8    6.00    1.27
  -3  11  -8    7.79    1.40
   3  11   9   22.69    2.49
   3  11   9   26.94    2.35
   3  11   9   24.46    2.14
   3 -11   9   24.45    2.08
  -3  11  -9   27.12    2.05
   3  11  10    7.40    1.79
   3  11  10    8.94    1.51
   3 -11  10    6.61    1.50
  -3 -11 -10   11.34    2.16
  -3  11 -10    7.66    1.36
   3  11  11    2.66    1.57
  -3 -11 -11    2.96    1.94
  -3 -12  12    2.71    1.83
   3  12 -12    1.64    1.56
   3 -12 -12    0.40    1.48
  -3 -12  11   -0.98    1.71
   3  12 -11   -0.19    1.28
   3 -12 -11   -0.74    1.32
   3  12 -10   37.88    2.72
   3 -12 -10   31.60    2.58
  -3  12  10   35.26    3.40
  -3 -12  10   31.87    3.08
  -3  12   9    4.01    1.63
  -3 -12   9    7.91    1.96
   3 -12  -9    4.23    1.26
   3  12  -9    5.03    1.27
  -3 -12   8   32.50    2.97
  -3  12   8   35.66    3.08
   3  12  -8   33.14    2.12
   3  12  -8   39.71    2.49
   3 -12  -8   35.37    2.37
  -3  12   8   34.20    3.09
  -3 -12   7   58.90    3.89
  -3  12   7   61.10    3.90
   3 -12  -7   63.23    3.02
   3  12  -7   66.30    3.06
   3  12  -7   61.73    2.96
  -3  12   7   61.12    3.96
   3  12  -7   62.68    3.16
   3 -12  -7   58.17    3.07
   3  12  -6   75.77    3.36
   3 -12  -6   79.39    3.40
  -3  12   6   77.35    4.23
  -3 -12   6   72.85    4.29
  -3  12   6   77.49    4.19
   3  12  -6   71.79    2.61
   3 -12  -6   68.85    3.18
   3  12  -6   75.86    3.27
   3  12  -6   73.55    3.43
   3  12  -6   73.50    3.27
   3  12  -5   -0.78    0.85
   3  12  -5    0.56    0.28
  -3  12   5    0.32    0.83
  -3  12   5   -0.17    0.92
  -3 -12   5    1.00    1.15
   3  12  -5    1.09    0.64
   3  12  -5    0.15    0.98
   3  12  -5    0.64    0.58
   3 -12  -5    0.48    0.56
   3  12  -5   -0.08    0.53
   3 -12  -5   -0.30    0.52
   3 -12  -4  164.72    7.23
   3 -12  -4  169.13    6.13
   3  12  -4  180.08    6.17
  -3 -12   4  171.57    7.48
  -3  12   4  166.01    6.89
   3  12  -4  181.10    6.40
   3  12  -4  185.15    6.20
   3 -12  -4  168.74    6.14
   3  12  -4  175.19    7.06
   3  12  -4  163.53    7.00
   3  12  -4  183.30    5.79
  -3 -12   3    1.73    0.56
  -3  12   3   -0.27    0.50
   3 -12  -3    0.10    0.40
   3  12  -3    1.06    0.45
  -3  12   3    0.58    0.67
  -3 -12   3    0.84    0.26
   3  12  -3    2.10    0.56
   3 -12  -3    0.16    0.77
   3  12  -3    2.33    0.76
   3  12  -3    2.06    1.21
   3  12  -2    6.48    1.30
   3 -12  -2    7.29    1.13
  -3 -12   2    7.26    0.69
  -3  12   2    6.83    0.92
  -3 -12   2    6.23    0.77
   3  12  -2    5.09    0.71
  -3  12   2    5.40    0.64
   3 -12  -2    6.68    0.58
   3  12  -2    5.77    0.57
  -3 -12   1    6.59    1.38
   3  12  -1    6.04    0.52
   3 -12  -1    5.48    0.51
  -3 -12   1    6.23    0.84
   3 -12  -1    5.91    1.03
  -3  12   1    5.81    0.56
  -3 -12   1    5.43    0.53
  -3  12   1    6.03    0.78
   3  12  -1    6.12    1.28
  -3 -12   1    6.61    0.57
   3  12  -1    5.80    0.83
  -3  12   0    1.40    0.33
  -3 -12   0    2.15    0.38
   3 -12   0    1.31    0.80
  -3 -12   0    1.75    0.59
  -3  12   0    2.12    0.84
  -3 -12   0    1.98    0.76
  -3 -12   0    1.52    0.48
   3  12   0    1.85    0.36
   3 -12   0    1.15    0.33
   3  12   0    1.57    0.62
   3  12   1   53.14    2.79
  -3 -12  -1   51.16    2.13
  -3  12  -1   57.00    2.12
  -3 -12  -1   57.08    2.56
   3  12   1   55.88    3.22
   3  12   1   52.44    2.13
   3 -12   1   56.10    2.17
   3 -12   1   60.14    2.92
  -3 -12  -1   58.87    2.77
  -3  12  -1   53.68    2.96
   3  12   2    1.45    0.80
   3  12   2    1.39    1.05
  -3  12  -2    0.52    0.37
   3 -12   2    0.83    0.20
  -3 -12  -2    0.70    0.66
  -3 -12  -2    1.25    0.66
   3 -12   2    0.96    0.37
   3  12   2    1.35    0.39
  -3  12  -2    1.08    0.80
  -3 -12  -3   46.15    2.57
  -3 -12  -3   46.05    2.09
  -3  12  -3   51.73    2.16
   3 -12   3   49.60    2.16
   3  12   3   46.56    2.12
  -3 -12  -3   42.65    2.69
  -3 -12  -3   46.00    2.58
  -3  12  -3   49.15    2.71
   3  12   3   51.47    3.09
  -3  12  -3   45.28    2.33
  -3  12  -4   46.46    2.65
   3  12   4   47.25    2.86
   3  12   4   45.54    2.24
   3 -12   4   49.20    2.28
  -3 -12  -4   48.74    2.23
  -3  12  -4   51.73    2.27
  -3  12  -4   48.41    2.39
   3  12   4   47.04    3.04
  -3  12  -4   44.36    2.67
  -3 -12  -4   45.10    2.73
  -3 -12  -4   42.71    2.68
  -3 -12  -5  751.28   24.92
   3  12   5  762.98   25.19
  -3  12  -5  757.77   24.51
  -3 -12  -5  750.12   24.96
   3  12   5  749.45   25.17
   3 -12   5  760.08   24.28
   3  12   5  725.46   24.21
  -3  12  -5  779.37   24.17
  -3 -12  -5  767.71   24.16
  -3  12  -5  741.91   24.24
  -3  12  -6  183.46    6.71
   3  12   6  177.91    6.76
   3 -12   6  181.09    6.80
  -3  12  -6  180.00    6.82
   3  12   6  180.66    7.67
  -3  12  -6  187.11    6.78
  -3 -12  -6  178.69    6.67
  -3  12  -6  182.54    6.67
   3  12   6  183.57    7.52
  -3 -12  -7    4.36    1.42
  -3  12  -7    3.45    0.86
  -3  12  -7    1.65    1.00
   3  12   7    1.27    1.27
  -3  12  -7    3.62    0.87
   3  12   7    2.73    0.90
   3 -12   7    1.92    0.87
   3  12   7    2.17    1.30
   3  12   8   23.55    2.31
   3  12   8   23.82    2.63
   3  12   8   27.45    2.06
   3 -12   8   28.23    2.07
  -3  12  -8   25.74    2.01
  -3 -12  -8   25.92    2.67
  -3  12  -8   23.21    2.01
  -3  12  -8   22.38    1.82
   3  12   9    7.40    1.32
   3 -12   9    7.29    1.29
   3  12   9    6.13    1.83
   3  12   9    5.29    1.52
  -3 -12  -9    7.84    1.85
  -3  12  -9    5.67    1.18
  -3 -12 -10   64.67    4.50
   3  12  10   60.56    4.10
   3  12  10   65.06    3.62
   3 -12  10   60.32    3.57
  -3  12 -10   57.56    3.35
  -3  12 -11  107.19    5.08
  -3 -12 -11  106.87    6.32
   3  12  11  107.40    5.60
  -3 -13  12   22.35    2.90
   3  13 -12   27.68    2.74
   3 -13 -12   23.67    2.48
  -3  13  11   33.30    3.55
   3  13 -11   34.55    2.81
   3 -13 -11   34.39    2.76
  -3 -13  11   32.92    3.26
  -3  13  10    5.94    2.10
   3  13 -10    5.55    1.48
   3 -13 -10    8.24    1.57
  -3 -13  10    8.27    2.01
  -3  13   9    3.00    1.65
  -3 -13   9    2.69    1.68
   3  13  -9    2.10    1.08
   3 -13  -9    3.11    1.13
   3  13  -8    1.97    0.98
   3 -13  -8    2.87    0.97
  -3  13   8    5.60    1.64
  -3  13   8    3.47    1.58
   3  13  -8    3.08    0.96
  -3 -13   8    1.42    1.47
  -3 -13   7   15.54    2.21
  -3  13   7   15.43    2.06
  -3  13   7   16.54    2.15
   3  13  -7   15.52    1.45
   3  13  -7   14.01    0.86
   3  13  -7   18.08    1.49
   3 -13  -7   14.19    1.38
   3  13  -7   14.43    1.47
   3 -13  -7   14.47    1.47
  -3  13   6    3.26    1.29
  -3  13   6    2.80    1.18
   3  13  -6    2.46    0.77
   3 -13  -6    2.93    0.79
   3  13  -6    1.72    0.84
   3 -13  -6    2.05    0.73
   3  13  -6    2.47    0.77
  -3 -13   6    1.11    1.43
   3  13  -6    2.41    0.43
   3  13  -6    2.15    0.85
   3  13  -5    1.73    0.62
   3  13  -5    2.09    0.38
  -3  13   5    2.32    1.06
   3  13  -5    3.38    1.25
   3  13  -5    3.05    0.69
   3 -13  -5    3.21    0.69
   3  13  -5    1.94    0.74
  -3 -13   5    2.58    1.41
   3 -13  -5    2.70    0.65
   3  13  -5    1.59    0.93
  -3  13   5    2.15    1.07
   3  13  -4    6.51    1.38
   3  13  -4    8.19    0.80
   3  13  -4    9.49    0.87
   3 -13  -4    7.21    0.78
   3  13  -4    9.17    1.06
   3 -13  -4    8.67    1.53
  -3  13   4    8.00    1.29
   3  13  -4    9.39    0.67
  -3 -13   4    7.52    1.57
   3  13  -4    9.42    0.83
   3 -13  -4    7.30    0.79
   3  13  -4    7.53    1.40
   3  13  -3    0.88    0.47
   3 -13  -3    0.73    0.40
[truncated: 719,421 more chars]
