# Supplementary material for: Azetidinylideneketenimines as a Multimodal Synthetic Platform: Coordination Chemistry and Cycloaddition‐Triggered Transformations
Source: Angew Chem Int Ed Engl. 2026 Mar 30;65(20):e1569919. doi: 10.1002/anie.1569919 (PMC13159403; doi:10.1002/anie.1569919)
Supplement: Supplementary file 2 — Supporting File 2: anie72019‐sup‐0002‐Data.zip. [file ANIE-65-e1569919-s001.zip › Cpd_7Dipp_CCDC2523261_si088b_a_2.cif]

 
data_si088b_a
 
_audit_creation_method            'SHELXL-2019/3'
_shelx_SHELXL_version_number      '2019/3'
_chemical_name_systematic         ?
_chemical_name_common             ?
_chemical_melting_point           ?
_chemical_formula_moiety          ?
_chemical_formula_sum
 'C29 H45 N3 O2' 
_chemical_formula_weight          467.68

loop_
 _atom_type_symbol
 _atom_type_description
 _atom_type_scat_dispersion_real
 _atom_type_scat_dispersion_imag
 _atom_type_scat_source
 'C'  'C'   0.0033   0.0016
 'International Tables Vol C Tables 4.2.6.8 and 6.1.1.4'
 'H'  'H'   0.0000   0.0000
 'International Tables Vol C Tables 4.2.6.8 and 6.1.1.4'
 'N'  'N'   0.0061   0.0033
 'International Tables Vol C Tables 4.2.6.8 and 6.1.1.4'
 'O'  'O'   0.0106   0.0060
 'International Tables Vol C Tables 4.2.6.8 and 6.1.1.4'
 
_space_group_crystal_system       monoclinic
_space_group_IT_number            14
_space_group_name_H-M_alt         'P 21/c'
_space_group_name_Hall            '-P 2ybc'
 
_shelx_space_group_comment
;
The symmetry employed for this shelxl refinement is uniquely defined
by the following loop, which should always be used as a source of
symmetry information in preference to the above space-group names.
They are only intended as comments.
;
 
loop_
 _space_group_symop_operation_xyz
 'x, y, z'
 '-x, y+1/2, -z+1/2'
 '-x, -y, -z'
 'x, -y-1/2, z-1/2'
 
_cell_length_a                    11.0241(5)
_cell_length_b                    17.8544(8)
_cell_length_c                    14.0383(6)
_cell_angle_alpha                 90
_cell_angle_beta                  97.460(2)
_cell_angle_gamma                 90
_cell_volume                      2739.8(2)
_cell_formula_units_Z             4
_cell_measurement_temperature     100(2)
_cell_measurement_reflns_used      9832
_cell_measurement_theta_min        2.28
_cell_measurement_theta_max       27.51
 
_exptl_crystal_description        block
_exptl_crystal_colour             colorless
_exptl_crystal_density_meas       ?
_exptl_crystal_density_method     ?
_exptl_crystal_density_diffrn     1.134          
_exptl_crystal_F_000              1024
_exptl_transmission_factor_min    ?
_exptl_transmission_factor_max    ?
_exptl_crystal_size_max           0.300
_exptl_crystal_size_mid           0.200
_exptl_crystal_size_min           0.200
_exptl_absorpt_coefficient_mu     0.071
_shelx_estimated_absorpt_T_min    0.979
_shelx_estimated_absorpt_T_max    0.986
_exptl_absorpt_correction_type    empirical
_exptl_absorpt_correction_T_min   0.6802  
_exptl_absorpt_correction_T_max   0.7456
_exptl_absorpt_process_details    
;
SADABS Sheldrick 1996
;
_exptl_absorpt_special_details    ?
_diffrn_ambient_temperature       100(2)
_diffrn_radiation_wavelength      0.71073
_diffrn_radiation_type            MoK\a
_diffrn_radiation_source          'micro focus sealed tube' 
_diffrn_radiation_monochromator   'Incoatec multilayer confocal mirror' 
_diffrn_measurement_device_type   'Bruker D8 goniometer' 
_diffrn_measurement_method        'phi and omega scans' 
_diffrn_detector_area_resol_mean   7.37
_diffrn_reflns_number             41915
_diffrn_reflns_av_unetI/netI      0.0288
_diffrn_reflns_av_R_equivalents   0.0486
_diffrn_reflns_limit_h_min        -14
_diffrn_reflns_limit_h_max        14
_diffrn_reflns_limit_k_min        -23
_diffrn_reflns_limit_k_max        23
_diffrn_reflns_limit_l_min        -15
_diffrn_reflns_limit_l_max        18
_diffrn_reflns_theta_min          1.855
_diffrn_reflns_theta_max          27.498
_diffrn_reflns_theta_full         25.242
_diffrn_measured_fraction_theta_max   0.998
_diffrn_measured_fraction_theta_full  0.998
_diffrn_reflns_Laue_measured_fraction_max    0.998
_diffrn_reflns_Laue_measured_fraction_full   0.998
_diffrn_reflns_point_group_measured_fraction_max   0.998
_diffrn_reflns_point_group_measured_fraction_full  0.998
_reflns_number_total              6289
_reflns_number_gt                 5692
_reflns_threshold_expression      'I > 2\s(I)'
_reflns_Friedel_coverage          0.000
_reflns_Friedel_fraction_max      .
_reflns_Friedel_fraction_full     .
 
_reflns_special_details
;
 Reflections were merged by SHELXL according to the crystal
 class for the calculation of statistics and refinement.
 
 _reflns_Friedel_fraction is defined as the number of unique
 Friedel pairs measured divided by the number that would be
 possible theoretically, ignoring centric projections and
 systematic absences.
;
 
_computing_data_collection        'Bruker Instrument Service V8.5.0 (Bruker AXS Inc., 2021)'
_computing_cell_refinement        'SAINT V8.40B (Bruker AXS Inc., 2017)'
_computing_data_reduction         'SAINT V8.40B (Bruker AXS Inc., 2017)'
_computing_structure_solution     'SHELXT V2018/2 (Sheldrick, 2018)'
_computing_structure_refinement 'SHELXL-2019/2 (Sheldrick, 2019)'
_computing_molecular_graphics     ?
_computing_publication_material   ?
_refine_special_details           ?
_refine_ls_structure_factor_coef  Fsqd
_refine_ls_matrix_type            full
_refine_ls_weighting_scheme       calc
_refine_ls_weighting_details
'w=1/[\s^2^(Fo^2^)+(0.0540P)^2^+3.0526P] where P=(Fo^2^+2Fc^2^)/3'
_atom_sites_solution_primary      ?
_atom_sites_solution_secondary    ?
_atom_sites_solution_hydrogens    geom
_refine_ls_hydrogen_treatment     constr
_refine_ls_extinction_method      none
_refine_ls_extinction_coef        .
_refine_ls_number_reflns          6289
_refine_ls_number_parameters      319
_refine_ls_number_restraints      0
_refine_ls_R_factor_all           0.0596
_refine_ls_R_factor_gt            0.0553
_refine_ls_wR_factor_ref          0.1529
_refine_ls_wR_factor_gt           0.1497
_refine_ls_goodness_of_fit_ref    1.040
_refine_ls_restrained_S_all       1.040
_refine_ls_shift/su_max           0.000
_refine_ls_shift/su_mean          0.000
 
loop_
 _atom_site_label
 _atom_site_type_symbol
 _atom_site_fract_x
 _atom_site_fract_y
 _atom_site_fract_z
 _atom_site_U_iso_or_equiv
 _atom_site_adp_type
 _atom_site_occupancy
 _atom_site_site_symmetry_order  
 _atom_site_calc_flag
 _atom_site_refinement_flags_posn
 _atom_site_refinement_flags_adp
 _atom_site_refinement_flags_occupancy
 _atom_site_disorder_assembly
 _atom_site_disorder_group
N1 N 0.72832(12) 0.19848(7) 0.24130(10) 0.0189(3) Uani 1 1 d . . . . .
C1 C 0.85701(14) 0.19652(9) 0.23389(11) 0.0182(3) Uani 1 1 d . . . . .
C2 C 0.86385(14) 0.27865(8) 0.24140(11) 0.0166(3) Uani 1 1 d . . . . .
C3 C 0.73086(14) 0.27809(9) 0.24930(11) 0.0174(3) Uani 1 1 d . . . . .
O1 O 0.92247(11) 0.14344(7) 0.22669(10) 0.0271(3) Uani 1 1 d . . . . .
O2 O 0.64989(11) 0.32153(7) 0.25855(10) 0.0265(3) Uani 1 1 d . . . . .
C4 C 0.95771(14) 0.32923(8) 0.24703(11) 0.0165(3) Uani 1 1 d . . . . .
C5 C 1.09444(14) 0.32454(9) 0.23744(11) 0.0184(3) Uani 1 1 d . . . . .
H1 H 1.137305 0.298321 0.295181 0.022 Uiso 1 1 calc R U . . .
C6 C 1.09582(15) 0.41262(9) 0.25812(13) 0.0235(3) Uani 1 1 d . . . . .
N2 N 0.96260(12) 0.40268(8) 0.26683(10) 0.0210(3) Uani 1 1 d . . . . .
N3 N 1.13412(12) 0.29304(8) 0.15376(10) 0.0229(3) Uani 1 1 d . . . . .
C7 C 1.06246(16) 0.29996(11) 0.05926(12) 0.0262(4) Uani 1 1 d . . . . .
H2 H 0.991174 0.333087 0.066776 0.031 Uiso 1 1 calc R U . . .
C8 C 1.0108(2) 0.22466(13) 0.02128(15) 0.0389(5) Uani 1 1 d . . . . .
H3 H 1.078143 0.191383 0.010013 0.058 Uiso 1 1 calc R U . . .
H4 H 0.956895 0.232463 -0.039129 0.058 Uiso 1 1 calc R U . . .
H5 H 0.964095 0.201872 0.068611 0.058 Uiso 1 1 calc R U . . .
C9 C 1.1323(2) 0.33633(14) -0.01640(15) 0.0401(5) Uani 1 1 d . . . . .
H6 H 1.163053 0.385447 0.006655 0.060 Uiso 1 1 calc R U . . .
H7 H 1.077211 0.342478 -0.076538 0.060 Uiso 1 1 calc R U . . .
H8 H 1.201197 0.304281 -0.027628 0.060 Uiso 1 1 calc R U . . .
C10 C 1.25171(15) 0.25408(10) 0.16265(14) 0.0274(4) Uani 1 1 d . . . . .
H9 H 1.259186 0.231813 0.098310 0.033 Uiso 1 1 calc R U . . .
C11 C 1.2588(2) 0.18935(14) 0.2339(2) 0.0524(7) Uani 1 1 d . . . . .
H10 H 1.268627 0.209183 0.299564 0.079 Uiso 1 1 calc R U . . .
H11 H 1.328971 0.157493 0.225306 0.079 Uiso 1 1 calc R U . . .
H12 H 1.183460 0.159751 0.222725 0.079 Uiso 1 1 calc R U . . .
C12 C 1.35979(18) 0.30661(15) 0.18625(19) 0.0447(5) Uani 1 1 d . . . . .
H13 H 1.356113 0.346217 0.137634 0.067 Uiso 1 1 calc R U . . .
H14 H 1.436151 0.278421 0.186744 0.067 Uiso 1 1 calc R U . . .
H15 H 1.356855 0.329075 0.249602 0.067 Uiso 1 1 calc R U . . .
C13 C 1.12068(19) 0.46332(10) 0.17649(17) 0.0357(5) Uani 1 1 d . . . . .
H16 H 1.064093 0.451079 0.118856 0.054 Uiso 1 1 calc R U . . .
H17 H 1.205058 0.456079 0.163352 0.054 Uiso 1 1 calc R U . . .
H18 H 1.109007 0.515628 0.194376 0.054 Uiso 1 1 calc R U . . .
C14 C 1.17355(18) 0.43457(12) 0.35139(16) 0.0385(5) Uani 1 1 d . . . . .
H19 H 1.159374 0.487408 0.365308 0.058 Uiso 1 1 calc R U . . .
H20 H 1.260182 0.427002 0.345060 0.058 Uiso 1 1 calc R U . . .
H21 H 1.151188 0.403463 0.403924 0.058 Uiso 1 1 calc R U . . .
C15 C 0.86407(15) 0.45368(9) 0.28540(13) 0.0242(3) Uani 1 1 d . . . . .
H22 H 0.793538 0.422176 0.299494 0.029 Uiso 1 1 calc R U . . .
C16 C 0.8208(2) 0.49992(12) 0.19660(15) 0.0386(5) Uani 1 1 d . . . . .
H23 H 0.886358 0.533886 0.183186 0.058 Uiso 1 1 calc R U . . .
H24 H 0.748801 0.529199 0.207736 0.058 Uiso 1 1 calc R U . . .
H25 H 0.799436 0.466505 0.141601 0.058 Uiso 1 1 calc R U . . .
C17 C 0.90146(19) 0.50265(11) 0.37310(14) 0.0343(4) Uani 1 1 d . . . . .
H26 H 0.933531 0.471008 0.427657 0.051 Uiso 1 1 calc R U . . .
H27 H 0.830091 0.530447 0.388944 0.051 Uiso 1 1 calc R U . . .
H28 H 0.964832 0.537997 0.359137 0.051 Uiso 1 1 calc R U . . .
C18 C 0.63865(14) 0.14019(8) 0.23339(11) 0.0178(3) Uani 1 1 d . . . . .
C19 C 0.59027(14) 0.11456(9) 0.14193(12) 0.0199(3) Uani 1 1 d . . . . .
C20 C 0.51698(16) 0.05034(9) 0.13668(13) 0.0244(3) Uani 1 1 d . . . . .
H29 H 0.483606 0.031584 0.075530 0.029 Uiso 1 1 calc R U . . .
C21 C 0.49210(15) 0.01355(9) 0.21882(13) 0.0244(3) Uani 1 1 d . . . . .
H30 H 0.447481 -0.032116 0.213843 0.029 Uiso 1 1 calc R U . . .
C22 C 0.53251(16) 0.04360(9) 0.30810(13) 0.0247(3) Uani 1 1 d . . . . .
H31 H 0.510756 0.019821 0.364000 0.030 Uiso 1 1 calc R U . . .
C23 C 0.60462(15) 0.10816(9) 0.31787(12) 0.0213(3) Uani 1 1 d . . . . .
C24 C 0.61629(15) 0.15412(9) 0.05067(12) 0.0231(3) Uani 1 1 d . . . . .
H32 H 0.649866 0.204858 0.069138 0.028 Uiso 1 1 calc R U . . .
C25 C 0.49964(17) 0.16488(11) -0.02038(14) 0.0309(4) Uani 1 1 d . . . . .
H33 H 0.466377 0.115829 -0.041412 0.046 Uiso 1 1 calc R U . . .
H34 H 0.519031 0.193274 -0.076206 0.046 Uiso 1 1 calc R U . . .
H35 H 0.438978 0.192403 0.011073 0.046 Uiso 1 1 calc R U . . .
C26 C 0.71287(17) 0.11176(11) 0.00333(13) 0.0291(4) Uani 1 1 d . . . . .
H36 H 0.788070 0.107661 0.048651 0.044 Uiso 1 1 calc R U . . .
H37 H 0.730066 0.138910 -0.054093 0.044 Uiso 1 1 calc R U . . .
H38 H 0.682478 0.061522 -0.014955 0.044 Uiso 1 1 calc R U . . .
C27 C 0.64556(16) 0.14290(10) 0.41589(12) 0.0250(3) Uani 1 1 d . . . . .
H39 H 0.652883 0.198114 0.406164 0.030 Uiso 1 1 calc R U . . .
C28 C 0.77167(19) 0.11421(14) 0.45783(15) 0.0390(5) Uani 1 1 d . . . . .
H40 H 0.768245 0.059852 0.466750 0.059 Uiso 1 1 calc R U . . .
H41 H 0.796771 0.138375 0.519942 0.059 Uiso 1 1 calc R U . . .
H42 H 0.830983 0.125995 0.413713 0.059 Uiso 1 1 calc R U . . .
C29 C 0.55356(19) 0.13102(12) 0.48783(14) 0.0351(4) Uani 1 1 d . . . . .
H43 H 0.472011 0.146844 0.458630 0.053 Uiso 1 1 calc R U . . .
H44 H 0.578419 0.160756 0.545752 0.053 Uiso 1 1 calc R U . . .
H45 H 0.551555 0.077870 0.505000 0.053 Uiso 1 1 calc R U . . .
 
loop_
 _atom_site_aniso_label
 _atom_site_aniso_U_11
 _atom_site_aniso_U_22
 _atom_site_aniso_U_33
 _atom_site_aniso_U_23
 _atom_site_aniso_U_13
 _atom_site_aniso_U_12
N1 0.0161(6) 0.0163(6) 0.0247(7) -0.0021(5) 0.0044(5) -0.0045(5)
C1 0.0170(7) 0.0179(7) 0.0198(7) 0.0007(6) 0.0027(6) -0.0038(6)
C2 0.0167(7) 0.0154(7) 0.0179(7) -0.0009(5) 0.0029(5) -0.0018(5)
C3 0.0183(7) 0.0182(7) 0.0158(7) -0.0020(5) 0.0015(5) -0.0043(6)
O1 0.0233(6) 0.0173(6) 0.0416(7) 0.0005(5) 0.0075(5) -0.0003(5)
O2 0.0178(5) 0.0228(6) 0.0397(7) -0.0067(5) 0.0064(5) -0.0017(4)
C4 0.0166(7) 0.0161(7) 0.0171(7) 0.0005(5) 0.0030(5) -0.0018(5)
C5 0.0156(7) 0.0178(7) 0.0218(7) 0.0002(6) 0.0020(6) -0.0031(5)
C6 0.0186(7) 0.0191(8) 0.0339(9) -0.0032(6) 0.0075(6) -0.0064(6)
N2 0.0180(6) 0.0164(6) 0.0295(7) -0.0037(5) 0.0064(5) -0.0046(5)
N3 0.0163(6) 0.0296(7) 0.0229(7) -0.0023(6) 0.0027(5) 0.0040(5)
C7 0.0224(8) 0.0352(9) 0.0214(8) -0.0003(7) 0.0049(6) 0.0002(7)
C8 0.0419(11) 0.0486(12) 0.0264(9) -0.0099(8) 0.0058(8) -0.0125(9)
C9 0.0396(11) 0.0539(13) 0.0290(10) 0.0077(9) 0.0122(8) -0.0031(10)
C10 0.0184(8) 0.0310(9) 0.0339(9) 0.0016(7) 0.0077(7) 0.0045(7)
C11 0.0426(12) 0.0398(12) 0.0793(18) 0.0236(12) 0.0246(12) 0.0210(10)
C12 0.0181(9) 0.0577(14) 0.0586(14) 0.0021(11) 0.0060(9) -0.0048(9)
C13 0.0376(10) 0.0191(8) 0.0548(13) 0.0041(8) 0.0222(9) -0.0049(7)
C14 0.0272(9) 0.0392(11) 0.0484(12) -0.0161(9) 0.0025(8) -0.0126(8)
C15 0.0227(8) 0.0181(7) 0.0334(9) -0.0055(6) 0.0100(7) -0.0021(6)
C16 0.0391(11) 0.0394(11) 0.0369(11) -0.0017(9) 0.0043(8) 0.0171(9)
C17 0.0406(11) 0.0313(9) 0.0334(10) -0.0114(8) 0.0144(8) -0.0049(8)
C18 0.0157(7) 0.0155(7) 0.0224(8) -0.0021(6) 0.0033(6) -0.0045(5)
C19 0.0182(7) 0.0185(7) 0.0233(8) -0.0025(6) 0.0038(6) -0.0019(6)
C20 0.0245(8) 0.0218(8) 0.0264(8) -0.0062(6) 0.0018(6) -0.0060(6)
C21 0.0216(8) 0.0190(8) 0.0331(9) -0.0035(6) 0.0058(7) -0.0071(6)
C22 0.0264(8) 0.0217(8) 0.0269(8) 0.0024(6) 0.0065(7) -0.0072(6)
C23 0.0202(7) 0.0206(8) 0.0233(8) -0.0008(6) 0.0032(6) -0.0038(6)
C24 0.0255(8) 0.0223(8) 0.0209(8) 0.0001(6) 0.0004(6) -0.0048(6)
C25 0.0309(9) 0.0326(9) 0.0278(9) 0.0034(7) -0.0008(7) 0.0011(7)
C26 0.0278(9) 0.0365(10) 0.0234(8) 0.0000(7) 0.0055(7) -0.0018(7)
C27 0.0272(8) 0.0244(8) 0.0242(8) -0.0011(6) 0.0057(7) -0.0044(7)
C28 0.0334(10) 0.0534(13) 0.0288(10) -0.0049(9) -0.0016(8) 0.0005(9)
C29 0.0384(10) 0.0409(11) 0.0286(9) -0.0045(8) 0.0138(8) -0.0097(8)
 
_geom_special_details
;
 All esds (except the esd in the dihedral angle between two l.s. planes)
 are estimated using the full covariance matrix.  The cell esds are taken
 into account individually in the estimation of esds in distances, angles
 and torsion angles; correlations between esds in cell parameters are only
 used when they are defined by crystal symmetry.  An approximate (isotropic)
 treatment of cell esds is used for estimating esds involving l.s. planes.
;
 
loop_
 _geom_bond_atom_site_label_1
 _geom_bond_atom_site_label_2
 _geom_bond_distance
 _geom_bond_site_symmetry_2
 _geom_bond_publ_flag
N1 C3 1.426(2) . ?
N1 C18 1.4297(19) . ?
N1 C1 1.4363(19) . ?
C1 O1 1.203(2) . ?
C1 C2 1.471(2) . ?
C2 C4 1.368(2) . ?
C2 C3 1.485(2) . ?
C3 O2 1.202(2) . ?
C4 N2 1.340(2) . ?
C4 C5 1.533(2) . ?
C5 N3 1.422(2) . ?
C5 C6 1.599(2) . ?
C6 N2 1.500(2) . ?
C6 C13 1.513(3) . ?
C6 C14 1.520(3) . ?
N2 C15 1.466(2) . ?
N3 C7 1.458(2) . ?
N3 C10 1.462(2) . ?
C7 C8 1.529(3) . ?
C7 C9 1.535(3) . ?
C10 C12 1.519(3) . ?
C10 C11 1.524(3) . ?
C15 C16 1.519(3) . ?
C15 C17 1.523(2) . ?
C18 C19 1.402(2) . ?
C18 C23 1.411(2) . ?
C19 C20 1.399(2) . ?
C19 C24 1.522(2) . ?
C20 C21 1.385(2) . ?
C21 C22 1.383(2) . ?
C22 C23 1.397(2) . ?
C23 C27 1.523(2) . ?
C24 C26 1.527(2) . ?
C24 C25 1.534(2) . ?
C27 C28 1.526(3) . ?
C27 C29 1.536(2) . ?
 
loop_
 _geom_angle_atom_site_label_1
 _geom_angle_atom_site_label_2
 _geom_angle_atom_site_label_3
 _geom_angle
 _geom_angle_site_symmetry_1
 _geom_angle_site_symmetry_3
 _geom_angle_publ_flag
C3 N1 C18 137.56(13) . . ?
C3 N1 C1 91.18(11) . . ?
C18 N1 C1 131.01(13) . . ?
O1 C1 N1 129.35(14) . . ?
O1 C1 C2 139.92(15) . . ?
N1 C1 C2 90.71(12) . . ?
C4 C2 C1 133.90(14) . . ?
C4 C2 C3 138.33(14) . . ?
C1 C2 C3 87.52(12) . . ?
O2 C3 N1 130.13(14) . . ?
O2 C3 C2 139.28(14) . . ?
N1 C3 C2 90.59(12) . . ?
N2 C4 C2 131.89(14) . . ?
N2 C4 C5 93.34(12) . . ?
C2 C4 C5 134.74(14) . . ?
N3 C5 C4 120.38(13) . . ?
N3 C5 C6 122.85(14) . . ?
C4 C5 C6 85.21(11) . . ?
N2 C6 C13 114.09(15) . . ?
N2 C6 C14 114.12(15) . . ?
C13 C6 C14 111.15(16) . . ?
N2 C6 C5 84.96(11) . . ?
C13 C6 C5 116.70(15) . . ?
C14 C6 C5 113.64(15) . . ?
C4 N2 C15 129.33(13) . . ?
C4 N2 C6 96.44(12) . . ?
C15 N2 C6 134.17(13) . . ?
C5 N3 C7 121.98(13) . . ?
C5 N3 C10 118.83(14) . . ?
C7 N3 C10 119.18(14) . . ?
N3 C7 C8 112.09(16) . . ?
N3 C7 C9 113.84(15) . . ?
C8 C7 C9 109.18(16) . . ?
N3 C10 C12 112.74(16) . . ?
N3 C10 C11 112.73(15) . . ?
C12 C10 C11 110.67(19) . . ?
N2 C15 C16 110.63(15) . . ?
N2 C15 C17 111.79(15) . . ?
C16 C15 C17 112.00(16) . . ?
C19 C18 C23 121.78(14) . . ?
C19 C18 N1 119.07(14) . . ?
C23 C18 N1 119.11(14) . . ?
C20 C19 C18 117.66(15) . . ?
C20 C19 C24 120.43(15) . . ?
C18 C19 C24 121.90(14) . . ?
C21 C20 C19 121.36(16) . . ?
C22 C21 C20 119.68(15) . . ?
C21 C22 C23 121.43(16) . . ?
C22 C23 C18 117.52(15) . . ?
C22 C23 C27 121.52(15) . . ?
C18 C23 C27 120.95(14) . . ?
C19 C24 C26 110.78(14) . . ?
C19 C24 C25 111.82(14) . . ?
C26 C24 C25 110.62(15) . . ?
C23 C27 C28 111.10(15) . . ?
C23 C27 C29 113.22(15) . . ?
C28 C27 C29 110.26(16) . . ?
 
loop_
 _geom_torsion_atom_site_label_1
 _geom_torsion_atom_site_label_2
 _geom_torsion_atom_site_label_3
 _geom_torsion_atom_site_label_4
 _geom_torsion
 _geom_torsion_site_symmetry_1
 _geom_torsion_site_symmetry_2
 _geom_torsion_site_symmetry_3
 _geom_torsion_site_symmetry_4
 _geom_torsion_publ_flag
C3 N1 C1 O1 178.39(18) . . . . ?
C18 N1 C1 O1 -6.7(3) . . . . ?
C3 N1 C1 C2 -0.27(12) . . . . ?
C18 N1 C1 C2 174.64(16) . . . . ?
O1 C1 C2 C4 -3.2(4) . . . . ?
N1 C1 C2 C4 175.17(18) . . . . ?
O1 C1 C2 C3 -178.1(2) . . . . ?
N1 C1 C2 C3 0.26(12) . . . . ?
C18 N1 C3 O2 5.9(3) . . . . ?
C1 N1 C3 O2 -179.77(18) . . . . ?
C18 N1 C3 C2 -174.04(18) . . . . ?
C1 N1 C3 C2 0.27(12) . . . . ?
C4 C2 C3 O2 5.3(4) . . . . ?
C1 C2 C3 O2 179.8(2) . . . . ?
C4 C2 C3 N1 -174.74(19) . . . . ?
C1 C2 C3 N1 -0.26(12) . . . . ?
C1 C2 C4 N2 -169.48(17) . . . . ?
C3 C2 C4 N2 2.9(3) . . . . ?
C1 C2 C4 C5 7.9(3) . . . . ?
C3 C2 C4 C5 -179.79(17) . . . . ?
N2 C4 C5 N3 -127.19(15) . . . . ?
C2 C4 C5 N3 54.8(2) . . . . ?
N2 C4 C5 C6 -1.61(12) . . . . ?
C2 C4 C5 C6 -179.64(19) . . . . ?
N3 C5 C6 N2 124.81(15) . . . . ?
C4 C5 C6 N2 1.44(11) . . . . ?
N3 C5 C6 C13 10.3(2) . . . . ?
C4 C5 C6 C13 -113.03(16) . . . . ?
N3 C5 C6 C14 -121.03(17) . . . . ?
C4 C5 C6 C14 115.60(15) . . . . ?
C2 C4 N2 C15 -2.8(3) . . . . ?
C5 C4 N2 C15 179.07(17) . . . . ?
C2 C4 N2 C6 179.84(18) . . . . ?
C5 C4 N2 C6 1.72(13) . . . . ?
C13 C6 N2 C4 115.39(16) . . . . ?
C14 C6 N2 C4 -115.33(16) . . . . ?
C5 C6 N2 C4 -1.66(13) . . . . ?
C13 C6 N2 C15 -61.8(2) . . . . ?
C14 C6 N2 C15 67.5(2) . . . . ?
C5 C6 N2 C15 -178.80(18) . . . . ?
C4 C5 N3 C7 32.8(2) . . . . ?
C6 C5 N3 C7 -72.5(2) . . . . ?
C4 C5 N3 C10 -148.68(15) . . . . ?
C6 C5 N3 C10 106.05(18) . . . . ?
C5 N3 C7 C8 -112.13(18) . . . . ?
C10 N3 C7 C8 69.3(2) . . . . ?
C5 N3 C7 C9 123.33(18) . . . . ?
C10 N3 C7 C9 -55.2(2) . . . . ?
C5 N3 C10 C12 -68.7(2) . . . . ?
C7 N3 C10 C12 109.9(2) . . . . ?
C5 N3 C10 C11 57.5(2) . . . . ?
C7 N3 C10 C11 -123.9(2) . . . . ?
C4 N2 C15 C16 -101.0(2) . . . . ?
C6 N2 C15 C16 75.3(2) . . . . ?
C4 N2 C15 C17 133.41(18) . . . . ?
C6 N2 C15 C17 -50.3(3) . . . . ?
C3 N1 C18 C19 93.9(2) . . . . ?
C1 N1 C18 C19 -78.5(2) . . . . ?
C3 N1 C18 C23 -88.4(2) . . . . ?
C1 N1 C18 C23 99.1(2) . . . . ?
C23 C18 C19 C20 -7.0(2) . . . . ?
N1 C18 C19 C20 170.62(14) . . . . ?
C23 C18 C19 C24 173.46(15) . . . . ?
N1 C18 C19 C24 -8.9(2) . . . . ?
C18 C19 C20 C21 0.5(2) . . . . ?
C24 C19 C20 C21 -179.95(16) . . . . ?
C19 C20 C21 C22 4.9(3) . . . . ?
C20 C21 C22 C23 -4.0(3) . . . . ?
C21 C22 C23 C18 -2.3(3) . . . . ?
C21 C22 C23 C27 177.85(16) . . . . ?
C19 C18 C23 C22 7.9(2) . . . . ?
N1 C18 C23 C22 -169.75(15) . . . . ?
C19 C18 C23 C27 -172.26(15) . . . . ?
N1 C18 C23 C27 10.1(2) . . . . ?
C20 C19 C24 C26 -77.24(19) . . . . ?
C18 C19 C24 C26 102.30(18) . . . . ?
C20 C19 C24 C25 46.6(2) . . . . ?
C18 C19 C24 C25 -133.81(16) . . . . ?
C22 C23 C27 C28 93.7(2) . . . . ?
C18 C23 C27 C28 -86.2(2) . . . . ?
C22 C23 C27 C29 -31.0(2) . . . . ?
C18 C23 C27 C29 149.11(17) . . . . ?
 
_refine_diff_density_max    0.570
_refine_diff_density_min   -0.222
_refine_diff_density_rms    0.054

_shelx_res_file
;
TITL si088b_a.res in P2(1)/c
    si088b_a.res
    created by SHELXL-2019/3 at 13:56:56 on 16-Oct-2023
REM  Yadorkari-X generated
CELL 0.71073 11.0241 17.8544 14.0383 90.0000 97.4600 90.0000
ZERR 4.0 0.0005 0.0008 0.0006 0.0000 0.0020 0.0000
LATT 1
SYMM -X, 1/2+Y, 1/2-Z
REM  SPGR P21/c monoclinic
SFAC C H N O
UNIT 116 180 12 8
SIZE 0.30 0.20 0.20
TEMP -173.0
L.S. 20
FMAP 2
PLAN -20
ACTA
CONF
LIST 4
OMIT -10.000000 55.000000
OMIT    0    7    5
OMIT    2    1    5
OMIT   -3    2    5
OMIT   -2    2   10
OMIT   -9    4    5
OMIT   -6    2    5
OMIT   -4    2   10

WGHT    0.054000    3.052600
FVAR       0.43319
N1    3    0.728323    0.198476    0.241302    11.00000    0.01608    0.01627 =
         0.02474   -0.00206    0.00435   -0.00445
C1    1    0.857010    0.196516    0.233889    11.00000    0.01705    0.01793 =
         0.01982    0.00067    0.00268   -0.00379
C2    1    0.863852    0.278649    0.241395    11.00000    0.01668    0.01536 =
         0.01793   -0.00094    0.00290   -0.00177
C3    1    0.730858    0.278086    0.249300    11.00000    0.01825    0.01816 =
         0.01575   -0.00203    0.00151   -0.00434
O1    4    0.922468    0.143443    0.226695    11.00000    0.02326    0.01734 =
         0.04160    0.00046    0.00755   -0.00030
O2    4    0.649889    0.321534    0.258547    11.00000    0.01783    0.02279 =
         0.03965   -0.00666    0.00638   -0.00170
C4    1    0.957714    0.329232    0.247035    11.00000    0.01663    0.01609 =
         0.01710    0.00049    0.00301   -0.00184
C5    1    1.094440    0.324539    0.237441    11.00000    0.01557    0.01781 =
         0.02179    0.00021    0.00196   -0.00310
AFIX  13
H1    2    1.137305    0.298321    0.295181    11.00000   -1.20000
AFIX   0
C6    1    1.095817    0.412618    0.258115    11.00000    0.01859    0.01909 =
         0.03389   -0.00323    0.00746   -0.00636
N2    3    0.962595    0.402682    0.266828    11.00000    0.01805    0.01636 =
         0.02946   -0.00366    0.00641   -0.00461
N3    3    1.134120    0.293042    0.153756    11.00000    0.01632    0.02958 =
         0.02291   -0.00229    0.00271    0.00400
C7    1    1.062455    0.299959    0.059262    11.00000    0.02243    0.03516 =
         0.02144   -0.00029    0.00489    0.00022
AFIX  13
H2    2    0.991174    0.333087    0.066776    11.00000   -1.20000
AFIX   0
C8    1    1.010757    0.224661    0.021280    11.00000    0.04194    0.04862 =
         0.02641   -0.00994    0.00578   -0.01252
AFIX 137
H3    2    1.078143    0.191383    0.010013    11.00000   -1.50000
H4    2    0.956895    0.232463   -0.039129    11.00000   -1.50000
H5    2    0.964095    0.201872    0.068611    11.00000   -1.50000
AFIX   0
C9    1    1.132288    0.336327   -0.016397    11.00000    0.03958    0.05388 =
         0.02900    0.00766    0.01222   -0.00306
AFIX 137
H6    2    1.163053    0.385447    0.006655    11.00000   -1.50000
H7    2    1.077211    0.342478   -0.076538    11.00000   -1.50000
H8    2    1.201197    0.304281   -0.027628    11.00000   -1.50000
AFIX   0
C10   1    1.251707    0.254082    0.162648    11.00000    0.01836    0.03105 =
         0.03388    0.00162    0.00770    0.00455
AFIX  13
H9    2    1.259186    0.231813    0.098310    11.00000   -1.20000
AFIX   0
C11   1    1.258827    0.189351    0.233921    11.00000    0.04256    0.03978 =
         0.07931    0.02360    0.02457    0.02104
AFIX 137
H10   2    1.268627    0.209183    0.299564    11.00000   -1.50000
H11   2    1.328971    0.157493    0.225306    11.00000   -1.50000
H12   2    1.183460    0.159751    0.222725    11.00000   -1.50000
AFIX   0
C12   1    1.359791    0.306607    0.186250    11.00000    0.01808    0.05768 =
         0.05860    0.00210    0.00596   -0.00479
AFIX 137
H13   2    1.356113    0.346217    0.137634    11.00000   -1.50000
H14   2    1.436151    0.278421    0.186744    11.00000   -1.50000
H15   2    1.356855    0.329075    0.249602    11.00000   -1.50000
AFIX   0
C13   1    1.120684    0.463316    0.176485    11.00000    0.03761    0.01911 =
         0.05480    0.00413    0.02217   -0.00488
AFIX 137
H16   2    1.064093    0.451079    0.118856    11.00000   -1.50000
H17   2    1.205058    0.456079    0.163352    11.00000   -1.50000
H18   2    1.109007    0.515628    0.194376    11.00000   -1.50000
AFIX   0
C14   1    1.173545    0.434573    0.351388    11.00000    0.02722    0.03919 =
         0.04842   -0.01608    0.00255   -0.01258
AFIX 137
H19   2    1.159374    0.487408    0.365308    11.00000   -1.50000
H20   2    1.260182    0.427002    0.345060    11.00000   -1.50000
H21   2    1.151188    0.403463    0.403924    11.00000   -1.50000
AFIX   0
C15   1    0.864067    0.453679    0.285399    11.00000    0.02271    0.01812 =
         0.03341   -0.00550    0.01001   -0.00212
AFIX  13
H22   2    0.793538    0.422176    0.299494    11.00000   -1.20000
AFIX   0
C16   1    0.820828    0.499922    0.196599    11.00000    0.03914    0.03944 =
         0.03693   -0.00175    0.00432    0.01709
AFIX 137
H23   2    0.886358    0.533886    0.183186    11.00000   -1.50000
H24   2    0.748801    0.529199    0.207736    11.00000   -1.50000
H25   2    0.799436    0.466505    0.141601    11.00000   -1.50000
AFIX   0
C17   1    0.901462    0.502645    0.373097    11.00000    0.04058    0.03130 =
         0.03342   -0.01142    0.01442   -0.00491
AFIX 137
H26   2    0.933531    0.471008    0.427657    11.00000   -1.50000
H27   2    0.830091    0.530447    0.388944    11.00000   -1.50000
H28   2    0.964832    0.537997    0.359137    11.00000   -1.50000
AFIX   0
C18   1    0.638649    0.140193    0.233393    11.00000    0.01571    0.01550 =
         0.02240   -0.00210    0.00326   -0.00450
C19   1    0.590265    0.114562    0.141926    11.00000    0.01823    0.01851 =
         0.02332   -0.00255    0.00377   -0.00195
C20   1    0.516984    0.050341    0.136682    11.00000    0.02446    0.02180 =
         0.02640   -0.00622    0.00177   -0.00598
AFIX  43
H29   2    0.483606    0.031584    0.075530    11.00000   -1.20000
AFIX   0
C21   1    0.492096    0.013545    0.218818    11.00000    0.02165    0.01898 =
         0.03310   -0.00345    0.00578   -0.00714
AFIX  43
H30   2    0.447481   -0.032116    0.213843    11.00000   -1.20000
AFIX   0
C22   1    0.532509    0.043600    0.308097    11.00000    0.02636    0.02167 =
         0.02691    0.00235    0.00654   -0.00719
AFIX  43
H31   2    0.510756    0.019821    0.364000    11.00000   -1.20000
AFIX   0
C23   1    0.604618    0.108157    0.317872    11.00000    0.02019    0.02061 =
         0.02328   -0.00076    0.00325   -0.00377
C24   1    0.616289    0.154118    0.050672    11.00000    0.02550    0.02227 =
         0.02087    0.00009    0.00042   -0.00479
AFIX  13
H32   2    0.649866    0.204858    0.069138    11.00000   -1.20000
AFIX   0
C25   1    0.499639    0.164877   -0.020382    11.00000    0.03095    0.03263 =
         0.02781    0.00340   -0.00083    0.00110
AFIX 137
H33   2    0.466377    0.115829   -0.041412    11.00000   -1.50000
H34   2    0.519031    0.193274   -0.076206    11.00000   -1.50000
H35   2    0.438978    0.192403    0.011073    11.00000   -1.50000
AFIX   0
C26   1    0.712873    0.111761    0.003330    11.00000    0.02782    0.03649 =
         0.02343    0.00000    0.00550   -0.00184
AFIX 137
H36   2    0.788070    0.107661    0.048651    11.00000   -1.50000
H37   2    0.730066    0.138910   -0.054093    11.00000   -1.50000
H38   2    0.682478    0.061522   -0.014955    11.00000   -1.50000
AFIX   0
C27   1    0.645558    0.142896    0.415889    11.00000    0.02718    0.02439 =
         0.02417   -0.00109    0.00573   -0.00445
AFIX  13
H39   2    0.652883    0.198114    0.406164    11.00000   -1.20000
AFIX   0
C28   1    0.771673    0.114213    0.457825    11.00000    0.03341    0.05341 =
         0.02878   -0.00488   -0.00164    0.00054
AFIX 137
H40   2    0.768245    0.059852    0.466750    11.00000   -1.50000
H41   2    0.796771    0.138375    0.519942    11.00000   -1.50000
H42   2    0.830983    0.125995    0.413713    11.00000   -1.50000
AFIX   0
C29   1    0.553560    0.131016    0.487828    11.00000    0.03839    0.04088 =
         0.02859   -0.00448    0.01384   -0.00974
AFIX 137
H43   2    0.472011    0.146844    0.458630    11.00000   -1.50000
H44   2    0.578419    0.160756    0.545752    11.00000   -1.50000
H45   2    0.551555    0.077870    0.505000    11.00000   -1.50000

AFIX   0
HKLF 4 1 1 0 0 0 1 0 0 0 1


REM  si088b_a.res in P2(1)/c
REM wR2 = 0.1529, GooF = S = 1.040, Restrained GooF = 1.040 for all data
REM R1 = 0.0553 for 5692 Fo > 4sig(Fo) and 0.0596 for all 6289 data
REM 319 parameters refined using 0 restraints

END

WGHT      0.0474      2.7597

REM Highest difference peak  0.570,  deepest hole -0.222,  1-sigma level  0.054
Q1    1   0.7218  0.1050  0.4089  11.00000  0.05    0.57
Q2    1   0.6775  0.1656  0.4775  11.00000  0.05    0.45
Q3    1   0.6635  0.0800  0.3178  11.00000  0.05    0.44
Q4    1   0.8794  0.2403  0.2368  11.00000  0.05    0.33
Q5    1   0.6013  0.1337  0.0966  11.00000  0.05    0.33
Q6    1   0.8034  0.2909  0.2425  11.00000  0.05    0.33
Q7    1   0.6555  0.1343  0.0249  11.00000  0.05    0.32
Q8    1   0.6159  0.1288  0.1878  11.00000  0.05    0.32
Q9    1   1.0238  0.3151  0.2360  11.00000  0.05    0.32
Q10   1   0.6238  0.1249  0.3617  11.00000  0.05    0.27
Q11   1   1.1061  0.3673  0.2450  11.00000  0.05    0.26
Q12   1   0.5156  0.0282  0.2591  11.00000  0.05    0.25
Q13   1   0.6399  0.3583  0.3220  11.00000  0.05    0.24
Q14   1   0.6139  0.1281  0.2758  11.00000  0.05    0.24
Q15   1   0.5912  0.0186  0.3147  11.00000  0.05    0.24
Q16   1   1.1022  0.3160  0.0230  11.00000  0.05    0.23
Q17   1   0.5257  0.0231  0.1814  11.00000  0.05    0.23
Q18   1   0.7867  0.1829  0.2340  11.00000  0.05    0.23
Q19   1   0.6428  0.1450  0.6191  11.00000  0.05    0.23
Q20   1   0.6795  0.1689  0.2371  11.00000  0.05    0.22
;
_shelx_res_checksum   10421

_shelx_hkl_file
;
  -1   0   0  608.34   50.39
  -2   0   0  224.08   16.40
  -2   0   0  346.57   48.60
   2   0   0  256.27   16.90
   2   0   0  322.77   52.09
   3   0   0  772.72   44.80
   3   0   0  697.23   91.59
  -3   0   0  757.12   44.90
  -3   0   0  978.80   87.39
   4   0   0  822.02   45.60
  -4   0   0  620.44   43.10
  -4   0   0  749.03  103.29
   4   0   0  618.04   96.59
   5   0   0 1001.50   62.19
  -5   0   0 1057.99   62.79
   5   0   0 1279.97  160.88
  -5   0   0  977.60  133.49
   6   0   0    3.80    0.60
   6   0   0    4.90    0.60
  -6   0   0    2.90    0.60
  -6   0   0    2.40    0.50
   7   0   0   49.60    2.70
  -7   0   0   49.80    3.00
  -7   0   0   47.20    2.90
   7   0   0   48.70    2.80
   7   0   0   50.69    2.90
  -8   0   0  969.10   46.60
   9   0   0  145.59    8.10
  -9   0   0  162.88    8.20
  -9   0   0  151.08    8.40
   9   0   0  158.68    8.00
   9   0   0  164.38    7.80
 -10   0   0  113.49    6.40
  10   0   0  119.09    5.70
  10   0   0  113.39    5.90
 -10   0   0  105.19    6.10
  10   0   0  105.69    6.10
 -11   0   0   12.00    1.80
 -11   0   0    9.60    1.40
  11   0   0   13.10    1.50
  11   0   0   11.30    1.00
 -12   0   0    1.60    0.70
  12   0   0    2.40    0.80
  12   0   0    3.10    0.50
  12   0   0    2.40    0.40
 -12   0   0    2.00    0.90
  12   0   0    2.00    0.70
  13   0   0   73.99    3.80
  13   0   0   76.69    3.90
 -13   0   0   70.29    5.00
  13   0   0   78.29    4.60
  14   0   0   36.70    2.00
  14   0   0   38.30    2.10
  14   0   0   41.30    3.00
  -1  -1   0 1086.19   73.99
   1  -1   0 1131.69   55.69
   1  -1   0 1237.18   73.39
  -1   1   0 1115.89   71.19
  -1   1   0 1076.19   55.39
   1   1   0 1050.09   55.59
   2  -1   0 2894.91  179.98
  -2  -1   0 3037.00  148.79
  -2  -1   0 2759.82  179.88
   2  -1   0 3133.29  148.79
   2   1   0 2630.14  178.68
   2   1   0 2883.51  148.69
  -2   1   0 3376.46  148.99
  -2   1   0 2967.70  181.08
  -3  -1   0  136.99    6.80
  -3  -1   0  136.59    6.70
   3  -1   0  140.39    6.70
   3  -1   0  129.79    6.70
   3   1   0  151.18    6.60
   3   1   0  135.89    6.70
   3   1   0  127.49    6.70
   4  -1   0   27.30    1.60
  -4  -1   0   29.20    1.70
   4  -1   0   26.70    1.60
  -4  -1   0   27.90    1.70
   4   1   0   28.30    1.50
   4   1   0   32.50    1.70
  -4   1   0   29.50    1.70
   4   1   0   26.30    1.60
  -4   1   0   27.60    1.60
   5  -1   0    4.10    0.50
  -5  -1   0    5.30    0.60
  -5  -1   0    5.10    0.70
   5  -1   0    4.60    0.60
   5   1   0    4.50    0.50
   5   1   0    4.00    0.50
  -5   1   0    5.40    0.70
  -5   1   0    5.20    0.70
  -6  -1   0  123.49    6.60
   6  -1   0  127.89    6.50
  -6  -1   0  122.59    6.50
   6  -1   0  130.69    6.50
   6   1   0  130.29    6.30
  -6   1   0  136.19    6.70
   6   1   0  129.49    6.50
   6   1   0  122.79    6.50
  -6   1   0  129.99    6.50
  -7  -1   0   38.70    2.50
   7  -1   0   41.90    2.50
   7  -1   0   45.90    2.50
  -7  -1   0   39.50    2.60
  -7   1   0   41.80    2.60
  -7   1   0   43.20    2.50
   7   1   0   34.10    2.40
   7   1   0   45.50    2.30
   7   1   0   42.20    2.40
   8  -1   0   74.59    3.90
  -8  -1   0   69.89    4.20
   8  -1   0   70.09    4.00
  -8  -1   0   73.29    4.10
  -8   1   0   69.79    4.20
   8   1   0   68.99    4.00
   8   1   0   74.69    3.80
  -8   1   0   80.09    4.10
   8   1   0   67.49    3.90
  -9  -1   0   33.20    2.30
  -9  -1   0   30.90    2.50
   9  -1   0   30.10    2.20
   9  -1   0   33.00    2.10
   9  -1   0   34.90    2.00
   9   1   0   30.90    2.20
  -9   1   0   36.30    2.30
  -9   1   0   32.20    2.50
   9   1   0   33.80    2.10
   9   1   0   29.50    1.90
 -10  -1   0   17.00    1.60
  10  -1   0   15.90    1.40
  10  -1   0   14.60    1.20
  10  -1   0   15.70    1.50
 -10  -1   0   18.50    1.90
 -10   1   0   13.60    1.50
  10   1   0   15.40    1.50
  10   1   0   17.80    1.20
 -10   1   0   15.80    1.90
  10   1   0   15.40    1.40
  11  -1   0    2.80    0.60
 -11  -1   0    2.20    0.80
  11  -1   0    3.00    0.50
 -11  -1   0    2.70    1.00
  11  -1   0    2.90    0.80
 -11   1   0    2.10    1.00
  11   1   0    3.20    0.80
 -11   1   0    2.40    0.80
  11   1   0    3.10    0.50
  12  -1   0   -0.10    0.40
  12  -1   0    1.20    0.40
 -12  -1   0    1.10    0.90
 -12  -1   0   -0.40    0.50
  12  -1   0    1.20    0.70
  12  -1   0    0.30    0.40
 -12   1   0    0.80    0.80
  12   1   0    1.10    0.30
 -12   1   0    1.10    0.70
  12   1   0    0.50    0.30
  12   1   0    0.30    0.60
  12   1   0    0.00    0.50
  13  -1   0   43.10    2.40
  13  -1   0   47.00    3.20
  13  -1   0   46.50    2.60
  13   1   0   44.50    3.20
  13   1   0   45.60    2.40
 -13   1   0   43.40    3.60
  13   1   0   45.60    2.40
  14  -1   0   20.40    1.30
  14  -1   0   17.00    2.00
  14  -1   0   18.40    1.20
  14   1   0   15.70    1.90
 -14   1   0   15.40    2.20
   0  -2   0 1446.86   74.99
   0  -2   0 1607.44   94.79
   0   2   0 1468.45   74.89
   0   2   0 1617.54   94.89
   1  -2   0  365.46   47.40
  -1  -2   0  204.18   36.30
  -1  -2   0  243.08   16.20
   1  -2   0  266.27   15.90
  -1   2   0  309.27   38.30
   1   2   0  236.08   15.90
  -1   2   0  247.78   15.60
   1   2   0  217.58   36.70
   2  -2   0  924.41   50.19
  -2  -2   0  956.10   51.09
  -2  -2   0  899.21   83.09
   2  -2   0  828.42   74.49
  -2   2   0  919.71   76.79
   2   2   0 1094.19   86.39
  -2   2   0  984.90   50.69
   2   2   0  864.01   50.39
  -3  -2   0 3525.35  222.28
   3  -2   0 3326.27  168.48
  -3  -2   0 3420.86  169.48
   3  -2   0 3608.24  169.38
   3   2   0 3195.08  168.88
  -3   2   0 3219.18  210.58
   3   2   0 3032.20  215.88
  -3   2   0 3563.44  222.18
  -4  -2   0    7.50    0.80
  -4  -2   0    8.30    0.70
   4  -2   0    7.10    0.70
  -4   2   0    7.60    0.70
   4   2   0    7.00    0.70
  -4   2   0    7.40    0.70
   4   2   0    7.80    0.60
   4   2   0    7.80    0.70
   5  -2   0    1.10    0.30
  -5  -2   0    0.80    0.40
   5  -2   0    0.90    0.40
  -5  -2   0    1.30    0.50
  -5   2   0    1.20    0.40
   5   2   0    1.00    0.30
   5   2   0    0.90    0.20
  -5   2   0    1.00    0.40
   5   2   0    0.70    0.40
   6  -2   0  131.39    6.30
   6  -2   0  118.89    6.40
  -6  -2   0  126.09    6.40
  -6  -2   0  122.89    6.50
   6   2   0  127.09    6.30
   6   2   0  132.79    6.20
  -6   2   0  122.59    6.50
   6   2   0  120.09    6.40
  -6   2   0  122.69    6.40
  -7  -2   0   66.69    3.90
  -7  -2   0   64.19    3.80
   7  -2   0   65.39    3.80
   7  -2   0   73.59    3.70
  -7   2   0   64.49    3.70
   7   2   0   66.89    3.60
  -7   2   0   65.09    3.90
   7   2   0   72.89    3.50
   7   2   0   69.69    3.80
  -8  -2   0  194.48   10.40
   8  -2   0  183.08   10.20
  -8  -2   0  202.38   10.20
   8  -2   0  201.88   10.10
  -8   2   0  217.28   10.20
   8   2   0  198.48   10.20
   8   2   0  205.18   10.10
  -8   2   0  205.68   10.40
   8   2   0  207.48    9.90
  -9  -2   0    4.00    0.90
   9  -2   0    5.10    0.80
   9  -2   0    3.80    0.80
  -9  -2   0    3.00    0.90
  -9   2   0    4.70    0.90
   9   2   0    4.80    0.60
   9   2   0    3.40    0.80
   9   2   0    3.30    0.60
  -9   2   0    3.70    1.00
 -10  -2   0  239.58   13.70
  10  -2   0  285.47   13.40
  10  -2   0  254.77   13.50
 -10  -2   0  281.57   13.60
 -10   2   0  279.87   13.60
  10   2   0  273.77   13.10
 -10   2   0  275.67   13.90
  10   2   0  271.67   13.40
  10   2   0  254.47   13.50
  11  -2   0    7.40    0.70
  11  -2   0    6.40    1.10
 -11  -2   0    8.20    1.20
  11  -2   0    9.80    1.00
 -11  -2   0    9.00    1.50
 -11   2   0    8.50    1.60
 -11   2   0    5.60    1.00
  11   2   0    6.70    0.70
  11   2   0    6.30    1.10
  12  -2   0    0.80    0.70
  12  -2   0    1.70    0.50
 -12  -2   0    0.20    0.60
  12  -2   0    1.00    0.60
  12  -2   0    1.00    0.40
  12   2   0    1.50    0.60
 -12   2   0    1.00    0.90
 -12   2   0    0.60    0.60
  12   2   0    0.40    0.60
  12   2   0    1.10    0.30
  13  -2   0    7.60    1.30
  13  -2   0    7.10    0.70
  13  -2   0    7.00    0.90
  13   2   0    5.90    1.20
 -13   2   0    6.20    1.40
  13   2   0    6.70    0.60
  13   2   0    7.70    0.60
  14  -2   0   57.39    4.10
  14  -2   0   60.39    3.30
  14  -2   0   67.79    3.50
  14   2   0   64.99    4.10
 -14   2   0   62.39    4.60
   0  -3   0    0.10    0.10
   0  -3   0    0.00    0.10
   0  -3   0    0.10    0.10
   0   3   0    0.10    0.10
   0   3   0    0.10    0.10
  -1  -3   0 1008.60   82.59
   1  -3   0 1055.39   78.59
  -1  -3   0  955.50   54.29
   1  -3   0 1043.10   54.19
  -1   3   0 1069.69   54.29
   1   3   0 1071.89   87.19
  -1   3   0 1015.40   79.79
   1   3   0  990.70   54.39
  -2  -3   0 1283.17   70.89
   2  -3   0 1612.54  109.09
  -2  -3   0 1242.48  109.39
   2  -3   0 1240.18   69.79
   2   3   0 1167.48  105.99
   2   3   0 1348.57   71.39
  -2   3   0 1352.16  103.89
  -2   3   0 1449.76   70.99
   3  -3   0  390.36   26.10
  -3  -3   0  572.34   83.39
  -3  -3   0  345.07   26.00
   3   3   0  353.96   26.20
  -3   3   0  455.25   69.49
   3   3   0  274.57   59.89
   4  -3   0    5.40    0.50
  -4  -3   0    5.90    0.50
  -4  -3   0    7.50    0.80
   4  -3   0    5.30    0.60
   4   3   0    6.20    0.60
   4   3   0    5.90    0.50
   4   3   0    4.60    0.60
  -4   3   0    6.20    0.60
  -5  -3   0  642.04  123.99
   5  -3   0  627.64   44.10
  -5  -3   0  696.83   45.60
   5  -3   0  706.03   45.30
   5   3   0  617.04   44.90
  -5   3   0  562.14  111.79
   5   3   0  574.24  119.39
  -5   3   0  665.03  125.39
  -6  -3   0  220.18   11.40
   6  -3   0  233.78   11.30
   6  -3   0  229.98   11.40
  -6  -3   0  226.58   11.50
   6   3   0  219.38   11.40
  -6   3   0  232.28   11.40
  -6   3   0  233.68   11.40
   6   3   0  236.18   11.30
   6   3   0  237.38   11.10
  -7  -3   0    1.00    0.50
   7  -3   0    1.20    0.50
  -7  -3   0    1.20    0.50
   7  -3   0    1.30    0.40
   7   3   0    1.10    0.50
  -7   3   0    2.40    0.70
   7   3   0    1.60    0.50
   7   3   0    1.70    0.30
  -7   3   0    0.90    0.50
   8  -3   0    0.40    0.40
  -8  -3   0    0.40    0.50
  -8  -3   0    0.30    0.50
   8  -3   0    0.70    0.40
   8   3   0    0.20    0.20
  -8   3   0    0.30    0.50
  -8   3   0    0.60    0.50
   8   3   0    0.70    0.40
   8   3   0    0.30    0.40
   9  -3   0   36.90    2.50
  -9  -3   0   37.30    2.70
  -9  -3   0   37.70    2.50
   9  -3   0   37.70    2.40
  -9   3   0   37.50    2.50
   9   3   0   36.70    2.30
  -9   3   0   35.20    2.60
   9   3   0   39.00    2.10
   9   3   0   35.90    2.40
  10  -3   0    5.00    0.90
  10  -3   0    3.80    0.90
 -10  -3   0    3.40    0.90
  10  -3   0    4.30    0.60
  10   3   0    3.20    0.70
 -10   3   0    3.40    0.90
 -10   3   0    5.80    1.20
  10   3   0    4.60    0.90
  10   3   0    4.50    0.60
  11  -3   0    6.60    0.70
 -11  -3   0    5.10    1.10
  11  -3   0    5.60    1.10
  11  -3   0    8.20    1.20
 -11   3   0    4.70    1.10
  11   3   0    7.30    1.10
  11   3   0    6.20    0.60
  11   3   0    6.90    1.10
 -11   3   0    5.20    1.00
  12  -3   0   39.90    2.80
  12  -3   0   38.10    2.40
  12  -3   0   33.70    2.50
  12  -3   0   38.40    2.20
 -12  -3   0   31.60    2.60
  12   3   0   40.50    2.00
 -12   3   0   36.40    3.10
  12   3   0   39.10    2.50
 -12   3   0   36.10    2.70
  12   3   0   34.80    2.70
  13  -3   0    0.00    0.30
  13  -3   0    1.00    0.50
  13  -3   0   -0.50    0.60
  13   3   0    0.40    0.70
 -13   3   0   -0.10    0.90
  13   3   0    0.20    0.20
  13   3   0   -0.10    0.20
  14  -3   0   -0.30    0.30
  14  -3   0    0.50    0.80
  14  -3   0    0.10    0.40
 -14   3   0    0.30    0.90
  14   3   0   -0.20    0.70
   0  -4   0  433.76   28.40
   0  -4   0  557.74   70.09
   0   4   0  457.35   28.40
   0   4   0  481.35   66.09
   1  -4   0  954.90   82.29
  -1  -4   0  922.21   87.79
  -1  -4   0  919.01   54.19
   1  -4   0 1000.10   54.29
   1   4   0 1071.09   93.59
  -1   4   0  823.12   80.49
   1   4   0  986.60   54.59
  -1   4   0 1091.79   54.59
   2  -4   0  132.89    6.20
  -2  -4   0  122.39    6.20
  -2  -4   0  122.09    6.30
   2  -4   0  125.69    6.20
   2  -4   0  128.59    6.20
   2   4   0  121.09    6.20
   2   4   0  129.19    6.20
  -2   4   0  125.79    6.20
  -2   4   0  134.59    6.20
   3  -4   0 1759.02   88.59
  -3  -4   0 1481.05   88.09
   3  -4   0 1597.44  134.59
  -3  -4   0 1920.61  153.38
   3   4   0 1502.75   88.49
   3   4   0 1805.02  148.79
  -3   4   0 1771.82   89.19
  -3   4   0 1570.24  131.59
  -4  -4   0  447.26   21.60
   5  -4   0  421.86   18.70
  -5  -4   0  362.36   18.70
  -5  -4   0  386.06   18.50
   5   4   0  357.26   18.60
   5   4   0  368.36   18.40
  -5   4   0  401.56   18.60
   5   4   0  397.16   18.60
   6  -4   0  158.18    8.00
  -6  -4   0  158.88    8.00
   6  -4   0  161.68    7.90
   6   4   0  145.99    7.90
  -6   4   0  155.48    8.00
  -6   4   0  156.68    7.90
   6   4   0  163.68    7.90
   6   4   0  156.58    7.70
  -7  -4   0  292.57   14.90
   7  -4   0  296.27   14.90
   7  -4   0  308.57   14.80
   7   4   0  311.27   14.80
   7   4   0  285.37   14.90
   7   4   0  296.57   14.60
  -7   4   0  306.17   15.00
  -7   4   0  320.57   14.90
   8  -4   0  121.29    6.10
   8  -4   0  121.99    6.40
  -8  -4   0  118.99    6.40
   8  -4   0  126.49    6.30
   8   4   0  122.99    6.00
  -8   4   0  123.69    6.40
   8   4   0  114.49    6.40
   8   4   0  123.89    6.30
  -8   4   0  116.49    6.50
  -9  -4   0    0.70    0.50
   9  -4   0    1.10    0.60
   9  -4   0    0.00    0.40
   9  -4   0    1.40    0.40
  -9   4   0    0.40    0.60
   9   4   0    0.30    0.50
   9   4   0    0.40    0.30
   9   4   0    0.20    0.40
  -9   4   0    0.50    0.50
  10  -4   0    5.90    0.70
 -10  -4   0    6.90    1.20
  10  -4   0    8.00    1.00
  10  -4   0    6.00    1.00
 -10   4   0    8.50    1.20
  10   4   0    6.70    1.00
  10   4   0    5.30    1.00
 -10   4   0   10.20    1.50
  10   4   0    5.60    0.60
  11  -4   0   -0.20    0.30
 -11  -4   0    0.40    0.60
  11  -4   0    0.30    0.50
  11  -4   0    0.70    0.60
 -11   4   0   -0.40    0.50
  11   4   0   -0.20    0.40
  11   4   0   -0.60    0.50
  11   4   0    0.00    0.20
 -11   4   0   -0.40    0.70
  12  -4   0    7.70    0.80
 -12  -4   0    5.60    1.10
  12  -4   0    7.10    1.20
  12  -4   0    5.50    1.00
  12   4   0    6.70    0.60
  12   4   0    9.50    1.20
 -12   4   0    6.20    1.10
  12   4   0    6.80    1.10
 -12   4   0    7.00    1.40
  13  -4   0    4.20    0.60
  13  -4   0    5.30    1.20
  13  -4   0    5.20    0.80
 -13   4   0    2.60    1.10
  13   4   0    4.70    1.10
  13   4   0    3.00    0.80
   0  -5   0    1.00    0.30
   0  -5   0    1.10    0.20
   0  -5   0    0.90    0.20
   0  -5   0    1.10    0.30
   0   5   0    1.70    0.30
   0   5   0    1.10    0.20
   1  -5   0 1151.78   66.89
   1  -5   0 1266.37  106.69
  -1  -5   0 1180.98   67.49
  -1  -5   0 1366.46  114.59
  -1   5   0 1251.57   67.19
  -1   5   0 1131.29  103.49
   1   5   0 1492.55  121.39
   1   5   0 1249.88   67.99
  -2  -5   0  324.97   15.70
   3  -5   0  219.38   10.30
   3  -5   0  210.68   10.20
  -3  -5   0  203.08   10.20
   3  -5   0  207.98   10.20
  -3  -5   0  200.78   10.30
  -3   5   0  226.18   10.30
   3   5   0  206.78   10.20
   3   5   0  197.38   10.30
  -3   5   0  220.68   10.20
  -4  -5   0  158.78    8.50
   4  -5   0  166.58    8.40
  -4  -5   0  163.38    8.30
   4  -5   0  174.28    8.30
   4  -5   0  186.18    8.50
  -4   5   0  179.08    8.40
   4   5   0  162.68    8.30
  -4   5   0  169.88    8.40
   4   5   0  174.68    8.40
  -5  -5   0    0.50    0.40
   5  -5   0    0.90    0.40
   5  -5   0    0.80    0.30
  -5  -5   0    0.60    0.30
   5  -5   0    0.80    0.30
  -5   5   0    1.00    0.40
  -5   5   0    1.10    0.40
   5   5   0    0.90    0.40
   5   5   0    0.50    0.20
   5   5   0    0.50    0.30
  -6  -5   0  630.84   30.10
   6  -5   0  622.34   30.10
  -6  -5   0  598.64   29.80
   6   5   0  583.24   30.00
  -6   5   0  683.53   30.10
   7  -5   0   26.10    1.60
  -7  -5   0   27.10    1.90
   7  -5   0   23.40    1.80
   7  -5   0   25.50    1.70
   7   5   0   24.80    1.50
   7   5   0   23.90    1.80
   7   5   0   26.30    1.70
  -7   5   0   25.70    1.90
  -7   5   0   26.90    1.80
   8  -5   0   -0.20    0.40
   8  -5   0    0.20    0.40
   8  -5   0    0.10    0.30
  -8  -5   0    0.10    0.50
   8   5   0   -0.30    0.40
   8   5   0   -0.10    0.20
  -8   5   0    0.00    0.50
   8   5   0   -0.30    0.40
  -8   5   0    0.10    0.40
   9  -5   0    2.90    0.80
   9  -5   0    3.80    0.60
  -9  -5   0    2.60    0.80
   9  -5   0    3.80    0.70
   9   5   0    3.70    0.50
   9   5   0    5.30    0.80
  -9   5   0    3.30    0.90
   9   5   0    3.20    0.80
  -9   5   0    4.00    0.80
  10  -5   0   11.30    1.40
 -10  -5   0   10.40    1.40
  10  -5   0   10.00    0.90
  10   5   0    9.20    1.30
  10   5   0   11.30    0.80
 -10   5   0   11.00    1.40
 -10   5   0   12.80    1.70
  10   5   0   12.20    1.20
 -11  -5   0   34.50    2.50
  11  -5   0   32.20    2.30
  11  -5   0   32.80    2.50
  11  -5   0   30.70    2.00
  11   5   0   31.80    1.80
  11   5   0   31.00    2.40
 -11   5   0   35.60    2.80
  11   5   0   34.20    2.20
 -11   5   0   35.70    2.50
  12  -5   0   27.10    2.30
 -12  -5   0   27.00    2.50
  12  -5   0   28.50    1.80
  12   5   0   30.10    1.60
  12   5   0   30.00    2.10
 -12   5   0   27.40    2.70
  12   5   0   28.90    2.30
  13  -5   0   -0.30    0.50
  13  -5   0    0.60    0.40
  13  -5   0    0.40    0.70
  13   5   0    0.20    0.50
 -13   5   0    0.30    0.90
  13   5   0    0.20    0.60
   0  -6   0 2866.41  150.48
   0  -6   0 2932.21  202.28
   0   6   0 2794.42  203.38
   0   6   0 3061.39  150.78
   1  -6   0  107.49    5.00
   1  -6   0   98.99    4.90
   1  -6   0   91.19    4.90
  -1  -6   0   96.59    5.00
  -1  -6   0   96.39    4.90
   1   6   0   99.49    4.90
  -1   6   0  107.69    5.00
  -1   6   0   98.29    4.90
   1   6   0   96.29    4.90
  -1   6   0   96.09    4.90
   2  -6   0  282.47   13.20
  -2  -6   0  267.57   13.20
  -2  -6   0  256.57   13.20
   2   6   0  268.87   13.10
   2   6   0  261.57   13.20
  -2   6   0  297.87   13.20
   3  -6   0    2.40    0.40
   3  -6   0    2.60    0.40
  -3  -6   0    1.90    0.30
   3  -6   0    2.40    0.40
  -3  -6   0    1.80    0.40
  -3   6   0    2.60    0.40
  -3   6   0    3.20    0.50
   3   6   0    2.30    0.40
   3   6   0    2.60    0.40
  -4  -6   0  767.82  142.49
  -4  -6   0  665.03   46.90
   4  -6   0  625.04  114.99
   4  -6   0  743.03   46.90
  -4   6   0  701.83  111.49
   4   6   0  706.13   47.70
   4   6   0  674.13  123.69
  -4   6   0  636.64   45.40
  -5  -6   0  235.18   12.30
   5  -6   0  252.77   12.30
  -5  -6   0  246.48   12.20
   5  -6   0  264.27   12.20
   5  -6   0  258.27   12.20
   5   6   0  242.48   12.10
  -5   6   0  267.57   12.30
  -5   6   0  245.58   12.30
   5   6   0  243.38   12.20
   5   6   0  241.48   12.30
   6  -6   0  110.49    6.10
  -6  -6   0  117.59    6.20
   6  -6   0  124.49    5.90
   6  -6   0  118.59    6.00
  -6  -6   0  119.09    5.90
  -6   6   0  123.19    6.10
   6   6   0  116.29    5.80
   6   6   0  115.09    6.00
  -6   6   0  116.39    6.10
   6   6   0  113.49    6.10
   7  -6   0  496.55   23.30
   7  -6   0  481.05   23.10
  -7  -6   0  481.65   23.40
   7  -6   0  461.65   23.30
  -7  -6   0  449.76   23.10
   7   6   0  473.35   23.00
   7   6   0  454.85   23.30
  -7   6   0  523.85   23.30
  -7   6   0  482.75   23.40
   7   6   0  491.95   23.20
   8  -6   0   23.40    1.80
   8  -6   0   23.20    1.50
  -8  -6   0   24.40    1.90
   8  -6   0   24.50    1.70
   8   6   0   23.00    1.40
  -8   6   0   25.20    1.80
  -8   6   0   21.30    1.90
   8   6   0   19.80    1.70
   8   6   0   23.80    1.60
   9  -6   0    6.00    1.00
  -9  -6   0    6.30    1.00
   9  -6   0    6.20    0.70
  -9   6   0    5.50    1.00
  -9   6   0    6.10    1.00
   9   6   0    8.00    0.70
   9   6   0    6.20    0.90
   9   6   0    6.00    1.00
  10  -6   0    9.00    0.90
 -10  -6   0    8.70    1.30
  10  -6   0    8.70    1.30
  10   6   0    7.70    1.20
 -10   6   0    8.80    1.20
 -10   6   0   10.20    1.60
  10   6   0    8.00    0.70
  10   6   0    9.20    1.10
  11  -6   0   18.00    1.30
 -11  -6   0   13.60    1.70
  11  -6   0   13.30    1.60
  11  -6   0   17.00    1.70
  11   6   0   13.50    1.60
  11   6   0   15.40    1.00
 -11   6   0   16.70    1.60
  11   6   0   15.10    1.40
 -11   6   0   16.80    2.10
  12  -6   0    0.00    0.60
  12  -6   0    0.00    0.40
  12   6   0   -0.40    0.20
 -12   6   0   -0.10    0.80
  12   6   0    0.50    0.50
  12   6   0    0.30    0.60
  13  -6   0   10.50    1.00
  13  -6   0   12.50    1.70
 -13   6   0   12.40    1.90
  13   6   0    9.30    1.40
  13   6   0    9.10    1.20
   0   7   0    5.90    0.50
   1  -7   0  328.97   16.10
  -1  -7   0  325.87   16.10
  -1  -7   0  348.47   16.10
   1  -7   0  318.97   16.10
   1   7   0  345.77   16.00
   2  -7   0  129.29    6.40
   2  -7   0  132.09    6.40
  -2  -7   0  120.89    6.50
  -2  -7   0  129.39    6.40
   2  -7   0  136.59    6.50
   2   7   0  132.09    6.50
  -2   7   0  129.09    6.40
   2   7   0  125.39    6.40
   3  -7   0   93.89    4.90
   3  -7   0   98.29    4.90
  -3  -7   0   89.49    5.00
   3  -7   0   99.79    4.90
  -3  -7   0   91.19    4.90
  -3   7   0  104.69    5.00
   3   7   0   96.09    5.00
  -3   7   0  101.09    4.90
   3   7   0   92.79    4.80
  -4  -7   0    0.40    0.40
   4  -7   0    0.00    0.30
  -4  -7   0    0.40    0.30
   4  -7   0    0.60    0.30
   4  -7   0    0.30    0.30
   4   7   0    1.10    0.30
  -4   7   0    0.40    0.30
   4   7   0   -0.10    0.30
   4   7   0    0.30    0.30
  -4   7   0    1.00    0.30
   5  -7   0   10.60    1.00
   5  -7   0   11.70    0.90
  -5  -7   0   11.00    0.90
   5  -7   0   10.80    0.90
  -5  -7   0   11.60    1.00
   5   7   0   10.90    1.00
  -5   7   0   10.80    1.00
   5   7   0   10.80    0.80
   5   7   0   10.50    0.90
  -5   7   0    9.20    0.90
   6  -7   0   12.70    1.10
   6  -7   0   11.10    1.00
  -6  -7   0   12.20    1.20
   6  -7   0   13.90    1.10
  -6  -7   0   12.00    1.00
  -6   7   0   15.10    1.20
   6   7   0   13.10    1.10
  -6   7   0   12.80    1.20
   6   7   0   12.60    0.90
   6   7   0   10.60    1.10
  -7  -7   0   99.49    5.50
   7  -7   0  107.39    5.40
   7  -7   0  110.39    5.50
   7  -7   0  103.29    5.30
  -7  -7   0  102.39    5.30
   7   7   0   94.59    5.40
  -7   7   0  106.39    5.50
   7   7   0   94.99    5.10
  -7   7   0  105.09    5.50
   7   7   0  102.99    5.40
   8  -7   0   56.19    3.40
   8  -7   0   56.39    3.10
  -8  -7   0   58.59    3.50
   8  -7   0   54.89    3.30
   8   7   0   53.89    3.30
  -8   7   0   65.09    3.40
  -8   7   0   49.70    3.40
   8   7   0   56.19    3.20
   8   7   0   57.29    3.00
  -9  -7   0   76.59    4.30
   9  -7   0   76.09    4.20
   9  -7   0   69.29    3.80
   9   7   0   68.79    3.60
   9   7   0   71.69    3.90
  -9   7   0   68.39    4.20
   9   7   0   67.09    4.10
  -9   7   0   64.09    4.00
  10  -7   0   17.70    1.70
  10  -7   0   16.60    1.30
 -10  -7   0   17.10    1.90
  10   7   0   16.80    1.40
  10   7   0   16.80    1.10
  10   7   0   15.80    1.60
 -10   7   0   19.20    2.10
 -11  -7   0    7.90    1.30
  11  -7   0    7.90    1.30
  11  -7   0    7.70    0.90
  11  -7   0    8.20    1.20
 -11   7   0    6.90    1.30
 -11   7   0   10.80    1.40
  11   7   0    7.70    1.00
  11   7   0    8.50    0.70
  11   7   0    7.60    1.20
  12  -7   0    0.70    0.70
  12  -7   0    0.20    0.40
  12   7   0   -0.20    0.60
  12   7   0    0.70    0.60
 -12   7   0    0.80    0.90
  12   7   0   -0.10    0.20
  13  -7   0    0.20    0.70
  13  -7   0    0.50    0.40
  13   7   0    0.50    0.60
 -13   7   0   -0.10    0.80
  13   7   0   -0.20    0.60
   0  -8   0  240.18   10.80
   0  -8   0  212.38   10.80
   0  -8   0  203.38   10.70
   0   8   0  226.68   10.70
   0   8   0  215.68   10.60
  -1  -8   0  177.98    9.20
   1  -8   0  186.38    9.20
   1  -8   0  175.18    9.10
   1  -8   0  206.08    9.20
  -1  -8   0  186.68    9.20
  -1   8   0  164.58    9.10
   1   8   0  191.08    9.10
  -1   8   0  181.78    9.10
  -1   8   0  192.18    9.20
   1   8   0  206.28    9.20
  -2  -8   0    0.60    0.40
  -2  -8   0    0.80    0.30
   2  -8   0    1.40    0.40
   2  -8   0    1.40    0.40
   2  -8   0    1.70    0.40
   2   8   0    0.80    0.40
  -2   8   0    0.80    0.30
   2   8   0    0.60    0.30
  -3  -8   0   29.60    1.80
   3  -8   0   29.20    1.70
   3  -8   0   28.40    1.70
   3  -8   0   27.20    1.70
  -3  -8   0   25.50    1.70
   3   8   0   26.00    1.70
   3   8   0   29.90    1.60
  -3   8   0   29.80    1.80
  -3   8   0   26.50    1.60
   4  -8   0   44.40    2.60
  -4  -8   0   41.60    2.70
   4  -8   0   48.50    2.60
  -4  -8   0   43.10    2.50
   4  -8   0   45.60    2.50
   4   8   0   44.80    2.60
   4   8   0   50.99    2.50
  -4   8   0   45.30    2.60
  -4   8   0   48.80    2.60
   5  -8   0  220.28   11.00
  -5  -8   0  226.48   11.20
   5  -8   0  226.18   11.10
   5  -8   0  236.08   11.00
  -5  -8   0  222.58   11.00
  -5   8   0  239.68   11.10
  -5   8   0  223.38   11.00
   5   8   0  197.58   10.80
   5   8   0  218.28   11.00
   6  -8   0  147.79    8.10
   6  -8   0  159.98    8.10
  -6  -8   0  170.68    8.10
  -6  -8   0  145.79    8.30
   6  -8   0  159.88    8.30
   6   8   0  163.98    8.30
  -6   8   0  174.98    8.20
  -6   8   0  157.68    8.20
   6   8   0  176.28    8.20
   7  -8   0    0.00    0.40
  -7  -8   0    0.10    0.30
  -7  -8   0    0.10    0.50
   7  -8   0    0.10    0.50
   7  -8   0    0.20    0.40
   7   8   0   -0.10    0.40
   7   8   0    0.10    0.30
  -7   8   0    0.10    0.40
  -7   8   0    0.20    0.50
   7   8   0   -0.30    0.40
  -8  -8   0   25.60    1.60
   8  -8   0   27.20    2.00
  -8  -8   0   24.30    2.00
   8  -8   0   24.10    1.70
   8  -8   0   25.00    1.80
   8   8   0   25.20    1.90
   8   8   0   24.00    1.70
  -8   8   0   27.30    1.90
  -8   8   0   23.90    2.00
   8   8   0   25.50    1.50
   9  -8   0    1.20    0.60
   9  -8   0    2.20    0.80
   9  -8   0    2.50    0.50
  -9  -8   0    3.10    0.90
   9   8   0    2.20    0.40
   9   8   0    2.50    0.60
  -9   8   0    2.20    0.90
   9   8   0    3.10    0.80
  10  -8   0   81.19    4.60
 -10  -8   0   83.49    5.00
  10  -8   0   90.19    5.00
  10   8   0   91.19    4.70
  10   8   0   90.09    4.40
 -10   8   0   78.99    5.10
  10   8   0   83.09    4.90
  11  -8   0    0.20    0.50
  11  -8   0    1.20    0.70
 -11  -8   0    0.40    0.50
  11  -8   0    0.30    0.40
 -11   8   0    1.60    0.90
 -11   8   0   -0.50    0.50
  11   8   0    0.50    0.50
  11   8   0    0.60    0.60
  11   8   0    0.90    0.30
  12  -8   0   12.10    1.20
  12  -8   0   14.00    1.80
  12   8   0   11.40    1.40
  12   8   0   12.80    1.60
  12   8   0   12.60    0.80
 -12   8   0   14.00    2.00
  13  -8   0    7.80    1.00
  13  -8   0    7.80    1.40
  13   8   0    6.80    1.20
 -13   8   0    8.00    1.60
  13   8   0    6.30    1.10
   0  -9   0    1.10    0.30
   0  -9   0    0.70    0.30
   0  -9   0    0.30    0.30
   0   9   0    0.60    0.30
   0   9   0    0.70    0.30
  -1  -9   0  140.49    6.90
   1  -9   0  126.49    6.80
  -1  -9   0  136.99    6.80
   1  -9   0  139.09    6.90
  -1  -9   0  129.89    6.90
   1  -9   0  139.39    6.80
   1   9   0  137.89    6.70
  -1   9   0  154.78    6.90
  -1   9   0  127.29    6.80
   1   9   0  133.89    6.80
  -1   9   0  135.09    6.70
   2  -9   0    0.10    0.30
  -2  -9   0    0.40    0.30
  -2  -9   0   -0.50    0.30
   2  -9   0    0.20    0.30
   2  -9   0    0.00    0.30
   2   9   0    0.20    0.20
  -2   9   0    0.10    0.20
  -2   9   0    0.30    0.30
  -3  -9   0  729.63   35.10
  -4  -9   0    0.20    0.40
   4  -9   0    0.70    0.40
  -4  -9   0    0.60    0.30
   4  -9   0    0.90    0.40
   4  -9   0    0.60    0.30
   4   9   0    0.50    0.30
  -4   9   0    0.80    0.40
  -4   9   0    0.50    0.40
   4   9   0    0.50    0.40
   5  -9   0    3.10    0.60
  -5  -9   0    3.80    0.70
   5  -9   0    2.70    0.60
  -5  -9   0    2.30    0.50
   5  -9   0    1.90    0.50
  -5   9   0    3.60    0.70
   5   9   0    3.00    0.60
   5   9   0    1.70    0.40
  -5   9   0    1.80    0.50
   5   9   0    2.20    0.60
   6  -9   0   24.00    1.60
   6  -9   0   23.30    1.70
  -6  -9   0   23.80    1.80
   6  -9   0   23.60    1.70
  -6  -9   0   24.20    1.60
   6   9   0   23.70    1.60
   6   9   0   21.50    1.40
  -6   9   0   23.50    1.70
  -6   9   0   25.00    1.70
   6   9   0   22.70    1.70
   7  -9   0    7.20    0.90
   7  -9   0    8.20    1.10
  -7  -9   0   10.50    1.30
   7  -9   0    9.60    1.10
  -7  -9   0    9.60    0.90
   7   9   0    8.70    1.00
   7   9   0    8.30    0.80
  -7   9   0    9.50    1.10
   7   9   0    8.70    1.10
  -7   9   0   11.40    1.30
  -8  -9   0  161.68    8.40
   8  -9   0  157.88    8.30
   8  -9   0  149.88    8.00
   8  -9   0  167.98    8.30
  -8  -9   0  162.28    8.00
   8   9   0  159.88    8.10
   8   9   0  162.58    7.90
  -8   9   0  153.18    8.30
   8   9   0  155.48    8.30
   9  -9   0   23.80    1.90
   9  -9   0   28.90    2.10
  -9  -9   0   25.10    2.10
   9  -9   0   24.90    1.70
   9   9   0   22.50    1.50
   9   9   0   23.50    1.90
   9   9   0   27.60    1.80
  -9   9   0   21.50    2.10
  10  -9   0   67.39    3.70
  10  -9   0   70.59    4.10
 -10  -9   0   66.39    4.20
  10  -9   0   74.29    4.20
 -10   9   0   65.49    4.30
  10   9   0   66.79    3.50
  10   9   0   58.59    3.90
  10   9   0   68.89    3.80
  11  -9   0    2.70    0.70
  11  -9   0    2.60    1.00
  11  -9   0    2.80    0.90
 -11  -9   0    2.30    0.80
  11   9   0    2.70    0.70
  11   9   0    2.90    0.80
 -11   9   0    3.80    1.20
  11   9   0    4.00    0.50
  12  -9   0    0.60    0.50
  12  -9   0    0.70    0.80
  12   9   0    1.60    0.30
 -12   9   0    4.10    1.30
  12   9   0    1.50    0.70
  12   9   0    2.10    0.80
  13  -9   0   12.00    1.70
  13  -9   0    7.10    1.00
  13   9   0    6.70    1.10
 -13   9   0    8.60    1.70
  13   9   0    9.20    1.40
   0 -10   0  150.48    7.70
   0 -10   0  162.88    7.70
   0 -10   0  157.58    7.70
   0  10   0  141.59    7.60
   0  10   0  153.88    7.50
   1 -10   0  244.98   11.10
  -1 -10   0  216.98   11.00
  -1 -10   0  236.88   11.10
   1 -10   0  214.18   11.00
   1 -10   0  219.48   11.00
  -1 -10   0  219.68   11.10
  -1  10   0  235.48   10.90
   1  10   0  205.78   10.90
  -1  10   0  215.08   11.00
   1  10   0  229.78   10.90
   2 -10   0  166.08    7.80
   2 -10   0  154.78    7.70
  -2 -10   0  144.89    7.80
   2 -10   0  164.08    7.70
  -2 -10   0  145.79    7.70
   2  10   0  142.49    7.60
  -2  10   0  166.68    7.80
  -2  10   0  151.88    7.60
   2  10   0  149.99    7.60
  -3 -10   0   33.00    2.10
   3 -10   0   35.10    2.10
   3 -10   0   34.90    2.10
   3 -10   0   39.50    2.20
  -3 -10   0   36.20    2.30
  -3  10   0   34.40    2.00
   3  10   0   34.30    2.00
  -3  10   0   40.80    2.20
   4 -10   0    1.20    0.40
  -4 -10   0    0.00    0.30
   4 -10   0   -0.10    0.40
  -4 -10   0    0.00    0.30
   4 -10   0    0.20    0.30
   4  10   0    0.70    0.30
  -4  10   0    0.10    0.30
   4  10   0    0.80    0.40
  -4  10   0    1.00    0.50
   5 -10   0    1.70    0.50
   5 -10   0    1.80    0.40
   5 -10   0    1.20    0.40
  -5 -10   0    1.80    0.50
  -5 -10   0    1.80    0.60
   5  10   0    1.20    0.50
   5  10   0    2.40    0.40
  -5  10   0    2.10    0.60
   5  10   0    1.50    0.50
  -5  10   0    1.20    0.50
   6 -10   0   42.20    2.60
   6 -10   0   39.70    2.50
  -6 -10   0   42.00    2.70
  -6 -10   0   43.80    2.50
   6 -10   0   38.40    2.40
   6  10   0   41.30    2.60
  -6  10   0   45.00    2.60
  -6  10   0   41.40    2.60
   6  10   0   40.00    2.50
   6  10   0   40.30    2.30
   7 -10   0  112.49    5.90
   7 -10   0  113.29    5.80
  -7 -10   0  111.69    6.10
   7 -10   0  103.99    6.00
  -7 -10   0  117.09    5.80
  -7  10   0  102.69    5.90
   7  10   0  107.49    5.90
  -7  10   0  119.89    6.00
   7  10   0  111.69    5.80
   7  10   0  111.69    5.60
   8 -10   0    8.40    1.10
   8 -10   0    6.30    1.00
  -8 -10   0    6.00    1.00
   8 -10   0    6.70    0.90
  -8 -10   0    6.90    0.90
   8  10   0    6.50    0.90
   8  10   0    7.10    0.80
   8  10   0    7.80    1.10
  -8  10   0    5.50    0.90
   9 -10   0   29.80    2.30
   9 -10   0   27.90    1.90
   9 -10   0   27.10    2.10
  -9 -10   0   30.50    1.90
  -9 -10   0   28.30    2.30
   9  10   0   23.70    2.10
  -9  10   0   27.90    2.30
   9  10   0   29.80    2.00
   9  10   0   27.10    1.70
  10 -10   0   10.30    1.10
  10 -10   0   11.50    1.40
 -10 -10   0    8.70    1.40
  10 -10   0    8.30    1.20
  10  10   0    9.40    1.30
 -10  10   0    9.60    1.30
  10  10   0    9.80    1.20
 -10  10   0   14.50    1.90
  10  10   0    9.60    0.80
  11 -10   0    8.30    1.00
  11 -10   0    8.80    1.40
  11  10   0    7.90    1.10
  11  10   0    8.30    0.70
 -11  10   0    5.90    1.40
  11  10   0    7.80    1.20
  12 -10   0    0.20    0.40
  12 -10   0    1.50    0.90
 -12  10   0    0.40    0.90
  12  10   0    1.10    0.60
  12  10   0    0.70    0.70
  12  10   0    0.50    0.30
   0 -11   0    0.30    0.30
   0 -11   0    1.20    0.40
   0 -11   0    1.10    0.40
   0  11   0    1.10    0.30
   0  11   0    1.30    0.40
   1 -11   0  171.58    9.10
   1 -11   0  189.58    9.20
  -1 -11   0  175.08    9.10
  -1 -11   0  187.28    9.20
   1 -11   0  182.08    9.10
   1 -11   0  187.78    9.20
  -1 -11   0  175.58    9.20
  -1  11   0  194.18    9.10
   1  11   0  182.48    8.90
  -1  11   0  200.58    9.00
   1  11   0  162.38    9.00
   2 -11   0    3.10    0.60
   2 -11   0    2.50    0.50
  -2 -11   0    2.60    0.60
   2 -11   0    2.40    0.50
  -2 -11   0    2.00    0.50
  -2  11   0    3.10    0.60
  -2  11   0    2.40    0.40
   2  11   0    2.40    0.40
   2  11   0    2.60    0.50
   3 -11   0  210.98   10.50
   3 -11   0  198.68   10.40
  -3 -11   0  207.48   10.60
   3 -11   0  210.68   10.50
  -3 -11   0  198.28   10.40
  -3  11   0  222.88   10.40
  -3  11   0  222.18   10.50
   4 -11   0   87.79    4.70
  -4 -11   0   88.29    4.90
  -4 -11   0   89.49    4.70
   4 -11   0   90.59    4.80
   4 -11   0   93.09    4.70
   4  11   0   89.59    4.60
  -4  11   0   84.99    4.60
   4  11   0   81.39    4.70
  -4  11   0   93.99    4.80
  -5 -11   0   39.10    2.70
  -5 -11   0   44.30    2.60
   5 -11   0   42.70    2.60
   5 -11   0   45.00    2.70
   5 -11   0   46.00    2.70
   5  11   0   43.40    2.70
  -5  11   0   44.30    2.60
   5  11   0   43.40    2.50
   5  11   0   41.60    2.50
  -5  11   0   43.10    2.60
   6 -11   0   48.40    3.00
   6 -11   0   51.59    3.00
   6 -11   0   47.80    2.90
  -6 -11   0   49.60    3.10
  -6 -11   0   54.79    3.00
   6  11   0   49.70    2.80
   6  11   0   49.20    3.00
  -6  11   0   47.30    3.00
   6  11   0   54.59    2.90
  -6  11   0   48.20    3.00
   7 -11   0   31.80    2.20
  -7 -11   0   30.40    2.00
   7 -11   0   32.20    2.20
   7 -11   0   31.60    2.00
  -7 -11   0   30.90    2.30
  -7  11   0   27.30    2.10
   7  11   0   29.90    1.80
   7  11   0   27.20    2.10
   7  11   0   29.10    2.00
  -8 -11   0  105.29    6.00
  -8 -11   0  108.29    5.60
   8 -11   0  105.69    5.60
   8 -11   0  108.19    5.80
   8 -11   0  100.69    5.80
   8  11   0  115.49    5.70
   8  11   0  102.99    5.80
  -8  11   0  102.99    5.90
   9 -11   0   21.50    1.90
  -9 -11   0   24.50    2.10
   9 -11   0   22.80    1.70
   9 -11   0   27.60    2.10
  -9 -11   0   24.70    1.70
   9  11   0   23.00    1.70
   9  11   0   23.10    1.50
  -9  11   0   23.60    2.10
   9  11   0   21.70    1.90
 -10 -11   0    1.20    0.70
  10 -11   0    3.90    0.80
  10 -11   0    2.50    0.90
  10 -11   0    2.50    0.80
  10  11   0    3.80    0.90
 -10  11   0    4.60    1.20
  10  11   0    3.00    0.50
  10  11   0    5.30    0.90
 -10  11   0    2.50    0.70
  11 -11   0    3.60    1.00
 -11  11   0    5.00    1.30
  11  11   0    2.00    0.40
  11  11   0    1.90    0.70
  11  11   0    2.60    0.90
  12 -11   0    0.80    0.80
  12 -11   0   -0.30    0.50
 -12  11   0    1.40    1.00
  12  11   0    1.50    0.80
  12  11   0    0.60    0.60
  12  11   0    0.80    0.30
   0 -12   0  151.18    7.90
   0 -12   0  154.58    8.00
   0 -12   0  154.48    7.90
   0  12   0  173.48    7.70
   0  12   0  143.49    7.80
   1 -12   0   74.09    3.80
   1 -12   0   69.59    3.70
   1 -12   0   61.39    3.60
  -1 -12   0   72.99    3.80
   1 -12   0   65.39    3.70
  -1 -12   0   65.89    3.80
  -1 -12   0   66.29    3.70
  -1  12   0   68.79    3.50
   1  12   0   64.09    3.60
  -1  12   0   62.19    3.60
   1  12   0   69.99    3.50
   2 -12   0   31.90    2.00
  -2 -12   0   26.00    1.90
   2 -12   0   28.50    1.90
  -2 -12   0   28.00    1.90
   2 -12   0   28.30    1.90
  -2  12   0   27.40    1.70
  -2  12   0   29.70    2.00
   2  12   0   26.80    1.80
   2  12   0   32.70    1.80
   3 -12   0   37.40    2.40
  -3 -12   0   39.70    2.60
   3 -12   0   41.30    2.50
  -3 -12   0   42.10    2.50
   3 -12   0   42.10    2.50
  -3  12   0   42.10    2.60
   3  12   0   36.50    2.30
  -3  12   0   43.00    2.40
   3  12   0   43.30    2.30
   4 -12   0   10.00    1.00
   4 -12   0    9.10    1.00
  -4 -12   0   10.30    1.10
   4 -12   0   10.80    1.20
  -4 -12   0    6.30    1.00
  -4  12   0    9.00    0.90
   4  12   0    7.50    1.00
   4  12   0    8.90    0.90
  -4  12   0    7.70    1.00
  -5 -12   0    6.60    0.90
   5 -12   0    5.10    0.80
   5 -12   0    5.60    0.80
  -5 -12   0    5.00    0.90
   5 -12   0    4.10    0.70
   5  12   0    4.10    0.80
   5  12   0    3.80    0.60
  -5  12   0    5.30    0.90
  -5  12   0    5.00    0.80
   5  12   0    5.60    0.80
  -6 -12   0    1.00    0.50
   6 -12   0    1.00    0.50
  -6 -12   0    0.20    0.50
   6 -12   0    0.80    0.50
   6 -12   0    0.50    0.50
   6  12   0    0.30    0.50
   6  12   0    0.50    0.50
  -6  12   0    0.80    0.50
   6  12   0    0.70    0.40
  -6  12   0    0.60    0.50
  -7 -12   0  270.77   13.90
   7 -12   0  268.97   13.50
   7 -12   0  276.57   13.70
  -7 -12   0  282.57   13.60
   7 -12   0  282.97   13.80
   7  12   0  261.47   13.70
   7  12   0  272.77   13.50
  -7  12   0  281.27   13.70
   7  12   0  262.27   13.40
  -8 -12   0   12.40    1.20
   8 -12   0   11.30    1.20
   8 -12   0   10.30    1.40
  -8 -12   0   12.20    1.50
   8 -12   0   13.60    1.50
   8  12   0   10.80    1.40
  -8  12   0   12.50    1.60
   8  12   0   13.50    1.10
   8  12   0   11.70    1.20
   9 -12   0    1.00    0.60
   9 -12   0    0.80    0.50
  -9 -12   0    1.20    0.50
   9 -12   0    3.00    0.90
  -9 -12   0    2.20    0.80
  -9  12   0    1.40    1.10
   9  12   0    2.40    0.80
   9  12   0    2.10    0.50
  -9  12   0    2.60    0.90
   9  12   0    2.30    0.60
 -10 -12   0   39.80    3.20
 -10 -12   0   43.70    2.60
  10 -12   0   46.80    3.10
  10 -12   0   35.70    2.90
  10  12   0   45.60    2.70
  10  12   0   38.40    2.80
  10  12   0   41.40    2.40
 -10  12   0   46.40    3.30
  11 -12   0    8.80    1.20
  11 -12   0    8.20    1.40
 -11  12   0   11.30    1.90
  11  12   0    9.50    1.20
  11  12   0    8.30    0.80
  11  12   0    7.40    1.30
  12 -12   0   59.19    3.90
  12 -12   0   47.70    3.30
 -12  12   0   60.69    4.20
  12  12   0   51.99    2.90
  12  12   0   56.19    3.30
  12  12   0   54.19    3.60
   0 -13   0    0.70    0.50
   0 -13   0    1.00    0.50
   0 -13   0    1.60    0.50
   0  13   0    1.30    0.50
   0  13   0    0.90    0.30
   1 -13   0  147.49    6.80
  -1 -13   0  129.19    6.80
   1 -13   0  120.99    6.70
   1 -13   0  123.89    6.80
  -1 -13   0  130.39    6.70
  -1 -13   0  128.89    6.80
   1  13   0  124.69    6.60
  -1  13   0  126.79    6.70
  -1  13   0  136.69    6.50
  -2 -13   0   11.30    1.10
   2 -13   0   10.00    1.10
  -2 -13   0   10.00    1.20
  -2 -13   0   10.50    1.20
   2 -13   0   12.10    1.20
   2 -13   0   10.30    1.00
   2  13   0   10.30    0.90
  -2  13   0    8.70    0.90
   2  13   0    9.50    1.00
  -3 -13   0    0.40    0.50
   3 -13   0    0.30    0.40
   3 -13   0    1.10    0.50
   3 -13   0    0.60    0.40
  -3 -13   0    0.00    0.40
   3  13   0    0.40    0.40
  -3  13   0    0.70    0.50
  -3  13   0    0.70    0.40
   3  13   0    0.20    0.40
   4 -13   0    2.40    0.60
   4 -13   0    3.30    0.70
  -4 -13   0    2.50    0.70
  -4 -13   0    3.30    0.70
   4 -13   0    2.70    0.60
  -4  13   0    4.70    0.80
  -4  13   0    3.60    0.70
   4  13   0    2.80    0.60
   5 -13   0    1.50    0.60
  -5 -13   0    1.00    0.50
   5 -13   0    1.50    0.50
  -5 -13   0    1.20    0.60
   5 -13   0    1.40    0.60
   5  13   0    0.70    0.50
  -5  13   0    2.60    0.70
  -5  13   0    1.10    0.50
   5  13   0    1.80    0.70
   5  13   0    1.60    0.50
   6 -13   0  245.78   12.00
   6 -13   0  234.68   11.80
  -6 -13   0  227.88   12.10
  -6 -13   0  234.58   11.90
   6 -13   0  242.68   12.00
   6  13   0  247.18   11.80
  -6  13   0  232.28   11.80
   6  13   0  231.88   11.60
   6  13   0  226.88   11.90
  -7 -13   0  124.09    6.70
   7 -13   0  125.39    6.70
  -7 -13   0  129.49    7.00
   7 -13   0  135.79    7.00
   7 -13   0  137.79    6.90
   7  13   0  121.19    6.80
   7  13   0  122.89    6.60
  -7  13   0  142.19    6.90
   7  13   0  117.69    6.50
   8 -13   0  126.19    6.80
   8 -13   0  136.29    7.00
  -8 -13   0  126.99    6.80
  -8 -13   0  131.69    7.20
   8 -13   0  137.89    7.10
   8  13   0  125.39    6.60
   8  13   0  131.89    6.70
  -8  13   0  121.69    7.00
  -9 -13   0    6.00    0.90
   9 -13   0    5.10    1.10
   9 -13   0    4.80    1.00
  -9 -13   0    4.20    1.00
   9  13   0    5.70    1.00
   9  13   0    4.70    0.80
   9  13   0    5.70    0.70
  -9  13   0    4.00    0.90
  -9  13   0    3.60    1.00
 -10 -13   0   53.19    3.10
  10 -13   0   45.70    3.10
  10 -13   0   52.39    3.50
 -10  13   0   54.59    3.70
  10  13   0   52.79    2.90
  10  13   0   48.30    3.30
  10  13   0   52.59    3.10
  11 -13   0    2.30    0.80
  11 -13   0    3.60    1.00
  11  13   0    1.90    0.50
  11  13   0    3.50    0.90
 -11  13   0    2.40    1.00
  11  13   0    4.00    0.80
   0 -14   0   12.30    1.30
   0 -14   0   13.60    1.20
   0 -14   0   13.50    1.30
   0  14   0   11.30    1.20
   0  14   0   13.40    1.00
  -1 -14   0   32.30    2.20
  -1 -14   0   35.40    2.30
  -1 -14   0   33.30    2.30
   1 -14   0   32.00    2.20
   1 -14   0   35.40    2.30
   1 -14   0   34.50    2.30
   1  14   0   34.20    2.00
  -1  14   0   34.80    2.00
   1  14   0   34.20    2.20
   2 -14   0    5.30    0.90
  -2 -14   0    6.80    1.00
   2 -14   0    6.20    0.90
  -2 -14   0    5.10    0.80
   2 -14   0    4.60    0.80
  -2 -14   0    5.80    0.90
   2 -14   0    6.10    0.90
   2  14   0    5.90    0.80
   2  14   0    7.30    0.70
  -2  14   0    7.30    0.80
  -3 -14   0   10.30    1.20
  -3 -14   0   11.60    1.30
   3 -14   0   11.70    1.30
   3 -14   0    9.90    1.10
   3 -14   0    9.90    1.10
  -3  14   0    9.70    1.00
  -3  14   0   10.80    1.20
   3  14   0    8.70    0.90
   3  14   0    8.50    1.00
   4 -14   0   57.99    3.50
  -4 -14   0   60.69    3.50
   4 -14   0   62.49    3.50
   4 -14   0   59.99    3.50
  -4 -14   0   54.59    3.60
   4  14   0   54.69    3.30
  -4  14   0   63.59    3.60
  -4  14   0   57.59    3.30
   4  14   0   63.09    3.30
  -5 -14   0    3.20    0.70
   5 -14   0    3.30    0.70
  -5 -14   0    3.10    0.80
   5 -14   0    2.70    0.70
   5 -14   0    2.50    0.70
  -5  14   0    2.90    0.70
   5  14   0    2.70    0.60
   5  14   0    2.70    0.70
  -5  14   0    3.30    0.90
  -6 -14   0   23.00    1.80
  -6 -14   0   20.80    1.90
   6 -14   0   21.20    1.80
   6 -14   0   22.10    1.70
   6 -14   0   23.30    1.80
  -6  14   0   21.50    1.70
   6  14   0   19.90    1.60
   6  14   0   20.80    1.50
   6  14   0   20.70    1.70
   7 -14   0    3.80    0.80
   7 -14   0    5.70    1.10
  -7 -14   0    7.00    1.20
  -7 -14   0    4.70    0.90
   7 -14   0    4.60    1.00
   7  14   0    4.00    0.70
  -7  14   0    6.30    1.10
   7  14   0    4.70    0.80
   7  14   0    4.90    0.90
  -8 -14   0   13.40    1.70
   8 -14   0   12.80    1.60
  -8 -14   0   15.70    1.40
   8 -14   0   15.40    1.70
   8  14   0   14.90    1.30
   8  14   0   10.20    1.40
   8  14   0   13.50    1.20
  -8  14   0   10.30    1.40
  -8  14   0   12.60    1.50
   9 -14   0   12.50    1.60
   9 -14   0    8.30    1.10
   9 -14   0    8.40    1.40
  -9 -14   0    8.50    2.00
  -9 -14   0   11.60    1.30
   9  14   0   10.70    1.40
   9  14   0   11.70    1.10
  -9  14   0    8.80    1.40
   9  14   0   13.20    1.20
  10 -14   0    0.60    0.50
  10 -14   0    0.50    0.80
 -10 -14   0    0.30    0.50
  10  14   0    0.00    0.50
  10  14   0    0.10    0.70
  10  14   0   -0.10    0.40
 -10  14   0   -0.40    0.70
  11 -14   0   59.99    3.90
  11 -14   0   70.29    4.50
 -11  14   0   72.39    4.70
  11  14   0   64.29    4.10
  11  14   0   67.29    3.80
  11  14   0   65.79    3.60
   0 -15   0    0.90    0.50
   0 -15   0    2.10    0.60
   0 -15   0    0.50    0.50
   0  15   0    1.30    0.50
   0  15   0    1.10    0.40
   1 -15   0    0.70    0.50
  -1 -15   0    0.30    0.40
  -1 -15   0   -0.10    0.50
   1 -15   0    0.20    0.50
  -1 -15   0    0.40    0.50
   1 -15   0   -0.10    0.40
   1  15   0   -0.10    0.40
   1  15   0    1.00    0.40
  -1  15   0    0.80    0.40
   2 -15   0    7.10    0.90
   2 -15   0    4.90    0.90
   2 -15   0    5.10    0.90
  -2 -15   0    8.10    1.20
   2 -15   0    5.80    1.00
  -2 -15   0    6.90    1.10
  -2 -15   0    6.00    1.00
   2  15   0    5.90    0.90
  -2  15   0    6.00    0.80
   2  15   0    7.00    0.80
  -3 -15   0   21.80    1.80
   3 -15   0   26.00    1.80
   3 -15   0   20.50    1.70
  -3 -15   0   21.40    1.80
  -3 -15   0   22.50    1.90
   3 -15   0   21.20    1.70
  -3  15   0   21.60    1.50
   3  15   0   21.70    1.60
   3  15   0   24.50    1.50
  -4 -15   0   47.50    3.10
   4 -15   0   46.00    2.90
   4 -15   0   45.70    2.90
   4 -15   0   41.80    2.90
  -4 -15   0   49.40    3.00
  -4  15   0   47.50    2.80
  -4  15   0   48.60    3.00
   4  15   0   47.90    2.70
   4  15   0   42.00    2.70
  -5 -15   0    0.30    0.50
   5 -15   0   -0.20    0.40
  -5 -15   0   -0.40    0.50
   5 -15   0   -0.10    0.40
   5 -15   0   -0.10    0.50
   5  15   0    0.90    0.40
  -5  15   0    0.70    0.60
   5  15   0   -0.40    0.40
   5  15   0    0.20    0.40
  -5  15   0    0.60    0.50
   6 -15   0   41.10    2.70
   6 -15   0   37.70    2.70
  -6 -15   0   40.60    2.60
  -6 -15   0   43.20    2.90
   6  15   0   36.40    2.40
  -6  15   0   34.90    2.50
   6  15   0   39.10    2.40
  -6  15   0   38.70    3.10
  -7 -15   0   35.30    2.50
   7 -15   0   28.00    2.70
  -7 -15   0   36.70    2.70
   7 -15   0   39.70    2.60
   7 -15   0   32.80    2.50
  -7  15   0   34.00    2.50
   7  15   0   37.90    2.30
   7  15   0   34.80    2.50
   7  15   0   32.60    2.20
  -7  15   0   35.40    2.50
  -8 -15   0    0.30    0.50
   8 -15   0   -0.80    0.40
  -8 -15   0    1.10    0.60
   8 -15   0    0.30    0.60
   8 -15   0    0.40    0.60
   8  15   0    0.60    0.50
  -8  15   0    0.60    0.60
   8  15   0    0.20    0.40
   8  15   0   -0.80    0.50
  -8  15   0    0.50    0.60
   9 -15   0    0.10    0.50
   9 -15   0   -0.10    0.70
  -9 -15   0    0.10    0.50
   9  15   0    1.50    0.80
   9  15   0    0.40    0.50
   9  15   0   -0.20    0.40
  -9  15   0    0.30    0.80
  10 -15   0   20.40    2.10
 -10 -15   0   22.30    1.90
  10 -15   0   21.90    2.20
  10  15   0   25.60    1.70
 -10  15   0   24.60    2.40
  10  15   0   25.20    1.80
  10  15   0   21.40    2.00
   0 -16   0    2.00    0.70
   0 -16   0    2.40    0.70
   0  16   0    2.00    0.50
   1 -16   0   47.40    3.00
   1 -16   0   40.10    2.90
  -1 -16   0   48.00    3.00
  -1 -16   0   46.20    2.90
   1  16   0   45.70    2.90
   1  16   0   49.50    2.60
  -1  16   0   46.50    2.60
  -2 -16   0   89.99    5.20
   2 -16   0   87.29    5.10
  -2 -16   0   87.89    5.10
  -2 -16   0   95.29    5.20
   2  16   0   93.79    5.00
   2  16   0   94.29    4.80
  -2  16   0   96.89    4.90
  -3 -16   0    4.80    0.90
   3 -16   0    5.20    0.90
   3 -16   0    4.20    0.90
  -3 -16   0    2.50    0.80
  -3 -16   0    3.90    1.00
  -3  16   0    3.60    0.70
   3  16   0    3.10    0.70
   3  16   0    3.60    0.60
   4 -16   0    7.70    1.10
   4 -16   0    8.00    1.10
  -4 -16   0    7.50    1.20
  -4 -16   0    6.90    1.10
   4  16   0    8.40    0.90
   4  16   0    8.10    1.00
  -4  16   0    7.20    1.00
   5 -16   0    7.70    1.20
  -5 -16   0    6.80    1.10
  -5 -16   0    7.80    1.20
   5 -16   0    7.20    1.10
  -5  16   0    8.00    1.50
   5  16   0    5.60    0.90
   5  16   0    6.10    0.80
  -5  16   0    6.10    0.90
   6 -16   0    0.00    0.50
  -6 -16   0    0.70    0.60
  -6 -16   0    0.50    0.60
   6 -16   0    0.40    0.50
   6 -16   0    0.70    0.70
  -6  16   0   -0.20    0.50
  -6  16   0    1.10    0.70
   6  16   0    0.60    0.50
   6  16   0   -0.50    0.40
   7 -16   0   11.50    1.40
  -7 -16   0    7.90    1.30
   7 -16   0   10.10    1.40
   7 -16   0   11.20    1.50
  -7 -16   0    9.60    1.30
  -7  16   0    9.10    1.30
   7  16   0   10.00    1.20
   7  16   0   11.00    1.20
  -7  16   0   10.20    1.40
   8 -16   0   17.70    1.90
   8 -16   0   13.50    1.60
  -8 -16   0   16.50    1.60
   8 -16   0   13.90    1.70
   8  16   0   13.30    1.30
   8  16   0   12.90    1.30
  -8  16   0   14.80    1.80
  -9 -16   0    1.20    0.70
   9 -16   0    0.10    0.70
  -9  16   0    0.50    0.80
   9  16   0   -0.20    0.40
   9  16   0   -0.50    0.60
   9  16   0    0.60    0.50
 -10 -16   0    2.90    0.90
  10 -16   0    2.70    1.10
  10  16   0    2.60    0.90
  10  16   0    3.20    0.70
 -10  16   0    4.90    1.30
  10  16   0    4.40    0.80
   0 -17   0    2.50    0.80
   0 -17   0    2.80    0.80
   0  17   0    2.90    0.50
   1 -17   0   41.30    2.80
   1 -17   0   42.40    2.80
  -1 -17   0   46.50    2.90
  -1 -17   0   44.90    2.90
   1  17   0   45.60    2.50
   1  17   0   36.30    2.70
  -1  17   0   45.30    2.50
  -2 -17   0   -0.20    0.40
  -2 -17   0    0.30    0.60
   2 -17   0    1.20    0.70
  -2 -17   0    0.30    0.60
   2  17   0    0.40    0.50
  -2  17   0    0.30    0.40
   2  17   0    0.30    0.40
   3 -17   0    1.20    0.60
  -3 -17   0    0.10    0.50
  -3 -17   0    0.60    0.60
  -3 -17   0    0.00    0.50
   3 -17   0    0.60    0.60
   3  17   0    0.40    0.40
  -3  17   0    0.20    0.40
   3  17   0   -0.40    0.40
   4 -17   0    2.30    0.70
   4 -17   0    2.10    0.80
  -4 -17   0    2.60    0.80
   4 -17   0    2.30    0.80
   4 -17   0    2.20    0.80
  -4 -17   0    2.40    0.80
  -4 -17   0    1.70    0.80
  -4  17   0    1.90    0.60
   4  17   0    1.80    0.50
   4  17   0    2.00    0.60
  -5 -17   0   65.09    4.00
   5 -17   0   61.49    3.90
  -5 -17   0   62.29    4.10
   5 -17   0   64.99    4.00
   5 -17   0   68.39    4.00
   5  17   0   66.59    3.70
   5  17   0   61.89    3.70
  -5  17   0   60.49    3.80
   5  17   0   70.29    3.60
  -5  17   0   69.79    4.10
  -6 -17   0    0.20    0.60
   6 -17   0   -0.50    0.60
   6 -17   0   -0.20    0.50
   6 -17   0    0.50    0.60
  -6 -17   0    0.20    0.50
   6  17   0    0.20    0.40
  -6  17   0   -0.10    0.50
   6  17   0    1.00    0.50
  -6  17   0    0.80    0.60
   6  17   0    0.70    0.50
   7 -17   0   -0.40    0.50
   7 -17   0    0.90    0.70
  -7 -17   0    0.40    0.60
   7 -17   0   -0.50    0.50
   7  17   0    0.20    0.40
  -7  17   0    0.40    0.60
   7  17   0    0.20    0.50
   8 -17   0   29.60    2.50
  -8 -17   0   33.30    2.40
   8 -17   0   24.20    2.30
   8  17   0   31.60    2.00
  -8  17   0   29.50    2.40
   8  17   0   28.70    2.10
   9 -17   0   33.60    2.70
  -9 -17   0   33.90    2.40
   9  17   0   31.40    2.00
  -9  17   0   28.50    2.60
   9  17   0   27.60    2.10
   0 -18   0   23.20    2.00
   0 -18   0   26.40    2.00
   0  18   0   23.00    1.60
  -1 -18   0    2.70    0.80
   1 -18   0    3.30    0.90
  -1 -18   0    3.60    0.80
   1 -18   0    3.70    0.80
   1  18   0    2.30    0.50
  -1  18   0    3.70    0.60
  -2 -18   0   19.90    1.80
   2 -18   0   19.20    1.80
  -2 -18   0   22.30    1.90
  -2  18   0   20.10    1.50
   2  18   0   19.40    1.70
   2  18   0   21.40    1.40
  -3 -18   0   34.40    2.50
   3 -18   0   32.50    2.90
  -3 -18   0   35.90    2.60
  -3 -18   0   36.20    2.70
   3 -18   0   34.60    2.50
  -3  18   0   34.80    2.20
   3  18   0   34.00    2.10
   3  18   0   35.90    2.40
  -4 -18   0   11.40    1.40
  -4 -18   0   12.70    1.50
   4 -18   0   12.60    1.50
   4 -18   0   13.90    1.60
   4 -18   0   11.50    1.50
  -4 -18   0    9.50    1.50
   4 -18   0   12.20    1.60
   4  18   0   12.50    1.10
  -4  18   0   11.70    1.20
   4  18   0   12.50    1.40
  -5 -18   0   10.70    1.40
   5 -18   0    9.70    1.30
   5 -18   0    8.10    1.20
   5 -18   0   12.00    1.50
  -5 -18   0    5.80    1.20
  -5  18   0   10.10    1.20
   5  18   0   10.60    1.10
   5  18   0   10.40    1.00
  -5  18   0    8.80    1.30
   5  18   0    8.50    1.10
  -6 -18   0   19.10    1.80
   6 -18   0   17.80    1.80
   6 -18   0   20.30    1.90
   6  18   0   20.30    1.60
   6  18   0   19.00    1.60
  -6  18   0   21.30    1.80
   6  18   0   21.50    1.50
  -7 -18   0   29.70    2.40
   7 -18   0   27.70    2.40
   7 -18   0   35.70    2.70
   7  18   0   32.40    2.10
   7  18   0   29.70    2.20
   7  18   0   35.50    2.20
  -7  18   0   33.20    2.50
  -8 -18   0    3.20    0.90
   8 -18   0    3.20    1.00
  -8  18   0    4.00    1.00
   8  18   0    2.60    0.80
   8  18   0    3.00    0.70
   0 -19   0    3.20    0.90
   0 -19   0    2.60    1.20
   0 -19   0    3.60    0.90
   0  19   0    3.00    0.60
  -1 -19   0    1.40    0.80
  -1 -19   0    1.50    0.70
   1 -19   0    1.30    0.70
   1 -19   0    2.20    0.80
  -1 -19   0    1.70    0.70
   1 -19   0    0.00    0.70
   1  19   0    1.60    0.50
  -1  19   0    2.30    0.60
   2 -19   0    2.80    0.90
  -2 -19   0    2.10    0.80
  -2 -19   0    4.40    1.00
  -2 -19   0    3.70    0.90
   2 -19   0    2.20    0.90
   2 -19   0    0.50    0.70
  -2  19   0    2.40    0.60
   2  19   0    2.70    0.50
   3 -19   0   19.10    2.00
   3 -19   0   13.40    1.60
  -3 -19   0   17.60    1.70
   3 -19   0   16.70    1.90
  -3 -19   0   14.50    1.60
  -3 -19   0   15.00    1.80
   3  19   0   16.40    1.60
   3  19   0   14.50    1.20
  -3  19   0   15.30    1.30
   4 -19   0    0.60    0.90
   4 -19   0    0.50    0.90
  -4 -19   0    1.90    0.80
  -4 -19   0    0.20    0.80
  -4 -19   0    0.50    0.70
   4 -19   0    0.40    0.60
   4 -19   0    0.40    0.70
  -4  19   0   -0.10    0.50
   4  19   0   -0.10    0.40
   4  19   0    0.90    0.60
   5 -19   0    7.10    1.20
  -5 -19   0    7.20    1.30
   5 -19   0    7.50    1.30
  -5 -19   0    5.10    1.00
   5  19   0    5.90    1.00
  -5  19   0    6.90    1.10
   5  19   0    7.10    1.00
   5  19   0    8.40    0.90
  -6 -19   0   -0.50    0.50
   6 -19   0   -0.20    0.50
   6 -19   0   -0.10    0.70
  -6  19   0   -0.60    0.50
   6  19   0    0.30    0.40
   6  19   0    0.10    0.50
   6  19   0    0.30    0.50
  -7 -19   0   29.60    2.60
   7 -19   0   33.50    2.70
   7 -19   0   38.60    2.90
   7  19   0   36.00    2.50
  -7  19   0   34.10    2.60
   7  19   0   37.90    2.30
   7  19   0   39.00    2.30
   8 -19   0   17.30    2.00
  -8 -19   0   13.60    1.70
  -8  19   0   19.90    2.00
   8  19   0   17.20    1.60
   8  19   0   17.80    1.50
   8  19   0   18.40    1.40
   0 -20   0   85.99    6.50
   0 -20   0  106.79    5.70
   0 -20   0   82.99    5.50
   0  20   0  107.69    5.10
  -1 -20   0   -0.10    0.70
   1 -20   0   -0.30    0.50
  -1 -20   0   -0.40    0.50
   1 -20   0    0.30    0.70
   1  20   0   -0.30    0.40
  -1  20   0   -0.10    0.40
   2 -20   0   -0.20    0.60
  -2 -20   0    1.10    0.70
  -2 -20   0   -0.20    0.50
   2  20   0   -0.20    0.30
  -2  20   0   -0.30    0.40
  -3 -20   0    3.00    0.90
   3 -20   0    6.20    1.20
  -3 -20   0    6.40    1.20
  -3  20   0    6.00    0.90
   3  20   0    6.90    0.80
   4 -20   0    6.30    1.20
  -4 -20   0    4.40    1.00
  -4 -20   0    3.20    1.00
   4  20   0    4.50    0.60
  -4  20   0    4.40    0.90
   5 -20   0    3.00    0.80
   5 -20   0    3.50    1.00
  -5 -20   0    4.40    1.10
  -5 -20   0    4.60    1.00
   5  20   0    4.90    0.80
   5  20   0    2.70    0.60
  -5  20   0    3.80    0.90
  -6 -20   0   -0.40    0.50
  -6 -20   0    0.90    0.90
   6 -20   0   -0.60    0.70
   6 -20   0   -0.10    0.50
   6  20   0    0.30    0.50
  -6  20   0    0.30    0.60
   6  20   0    0.20    0.40
   7 -20   0    1.80    1.00
  -7 -20   0   -0.10    0.50
  -7  20   0    0.00    0.60
   7  20   0    0.50    0.50
   7  20   0    0.90    0.50
   0 -21   0    2.10    0.80
   0  21   0    1.90    0.50
   1 -21   0    0.10    0.70
  -1 -21   0   -0.40    0.60
   1  21   0    0.40    0.40
  -1  21   0    0.00    0.40
  -2 -21   0    0.40    0.80
   2 -21   0    0.20    0.60
   2  21   0    0.40    0.40
  -2  21   0    0.40    0.50
   3 -21   0    2.60    0.90
  -3 -21   0    4.50    1.10
  -3  21   0    4.40    0.80
   3  21   0    4.00    0.60
  -4 -21   0    0.40    0.80
   4 -21   0    0.40    0.80
  -4  21   0    1.80    0.70
   4  21   0    1.30    0.40
   5 -21   0    1.10    0.60
   5 -21   0    1.80    1.00
  -5 -21   0    2.90    1.00
  -5  21   0    2.50    0.80
   5  21   0    0.90    0.40
   5  21   0    1.90    0.60
   6 -21   0    0.80    0.90
  -6 -21   0    0.30    0.80
   6 -21   0    1.30    0.80
   6  21   0    2.20    0.60
  -6  21   0    2.40    0.80
   6  21   0    1.20    0.50
   0 -22   0   48.30    3.40
   0  22   0   47.60    2.80
   1 -22   0   27.60    2.40
  -1 -22   0   28.80    2.40
   1  22   0   24.30    1.70
  -1  22   0   26.00    1.80
   2 -22   0   25.60    2.20
  -2 -22   0   24.70    2.20
   2  22   0   20.60    1.50
  -2  22   0   20.20    1.70
   3 -22   0   -0.30    0.70
  -3 -22   0    0.50    0.90
   3  22   0    0.10    0.40
  -3  22   0    0.00    0.50
   4 -22   0    7.60    1.40
  -4 -22   0    8.50    1.50
  -4  22   0    7.90    1.10
   4  22   0    7.10    0.80
   0 -23   0    1.60    1.00
   0  23   0    0.70    0.50
   1 -23   0   35.60    2.70
  -1 -23   0   35.10    2.80
  -1  23   0   28.70    2.10
   1  23   0   30.60    2.00
 -14   0   1    0.70    0.90
  14   0  -1   -0.20    0.70
  13   0  -1   -0.10    0.20
  13   0  -1   -0.30    0.60
 -13   0   1    1.40    1.00
  12   0  -1    0.10    0.50
  12   0  -1   -0.30    0.40
  12   0  -1   -0.10    0.20
 -12   0   1   -0.60    0.40
  12   0  -1    0.00    0.20
 -12   0   1   -1.40    0.60
  11   0  -1    0.30    0.30
 -11   0   1    0.40    0.60
  11   0  -1   -0.10    0.40
  11   0  -1    0.50    0.50
 -11   0   1   -0.70    0.60
  11   0  -1   -0.20    0.20
 -10   0   1    0.00    0.70
  10   0  -1    0.70    0.60
  10   0  -1    0.00    0.40
  10   0  -1    0.40    0.30
 -10   0   1    0.30    0.60
  10   0  -1    0.50    0.20
  -9   0   1    0.40    0.50
   9   0  -1    0.50    0.50
   9   0  -1   -0.30    0.40
  -9   0   1    0.40    0.60
   9   0  -1    0.20    0.30
   8   0  -1    0.20    0.30
   8   0  -1    0.10    0.20
  -8   0   1    0.10    0.40
  -8   0   1    0.10    0.50
   8   0  -1   -0.20    0.40
  -7   0   1   -0.40    0.30
   7   0  -1   -0.10    0.20
  -7   0   1   -0.10    0.30
   7   0  -1    0.00    0.30
   7   0  -1   -0.10    0.30
   6   0  -1    0.60    0.30
   6   0  -1    0.00    0.30
  -6   0   1    0.20    0.30
  -6   0   1    0.60    0.30
   5   0  -1    0.40    0.30
  -5   0   1   -0.30    0.30
   5   0  -1    0.20    0.30
  -5   0   1   -0.10    0.30
   4   0  -1    0.30    0.20
  -4   0   1    0.30    0.30
   4   0  -1    0.40    0.20
  -4   0   1    0.40    0.20
   3   0  -1    0.20    0.20
  -3   0   1    0.20    0.20
   3   0  -1    0.30    0.20
  -3   0   1    0.20    0.20
   2   0  -1    0.10    0.10
  -2   0   1   -0.10    0.10
  -2   0   1    0.30    0.10
   2   0  -1    0.00    0.10
   1   0  -1    0.00    0.10
  -1   0   1    0.00    0.10
  -1   0   1    0.00    0.10
  -1   0   1    0.10    0.10
   1   0  -1    0.00    0.10
   1   0  -1    0.10    0.10
   1   0   1    0.10    0.10
   1   0   1    0.10    0.10
  -1   0  -1    0.10    0.10
   2   0   1    0.30    0.20
  -2   0  -1   -0.30    0.20
   2   0   1    0.10    0.20
  -2   0  -1    0.20    0.20
   3   0   1    0.20    0.20
  -3   0  -1    0.20    0.20
   3   0   1    0.10    0.30
  -3   0  -1    0.10    0.30
  -4   0  -1    0.10    0.30
  -4   0  -1   -0.20    0.20
   4   0   1    0.30    0.30
   4   0   1    0.30    0.30
   5   0   1    0.10    0.30
   5   0   1    0.00    0.30
  -5   0  -1    0.40    0.40
  -5   0  -1    0.30    0.30
  -6   0  -1   -0.10    0.40
   6   0   1    0.20    0.30
   6   0   1    0.00    0.30
  -6   0  -1    0.10    0.30
   7   0   1    0.10    0.30
   7   0   1   -0.10    0.40
   7   0   1   -0.10    0.30
  -7   0  -1    0.00    0.40
  -7   0  -1   -0.30    0.40
   8   0   1    0.30    0.40
  -8   0  -1   -0.30    0.40
   8   0   1    0.50    0.50
   8   0   1   -0.20    0.30
  -8   0  -1    0.10    0.60
   9   0   1   -0.20    0.30
   9   0   1    0.00    0.50
  -9   0  -1    1.00    0.60
  -9   0  -1    0.00    0.60
   9   0   1   -0.40    0.30
  10   0   1   -1.10    0.50
 -10   0  -1   -0.10    0.60
  10   0   1   -0.30    0.40
 -10   0  -1    0.10    0.60
  10   0   1    0.00    0.40
  11   0   1    0.20    0.40
  11   0   1    0.30    0.60
 -11   0  -1    0.20    0.70
 -11   0  -1    0.00    0.60
  12   0   1   -0.10    0.30
  12   0   1    0.00    0.60
  12   0   1   -0.10    0.40
 -12   0  -1    0.10    0.50
  13   0   1    0.40    0.40
  13   0   1    0.00    0.70
  13   0   1    0.60    0.40
  14   0   1   -0.10    0.70
  14   0   1    0.00    0.30
  14   0   1   -0.40    0.30
  14  -1  -1    3.30    1.00
 -14   1   1    4.50    1.40
  14   1  -1    5.80    1.20
  13  -1  -1   16.00    1.80
  13  -1  -1   16.10    1.00
 -13  -1   1   15.70    2.20
  13  -1  -1   15.60    1.00
 -13   1   1   12.90    2.10
  13   1  -1   15.90    1.70
  13   1  -1   16.90    2.10
 -12  -1   1   14.70    2.00
  12  -1  -1   20.40    1.80
  12  -1  -1   18.40    1.20
  12  -1  -1   19.20    1.70
 -12  -1   1   17.80    1.80
  12  -1  -1   19.70    1.30
  12   1  -1   19.40    1.80
 -12   1   1   24.50    2.70
  12   1  -1   19.70    1.70
 -12   1   1   17.70    1.80
  12   1  -1   20.60    1.10
  12   1  -1   21.00    1.10
  11  -1  -1    2.60    0.40
 -11  -1   1    1.40    0.70
  11  -1  -1    2.40    0.50
 -11  -1   1    1.80    0.90
  11  -1  -1    1.80    0.70
  11   1  -1    1.60    0.70
 -11   1   1    3.60    0.90
  11   1  -1    2.20    0.40
  11   1  -1    1.60    0.30
  11   1  -1    2.60    0.70
 -11   1   1    1.20    0.90
  10  -1  -1  227.58   11.90
  10  -1  -1  244.68   11.50
 -10  -1   1  248.18   12.00
  10  -1  -1  237.18   11.40
  10  -1  -1  235.88   11.80
 -10   1   1  220.38   12.10
  10   1  -1  228.88   11.90
 -10   1   1  236.98   12.00
  10   1  -1  237.58   11.40
  10   1  -1  231.38   11.80
  10   1  -1  238.28   11.30
   9  -1  -1   22.60    1.40
  -9  -1   1   18.20    1.80
   9  -1  -1   20.30    1.60
  -9  -1   1   23.70    1.80
   9  -1  -1   21.10    1.60
   9  -1  -1   21.90    1.20
   9   1  -1   19.70    1.60
   9   1  -1   20.30    1.50
   9   1  -1   19.80    1.20
  -9   1   1   23.20    1.90
  -9   1   1   22.00    1.70
  -8  -1   1  118.59    6.00
   8  -1  -1  107.49    5.80
   8  -1  -1  108.49    5.90
  -8  -1   1  111.49    6.00
   8   1  -1  112.49    5.50
  -8   1   1  113.69    5.90
   8   1  -1  110.89    5.90
  -8   1   1  110.99    6.00
   8   1  -1  111.09    5.80
  -7  -1   1  151.38    8.80
   7  -1  -1  177.48    8.60
  -7  -1   1  179.98    8.80
   7  -1  -1  163.08    8.70
   7   1  -1  169.68    8.70
  -7   1   1  173.68    8.70
   7   1  -1  182.58    8.60
   7   1  -1  184.98    8.40
  -7   1   1  172.68    8.80
   6  -1  -1  104.19    5.70
  -6  -1   1  117.39    5.80
  -6  -1   1  112.99    5.80
   6  -1  -1  114.29    5.70
  -6   1   1  118.59    5.80
   6   1  -1  112.39    5.70
  -6   1   1  104.09    5.70
   6   1  -1  110.49    5.50
   6   1  -1  115.89    5.70
   5  -1  -1   29.80    1.80
  -5  -1   1   31.80    1.90
   5  -1  -1   28.90    1.80
  -5  -1   1   30.60    1.80
  -5   1   1   31.40    1.90
   5   1  -1   28.40    1.80
   5   1  -1   31.60    1.80
   5   1  -1   31.00    1.60
  -5   1   1   33.20    1.80
  -4  -1   1  140.19    7.00
  -4  -1   1  135.69    6.90
   4  -1  -1  137.29    6.90
   4  -1  -1  151.48    6.90
   4   1  -1  141.69    6.80
   4   1  -1  137.89    6.90
  -4   1   1  137.19    6.90
  -4   1   1  141.89    6.90
   4   1  -1  141.49    6.90
  -3  -1   1  548.05   77.49
   3  -1  -1  561.64   33.60
  -3  -1   1  555.24   33.40
   3   1  -1  541.95   33.60
  -3   1   1  525.25   74.19
  -2  -1   1  521.45   62.59
   2  -1  -1  501.95   28.00
  -2  -1   1  442.56   27.40
  -2   1   1  469.95   48.90
   2   1  -1  493.75   28.00
  -2   1   1  628.64   51.29
   1  -1  -1  620.74   43.70
  -1  -1   1  588.14   42.60
   1   1  -1  504.75   41.10
   1   1  -1  600.44   30.40
  -1   1   1  586.64   30.50
  -1   1   1  625.74   43.10
   0  -1   1    1.40    6.10
   0   1   1   24.90    3.70
  -1  -1  -1  132.19    6.30
   1   1   1  129.49    6.30
  -2  -1  -1   23.60    1.30
  -2  -1  -1   23.40    1.30
   2  -1   1   23.00    1.30
  -2   1  -1   23.50    1.30
   2   1   1   20.70    1.30
  -2   1  -1   24.90    1.40
   2   1   1   24.40    1.40
   2   1   1   23.10    1.30
  -3  -1  -1  834.42   47.20
   3  -1   1  832.12   47.10
  -3  -1  -1  868.31   91.29
   3  -1   1  824.22  109.09
  -3   1  -1  801.72  105.29
  -3   1  -1  747.73   46.10
   3   1   1  738.13   46.70
   3   1   1  793.12  106.69
   4  -1   1    4.40    0.60
   4  -1   1    3.80    0.50
  -4  -1  -1    3.00    0.50
  -4  -1  -1    5.00    0.70
  -4   1  -1    3.60    0.50
   4   1   1    4.80    0.60
   4   1   1    4.00    0.50
   4   1   1    4.00    0.50
  -4   1  -1    6.30    0.70
   5  -1   1  148.09    7.30
  -5  -1  -1  142.69    7.40
   5  -1   1  156.38    7.40
  -5  -1  -1  154.68    7.50
   5   1   1  144.49    7.20
   5   1   1  140.29    7.30
   5   1   1  157.18    7.40
  -5   1  -1  143.29    7.40
  -5   1  -1  136.59    7.40
  -6  -1  -1    6.00    0.80
   6  -1   1    4.90    0.70
  -6  -1  -1    7.20    1.00
   6  -1   1    7.00    0.70
  -6   1  -1    6.40    0.90
   6   1   1    6.30    0.80
  -6   1  -1    3.80    0.60
   6   1   1    5.70    0.70
   6   1   1    5.80    0.60
   7  -1   1  131.79    7.10
  -7  -1  -1  143.49    7.30
   7  -1   1  133.99    7.00
  -7  -1  -1  135.59    7.10
  -7   1  -1  133.89    7.00
   7   1   1  146.89    7.00
   7   1   1  132.19    7.10
  -7   1  -1  133.29    7.20
   7   1   1  142.79    6.90
  -8  -1  -1   52.49    3.30
   8  -1   1   50.29    3.10
  -8  -1  -1   55.79    3.20
   8  -1   1   51.79    3.00
  -8   1  -1   51.59    3.10
  -8   1  -1   49.30    3.30
   8   1   1   53.59    2.90
   8   1   1   50.89    3.10
   8   1   1   54.29    3.00
   9  -1   1  155.48    8.40
  -9  -1  -1  154.58    8.60
   9  -1   1  164.38    8.20
   9  -1   1  166.18    8.30
  -9  -1  -1  170.38    8.50
   9   1   1  156.38    8.40
   9   1   1  165.58    8.30
  -9   1  -1  145.09    8.60
  -9   1  -1  164.88    8.40
   9   1   1  169.88    8.10
  10  -1   1    0.70    0.50
  10  -1   1    0.90    0.40
 -10  -1  -1   -0.30    0.60
 -10  -1  -1    0.10    0.50
  10  -1   1    0.50    0.60
 -10   1  -1    0.50    0.60
  10   1   1    0.00    0.50
  10   1   1    0.50    0.40
  10   1   1    1.00    0.50
 -10   1  -1    1.20    0.80
  11  -1   1    1.20    0.70
  11  -1   1    1.60    0.70
 -11  -1  -1    2.30    0.80
  11  -1   1    1.90    0.60
 -11   1  -1    1.50    0.70
 -11   1  -1    0.40    0.80
  11   1   1    2.80    0.60
  11   1   1    2.10    0.80
 -12  -1  -1    1.10    0.70
  12  -1   1    2.30    0.60
  12  -1   1    3.70    1.00
  12  -1   1    1.70    0.70
  12   1   1    2.90    0.60
  12   1   1    3.00    0.70
  12   1   1    2.30    0.80
 -12   1  -1    3.90    1.20
 -12   1  -1    1.60    0.70
  13  -1   1    2.10    0.50
  13  -1   1    1.30    0.50
  13  -1   1    2.40    1.00
  13   1   1    2.70    0.90
  13   1   1    1.30    0.50
  14  -1   1    5.30    0.70
  14  -1   1    4.80    0.80
  14  -1   1    4.70    1.20
  14   1   1    4.40    0.60
  14   1   1    3.90    0.50
  14   1   1    4.80    1.20
  14  -2  -1    0.20    0.20
  14  -2  -1   -0.10    0.60
  14  -2  -1    0.00    0.20
 -14   2   1    0.50    1.00
  14   2  -1    0.60    0.70
  13  -2  -1   21.90    2.00
  13  -2  -1   19.90    1.20
  13  -2  -1   23.50    1.40
  13   2  -1   20.40    1.90
  13   2  -1   16.30    1.70
 -13   2   1   20.10    2.40
 -12  -2   1    0.60    0.70
 -12  -2   1    1.00    0.60
  12  -2  -1    0.00    0.50
  12  -2  -1    1.60    0.40
  12  -2  -1    0.80    0.30
  12  -2  -1    1.20    0.60
  12   2  -1    0.30    0.60
  12   2  -1    1.40    0.60
 -12   2   1    1.40    1.00
 -12   2   1   -0.30    0.50
  11  -2  -1   23.80    1.70
  11  -2  -1   25.90    2.10
 -11  -2   1   26.70    2.10
  11  -2  -1   25.90    1.50
 -11  -2   1   23.40    2.30
 -11   2   1   27.90    2.40
  11   2  -1   27.10    2.00
  11   2  -1   27.90    1.40
  11   2  -1   27.30    1.40
 -11   2   1   27.70    2.10
  11   2  -1   25.80    1.90
  10  -2  -1    5.60    1.00
  10  -2  -1    7.50    1.00
 -10  -2   1    7.70    1.10
 -10  -2   1    8.70    1.40
  10  -2  -1    6.20    0.60
 -10   2   1    3.60    1.00
  10   2  -1    6.30    0.90
  10   2  -1    6.60    1.00
 -10   2   1    6.40    1.10
  10   2  -1    5.80    0.50
  -9  -2   1   72.49    4.10
  -9  -2   1   64.99    4.20
   9  -2  -1   69.59    4.00
   9  -2  -1   69.19    4.10
   9  -2  -1   74.59    3.70
   9   2  -1   71.99    3.60
  -9   2   1   71.69    4.30
  -9   2   1   73.99    4.10
   9   2  -1   71.39    3.90
   9   2  -1   75.09    4.10
   8  -2  -1  102.79    5.60
  -8  -2   1  112.59    5.70
   8  -2  -1  108.69    5.30
  -8  -2   1  100.49    5.80
   8  -2  -1  106.29    5.60
   8   2  -1  109.39    5.30
   8   2  -1  109.19    5.70
  -8   2   1  106.39    5.80
  -8   2   1  106.69    5.70
   8   2  -1  104.59    5.50
   7  -2  -1   54.59    3.00
   7  -2  -1   56.89    2.80
  -7  -2   1   53.49    3.20
   7  -2  -1   51.89    3.10
  -7  -2   1   57.59    3.20
  -7   2   1   54.19    3.10
  -7   2   1   53.69    3.20
   7   2  -1   55.89    2.80
   7   2  -1   53.89    3.10
   7   2  -1   55.69    3.00
  -6  -2   1  267.37   14.40
   6  -2  -1  294.47   14.30
   6  -2  -1  308.07   14.10
  -6  -2   1  294.47   14.40
   6  -2  -1  287.27   14.40
   6   2  -1  286.77   14.30
  -6   2   1  297.27   14.40
   6   2  -1  290.97   14.10
   6   2  -1  297.17   14.30
  -6   2   1  313.37   14.40
   5  -2  -1    1.10    0.30
  -5  -2   1    1.20    0.40
   5  -2  -1    1.40    0.40
   5  -2  -1    1.70    0.30
  -5  -2   1    1.20    0.40
  -5   2   1    1.00    0.30
  -5   2   1    0.90    0.30
   5   2  -1    1.20    0.20
   5   2  -1    0.70    0.30
   5   2  -1    0.90    0.30
  -4  -2   1  736.23   46.40
   4  -2  -1  775.52   46.80
  -4  -2   1  887.11  111.19
   4  -2  -1  799.72   46.80
  -4   2   1  863.91  111.49
   4   2  -1  755.12   46.70
  -4   2   1  708.33   96.09
  -3  -2   1  138.79    7.00
   3  -2  -1  156.68    7.20
  -3  -2   1  146.39    7.20
   3  -2  -1  141.19    7.20
  -3  -2   1  151.28    7.20
   3  -2  -1  161.28    7.10
  -3   2   1  141.69    7.20
  -3   2   1  148.39    7.20
   3   2  -1  152.78    7.10
   3   2  -1  138.29    7.20
   3   2  -1  142.99    7.00
  -2  -2   1    3.10    0.20
   2  -2  -1    2.80    0.30
  -2  -2   1    2.90    0.30
   2  -2  -1    2.80    0.30
  -2  -2   1    3.30    0.30
   2   2  -1    3.60    0.30
  -2   2   1    2.50    0.30
   2   2  -1    3.40    0.30
  -2   2   1    3.30    0.30
  -2   2   1    2.20    0.30
   2   2  -1    3.20    0.20
  -1  -2   1 1580.34   96.89
  -1  -2   1 1483.25   75.69
   1  -2  -1 1527.45   95.69
   1   2  -1 1525.85   75.79
  -1   2   1 1502.85   75.99
  -1   2   1 1535.85   96.39
   0  -2  -1    3.70    0.30
   0  -2   1    3.70    0.30
   0  -2  -1    3.70    0.30
   0  -2  -1    3.80    0.30
   0   2  -1    3.60    0.20
   0   2   1    3.40    0.30
   0   2   1    4.00    0.30
   1  -2   1 3544.85  167.78
  -1  -2  -1 3201.18  199.68
   1  -2   1 3489.05  193.38
  -1  -2  -1 3435.96  168.58
   1   2   1 3280.57  168.48
  -1   2  -1 3352.56  192.08
  -1   2  -1 3482.85  167.78
   1   2   1 3734.23  204.28
  -2  -2  -1  253.37   12.20
  -3  -2  -1  131.49    6.50
   3  -2   1  125.59    6.50
   3  -2   1  139.39    6.50
  -3  -2  -1  135.99    6.60
   3   2   1  140.59    6.50
   3   2   1  130.19    6.60
   3   2   1  133.79    6.60
  -3   2  -1  132.39    6.50
  -3   2  -1  123.79    6.60
   4  -2   1   68.59    3.40
   4  -2   1   63.09    3.50
  -4  -2  -1   64.99    3.50
   4   2   1   66.09    3.40
  -4   2  -1   63.49    3.50
   4   2   1   66.39    3.50
   4   2   1   71.59    3.50
  -4   2  -1   62.29    3.40
   5  -2   1  156.38    7.90
   5  -2   1  153.38    7.80
  -5  -2  -1  154.48    8.00
  -5  -2  -1  164.48    7.90
   5   2   1  173.48    8.00
   5   2   1  154.18    7.80
   5   2   1  159.48    7.90
  -5   2  -1  155.68    7.90
  -5   2  -1  150.28    8.00
  -6  -2  -1   46.10    2.80
   6  -2   1   47.10    2.80
  -6  -2  -1   43.20    2.90
   6  -2   1   49.00    2.70
   6   2   1   48.50    2.70
   6   2   1   49.00    2.80
   6   2   1   48.10    2.60
  -6   2  -1   51.39    2.80
  -6   2  -1   52.19    2.90
  -7  -2  -1   30.50    2.00
   7  -2   1   31.00    1.90
   7  -2   1   30.10    2.00
  -7  -2  -1   28.80    2.20
   7   2   1   31.30    1.80
   7   2   1   31.30    2.00
  -7   2  -1   31.90    2.20
  -7   2  -1   30.80    2.00
   7   2   1   29.70    2.00
   8  -2   1   20.00    1.70
   8  -2   1   22.80    1.60
  -8  -2  -1   25.50    1.80
  -8  -2  -1   22.00    1.90
  -8   2  -1   17.90    1.80
   8   2   1   21.40    1.40
  -8   2  -1   19.90    1.60
   8   2   1   22.00    1.70
   8   2   1   22.40    1.60
  -9  -2  -1   40.40    2.60
   9  -2   1   34.40    2.50
   9  -2   1   39.10    2.40
   9   2   1   35.80    2.50
  -9   2  -1   36.00    2.70
  -9   2  -1   39.00    2.50
   9   2   1   36.40    2.40
  10  -2   1   47.20    3.20
  10  -2   1   46.20    2.90
 -10  -2  -1   52.89    3.20
  10  -2   1   47.10    3.00
 -10   2  -1   45.50    3.40
  10   2   1   48.30    2.70
  10   2   1   49.00    3.00
  10   2   1   55.29    3.20
  11  -2   1    5.60    1.00
  11  -2   1    8.60    1.00
  11  -2   1    6.30    1.10
 -11  -2  -1    5.20    1.10
 -11   2  -1    5.20    1.00
  11   2   1    5.10    0.70
  11   2   1    4.70    1.00
 -11   2  -1    6.70    1.40
  12  -2   1   45.90    3.10
  12  -2   1   51.69    3.40
  12  -2   1   55.19    3.10
 -12  -2  -1   45.60    3.30
  12  -2   1   51.69    2.80
  12   2   1   51.19    3.20
 -12   2  -1   49.30    3.80
  12   2   1   50.49    3.40
  12   2   1   53.69    2.80
 -12   2  -1   45.20    3.30
  13  -2   1   85.39    4.50
  13  -2   1   81.49    5.00
  13  -2   1   77.59    4.20
  13   2   1   84.49    4.30
 -13   2  -1   76.59    5.40
  13   2   1   81.89    5.00
  14  -2   1   35.80    2.30
  14  -2   1   38.30    3.00
  14  -2   1   34.40    2.10
  14   2   1   33.70    1.90
  14   2   1   41.40    2.90
  14   2   1   32.90    2.00
  14  -3  -1   33.90    2.00
  14  -3  -1   31.80    1.90
  14  -3  -1   31.00    2.60
  14   3  -1   34.70    2.60
 -14   3   1   34.80    3.20
  13  -3  -1    0.60    0.40
  13  -3  -1    1.40    0.40
  13  -3  -1    0.50    0.70
  13   3  -1    0.50    0.60
 -13   3   1    1.10    0.90
  13   3  -1    1.50    0.70
  12  -3  -1    3.70    0.50
  12  -3  -1    3.50    0.90
  12  -3  -1    3.30    0.80
 -12  -3   1    1.50    0.70
  12  -3  -1    4.50    0.70
 -12   3   1    3.70    0.90
 -12   3   1    2.20    1.00
  12   3  -1    5.30    1.00
  12   3  -1    2.60    0.70
 -11  -3   1    1.30    0.70
  11  -3  -1    1.10    0.70
 -11  -3   1    1.80    0.80
  11  -3  -1    1.80    0.40
  11   3  -1    0.80    0.60
  11   3  -1    2.50    0.70
  11   3  -1    1.60    0.20
 -11   3   1    1.00    0.80
 -11   3   1    1.30    0.70
  10  -3  -1  225.08   10.70
  10  -3  -1  219.98   11.20
 -10  -3   1  224.58   11.20
  10  -3  -1  216.28   11.10
 -10  -3   1  203.48   11.30
  10   3  -1  219.88   11.10
  10   3  -1  224.38   11.00
  10   3  -1  215.88   10.50
 -10   3   1  222.78   11.20
 -10   3   1  217.18   11.40
  -9  -3   1    0.20    0.50
   9  -3  -1    1.00    0.50
  -9  -3   1    0.00    0.50
   9  -3  -1    0.40    0.30
   9  -3  -1    0.30    0.40
  -9   3   1    0.30    0.50
   9   3  -1    0.60    0.50
   9   3  -1    0.00    0.20
   9   3  -1   -0.20    0.40
  -9   3   1    1.00    0.60
  -8  -3   1   15.90    1.50
   8  -3  -1   19.30    1.10
   8  -3  -1   15.10    1.40
  -8  -3   1   16.90    1.40
   8  -3  -1   18.70    1.40
  -8   3   1   16.80    1.50
  -8   3   1   17.80    1.40
   8   3  -1   18.30    1.00
   8   3  -1   18.40    1.40
   8   3  -1   18.60    1.30
  -7  -3   1  256.97   13.00
   7  -3  -1  263.07   12.90
  -7  -3   1  258.97   13.10
   7  -3  -1  272.87   12.70
   7   3  -1  254.67   12.80
   7   3  -1  274.47   12.60
  -7   3   1  255.37   13.00
   7   3  -1  263.17   13.00
  -7   3   1  265.57   13.10
   6  -3  -1    2.60    0.50
  -6  -3   1    1.90    0.50
   6  -3  -1    3.00    0.50
  -6  -3   1    2.10    0.50
   6  -3  -1    2.90    0.40
  -6   3   1    2.00    0.50
   6   3  -1    1.90    0.30
  -6   3   1    2.70    0.60
   6   3  -1    2.30    0.40
   6   3  -1    2.30    0.50
  -5  -3   1  322.97   15.60
  -5  -3   1  323.97   15.60
   5  -3  -1  312.47   15.50
   5   3  -1  323.77   15.30
  -5   3   1  326.77   15.50
   5   3  -1  309.07   15.50
  -4  -3   1  208.98   10.30
  -4  -3   1  204.08   10.10
   4  -3  -1  208.18   10.20
  -4  -3   1  225.08   10.30
   4  -3  -1  204.58   10.20
   4   3  -1  221.88   10.20
   4   3  -1  212.78   10.10
  -4   3   1  200.88   10.20
   4   3  -1  204.18   10.20
   3  -3  -1  487.85   74.19
  -3  -3   1  321.27   24.70
  -3  -3   1  415.96   74.89
   3  -3  -1  354.56   25.00
   3   3  -1  376.96   25.80
  -3   3   1  368.06   62.29
  -3   3   1  398.46   25.90
  -2  -3   1  129.89    6.30
   2  -3  -1  127.89    6.30
   2  -3  -1  134.99    6.30
   2  -3  -1  126.19    6.30
  -2  -3   1  126.69    6.20
  -2   3   1  127.59    6.30
   2   3  -1  131.99    6.30
  -2   3   1  124.99    6.30
   2   3  -1  126.49    6.20
   2   3  -1  136.19    6.20
   1  -3  -1 2088.79  135.09
  -1  -3   1 2163.38  136.89
  -1  -3   1 2274.97  107.99
   1  -3  -1 2241.38  108.39
   1   3  -1 2144.59  107.69
  -1   3   1 1975.10  107.49
  -1   3   1 2153.38  136.79
   0  -3  -1  360.96   51.69
   0  -3   1  316.07   19.90
   0  -3  -1  324.07   20.80
   0  -3   1  380.26   47.10
   0   3   1  304.27   20.50
   0   3   1  371.86   52.29
   0   3  -1  309.47   19.70
  -1  -3  -1  241.58   11.60
  -2  -3  -1  251.67   12.10
   2   3   1  248.98   12.10
   2   3   1  251.27   12.10
  -3  -3  -1 1336.97  128.89
   3  -3   1 1377.06   74.59
   3  -3   1 1314.97   74.09
  -3  -3  -1 1302.77   74.99
   3   3   1 1233.08  122.89
  -3   3  -1 1573.64  131.29
   3   3   1 1431.76   76.19
  -3   3  -1 1333.97  115.19
   4  -3   1  217.38   10.90
   4  -3   1  219.88   10.90
  -4  -3  -1  227.88   11.00
  -4  -3  -1  224.48   10.80
   4   3   1  225.48   10.80
   4   3   1  240.38   11.00
  -4   3  -1  212.88   10.90
   4   3   1  225.68   11.00
  -4   3  -1  213.68   10.90
   5  -3   1   80.79    4.40
   5  -3   1   85.69    4.40
  -5  -3  -1   82.19    4.50
   5   3   1   84.19    4.30
   5   3   1   85.09    4.50
   5   3   1   91.79    4.50
  -5   3  -1   84.49    4.40
   6  -3   1   -0.10    0.30
   6  -3   1    0.10    0.30
  -6  -3  -1    0.00    0.40
  -6   3  -1    0.70    0.50
   6   3   1    0.20    0.20
   6   3   1   -0.10    0.30
   6   3   1    0.30    0.30
  -6   3  -1    0.40    0.40
   7  -3   1  165.38    8.20
  -7  -3  -1  164.98    8.30
   7  -3   1  150.48    8.20
  -7   3  -1  172.78    8.30
  -7   3  -1  161.78    8.40
   7   3   1  156.58    8.30
   7   3   1  163.28    8.00
   7   3   1  159.08    8.20
  -8  -3  -1    1.00    0.50
   8  -3   1    0.60    0.40
   8  -3   1    0.50    0.50
  -8   3  -1    2.10    0.70
   8   3   1    1.40    0.60
   8   3   1    1.00    0.50
  -8   3  -1    0.40    0.50
   8   3   1    1.50    0.40
   9  -3   1  174.28    8.60
   9  -3   1  179.18    8.80
  -9  -3  -1  171.48    8.80
   9   3   1  155.88    8.30
   9   3   1  177.48    8.60
  -9   3  -1  173.58    8.70
   9   3   1  156.48    8.70
  -9   3  -1  154.28    8.90
  10  -3   1    1.20    0.50
  10  -3   1    0.30    0.60
 -10  -3  -1    0.20    0.60
 -10   3  -1    0.70    0.80
  10   3   1    0.90    0.40
  10   3   1    1.30    0.70
  11  -3   1    0.30    0.50
 -11  -3  -1    0.20    0.60
  11  -3   1    0.10    0.60
  11  -3   1    0.60    0.50
 -11   3  -1    0.50    0.70
  11   3   1    0.00    0.60
  11   3   1    0.40    0.30
 -11   3  -1    0.60    0.60
  12  -3   1    0.80    0.60
 -12  -3  -1    0.90    0.60
  12  -3   1    0.50    0.70
  12  -3   1    1.80    0.50
  12  -3   1    1.90    0.60
  12   3   1    1.10    0.40
 -12   3  -1    2.60    1.10
  12   3   1    1.50    0.60
 -12   3  -1    0.40    0.60
  12   3   1    0.10    0.60
  13  -3   1    1.60    0.50
  13  -3   1    0.90    0.80
  13  -3   1    1.90    0.60
 -13   3  -1    1.00    0.90
  13   3   1    1.40    0.40
  13   3   1    1.10    0.80
  14  -4  -1    0.10    0.40
  14  -4  -1   -0.40    0.60
  14  -4  -1   -0.20    0.30
 -14   4   1    1.00    1.00
  14   4  -1    0.50    0.70
  13  -4  -1    0.10    0.40
  13  -4  -1   -1.00    0.50
  13  -4  -1    0.00    0.30
  13   4  -1    0.30    0.60
 -13   4   1    0.40    0.80
  13   4  -1    0.00    0.50
  12  -4  -1    2.30    0.80
  12  -4  -1    1.90    0.70
  12  -4  -1    2.80    0.50
 -12  -4   1    0.80    0.60
  12   4  -1    3.10    0.90
 -12   4   1    4.00    0.90
  12   4  -1    2.30    0.70
 -12   4   1    2.50    1.10
 -11  -4   1    0.40    0.60
  11  -4  -1    0.30    0.30
  11  -4  -1   -0.30    0.40
  11  -4  -1    0.50    0.50
  11   4  -1   -0.10    0.40
 -11   4   1   -0.50    0.60
  11   4  -1    0.00    0.50
 -11   4   1   -0.10    0.60
  10  -4  -1    2.90    0.70
  10  -4  -1    3.60    0.50
  10  -4  -1    3.60    0.80
 -10  -4   1    2.50    0.80
 -10   4   1    5.40    1.20
 -10   4   1    3.10    0.80
  10   4  -1    4.20    0.80
  10   4  -1    3.40    0.80
  10   4  -1    3.00    0.30
   9  -4  -1    4.00    0.50
   9  -4  -1    3.30    0.70
   9  -4  -1    2.90    0.70
  -9  -4   1    2.70    0.80
  -9  -4   1    1.40    0.60
   9   4  -1    3.00    0.70
  -9   4   1    2.80    0.70
   9   4  -1    2.40    0.60
  -9   4   1    4.30    1.00
   9   4  -1    3.20    0.30
   8  -4  -1    3.60    0.50
  -8  -4   1    3.60    0.80
   8  -4  -1    2.30    0.60
  -8  -4   1    3.10    0.80
   8  -4  -1    3.90    0.70
  -8   4   1    3.30    0.80
   8   4  -1    4.00    0.70
   8   4  -1    3.70    0.40
   8   4  -1    3.80    0.60
  -8   4   1    2.90    0.70
   7  -4  -1  125.09    5.90
   7  -4  -1  116.19    6.10
  -7  -4   1  105.79    6.20
   7  -4  -1  116.69    6.20
  -7  -4   1  114.79    6.20
  -7   4   1  120.89    6.20
  -7   4   1  130.39    6.20
   7   4  -1  120.09    5.80
   7   4  -1  119.09    6.00
   7   4  -1  119.09    6.20
   6  -4  -1   56.19    2.80
  -6  -4   1   50.09    3.10
   6  -4  -1   52.79    3.00
   6  -4  -1   54.09    3.00
  -6  -4   1   55.59    3.10
   6   4  -1   52.79    3.00
  -6   4   1   54.59    3.00
   6   4  -1   54.09    2.70
  -6   4   1   56.29    3.00
   6   4  -1   54.29    2.90
  -5  -4   1    3.80    0.60
   5  -4  -1    5.30    0.70
  -5  -4   1    3.90    0.60
  -5  -4   1    4.00    0.40
   5  -4  -1    3.50    0.50
   5  -4  -1    4.20    0.50
   5   4  -1    3.10    0.50
  -5   4   1    5.30    0.70
   5   4  -1    3.60    0.60
   5   4  -1    3.90    0.40
  -5   4   1    4.20    0.60
  -4  -4   1    0.10    0.30
   4  -4  -1    0.30    0.20
   4  -4  -1    0.70    0.30
  -4  -4   1    0.30    0.20
   4  -4  -1    0.20    0.20
  -4   4   1    0.60    0.30
  -4   4   1    0.10    0.20
   4   4  -1    0.30    0.20
   4   4  -1    0.20    0.10
   4   4  -1   -0.10    0.20
   3  -4  -1    6.40    0.60
  -3  -4   1    7.90    0.50
   3  -4  -1    6.40    0.50
  -3  -4   1    8.40    0.70
   3  -4  -1    7.20    0.60
   3   4  -1    7.10    0.50
   3   4  -1    8.80    0.60
  -3   4   1    6.80    0.60
   3   4  -1    8.00    0.60
  -3   4   1    7.40    0.60
  -2  -4   1  307.47   22.70
   2  -4  -1  337.97   56.39
   2  -4  -1  293.27   22.30
  -2  -4   1  334.67   64.79
   2   4  -1  355.76   23.40
  -2   4   1  323.87   22.40
  -1  -4   1 2612.84  171.88
   1  -4  -1 3108.79  176.08
  -1  -4   1 2631.04  134.69
   1  -4  -1 2666.43  135.39
  -1   4   1 2559.14  134.79
  -1   4   1 2727.03  174.78
   1   4  -1 2745.73  135.09
   0  -4   1   14.60    0.80
   0  -4  -1   16.10    0.90
   0  -4   1   15.50    0.90
   0  -4  -1   14.20    0.90
   0  -4   1   14.30    0.90
   0  -4  -1   13.80    0.90
   0   4   1   14.90    0.90
   0   4   1   15.30    0.90
   0   4   1   14.50    0.90
   0   4  -1   15.00    0.80
  -1  -4  -1  299.77   22.60
   1  -4   1  320.67   22.00
   1  -4   1  380.16   58.29
  -1  -4  -1  441.76   74.39
   1   4   1  417.96   66.59
  -1   4  -1  292.17   51.19
   1   4   1  317.67   22.90
  -1   4  -1  310.07   21.40
  -2  -4  -1 1798.22  141.59
   2  -4   1 1612.24  124.59
  -2  -4  -1 1551.74   84.39
   2  -4   1 1603.24   83.09
   2   4   1 1631.34  136.09
  -2   4  -1 1512.75  119.89
  -2   4  -1 1580.94   83.19
   2   4   1 1459.45   83.99
   3  -4   1  270.87   12.70
  -3  -4  -1  265.77   12.80
  -3  -4  -1  245.28   12.70
   3   4   1  264.87   12.70
  -3   4  -1  277.77   12.70
  -3   4  -1  259.97   12.70
   3   4   1  250.57   12.70
   4  -4   1   43.20    2.50
  -4  -4  -1   43.50    2.40
  -4  -4  -1   42.00    2.50
   4  -4   1   45.00    2.50
  -4   4  -1   45.30    2.50
  -4   4  -1   51.59    2.60
   4   4   1   50.69    2.60
   4   4   1   43.90    2.60
   4   4   1   44.70    2.40
   5  -4   1   58.09    3.00
   5  -4   1   53.39    3.10
  -5  -4  -1   53.79    3.00
  -5  -4  -1   55.69    3.10
   5   4   1   55.29    2.90
   5   4   1   59.59    3.10
   5   4   1   52.99    3.10
  -5   4  -1   53.59    3.10
  -5   4  -1   56.69    3.00
  -6  -4  -1  189.38    9.20
   6  -4   1  175.68    9.20
   6  -4   1  186.98    9.10
   6   4   1  179.28    9.10
  -6   4  -1  178.88    9.20
  -6   4  -1  182.28    9.10
   6   4   1  177.68    9.00
   6   4   1  191.48    9.20
   7  -4   1  214.98   11.10
   7  -4   1  227.78   11.00
  -7  -4  -1  214.28   11.10
  -7   4  -1  219.58   11.20
   7   4   1  215.58   11.00
   7   4   1  224.28   10.80
   7   4   1  211.38   11.00
  -7   4  -1  236.28   11.10
   8  -4   1   10.50    1.30
  -8  -4  -1   13.00    1.30
   8  -4   1   11.70    1.10
  -8   4  -1   12.00    1.20
   8   4   1   12.20    1.00
   8   4   1   13.40    1.20
  -8   4  -1   10.90    1.40
   8   4   1   10.50    1.30
  -9  -4  -1   19.60    1.70
   9  -4   1   19.60    1.70
   9  -4   1   18.40    1.50
   9   4   1   18.60    1.50
  -9   4  -1   18.30    1.80
  -9   4  -1   18.30    1.60
   9   4   1   21.50    1.70
   9   4   1   16.20    1.20
 -10  -4  -1   12.30    1.60
  10  -4   1   12.00    1.50
  10   4   1   13.80    1.00
 -10   4  -1   12.20    1.70
  10   4   1   14.00    1.30
  10   4   1   13.50    1.60
  11  -4   1   15.60    1.50
  11  -4   1   15.40    1.20
  11  -4   1   15.60    1.80
 -11  -4  -1   13.90    1.70
  11   4   1   15.90    1.10
 -11   4  -1   15.00    1.90
 -11   4  -1   13.60    1.60
  11   4   1   13.10    1.60
  12  -4   1   15.00    1.40
  12  -4   1   14.70    1.80
  12  -4   1   14.30    1.20
  12   4   1   13.90    1.70
  12   4   1   13.40    1.50
  12   4   1   13.70    1.00
 -12   4  -1   16.50    2.20
  13  -4   1   17.60    1.60
  13  -4   1   18.10    1.30
  13  -4   1   21.10    2.20
  13   4   1   18.80    2.10
  13   4   1   17.80    1.20
 -13   4  -1   13.60    2.10
  13  -5  -1   70.19    3.70
  13  -5  -1   76.39    4.40
  13   5  -1   68.29    4.20
 -13   5   1   67.39    4.80
  13   5  -1   66.99    4.10
  12  -5  -1   15.50    1.20
 -12  -5   1   13.90    1.80
  12  -5  -1   14.30    1.80
  12  -5  -1   15.80    1.80
 -12   5   1   18.40    2.20
  12   5  -1   16.40    1.70
 -12   5   1   15.40    1.80
 -11  -5   1    0.20    0.60
  11  -5  -1    0.50    0.60
  11  -5  -1    0.10    0.30
  11  -5  -1    0.50    0.50
 -11   5   1    0.70    0.80
  11   5  -1   -0.50    0.40
 -11   5   1   -0.90    0.50
  11   5  -1    0.10    0.50
  10  -5  -1    4.20    0.90
  10  -5  -1    5.50    0.60
  10  -5  -1    5.00    1.40
 -10  -5   1    5.40    1.00
 -10   5   1    3.70    0.80
  10   5  -1    4.00    0.40
  10   5  -1    3.70    0.80
 -10   5   1    4.10    1.10
  10   5  -1    4.30    0.70
   9  -5  -1    1.70    0.60
   9  -5  -1    1.00    0.30
  -9  -5   1    1.60    0.60
   9  -5  -1    0.80    0.50
   9   5  -1    1.10    0.50
   9   5  -1    1.10    0.20
   9   5  -1    1.20    0.60
  -9   5   1    2.30    0.70
  -9   5   1    0.70    0.60
   8  -5  -1    0.90    0.40
   8  -5  -1    0.90    0.50
  -8  -5   1    0.80    0.50
   8  -5  -1    0.10    0.30
  -8   5   1    0.30    0.50
   8   5  -1    0.40    0.40
   8   5  -1    0.10    0.40
  -8   5   1    1.00    0.50
   8   5  -1    0.50    0.20
   7  -5  -1   80.99    4.50
   7  -5  -1   87.69    4.50
  -7  -5   1   77.59    4.50
   7  -5  -1   83.09    4.30
  -7   5   1   83.89    4.60
   7   5  -1   83.09    4.40
   7   5  -1   87.99    4.50
   7   5  -1   82.09    4.10
  -7   5   1   86.09    4.50
  -6  -5   1   41.80    2.30
   6  -5  -1   46.70    2.60
   6  -5  -1   43.80    2.60
   6  -5  -1   44.80    2.40
  -6  -5   1   42.20    2.60
  -6   5   1   42.80    2.60
   6   5  -1   47.00    2.30
   6   5  -1   44.40    2.40
   6   5  -1   42.80    2.60
  -6   5   1   47.50    2.60
   5  -5  -1   18.70    1.30
  -5  -5   1   16.90    1.30
  -5  -5   1   18.50    1.10
   5  -5  -1   19.10    1.20
   5  -5  -1   17.10    1.30
   5   5  -1   18.60    1.00
   5   5  -1   19.60    1.20
  -5   5   1   17.50    1.30
  -5   5   1   19.30    1.30
   5   5  -1   18.00    1.30
   4  -5  -1   15.30    1.00
   4  -5  -1   14.40    0.90
  -4  -5   1   11.00    1.00
   4  -5  -1   13.80    1.00
  -4  -5   1   11.80    0.80
  -4   5   1   13.30    1.00
   4   5  -1   13.00    0.80
  -4   5   1   14.60    1.00
   4   5  -1   12.50    1.00
   4   5  -1   12.70    0.90
   3  -5  -1    0.40    0.20
  -3  -5   1    0.10    0.20
   3  -5  -1    0.20    0.20
  -3  -5   1    0.50    0.20
   3  -5  -1    0.30    0.20
   3   5  -1    0.30    0.20
  -3   5   1    0.40    0.20
  -3   5   1    0.50    0.20
   3   5  -1    0.40    0.20
   3   5  -1    0.60    0.20
   2  -5  -1    1.20    0.30
   2  -5  -1    1.00    0.20
   2  -5  -1    1.40    0.30
  -2  -5   1    1.40    0.30
  -2  -5   1    1.10    0.20
  -2   5   1    1.50    0.30
  -2   5   1    1.80    0.30
   2   5  -1    0.60    0.30
   2   5  -1    1.00    0.20
  -2   5   1    0.90    0.20
  -1  -5   1  103.99    5.10
  -1  -5   1  109.29    5.20
   1  -5  -1  110.49    5.20
   1  -5  -1  104.79    5.20
   1  -5  -1  104.79    5.20
  -1   5   1  101.69    5.20
   1   5  -1   96.09    5.10
  -1   5   1  107.79    5.20
  -1   5   1  105.19    5.20
   1   5  -1  104.99    5.10
   0  -5   1    7.20    0.60
   0  -5   1    7.50    0.60
   0  -5  -1    8.20    0.70
   0  -5   1    7.20    0.50
   0  -5  -1    7.70    0.60
   0  -5  -1    7.40    0.60
   0   5   1    7.50    0.60
   0   5   1    6.70    0.60
   0   5  -1    8.30    0.50
   1  -5   1  874.61   50.29
  -1  -5  -1  826.72   50.99
   1  -5   1  966.90   86.29
  -1  -5  -1  984.70   96.99
  -1   5  -1  883.41   50.19
   1   5   1  891.31   51.69
  -1   5  -1  757.92   92.99
   1   5   1  846.12  108.09
   2  -5   1  577.54   37.20
  -2  -5  -1  587.54   38.60
  -2  -5  -1  797.42  111.79
   2  -5   1  681.33   95.89
   2   5   1  566.54   38.40
  -2   5  -1  580.64   37.20
  -2   5  -1  654.33   87.79
   2   5   1  510.45   91.79
  -3  -5  -1    3.80    0.50
  -3  -5  -1    4.00    0.50
   3  -5   1    4.30    0.50
   3  -5   1    2.80    0.40
   3   5   1    4.30    0.60
   3   5   1    3.30    0.40
  -3   5  -1    4.40    0.50
  -3   5  -1    4.10    0.50
  -4  -5  -1  320.37   16.00
  -4  -5  -1  310.87   15.80
   4  -5   1  317.17   15.90
  -4   5  -1  324.07   15.90
   4   5   1  330.97   16.00
   4   5   1  329.17   15.80
   4   5   1  362.66   16.00
  -5  -5  -1   25.00    1.60
   5  -5   1   25.40    1.70
  -5  -5  -1   23.90    1.70
   5  -5   1   26.40    1.60
   5   5   1   27.60    1.70
  -5   5  -1   27.50    1.80
  -5   5  -1   29.10    1.70
   5   5   1   27.00    1.70
   5   5   1   26.30    1.60
  -6  -5  -1   33.60    2.10
  -6  -5  -1   31.20    1.90
   6  -5   1   35.30    2.00
   6  -5   1   30.60    2.10
  -6   5  -1   31.80    2.10
   6   5   1   31.70    1.90
   6   5   1   30.50    2.10
   6   5   1   33.10    2.10
  -6   5  -1   37.00    2.10
   7  -5   1    0.80    0.40
  -7  -5  -1    0.50    0.40
   7  -5   1    0.40    0.40
   7   5   1    0.40    0.40
   7   5   1    0.10    0.40
  -7   5  -1    0.10    0.40
  -7   5  -1    0.40    0.40
   7   5   1    0.40    0.30
  -8  -5  -1   85.49    4.70
   8  -5   1   78.29    4.60
   8  -5   1   82.19    4.50
   8   5   1   73.69    4.50
   8   5   1   88.19    4.30
  -8   5  -1   77.09    4.70
   8   5   1   83.69    4.50
  -8   5  -1   85.09    4.50
   9  -5   1  123.69    6.70
   9  -5   1  111.89    6.70
  -9  -5  -1  136.19    6.80
   9   5   1  123.79    6.70
   9   5   1  130.99    6.30
  -9   5  -1  120.09    6.90
   9   5   1  130.59    6.60
 -10  -5  -1   38.50    2.60
  10  -5   1   35.70    2.10
  10  -5   1   39.10    2.60
 -10   5  -1   30.80    2.70
  10   5   1   32.30    2.50
  10   5   1   35.20    2.40
  10   5   1   36.40    2.10
 -11  -5  -1    2.40    0.90
  11  -5   1    2.70    0.90
  11  -5   1    1.80    0.50
  11  -5   1    1.50    0.70
 -11   5  -1    1.90    0.90
  11   5   1    2.20    0.80
  11   5   1    2.10    0.40
 -11   5  -1    2.20    0.80
  12  -5   1    2.10    0.50
  12  -5   1    3.40    0.90
  12   5   1    2.30    0.70
  12   5   1    1.60    0.80
 -12   5  -1    3.20    1.20
  12   5   1    2.30    0.40
  13  -5   1   29.30    2.50
  13  -5   1   30.80    2.20
  13  -5   1   27.50    1.80
 -13   5  -1   25.70    2.80
  13   5   1   24.10    1.60
  13   5   1   27.50    2.30
  13  -6  -1   13.20    1.70
  13  -6  -1   14.40    1.10
  13   6  -1   13.70    1.60
 -13   6   1    8.50    1.70
  13   6  -1   12.10    1.40
 -12  -6   1    0.80    0.70
  12  -6  -1    2.10    0.50
  12  -6  -1    1.30    0.70
 -12   6   1    1.40    1.00
  12   6  -1    1.40    0.70
  11  -6  -1    7.10    1.20
  11  -6  -1    6.20    0.80
 -11  -6   1    7.10    1.20
  11  -6  -1    7.80    1.20
 -11   6   1    6.40    1.30
 -11   6   1    6.10    1.10
  11   6  -1    7.90    1.00
  11   6  -1    7.70    1.10
  10  -6  -1   22.70    1.60
  10  -6  -1   25.20    2.00
 -10  -6   1   27.20    2.10
  10   6  -1   24.50    1.30
 -10   6   1   26.60    2.20
 -10   6   1   23.80    1.90
  10   6  -1   24.00    1.90
  10   6  -1   22.90    1.70
  -9  -6   1    2.00    0.70
   9  -6  -1    1.60    0.60
   9  -6  -1    1.70    0.40
   9  -6  -1    1.30    0.70
   9   6  -1    2.50    0.60
   9   6  -1    2.30    0.30
  -9   6   1    2.00    0.80
   9   6  -1    1.20    0.60
  -9   6   1    2.90    0.70
   8  -6  -1  126.59    6.90
   8  -6  -1  134.19    6.80
   8  -6  -1  135.29    6.60
  -8  -6   1  139.59    7.00
   8   6  -1  128.79    6.70
   8   6  -1  134.99    6.90
   8   6  -1  131.09    6.40
  -8   6   1  118.29    6.90
  -8   6   1  132.99    6.90
  -7  -6   1    7.10    0.60
   7  -6  -1    6.70    0.90
   7  -6  -1    7.50    0.70
  -7  -6   1    4.80    0.80
   7  -6  -1    7.70    0.90
  -7   6   1    6.80    0.90
   7   6  -1    6.70    0.60
   7   6  -1    7.70    0.90
   7   6  -1    6.70    0.80
  -7   6   1    7.20    0.90
   6  -6  -1   17.80    1.20
  -6  -6   1   19.00    1.20
  -6  -6   1   18.50    1.40
   6  -6  -1   17.70    1.30
   6  -6  -1   17.00    1.30
   6   6  -1   18.30    1.20
   6   6  -1   18.60    1.40
   6   6  -1   18.50    1.10
  -6   6   1   19.70    1.40
  -6   6   1   17.70    1.30
   5  -6  -1   52.09    2.80
  -5  -6   1   52.79    3.00
  -5  -6   1   55.89    2.80
   5  -6  -1   50.89    2.90
   5  -6  -1   49.40    2.90
   5   6  -1   52.49    2.70
   5   6  -1   52.29    2.90
  -5   6   1   49.20    2.90
  -5   6   1   51.39    2.90
   5   6  -1   57.19    2.80
  -4  -6   1 2034.50  192.08
   4  -6  -1 2146.19  118.79
   4  -6  -1 1916.31  176.48
  -4  -6   1 2384.86  120.89
  -4   6   1 2310.77  119.79
   4   6  -1 1777.12  180.68
  -4   6   1 2438.26  186.98
   4   6  -1 2179.58  119.79
  -3  -6   1   23.20    1.50
   3  -6  -1   22.20    1.40
  -3  -6   1   22.70    1.40
   3  -6  -1   23.40    1.50
   3  -6  -1   22.50    1.40
   3   6  -1   24.40    1.30
  -3   6   1   27.30    1.50
  -3   6   1   23.50    1.40
   3   6  -1   23.30    1.40
  -3   6   1   24.40    1.50
   3   6  -1   23.20    1.40
   2  -6  -1  206.68   10.10
  -2  -6   1  208.78   10.10
   2  -6  -1  221.08   10.10
   2  -6  -1  216.38   10.10
  -2  -6   1  196.58   10.00
  -2   6   1  214.48   10.00
  -2   6   1  197.18   10.00
  -2   6   1  216.18   10.10
   2   6  -1  196.48   10.00
   2   6  -1  192.98   10.00
   1  -6  -1   41.20    2.10
   1  -6  -1   39.00    2.10
  -1  -6   1   37.00    2.00
   1  -6  -1   38.20    2.10
  -1  -6   1   37.50    2.10
  -1   6   1   39.40    2.10
   1   6  -1   36.50    2.00
  -1   6   1   38.10    2.10
   1   6  -1   39.50    1.90
  -1   6   1   40.00    2.10
   0  -6  -1 1342.47  128.59
   0  -6  -1 1479.85   83.49
   0  -6   1 1489.15   82.59
   0  -6   1 1416.86  122.59
   0   6  -1 1542.35   82.29
   0   6   1 1499.25  136.09
   0   6   1 1560.04   83.49
   0   6  -1 1848.62  138.89
  -1  -6  -1  573.74   93.69
   1  -6   1  647.74   86.19
  -1  -6  -1  572.84   38.60
   1  -6   1  567.34   37.40
   1   6   1  591.44   38.80
  -1   6  -1  734.43   93.69
   1   6   1  489.05   90.89
  -1   6  -1  559.14   36.90
  -2  -6  -1    0.70    0.30
   2  -6   1    1.70    0.30
   2  -6   1    1.30    0.30
   2  -6   1    0.50    0.30
  -2  -6  -1    0.70    0.30
  -2   6  -1    0.90    0.20
   2   6   1    1.10    0.30
  -2   6  -1    0.60    0.30
   2   6   1    0.70    0.30
   3  -6   1  227.28   10.10
  -3  -6  -1  197.28   10.10
   3  -6   1  212.38   10.10
  -3  -6  -1  195.18   10.20
   3  -6   1  213.28   10.20
   3   6   1  222.88   10.20
  -3   6  -1  192.88   10.10
   3   6   1  193.98   10.10
  -3   6  -1  206.38   10.10
  -4  -6  -1 2504.55  219.28
  -4  -6  -1 2197.58  128.29
   4  -6   1 2531.05  128.09
  -4   6  -1 2798.12  205.18
   4   6   1 2674.33  215.88
   4   6   1 2181.38  128.69
  -5  -6  -1   35.60    2.20
   5  -6   1   37.60    2.10
  -5  -6  -1   37.10    2.10
   5  -6   1   33.20    2.20
   5   6   1   35.10    2.20
  -5   6  -1   36.00    2.10
  -5   6  -1   33.20    2.20
   5   6   1   38.80    2.00
   5   6   1   36.70    2.20
   6  -6   1   21.30    1.50
   6  -6   1   20.40    1.60
  -6  -6  -1   21.50    1.50
  -6  -6  -1   23.90    1.70
   6   6   1   22.70    1.60
   6   6   1   24.70    1.40
  -6   6  -1   22.40    1.60
  -6   6  -1   21.50    1.70
   6   6   1   23.50    1.60
  -7  -6  -1    9.70    1.20
   7  -6   1    8.80    1.10
   7  -6   1    9.60    1.00
  -7  -6  -1   10.30    0.90
   7   6   1   10.10    0.90
  -7   6  -1   11.30    1.40
  -7   6  -1   11.60    1.10
   7   6   1    9.40    1.10
   7   6   1   11.50    1.20
   8  -6   1   16.20    1.50
   8  -6   1   19.10    1.30
   8  -6   1   18.50    1.50
  -8  -6  -1   15.70    1.50
   8   6   1   17.40    1.50
   8   6   1   16.90    1.40
  -8   6  -1   21.40    1.80
  -8   6  -1   18.10    1.50
   8   6   1   17.40    1.20
   9  -6   1   66.89    3.60
  -9  -6  -1   67.29    4.00
   9  -6   1   65.69    3.90
   9   6   1   66.39    3.50
   9   6   1   64.79    3.80
   9   6   1   67.39    3.90
  -9   6  -1   61.49    4.10
  10  -6   1    0.60    0.60
 -10  -6  -1    0.50    0.60
  10  -6   1    0.10    0.30
  10   6   1    0.80    0.50
  10   6   1   -0.30    0.30
  10   6   1   -0.20    0.50
 -10   6  -1    0.60    0.70
  11  -6   1   16.60    1.60
 -11  -6  -1   12.50    1.70
  11  -6   1   13.30    1.70
  11  -6   1   15.80    1.30
  11   6   1   15.70    1.70
 -11   6  -1   21.80    2.40
 -11   6  -1   17.20    1.60
  11   6   1   15.90    1.10
  12  -6   1   10.90    1.60
  12  -6   1   10.40    1.10
 -12   6  -1   11.50    1.90
  12   6   1    9.90    1.20
  12   6   1    8.00    1.30
  12   6   1   10.30    0.90
  13  -6   1   21.60    2.10
  13  -6   1   18.00    1.40
 -13   6  -1   16.60    2.30
  13   6   1   18.00    1.20
  13   6   1   17.70    2.00
  13  -7  -1   26.10    2.20
  13  -7  -1   22.00    1.60
  13   7  -1   22.20    2.00
 -13   7   1   27.30    2.70
  13   7  -1   21.00    1.80
  12  -7  -1    2.60    0.90
  12  -7  -1    2.60    0.60
  12   7  -1    1.50    0.70
 -12   7   1    1.90    1.00
 -11  -7   1   -0.60    0.50
  11  -7  -1    0.30    0.40
  11  -7  -1   -0.50    0.50
  11  -7  -1    0.80    0.60
  11   7  -1   -0.60    0.50
  11   7  -1    0.20    0.20
 -11   7   1    0.30    0.70
  11   7  -1    0.50    0.50
 -11   7   1    0.60    0.60
 -10  -7   1    4.60    1.00
  10  -7  -1    2.80    0.50
  10  -7  -1    1.90    0.80
  10   7  -1    2.00    0.60
  10   7  -1    3.00    0.40
  10   7  -1    2.40    0.70
 -10   7   1    3.00    0.80
 -10   7   1    2.40    0.80
  -9  -7   1   33.90    2.50
   9  -7  -1   36.60    2.10
   9  -7  -1   36.80    2.50
  -9   7   1   39.70    2.50
   9   7  -1   33.40    1.90
  -9   7   1   35.10    2.50
   9   7  -1   34.90    2.40
   9   7  -1   35.10    2.20
   8  -7  -1    4.60    0.70
   8  -7  -1    6.00    0.70
   8  -7  -1    6.20    1.00
  -8  -7   1    4.50    0.90
   8   7  -1    5.50    0.50
  -8   7   1    6.10    0.90
  -8   7   1    3.90    0.80
   8   7  -1    5.20    0.70
   8   7  -1    3.80    0.80
   7  -7  -1    3.10    0.70
   7  -7  -1    2.70    0.50
   7  -7  -1    3.10    0.70
  -7  -7   1    4.10    0.80
  -7  -7   1    4.00    0.50
   7   7  -1    3.50    0.70
   7   7  -1    3.20    0.40
   7   7  -1    3.80    0.60
  -7   7   1    3.50    0.70
  -7   7   1    2.90    0.70
  -6  -7   1  313.57   15.70
  -6  -7   1  308.47   15.40
   6  -7  -1  333.97   15.60
   6  -7  -1  327.57   15.50
   6  -7  -1  316.77   15.60
   6   7  -1  314.87   15.40
   6   7  -1  328.07   15.60
  -6   7   1  332.17   15.60
   6   7  -1  311.67   15.30
  -6   7   1  300.87   15.60
  -5  -7   1  131.39    6.90
   5  -7  -1  142.29    6.70
  -5  -7   1  126.39    6.60
   5  -7  -1  131.79    6.80
   5  -7  -1  127.69    6.80
  -5   7   1  143.39    6.80
   5   7  -1  135.79    6.80
   5   7  -1  129.69    6.70
   5   7  -1  130.99    6.60
  -5   7   1  143.69    6.80
   4  -7  -1  320.97   15.20
   4  -7  -1  303.27   15.20
  -4  -7   1  299.07   15.10
   4  -7  -1  336.77   15.10
  -4  -7   1  302.47   15.20
   4   7  -1  302.77   15.00
  -4   7   1  321.37   15.20
  -4   7   1  310.77   15.20
   4   7  -1  318.97   15.20
   4   7  -1  303.87   15.00
   3  -7  -1    4.70    0.60
   3  -7  -1    5.50    0.60
  -3  -7   1    4.70    0.50
  -3  -7   1    5.00    0.70
   3  -7  -1    4.60    0.60
   3   7  -1    5.30    0.50
  -3   7   1    5.40    0.70
  -3   7   1    6.60    0.70
   3   7  -1    5.60    0.60
  -3   7   1    5.10    0.60
   2  -7  -1  288.47   13.70
  -2  -7   1  276.07   13.70
  -2  -7   1  278.07   13.70
   2  -7  -1  281.97   13.70
  -2   7   1  277.57   13.70
  -2   7   1  310.57   13.70
  -2   7   1  284.27   13.70
   2   7  -1  265.47   13.60
   1  -7  -1    8.30    0.70
   1  -7  -1    8.10    0.70
  -1  -7   1    9.90    0.70
   1  -7  -1    8.30    0.70
  -1  -7   1    8.30    0.70
   1  -7  -1    8.10    0.70
   1   7  -1    8.60    0.60
  -1   7   1    8.90    0.80
  -1   7   1    8.70    0.70
  -1   7   1    9.40    0.70
   1   7  -1    8.60    0.70
   0  -7  -1   22.80    1.40
   0  -7   1   23.90    1.50
   0  -7  -1   23.60    1.50
   0  -7  -1   24.80    1.50
   0  -7   1   24.30    1.40
   0  -7   1   24.00    1.30
   0   7  -1   23.90    1.30
   0   7  -1   26.00    1.40
   0   7   1   23.00    1.40
   0   7   1   24.70    1.40
  -1  -7  -1   25.60    1.50
   1  -7   1   24.60    1.40
   1  -7   1   24.80    1.50
   1  -7   1   27.20    1.60
  -1  -7  -1   24.00    1.60
  -1   7  -1   25.30    1.40
   1   7   1   28.30    1.60
  -1   7  -1   28.10    1.60
   1   7   1   26.80    1.50
   2  -7   1  182.98    8.90
  -2  -7  -1  188.08    9.00
   2  -7   1  171.08    8.80
   2  -7   1  179.58    8.90
  -2  -7  -1  185.18    8.90
   2   7   1  180.08    8.90
  -2   7  -1  181.48    8.90
  -2   7  -1  176.78    8.80
   2   7   1  186.88    9.00
  -3  -7  -1   17.10    1.30
   3  -7   1   16.80    1.20
   3  -7   1   15.40    1.20
   3  -7   1   16.50    1.10
  -3  -7  -1   17.70    1.20
  -3   7  -1   21.30    1.30
   3   7   1   18.10    1.30
   3   7   1   17.50    1.10
   4  -7   1   26.80    1.50
  -4  -7  -1   23.50    1.50
  -4  -7  -1   27.00    1.70
   4  -7   1   23.00    1.50
   4  -7   1   22.70    1.60
  -4   7  -1   23.80    1.60
   4   7   1   24.30    1.50
  -4   7  -1   23.80    1.50
   4   7   1   24.90    1.60
  -5  -7  -1   18.30    1.40
  -5  -7  -1   19.80    1.50
   5  -7   1   19.80    1.40
   5  -7   1   22.00    1.40
   5  -7   1   20.10    1.40
   5   7   1   21.00    1.50
  -5   7  -1   20.80    1.40
   5   7   1   18.90    1.50
  -5   7  -1   20.60    1.40
   5   7   1   21.40    1.30
   6  -7   1    1.10    0.40
  -6  -7  -1    0.40    0.30
   6  -7   1    1.00    0.50
   6  -7   1    0.80    0.40
  -6  -7  -1    0.50    0.40
   6   7   1    0.90    0.30
  -6   7  -1    0.60    0.40
   6   7   1    1.50    0.50
   6   7   1    0.40    0.50
  -6   7  -1    0.50    0.40
  -7  -7  -1  129.59    6.90
  -7  -7  -1  130.59    6.60
   7  -7   1  125.19    6.70
   7  -7   1  130.29    6.80
   7  -7   1  133.49    6.60
  -7   7  -1  123.09    6.80
   7   7   1  130.39    6.50
   7   7   1  128.09    6.70
   7   7   1  127.49    6.80
  -7   7  -1  134.29    6.70
  -8  -7  -1    1.70    0.70
   8  -7   1    2.60    0.50
   8  -7   1    2.80    0.70
   8  -7   1    2.20    0.70
  -8   7  -1    2.10    0.70
   8   7   1    1.10    0.50
   8   7   1    1.60    0.60
  -8   7  -1    2.20    0.80
   8   7   1    1.60    0.40
  -9  -7  -1   24.50    2.00
   9  -7   1   25.20    1.60
   9  -7   1   21.10    1.90
   9   7   1   23.90    1.80
  -9   7  -1   21.80    2.10
   9   7   1   22.60    1.90
   9   7   1   24.10    1.50
  10  -7   1   17.90    1.80
 -10  -7  -1   17.90    1.80
  10  -7   1   19.00    1.40
  10   7   1   19.00    1.60
  10   7   1   20.00    1.70
  10   7   1   17.70    1.20
 -10   7  -1   13.80    1.80
  11  -7   1   29.80    2.40
  11  -7   1   27.50    2.20
  11  -7   1   31.60    2.00
 -11   7  -1   29.30    2.70
  11   7   1   30.40    2.30
 -11   7  -1   25.80    2.20
  11   7   1   31.20    1.80
  12  -7   1   -0.20    0.60
  12  -7   1    0.80    0.50
 -12   7  -1    0.50    0.80
  12   7   1   -0.20    0.50
  12   7   1    0.10    0.60
  12   7   1   -0.20    0.30
  13  -7   1    7.90    1.40
  13  -7   1    8.90    1.00
  13   7   1    8.90    1.40
  13   7   1    8.70    0.70
 -13   7  -1    8.90    1.70
  13  -8  -1    8.40    1.40
  13  -8  -1    9.30    1.10
  13   8  -1    9.30    1.40
 -13   8   1   10.90    1.90
  13   8  -1   10.50    1.30
  12  -8  -1    3.10    1.00
  12  -8  -1    5.90    0.80
  12   8  -1    5.90    1.10
 -12   8   1    6.60    1.50
 -11  -8   1   49.30    3.30
  11  -8  -1   43.20    3.00
  11  -8  -1   48.60    2.70
  11  -8  -1   47.00    3.10
 -11   8   1   39.40    2.90
 -11   8   1   47.20    3.40
  11   8  -1   47.80    2.30
  11   8  -1   37.70    2.90
  11   8  -1   47.60    2.80
  10  -8  -1    1.60    0.50
  10  -8  -1    1.40    0.70
 -10  -8   1    1.50    0.70
  10   8  -1    1.80    0.60
 -10   8   1    1.60    0.80
  10   8  -1    1.70    0.70
 -10   8   1    0.30    0.60
  10   8  -1    1.50    0.30
   9  -8  -1    0.00    0.50
   9  -8  -1    0.20    0.40
  -9  -8   1   -0.10    0.60
   9   8  -1   -0.50    0.30
  -9   8   1    0.30    0.60
   9   8  -1    0.40    0.50
   9   8  -1    0.40    0.20
  -9   8   1    0.80    0.60
  -8  -8   1    6.40    0.70
   8  -8  -1    7.50    1.00
   8  -8  -1    5.70    0.80
  -8  -8   1    5.40    1.00
   8  -8  -1    5.50    1.00
   8   8  -1    5.20    0.90
  -8   8   1    6.90    1.00
  -8   8   1    4.20    0.80
   8   8  -1    6.50    0.80
   8   8  -1    6.70    0.60
   7  -8  -1  191.98    9.20
  -7  -8   1  184.78    9.10
   7  -8  -1  173.78    9.40
   7  -8  -1  176.58    9.30
  -7  -8   1  178.98    9.40
   7   8  -1  181.68    9.10
  -7   8   1  195.88    9.40
  -7   8   1  183.48    9.30
   7   8  -1  188.08    9.00
   7   8  -1  188.18    9.30
  -6  -8   1    6.10    0.70
   6  -8  -1    6.40    0.90
   6  -8  -1    6.20    0.70
  -6  -8   1    5.50    0.80
   6  -8  -1    8.90    1.00
   6   8  -1    7.80    0.90
   6   8  -1    5.90    0.60
   6   8  -1    7.20    0.70
  -6   8   1    7.20    0.90
  -6   8   1    4.70    0.70
  -5  -8   1  172.58    8.70
   5  -8  -1  186.78    8.80
  -5  -8   1  184.18    9.00
   5  -8  -1  176.28    8.90
   5  -8  -1  169.68    8.90
   5   8  -1  177.58    8.90
  -5   8   1  170.18    8.80
  -5   8   1  185.98    8.90
   5   8  -1  176.78    8.70
   5   8  -1  175.08    8.70
   4  -8  -1    1.70    0.40
  -4  -8   1    1.50    0.40
  -4  -8   1    2.30    0.50
   4  -8  -1    1.70    0.40
   4  -8  -1    1.00    0.40
   4   8  -1    1.10    0.40
  -4   8   1    1.00    0.30
   4   8  -1    1.50    0.40
  -4   8   1    1.60    0.50
   4   8  -1    1.80    0.30
   3  -8  -1    9.30    0.90
  -3  -8   1    9.00    0.90
   3  -8  -1   10.00    0.90
   3  -8  -1   10.20    0.90
  -3  -8   1    8.90    0.80
   3   8  -1   10.30    0.90
  -3   8   1    9.60    0.90
   3   8  -1   10.10    0.80
  -3   8   1    9.10    0.80
  -3   8   1    8.20    0.80
  -2  -8   1  269.37   13.90
   2  -8  -1  290.37   13.80
  -2  -8   1  286.77   13.80
   2  -8  -1  279.37   13.90
   2  -8  -1  282.37   13.80
  -2   8   1  299.77   13.80
  -2   8   1  286.37   13.80
   2   8  -1  277.37   13.70
   2   8  -1  284.47   13.80
  -2   8   1  289.07   13.90
   1  -8  -1   30.10    1.70
  -1  -8   1   30.00    1.80
   1  -8  -1   27.30    1.70
   1  -8  -1   26.50    1.70
  -1  -8   1   32.30    1.70
   1  -8  -1   30.30    1.80
  -1   8   1   31.00    1.80
  -1   8   1   33.40    1.80
  -1   8   1   27.70    1.70
   1   8  -1   29.10    1.60
   1   8  -1   26.80    1.70
   0  -8  -1  516.35  101.69
   0  -8   1  640.04   43.10
   0  -8   1  804.82  111.99
   0  -8  -1  610.94   43.40
   0   8  -1  630.04   42.00
   0   8  -1  457.95   91.39
   0   8   1  557.54   41.40
   0   8   1  671.03  118.29
   1  -8   1   11.20    0.90
   1  -8   1   10.60    0.80
   1  -8   1   10.30    0.80
  -1  -8  -1   13.30    1.00
  -1  -8  -1    9.80    0.90
   1   8   1   10.20    0.90
  -1   8  -1   10.20    0.90
   1   8   1   10.90    0.80
  -1   8  -1   10.30    0.70
   1   8   1    9.60    0.80
  -2  -8  -1   68.39    3.50
   2  -8   1   61.69    3.40
   2  -8   1   61.99    3.30
  -2  -8  -1   62.49    3.40
   2  -8   1   65.59    3.40
   2   8   1   62.79    3.40
  -2   8  -1   66.39    3.40
  -2   8  -1   63.49    3.30
   2   8   1   62.89    3.30
   3  -8   1  108.59    6.00
   3  -8   1  116.49    5.90
  -3  -8  -1  116.09    6.00
  -3  -8  -1  117.19    6.10
   3  -8   1  123.39    6.00
   3   8   1  127.69    6.10
  -3   8  -1  113.09    5.90
   3   8   1  117.69    5.90
  -3   8  -1  121.59    6.00
  -4  -8  -1   37.60    2.20
   4  -8   1   39.10    2.20
  -4  -8  -1   38.00    2.30
   4  -8   1   36.50    2.20
   4  -8   1   37.30    2.30
  -4   8  -1   38.00    2.20
   4   8   1   35.50    2.30
  -4   8  -1   39.00    2.20
   4   8   1   41.10    2.20
  -5  -8  -1   46.90    2.80
  -5  -8  -1   47.30    2.90
   5  -8   1   51.19    2.80
   5  -8   1   49.40    2.90
   5  -8   1   56.59    2.80
   5   8   1   52.59    2.90
   5   8   1   51.19    2.70
  -5   8  -1   48.10    2.90
   5   8   1   49.10    2.90
  -5   8  -1   49.10    2.80
   6  -8   1    0.10    0.30
   6  -8   1    0.00    0.40
  -6  -8  -1    0.00    0.30
   6  -8   1    0.30    0.40
  -6  -8  -1    0.10    0.40
   6   8   1    0.30    0.40
  -6   8  -1    0.30    0.40
   6   8   1    0.30    0.30
   6   8   1    0.70    0.40
  -6   8  -1   -0.20    0.30
  -7  -8  -1    3.30    0.60
   7  -8   1    4.10    0.80
  -7  -8  -1    1.80    0.60
   7  -8   1    3.20    0.60
   7  -8   1    2.60    0.60
  -7   8  -1    3.70    0.80
  -7   8  -1    3.90    0.90
   7   8   1    3.40    0.70
   7   8   1    3.00    0.50
   7   8   1    2.90    0.70
  -8  -8  -1    4.10    0.70
   8  -8   1    4.20    0.70
   8  -8   1    2.60    0.60
   8  -8   1    3.50    0.80
  -8  -8  -1    3.60    0.80
   8   8   1    2.40    0.80
   8   8   1    4.40    0.60
   8   8   1    4.30    0.80
  -8   8  -1    5.20    0.90
  -8   8  -1    2.80    0.80
   9  -8   1   11.70    1.40
  -9  -8  -1   14.00    1.60
   9  -8   1    8.90    1.00
   9  -8   1   10.80    1.30
  -9   8  -1   10.80    1.50
   9   8   1    9.60    0.90
   9   8   1   10.60    1.30
   9   8   1   10.90    1.30
  10  -8   1   15.60    1.80
 -10  -8  -1   13.50    1.70
  10  -8   1   18.00    1.40
  10  -8   1   14.70    1.50
 -10   8  -1   12.90    1.70
  10   8   1   17.30    1.20
  10   8   1   13.10    1.60
  10   8   1   16.90    1.50
  11  -8   1   -0.20    0.60
 -11  -8  -1   -0.20    0.50
  11  -8   1   -0.30    0.40
  11  -8   1   -0.10    0.40
  11   8   1   -0.10    0.30
  11   8   1    0.60    0.60
 -11   8  -1   -0.20    0.50
 -11   8  -1    0.90    0.80
  12  -8   1    0.20    0.70
  12  -8   1    0.20    0.40
  12   8   1    0.30    0.50
 -12   8  -1    0.30    0.90
  12   8   1    0.20    0.70
  13  -8   1    2.50    1.00
  13  -8   1    2.20    0.60
  13   8   1    2.50    1.00
 -13   8  -1    4.20    1.40
  13   8   1    2.30    0.40
  13  -9  -1    8.00    1.40
  13  -9  -1    4.90    0.80
  13   9  -1    5.90    1.20
  13   9  -1    5.70    1.00
 -13   9   1    4.90    1.40
  12  -9  -1    3.20    0.70
  12  -9  -1    3.60    1.00
 -12   9   1    2.80    1.10
  12   9  -1    3.00    0.90
  11  -9  -1   36.70    2.80
  11  -9  -1   32.00    2.70
 -11  -9   1   35.80    2.80
  11  -9  -1   38.10    2.40
  11   9  -1   38.60    2.70
 -11   9   1   37.00    2.70
  11   9  -1   42.30    2.00
 -11   9   1   44.20    3.20
  11   9  -1   39.20    2.50
  10  -9  -1   43.80    2.70
 -10  -9   1   47.40    3.10
  10  -9  -1   53.09    3.20
 -10   9   1   39.10    3.10
 -10   9   1   43.60    3.00
  10   9  -1   45.00    2.40
  10   9  -1   46.10    2.90
  10   9  -1   46.40    2.70
  -9  -9   1   21.30    1.90
   9  -9  -1   22.10    1.80
   9  -9  -1   25.30    1.90
   9  -9  -1   21.70    1.60
   9   9  -1   20.80    1.70
   9   9  -1   22.60    1.30
  -9   9   1   24.20    2.00
   9   9  -1   19.80    1.50
  -9   9   1   24.90    1.90
   8  -9  -1   30.00    2.20
  -8  -9   1   32.00    2.00
  -8  -9   1   33.40    2.40
   8  -9  -1   31.40    2.20
   8  -9  -1   32.90    2.10
   8   9  -1   33.10    2.20
  -8   9   1   30.40    2.20
   8   9  -1   33.80    2.00
  -8   9   1   33.70    2.30
   8   9  -1   34.70    1.80
   7  -9  -1  161.58    8.70
   7  -9  -1  167.78    8.70
  -7  -9   1  163.98    8.50
   7  -9  -1  172.08    8.60
  -7  -9   1  181.28    8.90
   7   9  -1  174.08    8.40
   7   9  -1  165.58    8.50
  -7   9   1  170.98    8.80
  -7   9   1  176.08    8.80
   7   9  -1  179.38    8.70
  -6  -9   1   96.59    5.20
   6  -9  -1   96.99    5.10
   6  -9  -1   95.89    4.90
  -6  -9   1   94.99    4.90
   6  -9  -1   95.59    5.10
  -6   9   1   93.49    5.00
   6   9  -1   97.09    4.80
   6   9  -1   89.09    4.90
  -6   9   1   90.69    5.00
   6   9  -1  100.09    5.10
   5  -9  -1    6.80    0.80
   5  -9  -1    8.00    0.80
   5  -9  -1    7.70    0.90
  -5  -9   1    6.50    0.70
  -5  -9   1    7.70    0.90
   5   9  -1    6.80    0.70
   5   9  -1    7.40    0.80
  -5   9   1    7.30    0.90
  -5   9   1    5.60    0.70
   5   9  -1    7.40    0.70
   4  -9  -1    1.90    0.50
  -4  -9   1    2.20    0.50
   4  -9  -1    2.70    0.60
  -4  -9   1    1.70    0.40
   4  -9  -1    2.50    0.50
   4   9  -1    1.80    0.40
  -4   9   1    1.90    0.40
  -4   9   1    2.10    0.50
   4   9  -1    1.60    0.40
   4   9  -1    1.90    0.50
   3  -9  -1  101.19    5.60
  -3  -9   1   99.59    5.60
   3  -9  -1  113.19    5.60
  -3  -9   1  111.79    5.50
   3  -9  -1  104.69    5.60
   3   9  -1  106.89    5.50
  -3   9   1  120.69    5.70
  -3   9   1  117.29    5.60
  -3   9   1  106.69    5.50
  -2  -9   1  322.37   15.50
   2  -9  -1  318.97   15.40
   2  -9  -1  313.67   15.40
  -2  -9   1  309.47   15.40
   2  -9  -1  329.27   15.40
   2   9  -1  321.17   15.20
   2   9  -1  312.17   15.30
  -2   9   1  314.87   15.30
  -2   9   1  316.57   15.40
  -2   9   1  309.47   15.40
   1  -9  -1  170.78    9.10
  -1  -9   1  186.58    9.10
  -1  -9   1  199.58    9.20
   1  -9  -1  188.88    9.10
  -1  -9   1  187.38    9.20
   1  -9  -1  187.48    9.20
   1  -9  -1  180.18    9.10
  -1   9   1  174.78    9.10
   1   9  -1  179.98    8.90
   1   9  -1  191.68    9.10
  -1   9   1  180.78    9.00
   0  -9   1    0.60    0.40
   0  -9   1    0.80    0.30
   0  -9  -1    0.30    0.30
   0  -9  -1    0.20    0.30
   0  -9  -1    0.10    0.30
   0  -9   1    0.70    0.30
   0   9   1    0.50    0.30
   0   9  -1    0.60    0.20
   0   9   1    0.30    0.30
   1  -9   1  120.59    6.30
   1  -9   1  122.99    6.40
  -1  -9  -1  120.09    6.40
  -1  -9  -1  134.39    6.50
   1  -9   1  120.89    6.30
  -1  -9  -1  123.39    6.40
   1   9   1  132.49    6.30
  -1   9  -1  131.49    6.40
  -1   9  -1  125.59    6.20
   1   9   1  127.79    6.30
  -2  -9  -1  213.28   10.60
   2  -9   1  226.38   10.60
   2  -9   1  212.18   10.50
   2  -9   1  212.38   10.60
  -2  -9  -1  217.58   10.70
   2   9   1  214.38   10.60
   2   9   1  209.68   10.60
  -2   9  -1  213.88   10.60
  -2   9  -1  216.98   10.50
   3  -9   1  159.28    8.10
   3  -9   1  173.28    8.10
  -3  -9  -1  159.28    8.10
  -3  -9  -1  158.88    8.20
   3  -9   1  164.88    8.10
  -3   9  -1  161.88    8.10
   3   9   1  162.58    8.20
  -3   9  -1  155.48    8.00
   3   9   1  163.58    8.00
  -4  -9  -1    2.80    0.50
   4  -9   1    3.70    0.60
  -4  -9  -1    3.20    0.60
   4  -9   1    3.80    0.70
   4  -9   1    2.90    0.50
   4   9   1    4.30    0.60
  -4   9  -1    3.00    0.60
   4   9   1    2.90    0.60
  -4   9  -1    2.40    0.50
   5  -9   1   57.09    3.30
   5  -9   1   56.79    3.20
  -5  -9  -1   57.69    3.20
  -5  -9  -1   56.89    3.40
   5  -9   1   61.39    3.20
   5   9   1   54.59    3.30
   5   9   1   58.29    3.10
  -5   9  -1   57.39    3.20
  -5   9  -1   53.79    3.20
   5   9   1   61.29    3.30
   6  -9   1   24.60    1.80
   6  -9   1   24.10    1.60
  -6  -9  -1   26.40    1.90
   6  -9   1   23.80    1.70
  -6  -9  -1   23.80    1.70
  -6   9  -1   23.80    1.70
   6   9   1   24.20    1.60
  -6   9  -1   21.30    1.70
   6   9   1   26.40    1.80
   6   9   1   26.20    1.80
   7  -9   1    8.40    0.90
  -7  -9  -1    9.10    1.00
   7  -9   1    9.40    1.20
  -7  -9  -1   10.90    1.30
   7  -9   1   11.00    1.20
   7   9   1    9.40    1.20
  -7   9  -1    8.20    1.10
   7   9   1    9.60    0.90
  -7   9  -1   10.20    1.30
   7   9   1   10.60    1.20
   8  -9   1   17.00    1.50
  -8  -9  -1   13.90    1.20
   8  -9   1   13.10    1.20
   8  -9   1   12.90    1.30
  -8  -9  -1   13.80    1.50
   8   9   1   13.90    1.30
  -8   9  -1   14.60    1.70
   8   9   1   12.00    1.50
   8   9   1   14.00    1.10
   9  -9   1   22.20    1.90
   9  -9   1   22.70    2.00
   9  -9   1   25.20    1.70
  -9  -9  -1   24.70    2.10
   9   9   1   27.40    2.00
   9   9   1   25.90    1.90
  -9   9  -1   23.90    2.20
   9   9   1   23.00    1.60
 -10  -9  -1   93.59    5.40
  10  -9   1   91.09    5.10
  10  -9   1   90.09    4.90
  10  -9   1   82.59    5.20
  10   9   1   95.39    4.70
  10   9   1   90.29    5.20
 -10   9  -1   88.59    5.50
  10   9   1   90.69    5.00
  11  -9   1    0.30    0.40
  11  -9   1   -0.20    0.60
  11   9   1   -0.10    0.30
 -11   9  -1    0.20    0.80
  11   9   1    0.10    0.50
  12  -9   1   17.10    2.10
  12  -9   1   17.40    1.50
  12   9   1   18.00    2.00
  12   9   1   18.60    1.70
  12   9   1   20.20    1.30
 -12   9  -1   21.20    2.60
  12 -10  -1   16.90    1.90
  12 -10  -1   15.30    1.40
  12  10  -1   15.60    1.80
 -12  10   1   17.00    2.20
  11 -10  -1   18.30    1.50
  11 -10  -1   17.10    1.90
 -11 -10   1   14.90    1.90
  11  10  -1   17.70    1.10
 -11  10   1   22.10    2.40
  11  10  -1   19.00    1.50
  11  10  -1   18.50    1.70
  10 -10  -1    1.10    0.70
 -10 -10   1    2.00    0.80
  10 -10  -1    2.30    0.80
  10 -10  -1    1.00    0.50
 -10  10   1    1.50    0.80
  10  10  -1    1.90    0.70
  10  10  -1    1.80    0.50
 -10  10   1    1.30    0.70
  10  10  -1    2.00    0.40
  -9 -10   1   21.70    1.40
   9 -10  -1   18.80    1.50
   9 -10  -1   20.10    1.70
   9 -10  -1   20.20    1.80
  -9 -10   1   17.50    1.80
  -9  10   1   18.10    1.60
   9  10  -1   20.50    1.20
   9  10  -1   19.00    1.40
   9  10  -1   18.30    1.60
  -9  10   1   16.90    1.80
   8 -10  -1    1.30    0.50
   8 -10  -1    1.80    0.60
   8 -10  -1    1.80    0.70
  -8 -10   1    3.20    0.90
  -8 -10   1    1.90    0.50
   8  10  -1    1.50    0.60
   8  10  -1    2.00    0.40
  -8  10   1    3.10    0.90
  -8  10   1    2.70    0.70
   8  10  -1    2.40    0.50
   7 -10  -1  379.86   18.30
  -7 -10   1  378.26   18.40
   7 -10  -1  359.56   18.30
  -7 -10   1  362.96   18.10
   7 -10  -1  375.36   18.10
   7  10  -1  393.06   18.30
   7  10  -1  385.46   17.90
  -7  10   1  374.56   18.30
   7  10  -1  364.96   18.00
  -7  10   1  345.77   18.20
  -6 -10   1    0.30    0.40
  -6 -10   1    0.30    0.50
   6 -10  -1    0.70    0.50
   6 -10  -1    0.70    0.40
   6 -10  -1    0.80    0.40
   6  10  -1    0.10    0.40
  -6  10   1    0.90    0.50
   6  10  -1    0.50    0.50
   6  10  -1    0.70    0.30
  -6  10   1    0.50    0.50
   5 -10  -1    1.90    0.50
   5 -10  -1    1.10    0.40
  -5 -10   1    1.40    0.40
   5 -10  -1    0.70    0.40
  -5 -10   1    0.80    0.50
   5  10  -1    1.00    0.30
   5  10  -1    0.90    0.50
   5  10  -1    1.20    0.40
  -5  10   1    1.10    0.50
  -5  10   1    0.70    0.40
  -4 -10   1    8.50    1.00
  -4 -10   1    7.90    0.80
   4 -10  -1    8.30    0.90
   4 -10  -1    8.20    1.00
   4 -10  -1    9.40    0.90
  -4  10   1    8.90    0.90
   4  10  -1    7.10    0.90
   4  10  -1    8.40    0.80
  -4  10   1    8.70    1.00
   4  10  -1    8.90    0.80
  -3 -10   1   68.09    3.90
   3 -10  -1   76.59    3.90
   3 -10  -1   69.39    3.90
  -3 -10   1   69.59    3.80
   3 -10  -1   72.59    3.90
  -3  10   1   71.89    3.80
  -3  10   1   72.79    3.90
  -3  10   1   72.79    3.80
   3  10  -1   70.79    3.70
  -2 -10   1  381.26   18.80
   2 -10  -1  390.46   18.80
   2 -10  -1  369.86   18.80
   2 -10  -1  396.56   18.90
  -2 -10   1  387.36   18.90
  -2  10   1  367.46   18.70
   2  10  -1  405.46   18.60
  -2  10   1  397.76   18.80
  -2  10   1  388.46   18.90
   2  10  -1  398.56   18.80
  -1 -10   1   44.70    2.50
   1 -10  -1   44.50    2.60
   1 -10  -1   47.70    2.60
  -1 -10   1   48.50    2.70
  -1 -10   1   44.90    2.60
   1 -10  -1   46.40    2.60
   1 -10  -1   47.00    2.60
   1  10  -1   42.10    2.50
   1  10  -1   47.00    2.40
  -1  10   1   43.30    2.50
  -1  10   1   45.40    2.60
   0 -10   1  543.85   24.30
   0 -10  -1  512.55   24.30
   0 -10   1  492.85   24.20
   0  10   1  503.05   24.10
   0  10   1  479.95   24.20
   0  10  -1  481.85   24.00
   1 -10   1   28.60    1.70
  -1 -10  -1   33.00    2.00
  -1 -10  -1   29.90    1.90
   1 -10   1   30.30    1.90
   1 -10   1   28.90    1.80
  -1 -10  -1   27.10    1.90
   1  10   1   31.70    1.80
  -1  10  -1   30.20    1.70
   1  10   1   30.00    1.80
   2 -10   1  199.88   10.50
  -2 -10  -1  231.08   10.70
   2 -10   1  195.18   10.60
  -2 -10  -1  218.88   10.60
   2 -10   1  236.68   10.60
   2  10   1  214.98   10.50
  -2  10  -1  225.68   10.50
   2  10   1  190.58   10.60
  -2  10  -1  218.68   10.60
   3 -10   1  219.78   10.00
   3 -10   1  204.68   10.00
  -3 -10  -1  200.18   10.10
   3 -10   1  204.28   10.10
  -3 -10  -1  210.18   10.20
  -3  10  -1  199.88    9.90
  -3  10  -1  195.78   10.00
   3  10   1  190.68   10.00
   3  10   1  192.88   10.10
   4 -10   1   94.49    5.00
   4 -10   1   98.39    5.00
  -4 -10  -1   89.79    5.00
   4 -10   1   95.19    4.90
  -4 -10  -1   94.09    5.10
   4  10   1   99.19    4.90
   4  10   1   88.29    5.00
  -4  10  -1   94.59    5.00
   5 -10   1    5.80    0.80
  -5 -10  -1    8.40    1.10
   5 -10   1    6.60    0.90
   5 -10   1    6.30    0.80
  -5 -10  -1    7.50    0.90
  -5  10  -1    7.80    1.00
   5  10   1    7.60    1.00
   5  10   1    5.30    0.70
  -5  10  -1    5.80    0.80
  -6 -10  -1   20.30    1.50
   6 -10   1   21.80    1.70
  -6 -10  -1   21.10    1.70
   6 -10   1   20.00    1.50
   6 -10   1   20.60    1.50
   6  10   1   20.00    1.60
   6  10   1   19.00    1.60
  -6  10  -1   19.10    1.60
   6  10   1   22.30    1.40
  -6  10  -1   19.10    1.60
  -7 -10  -1  267.57   12.80
   7 -10   1  259.07   12.70
   7 -10   1  260.37   12.80
   7 -10   1  237.18   12.90
  -7 -10  -1  265.07   13.10
  -7  10  -1  261.27   12.90
   7  10   1  259.07   12.80
  -7  10  -1  244.98   12.90
   7  10   1  251.57   12.90
   7  10   1  265.57   12.60
  -8 -10  -1   87.19    4.70
   8 -10   1   88.89    4.90
  -8 -10  -1   85.89    5.00
   8 -10   1   90.99    4.70
   8 -10   1   77.19    4.90
  -8  10  -1   85.09    5.00
   8  10   1   88.49    4.80
   8  10   1   84.39    4.90
   8  10   1   91.59    4.60
   9 -10   1   10.70    1.50
   9 -10   1   11.50    1.10
  -9 -10  -1   10.20    1.50
   9 -10   1   11.50    1.40
  -9 -10  -1   10.70    1.20
   9  10   1   10.90    1.30
   9  10   1   10.70    1.40
  -9  10  -1   15.30    1.90
   9  10   1    9.60    1.00
  10 -10   1   23.90    2.00
  10 -10   1   30.20    2.30
 -10 -10  -1   20.00    2.30
  10 -10   1   27.00    1.90
 -10  10  -1   24.80    2.10
  10  10   1   26.80    2.00
 -10  10  -1   27.10    2.50
  10  10   1   27.50    1.70
  10  10   1   25.90    2.10
  11 -10   1   22.30    2.10
  11 -10   1   20.20    1.70
  11  10   1   22.70    2.00
 -11  10  -1   23.70    2.40
  11  10   1   23.20    1.50
  12 -10   1   15.60    2.00
  12  10   1   16.70    1.90
 -12  10  -1   19.70    2.60
  12  10   1   16.20    1.20
  12  10   1   15.20    1.50
  12 -11  -1   -0.10    0.70
  12  11  -1   -0.30    0.60
 -12  11   1    0.70    0.90
  11 -11  -1    0.90    0.80
  11 -11  -1   -0.70    0.40
 -11  11   1   -0.60    0.70
  11  11  -1    0.10    0.40
  11  11  -1   -0.10    0.60
 -10 -11   1   28.10    2.40
  10 -11  -1   30.60    2.10
  10 -11  -1   31.40    2.40
 -10  11   1   24.50    2.10
  10  11  -1   31.00    2.00
 -10  11   1   29.10    2.50
  10  11  -1   30.20    1.70
  10  11  -1   28.70    2.20
   9 -11  -1   69.29    4.10
  -9 -11   1   66.99    3.70
   9 -11  -1   64.69    3.80
  -9 -11   1   70.09    4.20
   9 -11  -1   69.59    4.10
   9  11  -1   63.59    3.60
  -9  11   1   67.09    4.10
   9  11  -1   66.39    3.50
   9  11  -1   64.29    3.90
   8 -11  -1   65.09    3.70
  -8 -11   1   63.39    3.60
  -8 -11   1   66.09    4.00
   8 -11  -1   62.99    3.90
   8 -11  -1   70.69    4.00
   8  11  -1   66.49    3.80
  -8  11   1   59.89    3.80
   8  11  -1   65.99    3.40
   8  11  -1   65.19    3.50
   7 -11  -1  139.49    6.60
  -7 -11   1  131.69    6.90
  -7 -11   1  129.89    6.50
   7 -11  -1  118.89    6.70
   7 -11  -1  122.39    6.70
   7  11  -1  119.19    6.60
  -7  11   1  128.19    6.70
  -7  11   1  122.79    6.60
   7  11  -1  120.49    6.40
   7  11  -1  126.39    6.30
  -6 -11   1  108.79    5.90
  -6 -11   1  109.89    5.60
   6 -11  -1  105.09    5.70
   6 -11  -1  109.09    5.80
   6 -11  -1  100.09    5.70
  -6  11   1  102.39    5.70
   6  11  -1  104.09    5.70
   6  11  -1  112.99    5.50
  -6  11   1  114.49    5.80
   6  11  -1  112.09    5.50
   5 -11  -1   -0.30    0.40
  -5 -11   1    0.50    0.50
  -5 -11   1    0.20    0.30
   5 -11  -1    1.00    0.50
   5 -11  -1    0.10    0.40
  -5  11   1    0.30    0.50
   5  11  -1    0.10    0.30
   5  11  -1    0.20    0.30
  -5  11   1    0.00    0.30
   5  11  -1    0.00    0.40
   4 -11  -1    8.40    1.00
  -4 -11   1    6.50    0.90
  -4 -11   1    9.90    0.90
   4 -11  -1    6.90    0.80
   4 -11  -1    6.50    0.90
  -4  11   1    8.70    0.90
   4  11  -1    7.40    0.80
  -4  11   1    6.80    0.90
   3 -11  -1   18.80    1.40
  -3 -11   1   18.10    1.30
   3 -11  -1   16.10    1.30
   3 -11  -1   18.70    1.30
  -3 -11   1   16.70    1.40
  -3  11   1   16.60    1.40
   3  11  -1   17.50    1.10
  -3  11   1   17.60    1.30
   3  11  -1   17.70    1.20
  -2 -11   1   99.69    5.30
   2 -11  -1   98.39    5.30
   2 -11  -1  103.99    5.30
  -2 -11   1   99.29    5.20
   2 -11  -1   96.89    5.30
   2 -11  -1  100.79    5.30
  -2  11   1  101.79    5.30
  -2  11   1  101.59    5.10
   2  11  -1  105.59    5.00
   2  11  -1  102.59    5.20
  -2  11   1   93.79    5.20
  -1 -11   1   -0.20    0.30
   1 -11  -1    0.20    0.30
   1 -11  -1   -0.20    0.30
   1 -11  -1   -0.10    0.40
  -1 -11   1    0.10    0.30
  -1 -11   1    0.20    0.40
   1  11  -1   -0.30    0.20
   1  11  -1    0.10    0.30
  -1  11   1    0.20    0.30
  -1  11   1    0.50    0.40
   0 -11   1    6.40    0.80
   0 -11  -1    6.30    0.80
   0 -11   1    7.50    0.90
   0 -11  -1    6.70    0.80
   0 -11  -1    6.30    0.80
   0 -11   1    7.80    0.90
   0  11   1    5.10    0.70
   0  11   1    7.40    0.70
   0  11  -1    6.70    0.60
   1 -11   1   94.69    5.10
  -1 -11  -1  105.89    5.20
  -1 -11  -1  100.69    5.30
   1 -11   1  106.09    5.20
   1 -11   1   99.49    5.20
  -1 -11  -1   99.69    5.20
   1  11   1   98.89    5.10
  -1  11  -1   95.39    5.00
   1  11   1   94.39    5.10
   2 -11   1   49.50    2.70
   2 -11   1   43.30    2.60
  -2 -11  -1   47.90    2.80
   2 -11   1   47.80    2.80
  -2 -11  -1   49.00    2.90
  -2  11  -1   51.79    2.60
   2  11   1   48.20    2.70
   2  11   1   45.30    2.70
  -2  11  -1   47.70    2.80
  -3 -11  -1  171.78    8.50
   3 -11   1  174.98    8.40
   3 -11   1  167.98    8.50
   3 -11   1  165.98    8.40
  -3 -11  -1  170.38    8.60
  -3  11  -1  163.28    8.30
  -3  11  -1  168.08    8.50
   3  11   1  163.38    8.50
   3  11   1  162.28    8.30
   4 -11   1   28.60    1.80
   4 -11   1   27.60    1.80
  -4 -11  -1   28.40    1.90
  -4 -11  -1   26.60    2.00
   4 -11   1   25.80    1.90
  -4  11  -1   30.00    1.80
   4  11   1   24.40    1.90
   4  11   1   28.00    1.80
  -4  11  -1   27.40    1.90
   5 -11   1   96.99    5.20
  -5 -11  -1   98.39    5.20
   5 -11   1   85.39    5.00
  -5 -11  -1  100.59    5.30
   5 -11   1   97.89    5.10
   5  11   1   98.59    5.20
   5  11   1   99.69    5.00
  -5  11  -1   96.89    5.20
  -5  11  -1   91.39    5.10
   6 -11   1  265.67   12.50
  -6 -11  -1  254.37   12.50
  -6 -11  -1  261.87   12.70
   6 -11   1  221.78   12.50
   6 -11   1  265.27   12.50
   6  11   1  262.97   12.50
   6  11   1  250.17   12.30
   6  11   1  237.28   12.60
  -6  11  -1  236.48   12.50
  -6  11  -1  251.67   12.50
   7 -11   1  177.58    8.90
  -7 -11  -1  173.28    8.90
   7 -11   1  178.18    9.00
   7 -11   1  171.88    9.10
  -7 -11  -1  180.18    9.20
   7  11   1  178.18    9.00
   7  11   1  167.38    8.70
  -7  11  -1  168.88    9.10
   7  11   1  172.48    9.00
  -7  11  -1  180.78    9.00
  -8 -11  -1   42.00    2.80
  -8 -11  -1   36.70    2.50
   8 -11   1   38.30    2.50
   8 -11   1   38.30    2.70
   8 -11   1   38.20    2.60
   8  11   1   40.40    2.60
   8  11   1   42.80    2.70
  -8  11  -1   37.40    2.80
   8  11   1   40.60    2.30
  -9 -11  -1    3.30    0.90
  -9 -11  -1    2.70    0.70
   9 -11   1    3.80    1.00
   9 -11   1    3.70    0.70
   9 -11   1    2.80    0.70
   9  11   1    2.90    0.60
   9  11   1    3.40    0.90
   9  11   1    4.00    0.80
  -9  11  -1    3.10    1.00
  10 -11   1    3.40    0.70
  10 -11   1    5.10    1.10
 -10 -11  -1    2.50    0.80
  10 -11   1    3.80    0.90
  10  11   1    3.80    0.60
  10  11   1    3.50    0.90
 -10  11  -1    3.30    1.10
  10  11   1    4.70    0.80
 -10  11  -1    2.50    0.80
  11 -11   1    2.00    0.90
  11  11   1    4.00    1.00
  11  11   1    2.40    0.50
 -11  11  -1    1.60    1.00
  12 -11   1    2.80    0.80
  12 -11   1    2.50    1.00
  12  11   1    3.50    1.00
 -12  11  -1    4.50    1.40
  12  11   1    3.20    0.60
  12  11   1    3.70    0.90
  12 -12  -1   29.10    2.30
  12 -12  -1   34.20    2.70
  12  12  -1   36.40    2.60
 -12  12   1   35.30    3.10
  11 -12  -1   69.99    4.30
  11  12  -1   63.39    3.70
 -11  12   1   71.69    4.60
  11  12  -1   65.39    4.00
  10 -12  -1    0.60    0.70
  10 -12  -1    1.00    0.70
 -10 -12   1    1.80    0.50
  10 -12  -1    1.40    0.60
 -10 -12   1    0.40    0.60
  10  12  -1    1.40    0.50
  10  12  -1    1.20    0.40
  10  12  -1    2.40    0.80
 -10  12   1    2.20    1.00
  -9 -12   1   57.59    3.10
   9 -12  -1   50.09    3.20
  -9 -12   1   54.39    3.50
   9 -12  -1   55.49    3.50
   9 -12  -1   52.49    3.40
  -9  12   1   54.59    3.40
   9  12  -1   52.29    3.30
   9  12  -1   53.69    2.90
   9  12  -1   50.29    3.00
  -9  12   1   50.29    3.40
  -8 -12   1   59.19    3.70
   8 -12  -1   56.59    3.40
  -8 -12   1   55.49    3.30
   8 -12  -1   60.39    3.60
   8 -12  -1   62.59    3.60
   8  12  -1   52.79    3.40
  -8  12   1   58.49    3.60
   8  12  -1   56.69    3.20
   8  12  -1   56.49    3.10
   7 -12  -1  544.55   26.60
  -7 -12   1  558.04   26.40
   7 -12  -1  549.54   26.40
  -7 -12   1  545.25   26.70
   7 -12  -1  552.54   26.60
   7  12  -1  522.35   26.20
   7  12  -1  551.24   26.20
  -7  12   1  547.45   26.50
   7  12  -1  532.65   26.50
   6 -12  -1   21.10    1.70
  -6 -12   1   20.00    1.80
  -6 -12   1   22.50    1.60
   6 -12  -1   23.20    1.70
   6 -12  -1   23.30    1.80
   6  12  -1   20.80    1.60
  -6  12   1   22.50    1.70
  -6  12   1   21.80    1.70
   6  12  -1   20.20    1.40
   6  12  -1   21.40    1.50
  -5 -12   1    0.40    0.40
  -5 -12   1   -0.20    0.40
   5 -12  -1   -0.30    0.40
   5 -12  -1   -0.10    0.40
   5 -12  -1    0.40    0.40
   5  12  -1   -0.50    0.40
   5  12  -1    0.10    0.30
  -5  12   1   -0.50    0.50
  -5  12   1    0.30    0.40
   5  12  -1    0.00    0.30
   4 -12  -1  145.19    7.70
   4 -12  -1  148.99    7.80
   4 -12  -1  153.18    7.70
  -4 -12   1  151.78    7.80
  -4 -12   1  153.98    7.70
  -4  12   1  151.08    7.80
   4  12  -1  163.88    7.60
  -4  12   1  137.19    7.60
   3 -12  -1  256.27   12.60
  -3 -12   1  257.57   12.60
   3 -12  -1  249.88   12.60
  -3 -12   1  250.97   12.70
   3 -12  -1  248.98   12.60
  -3  12   1  253.17   12.60
  -3  12   1  263.57   12.50
   3  12  -1  256.97   12.30
   3  12  -1  246.58   12.40
   2 -12  -1  257.57   11.90
  -2 -12   1  236.58   11.80
   2 -12  -1  232.58   11.80
   2 -12  -1  232.28   11.80
  -2 -12   1  247.38   11.90
   2 -12  -1  228.08   11.80
  -2  12   1  244.28   11.90
   2  12  -1  233.38   11.70
  -2  12   1  233.38   11.80
   2  12  -1  238.48   11.50
  -2  12   1  242.48   11.70
  -1 -12   1   13.30    1.20
   1 -12  -1   11.50    1.10
  -1 -12   1   12.50    1.10
   1 -12  -1   11.20    1.10
   1 -12  -1   13.50    1.20
  -1 -12   1   10.70    1.10
  -1  12   1   12.90    1.00
  -1  12   1   12.50    1.10
   1  12  -1   13.20    0.90
   1  12  -1   12.90    1.10
   0 -12  -1    1.20    0.50
   0 -12   1    1.20    0.50
   0 -12   1    0.80    0.40
   0 -12  -1    1.90    0.50
   0 -12   1    2.30    0.50
   0 -12  -1    1.90    0.50
   0  12   1    1.30    0.40
   0  12   1    2.10    0.50
   0  12  -1    2.00    0.40
  -1 -12  -1   82.39    4.50
  -1 -12  -1   85.59    4.50
   1 -12   1   83.39    4.50
   1 -12   1   89.99    4.50
  -1 -12  -1   78.99    4.50
   1 -12   1   77.19    4.30
  -1  12  -1   80.69    4.20
   1  12   1   84.49    4.30
   1  12   1   83.29    4.40
  -2 -12  -1  210.38   11.20
   2 -12   1  234.38   11.10
   2 -12   1  231.78   11.10
   2 -12   1  218.88   11.00
  -2 -12  -1  216.98   11.10
   2  12   1  224.28   11.00
  -2  12  -1  220.08   11.10
   2  12   1  229.18   11.00
  -2  12  -1  218.58   10.90
  -3 -12  -1  267.77   13.60
  -3 -12  -1  267.77   13.50
   3 -12   1  278.87   13.40
   3 -12   1  288.17   13.50
   3 -12   1  271.07   13.40
   3  12   1  258.87   13.50
  -3  12  -1  285.57   13.30
  -3  12  -1  278.37   13.50
   3  12   1  253.37   13.30
   4 -12   1   51.89    3.10
   4 -12   1   57.19    3.20
   4 -12   1   49.99    3.20
  -4 -12  -1   55.39    3.20
  -4 -12  -1   57.19    3.40
  -4  12  -1   54.19    3.20
   4  12   1   59.79    3.30
   4  12   1   52.29    3.10
  -4  12  -1   58.59    3.10
   5 -12   1    2.60    0.70
   5 -12   1    4.10    0.70
  -5 -12  -1    4.60    0.90
   5 -12   1    3.50    0.70
  -5 -12  -1    2.90    0.70
  -5  12  -1    4.30    0.80
  -5  12  -1    3.80    0.80
   5  12   1    3.90    0.80
   5  12   1    3.50    0.60
   6 -12   1    7.40    0.90
  -6 -12  -1    6.60    1.00
  -6 -12  -1    7.80    1.20
   6 -12   1    6.30    1.00
   6 -12   1    7.50    1.00
  -6  12  -1    5.50    0.90
   6  12   1    5.90    1.00
  -6  12  -1    4.80    0.80
   6  12   1    6.50    1.00
   6  12   1    4.70    0.70
   7 -12   1  177.58    9.10
   7 -12   1  172.58    9.20
  -7 -12  -1  178.58    9.40
   7 -12   1  173.98    9.00
  -7 -12  -1  176.98    9.10
  -7  12  -1  186.38    9.70
   7  12   1  194.18    9.30
  -7  12  -1  186.78    9.30
   7  12   1  172.88    8.90
   7  12   1  162.18    9.10
  -8 -12  -1   14.60    1.40
   8 -12   1   16.70    1.40
   8 -12   1   14.40    1.70
   8 -12   1   17.80    1.60
  -8 -12  -1   16.30    1.90
   8  12   1   15.10    1.70
   8  12   1   14.70    1.50
   8  12   1   15.80    1.30
  -8  12  -1   16.80    1.70
  -9 -12  -1   50.49    3.30
   9 -12   1   45.50    2.90
   9 -12   1   45.10    3.20
   9 -12   1   49.50    3.10
  -9 -12  -1   43.10    2.90
  -9  12  -1   46.90    3.10
  -9  12  -1   46.50    3.30
   9  12   1   51.39    2.80
   9  12   1   46.60    3.00
   9  12   1   48.30    3.20
  10 -12   1    1.30    0.70
  10 -12   1    2.80    0.90
  10  12   1    3.70    0.90
  10  12   1    2.30    0.70
 -10  12  -1    1.80    0.90
  10  12   1    2.60    0.60
  11 -12   1   11.70    1.30
  11 -12   1   16.40    1.90
  11  12   1   10.80    1.50
 -11  12  -1   14.90    2.10
  11  12   1   12.90    1.10
  12 -12   1    0.10    0.50
  12 -12   1    0.50    0.90
  12  12   1    0.20    0.40
 -12  12  -1    0.50    0.90
  12  12   1    0.40    0.60
  12  12   1    0.80    0.80
  11 -13  -1   20.00    2.10
  11 -13  -1   14.90    1.50
  11  13  -1   14.70    1.70
  11  13  -1   16.70    1.40
 -11  13   1   16.50    2.20
  10 -13  -1    6.10    1.20
 -10 -13   1    5.00    0.80
  10  13  -1    6.70    0.80
  10  13  -1    7.60    1.20
  10  13  -1    5.70    0.80
 -10  13   1    5.30    1.20
   9 -13  -1   17.50    1.70
  -9 -13   1   16.90    1.40
  -9 -13   1   18.70    2.00
   9 -13  -1   15.00    1.60
  -9  13   1   16.40    1.70
   9  13  -1   16.40    1.20
   9  13  -1   15.90    1.30
  -9  13   1   12.70    1.60
   9  13  -1   16.30    1.60
   8 -13  -1   68.59    4.20
  -8 -13   1   70.59    4.00
   8 -13  -1   70.29    4.00
   8 -13  -1   66.99    4.20
  -8 -13   1   67.49    4.30
   8  13  -1   74.49    3.80
   8  13  -1   71.79    3.80
  -8  13   1   67.59    4.20
   8  13  -1   68.49    4.10
   7 -13  -1   46.20    2.80
  -7 -13   1   42.30    2.70
   7 -13  -1   42.00    2.80
  -7 -13   1   42.60    2.90
   7 -13  -1   46.20    2.90
   7  13  -1   44.50    2.50
   7  13  -1   43.10    2.80
   7  13  -1   39.40    2.50
  -7  13   1   42.80    2.80
  -6 -13   1   87.19    4.90
   6 -13  -1   87.29    4.80
  -6 -13   1   85.09    4.60
   6 -13  -1   80.49    4.70
   6 -13  -1   88.29    4.70
   6  13  -1   82.99    4.40
  -6  13   1   80.29    4.60
   6  13  -1   86.69    4.70
   6  13  -1   83.19    4.50
  -5 -13   1    8.00    1.00
   5 -13  -1    7.20    1.00
  -5 -13   1    6.00    1.00
   5 -13  -1    8.30    1.10
   5 -13  -1    6.00    1.00
  -5  13   1    7.80    1.00
  -5  13   1    7.10    1.00
   5  13  -1    8.10    0.90
   5  13  -1    8.10    0.90
   4 -13  -1   65.19    3.90
   4 -13  -1   71.09    3.90
  -4 -13   1   69.99    4.00
   4 -13  -1   69.09    3.90
  -4 -13   1   69.59    3.80
   4  13  -1   71.29    3.60
   4  13  -1   69.89    3.70
  -4  13   1   68.19    3.90
  -4  13   1   62.79    3.70
  -3 -13   1    5.50    0.80
  -3 -13   1    4.70    0.80
   3 -13  -1    5.40    0.80
   3 -13  -1    4.90    0.80
   3 -13  -1    4.00    0.80
  -3  13   1    6.10    1.00
   3  13  -1    4.00    0.70
  -3  13   1    5.60    0.70
   3  13  -1    4.40    0.50
   2 -13  -1   57.69    3.20
  -2 -13   1   51.29    3.20
   2 -13  -1   54.89    3.20
  -2 -13   1   46.50    3.10
   2 -13  -1   54.19    3.20
  -2 -13   1   55.49    3.30
   2 -13  -1   55.89    3.20
   2  13  -1   51.49    3.10
  -2  13   1   59.69    3.00
   2  13  -1   56.79    2.90
  -2  13   1   54.49    3.10
  -1 -13   1  185.38    9.30
   1 -13  -1  182.48    9.20
  -1 -13   1  171.68    9.20
   1 -13  -1  183.18    9.30
   1 -13  -1  176.18    9.20
  -1 -13   1  189.98    9.20
  -1  13   1  189.18    9.20
   1  13  -1  185.58    8.90
   1  13  -1  175.08    9.10
  -1  13   1  179.58    9.00
   0 -13  -1   47.10    2.80
   0 -13  -1   42.80    2.80
   0 -13   1   46.30    2.80
   0 -13  -1   43.80    2.80
   0 -13   1   48.30    2.90
   0 -13   1   49.00    2.80
   0  13  -1   47.80    2.50
   0  13   1   46.20    2.60
   0  13   1   45.80    2.70
   1 -13   1   23.40    1.70
  -1 -13  -1   24.90    1.80
  -1 -13  -1   23.20    1.70
   1 -13   1   25.10    1.80
   1 -13   1   22.50    1.60
  -1 -13  -1   24.90    1.70
   1 -13   1   23.30    1.70
   1  13   1   23.40    1.50
   1  13   1   21.00    1.60
  -1  13  -1   22.90    1.40
  -2 -13  -1    4.30    0.80
   2 -13   1    4.40    0.70
   2 -13   1    3.50    0.60
  -2 -13  -1    5.40    0.90
   2 -13   1    5.00    0.80
  -2 -13  -1    4.80    0.80
   2  13   1    4.80    0.70
  -2  13  -1    4.40    0.60
   2  13   1    4.40    0.70
   3 -13   1   13.00    1.20
   3 -13   1   10.80    1.10
  -3 -13  -1   13.60    1.40
  -3 -13  -1   12.20    1.20
   3 -13   1   11.70    1.10
  -3  13  -1   11.00    1.00
   3  13   1   11.30    1.10
   3  13   1   11.80    1.10
  -3  13  -1   12.80    1.30
   4 -13   1   40.50    2.70
   4 -13   1   43.30    2.70
  -4 -13  -1   45.80    2.90
   4 -13   1   45.10    2.70
  -4 -13  -1   46.40    2.80
  -4  13  -1   45.10    2.80
  -4  13  -1   47.60    2.60
   4  13   1   44.00    2.60
   4  13   1   40.10    2.70
   5 -13   1    4.50    0.90
  -5 -13  -1    5.10    0.80
   5 -13   1    5.20    0.80
  -5 -13  -1    4.70    1.00
   5 -13   1    5.10    0.80
   5  13   1    4.00    0.70
  -5  13  -1    4.70    0.90
  -5  13  -1    5.10    0.80
   5  13   1    4.90    0.90
  -6 -13  -1   37.10    2.50
   6 -13   1   29.70    2.40
   6 -13   1   41.20    2.40
   6 -13   1   36.90    2.40
  -6 -13  -1   38.40    2.60
   6  13   1   36.20    2.20
  -6  13  -1   34.60    2.40
   6  13   1   38.20    2.50
  -6  13  -1   32.60    2.40
   6  13   1   38.40    2.40
   7 -13   1   14.80    1.70
  -7 -13  -1   19.30    1.80
  -7 -13  -1   17.40    1.60
   7 -13   1   14.80    1.50
   7 -13   1   15.60    1.50
   7  13   1   19.00    1.40
   7  13   1   16.70    1.50
   7  13   1   22.70    1.80
  -7  13  -1   15.10    1.60
   8 -13   1   14.00    1.70
  -8 -13  -1   14.40    1.40
  -8 -13  -1   13.00    1.70
   8 -13   1   14.20    1.50
   8  13   1   17.50    1.50
  -8  13  -1   14.90    1.80
   8  13   1   14.50    1.20
   8  13   1   14.20    1.60
  -8  13  -1   14.00    1.60
  -9 -13  -1    7.90    1.10
  -9 -13  -1    6.80    1.20
   9 -13   1    4.80    1.00
   9 -13   1    6.90    1.20
   9  13   1    9.40    1.30
   9  13   1    7.30    0.90
  -9  13  -1    5.10    1.00
  -9  13  -1    5.70    1.20
   9  13   1    9.20    1.20
 -10 -13  -1    1.30    0.60
  10 -13   1    1.90    0.70
  10 -13   1    1.00    0.80
  10  13   1    1.80    0.50
  10  13   1    1.90    0.80
  10  13   1    1.30    0.60
 -10  13  -1    0.20    0.90
  11 -13   1   11.80    1.40
  11 -13   1   13.40    1.80
 -11  13  -1   11.90    2.10
  11  13   1   11.40    1.10
  11  13   1   12.20    1.70
  11 -14  -1    3.60    1.10
  11 -14  -1    2.60    0.80
  11  14  -1    3.60    0.90
 -11  14   1    3.30    1.20
  11  14  -1    2.60    0.70
  10 -14  -1    9.50    1.50
  10 -14  -1    6.10    1.00
 -10 -14   1    7.40    1.00
 -10  14   1    4.10    1.10
  10  14  -1    6.00    1.10
  10  14  -1    6.90    0.90
   9 -14  -1   12.20    1.40
  -9 -14   1    8.30    1.40
   9 -14  -1   14.20    1.70
   9 -14  -1   12.90    1.60
  -9 -14   1   10.70    1.30
   9  14  -1   15.00    1.10
  -9  14   1   15.00    1.80
   9  14  -1   12.70    1.50
   9  14  -1   13.10    1.10
   8 -14  -1    1.20    0.70
   8 -14  -1   -0.10    0.50
  -8 -14   1    1.60    0.80
  -8 -14   1    1.30    0.60
   8  14  -1    1.60    0.70
   8  14  -1    1.90    0.50
   8  14  -1    1.00    0.50
  -8  14   1    0.50    0.60
  -8  14   1    1.30    0.80
   7 -14  -1   21.90    1.90
  -7 -14   1   21.80    2.00
   7 -14  -1   22.90    1.80
  -7 -14   1   20.00    1.70
   7 -14  -1   21.10    1.80
   7  14  -1   22.20    1.50
  -7  14   1   20.80    1.80
   7  14  -1   21.80    1.50
   7  14  -1   21.20    1.70
   6 -14  -1   65.89    3.80
  -6 -14   1   66.29    3.70
   6 -14  -1   60.69    3.80
   6 -14  -1   67.39    3.90
  -6 -14   1   60.99    3.90
   6  14  -1   66.39    3.50
  -6  14   1   67.29    3.80
   6  14  -1   58.69    3.50
  -5 -14   1    9.00    1.20
  -5 -14   1    8.90    1.10
   5 -14  -1   11.00    1.30
   5 -14  -1    8.10    1.20
   5 -14  -1   10.70    1.20
   5  14  -1    7.30    0.90
  -5  14   1    8.20    1.00
   5  14  -1    9.70    0.90
   4 -14  -1  142.99    7.40
   4 -14  -1  143.59    7.30
  -4 -14   1  145.49    7.50
  -4 -14   1  143.69    7.30
   4 -14  -1  124.59    7.20
   4  14  -1  139.19    7.10
   4  14  -1  141.39    7.00
  -4  14   1  139.09    7.20
  -4  14   1  136.99    7.30
  -3 -14   1   19.20    1.60
  -3 -14   1   16.40    1.40
   3 -14  -1   16.00    1.40
   3 -14  -1   16.80    1.50
   3 -14  -1   16.80    1.40
   3 -14  -1   16.60    1.40
  -3  14   1   19.60    1.60
   3  14  -1   15.60    1.30
   3  14  -1   15.90    1.10
  -3  14   1   14.70    1.30
  -2 -14   1    0.00    0.50
  -2 -14   1    0.40    0.40
   2 -14  -1    0.10    0.40
   2 -14  -1    0.10    0.50
   2 -14  -1    0.60    0.50
  -2 -14   1    0.00    0.40
   2 -14  -1    0.10    0.40
  -2  14   1   -0.20    0.40
   2  14  -1    0.30    0.40
   2  14  -1    0.30    0.30
  -2  14   1    0.30    0.40
  -1 -14   1    7.80    1.00
  -1 -14   1    7.40    1.10
   1 -14  -1    7.80    1.00
   1 -14  -1    8.30    1.10
  -1 -14   1    8.30    1.10
   1 -14  -1    9.00    1.10
  -1  14   1    7.70    1.00
   1  14  -1    7.90    0.70
  -1  14   1    8.40    0.90
   0 -14  -1  185.08    9.70
   0 -14  -1  194.68    9.80
   0 -14  -1  200.38    9.80
   0 -14   1  166.88    9.70
   0 -14   1  202.48    9.80
   0 -14   1  196.28    9.80
   0  14   1  196.68    9.50
   0  14   1  189.48    9.70
   0  14  -1  198.18    9.40
   1 -14   1    6.70    1.00
   1 -14   1    8.30    1.10
  -1 -14  -1    4.80    0.90
  -1 -14  -1    7.00    1.00
   1 -14   1    7.40    1.00
  -1 -14  -1    7.10    1.00
  -1  14  -1    7.70    0.70
   1  14   1    8.30    1.00
   1  14   1    7.50    0.80
   2 -14   1   14.30    1.20
  -2 -14  -1   14.20    1.30
   2 -14   1   14.00    1.30
  -2 -14  -1   12.90    1.30
  -2 -14  -1   16.60    1.40
   2 -14   1   13.70    1.30
   2  14   1   12.70    1.20
  -2  14  -1   15.00    1.10
   2  14   1   13.90    1.10
  -3 -14  -1    7.00    1.10
  -3 -14  -1    7.20    1.10
   3 -14   1    7.30    0.90
   3 -14   1    9.40    1.10
   3 -14   1    6.10    0.90
   3  14   1    9.00    0.90
  -3  14  -1    7.40    0.90
  -3  14  -1    6.90    1.00
   3  14   1    6.80    0.90
   4 -14   1   12.20    1.20
   4 -14   1   13.50    1.30
  -4 -14  -1   14.50    1.60
   4 -14   1   11.30    1.40
  -4 -14  -1   14.90    1.40
   4  14   1   12.80    1.20
  -4  14  -1   15.40    1.20
  -4  14  -1   10.30    1.30
   5 -14   1    6.80    1.00
  -5 -14  -1    7.70    1.10
   5 -14   1    5.80    1.00
   5 -14   1    8.70    1.10
  -5 -14  -1    8.30    1.20
  -5  14  -1    6.20    0.90
   5  14   1    7.10    0.90
  -5  14  -1    7.90    1.20
   5  14   1    9.80    1.20
  -6 -14  -1   43.50    3.00
   6 -14   1   43.10    2.80
   6 -14   1   48.90    2.90
   6 -14   1   41.80    2.90
  -6 -14  -1   49.70    2.90
   6  14   1   37.20    2.70
  -6  14  -1   39.60    2.80
   6  14   1   46.60    2.90
   6  14   1   45.50    2.60
  -7 -14  -1    4.70    0.90
   7 -14   1    3.20    0.80
  -7 -14  -1    3.50    0.90
   7 -14   1    4.00    0.90
   7  14   1    3.50    0.80
   7  14   1    2.80    0.80
   7  14   1    3.50    0.70
  -7  14  -1    2.90    0.90
  -7  14  -1    2.40    0.80
  -8 -14  -1    0.10    0.50
  -8 -14  -1   -0.60    0.50
   8 -14   1    0.70    0.50
   8 -14   1    0.60    0.70
   8 -14   1    0.00    0.60
  -8  14  -1    0.40    0.60
  -8  14  -1   -0.20    0.60
   8  14   1    0.30    0.50
   8  14   1    0.30    0.40
   8  14   1    0.50    0.70
   9 -14   1    4.50    1.00
   9 -14   1    4.30    0.90
  -9 -14  -1    5.70    1.00
   9 -14   1    7.20    1.30
   9  14   1    5.80    1.00
   9  14   1    7.40    0.90
   9  14   1    6.00    1.10
  -9  14  -1    6.90    1.30
  10 -14   1    0.30    0.80
 -10 -14  -1    1.80    0.70
  10 -14   1    1.20    0.60
  10  14   1    1.20    0.50
 -10  14  -1    2.20    1.00
  10  14   1    1.60    0.60
  10  14   1    0.60    0.70
  11 -14   1    2.00    1.00
  11  14   1    3.00    1.00
  11  14   1    1.90    0.60
 -11  14  -1    3.40    1.20
 -10 -15   1    0.20    0.50
  10 -15  -1    0.00    0.70
  10 -15  -1   -0.50    0.50
  10  15  -1    0.00    0.40
  10  15  -1    0.50    0.60
 -10  15   1    0.60    0.80
  -9 -15   1   84.49    4.70
   9 -15  -1   85.99    5.00
   9 -15  -1   79.59    4.70
   9  15  -1   80.49    4.40
   9  15  -1   80.89    4.40
  -9  15   1   79.99    4.90
   9  15  -1   85.89    4.80
   8 -15  -1   34.00    2.40
   8 -15  -1   35.20    2.60
  -8 -15   1   37.40    2.40
   8 -15  -1   37.30    2.70
  -8 -15   1   31.80    2.60
   8  15  -1   35.90    2.10
  -8  15   1   37.30    2.60
   8  15  -1   33.10    2.20
  -8  15   1   30.70    2.50
   7 -15  -1   22.20    1.90
  -7 -15   1   21.40    2.00
   7 -15  -1   22.40    2.00
  -7 -15   1   23.50    1.80
  -7  15   1   24.10    1.90
   7  15  -1   21.90    1.50
   7  15  -1   23.00    1.60
  -6 -15   1   57.69    3.70
  -6 -15   1   58.79    3.50
   6 -15  -1   54.69    3.60
   6 -15  -1   56.29    3.60
   6  15  -1   55.49    3.30
  -6  15   1   58.89    3.50
   6  15  -1   62.19    3.20
   5 -15  -1    0.30    0.50
   5 -15  -1    0.90    0.60
   5 -15  -1    0.50    0.50
  -5 -15   1    0.80    0.60
  -5 -15   1   -0.20    0.50
  -5  15   1    0.10    0.50
   5  15  -1    0.00    0.30
   5  15  -1   -0.30    0.40
   5  15  -1    0.10    0.40
   4 -15  -1  109.39    6.00
   4 -15  -1  110.09    6.00
  -4 -15   1  112.29    5.90
  -4 -15   1  110.99    6.10
   4 -15  -1  106.99    5.90
  -4  15   1  106.99    5.80
   4  15  -1  110.09    5.80
   4  15  -1  111.99    5.50
  -3 -15   1   19.90    1.70
   3 -15  -1   19.70    1.60
   3 -15  -1   20.80    1.70
  -3 -15   1   19.50    1.70
  -3 -15   1   21.00    1.60
   3 -15  -1   18.40    1.60
   3 -15  -1   19.00    1.60
   3  15  -1   20.40    1.30
   3  15  -1   19.30    1.50
  -3  15   1   18.80    1.50
  -2 -15   1   35.80    2.50
   2 -15  -1   38.90    2.50
  -2 -15   1   34.50    2.40
   2 -15  -1   36.80    2.40
   2 -15  -1   38.20    2.50
  -2 -15   1   36.10    2.50
  -2  15   1   38.20    2.20
   2  15  -1   35.30    2.00
   1 -15  -1   24.30    1.90
  -1 -15   1   26.10    1.90
  -1 -15   1   25.30    1.90
   1 -15  -1   24.70    1.90
  -1 -15   1   26.30    2.00
   1 -15  -1   27.60    2.00
  -1  15   1   25.80    1.70
   1  15  -1   29.30    1.60
  -1  15   1   22.10    1.80
   0 -15   1   15.70    1.50
   0 -15  -1   16.10    1.50
   0 -15  -1   16.40    1.50
   0 -15   1   19.10    1.60
   0 -15  -1   17.80    1.50
   0 -15   1   18.20    1.50
   0  15  -1   16.90    1.10
   0  15   1   17.40    1.30
   0  15   1   15.20    1.40
   1 -15   1  163.88    8.50
   1 -15   1  155.78    8.50
  -1 -15  -1  180.48    8.70
  -1 -15  -1  160.58    8.60
  -1 -15  -1  167.08    8.60
   1 -15   1  173.58    8.70
   1  15   1  167.48    8.30
  -1  15  -1  174.18    8.20
   1  15   1  152.68    8.40
   2 -15   1    5.30    0.90
   2 -15   1    6.20    1.00
   2 -15   1    8.00    1.00
  -2 -15  -1   11.00    1.30
  -2 -15  -1    7.40    1.00
  -2 -15  -1    8.30    1.10
   2  15   1    7.80    0.90
   2  15   1    7.00    0.90
  -2  15  -1    8.20    0.80
  -3 -15  -1    0.80    0.50
   3 -15   1    0.00    0.50
   3 -15   1    1.30    0.50
  -3 -15  -1    0.40    0.50
   3 -15   1    0.70    0.60
  -3 -15  -1   -0.10    0.50
  -3  15  -1    0.20    0.40
   3  15   1    0.40    0.40
   3  15   1    0.50    0.50
   4 -15   1   14.40    1.50
   4 -15   1   11.20    1.20
  -4 -15  -1   15.40    1.60
   4 -15   1    9.60    1.30
  -4  15  -1   13.10    1.50
   4  15   1   13.00    1.20
   4  15   1   11.00    1.10
   5 -15   1   10.70    1.40
   5 -15   1   10.00    1.30
   5 -15   1   12.90    1.40
  -5 -15  -1   12.50    1.40
   5  15   1   10.40    1.10
  -5  15  -1    8.20    1.30
  -5  15  -1   10.50    1.20
  -6 -15  -1    5.50    1.10
  -6 -15  -1    6.30    1.00
   6 -15   1    5.60    1.00
   6 -15   1    6.60    1.10
  -6  15  -1    7.10    1.40
   6  15   1    6.30    1.10
   6  15   1    6.30    1.00
  -6  15  -1    5.40    0.90
   6  15   1    6.50    0.90
   7 -15   1   56.39    3.60
  -7 -15  -1   61.29    3.60
   7 -15   1   56.99    3.70
   7 -15   1   56.19    3.50
  -7 -15  -1   55.39    3.80
   7  15   1   56.59    3.40
  -7  15  -1   57.69    3.60
   7  15   1   61.29    3.70
   7  15   1   54.99    3.30
  -7  15  -1   62.49    3.70
  -8 -15  -1   61.79    3.50
   8 -15   1   48.10    3.40
   8 -15   1   58.19    3.60
   8 -15   1   55.39    3.40
  -8 -15  -1   44.80    3.70
   8  15   1   53.69    3.50
  -8  15  -1   45.60    3.50
   8  15   1   54.29    3.10
  -8  15  -1   52.69    3.50
   8  15   1   56.19    3.30
   9 -15   1  143.79    7.80
  -9 -15  -1  146.19    7.60
   9 -15   1  123.39    7.40
   9  15   1  140.89    7.40
   9  15   1  143.39    7.70
   9  15   1  144.79    7.20
  -9  15  -1  141.09    7.90
 -10 -15  -1    1.20    0.70
  10 -15   1    2.20    1.00
 -10  15  -1    2.30    1.00
  10  15   1    1.40    0.60
  10  15   1    2.30    0.90
  10  15   1    2.10    0.70
  10 -16  -1   61.49    3.90
 -10 -16   1   49.90    3.30
 -10  16   1   55.49    3.80
  10  16  -1   51.19    3.00
   9 -16  -1    3.20    1.10
  -9 -16   1    5.10    0.90
   9 -16  -1    3.50    0.90
  -9  16   1    4.50    1.10
   9  16  -1    6.20    0.80
   8 -16  -1   16.50    1.80
   8 -16  -1   16.60    1.90
  -8 -16   1   19.00    1.70
   8 -16  -1   17.40    1.70
   8  16  -1   19.80    1.40
   8  16  -1   18.80    1.50
  -8  16   1   19.40    1.90
   7 -16  -1    8.20    1.30
   7 -16  -1    7.60    1.10
   7 -16  -1    9.80    1.40
  -7 -16   1    7.40    1.10
  -7 -16   1    7.80    1.30
   7  16  -1    8.30    0.90
  -7  16   1   11.10    1.40
   7  16  -1    9.00    1.10
  -7  16   1    7.70    1.20
   6 -16  -1   36.50    2.60
  -6 -16   1   37.60    2.70
  -6 -16   1   40.50    2.60
   6 -16  -1   36.40    2.50
   6 -16  -1   37.80    2.70
   6  16  -1   37.80    2.30
  -6  16   1   33.30    2.40
   6  16  -1   36.00    2.20
   6  16  -1   34.60    2.10
  -5 -16   1   47.10    2.90
  -5 -16   1   41.20    3.00
   5 -16  -1   44.10    2.90
   5 -16  -1   45.00    3.00
   5  16  -1   44.20    2.70
  -5  16   1   44.40    2.80
   5  16  -1   47.80    2.50
   5  16  -1   40.70    2.50
  -4 -16   1    4.30    0.80
   4 -16  -1    2.60    0.80
  -4 -16   1    3.50    0.90
   4 -16  -1    3.10    0.80
  -4  16   1    3.50    0.70
   4  16  -1    3.10    0.50
   4  16  -1    4.00    0.80
  -3 -16   1   32.00    2.20
  -3 -16   1   28.00    2.20
  -3 -16   1   29.30    2.20
   3 -16  -1   30.20    2.10
   3 -16  -1   30.10    2.20
   3 -16  -1   28.60    2.10
   3  16  -1   28.20    1.70
  -3  16   1   26.90    1.90
   3  16  -1   28.50    2.00
  -2 -16   1    0.60    0.50
   2 -16  -1    0.00    0.50
   2 -16  -1   -0.10    0.50
  -2 -16   1    0.20    0.60
  -2 -16   1    0.50    0.50
   2  16  -1    0.30    0.30
  -2  16   1    0.50    0.40
   1 -16  -1   37.60    3.40
   1 -16  -1   28.40    2.30
  -1 -16   1   38.40    2.50
  -1 -16   1   35.50    2.50
  -1 -16   1   33.10    2.40
   1 -16  -1   37.80    2.50
   1  16  -1   36.80    2.00
  -1  16   1   37.50    2.20
  -1  16   1   35.30    2.40
   0 -16   1  235.18   11.10
   0 -16  -1  210.28   11.00
   0 -16  -1  215.68   11.10
   0 -16   1  200.58   11.00
   0 -16   1  217.78   11.10
   0  16   1  209.58   10.90
   0  16  -1  224.78   10.60
   0  16   1  222.58   10.80
  -1 -16  -1  102.09    5.70
   1 -16   1  107.39    5.70
   1 -16   1   99.49    5.70
  -1 -16  -1  108.39    5.80
   1  16   1  103.59    5.40
   1  16   1   99.99    5.60
  -1  16  -1  109.69    5.40
   2 -16   1   18.50    1.60
  -2 -16  -1   21.40    1.70
   2 -16   1   19.60    1.50
  -2 -16  -1   18.20    1.70
  -2  16  -1   19.00    1.40
   2  16   1   18.30    1.40
   2  16   1   16.90    1.50
   3 -16   1   30.60    2.00
  -3 -16  -1   27.60    2.10
   3 -16   1   24.30    2.00
  -3 -16  -1   24.80    2.00
   3  16   1   26.80    1.80
   3  16   1   27.90    1.90
  -3  16  -1   24.00    1.80
   4 -16   1   14.30    1.40
  -4 -16  -1   16.40    1.70
   4 -16   1   13.00    1.50
   4  16   1   14.80    1.30
  -4  16  -1   13.10    1.30
   4  16   1   16.70    1.30
   5 -16   1   78.09    4.40
   5 -16   1   77.09    5.10
  -5 -16  -1   78.69    4.50
   5 -16   1   70.79    4.40
   5  16   1   81.49    4.30
   5  16   1   74.09    4.30
  -5  16  -1   74.69    5.50
  -5  16  -1   77.09    4.30
  -6 -16  -1    3.80    0.90
   6 -16   1    4.50    1.00
   6 -16   1    4.80    1.00
   6 -16   1    3.20    0.80
  -6 -16  -1    3.10    1.00
   6  16   1    4.80    0.80
   6  16   1    4.20    0.90
  -6  16  -1    4.70    1.00
  -6  16  -1    4.90    1.00
  -7 -16  -1    0.20    0.50
  -7 -16  -1    0.40    0.60
   7 -16   1    0.00    0.50
   7 -16   1   -0.10    0.60
   7 -16   1    0.40    0.70
   7  16   1    0.50    0.50
   7  16   1    0.00    0.50
   7  16   1   -0.90    0.60
  -7  16  -1   -0.30    0.50
  -7  16  -1   -0.20    0.50
  -8 -16  -1   21.20    1.80
   8 -16   1   15.60    1.80
   8 -16   1   18.30    2.00
   8 -16   1   15.90    1.70
   8  16   1   18.50    1.60
  -8  16  -1   20.90    2.00
   8  16   1   18.70    2.00
   8  16   1   18.80    1.50
  -9 -16  -1    2.00    0.70
   9 -16   1    3.00    1.10
   9  16   1    4.00    0.80
   9  16   1    3.60    0.80
  -9  16  -1    1.20    0.90
   9  16   1    3.50    1.00
 -10 -16  -1   50.49    3.30
  10 -16   1   53.99    3.70
  10  16   1   49.80    3.50
  10  16   1   51.09    3.20
  10  16   1   47.20    3.00
 -10  16  -1   58.99    4.00
   9 -17  -1   23.70    2.30
  -9 -17   1   28.40    2.20
   9  17  -1   26.20    1.70
  -9  17   1   25.30    2.40
  -8 -17   1   10.30    1.30
   8 -17  -1   11.50    1.60
   8  17  -1    9.40    0.90
  -8  17   1    7.90    1.30
  -7 -17   1    0.30    0.60
   7 -17  -1    0.60    0.70
   7 -17  -1    0.70    0.60
   7 -17  -1    0.90    0.60
   7  17  -1    0.40    0.40
   7  17  -1    1.30    0.50
  -7  17   1   -0.10    0.60
   6 -17  -1    2.40    0.80
   6 -17  -1    1.90    0.70
  -6 -17   1    3.10    0.80
   6 -17  -1    3.20    0.90
  -6 -17   1    3.40    0.90
   6  17  -1    3.20    0.60
  -6  17   1    2.70    0.80
  -6  17   1    2.40    0.80
   6  17  -1    2.00    0.60
   6  17  -1    3.00    0.50
   5 -17  -1  104.89    5.80
  -5 -17   1  108.09    5.80
   5 -17  -1  104.09    5.80
   5 -17  -1  112.09    5.90
  -5 -17   1  104.09    6.00
   5 -17  -1  110.49    5.90
   5  17  -1  105.39    5.30
   5  17  -1   94.59    5.50
   5  17  -1  101.89    5.30
  -5  17   1  109.19    5.90
  -5  17   1   92.29    5.50
  -4 -17   1   32.30    2.50
  -4 -17   1   37.50    2.50
   4 -17  -1   35.40    2.60
   4 -17  -1   32.20    2.50
   4 -17  -1   38.80    2.60
  -4 -17   1   34.20    2.60
   4 -17  -1   34.30    2.50
  -4  17   1   36.90    2.30
   4  17  -1   35.70    2.00
   3 -17  -1   23.30    1.90
  -3 -17   1   25.90    2.10
  -3 -17   1   24.80    2.00
  -3 -17   1   27.00    2.20
   3  17  -1   26.10    1.50
  -3  17   1   25.50    1.80
   2 -17  -1   55.39    3.40
  -2 -17   1   58.79    3.40
  -2 -17   1   49.00    3.30
  -2 -17   1   59.19    3.50
  -2  17   1   47.90    3.00
   2  17  -1   54.29    2.80
   1 -17  -1  103.49    5.90
  -1 -17   1  110.29    6.00
  -1 -17   1  110.09    6.00
  -1 -17   1  108.59    5.90
  -1  17   1  107.69    5.60
   1  17  -1  114.39    5.50
  -1  17   1   99.89    5.80
   0 -17   1   34.50    2.30
   0 -17  -1   31.00    2.30
   0 -17  -1   27.10    2.20
   0 -17   1   33.90    2.30
   0  17   1   27.70    2.20
   0  17  -1   32.40    1.90
   0  17   1   32.80    2.00
  -1 -17  -1  102.69    5.50
   1 -17   1   93.29    5.40
  -1 -17  -1   92.69    5.40
   1 -17   1   93.19    5.40
   1  17   1   99.69    5.10
   1  17   1   91.79    5.30
  -1  17  -1  104.79    5.00
  -2 -17  -1    6.40    1.00
  -2 -17  -1    3.10    0.90
   2 -17   1    4.30    0.90
   2  17   1    5.10    0.90
  -2  17  -1    5.30    0.70
   2  17   1    6.10    0.80
   3 -17   1   30.90    2.40
  -3 -17  -1   33.70    2.50
   3 -17   1   31.80    2.30
  -3 -17  -1   33.40    2.40
  -3  17  -1   33.60    2.10
   3  17   1   34.00    2.30
   3  17   1   36.10    2.10
   4 -17   1   64.09    3.80
  -4 -17  -1   61.89    3.90
  -4 -17  -1   63.79    3.90
   4 -17   1   63.19    3.70
   4 -17   1   52.69    3.70
  -4  17  -1   60.99    3.60
   4  17   1   68.69    3.50
   4  17   1   59.09    3.60
   5 -17   1    0.80    0.70
  -5 -17  -1    1.80    0.80
   5 -17   1    2.60    0.80
  -5 -17  -1    2.50    0.80
   5 -17   1    1.30    0.60
  -5  17  -1    1.20    0.70
   5  17   1    1.20    0.60
  -5  17  -1    2.30    0.70
   5  17   1    2.50    0.60
  -6 -17  -1    4.20    1.00
   6 -17   1    5.20    1.00
   6 -17   1    4.00    0.80
   6 -17   1    4.70    1.00
  -6 -17  -1    5.20    1.00
  -6  17  -1    2.50    0.90
   6  17   1    3.00    0.80
  -6  17  -1    4.20    0.90
   6  17   1    4.80    0.80
   6  17   1    4.50    0.80
   7 -17   1    5.00    1.10
   7 -17   1    3.90    0.90
   7 -17   1    7.60    1.30
  -7 -17  -1    9.70    1.30
   7  17   1    6.00    0.90
   7  17   1    7.90    1.10
  -7  17  -1    4.80    1.00
   8 -17   1   16.70    2.00
   8 -17   1   18.70    2.10
  -8 -17  -1   17.60    1.70
   8  17   1   18.50    1.60
   8  17   1   16.00    1.50
  -8  17  -1   18.90    1.90
   8  17   1   18.70    2.00
  -9 -17  -1   29.60    2.40
   9 -17   1   32.20    2.70
   9  17   1   30.90    2.20
   9  17   1   29.30    2.50
  -9  17  -1   26.90    2.50
   9  17   1   30.00    2.10
  -9 -18   1    0.00    0.50
   9 -18  -1    0.10    0.80
  -9  18   1   -0.10    0.70
   9  18  -1   -0.60    0.30
   8 -18  -1    7.90    1.40
  -8 -18   1    8.20    1.20
   8  18  -1    9.20    0.90
  -8  18   1    9.80    1.40
   8  18  -1   10.00    1.10
   7 -18  -1   39.00    2.90
  -7 -18   1   36.10    2.70
   7 -18  -1   33.40    2.80
  -7  18   1   43.20    2.90
   7  18  -1   41.00    2.30
   7  18  -1   41.10    2.30
  -6 -18   1    1.90    0.70
   6 -18  -1    0.70    0.70
   6 -18  -1    1.30    0.70
   6 -18  -1    1.40    0.80
   6  18  -1    2.30    0.50
   6  18  -1    2.40    0.50
  -6  18   1    2.20    0.70
  -5 -18   1    0.40    0.60
   5 -18  -1   -0.10    0.50
   5 -18  -1    0.00    0.50
   5 -18  -1    0.50    0.60
   5 -18  -1    0.60    0.60
  -5 -18   1    0.00    0.60
   5  18  -1    0.20    0.40
  -5  18   1    0.40    0.60
   5  18  -1    0.30    0.30
  -5  18   1    1.40    0.60
   4 -18  -1    2.00    0.70
  -4 -18   1    1.50    0.80
   4 -18  -1    1.00    0.70
  -4 -18   1    1.50    0.70
   4 -18  -1    1.40    0.70
  -4 -18   1    2.10    0.80
   4 -18  -1    1.90    0.70
   4  18  -1    1.90    0.40
  -4  18   1    1.90    0.60
  -3 -18   1   69.99    4.30
  -3 -18   1   74.39    4.30
   3 -18  -1   73.89    4.40
  -3 -18   1   73.99    4.40
   3 -18  -1   72.59    4.30
   3  18  -1   67.59    3.70
  -3  18   1   71.59    4.00
  -2 -18   1    0.50    0.60
  -2 -18   1    0.50    0.70
  -2 -18   1    2.10    0.80
   2 -18  -1    1.10    0.70
   2 -18  -1    1.40    0.70
   2  18  -1    1.30    0.40
  -2  18   1    1.70    0.50
  -1 -18   1    1.40    0.70
   1 -18  -1    2.90    0.80
  -1 -18   1    4.60    0.90
  -1 -18   1    1.90    0.70
   1  18  -1    3.60    0.50
  -1  18   1    4.60    0.70
   0 -18   1    1.70    0.70
   0 -18  -1    0.50    0.60
   0 -18   1    0.30    0.40
   0 -18   1    2.20    0.80
   0 -18  -1    1.30    0.70
   0  18  -1    1.60    0.50
   0  18   1    1.70    0.50
   0  18   1    1.30    0.70
   1 -18   1   78.49    4.60
  -1 -18  -1   81.79    4.60
  -1 -18  -1   73.89    4.50
   1 -18   1   76.99    4.50
  -1  18  -1   81.59    4.10
   1  18   1   78.59    4.20
   1  18   1   72.79    4.40
   2 -18   1   27.30    2.10
  -2 -18  -1   25.60    2.10
  -2 -18  -1   29.20    2.20
  -2  18  -1   25.80    1.80
   2  18   1   25.40    2.00
   2  18   1   25.80    1.80
  -3 -18  -1    2.80    0.80
  -3 -18  -1    3.80    1.00
   3 -18   1    3.40    0.90
   3 -18   1    4.10    0.90
   3  18   1    4.30    0.70
   3  18   1    2.40    0.70
  -4 -18  -1    2.20    0.80
   4 -18   1    1.40    0.70
   4 -18   1    1.20    0.60
   4 -18   1    1.80    0.70
  -4 -18  -1    0.90    0.60
  -4 -18  -1    1.30    0.70
   4  18   1    1.80    0.60
  -4  18  -1    1.90    0.60
   4  18   1    1.50    0.60
   5 -18   1    4.30    0.90
  -5 -18  -1    4.40    1.00
   5 -18   1    3.70    0.90
   5 -18   1    1.80    0.70
  -5 -18  -1    4.10    1.00
  -5  18  -1    2.60    0.70
   5  18   1    3.70    0.80
  -5  18  -1    2.70    0.80
   5  18   1    4.70    0.80
   6 -18   1   -0.20    0.50
   6 -18   1   -0.80    0.60
  -6 -18  -1    0.20    0.50
   6  18   1   -0.50    0.40
   6  18   1    0.50    0.60
   6  18   1   -0.50    0.40
  -6  18  -1    0.30    0.60
  -7 -18  -1   19.80    1.90
   7 -18   1   25.60    2.20
   7 -18   1   18.80    1.90
   7  18   1   22.90    1.80
   7  18   1   25.60    1.80
   7  18   1   20.70    1.80
  -7  18  -1   21.60    2.00
  -8 -18  -1   10.00    1.50
   8 -18   1   12.50    1.70
   8  18   1   12.80    1.30
  -8  18  -1   11.80    1.60
   8  18   1   13.00    1.40
   8 -19  -1   -0.30    0.80
  -8 -19   1   -0.30    0.50
   8  19  -1   -0.10    0.40
  -8  19   1    0.00    0.70
   8  19  -1   -0.20    0.30
  -7 -19   1    0.80    0.60
   7 -19  -1   -0.70    0.70
  -7  19   1    1.40    0.70
   7  19  -1    0.70    0.40
   7  19  -1    0.70    0.40
   6 -19  -1    2.00    0.80
   6 -19  -1    1.60    0.70
  -6 -19   1    0.90    0.60
   6  19  -1    1.60    0.50
   6  19  -1    1.20    0.40
  -6  19   1    1.30    0.70
  -5 -19   1    8.70    1.40
   5 -19  -1    8.90    1.30
   5 -19  -1    7.80    1.30
  -5 -19   1    8.20    1.30
  -5  19   1    7.40    1.10
   5  19  -1    8.40    0.70
   5  19  -1    8.10    0.80
  -4 -19   1   27.80    2.20
  -4 -19   1   26.70    2.20
   4 -19  -1   27.00    2.20
   4 -19  -1   21.80    2.10
   4 -19  -1   19.50    2.10
  -4 -19   1   20.10    2.10
  -4  19   1   26.70    1.90
   4  19  -1   26.80    1.50
   3 -19  -1    2.70    0.80
  -3 -19   1    3.00    0.90
   3 -19  -1    5.00    1.00
   3 -19  -1    3.00    0.90
  -3 -19   1    3.40    0.90
  -3 -19   1    3.30    0.90
   3  19  -1    3.30    0.50
  -3  19   1    4.90    0.80
  -2 -19   1  118.89    6.50
  -2 -19   1  125.49    6.60
   2 -19  -1  110.99    6.50
  -2 -19   1  106.39    6.50
   2 -19  -1  126.59    6.50
   2 -19  -1  110.29    6.50
  -2  19   1  112.49    6.10
   2  19  -1  123.59    5.90
  -1 -19   1    7.50    1.30
   1 -19  -1    7.00    1.20
  -1 -19   1    6.60    1.20
   1 -19  -1    6.50    1.10
  -1 -19   1    6.00    1.10
   1 -19  -1    6.50    1.20
  -1  19   1    8.80    1.00
   1  19  -1    8.20    0.80
   0 -19  -1   17.20    1.70
   0 -19   1   14.10    1.70
   0 -19  -1   14.90    1.70
   0 -19   1   15.10    1.70
   0 -19   1   14.20    1.70
   0 -19  -1   17.60    1.70
   0  19   1   14.60    1.30
   0  19  -1   16.10    1.20
  -1 -19  -1   35.50    2.80
   1 -19   1   36.20    2.70
   1 -19   1   39.10    2.80
   1 -19   1   36.80    2.70
  -1 -19  -1   36.30    2.70
  -1 -19  -1   38.90    2.80
   1  19   1   38.50    2.30
   1  19   1   35.70    2.60
  -1  19  -1   37.80    2.20
   2 -19   1   39.00    2.70
  -2 -19  -1   43.30    2.80
   2 -19   1   36.30    2.70
   2 -19   1   31.10    2.50
  -2 -19  -1   37.60    2.70
  -2 -19  -1   34.60    2.70
  -2  19  -1   36.90    2.30
   2  19   1   40.90    2.30
   2  19   1   32.80    2.50
   3 -19   1    2.50    0.90
   3 -19   1    1.50    0.70
  -3 -19  -1    0.80    0.60
  -3 -19  -1    2.30    0.80
  -3 -19  -1    2.10    0.80
   3 -19   1    1.80    0.70
   3  19   1    3.00    0.60
   3  19   1    2.20    0.80
  -3  19  -1    1.80    0.60
  -4 -19  -1    9.00    1.30
  -4 -19  -1   11.10    1.60
   4 -19   1   11.40    1.40
   4 -19   1    9.00    1.40
  -4  19  -1   10.70    1.30
   4  19   1    7.90    1.20
   4  19   1   10.30    1.00
   5 -19   1    1.90    0.70
   5 -19   1    1.00    0.80
  -5 -19  -1    0.50    0.60
  -5 -19  -1    0.70    0.80
   5  19   1    1.90    0.70
  -5  19  -1    1.60    0.70
   5  19   1    1.70    0.60
   6 -19   1    0.20    0.50
  -6 -19  -1   -0.40    0.50
   6 -19   1    0.00    0.60
   6  19   1    0.60    0.60
   6  19   1   -0.60    0.50
   6  19   1    0.00    0.40
  -6  19  -1    0.50    0.60
   7 -19   1    0.50    0.60
   7 -19   1    0.40    0.80
  -7 -19  -1    0.50    0.60
  -7  19  -1    0.30    0.70
   7  19   1    0.90    0.60
   7  19   1    0.60    0.60
   7  19   1    0.80    0.60
  -8 -19  -1    2.40    0.90
   8 -19   1    1.30    1.00
   8  19   1    1.90    0.70
  -8  19  -1    1.10    0.80
   8  19   1    2.10    0.70
   8  19   1    0.90    0.70
  -7 -20   1   -0.20    0.50
   7 -20  -1   -0.60    0.70
   7  20  -1   -0.10    0.30
   7  20  -1   -0.30    0.30
  -7  20   1    0.80    0.70
   6 -20  -1   11.70    1.60
  -6 -20   1   12.00    1.60
  -6 -20   1   14.30    1.80
   6 -20  -1   11.70    1.70
  -6  20   1   15.60    1.60
   6  20  -1   13.20    0.90
   6  20  -1   13.90    1.00
  -5 -20   1    0.50    0.70
   5 -20  -1    0.00    0.50
  -5 -20   1   -0.30    0.50
   5 -20  -1   -0.30    0.70
   5  20  -1    0.40    0.40
   5  20  -1   -0.10    0.30
  -5  20   1    0.00    0.50
  -4 -20   1    5.30    1.20
  -4 -20   1    5.20    1.10
   4 -20  -1    6.50    1.20
  -4  20   1    6.80    1.10
   4  20  -1    6.10    0.60
  -3 -20   1   -0.20    0.50
  -3 -20   1    0.70    0.70
   3 -20  -1   -0.20    0.60
  -3  20   1    0.40    0.50
   3  20  -1    0.90    0.40
  -2 -20   1    0.50    0.60
  -2 -20   1   -0.20    0.50
   2 -20  -1   -0.70    0.60
  -2  20   1    0.50    0.50
   2  20  -1   -0.10    0.30
  -1 -20   1    1.50    0.80
  -1 -20   1    1.30    1.00
  -1 -20   1    1.70    0.70
   1 -20  -1    0.40    0.70
   1 -20  -1    0.70    0.70
  -1  20   1    0.90    0.50
   1  20  -1    1.70    0.40
   0 -20  -1   -0.60    0.40
   0 -20  -1    0.00    0.60
   0 -20   1   -0.10    0.50
   0 -20   1    0.20    0.70
   0 -20   1    0.10    0.50
   0 -20  -1   -0.10    0.60
   0  20   1    0.40    0.50
   0  20  -1    0.00    0.40
  -1 -20  -1   10.20    1.40
  -1 -20  -1    8.60    1.40
   1 -20   1   11.80    1.50
   1 -20   1    8.50    1.40
  -1  20  -1   10.50    1.00
   1  20   1    9.40    1.00
  -2 -20  -1   41.40    3.10
   2 -20   1   46.00    3.10
  -2  20  -1   46.80    2.70
   2  20   1   44.90    2.60
   2  20   1   40.80    2.90
  -3 -20  -1    3.90    1.00
  -3 -20  -1    4.50    1.10
   3 -20   1    6.00    1.10
  -3  20  -1    4.80    0.80
   3  20   1    5.30    0.80
   3  20   1    4.70    1.00
   4 -20   1    4.00    0.90
  -4 -20  -1    3.30    0.90
  -4 -20  -1    4.60    1.10
   4 -20   1    3.30    1.00
   4  20   1    4.80    1.00
  -4  20  -1    3.00    0.70
   4  20   1    3.20    0.70
  -5 -20  -1   -0.30    0.50
   5 -20   1    0.70    0.60
   5 -20   1    0.30    0.70
  -5 -20  -1   -0.20    0.70
   5  20   1    0.20    0.40
   5  20   1   -0.30    0.60
  -5  20  -1   -0.60    0.50
   6 -20   1    0.00    0.50
  -6 -20  -1   -0.10    0.60
  -6 -20  -1   -0.10    0.70
   6 -20   1    0.30    0.80
   6  20   1    0.20    0.50
  -6  20  -1   -0.30    0.50
   6  20   1    0.30    0.50
   6  20   1    0.40    0.60
   7 -20   1   -0.50    0.80
  -7 -20  -1    0.10    0.60
   7  20   1   -0.20    0.60
   7  20   1   -0.10    0.50
   7  20   1    0.50    0.60
  -7  20  -1    1.50    0.80
   6 -21  -1   -0.70    0.70
  -6 -21   1    0.40    0.80
  -6  21   1    0.00    0.60
   5 -21  -1    4.20    1.10
  -5 -21   1    3.90    1.10
   5  21  -1    3.80    0.50
  -5  21   1    4.40    0.90
   4 -21  -1   27.50    2.20
  -4 -21   1   18.40    2.10
   4  21  -1   23.90    1.30
  -4  21   1   21.50    1.80
   4  21  -1   21.30    1.50
  -3 -21   1    8.40    1.40
   3 -21  -1    9.60    1.50
   3  21  -1    9.30    0.80
  -3  21   1    9.70    1.20
   2 -21  -1    4.80    1.10
  -2 -21   1    4.50    1.10
  -2  21   1    4.40    0.90
   2  21  -1    4.90    0.60
   1 -21  -1    0.80    0.70
  -1 -21   1    0.10    0.70
   1  21  -1    0.00    0.30
  -1  21   1   -0.10    0.50
   0 -21  -1    2.50    0.90
   0 -21   1    3.40    0.90
   0  21  -1    1.70    0.50
   0  21   1    1.90    0.60
   1 -21   1   40.40    3.10
  -1 -21  -1   46.20    3.20
   1  21   1   46.70    2.70
  -1  21  -1   50.59    2.80
  -2 -21  -1    4.20    1.10
   2 -21   1    4.10    1.00
  -2  21  -1    3.90    0.80
   2  21   1    3.90    0.70
   3 -21   1   -0.30    0.60
  -3 -21  -1    0.20    0.80
  -3  21  -1    0.20    0.50
   3  21   1   -0.70    0.70
   3  21   1   -0.50    0.40
   4 -21   1    4.10    1.10
  -4 -21  -1    2.70    1.00
   4  21   1    3.20    0.90
  -4  21  -1    3.60    0.80
   4  21   1    5.60    0.80
   5 -21   1   -0.50    0.70
  -5 -21  -1    1.40    0.90
   5 -21   1   -0.20    0.40
   5  21   1    0.30    0.70
   5  21   1   -0.50    0.40
  -5  21  -1    0.30    0.60
   4 -22  -1   12.30    1.70
  -4 -22   1   15.20    1.90
   4  22  -1   12.20    1.00
  -4  22   1   13.70    1.50
   3 -22  -1    4.40    1.10
  -3 -22   1    1.80    0.90
  -3  22   1    4.80    0.90
   3  22  -1    3.30    0.50
   2 -22  -1   -0.90    0.60
  -2 -22   1   -0.70    0.70
   2  22  -1    0.20    0.30
  -2  22   1   -0.40    0.50
  -1 -22   1    3.80    1.10
   1 -22  -1    3.80    1.10
   1  22  -1    5.90    0.70
  -1  22   1    5.90    0.90
   0 -22  -1  233.18   11.90
   0 -22   1  236.88   12.00
   0  22  -1  214.88   11.20
   0  22   1  230.28   11.40
  -1 -22  -1    2.20    1.00
   1 -22   1    3.10    1.00
  -1  22  -1    3.00    0.70
   1  22   1    2.90    0.70
   2 -22   1    3.80    1.10
  -2 -22  -1    0.40    0.80
  -2  22  -1    1.30    0.60
   2  22   1    1.10    0.50
  -3 -22  -1    2.10    1.00
   3 -22   1    4.50    1.20
  -3  22  -1    3.90    0.80
   3  22   1    2.60    0.60
   4 -22   1   14.10    1.90
  -4 -22  -1   18.40    2.10
  -4  22  -1   17.30    1.60
   4  22   1   18.90    1.40
   1 -23  -1  114.79    6.60
  -1 -23   1  119.99    6.60
  -1  23   1  107.79    6.00
   1  23  -1  112.89    5.80
   0 -23  -1    1.60    0.90
   0 -23   1    2.00    1.00
   0  23  -1    1.40    0.50
   0  23   1    1.40    0.60
  -1 -23  -1   50.29    3.40
   1 -23   1   46.40    3.40
   1  23   1   43.50    2.70
  -1  23  -1   46.60    2.80
 -14   0   2    0.10    0.90
  14   0  -2    0.50    0.70
 -13   0   2   28.60    2.60
  13   0  -2   26.00    2.10
  13   0  -2   23.70    2.30
 -12   0   2    0.20    0.60
  12   0  -2    1.10    0.60
  12   0  -2    0.30    0.60
 -12   0   2    0.30    0.70
 -11   0   2   35.10    2.70
 -11   0   2   29.00    2.30
  11   0  -2   33.30    2.20
  11   0  -2   30.80    2.20
  10   0  -2  279.17   13.70
 -10   0   2  284.07   13.90
  10   0  -2  281.27   13.30
  10   0  -2  289.27   13.20
 -10   0   2  256.97   14.00
  10   0  -2  262.37   13.70
   9   0  -2  383.56   18.60
   9   0  -2  404.76   18.70
   9   0  -2  387.56   19.10
   9   0  -2  389.26   19.10
  -9   0   2  389.16   19.30
  -9   0   2  391.06   19.20
   8   0  -2  632.04   28.50
   8   0  -2  565.24   28.10
  -8   0   2  578.04   28.50
  -8   0   2  581.64   28.60
   7   0  -2   29.70    1.80
   7   0  -2   29.50    1.50
   7   0  -2   29.60    1.80
  -7   0   2   30.70    1.90
   7   0  -2   27.50    1.50
  -7   0   2   28.20    1.90
  -6   0   2    6.80    0.80
   6   0  -2    6.30    0.40
  -6   0   2    5.30    0.70
   6   0  -2    6.70    0.60
   6   0  -2    5.10    0.70
   5   0  -2  889.21   51.39
  -5   0   2  799.82   50.09
  -5   0   2  597.34   99.59
  -4   0   2 2903.81  192.38
   4   0  -2 2757.22  187.48
  -4   0   2 2692.03  139.39
  -3   0   2  204.28   43.40
   3   0  -2  263.07   48.50
  -3   0   2  316.17   20.30
   3   0  -2  299.87   20.00
  -2   0   2  612.64   48.80
   2   0  -2  547.05   28.40
  -2   0   2  474.35   27.80
  -1   0   2   46.60    2.40
  -1   0   2   50.69    2.40
   1   0  -2   49.90    2.40
   1   0  -2   48.20    2.40
   0   0   2 8668.33  432.56
   0   0  -2 8923.01  432.56
   1   0   2 3838.72  212.78
  -1   0  -2 4008.60  214.48
   1   0   2 3606.34  183.58
  -2   0  -2  107.19    5.10
   2   0   2  100.89    5.10
   2   0   2  100.09    5.10
   3   0   2   99.49    5.20
   3   0   2  103.49    5.10
  -3   0  -2  103.99    5.10
   4   0   2  143.09    7.00
  -4   0  -2  135.89    7.00
  -5   0  -2  351.76   17.90
   5   0   2  380.36   17.80
  -5   0  -2  379.06   17.80
   5   0   2  349.67   17.80
   6   0   2   79.19    4.30
   6   0   2   82.69    4.30
  -6   0  -2   82.89    4.40
  -7   0  -2  122.79    6.30
   7   0   2  124.39    6.30
  -7   0  -2  112.99    6.50
   7   0   2  119.59    6.20
   7   0   2  121.49    6.30
  -8   0  -2   12.40    1.30
   8   0   2   14.40    1.50
   8   0   2   12.60    1.10
   8   0   2   15.00    1.30
  -8   0  -2    8.50    1.30
   9   0   2   20.10    1.70
   9   0   2   21.10    1.60
  -9   0  -2   20.50    1.70
   9   0   2   22.10    1.60
  -9   0  -2   19.60    2.00
  10   0   2   32.90    2.40
  10   0   2   28.70    2.00
  10   0   2   31.00    2.20
  11   0   2   14.90    1.80
  11   0   2   15.60    1.50
  11   0   2   18.20    1.40
  12   0   2    1.60    0.60
  12   0   2    1.90    0.70
  12   0   2    2.00    0.80
  13   0   2  177.78    9.60
  13   0   2  174.38    9.00
  14  -1  -2  113.79    6.30
 -14  -1   2  105.59    6.80
  14   1  -2  111.79    6.20
 -14   1   2  111.39    6.90
  13  -1  -2   38.00    2.70
 -13  -1   2   39.20    3.20
 -13   1   2   39.90    3.20
  13   1  -2   36.80    2.60
  13   1  -2   31.40    2.50
  12  -1  -2   10.70    0.70
  12  -1  -2   10.90    0.70
  12  -1  -2    8.40    1.20
 -12  -1   2   11.20    1.70
 -12  -1   2   11.30    1.50
  12  -1  -2   12.70    1.50
 -12   1   2    9.30    1.60
  12   1  -2   12.10    1.40
 -12   1   2   13.30    1.60
  12   1  -2   11.40    1.30
  11  -1  -2    1.80    0.40
  11  -1  -2    2.40    0.30
 -11  -1   2    1.50    0.80
  11  -1  -2    1.00    0.60
 -11  -1   2    3.10    0.80
  11  -1  -2    2.40    0.70
 -11   1   2    2.90    1.00
  11   1  -2    1.50    0.60
  11   1  -2    1.70    0.70
 -11   1   2    0.90    0.70
  10  -1  -2    5.40    0.90
 -10  -1   2    5.30    1.10
 -10  -1   2    6.70    1.10
  10  -1  -2    5.70    0.80
  10  -1  -2    6.70    0.60
  10  -1  -2    6.40    0.50
 -10   1   2    8.00    1.30
  10   1  -2    4.80    0.80
 -10   1   2    6.60    1.00
  10   1  -2    4.90    0.90
  -9  -1   2  130.29    7.60
   9  -1  -2  147.49    7.10
   9  -1  -2  145.59    7.40
   9  -1  -2  147.49    7.00
  -9  -1   2  149.39    7.60
   9  -1  -2  133.29    7.40
  -9   1   2  144.59    7.70
   9   1  -2  148.49    6.90
   9   1  -2  146.29    7.40
  -9   1   2  146.69    7.50
   9   1  -2  146.29    7.50
  -8  -1   2   37.60    2.60
   8  -1  -2   42.20    2.40
   8  -1  -2   41.90    2.40
   8  -1  -2   39.70    2.00
  -8  -1   2   35.60    2.40
   8   1  -2   41.70    2.40
   8   1  -2   38.90    1.90
   8   1  -2   39.60    2.00
  -8   1   2   39.70    2.50
  -8   1   2   38.40    2.60
   8   1  -2   39.80    2.30
   7  -1  -2   35.40    2.10
   7  -1  -2   37.80    1.80
  -7  -1   2   36.70    2.20
  -7  -1   2   36.20    2.30
   7  -1  -2   34.80    2.20
   7   1  -2   34.60    1.80
  -7   1   2   32.70    2.20
   7   1  -2   35.30    2.10
   7   1  -2   34.90    2.10
  -7   1   2   39.20    2.30
   7   1  -2   35.90    1.80
   6  -1  -2  189.68    9.00
   6  -1  -2  198.08    8.80
  -6  -1   2  175.08    9.10
   6  -1  -2  188.38    9.10
  -6  -1   2  167.58    9.10
  -6   1   2  173.78    9.10
  -6   1   2  187.08    9.10
   6   1  -2  185.58    9.00
   6   1  -2  178.88    9.00
  -5  -1   2    0.20    0.30
  -5  -1   2    0.30    0.30
   5  -1  -2    0.00    0.20
   5  -1  -2    0.20    0.10
   5  -1  -2   -0.10    0.20
  -5   1   2    0.20    0.30
  -5   1   2   -0.20    0.30
   5   1  -2    0.10    0.20
   5   1  -2    0.30    0.20
  -4  -1   2  469.05   33.20
  -4  -1   2  602.54   94.09
   4  -1  -2  558.14   34.90
  -4   1   2  524.35   87.79
   4   1  -2  620.04   35.60
   4   1  -2  398.86   69.59
  -3  -1   2  308.67   53.69
   3  -1  -2  362.36   22.90
   3  -1  -2  365.76   23.00
  -3   1   2  305.87   55.09
  -3   1   2  295.57   51.29
   3   1  -2  295.37   49.30
  -2  -1   2  568.44   48.80
   2  -1  -2  518.45   29.10
   2   1  -2  563.44   29.20
   2   1  -2  541.15   47.20
  -2   1   2  414.46   44.10
   1  -1  -2    2.60    0.30
  -1  -1   2    3.10    0.30
   1  -1  -2    2.80    0.20
   1  -1  -2    2.80    0.30
   1  -1  -2    2.90    0.20
   1   1  -2    2.50    0.30
  -1   1   2    2.90    0.20
  -1   1   2    2.70    0.30
  -1   1   2    2.90    0.20
  -1   1   2    2.60    0.30
   0  -1   2  924.21   45.10
   0  -1   2  831.32   44.90
   0  -1  -2  922.61   65.09
   0   1   2  944.01   46.40
   0   1  -2  895.31   55.99
   0   1   2  878.41   64.29
   0   1  -2  952.20   58.19
  -1  -1  -2  551.44   56.69
   1  -1   2  579.84   53.69
   1  -1   2  554.24   31.30
   1   1   2  540.85   31.90
   1   1   2  570.24   56.09
  -1   1  -2  653.03   55.99
   2  -1   2  571.54   36.60
   2  -1   2  717.43   73.29
  -2  -1  -2  812.22   76.19
  -2  -1  -2  602.94   37.30
  -2   1  -2  635.14   37.10
   2   1   2  698.13   85.39
   2   1   2  633.24   37.70
  -2   1  -2  800.42   75.39
   3  -1   2  668.63   42.30
   3  -1   2  694.93  102.69
  -3  -1  -2  791.72  109.59
  -3  -1  -2  706.03   42.80
  -3   1  -2  719.33   42.60
   3   1   2  680.63   94.49
   3   1   2  637.54   42.60
  -3   1  -2  724.33  100.09
  -4  -1  -2  146.39    6.70
   4  -1   2  129.69    6.70
   4  -1   2  126.69    6.70
   4   1   2  144.99    6.70
  -4   1  -2  133.39    6.70
   4   1   2  140.09    6.80
   4   1   2  130.19    6.60
  -4   1  -2  118.89    6.80
  -5  -1  -2    9.90    0.90
   5  -1   2    9.00    0.90
  -5   1  -2   11.30    0.90
   5   1   2    8.40    0.90
   5   1   2   10.10    0.80
  -5   1  -2    9.90    1.10
   5   1   2    9.30    0.90
   6  -1   2   25.10    1.90
  -6  -1  -2   32.00    2.00
   6  -1   2   30.20    1.90
  -6   1  -2   28.30    1.90
  -6   1  -2   32.20    2.10
   6   1   2   29.90    1.80
   6   1   2   30.40    1.90
   7  -1   2  138.09    6.70
   7  -1   2  120.79    6.70
  -7  -1  -2  129.29    6.70
   7   1   2  131.09    6.80
  -7   1  -2  131.89    6.70
   7   1   2  129.29    6.70
  -7   1  -2  123.39    6.90
   7   1   2  129.29    6.60
  -8  -1  -2  315.07   15.50
   8  -1   2  323.47   15.30
   8  -1   2  318.97   15.40
   8  -1   2  306.77   15.50
   8   1   2  304.07   15.50
   8   1   2  312.17   15.30
  -8   1  -2  314.47   15.40
   8   1   2  314.77   15.40
  -8   1  -2  294.27   15.70
   9  -1   2   71.49    4.10
  -9  -1  -2   71.09    4.10
   9  -1   2   76.59    4.00
   9  -1   2   70.99    3.90
   9   1   2   70.39    4.00
   9   1   2   71.29    3.90
  -9   1  -2   64.99    4.00
   9   1   2   68.89    4.10
  -9   1  -2   65.49    4.30
  10  -1   2    7.50    1.20
  10  -1   2    5.90    0.90
  10  -1   2    5.10    0.90
  10   1   2    6.00    1.00
  10   1   2    5.80    1.10
 -10   1  -2    4.90    1.10
  10   1   2    6.20    0.80
  11  -1   2   19.40    1.70
  11  -1   2   18.20    1.90
  11  -1   2   20.00    1.60
  11   1   2   21.90    1.90
  11   1   2   22.80    1.60
  11   1   2   19.20    1.70
 -11   1  -2   21.60    2.50
  12  -1   2    2.40    0.70
  12  -1   2    3.30    1.00
  12  -1   2    2.30    0.70
  12   1   2    3.00    0.60
  12   1   2    3.00    0.90
  12   1   2    2.80    0.70
  13  -1   2   31.70    2.10
  13  -1   2   33.50    2.60
  13   1   2   26.60    2.50
  13   1   2   28.60    2.00
  14  -2  -2   20.70    2.00
 -14   2   2   15.90    2.30
  14   2  -2   21.50    1.90
  13  -2  -2   17.30    1.80
  13  -2  -2   21.90    1.20
 -13  -2   2   24.40    2.70
  13  -2  -2   21.30    1.20
 -13   2   2   23.30    2.50
  13   2  -2   19.50    1.80
  13   2  -2   18.80    1.80
 -12  -2   2    3.00    0.90
  12  -2  -2    4.10    0.90
 -12  -2   2    2.30    1.00
  12  -2  -2    3.50    0.40
  12  -2  -2    2.80    0.50
  12  -2  -2    3.40    0.80
 -12   2   2    4.10    1.20
  12   2  -2    3.20    0.80
 -12   2   2    4.10    1.00
  12   2  -2    3.60    0.80
 -11  -2   2  122.09    6.50
 -11  -2   2  113.99    6.70
  11  -2  -2  122.19    6.00
  11  -2  -2  112.99    6.40
  11  -2  -2  118.59    5.80
  11   2  -2  118.09    6.30
  11   2  -2  110.99    6.30
 -11   2   2  114.29    6.70
 -11   2   2  132.19    6.50
  10  -2  -2   58.99    3.60
  10  -2  -2   62.79    3.20
 -10  -2   2   64.99    3.80
  10  -2  -2   62.19    3.60
 -10  -2   2   60.19    3.90
 -10   2   2   63.49    3.70
 -10   2   2   65.69    3.90
  10   2  -2   58.19    3.60
  10   2  -2   60.99    3.50
   9  -2  -2   27.60    1.90
   9  -2  -2   25.80    1.40
   9  -2  -2   24.60    1.80
  -9  -2   2   21.10    1.90
  -9  -2   2   24.30    1.90
   9   2  -2   26.80    1.80
  -9   2   2   27.40    2.00
   9   2  -2   23.50    1.70
  -9   2   2   25.60    1.90
  -8  -2   2    2.40    0.70
   8  -2  -2    2.80    0.60
   8  -2  -2    4.20    0.40
   8  -2  -2    3.50    0.70
  -8  -2   2    3.70    0.70
  -8   2   2    4.80    0.90
   8   2  -2    4.20    0.70
   8   2  -2    3.90    0.60
  -8   2   2    2.60    0.60
  -7  -2   2   10.60    1.10
   7  -2  -2    9.90    0.90
   7  -2  -2    9.20    0.90
  -7  -2   2   10.00    1.00
   7  -2  -2    9.40    0.60
   7   2  -2    8.80    0.90
  -7   2   2    8.40    1.00
   7   2  -2    9.70    0.80
  -7   2   2    8.90    1.00
   6  -2  -2  405.66   20.70
  -6  -2   2  448.26   20.80
  -6  -2   2  411.06   20.80
   6   2  -2  464.75   20.80
  -6   2   2  419.26   20.80
  -5  -2   2   34.00    2.00
   5  -2  -2   33.00    2.00
   5  -2  -2   36.90    2.00
   5  -2  -2   35.20    1.80
  -5  -2   2   32.30    2.00
  -5   2   2   38.60    2.10
  -5   2   2   37.50    2.00
   5   2  -2   37.30    1.90
   5   2  -2   34.50    2.00
   4  -2  -2    0.60    0.20
   4  -2  -2    0.70    0.30
   4  -2  -2    0.30    0.20
  -4  -2   2    0.60    0.30
  -4  -2   2    0.60    0.20
   4   2  -2    0.70    0.20
  -4   2   2    0.70    0.30
   4   2  -2    0.50    0.20
  -4   2   2    0.40    0.20
  -3  -2   2 1626.84   86.09
  -3  -2   2 1462.75  120.39
  -3   2   2 1760.32  122.89
   3   2  -2 1806.12   86.99
   3   2  -2 1486.45  120.89
   2  -2  -2 2159.28  109.29
  -2  -2   2 2001.70  133.59
   2  -2  -2 2034.10  133.99
  -2  -2   2 2322.67  109.09
   2   2  -2 2340.57  136.49
  -2   2   2 2137.19  134.19
  -2   2   2 2225.28  109.39
  -1  -2   2  275.77   16.40
   1  -2  -2  285.87   17.70
  -1  -2   2  283.77   29.50
   1  -2  -2  310.07   41.80
  -1   2   2  276.67   17.50
  -1   2   2  288.27   39.00
   1   2  -2  287.67   16.50
   1   2  -2  285.17   30.70
   0  -2   2    1.10    0.20
   0  -2  -2    0.60    0.20
   0  -2  -2    1.40    0.20
   0  -2  -2    1.50    0.20
   0   2   2    1.00    0.20
   0   2   2    1.40    0.20
  -1  -2  -2  158.58    7.60
  -1  -2  -2  164.08    7.50
   1  -2   2  147.09    7.50
  -1   2  -2  154.88    7.50
   1   2   2  153.78    7.50
   1   2   2  150.18    7.60
  -1   2  -2  158.98    7.60
  -2  -2  -2 3487.75  209.98
   2  -2   2 2927.21  151.98
  -2  -2  -2 2796.12  152.58
   2   2   2 3085.59  153.58
   2   2   2 3235.98  204.68
  -2   2  -2 3297.07  200.88
  -3  -2  -2   73.49    3.80
  -3  -2  -2   70.89    3.70
   3  -2   2   74.69    3.70
   3  -2   2   71.79    3.70
   3   2   2   70.09    3.70
  -3   2  -2   73.39    3.70
   3   2   2   75.99    3.80
  -3   2  -2   72.59    3.80
   3   2   2   69.69    3.70
   4  -2   2  152.58    7.60
  -4  -2  -2  147.09    7.60
   4  -2   2  163.08    7.70
   4   2   2  146.79    7.60
  -4   2  -2  149.99    7.60
  -4   2  -2  161.98    7.80
   4   2   2  151.28    7.70
   4   2   2  153.88    7.70
   5  -2   2   85.79    4.60
   5  -2   2   90.29    4.60
  -5  -2  -2   90.19    4.60
  -5   2  -2   87.39    4.60
   5   2   2   89.09    4.50
  -5   2  -2   77.69    4.70
   5   2   2   90.19    4.60
   5   2   2   89.59    4.70
   6  -2   2   55.39    3.10
  -6  -2  -2   58.09    3.20
   6  -2   2   46.70    3.10
  -6   2  -2   56.79    3.30
   6   2   2   54.99    3.20
   6   2   2   59.79    3.20
  -6   2  -2   57.79    3.10
   6   2   2   55.39    3.00
   7  -2   2  103.99    5.70
  -7  -2  -2  103.59    5.70
   7  -2   2  108.59    5.60
   7   2   2  111.89    5.50
  -7   2  -2  104.79    5.60
   7   2   2  114.49    5.70
  -7   2  -2  107.29    5.90
   7   2   2   98.89    5.70
  -8  -2  -2   56.19    3.40
   8  -2   2   56.99    3.20
   8  -2   2   54.99    3.40
   8   2   2   53.79    3.30
   8   2   2   56.19    3.30
   8   2   2   60.39    3.20
  -8   2  -2   56.59    3.30
  -8   2  -2   50.39    3.50
   9  -2   2    7.70    1.10
   9  -2   2    5.90    0.80
  -9  -2  -2    8.40    1.20
   9   2   2    7.10    0.90
   9   2   2    5.60    0.90
  -9   2  -2    8.60    1.30
   9   2   2    6.40    1.00
  -9   2  -2    6.30    1.00
  10  -2   2  189.18    9.40
  10  -2   2  169.28    9.30
  10  -2   2  163.28    9.50
  10   2   2  199.98    9.70
  10   2   2  187.28    9.40
 -10   2  -2  182.78    9.90
  10   2   2  190.28    9.20
  11  -2   2    0.30    0.50
  11  -2   2   -0.20    0.60
 -11  -2  -2   -0.10    0.60
  11  -2   2    1.00    0.50
 -11   2  -2    1.00    0.90
  11   2   2   -0.50    0.50
  11   2   2    0.60    0.70
  11   2   2    0.50    0.40
  12  -2   2    0.20    0.70
  12  -2   2    1.00    0.60
  12  -2   2    0.30    0.50
  12   2   2    0.60    0.40
 -12   2  -2    0.20    0.70
  12   2   2    1.60    0.80
  12   2   2    1.20    0.60
  13  -2   2    8.80    1.50
  13  -2   2    6.70    1.00
  13   2   2    6.70    1.30
  13   2   2    6.80    0.90
  14  -3  -2    2.00    0.90
 -14   3   2    2.00    1.20
  14   3  -2    4.70    1.00
  13  -3  -2   21.30    1.30
  13  -3  -2   19.90    1.90
  13  -3  -2   22.40    1.40
 -13   3   2   23.60    2.40
  13   3  -2   20.40    1.80
  13   3  -2   20.00    1.80
  12  -3  -2   19.20    1.10
  12  -3  -2   16.70    1.60
 -12  -3   2   18.60    1.80
  12  -3  -2   17.10    1.60
 -12  -3   2   15.00    1.90
  12  -3  -2   17.70    1.30
 -12   3   2   17.60    1.90
  12   3  -2   17.60    1.60
 -12   3   2   16.40    2.00
 -11  -3   2    4.50    1.00
 -11  -3   2    5.80    1.20
  11  -3  -2    4.10    0.90
  11  -3  -2    5.30    0.60
  11   3  -2    6.30    0.90
  11   3  -2    5.40    0.90
 -11   3   2    4.50    1.00
 -11   3   2    6.00    1.20
 -10  -3   2   53.09    3.30
  10  -3  -2   53.79    2.80
 -10  -3   2   54.19    3.50
  10  -3  -2   54.49    3.20
  10  -3  -2   52.29    3.20
  10   3  -2   52.79    3.20
  10   3  -2   54.49    3.10
 -10   3   2   53.69    3.50
 -10   3   2   48.90    3.20
  -9  -3   2    5.80    1.00
   9  -3  -2    5.30    0.90
   9  -3  -2    5.20    0.50
   9  -3  -2    6.20    0.90
  -9  -3   2    4.00    0.90
   9   3  -2    5.20    0.80
   9   3  -2    6.30    0.90
  -9   3   2    5.70    0.90
  -9   3   2    7.60    1.20
   8  -3  -2    8.00    1.00
  -8  -3   2    9.40    1.10
  -8  -3   2    7.40    1.10
   8  -3  -2    9.20    0.70
   8  -3  -2    6.40    0.80
   8   3  -2    7.50    0.80
  -8   3   2    5.80    0.90
  -8   3   2    9.20    1.10
   8   3  -2   10.00    1.00
  -7  -3   2   79.79    4.30
   7  -3  -2   79.39    3.90
   7  -3  -2   76.79    4.20
  -7  -3   2   75.49    4.20
   7  -3  -2   77.39    4.20
  -7   3   2   74.79    4.20
  -7   3   2   80.89    4.20
   7   3  -2   74.59    4.10
   7   3  -2   80.49    4.10
   6  -3  -2  185.68    9.80
  -6  -3   2  198.68    9.90
   6  -3  -2  202.98    9.80
   6  -3  -2  201.68    9.60
  -6  -3   2  190.98    9.80
   6   3  -2  199.78    9.70
  -6   3   2  207.18    9.80
  -6   3   2  197.78    9.80
  -5  -3   2    4.80    0.70
   5  -3  -2    3.60    0.50
   5  -3  -2    3.90    0.50
  -5  -3   2    4.50    0.60
   5  -3  -2    3.90    0.40
  -5   3   2    3.10    0.50
   5   3  -2    4.40    0.50
   5   3  -2    3.30    0.50
  -5   3   2    3.20    0.50
  -4  -3   2   16.10    0.90
  -4  -3   2   14.40    1.10
  -4  -3   2   16.70    1.10
   4  -3  -2   16.20    1.10
   4  -3  -2   18.10    1.00
   4  -3  -2   16.60    1.10
   4   3  -2   14.80    1.00
  -4   3   2   18.10    1.10
  -4   3   2   16.80    1.10
   4   3  -2   16.50    1.00
  -3  -3   2  225.58   11.30
  -3  -3   2  236.88   11.30
   3  -3  -2  239.58   11.30
   2  -3  -2  771.52   69.29
  -2  -3   2  719.33   40.00
  -2  -3   2  665.23   67.59
   2   3  -2  699.43   40.00
   2   3  -2  782.62   70.29
  -2   3   2  748.03   69.29
  -2   3   2  725.03   40.50
   1  -3  -2   95.89    4.70
   1  -3  -2  101.09    4.70
  -1   3   2   92.19    4.70
  -1   3   2   95.89    4.70
  -1   3   2   95.49    4.70
  -1   3   2   91.99    4.70
   0  -3  -2  966.80   85.89
   0  -3   2 1099.69   57.79
   0  -3   2 1163.18   80.09
   0   3  -2 1108.29   57.59
   0   3   2 1110.59   59.49
   0   3  -2 1237.28   84.49
   0   3   2 1152.98   92.49
  -1  -3  -2 1520.25  118.09
  -1  -3  -2 1321.27   73.79
   1  -3   2 1340.67  100.99
   1  -3   2 1356.96   72.09
  -1   3  -2 1411.06   72.49
   1   3   2 1387.96  115.29
   1   3   2 1488.05   74.69
  -2  -3  -2   63.79    3.20
   2  -3   2   61.19    3.10
  -2  -3  -2   61.59    3.20
   2  -3   2   63.69    3.10
   2   3   2   58.39    3.10
  -2   3  -2   60.89    3.10
   2   3   2   61.19    3.20
  -2   3  -2   57.39    3.20
  -3  -3  -2  357.16   17.20
  -4  -3  -2    2.10    0.50
   4  -3   2    1.40    0.40
   4  -3   2    1.50    0.40
  -4  -3  -2    1.10    0.30
  -4   3  -2    1.30    0.60
  -4   3  -2    1.20    0.40
   4   3   2    1.80    0.60
   4   3   2    1.70    0.50
   4   3   2    1.00    0.30
  -5  -3  -2   20.50    1.40
   5  -3   2   18.90    1.40
   5  -3   2   20.70    1.40
   5   3   2   19.20    1.30
   5   3   2   21.60    1.50
  -5   3  -2   19.00    1.40
   5   3   2   21.70    1.50
  -5   3  -2   18.60    1.50
   6  -3   2  145.59    8.10
   6  -3   2  166.68    8.00
  -6  -3  -2  163.18    8.10
   6   3   2  156.28    8.10
   6   3   2  157.68    8.10
  -6   3  -2  165.18    8.10
   6   3   2  162.98    8.00
  -6   3  -2  160.48    8.30
  -7  -3  -2    1.00    0.50
   7  -3   2    0.30    0.40
   7  -3   2    1.30    0.60
   7   3   2    1.10    0.40
   7   3   2    0.70    0.50
  -7   3  -2    1.20    0.50
   7   3   2    1.40    0.50
  -7   3  -2    0.40    0.50
   8  -3   2   23.30    1.60
   8  -3   2   20.50    1.70
  -8  -3  -2   21.80    1.70
  -8   3  -2   23.40    2.00
   8   3   2   18.70    1.60
   8   3   2   18.60    1.70
   8   3   2   22.40    1.50
  -8   3  -2   21.60    1.70
   9  -3   2    9.90    1.30
  -9  -3  -2   10.40    1.30
   9  -3   2   10.50    1.10
   9   3   2   10.30    1.20
   9   3   2   10.80    1.00
   9   3   2    9.30    1.30
  -9   3  -2   13.60    1.30
  -9   3  -2    7.80    1.40
  10  -3   2   63.69    4.10
  10   3   2   71.79    4.20
 -10   3  -2   66.89    4.40
  10   3   2   67.19    4.00
  10   3   2   70.49    3.80
  11  -3   2    0.80    0.50
 -11  -3  -2    0.90    0.70
  11  -3   2    0.10    0.60
  11  -3   2    1.10    0.60
  11   3   2    0.60    0.70
  11   3   2    1.60    0.50
 -11   3  -2    0.80    0.80
  12  -3   2    6.10    1.00
  12  -3   2    5.20    1.10
 -12   3  -2    2.70    1.00
  12   3   2    4.20    1.00
  12   3   2    6.30    0.80
  12   3   2    4.20    0.90
  13  -3   2    0.00    0.70
  13  -3   2    0.60    0.60
  13  -3   2    0.90    0.50
  13   3   2    0.80    0.50
  13   3   2    0.50    0.80
  14  -4  -2   23.70    1.40
  14  -4  -2   24.60    2.20
  14  -4  -2   24.90    1.50
  14   4  -2   25.40    2.10
 -14   4   2   17.20    2.40
  13  -4  -2   12.70    1.10
  13  -4  -2   12.40    1.60
  13  -4  -2   11.30    0.90
  13   4  -2   13.50    1.50
  13   4  -2   11.10    1.40
 -13   4   2   11.30    1.80
  12  -4  -2    6.40    1.10
 -12  -4   2    8.30    1.30
  12  -4  -2    5.60    1.00
  12  -4  -2    8.40    0.70
 -12   4   2    7.20    1.20
 -12   4   2    7.40    1.40
  12   4  -2    8.20    1.10
 -11  -4   2    7.80    1.30
  11  -4  -2    7.20    0.70
  11  -4  -2    7.70    1.10
  11  -4  -2    7.90    1.10
 -11  -4   2    8.40    1.30
 -11   4   2    8.00    1.20
 -11   4   2    7.10    1.30
  11   4  -2    8.50    1.10
  11   4  -2    9.20    1.20
 -10  -4   2   13.10    1.50
  10  -4  -2   13.20    1.30
  10  -4  -2   14.00    1.00
  10  -4  -2   10.90    1.30
 -10  -4   2   12.30    1.50
 -10   4   2   11.40    1.50
 -10   4   2   13.30    1.50
  10   4  -2   13.40    1.20
  10   4  -2   11.90    1.30
  -9  -4   2    5.20    0.90
   9  -4  -2    5.50    0.60
  -9  -4   2    4.80    1.00
   9  -4  -2    5.70    0.90
   9  -4  -2    3.60    0.70
  -9   4   2    4.50    0.80
  -9   4   2    3.60    0.80
   9   4  -2    4.50    0.80
   9   4  -2    6.10    0.80
  -8  -4   2  113.39    6.60
   8  -4  -2  127.99    6.50
  -8  -4   2  133.99    6.60
   8  -4  -2  123.09    6.50
   8  -4  -2  126.59    6.20
  -8   4   2  127.09    6.50
  -8   4   2  120.19    6.60
   8   4  -2  127.29    6.30
  -7  -4   2  729.13   35.70
  -7  -4   2  753.92   35.70
   6  -4  -2  226.18   11.40
  -6  -4   2  229.58   11.50
   6  -4  -2  240.88   11.30
   6  -4  -2  242.58   11.50
  -6  -4   2  229.08   11.50
   6   4  -2  233.38   11.30
   6   4  -2  237.88   11.10
  -6   4   2  226.88   11.40
  -6   4   2  218.68   11.40
   6   4  -2  238.08   11.40
  -5  -4   2  508.05   22.60
   5  -4  -2  458.05   22.60
  -5  -4   2  462.75   22.60
  -5   4   2  447.66   22.60
  -4  -4   2   73.89    3.80
  -4  -4   2   79.39    3.90
  -4  -4   2   77.39    4.00
   4  -4  -2   77.69    3.90
   4  -4  -2   70.19    3.90
  -4   4   2   76.69    3.90
   4   4  -2   75.89    3.70
   4   4  -2   77.39    3.90
   4   4  -2   81.19    3.80
  -4   4   2   80.29    4.00
  -3  -4   2 3871.21  259.67
  -3  -4   2 4275.67  209.38
   3  -4  -2 4350.66  260.57
   3  -4  -2 4048.19  209.18
   3   4  -2 4475.65  209.98
  -3   4   2 4331.87  257.97
  -3   4   2 4084.29  209.18
   3   4  -2 4227.68  261.97
   2  -4  -2 2090.19  140.99
  -2  -4   2 1834.92  101.19
  -2  -4   2 2022.30  141.79
  -2   4   2 1958.80  102.19
   2   4  -2 2049.99  144.49
   2   4  -2 2114.69  101.99
  -2   4   2 1876.51  139.29
   1  -4  -2 1997.50  103.09
  -1  -4   2 1987.30  101.69
  -1  -4   2 1863.01  131.69
   1  -4  -2 2073.59  139.59
  -1   4   2 2092.09  143.99
   1   4  -2 2071.89  101.69
  -1   4   2 1941.31  102.59
   1   4  -2 1972.40  137.09
   0  -4  -2 1268.37   71.09
   0  -4   2 1334.17   69.89
   0  -4  -2 1468.55  112.59
   0  -4   2 1235.88   96.79
   0   4  -2 1353.86   69.59
   0   4   2 1355.66   71.69
   0   4   2 1313.17  111.49
   1  -4   2  505.65   62.99
  -1  -4  -2  486.85   32.70
  -1  -4  -2  617.14   87.19
   1  -4   2  462.55   30.70
  -1   4  -2  520.05   31.20
   1   4   2  576.04   89.79
   1   4   2  562.24   33.60
  -1   4  -2  389.26   61.19
   2  -4   2  356.36   17.20
  -2  -4  -2  366.86   17.30
   2   4   2  352.06   17.30
  -3  -4  -2  535.85   99.79
   3  -4   2  671.53   41.90
  -3  -4  -2  646.64   43.10
   3  -4   2  618.14   41.20
  -3   4  -2  747.63  108.29
   3   4   2  650.63   43.10
  -3   4  -2  576.94   88.69
   3   4   2  793.42  117.59
  -4  -4  -2  265.67   13.60
   4  -4   2  273.87   13.60
  -4  -4  -2  282.27   13.70
   4  -4   2  284.27   13.70
   4   4   2  274.97   13.70
  -4   4  -2  281.47   13.60
   4   4   2  282.47   13.60
  -4   4  -2  310.07   13.80
   4   4   2  263.07   13.70
  -5  -4  -2   14.60    1.10
   5  -4   2   13.50    1.10
  -5  -4  -2   15.70    1.20
   5  -4   2   14.30    1.10
  -5   4  -2   13.20    1.20
   5   4   2   14.50    1.10
   5   4   2   15.70    1.20
   5   4   2   14.80    1.20
  -5   4  -2   15.80    1.10
   6  -4   2    3.90    0.70
   6  -4   2    3.80    0.60
  -6  -4  -2    3.70    0.70
   6   4   2    4.30    0.70
  -6   4  -2    1.90    0.60
   6   4   2    3.60    0.50
  -6   4  -2    3.50    0.60
   6   4   2    4.60    0.80
   7  -4   2   35.30    2.20
  -7  -4  -2   38.90    2.40
   7  -4   2   32.10    2.30
  -7   4  -2   34.10    2.50
  -7   4  -2   37.70    2.30
   7   4   2   34.00    2.30
   7   4   2   37.30    2.30
   7   4   2   36.80    2.10
   8  -4   2   91.99    5.00
   8  -4   2   91.99    4.80
  -8  -4  -2   92.39    5.00
   8   4   2   89.59    4.90
   8   4   2   84.89    5.00
  -8   4  -2   81.59    5.10
   8   4   2   91.69    4.70
  -8   4  -2   91.69    4.90
   9  -4   2    5.30    1.00
   9  -4   2    5.90    1.00
  -9  -4  -2    6.90    1.10
   9   4   2    6.70    1.10
   9   4   2    5.90    0.90
   9   4   2    6.40    0.80
  -9   4  -2    4.60    1.10
  10  -4   2    0.90    0.60
 -10   4  -2    1.60    0.80
  10   4   2    2.10    0.50
  10   4   2    1.40    0.60
  10   4   2    1.90    0.70
 -11  -4  -2    7.00    1.20
  11  -4   2    8.40    1.20
  11  -4   2    7.50    1.20
  11   4   2    7.00    0.90
 -11   4  -2    4.20    1.10
  11   4   2    7.30    1.30
  12  -4   2    9.30    1.50
  12  -4   2   13.50    1.40
  12   4   2   13.70    1.60
  12   4   2   11.40    1.60
 -12   4  -2    8.50    1.60
  12   4   2   10.20    1.00
  13  -4   2   -0.90    0.70
  13  -4   2    1.00    0.60
  13  -4   2    0.10    0.40
  13   4   2    0.40    0.70
 -13   4  -2    0.00    0.70
  13   4   2    0.10    0.40
  13  -5  -2    8.40    0.90
  13  -5  -2    8.40    1.30
  13   5  -2    7.60    1.20
  13   5  -2    8.80    1.20
 -13   5   2    9.90    1.80
 -12  -5   2    1.40    0.70
  12  -5  -2    2.20    0.50
  12  -5  -2    1.00    0.60
  12  -5  -2    1.10    0.60
 -12   5   2    1.10    0.60
 -12   5   2    1.60    1.00
  12   5  -2    1.50    0.60
  11  -5  -2   50.59    3.20
  11  -5  -2   48.10    2.70
 -11  -5   2   52.09    3.30
  11  -5  -2   50.29    3.20
  11   5  -2   46.70    3.00
 -11   5   2   48.60    3.20
 -11   5   2   48.90    3.50
  11   5  -2   50.99    3.00
 -10  -5   2    2.40    0.80
  10  -5  -2    2.50    0.70
  10  -5  -2    3.90    0.50
  10  -5  -2    3.70    0.80
  10   5  -2    3.10    0.70
 -10   5   2    3.40    0.90
 -10   5   2    3.50    0.80
  10   5  -2    3.80    0.70
  -9  -5   2    0.60    0.50
   9  -5  -2    1.10    0.40
   9  -5  -2    0.60    0.40
  -9  -5   2    0.50    0.50
   9  -5  -2    1.20    0.50
  -9   5   2    0.60    0.50
  -9   5   2    0.70    0.60
   9   5  -2    0.80    0.40
   9   5  -2    0.90    0.50
  -8  -5   2   19.80    1.70
  -8  -5   2   18.70    1.60
   8  -5  -2   20.70    1.30
   8  -5  -2   21.30    1.60
   8  -5  -2   22.60    1.60
   8   5  -2   21.60    1.40
  -8   5   2   18.00    1.60
  -8   5   2   21.10    1.60
   8   5  -2   21.50    1.50
  -7  -5   2   13.80    1.30
   7  -5  -2   14.10    1.00
   7  -5  -2   12.90    1.20
   7  -5  -2   14.90    1.20
  -7  -5   2   12.90    1.20
   7   5  -2   14.40    0.80
  -7   5   2   13.00    1.20
   7   5  -2   15.80    1.20
   7   5  -2   14.90    1.00
  -7   5   2   15.30    1.30
   6  -5  -2  157.18    7.80
  -6  -5   2  145.89    7.90
  -6  -5   2  166.48    8.00
   6  -5  -2  153.48    8.00
  -6  -5   2  162.48    7.70
   6  -5  -2  168.98    8.00
   6   5  -2  154.88    7.80
   6   5  -2  163.28    7.90
  -6   5   2  153.38    8.00
   6   5  -2  159.38    7.60
  -6   5   2  157.98    7.90
   5  -5  -2  161.48    7.80
  -5  -5   2  156.48    7.60
  -5  -5   2  153.18    7.80
   5  -5  -2  150.98    7.80
  -5  -5   2  153.38    7.80
   5  -5  -2  158.68    7.70
   5   5  -2  154.68    7.60
  -5   5   2  160.78    7.80
   5   5  -2  154.78    7.50
   5   5  -2  162.18    7.80
  -5   5   2  151.68    7.80
   4  -5  -2  925.11   54.99
   4  -5  -2 1145.39  136.19
  -4  -5   2  673.33  108.79
  -4  -5   2  952.40   55.29
  -4   5   2  892.01  119.09
  -4   5   2  792.22   53.49
   4   5  -2  924.51   55.19
   3  -5  -2   55.09    3.30
   3  -5  -2   62.19    3.40
   3  -5  -2   66.19    3.30
  -3  -5   2   61.39    3.30
  -3  -5   2   64.19    3.20
  -3   5   2   65.09    3.30
  -3   5   2   63.69    3.30
  -3   5   2   67.59    3.30
   3   5  -2   65.19    3.30
   3   5  -2   67.29    3.10
  -2  -5   2  134.69    7.00
   2  -5  -2  137.09    7.00
  -2  -5   2  144.09    7.00
   2  -5  -2  141.79    7.10
   2  -5  -2  151.28    7.10
  -2   5   2  148.99    7.00
  -2   5   2  147.49    7.10
  -2   5   2  142.39    7.00
   1  -5  -2   18.90    1.20
   1  -5  -2   20.60    1.20
   1  -5  -2   19.00    1.20
   1  -5  -2   18.10    1.10
  -1  -5   2   19.30    1.10
  -1   5   2   18.10    1.10
  -1   5   2   17.90    1.20
  -1   5   2   18.20    1.10
   0  -5  -2   67.49    3.40
   0  -5  -2   67.59    3.40
   0  -5  -2   64.99    3.40
   0  -5   2   69.39    3.40
   0  -5   2   64.59    3.20
   0   5   2   64.49    3.40
   0   5   2   65.19    3.40
   0   5   2   66.19    3.40
   1  -5   2    7.00    0.60
   1  -5   2    7.40    0.50
  -1  -5  -2    7.50    0.70
  -1  -5  -2    8.00    0.70
  -1   5  -2    8.30    0.60
   1   5   2    7.20    0.60
  -1   5  -2    6.90    0.60
   1   5   2    7.30    0.60
  -2  -5  -2  159.18    7.30
   2  -5   2  149.79    7.20
  -2  -5  -2  143.49    7.30
   2  -5   2  137.99    7.20
  -2   5  -2  142.39    7.20
  -2   5  -2  150.28    7.20
   2   5   2  149.19    7.30
   2   5   2  145.89    7.30
  -3  -5  -2  215.58   10.40
   3  -5   2  225.78   10.40
   3  -5   2  208.38   10.30
  -3  -5  -2  215.28   10.50
   3   5   2  206.48   10.50
  -3   5  -2  205.88   10.40
   3   5   2  208.28   10.40
  -3   5  -2  216.68   10.40
   4  -5   2   27.80    1.80
  -4  -5  -2   31.90    2.00
   4  -5   2   31.40    1.80
  -4  -5  -2   31.50    1.90
  -4   5  -2   32.70    1.90
   4   5   2   28.40    1.90
  -4   5  -2   33.90    2.00
   4   5   2   32.00    1.80
   5  -5   2   24.40    1.60
  -5  -5  -2   25.10    1.70
  -5  -5  -2   21.20    1.50
   5  -5   2   25.60    1.60
  -5   5  -2   22.20    1.70
   5   5   2   23.90    1.70
  -5   5  -2   26.10    1.60
   5   5   2   25.00    1.50
   5   5   2   26.00    1.70
  -6  -5  -2   65.19    3.60
   6  -5   2   66.29    3.60
   6  -5   2   67.09    3.70
  -6  -5  -2   67.39    3.70
  -6   5  -2   64.39    3.60
   6   5   2   65.49    3.70
  -6   5  -2   63.99    3.80
   6   5   2   59.49    3.60
   6   5   2   68.39    3.50
   7  -5   2    9.20    1.10
   7  -5   2   10.40    1.00
  -7  -5  -2    7.80    1.00
  -7   5  -2    9.90    1.30
   7   5   2   11.20    1.20
  -7   5  -2    9.60    1.10
   7   5   2    7.60    1.00
   7   5   2    8.50    0.90
   8  -5   2  116.79    6.00
   8  -5   2  120.39    6.20
  -8  -5  -2  121.89    6.20
   8   5   2  112.39    6.10
  -8   5  -2  106.39    6.30
   8   5   2  115.39    5.90
  -8   5  -2  114.09    6.10
   8   5   2  105.79    6.10
   9  -5   2   22.00    1.80
   9   5   2   23.20    1.90
  -9   5  -2   20.50    2.00
   9   5   2   23.00    1.50
   9   5   2   19.90    1.70
  10  -5   2    0.10    0.60
 -10   5  -2    0.80    0.70
  10   5   2    0.20    0.50
  10   5   2    0.20    0.60
  10   5   2    0.30    0.40
  11  -5   2    3.30    1.00
  11  -5   2    2.00    0.70
 -11  -5  -2    4.00    1.00
 -11   5  -2    2.70    0.80
 -11   5  -2    1.30    0.90
  11   5   2    3.50    1.00
  11   5   2    3.10    0.60
  12  -5   2    0.30    0.40
  12  -5   2    0.50    0.70
  12   5   2   -0.10    0.30
 -12   5  -2   -0.40    0.80
  12   5   2    0.00    0.60
  12   5   2    0.40    0.50
  13  -5   2   14.30    1.30
  13  -5   2   18.10    1.60
  13  -5   2   12.20    1.80
 -13   5  -2   14.40    2.20
  13   5   2   13.50    1.10
  13   5   2   15.30    1.90
  13  -6  -2    0.50    0.70
  13  -6  -2    3.00    0.60
 -13   6   2    2.60    1.10
  13   6  -2    1.50    0.70
  13   6  -2    3.10    0.80
 -12  -6   2   -0.30    0.50
  12  -6  -2    1.30    0.70
  12  -6  -2   -0.20    0.30
 -12   6   2   -0.30    0.50
 -12   6   2   -0.40    0.60
  12   6  -2   -0.10    0.50
  11  -6  -2   39.20    2.30
  11  -6  -2   37.70    2.70
  11  -6  -2   39.00    2.70
 -11  -6   2   40.80    2.80
  11   6  -2   38.40    2.40
  11   6  -2   39.80    2.60
 -11   6   2   39.20    3.00
 -11   6   2   38.00    2.70
 -10  -6   2    6.30    1.10
  10  -6  -2    4.50    0.60
  10  -6  -2    4.00    0.90
 -10   6   2    5.20    0.90
  10   6  -2    5.00    0.80
 -10   6   2    3.90    1.00
  10   6  -2    3.70    0.80
   9  -6  -2   15.70    1.40
   9  -6  -2   14.80    1.10
   9  -6  -2   15.40    1.40
  -9  -6   2   15.00    1.50
  -9   6   2   13.90    1.50
   9   6  -2   16.20    1.20
   9   6  -2   14.80    1.30
  -9   6   2   17.40    1.40
  -8  -6   2    7.60    1.10
   8  -6  -2    7.30    0.70
   8  -6  -2    6.60    1.00
   8  -6  -2    7.70    1.00
   8   6  -2    5.90    0.90
  -8   6   2    6.00    1.00
   8   6  -2    7.50    0.50
  -8   6   2    5.90    0.90
   8   6  -2    8.00    0.80
   7  -6  -2  123.49    6.10
   7  -6  -2  124.59    6.40
  -7  -6   2  122.69    6.40
   7  -6  -2  119.39    6.30
  -7  -6   2  115.99    6.00
   7   6  -2  116.19    6.10
   7   6  -2  117.89    6.20
  -7   6   2  125.49    6.30
   7   6  -2  125.19    5.90
  -7   6   2  129.29    6.40
   6  -6  -2   82.19    4.60
   6  -6  -2   83.89    4.40
  -6  -6   2   92.69    4.70
  -6  -6   2   89.79    4.40
   6  -6  -2   86.49    4.60
  -6   6   2   83.99    4.60
  -6   6   2   89.39    4.60
   6   6  -2   87.09    4.30
   6   6  -2   87.89    4.40
   6   6  -2   86.49    4.50
  -5  -6   2   24.80    1.60
   5  -6  -2   23.90    1.60
   5  -6  -2   25.70    1.50
   5  -6  -2   25.50    1.60
  -5  -6   2   24.20    1.40
   5   6  -2   26.30    1.40
   5   6  -2   27.40    1.40
  -5   6   2   25.60    1.60
   5   6  -2   25.20    1.60
  -5   6   2   23.80    1.60
   4  -6  -2    4.80    0.60
   4  -6  -2    4.50    0.60
  -4  -6   2    5.50    0.50
   4  -6  -2    5.00    0.70
  -4  -6   2    5.00    0.60
  -4   6   2    5.70    0.70
  -4   6   2    3.90    0.60
   4   6  -2    5.70    0.50
   4   6  -2    5.10    0.40
  -4   6   2    4.70    0.50
   4   6  -2    5.30    0.60
   3  -6  -2   15.40    1.00
  -3  -6   2   13.80    1.00
   3  -6  -2   13.60    1.00
   3  -6  -2   12.70    1.10
  -3  -6   2   14.10    0.90
   3   6  -2   15.70    0.90
  -3   6   2   16.30    1.00
  -3   6   2   15.10    1.10
   3   6  -2   12.80    0.90
   3   6  -2   14.30    0.80
  -3   6   2   12.50    1.00
  -2  -6   2  149.39    7.30
   2  -6  -2  158.18    7.30
   2  -6  -2  135.99    7.30
  -2  -6   2  138.99    7.20
   2  -6  -2  139.89    7.20
  -2   6   2  147.29    7.30
  -2   6   2  152.28    7.30
  -2   6   2  155.88    7.20
   1  -6  -2   13.30    0.90
  -1  -6   2   13.20    0.90
   1  -6  -2   11.50    0.90
   1  -6  -2   13.70    0.90
   1  -6  -2   13.90    0.90
  -1   6   2   13.00    0.90
   1   6  -2   12.90    0.70
  -1   6   2   13.20    0.90
  -1   6   2   14.50    1.00
   0  -6  -2  160.98    8.30
   0  -6   2  163.68    8.10
   0  -6  -2  174.18    8.30
   0  -6   2  180.48    8.20
   0  -6   2  177.08    8.20
   0  -6  -2  165.28    8.30
   0   6  -2  165.78    8.10
   0   6   2  163.98    8.30
   0   6   2  174.08    8.30
   0   6   2  159.58    8.30
   1  -6   2   17.80    1.00
  -1  -6  -2   14.90    1.00
  -1  -6  -2   14.30    1.00
   1  -6   2   14.20    0.90
   1   6   2   15.80    1.00
  -1   6  -2   16.00    1.00
  -1   6  -2   15.20    0.90
   1   6   2   13.90    1.00
  -2  -6  -2   73.09    3.80
  -2  -6  -2   74.09    3.80
   2  -6   2   69.59    3.70
   2  -6   2   76.09    3.80
  -2   6  -2   75.29    3.70
  -2   6  -2   73.09    3.70
   2   6   2   69.39    3.80
  -3  -6  -2  460.65   22.10
   3   6   2  437.36   22.00
  -3   6  -2  473.15   22.00
   4  -6   2   17.90    1.20
  -4  -6  -2   19.00    1.40
  -4  -6  -2   16.90    1.30
   4  -6   2   16.20    1.20
   4   6   2   18.00    1.30
  -4   6  -2   18.60    1.30
  -4   6  -2   18.30    1.30
   4   6   2   16.40    1.20
   5  -6   2   51.99    3.00
  -5  -6  -2   53.19    3.00
   5  -6   2   56.99    3.10
  -5  -6  -2   56.99    3.20
   5   6   2   54.69    3.00
   5   6   2   54.29    3.10
  -5   6  -2   56.19    3.10
   5   6   2   55.49    3.20
  -5   6  -2   52.99    3.10
   6  -6   2    0.50    0.30
   6  -6   2    0.40    0.40
  -6  -6  -2    0.50    0.30
  -6  -6  -2    0.00    0.40
   6   6   2    0.00    0.40
  -6   6  -2    0.00    0.40
  -6   6  -2    0.20    0.40
   6   6   2    0.40    0.50
   6   6   2    0.50    0.30
  -7  -6  -2   28.30    2.00
   7  -6   2   26.10    1.80
   7  -6   2   28.70    2.00
   7   6   2   27.00    2.00
  -7   6  -2   27.40    1.90
   7   6   2   29.50    1.80
   7   6   2   31.20    2.00
  -7   6  -2   26.40    2.10
  -8  -6  -2   80.89    4.70
   8  -6   2   87.99    4.50
   8  -6   2   81.19    4.60
   8   6   2   83.99    4.30
  -8   6  -2   79.69    4.50
   8   6   2   79.59    4.60
   8   6   2   82.39    4.60
  -8   6  -2   75.39    4.80
  -9  -6  -2   -0.10    0.30
   9  -6   2    0.20    0.30
   9  -6   2   -0.30    0.50
  -9   6  -2   -0.30    0.60
   9   6   2    0.30    0.60
   9   6   2    0.40    0.50
   9   6   2    0.50    0.40
  10  -6   2   12.10    1.50
  10   6   2   11.90    1.50
  10   6   2   13.30    1.40
  10   6   2   12.40    1.10
 -10   6  -2   12.00    1.70
  11  -6   2   26.30    2.10
  11  -6   2   27.90    1.90
  11  -6   2   30.60    2.40
 -11  -6  -2   26.60    2.30
 -11   6  -2   30.20    2.30
  11   6   2   27.80    1.80
 -11   6  -2   27.50    2.60
  11   6   2   30.70    2.40
  12  -6   2   23.60    1.70
  12  -6   2   24.20    2.20
  12   6   2   23.10    1.60
  12   6   2   24.30    1.90
  12   6   2   22.20    2.10
 -12   6  -2   19.30    2.40
  13  -6   2    1.50    0.90
  13  -6   2    1.80    0.60
  13   6   2    1.20    0.80
 -13   6  -2    1.20    1.10
  13   6   2    1.10    0.40
  13  -7  -2   39.10    2.40
  13  -7  -2   41.50    2.90
 -13   7   2   42.90    3.40
  13   7  -2   37.30    2.60
  13   7  -2   41.40    2.80
 -12  -7   2    5.90    1.20
  12  -7  -2    8.00    0.90
  12  -7  -2    7.60    1.20
  12   7  -2    8.90    1.20
 -12   7   2    6.90    1.30
 -11  -7   2   11.60    1.50
  11  -7  -2   12.70    1.50
  11  -7  -2    9.90    1.00
  11  -7  -2    8.00    1.20
  11   7  -2   10.00    1.20
 -11   7   2   12.00    1.50
  11   7  -2   10.50    1.10
 -11   7   2   12.80    1.80
  10  -7  -2    3.70    0.90
  10  -7  -2    3.10    0.60
 -10  -7   2    2.20    0.80
  10   7  -2    2.90    0.70
  10   7  -2    4.30    0.70
 -10   7   2    2.60    0.90
 -10   7   2    4.40    0.90
   9  -7  -2   20.80    1.40
  -9  -7   2   21.20    1.80
   9  -7  -2   20.70    1.70
   9   7  -2   19.50    1.40
   9   7  -2   20.40    1.60
  -9   7   2   19.40    1.70
  -9   7   2   21.90    1.80
   8  -7  -2   29.80    1.80
   8  -7  -2   29.50    2.10
  -8  -7   2   31.90    2.20
   8  -7  -2   27.50    2.00
   8   7  -2   31.70    1.80
   8   7  -2   32.10    2.00
  -8   7   2   30.90    2.10
  -8   7   2   29.10    2.10
   8   7  -2   29.30    1.60
  -7  -7   2  145.09    7.30
  -7  -7   2  144.09    6.90
   7  -7  -2  143.79    7.30
   7  -7  -2  143.89    7.00
   7  -7  -2  131.89    7.20
  -7   7   2  137.69    7.20
   7   7  -2  147.89    7.20
   7   7  -2  136.89    7.00
  -7   7   2  136.99    7.20
   7   7  -2  134.99    6.80
   6  -7  -2  136.29    6.90
   6  -7  -2  139.79    6.80
  -6  -7   2  133.09    6.70
  -6  -7   2  138.99    7.00
   6  -7  -2  134.09    6.90
   6   7  -2  132.89    6.60
  -6   7   2  132.59    6.90
  -6   7   2  133.99    6.90
   6   7  -2  133.09    6.70
   6   7  -2  133.19    6.80
   5  -7  -2   10.90    1.00
   5  -7  -2   12.80    1.00
  -5  -7   2   12.60    0.90
  -5  -7   2   12.90    1.10
   5  -7  -2   12.30    1.10
   5   7  -2   14.70    1.00
  -5   7   2   11.80    1.00
   5   7  -2   13.80    0.80
  -5   7   2   12.70    1.00
   5   7  -2   12.40    0.80
   4  -7  -2   26.20    1.70
  -4  -7   2   28.00    1.60
  -4  -7   2   28.80    1.80
   4  -7  -2   28.30    1.80
   4  -7  -2   28.00    1.70
   4   7  -2   28.40    1.70
   4   7  -2   28.10    1.50
  -4   7   2   30.10    1.70
   4   7  -2   27.40    1.50
  -4   7   2   25.90    1.70
  -4   7   2   27.80    1.70
  -3  -7   2   34.40    2.00
   3  -7  -2   32.00    1.90
   3  -7  -2   33.00    1.90
   3  -7  -2   30.40    2.00
  -3  -7   2   33.80    1.80
   3   7  -2   33.20    1.80
   3   7  -2   35.60    1.70
  -3   7   2   31.20    1.90
  -3   7   2   35.10    1.90
  -3   7   2   35.20    2.00
  -2  -7   2    7.70    0.70
   2  -7  -2    8.20    0.80
   2  -7  -2    7.70    0.80
  -2  -7   2    8.70    0.80
   2  -7  -2    7.80    0.70
  -2   7   2    8.20    0.80
  -2   7   2    7.80    0.80
  -2   7   2    8.50    0.70
   1  -7  -2   34.90    2.00
   1  -7  -2   36.70    2.00
  -1  -7   2   37.20    1.90
   1  -7  -2   37.00    2.00
   1  -7  -2   35.40    2.00
   1   7  -2   35.30    1.70
  -1   7   2   33.60    2.00
  -1   7   2   30.50    1.90
  -1   7   2   32.20    2.00
   0  -7  -2  167.88    8.10
   0  -7  -2  161.98    8.00
   0  -7   2  159.48    7.80
   0  -7  -2  175.38    8.10
   0  -7   2  165.18    8.00
   0  -7   2  165.38    8.00
   0   7  -2  158.28    7.80
   0   7   2  148.49    8.00
  -1  -7  -2  338.07   17.60
   1  -7   2  369.76   17.50
  -1  -7  -2  375.46   17.60
   1   7   2  365.86   17.60
  -1   7  -2  371.16   17.60
  -2  -7  -2   63.79    3.40
   2  -7   2   59.49    3.20
   2  -7   2   68.19    3.30
  -2  -7  -2   67.89    3.40
   2  -7   2   61.39    3.30
  -2   7  -2   60.99    3.30
   2   7   2   65.69    3.40
   2   7   2   58.49    3.40
  -2   7  -2   63.39    3.30
   3  -7   2   16.10    1.10
   3  -7   2   14.80    1.00
  -3  -7  -2   15.00    1.10
  -3  -7  -2   14.50    1.20
   3   7   2   16.00    1.10
  -3   7  -2   11.90    1.00
  -3   7  -2   14.30    1.10
   3   7   2   16.00    1.20
   4  -7   2   12.00    0.90
  -4  -7  -2   11.60    1.10
   4  -7   2   13.00    1.00
  -4  -7  -2   11.90    1.00
  -4   7  -2    9.60    1.00
   4   7   2   12.50    1.00
  -4   7  -2   13.00    1.00
   4   7   2   12.70    1.10
  -5  -7  -2    0.40    0.40
   5  -7   2    0.70    0.30
   5  -7   2    0.80    0.40
  -5  -7  -2    0.90    0.40
  -5   7  -2    0.60    0.40
   5   7   2    1.10    0.50
   5   7   2    0.80    0.30
   5   7   2    0.60    0.50
  -5   7  -2    0.70    0.40
  -6  -7  -2   33.90    2.30
  -6  -7  -2   35.90    2.20
   6  -7   2   34.40    2.30
   6  -7   2   37.10    2.20
   6   7   2   36.70    2.40
  -6   7  -2   35.80    2.40
   6   7   2   36.90    2.10
   6   7   2   33.90    2.30
  -6   7  -2   36.80    2.20
   7  -7   2   -0.10    0.40
  -7  -7  -2    0.20    0.50
   7  -7   2   -0.40    0.30
  -7  -7  -2    0.20    0.40
   7   7   2    0.00    0.40
   7   7   2   -0.10    0.30
  -7   7  -2   -0.10    0.50
   7   7   2    0.70    0.50
  -7   7  -2   -0.10    0.40
  -8  -7  -2    0.60    0.60
   8  -7   2   -0.30    0.50
   8  -7   2    0.00    0.40
   8   7   2    0.60    0.50
   8   7   2    0.40    0.50
  -8   7  -2    0.10    0.50
   8   7   2    0.00    0.30
  -8   7  -2   -0.40    0.50
   9  -7   2    6.70    0.90
   9  -7   2    5.10    0.90
   9  -7   2    6.80    1.10
  -9   7  -2    7.40    1.40
   9   7   2    7.20    0.80
   9   7   2    7.60    1.10
   9   7   2    6.10    1.10
  10  -7   2    9.20    1.00
  10  -7   2    8.20    1.30
  10   7   2    7.70    1.20
  10   7   2    8.60    0.90
  10   7   2    8.60    1.20
 -10   7  -2    7.50    1.40
  11  -7   2   18.00    2.00
  11  -7   2   17.30    1.40
  11  -7   2   15.10    1.50
 -11  -7  -2   17.10    1.90
  11   7   2   18.60    1.80
  11   7   2   18.70    1.30
 -11   7  -2   15.10    1.70
 -11   7  -2   18.10    2.30
  12  -7   2   19.60    1.60
  12  -7   2   19.60    2.20
  12   7   2   20.70    1.80
  12   7   2   21.20    1.40
  12   7   2   22.10    2.00
 -12   7  -2   16.30    2.30
  13  -7   2   40.40    3.00
  13  -7   2   25.90    2.10
  13   7   2   32.40    2.70
  13   7   2   34.30    2.00
 -13   7  -2   39.70    3.40
  13  -8  -2   15.00    1.80
  13  -8  -2   11.90    1.20
  13   8  -2   13.30    1.50
 -13   8   2   15.20    2.20
  13   8  -2   11.30    1.40
  12  -8  -2   12.90    1.10
  12  -8  -2   11.80    1.60
  12   8  -2    8.40    1.20
 -12   8   2   14.30    2.00
  12   8  -2   12.00    1.40
  11  -8  -2   28.10    2.30
  11  -8  -2   28.50    2.30
 -11  -8   2   32.40    2.50
  11  -8  -2   31.30    2.00
  11   8  -2   32.10    2.00
  11   8  -2   31.50    2.20
 -11   8   2   25.40    2.20
 -11   8   2   32.30    2.60
  10  -8  -2   85.39    4.70
  10  -8  -2   78.19    4.30
 -10  -8   2   87.39    4.80
 -10   8   2   82.49    4.70
  10   8  -2   79.69    4.50
  10   8  -2   79.19    4.30
 -10   8   2   76.19    4.80
  -9  -8   2   72.59    4.20
   9  -8  -2   71.69    3.80
   9  -8  -2   69.69    4.00
   9   8  -2   69.89    3.90
  -9   8   2   66.89    4.00
   9   8  -2   66.79    3.70
  -9   8   2   66.89    4.10
   8  -8  -2    7.80    1.10
   8  -8  -2    9.80    0.90
  -8  -8   2    8.90    0.70
   8  -8  -2    5.80    0.90
  -8  -8   2    8.80    1.20
  -8   8   2    9.00    1.20
   8   8  -2    8.30    0.60
  -8   8   2    8.90    1.10
   8   8  -2    7.50    0.80
   8   8  -2    7.60    1.00
  -7  -8   2   45.10    2.80
   7  -8  -2   44.60    2.50
   7  -8  -2   45.30    2.70
  -7  -8   2   45.20    2.40
   7  -8  -2   44.20    2.70
   7   8  -2   45.80    2.30
   7   8  -2   42.60    2.40
  -7   8   2   43.20    2.70
  -7   8   2   42.30    2.70
   7   8  -2   46.70    2.70
   6  -8  -2    1.60    0.40
  -6  -8   2    2.10    0.60
   6  -8  -2    2.10    0.60
   6  -8  -2    1.90    0.60
  -6  -8   2    1.70    0.40
   6   8  -2    1.80    0.50
  -6   8   2    2.10    0.60
  -6   8   2    0.90    0.40
   6   8  -2    1.70    0.40
   6   8  -2    2.20    0.30
  -5  -8   2   -0.10    0.20
   5  -8  -2    0.30    0.40
   5  -8  -2    0.10    0.30
  -5  -8   2    0.30    0.40
   5  -8  -2    0.10    0.30
   5   8  -2    0.20    0.20
  -5   8   2    0.00    0.30
  -5   8   2    0.10    0.30
   5   8  -2    0.50    0.30
   5   8  -2    0.30    0.20
  -4  -8   2    3.70    0.60
   4  -8  -2    5.20    0.60
   4  -8  -2    4.20    0.60
  -4  -8   2    3.50    0.50
   4  -8  -2    4.80    0.70
  -4   8   2    4.80    0.70
   4   8  -2    4.60    0.60
   4   8  -2    3.80    0.40
  -4   8   2    4.80    0.60
   4   8  -2    3.90    0.50
  -4   8   2    4.50    0.60
   3  -8  -2   22.20    1.40
   3  -8  -2   22.40    1.40
  -3  -8   2   21.70    1.30
  -3  -8   2   20.80    1.40
   3  -8  -2   23.00    1.50
   3   8  -2   22.00    1.20
  -3   8   2   22.80    1.50
  -3   8   2   22.70    1.40
  -3   8   2   21.70    1.40
   3   8  -2   22.30    1.30
   2  -8  -2  252.97   11.40
  -2  -8   2  225.38   11.40
   2  -8  -2  217.48   11.40
   2  -8  -2  236.48   11.40
   2  -8  -2  242.38   11.40
  -2  -8   2  237.98   11.30
  -2   8   2  227.18   11.30
  -2   8   2  225.38   11.30
   2   8  -2  236.38   11.10
  -2   8   2  220.28   11.40
  -1  -8   2   12.30    0.90
   1  -8  -2   13.20    1.00
  -1  -8   2   11.00    0.90
   1  -8  -2   13.50    1.00
   1  -8  -2   12.60    1.00
  -1   8   2   11.20    0.90
   1   8  -2   11.60    0.70
  -1   8   2   11.90    1.00
  -1   8   2   12.50    1.00
   0  -8   2  767.82  114.49
   0  -8   2  767.92   48.70
   0  -8  -2  715.93   49.20
   0  -8  -2  791.42  117.79
   0   8  -2  814.22  124.89
   0   8   2  643.04   47.20
   0   8  -2  765.72   47.50
   0   8   2  827.82  135.59
  -1  -8  -2    1.00    0.40
   1  -8   2    0.90    0.30
   1  -8   2    0.80    0.30
  -1  -8  -2    0.80    0.30
   1  -8   2    0.40    0.40
   1   8   2    1.30    0.40
  -1   8  -2    0.30    0.40
   1   8   2    0.90    0.40
  -1   8  -2    1.30    0.30
  -2  -8  -2  304.77   14.70
   2  -8   2  279.37   14.50
   2  -8   2  324.57   14.60
  -2  -8  -2  289.77   14.70
   2  -8   2  315.47   14.60
   2   8   2  276.47   14.70
  -2   8  -2  299.17   14.60
  -2   8  -2  303.57   14.50
   2   8   2  313.67   14.60
   3  -8   2  201.18    9.30
  -3  -8  -2  195.98    9.40
  -3  -8  -2  183.08    9.30
   3  -8   2  183.78    9.30
   3  -8   2  188.08    9.20
   3   8   2  183.48    9.30
  -3   8  -2  186.68    9.30
  -3   8  -2  189.28    9.30
   3   8   2  177.78    9.40
   4  -8   2    1.20    0.40
   4  -8   2    0.90    0.40
  -4  -8  -2    0.90    0.40
  -4  -8  -2    1.00    0.40
   4  -8   2    1.00    0.40
   4   8   2    0.80    0.40
  -4   8  -2    1.20    0.40
  -4   8  -2    1.00    0.40
   4   8   2    0.50    0.30
   5  -8   2   74.39    4.10
  -5  -8  -2   79.79    4.20
  -5  -8  -2   69.89    4.10
   5  -8   2   74.09    4.00
   5   8   2   76.09    4.20
   5   8   2   75.09    4.00
  -5   8  -2   78.69    4.10
  -5   8  -2   77.89    4.20
   6  -8   2    1.50    0.50
  -6  -8  -2    0.90    0.40
   6  -8   2    2.30    0.60
  -6  -8  -2    2.10    0.60
   6   8   2    2.00    0.50
   6   8   2    2.40    0.60
   6   8   2    1.10    0.60
  -6   8  -2    0.90    0.50
  -6   8  -2    3.00    0.60
  -7  -8  -2   83.49    4.50
  -7  -8  -2   88.79    4.80
   7  -8   2   82.79    4.50
   7  -8   2   85.09    4.70
   7  -8   2   84.59    4.50
   7   8   2   87.89    4.70
  -7   8  -2   82.09    4.60
   7   8   2   81.59    4.70
   7   8   2   82.49    4.40
  -7   8  -2   75.79    4.70
   8  -8   2   32.10    2.00
   8  -8   2   30.00    2.30
  -8  -8  -2   31.30    2.30
  -8  -8  -2   33.20    2.10
   8  -8   2   29.80    2.10
   8   8   2   33.50    2.00
   8   8   2   31.60    2.30
   8   8   2   28.80    2.20
  -8   8  -2   34.80    2.20
  -8   8  -2   29.90    2.40
   9  -8   2   19.00    1.80
   9  -8   2   19.40    1.70
   9  -8   2   21.30    1.60
   9   8   2   21.00    1.80
   9   8   2   22.50    1.90
   9   8   2   21.80    1.50
  -9   8  -2   18.40    2.00
  10  -8   2   24.90    1.80
  10  -8   2   28.60    2.20
  10  -8   2   26.10    2.00
 -10  -8  -2   23.40    2.20
  10   8   2   22.10    1.90
  10   8   2   24.90    1.70
 -10   8  -2   26.60    2.40
  10   8   2   23.70    2.10
  11  -8   2   16.30    1.40
  11  -8   2   16.60    1.90
  11   8   2   15.40    1.30
  11   8   2   16.60    1.90
 -11   8  -2   20.90    2.50
  12  -8   2   22.10    1.70
  12  -8   2   27.50    2.40
  12   8   2   22.50    2.20
  12   8   2   24.60    1.60
  12   8   2   28.20    2.10
 -12   8  -2   17.30    2.40
  13  -8   2   34.80    2.90
 -13   8  -2   29.70    3.10
  13   8   2   32.40    2.70
  13   8   2   31.00    1.90
  13  -9  -2   11.80    1.20
  13  -9  -2   11.50    1.60
  13   9  -2   10.30    1.40
  13   9  -2   11.20    1.30
 -13   9   2   12.30    2.00
  12  -9  -2    0.90    0.50
  12  -9  -2    1.20    0.70
  12   9  -2    1.20    0.60
 -12   9   2    0.70    0.80
  12   9  -2    0.70    0.50
 -11  -9   2    0.00    0.60
  11  -9  -2    0.10    0.50
  11  -9  -2   -0.30    0.50
  11  -9  -2    0.00    0.40
 -11   9   2   -0.20    0.50
 -11   9   2   -0.80    0.60
  11   9  -2    0.10    0.40
  11   9  -2    1.10    0.60
 -10  -9   2   78.29    4.70
  10  -9  -2   75.99    4.60
  10  -9  -2   80.19    4.30
 -10   9   2   75.69    4.70
 -10   9   2   78.49    4.50
  10   9  -2   77.39    4.40
  10   9  -2   78.99    4.20
   9  -9  -2   21.90    1.50
   9  -9  -2   19.10    1.70
  -9  -9   2   18.60    1.80
   9   9  -2   20.10    1.40
  -9   9   2   21.40    1.80
  -9   9   2   21.50    1.70
   9   9  -2   18.80    1.60
   8  -9  -2  102.29    5.30
   8  -9  -2   96.69    5.50
  -8  -9   2  108.29    5.70
   8  -9  -2  104.69    5.60
  -8  -9   2  100.59    5.20
  -8   9   2  100.29    5.50
   8   9  -2   99.09    5.40
   8   9  -2  106.29    5.10
   8   9  -2  100.59    5.20
  -8   9   2   99.89    5.50
   7  -9  -2   28.00    2.00
   7  -9  -2   28.80    2.00
  -7  -9   2   29.80    1.80
  -7  -9   2   30.20    2.10
   7  -9  -2   27.80    1.80
  -7   9   2   30.50    2.00
   7   9  -2   27.70    1.70
   7   9  -2   27.70    1.60
  -7   9   2   28.90    2.00
   7   9  -2   27.70    1.90
  -6  -9   2    2.60    0.60
   6  -9  -2    2.40    0.50
  -6  -9   2    2.80    0.50
   6  -9  -2    1.60    0.50
   6  -9  -2    2.90    0.70
   6   9  -2    2.30    0.40
   6   9  -2    2.80    0.60
  -6   9   2    1.50    0.50
   6   9  -2    2.40    0.40
  -6   9   2    2.20    0.60
  -5  -9   2   38.20    2.10
   5  -9  -2   33.60    2.20
   5  -9  -2   33.80    2.20
  -5  -9   2   36.00    2.20
   5  -9  -2   34.20    2.10
  -5   9   2   33.20    2.10
   5   9  -2   34.80    1.90
   5   9  -2   35.00    2.10
  -5   9   2   33.40    2.20
   5   9  -2   38.30    2.00
   4  -9  -2    8.50    0.80
  -4  -9   2    8.50    0.90
   4  -9  -2    8.40    0.80
   4  -9  -2    7.00    0.80
  -4  -9   2    8.70    0.80
  -4   9   2    9.40    0.90
   4   9  -2    8.50    0.60
  -4   9   2   10.40    1.00
  -4   9   2    8.70    0.80
   4   9  -2    9.90    0.70
  -3  -9   2   98.09    5.10
   3  -9  -2  105.89    5.20
   3  -9  -2  100.29    5.20
  -3  -9   2   98.69    5.20
   3  -9  -2  101.49    5.20
   3   9  -2   96.79    4.90
  -3   9   2  108.19    5.20
  -3   9   2   94.09    5.20
  -3   9   2   98.49    5.10
   3   9  -2  101.09    5.10
   2  -9  -2   90.29    4.50
  -2  -9   2   87.99    4.50
  -2  -9   2   89.49    4.40
   2  -9  -2   85.09    4.50
   2  -9  -2   82.59    4.50
   2  -9  -2   86.59    4.50
  -2   9   2   82.59    4.40
   2   9  -2   86.39    4.20
  -2   9   2   84.19    4.50
  -2   9   2   85.09    4.40
  -1  -9   2   28.40    1.80
  -1  -9   2   27.60    1.70
  -1  -9   2   29.00    1.80
   1  -9  -2   30.30    1.80
   1  -9  -2   27.10    1.80
   1  -9  -2   27.90    1.80
  -1   9   2   30.40    1.80
  -1   9   2   29.10    1.70
   1   9  -2   28.90    1.50
   0  -9   2    5.60    0.70
   0  -9  -2    4.30    0.70
   0  -9   2    4.60    0.50
   0  -9  -2    6.40    0.80
   0  -9  -2    4.80    0.70
   0  -9   2    5.70    0.60
   0   9   2    5.10    0.60
   0   9   2    4.70    0.60
   0   9  -2    5.70    0.50
   1  -9   2   28.50    1.70
  -1  -9  -2   25.80    1.80
  -1  -9  -2   33.10    1.90
  -1  -9  -2   31.90    1.90
   1  -9   2   31.30    1.80
   1  -9   2   29.60    1.80
   1   9   2   30.10    1.80
  -1   9  -2   29.60    1.60
   1   9   2   28.20    1.80
   1   9   2   29.30    1.80
  -2  -9  -2   17.30    1.30
   2  -9   2   16.00    1.10
  -2  -9  -2   18.30    1.30
   2  -9   2   18.20    1.30
   2  -9   2   17.90    1.20
  -2   9  -2   17.70    1.10
  -2   9  -2   17.10    1.20
   2   9   2   18.10    1.20
   2   9   2   16.30    1.30
  -3  -9  -2   17.10    1.30
   3  -9   2   19.10    1.20
   3  -9   2   17.20    1.30
   3  -9   2   18.10    1.30
  -3  -9  -2   18.90    1.40
   3   9   2   16.80    1.40
  -3   9  -2   18.90    1.30
   3   9   2   19.10    1.30
  -3   9  -2   19.00    1.30
  -4  -9  -2   50.69    2.90
   4  -9   2   49.80    2.90
   4  -9   2   56.39    2.90
   4  -9   2   49.10    2.80
  -4  -9  -2   49.70    3.00
   4   9   2   50.69    3.00
  -4   9  -2   48.20    2.80
  -4   9  -2   49.00    2.90
   4   9   2   49.80    2.80
  -5  -9  -2    1.50    0.50
   5  -9   2    1.90    0.50
   5  -9   2    1.20    0.40
  -5  -9  -2    1.10    0.50
   5  -9   2    0.90    0.50
   5   9   2    1.20    0.50
  -5   9  -2    0.50    0.40
   5   9   2    1.20    0.40
  -5   9  -2    1.30    0.50
   6  -9   2   30.00    1.90
  -6  -9  -2   28.10    1.90
   6  -9   2   27.90    2.00
   6  -9   2   26.00    1.80
  -6  -9  -2   30.90    2.10
   6   9   2   27.00    2.00
   6   9   2   29.50    1.80
   6   9   2   28.80    2.00
  -6   9  -2   30.30    2.00
  -6   9  -2   24.90    2.00
   7  -9   2   43.10    3.10
   7  -9   2   53.39    3.00
  -7  -9  -2   50.99    3.00
  -7  -9  -2   50.79    3.20
   7  -9   2   53.99    3.00
   7   9   2   49.50    3.20
   7   9   2   52.89    3.20
   7   9   2   55.79    2.90
  -7   9  -2   50.39    3.10
  -7   9  -2   48.40    3.20
  -8  -9  -2   76.59    4.40
   8  -9   2   80.69    4.30
   8  -9   2   79.89    4.40
   8  -9   2   76.29    4.60
   8   9   2   79.59    4.20
   8   9   2   74.39    4.50
  -8   9  -2   78.29    4.50
   8   9   2   85.59    4.60
  -8   9  -2   79.49    4.70
   9  -9   2   57.09    3.40
   9  -9   2   56.19    3.20
   9  -9   2   52.19    3.50
  -9   9  -2   57.89    3.80
   9   9   2   54.29    3.50
   9   9   2   57.19    3.20
   9   9   2   56.29    3.40
  10  -9   2    2.60    0.90
  10  -9   2    2.80    0.80
 -10  -9  -2    4.10    1.10
  10  -9   2    2.60    0.70
  10   9   2    3.00    0.60
 -10   9  -2    1.80    0.70
 -10   9  -2    0.90    0.80
  10   9   2    4.90    0.90
  10   9   2    4.50    1.00
  11  -9   2    0.80    0.80
  11  -9   2    0.60    0.50
 -11   9  -2    1.30    1.00
  11   9   2    1.50    0.70
  11   9   2    0.30    0.80
  11   9   2    1.30    0.50
  12  -9   2   24.80    2.40
 -12   9  -2   27.40    3.10
  12   9   2   27.00    2.30
  12   9   2   24.00    1.60
  12   9   2   24.30    2.00
  12 -10  -2    7.30    1.30
  12 -10  -2    8.30    1.10
 -12  10   2    8.70    1.70
  12  10  -2    7.40    1.00
  12  10  -2    7.60    1.20
  11 -10  -2    9.30    1.40
  11 -10  -2   10.30    1.20
 -11 -10   2    9.90    1.40
  11  10  -2   11.40    1.10
 -11  10   2   10.40    1.60
  11  10  -2   11.80    1.40
  10 -10  -2   20.20    1.90
  10 -10  -2   20.90    1.60
  10 -10  -2   22.50    2.00
 -10 -10   2   19.00    1.90
 -10  10   2   21.10    1.80
 -10  10   2   21.50    2.00
  10  10  -2   22.30    1.80
  10  10  -2   22.20    1.50
  -9 -10   2   17.10    1.60
   9 -10  -2   16.00    1.60
  -9 -10   2   16.10    1.20
   9 -10  -2   15.30    1.50
   9 -10  -2   15.30    1.30
   9  10  -2   15.80    1.20
  -9  10   2   15.70    1.50
  -9  10   2   14.90    1.60
   9  10  -2   16.70    1.50
   8 -10  -2  106.69    5.60
  -8 -10   2  112.89    5.90
   8 -10  -2  105.09    5.80
  -8 -10   2  112.09    5.50
   8 -10  -2  104.09    5.80
  -8  10   2  111.89    5.80
  -8  10   2  113.19    5.80
   8  10  -2  105.09    5.40
   8  10  -2  104.59    5.70
   8  10  -2   92.79    5.30
  -7 -10   2   62.99    3.40
   7 -10  -2   56.69    3.60
  -7 -10   2   66.89    3.70
   7 -10  -2   58.19    3.60
   7 -10  -2   59.39    3.50
   7  10  -2   69.99    3.30
  -7  10   2   57.79    3.60
   7  10  -2   62.79    3.50
  -7  10   2   56.19    3.60
   7  10  -2   64.49    3.30
   6 -10  -2    3.80    0.80
   6 -10  -2    4.60    0.80
  -6 -10   2    3.90    0.60
   6 -10  -2    5.20    0.80
  -6 -10   2    5.20    0.90
   6  10  -2    6.40    0.60
  -6  10   2    3.40    0.70
   6  10  -2    5.30    0.80
  -6  10   2    4.70    0.80
   6  10  -2    4.20    0.50
   5 -10  -2   12.70    1.20
  -5 -10   2   10.80    0.90
   5 -10  -2   11.60    1.00
   5 -10  -2   11.20    1.10
  -5 -10   2   12.60    1.20
  -5  10   2   11.00    1.00
   5  10  -2   10.60    0.80
   5  10  -2   12.90    1.00
  -5  10   2   11.20    1.10
   5  10  -2   11.60    0.90
  -4 -10   2   35.60    2.10
   4 -10  -2   37.60    2.30
   4 -10  -2   35.80    2.20
  -4 -10   2   36.20    2.30
   4 -10  -2   40.60    2.20
   4  10  -2   37.50    1.90
   4  10  -2   35.70    2.00
  -4  10   2   33.90    2.10
  -4  10   2   30.50    2.20
  -4  10   2   36.30    2.20
   3 -10  -2  108.09    5.90
   3 -10  -2  114.29    6.00
  -3 -10   2  114.29    6.00
  -3 -10   2  115.79    5.80
   3 -10  -2  114.29    5.90
   3  10  -2  114.09    5.80
  -3  10   2  119.69    6.00
  -3  10   2  109.69    5.80
  -3  10   2  111.49    5.90
   3  10  -2  123.79    5.60
  -2 -10   2   30.90    1.90
  -2 -10   2   33.30    2.00
   2 -10  -2   28.70    1.90
   2 -10  -2   34.60    2.00
   2 -10  -2   30.30    2.00
   2 -10  -2   30.80    1.90
  -2  10   2   29.90    1.90
  -2  10   2   33.20    1.90
   2  10  -2   31.90    1.60
  -2  10   2   29.80    2.00
  -1 -10   2   52.29    2.80
  -1 -10   2   50.29    2.90
   1 -10  -2   50.19    2.90
   1 -10  -2   52.19    2.90
  -1 -10   2   51.19    2.90
   1 -10  -2   53.59    2.90
  -1  10   2   49.90    2.80
   1  10  -2   53.89    2.60
  -1  10   2   48.10    2.80
   0 -10  -2  271.87   12.80
   0 -10   2  267.97   12.80
   0 -10  -2  266.67   12.90
   0 -10  -2  264.87   12.80
   0 -10   2  267.37   12.80
   0 -10   2  240.98   12.60
   0  10   2  243.18   12.70
   0  10   2  253.37   12.80
   0  10  -2  272.47   12.50
   1 -10   2   38.20    2.30
  -1 -10  -2   42.00    2.40
  -1 -10  -2   39.30    2.40
   1 -10   2   45.00    2.40
  -1 -10  -2   39.20    2.40
   1 -10   2   38.10    2.20
   1  10   2   38.60    2.40
   1  10   2   43.20    2.30
  -1  10  -2   36.40    2.10
   1  10   2   40.30    2.30
  -2 -10  -2   -0.40    0.30
   2 -10   2    0.20    0.30
   2 -10   2    0.00    0.20
   2 -10   2    0.40    0.40
  -2 -10  -2   -0.30    0.30
   2  10   2    0.10    0.30
   2  10   2   -0.10    0.30
  -2  10  -2    0.10    0.20
  -2  10  -2    0.00    0.30
  -3 -10  -2  118.19    6.30
   3 -10   2  115.59    6.10
  -3 -10  -2  122.79    6.40
   3 -10   2  127.09    6.20
   3 -10   2  120.89    6.30
  -3  10  -2  123.99    6.20
  -3  10  -2  125.79    6.30
   3  10   2  120.29    6.30
  -4 -10  -2   13.40    1.20
   4 -10   2   12.50    1.10
   4 -10   2   12.30    1.00
  -4 -10  -2   10.40    1.10
   4 -10   2   11.20    1.10
  -4  10  -2   11.00    1.10
   4  10   2   11.40    1.20
  -4  10  -2    9.60    1.00
   4  10   2   11.30    1.00
   5 -10   2    4.80    0.80
   5 -10   2    3.70    0.80
  -5 -10  -2    4.40    0.70
  -5 -10  -2    3.70    0.70
   5 -10   2    5.70    0.80
  -5  10  -2    4.80    0.80
   5  10   2    6.60    1.00
  -5  10  -2    6.20    0.90
   5  10   2    4.40    0.70
   6 -10   2   62.69    3.50
   6 -10   2   60.59    3.70
  -6 -10  -2   68.29    3.70
  -6 -10  -2   66.59    3.80
   6 -10   2   64.79    3.50
  -6  10  -2   63.89    3.60
   6  10   2   60.79    3.70
   6  10   2   58.99    3.70
  -6  10  -2   59.59    3.70
   6  10   2   62.39    3.50
   7 -10   2   21.70    1.70
   7 -10   2   25.00    1.90
  -7 -10  -2   24.30    1.90
   7 -10   2   26.20    1.70
  -7 -10  -2   24.60    1.80
   7  10   2   21.30    1.80
  -7  10  -2   23.00    1.80
   7  10   2   23.20    1.90
  -7  10  -2   18.70    1.90
   7  10   2   24.50    1.60
   8 -10   2   48.90    3.00
   8 -10   2   56.39    3.30
  -8 -10  -2   52.59    3.10
   8 -10   2   51.19    3.10
   8  10   2   47.40    2.80
   8  10   2   57.99    3.30
   8  10   2   51.89    3.20
  -8  10  -2   43.40    3.30
  -8  10  -2   43.10    3.00
   9 -10   2   26.00    2.10
   9 -10   2   27.70    2.00
  -9 -10  -2   27.10    2.00
   9 -10   2   28.20    2.30
   9  10   2   29.10    2.30
   9  10   2   32.10    2.20
   9  10   2   27.40    1.80
  -9  10  -2   27.90    2.50
  -9  10  -2   32.40    2.20
  10 -10   2    0.50    0.50
 -10 -10  -2    0.80    0.60
  10 -10   2    0.30    0.70
  10 -10   2    1.30    0.60
 -10  10  -2    1.30    0.90
  10  10   2    1.10    0.70
 -10  10  -2    1.20    0.70
  10  10   2   -0.10    0.60
  10  10   2    1.70    0.50
  11 -10   2    5.50    1.20
  11  10   2    5.80    0.80
 -11  10  -2    5.60    1.40
  11  10   2    5.30    1.00
  11  10   2    4.70    1.10
  12 -10   2    7.40    1.10
  12 -10   2    9.50    1.60
  12  10   2    7.80    1.40
  12  10   2    9.40    1.00
  12  10   2    9.40    1.30
 -12  10  -2   11.50    1.80
  12 -11  -2   -0.70    0.40
  12 -11  -2   -0.10    0.60
 -12  11   2   -0.10    0.80
  12  11  -2    0.00    0.40
  12  11  -2    0.40    0.60
  11 -11  -2    0.00    0.60
  11 -11  -2    1.00    0.50
  11  11  -2   -0.50    0.50
  11  11  -2    0.00    0.40
 -11  11   2   -0.30    0.70
  10 -11  -2    5.10    1.10
  10 -11  -2    5.10    0.80
 -10 -11   2    6.70    1.30
  10 -11  -2    3.20    0.80
 -10  11   2    4.40    0.90
 -10  11   2    7.00    1.30
  10  11  -2    5.80    0.80
  10  11  -2    4.10    0.80
   9 -11  -2    0.80    0.50
  -9 -11   2    2.10    0.80
  -9 -11   2    1.30    0.40
   9 -11  -2    1.70    0.70
   9 -11  -2    1.20    0.60
   9  11  -2    2.70    0.50
  -9  11   2    1.00    0.70
   9  11  -2    1.70    0.60
  -9  11   2    1.00    0.70
  -8 -11   2   57.29    3.60
   8 -11  -2   61.69    3.70
  -8 -11   2   56.69    3.20
   8 -11  -2   60.19    3.40
   8 -11  -2   63.59    3.60
   8  11  -2   57.79    3.40
  -8  11   2   62.29    3.60
  -8  11   2   53.19    3.50
   8  11  -2   57.29    3.10
   8  11  -2   59.09    3.10
   7 -11  -2   26.90    2.10
  -7 -11   2   30.90    2.20
   7 -11  -2   30.10    2.20
  -7 -11   2   29.00    1.90
   7 -11  -2   30.70    2.00
   7  11  -2   28.00    2.00
   7  11  -2   27.40    1.70
  -7  11   2   28.70    2.10
   7  11  -2   31.40    1.80
  -7  11   2   31.40    2.10
  -6 -11   2   10.60    1.00
   6 -11  -2    8.80    1.00
   6 -11  -2    8.10    1.10
   6 -11  -2   10.90    1.20
  -6 -11   2   10.50    1.30
  -6  11   2   10.00    1.20
   6  11  -2    9.00    0.80
   6  11  -2    9.30    0.80
   6  11  -2   10.80    1.10
  -6  11   2    7.80    1.00
  -5 -11   2   16.30    1.40
   5 -11  -2   17.30    1.30
   5 -11  -2   17.00    1.30
   5 -11  -2   16.40    1.40
  -5 -11   2   15.00    1.20
  -5  11   2   15.10    1.40
   5  11  -2   13.80    1.10
  -5  11   2   16.60    1.30
   5  11  -2   14.80    1.00
  -4 -11   2   30.00    1.80
   4 -11  -2   27.60    1.90
   4 -11  -2   27.20    2.00
   4 -11  -2   27.30    1.90
  -4 -11   2   32.90    2.00
  -4  11   2   30.00    1.90
   4  11  -2   28.10    1.60
  -4  11   2   30.70    2.00
   4  11  -2   29.30    1.80
  -4  11   2   31.10    1.90
   3 -11  -2   61.59    3.50
   3 -11  -2   62.69    3.50
   3 -11  -2   61.89    3.60
  -3 -11   2   66.89    3.40
  -3 -11   2   60.69    3.50
   3 -11  -2   65.29    3.50
  -3  11   2   61.49    3.50
   3  11  -2   63.89    3.10
  -3  11   2   65.19    3.50
  -3  11   2   58.99    3.40
   2 -11  -2   15.30    1.20
  -2 -11   2   14.90    1.20
  -2 -11   2   14.20    1.10
   2 -11  -2   15.70    1.20
   2 -11  -2   16.50    1.30
   2 -11  -2   15.10    1.20
  -2  11   2   14.90    1.30
  -2  11   2   14.50    1.10
   2  11  -2   15.20    0.90
  -2  11   2   13.30    1.10
   1 -11  -2    6.50    0.90
  -1 -11   2    5.30    0.80
  -1 -11   2    5.20    0.70
  -1 -11   2    7.80    0.90
   1 -11  -2    7.10    0.90
   1 -11  -2    5.90    0.80
   1  11  -2    6.20    0.50
  -1  11   2    4.70    0.70
  -1  11   2    6.70    0.80
   0 -11   2   60.39    3.30
   0 -11   2   60.59    3.20
   0 -11  -2   61.59    3.40
   0 -11  -2   61.09    3.40
   0 -11  -2   57.59    3.40
   0 -11   2   60.89    3.40
   0  11  -2   62.79    3.10
   0  11   2   59.19    3.30
   0  11   2   61.29    3.30
  -1 -11  -2   78.09    4.20
   1 -11   2   73.99    4.10
  -1 -11  -2   78.99    4.20
   1 -11   2   75.89    3.90
   1 -11   2   78.69    4.00
  -1 -11  -2   70.89    4.10
   1  11   2   77.39    4.10
  -1  11  -2   74.99    3.80
   1  11   2   72.59    4.00
  -2 -11  -2   -0.60    0.30
   2 -11   2    0.40    0.30
   2 -11   2    0.30    0.40
  -2 -11  -2    0.10    0.40
   2 -11   2    0.50    0.40
   2  11   2    0.10    0.40
  -2  11  -2    0.30    0.30
  -2  11  -2    0.10    0.40
   2  11   2    0.10    0.30
   2  11   2    0.50    0.40
  -3 -11  -2   12.10    1.10
   3 -11   2   11.80    1.00
   3 -11   2   13.00    1.10
  -3 -11  -2   13.00    1.20
   3 -11   2   14.20    1.10
  -3  11  -2   11.70    1.00
   3  11   2   13.50    1.10
  -3  11  -2   12.00    1.10
   3  11   2   12.80    1.20
   4 -11   2  119.89    6.10
  -4 -11  -2  117.39    6.10
   4 -11   2  114.19    6.00
   4 -11   2  115.09    6.10
  -4 -11  -2  115.49    6.20
   4  11   2  112.49    6.00
  -4  11  -2  117.39    6.10
   4  11   2  117.69    6.20
  -4  11  -2  118.79    6.00
   5 -11   2    1.80    0.50
   5 -11   2    1.50    0.50
  -5 -11  -2    3.00    0.70
  -5 -11  -2    2.40    0.60
   5 -11   2    2.60    0.70
  -5  11  -2    2.40    0.60
  -5  11  -2    2.10    0.60
   5  11   2    3.20    0.70
   5  11   2    1.60    0.50
   6 -11   2   49.70    3.10
  -6 -11  -2   49.40    3.10
   6 -11   2   56.19    3.10
  -6 -11  -2   50.89    3.20
   6 -11   2   53.29    3.00
   6  11   2   46.80    3.10
  -6  11  -2   51.59    3.20
   6  11   2   46.60    3.10
  -6  11  -2   51.89    3.10
   6  11   2   52.89    2.90
   7 -11   2   -0.40    0.50
   7 -11   2    0.20    0.50
   7 -11   2   -0.40    0.40
  -7 -11  -2    0.10    0.50
  -7  11  -2    0.30    0.50
  -7  11  -2    0.40    0.60
   7  11   2   -0.30    0.50
   7  11   2   -0.20    0.50
   7  11   2    0.30    0.40
  -8 -11  -2   19.80    1.70
   8 -11   2   20.70    1.90
   8 -11   2   24.20    1.80
   8 -11   2   23.70    1.70
  -8  11  -2   21.50    2.00
   8  11   2   19.60    1.50
   8  11   2   24.80    2.00
   8  11   2   20.90    1.80
  -9 -11  -2    1.50    0.80
  -9 -11  -2    2.40    0.70
   9 -11   2    2.20    0.70
   9 -11   2    2.50    0.60
   9 -11   2    1.30    0.80
   9  11   2    2.20    0.60
  -9  11  -2    2.60    1.00
   9  11   2    1.60    0.70
  -9  11  -2    2.40    0.80
   9  11   2    2.20    0.80
  10 -11   2   11.00    1.60
  10 -11   2    9.70    1.30
 -10  11  -2   12.70    1.90
  10  11   2   10.00    1.40
  10  11   2   10.60    1.40
  10  11   2   10.30    1.10
  11 -11   2    3.80    1.10
  11 -11   2    3.50    0.80
  11  11   2    4.40    1.10
  11  11   2    4.80    0.70
 -11  11  -2    3.50    1.20
  11  11   2    4.90    1.00
  12 -11   2   -0.70    0.50
  12 -11   2    1.20    1.00
  12  11   2    0.70    0.80
  12  11   2    0.40    0.40
  12  11   2    0.20    0.60
 -12  11  -2    1.30    1.00
  12 -12  -2    5.20    1.20
  12  12  -2    4.50    0.80
 -12  12   2    8.30    1.60
  12  12  -2    5.10    1.00
  11 -12  -2   30.30    2.40
  11  12  -2   24.40    1.80
 -11  12   2   28.90    2.50
  11  12  -2   25.10    2.00
 -10 -12   2    3.00    0.60
 -10 -12   2    3.40    1.00
  10 -12  -2    3.40    0.90
  10 -12  -2    3.80    0.80
  10 -12  -2    2.30    0.80
  10  12  -2    3.80    0.70
  10  12  -2    4.50    0.90
 -10  12   2    4.10    1.00
  -9 -12   2   42.30    2.50
   9 -12  -2   42.70    3.00
   9 -12  -2   39.90    2.60
   9 -12  -2   43.90    2.90
  -9 -12   2   44.50    3.00
   9  12  -2   42.50    2.70
  -9  12   2   42.50    2.90
   9  12  -2   42.20    2.40
  -9  12   2   40.10    2.90
  -8 -12   2  120.89    6.10
   8 -12  -2  116.39    6.50
   8 -12  -2  126.89    6.50
  -8 -12   2  117.49    6.50
   8 -12  -2  118.19    6.20
   8  12  -2  118.69    6.00
   8  12  -2  114.99    6.30
  -8  12   2  109.89    6.40
  -8  12   2  118.49    6.40
   7 -12  -2   89.59    5.00
   7 -12  -2   89.29    4.90
  -7 -12   2   91.29    4.80
   7 -12  -2   87.99    5.10
  -7 -12   2   93.69    5.20
   7  12  -2   95.89    4.60
   7  12  -2   87.69    4.70
  -7  12   2   85.59    5.00
  -7  12   2   85.59    5.00
   7  12  -2   95.99    4.90
  -6 -12   2   25.90    2.00
   6 -12  -2   25.70    2.00
  -6 -12   2   28.00    1.80
   6 -12  -2   30.00    1.90
   6 -12  -2   26.10    2.00
  -6  12   2   23.60    1.90
   6  12  -2   28.40    1.70
  -6  12   2   25.90    1.90
   6  12  -2   27.10    1.60
   5 -12  -2    2.60    0.70
   5 -12  -2    2.70    0.80
   5 -12  -2    2.20    0.60
  -5 -12   2    2.30    0.50
  -5 -12   2    2.00    0.70
   5  12  -2    3.00    0.50
  -5  12   2    2.40    0.60
  -5  12   2    2.30    0.60
   5  12  -2    2.60    0.40
  -4 -12   2   14.10    1.20
   4 -12  -2   15.00    1.30
   4 -12  -2   16.40    1.30
   4 -12  -2   17.90    1.40
  -4 -12   2   14.90    1.40
  -4  12   2   15.60    1.40
  -4  12   2   15.70    1.30
   4  12  -2   14.80    1.00
   4  12  -2   15.50    1.00
   3 -12  -2  259.57   12.70
   3 -12  -2  259.07   12.80
   3 -12  -2  257.17   12.70
   3 -12  -2  266.67   12.80
  -3 -12   2  237.18   12.80
  -3 -12   2  262.07   12.70
  -3  12   2  253.37   12.80
  -3  12   2  252.57   12.60
   3  12  -2  265.97   12.30
  -3  12   2  251.67   12.70
   2 -12  -2  128.99    7.00
  -2 -12   2  136.99    7.10
  -2 -12   2  139.89    7.00
   2 -12  -2  148.09    7.10
   2 -12  -2  136.59    7.10
  -2 -12   2  127.09    7.00
   2 -12  -2  131.79    7.10
  -2  12   2  138.39    7.00
   2  12  -2  137.39    6.60
  -2  12   2  144.89    7.00
   1 -12  -2  164.38    7.80
  -1 -12   2  156.58    7.80
   1 -12  -2  139.39    7.70
  -1 -12   2  149.09    7.80
  -1 -12   2  154.48    7.70
   1 -12  -2  149.99    7.80
   1  12  -2  143.79    7.40
  -1  12   2  159.28    7.70
  -1  12   2  151.78    7.70
   0 -12  -2   -0.20    0.40
   0 -12  -2    0.60    0.50
   0 -12   2    1.10    0.50
   0 -12  -2    1.10    0.50
   0 -12   2    0.00    0.30
   0 -12   2    0.00    0.30
   0  12   2    0.70    0.40
   0  12   2    0.40    0.40
   0  12  -2    0.60    0.20
   1 -12   2    9.20    0.80
  -1 -12  -2    8.30    1.10
  -1 -12  -2   10.60    1.00
   1 -12   2   11.00    1.20
   1 -12   2   11.50    1.00
  -1 -12  -2   11.40    1.20
  -1  12  -2    9.10    0.80
   1  12   2    8.30    0.90
   1  12   2   11.00    1.00
  -2 -12  -2    2.60    0.60
   2 -12   2    2.10    0.60
  -2 -12  -2    2.10    0.60
   2 -12   2    1.40    0.50
   2 -12   2    1.60    0.40
   2  12   2    1.50    0.60
  -2  12  -2    2.20    0.60
  -2  12  -2    2.40    0.50
   2  12   2    1.70    0.50
   2  12   2    2.50    0.60
  -3 -12  -2   36.60    2.40
   3 -12   2   34.60    2.30
  -3 -12  -2   35.40    2.30
   3 -12   2   36.10    2.20
   3 -12   2   38.30    2.30
  -3  12  -2   39.40    2.30
   3  12   2   38.60    2.40
  -3  12  -2   35.10    2.10
   3  12   2   33.30    2.20
  -4 -12  -2   93.09    4.90
   4 -12   2   88.49    4.70
   4 -12   2   95.19    4.70
  -4 -12  -2   80.49    4.80
   4 -12   2   83.79    4.80
   4  12   2   84.59    4.80
  -4  12  -2   86.79    4.70
  -4  12  -2   88.99    4.80
   4  12   2   85.79    4.70
  -5 -12  -2  137.29    6.90
  -5 -12  -2  137.39    6.80
   5 -12   2  132.39    6.70
   5 -12   2  129.99    6.60
   5 -12   2  115.89    6.70
  -5  12  -2  128.99    6.70
   5  12   2  127.19    6.60
  -5  12  -2  119.59    6.60
   5  12   2  120.09    6.70
   6 -12   2   13.50    1.30
  -6 -12  -2   12.60    1.40
   6 -12   2   13.60    1.30
   6 -12   2   12.00    1.40
   6  12   2   12.00    1.20
  -6  12  -2   14.70    1.60
   6  12   2   13.70    1.40
   6  12   2   10.70    1.40
  -6  12  -2   13.60    1.40
   7 -12   2  227.38   10.90
  -7 -12  -2  215.38   11.00
   7 -12   2  216.78   11.00
   7 -12   2  203.88   11.10
  -7  12  -2  215.68   11.10
   7  12   2  217.58   11.00
   7  12   2  217.38   10.80
  -7  12  -2  197.88   10.90
   7  12   2  234.68   11.20
   8 -12   2  162.48    8.40
   8 -12   2  152.18    8.60
   8 -12   2  163.28    8.50
  -8 -12  -2  165.48    8.50
   8  12   2  166.08    8.50
   8  12   2  164.28    8.60
   8  12   2  170.28    8.30
  -8  12  -2  159.18    8.70
  -8  12  -2  157.68    8.50
   9 -12   2    2.30    0.90
   9 -12   2    1.70    0.70
  -9 -12  -2    4.50    0.90
  -9 -12  -2    1.80    0.70
   9  12   2    3.00    0.80
   9  12   2    2.50    0.60
  -9  12  -2    2.30    0.80
   9  12   2    4.00    1.00
  -9  12  -2    1.20    0.90
  10 -12   2   -0.20    0.40
  10 -12   2    0.10    0.60
  10  12   2   -0.20    0.50
 -10  12  -2    0.20    0.80
  10  12   2    0.00    0.60
  10  12   2   -0.20    0.40
  11 -12   2    2.90    1.00
  11 -12   2    1.10    0.60
 -11  12  -2    1.70    1.00
  11  12   2    1.80    0.70
  11  12   2    2.00    0.60
  11  12   2    1.60    0.80
  11 -13  -2    9.90    1.50
  11 -13  -2    9.20    1.20
 -11  13   2   10.10    1.70
  11  13  -2    9.50    1.00
  11  13  -2    9.20    1.30
  10 -13  -2   70.39    4.50
 -10 -13   2   75.69    4.00
 -10 -13   2   73.39    5.20
  10  13  -2   74.79    4.30
  10  13  -2   73.19    4.00
 -10  13   2   77.09    4.70
  -9 -13   2    0.60    0.70
   9 -13  -2    0.90    0.60
   9 -13  -2    0.40    0.60
  -9 -13   2    0.90    0.50
   9 -13  -2    0.20    0.50
  -9  13   2    0.40    0.60
   9  13  -2    0.40    0.40
  -9  13   2    0.30    0.50
   9  13  -2    0.20    0.50
  -8 -13   2   23.90    2.00
   8 -13  -2   23.20    1.80
   8 -13  -2   25.40    2.00
   8 -13  -2   22.10    2.00
  -8 -13   2   22.60    1.70
   8  13  -2   21.60    1.40
  -8  13   2   22.40    1.90
  -8  13   2   23.00    1.90
   8  13  -2   22.10    1.80
  -7 -13   2  126.29    6.30
   7 -13  -2  118.49    6.40
   7 -13  -2  117.89    6.50
  -7 -13   2  115.39    6.50
   7 -13  -2  127.49    6.50
  -7  13   2  117.89    6.40
   7  13  -2  116.59    6.00
   6 -13  -2  100.09    5.60
   6 -13  -2  104.89    5.60
  -6 -13   2  105.19    5.80
   6 -13  -2   99.89    5.70
  -6 -13   2  102.39    5.50
   6  13  -2  103.79    5.20
  -6  13   2  106.39    5.60
   5 -13  -2   25.60    1.90
  -5 -13   2   25.80    1.90
   5 -13  -2   23.60    1.80
  -5 -13   2   22.70    1.70
   5 -13  -2   24.50    1.80
  -5  13   2   22.10    1.70
   5  13  -2   21.80    1.40
  -5  13   2   25.00    1.90
  -4 -13   2   38.20    2.40
   4 -13  -2   42.90    2.50
   4 -13  -2   37.80    2.40
   4 -13  -2   39.30    2.60
  -4 -13   2   35.70    2.50
  -4  13   2   37.80    2.40
  -4  13   2   40.00    2.50
   4  13  -2   39.80    2.10
   4  13  -2   37.30    2.10
   3 -13  -2    2.40    0.60
  -3 -13   2    2.10    0.50
   3 -13  -2    2.70    0.60
   3 -13  -2    1.90    0.60
  -3 -13   2    2.20    0.60
   3 -13  -2    2.70    0.70
   3  13  -2    2.10    0.30
  -3  13   2    2.00    0.60
  -3  13   2    2.00    0.60
  -3  13   2    1.60    0.50
   2 -13  -2   11.60    1.30
  -2 -13   2   10.30    1.10
  -2 -13   2    9.60    1.20
  -2 -13   2    8.00    1.10
   2 -13  -2   10.50    1.10
   2 -13  -2   12.20    1.10
   2  13  -2    9.60    0.70
  -2  13   2   11.20    1.00
  -2  13   2   11.00    1.10
  -1 -13   2   16.90    1.30
  -1 -13   2   16.00    1.40
   1 -13  -2   18.50    1.40
   1 -13  -2   17.60    1.40
   1 -13  -2   16.70    1.40
  -1 -13   2   16.70    1.40
  -1  13   2   17.70    1.30
   1  13  -2   17.30    1.00
  -1  13   2   16.70    1.30
   0 -13   2    5.70    0.80
   0 -13  -2    6.90    1.00
   0 -13   2    6.00    0.90
   0 -13  -2    4.90    0.80
   0 -13   2    6.00    0.90
   0 -13  -2    4.50    0.80
   0  13   2    6.10    0.80
   0  13   2    6.20    0.80
   0  13  -2    5.30    0.50
   1 -13   2   67.79    3.80
  -1 -13  -2   69.09    3.90
   1 -13   2   65.69    3.60
   1 -13   2   66.09    3.80
  -1 -13  -2   69.29    3.90
  -1 -13  -2   67.49    3.90
   1  13   2   65.19    3.70
  -1  13  -2   72.89    3.60
   1  13   2   69.59    3.70
   2 -13   2  239.08   11.80
   2 -13   2  213.58   11.80
  -2 -13  -2  238.68   11.90
  -2 -13  -2  242.58   12.00
  -2 -13  -2  231.68   11.90
   2 -13   2  236.08   11.70
   2  13   2  247.78   11.80
  -2  13  -2  246.98   11.60
   2  13   2  229.78   11.70
  -3 -13  -2    2.40    0.70
   3 -13   2    2.00    0.60
   3 -13   2    2.60    0.70
   3 -13   2    2.10    0.50
  -3 -13  -2    2.10    0.70
  -3  13  -2    1.90    0.50
   3  13   2    1.80    0.60
   3  13   2    3.00    0.70
  -3  13  -2    2.30    0.70
   4 -13   2   -0.20    0.40
  -4 -13  -2   -0.20    0.40
   4 -13   2    0.40    0.40
   4 -13   2    1.00    0.50
  -4 -13  -2    0.30    0.50
  -4  13  -2    1.00    0.50
   4  13   2    0.30    0.50
  -4  13  -2    0.30    0.40
   4  13   2    0.40    0.40
   5 -13   2    0.10    0.40
  -5 -13  -2    0.40    0.50
   5 -13   2    1.20    0.50
  -5 -13  -2    0.30    0.40
   5 -13   2    0.60    0.50
   5  13   2    0.00    0.40
  -5  13  -2   -0.20    0.40
   5  13   2    0.00    0.50
  -5  13  -2   -0.60    0.50
  -6 -13  -2   86.09    4.60
   6 -13   2   78.39    4.50
   6 -13   2   83.09    4.50
   6 -13   2   76.49    4.60
  -6  13  -2   78.59    4.60
   6  13   2   81.99    4.70
  -6  13  -2   71.89    4.50
   6  13   2   80.19    4.40
   6  13   2   90.79    4.70
   7 -13   2   99.79    5.60
  -7 -13  -2  110.99    5.80
   7 -13   2  101.29    5.80
   7 -13   2  104.29    5.60
   7  13   2  100.19    5.50
   7  13   2  104.09    5.80
  -7  13  -2  106.89    5.80
   7  13   2  102.69    5.70
   8 -13   2   13.70    1.50
  -8 -13  -2   13.00    1.50
  -8 -13  -2   14.00    1.80
   8 -13   2   12.90    1.60
   8  13   2   12.50    1.20
  -8  13  -2   14.40    1.60
  -8  13  -2   12.50    1.60
   8  13   2   17.20    1.60
   8  13   2   16.80    1.60
   9 -13   2   15.80    1.80
   9 -13   2   14.10    1.40
  -9 -13  -2   12.20    2.30
   9 -13   2   17.70    1.70
  -9 -13  -2   16.60    1.60
   9  13   2   19.20    1.80
  -9  13  -2   11.80    1.70
  -9  13  -2   13.00    1.60
   9  13   2   14.80    1.70
   9  13   2   14.40    1.30
  10 -13   2   34.80    2.70
  10 -13   2   34.50    2.40
 -10 -13  -2   33.40    2.40
 -10  13  -2   34.10    3.00
  10  13   2   32.50    2.60
  10  13   2   32.70    2.20
  11 -13   2   10.70    1.70
  11 -13   2   10.30    1.50
 -11  13  -2   13.30    2.10
  11  13   2    9.80    1.10
  11  13   2   11.40    1.60
  11  13   2   12.20    1.50
  11 -14  -2    1.20    0.70
  11 -14  -2    3.50    1.00
  11  14  -2    3.20    0.90
 -11  14   2    1.40    0.90
  11  14  -2    1.90    0.60
  10 -14  -2    0.70    0.60
 -10 -14   2   -0.20    0.40
  10 -14  -2    1.10    0.80
 -10  14   2    0.90    0.80
  10  14  -2    0.50    0.40
  10  14  -2    0.60    0.60
  -9 -14   2   16.80    2.00
   9 -14  -2   15.30    1.70
  -9 -14   2   21.60    1.60
   9 -14  -2   19.60    1.90
   9  14  -2   19.60    1.30
  -9  14   2   18.60    1.90
  -8 -14   2    1.50    0.60
   8 -14  -2    1.50    0.80
  -8 -14   2    1.60    0.80
   8 -14  -2    1.30    0.70
  -8  14   2    0.60    0.60
   8  14  -2    1.10    0.40
  -8  14   2    0.70    0.60
   7 -14  -2    2.60    0.80
  -7 -14   2    3.40    0.90
   7 -14  -2    3.40    0.80
   7 -14  -2    2.10    0.80
  -7 -14   2    1.90    0.60
   7  14  -2    2.80    0.50
  -7  14   2    1.40    0.70
   6 -14  -2    3.90    0.90
  -6 -14   2    4.20    1.00
   6 -14  -2    4.10    0.80
   6 -14  -2    4.60    1.00
  -6 -14   2    4.50    0.80
   6  14  -2    3.70    0.50
  -6  14   2    4.20    0.80
   5 -14  -2   18.60    1.70
   5 -14  -2   19.10    1.60
  -5 -14   2   20.80    1.60
   5 -14  -2   17.50    1.60
  -5 -14   2   17.90    1.70
   5  14  -2   18.50    1.20
   5  14  -2   20.10    1.20
  -5  14   2   18.90    1.50
   4 -14  -2   -0.20    0.50
   4 -14  -2   -0.60    0.40
  -4 -14   2   -0.40    0.40
  -4 -14   2   -0.20    0.50
   4 -14  -2    0.40    0.50
   4 -14  -2    0.50    0.50
  -4  14   2    0.20    0.50
  -4  14   2   -0.30    0.40
   4  14  -2    0.20    0.20
   4  14  -2   -0.10    0.30
   3 -14  -2  110.19    6.00
   3 -14  -2  108.99    6.00
  -3 -14   2  113.19    5.90
   3 -14  -2  116.39    6.10
  -3 -14   2  114.99    6.10
   3 -14  -2  105.39    5.90
  -3  14   2  109.49    5.90
  -3  14   2  115.19    6.10
   3  14  -2  111.19    5.50
  -3  14   2  114.59    5.80
  -2 -14   2   42.20    2.70
   2 -14  -2   46.00    2.80
  -2 -14   2   45.80    2.80
   2 -14  -2   40.60    2.70
   2 -14  -2   45.30    2.70
  -2 -14   2   46.40    2.70
   2  14  -2   43.20    2.20
  -2  14   2   41.50    2.60
  -2  14   2   40.60    2.60
  -1 -14   2   63.29    3.40
  -1 -14   2   60.19    3.50
   1 -14  -2   56.59    3.50
   1 -14  -2   60.39    3.50
  -1 -14   2   60.89    3.50
   1 -14  -2   61.89    3.50
  -1  14   2   51.29    3.30
   1  14  -2   59.39    3.00
  -1  14   2   57.29    3.30
   0 -14   2   19.90    1.50
   0 -14  -2   19.80    1.60
   0 -14  -2   22.00    1.70
   0 -14  -2   20.30    1.60
   0 -14   2   19.60    1.60
   0 -14   2   16.70    1.50
   0  14   2   20.30    1.50
   0  14  -2   19.90    1.20
   0  14   2   20.00    1.50
   1 -14   2   14.60    1.30
  -1 -14  -2   14.30    1.50
  -1 -14  -2   12.00    1.20
  -1 -14  -2   14.10    1.30
   1 -14   2   12.30    1.10
   1 -14   2   14.20    1.30
  -1  14  -2   13.10    1.00
   1  14   2   12.50    1.20
   1  14   2   13.00    1.20
  -2 -14  -2  115.89    6.20
  -2 -14  -2  119.99    6.10
  -2 -14  -2  107.69    6.10
   2 -14   2   99.89    6.00
   2 -14   2  112.39    5.90
   2 -14   2  121.39    6.00
   2  14   2  118.79    5.90
  -2  14  -2  116.49    5.80
   2  14   2  108.09    5.90
   3 -14   2   27.40    1.90
   3 -14   2   26.90    1.80
  -3 -14  -2   24.60    1.90
   3 -14   2   22.60    1.80
  -3 -14  -2   23.30    1.90
  -3  14  -2   26.40    1.90
   3  14   2   26.70    1.80
  -3  14  -2   25.50    1.70
   3  14   2   25.40    1.80
   4 -14   2   29.50    2.10
  -4 -14  -2   29.60    2.10
   4 -14   2   31.10    2.10
  -4 -14  -2   19.00    2.80
   4 -14   2   30.00    2.00
  -4  14  -2   28.90    2.10
   4  14   2   30.70    2.10
  -4  14  -2   28.30    1.90
   4  14   2   28.30    1.90
   5 -14   2   48.50    3.00
   5 -14   2   44.50    3.00
   5 -14   2   53.49    3.00
  -5 -14  -2   49.90    3.10
   5  14   2   48.00    2.90
   5  14   2   50.09    3.10
  -5  14  -2   48.00    3.00
  -5  14  -2   46.50    3.00
   6 -14   2    3.60    0.80
   6 -14   2    4.70    1.00
   6 -14   2    3.70    0.80
  -6 -14  -2    4.40    0.90
   6  14   2    3.90    0.90
   6  14   2    2.50    0.60
  -6  14  -2    3.70    0.80
   6  14   2    3.90    0.90
  -7 -14  -2    4.00    0.90
   7 -14   2    4.10    1.00
   7 -14   2    5.00    1.00
  -7  14  -2    3.20    0.90
  -7  14  -2    5.40    1.10
   7  14   2    4.80    1.00
   7  14   2    4.10    0.70
   7  14   2    3.60    0.90
   8 -14   2    8.50    1.20
   8 -14   2    8.40    1.30
  -8 -14  -2    9.10    1.30
  -8 -14  -2    6.40    1.20
   8 -14   2    9.10    1.30
   8  14   2   10.60    1.30
   8  14   2    5.60    1.10
  -8  14  -2    8.10    1.20
  -8  14  -2    8.30    1.40
   8  14   2   11.10    1.20
   9 -14   2   36.70    2.90
   9 -14   2   41.80    2.90
   9 -14   2   45.70    3.20
  -9 -14  -2   49.30    3.10
  -9  14  -2   45.70    3.40
   9  14   2   45.90    3.10
   9  14   2   43.50    3.00
   9  14   2   48.90    2.70
  10 -14   2   45.60    3.20
 -10 -14  -2   39.30    2.80
  10 -14   2   33.10    2.70
  10  14   2   40.10    3.00
 -10  14  -2   40.50    3.20
  10  14   2   41.30    2.50
  11 -14   2    4.90    1.30
  11  14   2    4.30    1.00
  11  14   2    3.90    0.70
  11  14   2    3.90    1.10
 -11  14  -2    4.90    1.50
 -10 -15   2    2.60    0.60
  10 -15  -2    2.00    0.70
  10 -15  -2    1.40    0.90
  10  15  -2    1.90    0.50
 -10  15   2    2.70    1.00
   9 -15  -2    4.20    0.90
   9 -15  -2    4.10    1.10
  -9 -15   2    3.90    0.80
  -9  15   2    2.40    0.80
   9  15  -2    3.60    0.60
   8 -15  -2    3.60    0.80
  -8 -15   2    5.40    0.90
  -8 -15   2    4.30    1.10
   8 -15  -2    4.70    1.00
   8 -15  -2    4.60    1.00
  -8  15   2    2.40    0.80
   8  15  -2    5.50    0.60
  -8  15   2    4.00    0.90
   7 -15  -2   20.30    1.80
  -7 -15   2   22.60    1.70
  -7 -15   2   19.90    1.90
   7 -15  -2   20.30    1.90
  -7  15   2   17.10    1.90
   7  15  -2   20.10    1.30
  -7  15   2   19.30    1.70
  -6 -15   2    7.90    1.30
   6 -15  -2    6.30    1.10
   6 -15  -2    7.00    1.10
  -6 -15   2    9.90    1.20
   6 -15  -2    4.80    1.00
   6  15  -2    7.20    0.70
  -6  15   2    8.60    1.10
   6  15  -2    8.00    0.70
  -5 -15   2   58.89    3.40
   5 -15  -2   52.99    3.30
   5 -15  -2   51.59    3.20
  -5 -15   2   52.79    3.20
   5 -15  -2   53.29    3.40
   5 -15  -2   52.19    3.20
   5  15  -2   51.09    2.70
  -5  15   2   48.50    3.10
   5  15  -2   53.19    2.70
   4 -15  -2   59.89    3.70
   4 -15  -2   58.39    3.70
  -4 -15   2   68.19    3.80
   4 -15  -2   62.09    3.70
   4 -15  -2   57.79    3.60
  -4 -15   2   62.19    3.60
   4  15  -2   61.69    3.20
   4  15  -2   63.59    3.10
  -4  15   2   61.09    3.50
  -3 -15   2   42.70    2.60
   3 -15  -2   35.90    2.60
  -3 -15   2   41.00    2.70
  -3 -15   2   39.50    2.70
   3 -15  -2   38.50    2.60
   3 -15  -2   40.20    2.60
   3 -15  -2   41.50    2.60
  -3  15   2   39.60    2.40
   3  15  -2   40.10    2.00
  -3  15   2   34.30    2.50
  -2 -15   2   29.70    2.10
  -2 -15   2   30.80    2.20
   2 -15  -2   28.10    2.10
   2 -15  -2   29.10    2.10
   2 -15  -2   32.90    2.20
  -2 -15   2   27.90    2.00
   2  15  -2   29.00    1.60
  -2  15   2   28.00    2.00
  -2  15   2   28.30    1.90
   1 -15  -2    1.60    0.60
  -1 -15   2    1.50    0.60
  -1 -15   2    2.10    0.60
  -1 -15   2    1.90    0.70
   1 -15  -2    3.80    0.80
   1 -15  -2    2.20    0.70
  -1  15   2    1.90    0.60
   1  15  -2    2.30    0.40
  -1  15   2    1.70    0.60
   0 -15   2    0.80    0.60
   0 -15  -2    0.80    0.60
   0 -15  -2   -0.10    0.50
   0 -15  -2    0.70    0.50
   0 -15   2    0.10    0.40
   0 -15   2    0.60    0.60
   0  15  -2    0.80    0.30
   0  15   2    0.40    0.50
   0  15   2    0.10    0.40
  -1 -15  -2   42.60    2.80
   1 -15   2   46.60    2.90
  -1 -15  -2   45.10    2.90
   1 -15   2   41.80    2.80
   1 -15   2   42.70    2.80
  -1 -15  -2   47.40    2.90
   1  15   2   47.40    2.70
  -1  15  -2   45.60    2.50
   1  15   2   42.20    2.70
  -2 -15  -2   49.50    3.40
  -2 -15  -2   57.59    3.50
   2 -15   2   53.19    3.30
   2 -15   2   56.39    3.20
   2 -15   2   61.89    3.40
  -2 -15  -2   58.89    3.50
   2  15   2   58.89    3.30
   2  15   2   53.99    3.30
  -2  15  -2   56.99    3.10
   3 -15   2   77.79    4.70
  -3 -15  -2   82.39    4.80
  -3 -15  -2   87.89    4.80
   3 -15   2   84.19    4.60
   3  15   2   80.69    4.60
   3  15   2   87.49    4.60
  -3  15  -2   84.89    4.50
  -4 -15  -2    1.40    0.60
   4 -15   2    1.20    0.70
   4 -15   2    1.70    0.60
   4 -15   2    1.50    0.60
   4  15   2    1.80    0.60
  -4  15  -2    1.00    0.70
   4  15   2    1.80    0.60
  -4  15  -2    1.40    0.60
   5 -15   2   49.30    3.00
   5 -15   2   48.20    3.10
  -5 -15  -2   53.79    3.20
  -5  15  -2   44.60    3.00
   5  15   2   50.09    3.20
   5  15   2   49.30    3.00
   6 -15   2    0.50    0.50
   6 -15   2    0.20    0.50
  -6 -15  -2   -0.30    0.50
   6  15   2   -0.20    0.40
  -6  15  -2    0.40    0.60
   6  15   2    0.20    0.60
  -6  15  -2    0.00    0.60
   6  15   2   -0.10    0.50
   7 -15   2    3.00    0.90
   7 -15   2    4.90    1.00
  -7 -15  -2    2.30    0.90
   7 -15   2    4.00    0.80
  -7 -15  -2    5.70    1.10
   7  15   2    4.70    0.80
   7  15   2    5.70    1.10
   7  15   2    4.30    1.00
  -7  15  -2    3.70    0.90
  -7  15  -2    3.90    0.90
   8 -15   2    6.10    1.10
  -8 -15  -2    8.60    1.30
   8 -15   2    7.70    1.10
   8 -15   2    7.20    1.30
   8  15   2    9.10    1.30
   8  15   2    6.70    1.20
  -8  15  -2    7.50    1.70
  -8  15  -2    7.40    1.30
   8  15   2    6.10    0.90
   9 -15   2    2.40    1.00
   9 -15   2    1.80    0.70
  -9 -15  -2    3.40    1.00
   9  15   2    2.20    0.90
   9  15   2    3.40    0.90
   9  15   2    3.50    0.80
  -9  15  -2    5.50    1.40
  10 -15   2   -0.60    0.80
 -10 -15  -2    0.60    0.60
  10  15   2   -0.20    0.50
  10  15   2   -0.40    0.70
 -10  15  -2   -1.00    0.60
  10 -16  -2    3.40    1.10
 -10 -16   2    3.20    0.80
  10  16  -2    2.90    0.60
 -10  16   2    3.00    1.00
  -9 -16   2    5.60    1.00
   9 -16  -2    5.40    1.00
   9 -16  -2    6.60    1.20
  -9  16   2    7.70    1.40
   9  16  -2    5.80    0.70
   8 -16  -2   68.19    4.10
  -8 -16   2   65.99    3.80
  -8 -16   2   58.49    4.40
   8 -16  -2   57.59    4.00
   8 -16  -2   62.29    3.90
   8  16  -2   66.59    3.40
  -8  16   2   70.69    4.10
  -7 -16   2    2.20    0.70
   7 -16  -2    1.10    0.70
   7 -16  -2    1.40    0.70
   7 -16  -2    1.30    0.70
  -7 -16   2    2.40    0.90
   7  16  -2    1.30    0.40
   7  16  -2    2.00    0.50
  -7  16   2    0.90    0.60
  -7  16   2    1.10    0.70
   6 -16  -2   12.40    1.60
  -6 -16   2   18.00    1.70
  -6 -16   2   16.00    1.50
   6 -16  -2   16.00    1.60
   6 -16  -2   12.70    1.50
   6  16  -2   15.10    1.00
   6  16  -2   14.90    1.00
  -6  16   2   12.30    1.40
  -5 -16   2    2.50    0.80
   5 -16  -2    0.70    0.60
   5 -16  -2    0.80    0.70
  -5 -16   2    1.20    0.60
   5  16  -2    1.30    0.30
  -5  16   2    1.30    0.60
   5  16  -2    0.80    0.30
   4 -16  -2   23.50    2.00
   4 -16  -2   21.30    1.90
  -4 -16   2   25.60    2.10
  -4 -16   2   27.00    1.90
   4 -16  -2   26.00    2.00
   4  16  -2   24.90    1.50
   4  16  -2   25.50    1.40
  -4  16   2   26.70    1.90
   3 -16  -2    5.90    1.00
   3 -16  -2    6.10    1.00
  -3 -16   2    7.00    1.00
  -3 -16   2    3.10    0.90
  -3 -16   2    6.30    1.10
   3 -16  -2    6.40    1.00
   3  16  -2    5.40    0.50
  -3  16   2    6.10    0.90
   2 -16  -2    5.20    1.00
  -2 -16   2    3.10    0.90
  -2 -16   2    3.90    0.80
  -2 -16   2    3.20    0.80
   2 -16  -2    3.40    0.80
  -2  16   2    4.40    0.80
  -2  16   2    4.50    0.80
   2  16  -2    4.50    0.50
   1 -16  -2   44.10    2.80
  -1 -16   2   38.00    2.70
  -1 -16   2   37.90    2.70
  -1 -16   2   41.60    2.70
   1 -16  -2   40.20    2.70
  -1  16   2   39.10    2.50
  -1  16   2   41.30    2.60
   1  16  -2   42.70    2.20
   0 -16  -2    1.50    0.60
   0 -16   2    0.20    0.50
   0 -16  -2    0.70    0.60
   0 -16   2    0.60    0.60
   0 -16  -2    0.30    0.60
   0 -16   2    1.00    0.60
   0  16   2    0.50    0.50
   0  16   2    1.70    0.60
   0  16  -2    0.70    0.30
   1 -16   2   39.00    2.50
  -1 -16  -2   33.50    2.40
   1 -16   2   36.50    2.50
  -1 -16  -2   33.10    2.50
   1 -16   2   38.10    2.50
   1  16   2   35.70    2.40
  -1  16  -2   35.20    2.10
   1  16   2   37.40    2.30
  -2 -16  -2   35.40    2.50
   2 -16   2   36.20    2.50
  -2 -16  -2   35.70    2.60
   2 -16   2   35.90    2.30
   2  16   2   39.40    2.40
   2  16   2   36.50    2.30
  -2  16  -2   37.40    2.20
   3 -16   2    0.30    0.60
  -3 -16  -2   -0.10    0.50
   3 -16   2    1.10    0.50
  -3 -16  -2    0.00    0.50
   3  16   2    0.10    0.50
  -3  16  -2    0.60    0.50
   3  16   2   -0.10    0.50
   4 -16   2   10.90    1.30
   4 -16   2   12.30    1.30
  -4 -16  -2   16.70    1.70
   4  16   2   11.60    1.20
  -4  16  -2    7.90    1.30
  -4  16  -2   12.10    1.20
   4  16   2   12.60    1.30
   5 -16   2   38.30    2.60
   5 -16   2   37.50    2.70
  -5 -16  -2   40.20    2.70
   5 -16   2   35.00    2.50
  -5  16  -2   35.60    2.50
   5  16   2   41.90    2.50
   6 -16   2   40.60    2.70
  -6 -16  -2   40.30    2.90
   6 -16   2   43.90    2.80
  -6 -16  -2   40.20    2.80
   6 -16   2   43.60    2.90
   6  16   2   40.90    2.60
  -6  16  -2   40.50    2.80
   6  16   2   39.70    2.80
   6  16   2   38.30    2.70
  -6  16  -2   35.10    2.70
   7 -16   2   59.59    3.70
   7 -16   2   67.79    4.00
   7 -16   2   63.89    3.80
  -7 -16  -2   65.69    3.90
  -7  16  -2   54.39    3.70
   7  16   2   60.69    3.50
   7  16   2   63.19    3.90
  -7  16  -2   56.39    3.80
   7  16   2   57.29    3.70
  -8 -16  -2    0.90    0.70
   8 -16   2    1.60    0.80
   8 -16   2    2.30    0.80
   8  16   2    3.20    0.70
  -8  16  -2    1.80    0.90
   8  16   2    2.20    0.90
   8  16   2    3.80    0.90
  -9 -16  -2    1.60    0.70
   9 -16   2    2.90    1.00
   9  16   2    2.10    0.90
  -9  16  -2    1.90    1.00
   9  16   2    1.00    0.60
   9  16   2    2.70    0.80
   9 -17  -2   38.70    3.00
  -9 -17   2   41.90    2.80
   9  17  -2   40.60    2.20
  -9  17   2   40.30    3.00
   8 -17  -2   27.80    3.10
   8 -17  -2   23.90    2.20
  -8 -17   2   25.30    2.00
  -8  17   2   27.30    2.30
   8  17  -2   25.70    1.50
   8  17  -2   26.90    1.60
   7 -17  -2    3.50    0.90
   7 -17  -2    3.90    1.00
  -7 -17   2    5.10    1.00
   7 -17  -2    4.70    1.00
  -7 -17   2    4.40    1.10
   7  17  -2    5.10    0.50
   7  17  -2    4.90    0.60
  -7  17   2    4.70    1.00
  -6 -17   2   31.30    2.20
   6 -17  -2   27.00    2.20
  -6 -17   2   25.70    2.30
   6 -17  -2   26.90    2.30
   6 -17  -2   28.50    2.20
   6 -17  -2   28.10    2.20
  -6  17   2   27.60    2.20
  -6  17   2   26.60    2.10
   5 -17  -2   14.70    1.70
  -5 -17   2   13.30    1.60
  -5 -17   2   14.10    1.50
   5 -17  -2   11.80    1.40
   5 -17  -2   11.80    1.50
   5 -17  -2   13.80    1.70
  -5  17   2   12.90    1.30
  -4 -17   2    0.60    0.70
  -4 -17   2    0.10    0.50
   4 -17  -2   -0.10    0.70
   4 -17  -2    0.00    0.60
   4 -17  -2    0.10    0.50
  -4 -17   2    0.00    0.60
   4 -17  -2   -0.10    0.60
   4  17  -2    0.20    0.30
   4  17  -2    0.40    0.20
  -4  17   2    0.20    0.50
  -3 -17   2   13.90    1.60
   3 -17  -2   12.50    1.40
  -3 -17   2   11.30    1.30
  -3 -17   2   14.00    1.60
  -3  17   2   11.80    1.30
   3  17  -2   13.00    0.80
  -2 -17   2    4.50    0.90
  -2 -17   2    3.00    0.80
  -2 -17   2    3.90    0.90
   2 -17  -2    3.60    0.80
   2  17  -2    4.30    0.50
  -2  17   2    3.90    0.70
  -2  17   2    2.30    0.70
   1 -17  -2   10.10    1.30
  -1 -17   2    8.40    1.20
  -1 -17   2    8.40    1.20
  -1 -17   2    9.30    1.40
   1  17  -2    7.80    0.70
  -1  17   2    8.80    1.20
  -1  17   2    9.90    1.10
   0 -17   2    4.20    0.90
   0 -17   2    2.90    0.80
   0 -17  -2    4.40    0.90
   0 -17   2    4.70    0.90
   0 -17  -2    3.80    0.90
   0  17   2    5.30    0.90
   0  17  -2    4.60    0.60
   0  17   2    5.20    0.80
  -1 -17  -2   10.00    1.30
   1 -17   2   11.00    1.40
   1 -17   2    9.50    1.30
  -1 -17  -2   10.30    1.30
   1 -17   2    7.10    1.10
  -1  17  -2   10.50    0.90
   1  17   2   10.20    1.30
   1  17   2   11.00    1.10
  -2 -17  -2    4.90    1.00
  -2 -17  -2    4.80    1.00
   2 -17   2    7.10    0.90
   2 -17   2    6.10    1.10
   2  17   2    3.80    0.80
   2  17   2    5.70    0.90
  -2  17  -2    6.60    0.80
  -3 -17  -2    5.90    1.10
   3 -17   2    6.20    1.10
  -3 -17  -2    5.70    1.00
   3 -17   2    4.90    0.90
   3  17   2    6.80    0.90
  -3  17  -2    5.90    0.90
   3  17   2    5.40    0.90
   4 -17   2   18.40    1.80
  -4 -17  -2   21.80    1.90
   4 -17   2   19.30    1.60
   4 -17   2   19.90    1.80
  -4 -17  -2   18.40    1.80
  -4  17  -2   19.00    1.60
   4  17   2   21.20    1.60
   4  17   2   18.60    1.60
   5 -17   2   38.30    2.60
  -5 -17  -2   40.10    2.80
   5 -17   2   36.70    2.70
  -5 -17  -2   39.50    2.80
   5 -17   2   31.70    2.50
   5  17   2   37.80    2.50
   5  17   2   35.90    2.40
  -5  17  -2   36.30    2.50
  -5  17  -2   39.50    2.70
  -6 -17  -2   -0.20    0.50
  -6 -17  -2   -0.60    0.40
   6 -17   2   -0.40    0.50
   6 -17   2   -0.20    0.50
   6 -17   2    1.00    0.70
   6  17   2    0.50    0.50
  -6  17  -2    0.70    0.60
   6  17   2    0.50    0.60
  -6  17  -2   -0.50    0.50
   7 -17   2   15.20    1.80
   7 -17   2   15.70    1.60
  -7 -17  -2   14.60    1.70
   7  17   2   17.90    1.60
   7  17   2   14.90    1.40
   7  17   2   15.60    1.80
  -7  17  -2   15.00    1.80
   8 -17   2    1.70    0.70
  -8 -17  -2    1.30    0.70
   8 -17   2    1.70    0.90
   8  17   2    2.20    0.70
  -8  17  -2    2.20    1.00
   8  17   2    3.20    0.90
   8  17   2    2.30    0.90
   9 -17   2   61.99    4.10
  -9 -17  -2   51.09    3.70
   9  17   2   63.59    4.00
  -9  17  -2   61.59    4.20
   9  17   2   62.19    3.70
   9  17   2   57.49    3.50
  -9 -18   2    1.80    0.70
   9 -18  -2    2.10    1.00
  -9  18   2    1.20    0.80
   9  18  -2    2.30    0.50
   9  18  -2    2.00    0.40
   8 -18  -2   10.10    1.50
  -8 -18   2    9.10    1.30
  -8  18   2    8.60    1.30
   7 -18  -2    8.60    1.40
  -7 -18   2   11.40    1.40
   7 -18  -2   11.90    1.60
  -7  18   2   11.20    1.40
   6 -18  -2    8.60    1.40
   6 -18  -2    4.90    1.10
  -6 -18   2    4.90    1.30
   6 -18  -2    2.90    0.80
  -6 -18   2    4.60    0.90
   6 -18  -2    6.50    1.20
  -6  18   2    4.90    0.90
   5 -18  -2   17.00    1.70
   5 -18  -2   17.60    1.70
  -5 -18   2   16.50    1.90
  -5 -18   2   18.70    1.70
   5 -18  -2   21.40    1.80
   5 -18  -2   19.10    1.80
  -5  18   2   17.20    1.60
  -5  18   2   14.70    1.80
  -4 -18   2   15.80    1.50
   4 -18  -2   14.90    1.70
   4 -18  -2   14.90    1.70
   4 -18  -2   12.50    1.60
  -4 -18   2   16.80    1.90
  -4 -18   2   16.50    1.80
  -4  18   2   12.80    1.30
   3 -18  -2    2.60    0.80
   3 -18  -2    1.80    0.80
  -3 -18   2    1.90    0.70
   3 -18  -2    2.80    0.90
  -3 -18   2    2.80    0.90
  -3 -18   2    2.80    0.90
  -3  18   2    2.70    0.70
   3  18  -2    3.00    0.40
   2 -18  -2    0.70    0.70
  -2 -18   2    1.50    0.70
  -2 -18   2    0.20    0.60
  -2 -18   2   -0.40    0.50
   2 -18  -2    0.60    0.60
   2  18  -2    0.30    0.30
  -2  18   2    1.10    0.50
  -2  18   2   -0.60    0.50
  -1 -18   2    2.70    0.90
  -1 -18   2    4.20    1.00
   1 -18  -2    4.70    1.00
   1 -18  -2    4.40    1.00
  -1 -18   2    3.90    0.90
   1  18  -2    3.50    0.50
  -1  18   2    4.70    0.90
  -1  18   2    5.00    0.80
   0 -18  -2   21.60    1.90
   0 -18   2   23.30    2.00
   0 -18   2   20.80    1.80
   0 -18   2   22.10    1.90
   0 -18  -2   21.00    1.90
   0 -18  -2   21.00    1.80
   0  18   2   23.30    1.70
   0  18  -2   21.60    1.40
   0  18   2   19.50    1.80
   1 -18   2   15.00    1.60
  -1 -18  -2   11.90    1.50
  -1 -18  -2   15.00    1.70
   1 -18   2   13.00    1.50
   1 -18   2   16.90    1.80
  -1  18  -2   12.10    1.10
   1  18   2   13.00    1.20
   1  18   2   11.70    1.40
   2 -18   2   31.80    2.30
   2 -18   2   25.50    2.10
  -2 -18  -2   26.60    2.20
   2 -18   2   33.90    2.40
  -2 -18  -2   27.60    2.30
   2  18   2   29.20    2.20
  -2  18  -2   30.00    1.90
   2  18   2   30.40    2.00
  -3 -18  -2    0.50    0.60
   3 -18   2    1.50    0.70
   3 -18   2    1.10    0.60
  -3 -18  -2    1.00    0.70
  -3  18  -2    1.20    0.50
   3  18   2    1.30    0.60
   3  18   2    1.50    0.60
  -4 -18  -2    0.10    0.60
   4 -18   2   -0.30    0.40
   4 -18   2    0.00    0.60
  -4 -18  -2    0.10    0.60
  -4 -18  -2   -0.60    0.40
   4 -18   2    0.20    0.50
  -4  18  -2   -0.20    0.40
   4  18   2   -0.40    0.40
   4  18   2   -0.40    0.40
   5 -18   2   28.90    2.20
   5 -18   2   21.10    2.00
  -5 -18  -2   23.20    2.10
   5 -18   2   26.70    2.00
  -5  18  -2   21.90    2.00
  -5  18  -2   24.20    1.90
   5  18   2   21.60    1.80
   5  18   2   27.10    1.90
  -6 -18  -2    1.80    0.70
   6 -18   2    1.30    0.80
   6 -18   2    1.80    0.70
  -6  18  -2    3.30    0.90
   6  18   2    3.10    0.80
   6  18   2    1.50    0.60
   6  18   2    3.50    0.90
   7 -18   2    0.10    0.50
   7 -18   2   -0.30    0.70
  -7 -18  -2    0.80    0.60
   7  18   2    0.20    0.60
  -7  18  -2    0.30    0.70
   7  18   2    0.40    0.50
   8 -18   2   23.10    2.20
  -8 -18  -2   18.30    1.90
  -8  18  -2   19.00    2.10
   8  18   2   21.50    1.80
   8  18   2   22.40    2.10
   8  18   2   18.30    1.80
   8 -19  -2    7.50    1.40
  -8 -19   2    4.50    1.00
  -8  19   2    6.70    1.30
  -7 -19   2    8.30    1.30
   7 -19  -2   11.40    1.60
  -7  19   2   15.10    1.70
   6 -19  -2    0.20    0.50
   6 -19  -2    0.40    0.70
  -6 -19   2    0.50    0.60
  -6  19   2   -0.20    0.60
  -5 -19   2   20.80    2.00
   5 -19  -2   25.10    2.00
   5 -19  -2   19.70    1.90
  -5 -19   2   18.40    1.80
  -5  19   2   22.10    1.80
   4 -19  -2    2.50    0.90
  -4 -19   2    1.40    0.70
   4 -19  -2    1.30    0.70
  -4 -19   2    2.30    0.90
   4 -19  -2    3.30    0.90
  -4 -19   2    3.20    0.80
  -4  19   2    2.20    0.70
  -3 -19   2    8.40    1.30
   3 -19  -2    6.90    1.20
   3 -19  -2    8.50    1.30
   3 -19  -2    9.70    1.30
  -3 -19   2    8.70    1.30
  -3 -19   2    9.90    1.30
  -3  19   2   10.20    1.20
  -2 -19   2   46.30    3.00
   2 -19  -2   39.90    3.00
  -2 -19   2   48.70    3.10
  -2 -19   2   36.00    2.90
   2 -19  -2   40.10    3.00
   2 -19  -2   47.10    3.00
  -2  19   2   41.30    2.70
   2  19  -2   46.90    2.30
   1 -19  -2    9.50    1.40
  -1 -19   2    9.20    1.30
  -1 -19   2    8.60    1.30
   1 -19  -2   12.40    1.60
   1 -19  -2   10.20    1.40
  -1 -19   2   12.70    1.60
   1  19  -2    9.60    0.80
  -1  19   2    9.00    1.10
  -1  19   2   11.80    1.50
   0 -19   2    8.40    1.30
   0 -19  -2    7.50    1.20
   0 -19  -2    6.60    1.20
   0 -19   2   10.00    1.40
   0 -19   2    7.70    1.30
   0 -19  -2    7.00    1.10
   0  19  -2    7.60    0.80
   0  19   2    9.00    1.30
   0  19   2    8.30    1.00
  -1 -19  -2   17.60    1.80
  -1 -19  -2   19.90    1.90
   1 -19   2   22.20    1.90
  -1 -19  -2   18.00    1.80
   1 -19   2   18.50    1.80
   1 -19   2   17.90    1.70
  -1  19  -2   19.20    1.40
   1  19   2   17.90    1.70
   1  19   2   20.60    1.50
  -2 -19  -2   -0.20    0.50
   2 -19   2    0.80    0.50
  -2 -19  -2    0.30    0.60
   2 -19   2    0.00    0.60
  -2 -19  -2    0.50    0.70
   2 -19   2   -0.40    0.40
  -2  19  -2   -0.10    0.40
   2  19   2   -0.50    0.50
   2  19   2    0.30    0.40
  -3 -19  -2    0.00    0.60
   3 -19   2   -0.50    0.40
  -3 -19  -2   -0.50    0.40
   3 -19   2   -1.10    0.40
   3 -19   2   -0.20    0.60
  -3 -19  -2    0.50    0.70
   3 -19   2    0.00    0.50
   3  19   2    0.30    0.60
  -3  19  -2   -0.30    0.40
   3  19   2    1.00    0.50
   4 -19   2    0.30    0.50
   4 -19   2   -0.30    0.60
  -4 -19  -2   -0.40    0.50
  -4 -19  -2    0.10    0.70
   4  19   2    0.60    0.60
   4  19   2    0.40    0.50
  -4  19  -2   -0.40    0.40
   5 -19   2   11.60    1.50
  -5 -19  -2   12.90    1.70
   5 -19   2    9.60    1.30
  -5 -19  -2   11.30    1.50
   5  19   2   11.30    1.30
  -5  19  -2   10.40    1.30
   5  19   2    9.20    1.20
   6 -19   2    2.80    0.80
   6 -19   2    4.70    1.10
  -6 -19  -2    4.00    1.00
   6  19   2    3.80    0.90
  -6  19  -2    4.50    1.00
   6  19   2    3.60    0.90
   6  19   2    4.80    0.90
   7 -19   2    5.00    1.10
   7 -19   2    8.20    1.50
  -7 -19  -2    5.60    1.10
  -7  19  -2    7.40    1.30
   7  19   2    6.70    1.10
   7  19   2    6.00    1.10
   7  19   2    8.20    1.20
   7 -20  -2   43.80    3.00
  -7 -20   2   32.40    2.60
  -7  20   2   35.30    2.70
  -6 -20   2    3.60    0.90
   6 -20  -2    5.30    1.20
  -6 -20   2    5.00    1.20
   6 -20  -2    2.10    0.90
  -6  20   2    5.60    1.00
   5 -20  -2    0.80    0.80
  -5 -20   2    0.00    0.50
  -5 -20   2    1.00    0.80
  -5  20   2    1.50    0.70
  -4 -20   2    6.40    1.20
  -4 -20   2    4.40    1.00
   4 -20  -2    5.30    1.20
  -4  20   2    4.70    0.90
  -3 -20   2   31.00    2.50
   3 -20  -2   30.20    2.40
  -3 -20   2   29.40    2.40
  -3  20   2   31.60    2.20
   2 -20  -2    0.10    0.60
  -2 -20   2    0.40    0.50
  -2 -20   2    0.30    0.70
  -2  20   2    0.90    0.50
   2  20  -2    0.70    0.30
  -1 -20   2    2.70    0.90
  -1 -20   2    1.80    0.70
   1 -20  -2    3.10    0.90
  -1 -20   2    4.00    1.40
  -1  20   2    5.00    0.90
   1  20  -2    3.70    0.50
   0 -20   2    9.20    1.90
   0 -20  -2    7.10    1.30
   0 -20   2    6.20    1.10
   0 -20  -2    5.90    1.30
   0 -20   2    6.50    1.20
   0  20   2    8.50    1.00
   0  20   2    8.90    1.30
   0  20  -2    8.10    0.80
  -1 -20  -2    9.60    1.40
  -1 -20  -2    9.20    1.50
   1 -20   2    9.50    1.40
   1  20   2   14.00    1.20
  -1  20  -2   11.30    1.10
   1  20   2   11.40    1.40
   2 -20   2    6.80    1.20
  -2 -20  -2    5.50    1.10
  -2 -20  -2    4.40    1.10
   2  20   2    4.40    1.00
   2  20   2    5.00    0.80
  -2  20  -2    4.10    0.80
   3 -20   2    4.50    1.00
  -3 -20  -2    2.30    0.90
  -3 -20  -2    4.10    1.00
  -3  20  -2    6.60    1.00
   3  20   2    3.00    0.90
   3  20   2    3.50    0.80
   4 -20   2   21.40    2.00
   4 -20   2   23.20    1.90
  -4 -20  -2   17.00    2.10
  -4 -20  -2   17.60    2.10
   4  20   2   20.20    1.90
   4  20   2   21.60    1.70
  -4  20  -2   22.20    1.80
  -5 -20  -2    0.90    1.00
   5 -20   2    0.70    0.50
  -5 -20  -2   -0.40    0.70
   5 -20   2    0.20    0.70
  -5  20  -2    0.80    0.70
   5  20   2    1.00    0.70
   5  20   2    0.50    0.60
  -6 -20  -2    5.60    1.30
   6 -20   2    4.80    1.20
   6 -20   2    4.80    1.00
   6  20   2    7.00    1.00
   6  20   2    6.10    1.10
   6  20   2    5.90    1.10
  -6  20  -2    5.50    1.10
  -6 -21   2    3.50    1.00
   6 -21  -2    1.20    0.90
  -6 -21   2    2.00    0.90
  -6  21   2    3.30    0.90
  -5 -21   2   20.80    2.20
   5 -21  -2   19.60    2.10
  -5 -21   2   15.90    2.60
  -5  21   2   19.60    1.80
   4 -21  -2    1.10    0.80
  -4 -21   2    0.40    0.80
  -4  21   2    1.00    0.60
   3 -21  -2   15.20    1.80
  -3 -21   2   14.30    1.70
  -3  21   2   12.80    1.40
   2 -21  -2   20.80    1.90
  -2 -21   2   17.70    2.00
  -2  21   2   19.30    1.60
   2  21  -2   21.30    1.30
   1 -21  -2   -0.10    0.60
  -1 -21   2    0.70    0.70
  -1  21   2   -0.40    0.50
   1  21  -2    0.50    0.40
   0 -21   2   10.10    1.50
   0 -21  -2    8.60    1.40
   0  21  -2   10.40    1.00
   0  21   2   11.30    1.20
   1 -21   2   17.00    1.90
  -1 -21  -2   16.10    1.80
   1  21   2   17.90    1.90
  -1  21  -2   15.70    1.30
   1  21   2   14.50    1.40
  -2 -21  -2   44.60    3.10
   2 -21   2   42.60    3.00
  -2  21  -2   37.80    2.50
   2  21   2   39.60    2.90
   2  21   2   40.60    2.60
   3 -21   2    6.70    1.30
  -3 -21  -2    7.90    1.40
   3  21   2    6.80    1.20
   3  21   2    9.30    1.10
  -3  21  -2    9.90    1.20
   4 -21   2    1.30    0.70
  -4 -21  -2    3.20    1.10
   4 -21   2    2.80    1.00
   4  21   2    1.70    0.60
  -4  21  -2    1.50    0.70
   4  21   2    1.40    0.70
   5 -21   2    2.10    0.80
  -5 -21  -2    2.00    0.90
   5 -21   2    2.80    1.00
  -5  21  -2    2.90    0.90
   5  21   2    2.40    0.70
   5  21   2    0.70    0.70
   4 -22  -2   12.20    1.70
  -4 -22   2   13.10    1.80
  -4  22   2   13.50    1.50
  -3 -22   2    7.90    1.40
   3 -22  -2    9.70    1.50
  -3  22   2    7.50    1.10
   2 -22  -2    3.20    1.00
  -2 -22   2    1.50    0.90
  -2  22   2    2.60    0.80
  -1 -22   2    4.90    1.20
   1 -22  -2    9.50    1.50
   1  22  -2    6.60    0.70
  -1  22   2    6.70    1.00
   0 -22  -2  139.99    7.70
   0 -22   2  142.79    7.70
   0  22  -2  137.39    7.00
   0  22   2  134.59    7.20
   1 -22   2   21.20    2.10
  -1 -22  -2   19.20    2.20
  -1  22  -2   20.80    1.60
   1  22   2   22.80    1.70
  -2 -22  -2   -0.90    0.70
   2 -22   2    0.50    0.70
   2  22   2    0.00    0.50
  -2  22  -2    0.00    0.50
   2  22   2    0.20    0.80
   3 -22   2    0.90    0.80
  -3 -22  -2    2.50    1.00
   3  22   2    2.20    0.90
  -3  22  -2    2.70    0.80
   3  22   2    3.20    0.70
  -4 -22  -2   17.80    2.10
   4 -22   2   15.50    1.90
   4  22   2   13.30    1.60
  -4  22  -2   15.70    1.60
   4  22   2   16.10    1.40
  -1 -23   2   25.60    2.40
   1 -23  -2   24.70    2.40
   1  23  -2   26.90    1.60
  -1  23   2   25.90    2.00
   0 -23  -2    6.90    1.30
   0 -23   2    7.70    1.40
   0  23   2    7.10    1.00
   0  23  -2    7.00    0.90
 -14   0   3   -0.20    0.90
  14   0  -3   -1.20    0.50
 -13   0   3    0.40    0.80
  13   0  -3    0.10    0.50
  13   0  -3   -0.10    0.50
 -12   0   3   -0.20    0.60
  12   0  -3   -0.30    0.50
 -12   0   3   -0.40    0.70
  12   0  -3   -0.40    0.40
  11   0  -3   -0.50    0.40
  11   0  -3   -0.10    0.40
 -11   0   3    0.10    0.60
 -11   0   3    0.70    0.70
  10   0  -3   -0.50    0.40
 -10   0   3    0.00    0.60
  10   0  -3   -0.10    0.40
 -10   0   3    0.20    0.50
  -9   0   3    0.20    0.50
   9   0  -3    1.40    0.50
   9   0  -3    0.20    0.40
  -9   0   3    0.40    0.60
   8   0  -3    0.10    0.30
   8   0  -3   -0.20    0.30
  -8   0   3    0.60    0.50
  -8   0   3    0.40    0.40
  -7   0   3    0.10    0.30
  -7   0   3    0.10    0.30
   7   0  -3   -0.10    0.20
   7   0  -3    0.40    0.30
   6   0  -3    0.30    0.30
   6   0  -3    0.00    0.30
  -6   0   3    0.00    0.30
  -6   0   3    0.10    0.30
   5   0  -3    0.20    0.20
   5   0  -3    0.30    0.20
  -5   0   3   -0.20    0.20
  -5   0   3    0.20    0.30
   5   0  -3    0.20    0.10
  -4   0   3    0.10    0.10
  -4   0   3    0.00    0.20
  -4   0   3   -0.20    0.20
   4   0  -3    0.10    0.20
   4   0  -3    0.10    0.10
   4   0  -3   -0.20    0.10
  -3   0   3    0.10    0.20
  -3   0   3    0.30    0.20
   3   0  -3    0.10    0.20
  -3   0   3    0.00    0.10
   3   0  -3   -0.20    0.10
   3   0  -3    0.00    0.10
  -2   0   3    0.10    0.10
   2   0  -3    0.00    0.20
  -2   0   3    0.20    0.10
  -2   0   3    0.00    0.20
   2   0  -3    0.20    0.20
   1   0  -3    0.20    0.20
  -1   0   3    0.20    0.20
  -1   0   3   -0.10    0.20
   0   0   3    0.00    0.20
   0   0   3    0.30    0.10
   1   0   3   -0.30    0.20
   1   0   3   -0.10    0.20
  -1   0  -3    0.00    0.20
  -2   0  -3    0.10    0.20
   2   0   3    0.20    0.20
   3   0   3   -0.10    0.20
   3   0   3   -0.30    0.30
  -3   0  -3    0.00    0.20
   4   0   3   -0.20    0.40
  -4   0  -3    0.00    0.30
   4   0   3   -0.10    0.30
  -5   0  -3    0.30    0.30
   5   0   3    0.10    0.30
   5   0   3    0.70    0.40
   5   0   3   -0.70    0.30
   6   0   3    0.20    0.30
   6   0   3    0.00    0.30
   6   0   3    0.30    0.40
  -6   0  -3   -0.10    0.30
   7   0   3   -0.50    0.30
   7   0   3    0.10    0.40
  -7   0  -3   -0.50    0.40
   7   0   3    0.20    0.50
   8   0   3    0.30    0.50
   8   0   3    0.10    0.40
   8   0   3   -0.30    0.40
  -8   0  -3   -0.20    0.40
   9   0   3   -0.30    0.40
   9   0   3   -0.10    0.40
   9   0   3    0.10    0.50
  -9   0  -3    0.10    0.50
  10   0   3    0.10    0.50
  10   0   3   -0.40    0.40
  10   0   3   -0.60    0.50
  11   0   3    0.00    0.40
  11   0   3   -0.10    0.50
  11   0   3    0.10    0.60
  12   0   3    0.60    0.50
  12   0   3   -0.70    0.50
  13   0   3    1.30    0.90
  13   0   3    0.00    0.50
  14  -1  -3   12.00    1.50
 -14  -1   3   10.20    1.80
  14   1  -3   12.30    1.50
 -14   1   3    8.00    1.70
 -13  -1   3    7.40    1.60
  13  -1  -3    8.40    1.20
  13   1  -3    6.60    1.10
 -13   1   3    8.10    1.50
  13   1  -3    7.30    1.10
  12  -1  -3    2.80    0.80
 -12  -1   3    1.00    0.90
  12  -1  -3    2.00    0.70
 -12  -1   3    0.90    0.70
 -12   1   3    2.40    0.80
 -12   1   3    2.00    0.90
  12   1  -3    2.00    0.70
  12   1  -3    1.50    0.60
 -11  -1   3   12.20    1.50
 -11  -1   3   11.50    1.60
  11  -1  -3   10.10    1.40
  11  -1  -3   13.10    1.40
 -11   1   3   14.70    1.60
 -11   1   3   14.70    1.90
  11   1  -3   12.80    1.30
  11   1  -3   12.40    1.30
  10  -1  -3    0.90    0.50
  10  -1  -3    0.80    0.50
 -10  -1   3    1.50    0.80
 -10  -1   3   -0.30    0.50
  10   1  -3    1.90    0.60
  10   1  -3    0.80    0.50
 -10   1   3    0.40    0.60
 -10   1   3    0.80    0.70
   9  -1  -3  134.39    7.00
  -9  -1   3  121.29    7.10
   9  -1  -3  136.69    6.50
   9  -1  -3  132.79    6.60
   9  -1  -3  132.89    7.00
  -9  -1   3  147.29    7.20
  -9   1   3  142.79    7.10
   9   1  -3  142.29    7.00
   9   1  -3  137.29    7.00
  -9   1   3  130.29    7.20
   8  -1  -3   56.49    2.70
   8  -1  -3   48.20    3.00
   8  -1  -3   52.39    3.00
  -8  -1   3   52.99    3.20
  -8  -1   3   54.09    3.10
  -8   1   3   55.39    3.20
   8   1  -3   55.59    3.00
  -8   1   3   55.39    3.10
   8   1  -3   52.19    3.00
  -7  -1   3  143.49    7.20
   7  -1  -3  137.29    7.10
   7  -1  -3  142.79    7.20
  -7  -1   3  138.89    7.20
   7  -1  -3  141.99    6.90
   7   1  -3  148.09    7.20
  -7   1   3  145.69    7.30
   7   1  -3  134.39    7.10
  -7   1   3  150.08    7.30
   6  -1  -3  106.09    5.00
  -6  -1   3  104.69    5.30
   6  -1  -3  105.79    5.30
  -6  -1   3  104.39    5.30
   6  -1  -3   99.79    5.20
  -6   1   3  104.39    5.30
   6   1  -3   98.49    5.20
  -6   1   3  100.09    5.30
   6   1  -3  108.59    5.30
   5  -1  -3    0.40    0.30
  -5  -1   3    0.00    0.30
  -5  -1   3    0.20    0.30
   5  -1  -3   -0.10    0.20
   5  -1  -3    0.10    0.10
   5   1  -3    0.50    0.30
  -5   1   3   -0.10    0.20
   5   1  -3    0.00    0.20
  -5   1   3    0.10    0.30
  -4  -1   3   79.99    4.10
  -4  -1   3   84.69    4.10
   4  -1  -3   87.69    4.00
   4  -1  -3   76.49    4.10
   4  -1  -3   81.49    4.20
  -4   1   3   77.39    4.10
   4   1  -3   80.59    4.00
  -4   1   3   83.09    4.00
   4   1  -3   82.29    4.10
  -4   1   3   84.69    4.10
   3  -1  -3  681.73   37.90
  -3  -1   3  779.32   68.19
   3  -1  -3  680.13   37.70
  -3   1   3  721.43   64.09
   3   1  -3  650.63   62.89
   3   1  -3  646.44   37.40
  -3   1   3  659.13   66.89
  -2  -1   3   11.00    0.70
   2  -1  -3   11.00    0.80
  -2  -1   3   10.70    0.70
   2  -1  -3   10.60    0.70
  -2   1   3   10.70    0.60
  -2   1   3   10.60    0.70
   2   1  -3   10.80    0.70
  -2   1   3   11.10    0.80
   1  -1  -3  501.05   40.40
   1  -1  -3  493.45   26.40
  -1   1   3  549.15   42.80
  -1   1   3  479.15   26.20
   0  -1   3  117.29    5.60
   0  -1  -3  123.19    5.80
   0  -1  -3  119.89    5.70
   0  -1  -3  116.99    5.70
   0   1   3  113.39    5.70
   0   1   3  115.99    5.80
   1  -1   3   44.00    2.40
  -1  -1  -3   49.80    2.50
   1   1   3   48.40    2.50
  -1   1  -3   47.90    2.40
   1   1   3   47.40    2.40
   2  -1   3  345.67   65.49
   2  -1   3  345.37   24.80
  -2  -1  -3  301.67   63.39
  -2  -1  -3  371.76   25.40
   2   1   3  390.26   26.10
  -2   1  -3  347.17   24.60
   2   1   3  395.36   68.19
  -2   1  -3  442.46   77.39
   3  -1   3    4.90    0.70
  -3  -1  -3    4.10    0.50
   3  -1   3    3.70    0.50
  -3   1  -3    3.00    0.40
   3   1   3    2.60    0.50
   3   1   3    3.90    0.50
   3   1   3    3.10    0.50
   4  -1   3  191.88    9.10
   4  -1   3  188.98    9.20
  -4  -1  -3  186.48    9.10
   4   1   3  164.38    9.20
  -4   1  -3  187.98    9.10
   4   1   3  176.28    9.10
   4   1   3  188.88    9.10
   5  -1   3    1.50    0.50
  -5  -1  -3    1.50    0.50
   5  -1   3    1.20    0.50
   5   1   3    0.70    0.40
  -5   1  -3    0.80    0.40
   5   1   3    1.20    0.40
  -5   1  -3    0.60    0.40
   5   1   3    0.90    0.40
   6  -1   3  165.58    8.30
  -6  -1  -3  168.08    8.40
   6  -1   3  167.88    8.40
   6   1   3  165.48    8.30
   6   1   3  160.08    8.40
  -6   1  -3  166.38    8.30
   6   1   3  172.68    8.40
  -6   1  -3  149.99    8.50
   7  -1   3  183.28    9.70
  -7  -1  -3  185.58    9.60
   7  -1   3  195.08    9.60
  -7   1  -3  193.08    9.60
   7   1   3  186.98    9.70
   7   1   3  201.18    9.70
   7   1   3  190.78    9.60
  -7   1  -3  188.28    9.90
   8  -1   3  106.49    5.90
   8  -1   3  106.99    6.00
   8  -1   3  118.39    5.90
  -8  -1  -3  110.99    5.90
   8   1   3  111.89    5.90
   8   1   3  114.59    5.80
   8   1   3  109.49    6.00
  -8   1  -3  103.89    5.90
   9  -1   3   58.29    3.40
   9  -1   3   58.39    3.60
   9  -1   3   57.09    3.40
  -9  -1  -3   57.59    3.60
   9   1   3   60.89    3.50
   9   1   3   54.39    3.60
  -9   1  -3   56.99    3.50
   9   1   3   61.99    3.40
  10  -1   3   31.30    2.40
  10  -1   3   34.50    2.30
  10   1   3   25.40    2.20
  10   1   3   34.10    2.20
  10   1   3   32.40    2.40
  11  -1   3    4.80    0.90
  11  -1   3    5.70    1.00
  11  -1   3    5.80    1.20
  11   1   3    6.40    1.10
  11   1   3    6.20    0.90
  11   1   3    6.50    1.20
  12  -1   3   54.79    3.40
  12  -1   3   54.89    3.70
  12   1   3   52.89    3.90
  12   1   3   54.89    3.30
  12   1   3   55.59    3.70
  13  -1   3    1.20    0.60
  13  -1   3    0.10    0.70
  13   1   3    1.00    0.80
  13   1   3    0.70    0.50
 -14  -2   3   17.20    2.30
  14  -2  -3   14.90    1.70
 -14   2   3   15.10    2.30
  14   2  -3   13.20    1.60
  13  -2  -3   10.70    1.40
 -13  -2   3   11.30    1.70
 -13   2   3   12.70    2.00
  13   2  -3   11.90    1.40
  13   2  -3   10.70    1.30
 -12  -2   3   42.50    2.90
 -12  -2   3   42.40    3.10
  12  -2  -3   37.90    2.70
  12  -2  -3   40.00    2.80
 -12   2   3   39.70    3.10
 -12   2   3   44.20    2.90
  12   2  -3   43.80    2.70
 -11  -2   3    2.40    0.90
  11  -2  -3    2.10    0.30
  11  -2  -3    2.30    0.30
 -11  -2   3    1.80    0.70
  11  -2  -3    1.60    0.60
  11   2  -3    1.40    0.60
 -11   2   3    1.90    0.70
  11   2  -3    2.40    0.70
 -11   2   3    2.80    1.00
  10  -2  -3   66.09    3.20
 -10  -2   3   66.69    3.80
 -10  -2   3   65.19    4.00
  10  -2  -3   63.29    3.70
  10  -2  -3   63.29    3.70
 -10   2   3   64.89    3.90
  10   2  -3   63.69    3.60
 -10   2   3   59.89    3.70
  10   2  -3   60.59    3.60
   9  -2  -3   21.20    1.60
   9  -2  -3   20.50    1.60
  -9  -2   3   20.90    1.70
   9  -2  -3   20.40    1.20
  -9  -2   3   17.00    1.70
   9   2  -3   20.40    1.50
  -9   2   3   22.00    1.80
   9   2  -3   21.40    1.50
  -9   2   3   21.10    1.60
   8  -2  -3  141.69    6.80
   8  -2  -3  142.69    7.10
   8  -2  -3  133.49    7.10
  -8  -2   3  140.19    7.20
  -8  -2   3  127.49    7.20
   8   2  -3  137.29    7.10
  -8   2   3  137.69    7.20
   8   2  -3  143.29    7.00
  -8   2   3  148.59    7.20
   7  -2  -3   17.60    1.40
  -7  -2   3   21.30    1.50
  -7  -2   3   21.50    1.50
   7  -2  -3   21.60    1.20
   7  -2  -3   19.20    1.40
   7   2  -3   18.80    1.30
  -7   2   3   20.50    1.40
   7   2  -3   21.00    1.40
  -7   2   3   20.40    1.50
  -6  -2   3   14.00    1.10
  -6  -2   3   12.90    1.00
   6  -2  -3   15.20    1.00
   6  -2  -3   14.50    0.80
   6  -2  -3   15.10    1.10
   6   2  -3   13.90    1.00
  -6   2   3   13.40    1.10
   6   2  -3   12.90    1.00
  -6   2   3   13.40    1.00
  -5  -2   3    2.40    0.40
   5  -2  -3    2.30    0.40
   5  -2  -3    1.70    0.40
  -5  -2   3    1.90    0.40
   5  -2  -3    2.30    0.30
   5   2  -3    2.50    0.40
   5   2  -3    1.90    0.30
  -5   2   3    2.80    0.50
  -5   2   3    2.80    0.40
   4  -2  -3  131.89    6.40
   4  -2  -3  122.59    6.30
  -4  -2   3  133.49    6.30
   4  -2  -3  138.79    6.20
  -4  -2   3  127.49    6.30
   4   2  -3  126.69    6.20
  -4   2   3  121.19    6.20
  -4   2   3  115.89    6.30
  -4   2   3  129.09    6.30
   4   2  -3  129.99    6.30
   3  -2  -3   11.10    0.70
  -3  -2   3    9.40    0.60
   3  -2  -3    9.80    0.80
   3  -2  -3    9.60    0.70
  -3  -2   3    9.20    0.60
  -3   2   3   10.70    0.70
  -3   2   3   10.10    0.70
   3   2  -3    9.60    0.60
  -3   2   3   11.70    0.70
   2  -2  -3  101.59    4.90
   2  -2  -3   98.69    4.80
   2  -2  -3   99.59    5.00
   2  -2  -3  102.49    4.80
  -2  -2   3  100.19    4.80
  -2   2   3  101.79    4.90
   2   2  -3  101.39    4.90
  -2   2   3   94.89    4.80
  -2   2   3   95.89    5.00
   1  -2  -3   10.20    0.70
   1  -2  -3    9.90    0.60
  -1   2   3    9.00    0.60
  -1   2   3    9.50    0.70
  -1   2   3    9.50    0.70
  -1   2   3    9.40    0.60
   0  -2  -3  936.81   77.59
   0  -2   3  892.31   47.40
   0  -2  -3 1001.40   50.19
   0  -2   3  928.91   66.19
   0   2  -3  877.61   47.50
   0   2   3 1071.59   82.89
   0   2  -3  916.41   65.09
   0   2   3  917.81   49.60
  -1  -2  -3   73.39    3.70
   1  -2   3   70.19    3.60
   1  -2   3   65.69    3.70
  -1  -2  -3   77.19    3.70
  -1   2  -3   79.39    3.60
   1   2   3   73.39    3.70
   1   2   3   70.69    3.70
   2  -2   3   74.59    3.60
  -2  -2  -3   69.29    3.60
   2  -2   3   68.09    3.60
  -2  -2  -3   70.19    3.60
  -2   2  -3   70.09    3.50
   2   2   3   65.29    3.60
   2   2   3   71.59    3.60
   3  -2   3  860.41   52.19
   3  -2   3  915.01  115.69
  -3  -2  -3  695.23  107.49
  -3  -2  -3  851.51   52.79
   3   2   3  865.31   53.39
  -3   2  -3  938.31  129.59
  -3   2  -3  885.41   51.79
  -4  -2  -3  273.47   12.30
   4  -2   3  241.48   12.30
   4  -2   3  254.47   12.30
  -4   2  -3  236.08   12.40
   4   2   3  263.67   12.30
   4   2   3  233.68   12.20
   4   2   3  250.77   12.40
  -4   2  -3  250.17   12.20
  -5  -2  -3  175.18    8.50
   5  -2   3  168.58    8.50
   5  -2   3  165.88    8.50
  -5   2  -3  160.08    8.60
   5   2   3  175.18    8.60
   5   2   3  172.68    8.50
  -5   2  -3  170.78    8.50
   5   2   3  168.08    8.50
   6  -2   3   14.60    1.20
  -6  -2  -3   13.70    1.20
   6   2   3   16.10    1.30
   6   2   3   13.30    1.20
  -6   2  -3   14.20    1.40
   6   2   3   14.80    1.20
  -6   2  -3   12.30    1.10
  -7  -2  -3   24.70    1.80
   7  -2   3   25.10    1.70
   7  -2   3   24.50    1.80
   7   2   3   23.80    1.70
  -7   2  -3   24.40    2.00
   7   2   3   24.50    1.80
   7   2   3   20.10    1.70
  -7   2  -3   23.80    1.70
   8  -2   3   15.40    1.40
  -8  -2  -3   13.60    1.40
   8  -2   3   16.30    1.40
   8   2   3   15.10    1.40
   8   2   3   14.70    1.40
  -8   2  -3   15.50    1.40
   8   2   3   15.00    1.30
   9  -2   3  122.89    6.20
   9  -2   3  118.09    6.20
   9  -2   3  106.99    6.30
  -9   2  -3  119.69    6.30
   9   2   3  120.39    6.30
  -9   2  -3  105.19    6.50
   9   2   3  117.09    6.10
   9   2   3  116.89    6.40
  10  -2   3   31.70    2.40
  10  -2   3   30.50    2.20
  10   2   3   27.60    2.30
  10   2   3   30.80    2.10
  10   2   3   26.90    2.10
  11  -2   3   39.70    2.60
  11  -2   3   37.40    2.80
  11  -2   3   35.70    2.60
  11   2   3   38.90    2.60
  11   2   3   39.40    2.50
  11   2   3   40.10    2.90
 -11   2  -3   35.20    2.70
  12  -2   3    5.70    1.20
  12  -2   3    3.90    0.90
  12   2   3    4.70    1.00
  12   2   3    5.80    1.20
  12   2   3    4.80    0.80
  13  -2   3   45.90    3.30
  13  -2   3   46.10    3.00
  13   2   3   44.60    3.30
  13   2   3   42.30    2.70
  14  -3  -3   32.40    2.50
  14   3  -3   33.00    2.40
 -14   3   3   33.10    3.10
  13  -3  -3    1.30    0.70
 -13  -3   3    0.80    0.90
  13   3  -3    1.50    0.70
 -13   3   3    2.50    1.10
  13   3  -3    1.30    0.70
 -12  -3   3    0.20    0.60
  12  -3  -3    0.30    0.30
  12  -3  -3    0.80    0.60
 -12  -3   3    0.40    0.70
  12  -3  -3    0.20    0.50
  12  -3  -3   -0.20    0.20
 -12   3   3   -0.10    0.60
  12   3  -3    0.20    0.50
 -12   3   3    0.10    0.80
 -11  -3   3   -0.20    0.50
  11  -3  -3    0.40    0.20
  11  -3  -3    0.70    0.50
 -11  -3   3   -0.10    0.60
 -11   3   3    0.00    0.50
  11   3  -3    0.40    0.50
  11   3  -3   -0.20    0.40
 -11   3   3    0.10    0.60
  10  -3  -3    0.50    0.50
 -10  -3   3    0.10    0.50
 -10  -3   3    0.10    0.60
  10  -3  -3    1.30    0.60
  10  -3  -3    0.30    0.20
  10   3  -3    0.00    0.40
  10   3  -3    0.30    0.40
 -10   3   3    0.60    0.60
 -10   3   3    1.30    0.60
   9  -3  -3  175.68    8.90
   9  -3  -3  177.28    8.90
   9  -3  -3  176.58    8.50
  -9  -3   3  155.88    9.00
  -9  -3   3  168.88    8.90
  -9   3   3  173.98    9.00
   9   3  -3  171.48    8.70
   9   3  -3  189.58    8.80
  -9   3   3  180.58    8.90
   8  -3  -3  108.79    5.10
   8  -3  -3   99.69    5.40
  -8  -3   3   98.49    5.50
   8  -3  -3  103.39    5.40
  -8  -3   3  103.59    5.50
   8   3  -3  105.19    5.30
  -8   3   3  103.39    5.50
  -8   3   3   95.89    5.40
   8   3  -3  104.79    5.30
   7  -3  -3   69.99    3.90
  -7  -3   3   71.89    4.00
   7  -3  -3   73.69    4.00
  -7  -3   3   70.99    4.00
   7  -3  -3   77.49    3.70
   7   3  -3   70.99    3.80
  -7   3   3   72.89    4.00
   7   3  -3   72.19    3.80
  -7   3   3   75.39    4.00
  -6  -3   3   35.40    2.10
  -6  -3   3   31.80    2.00
   6  -3  -3   35.20    1.80
   6  -3  -3   35.30    2.00
   6  -3  -3   32.90    2.00
  -6   3   3   33.00    2.00
   6   3  -3   33.00    1.90
  -6   3   3   37.50    2.10
   6   3  -3   31.60    1.90
  -5  -3   3   53.29    2.90
   5  -3  -3   54.39    2.80
   5  -3  -3   53.39    2.90
  -5  -3   3   50.19    2.90
   5  -3  -3   58.29    3.00
   5   3  -3   57.79    2.90
   5   3  -3   54.99    2.90
  -5   3   3   59.99    3.00
  -5   3   3   58.99    3.00
  -4  -3   3   40.70    2.20
   4  -3  -3   41.20    2.20
  -4  -3   3   38.40    2.00
   4  -3  -3   43.10    2.30
  -4  -3   3   43.60    2.20
   4  -3  -3   41.20    2.20
   4   3  -3   41.80    2.10
  -4   3   3   39.60    2.20
  -4   3   3   42.10    2.10
   4   3  -3   43.90    2.20
  -4   3   3   43.00    2.30
  -3  -3   3   62.19    3.00
   3  -3  -3   59.69    3.10
  -3  -3   3   56.39    3.00
  -3  -3   3   59.39    3.10
   3  -3  -3   61.09    3.10
   3  -3  -3   63.59    3.20
   3   3  -3   67.09    3.00
  -3   3   3   60.49    3.20
  -3   3   3   56.89    3.10
  -3   3   3   63.39    3.10
   2  -3  -3 1102.79   85.39
   2  -3  -3 1103.09   58.89
  -2  -3   3 1057.49   82.59
  -2   3   3 1263.87   93.19
  -2   3   3 1048.50   58.09
   2   3  -3 1102.19   85.89
  -1  -3   3  504.25   28.80
   1  -3  -3  501.65   30.90
  -1  -3   3  507.35   45.80
   1  -3  -3  638.84   75.79
   1   3  -3  598.94   51.59
   1   3  -3  501.85   28.40
  -1   3   3  610.24   74.79
  -1   3   3  509.75   30.60
   0  -3   3    0.40    0.20
   0  -3  -3    0.20    0.30
   0  -3  -3    0.50    0.20
   0   3   3    0.20    0.30
   0   3   3    0.40    0.30
  -1  -3  -3   27.60    1.60
   1  -3   3   28.90    1.60
  -1  -3  -3   27.70    1.60
   1  -3   3   27.00    1.50
  -1   3  -3   28.60    1.50
   1   3   3   30.50    1.60
   1   3   3   27.40    1.60
  -2  -3  -3  114.99    5.80
   2  -3   3  124.59    5.80
  -2  -3  -3  118.89    5.80
   2  -3   3  112.49    5.80
   2   3   3  113.49    5.80
  -2   3  -3  113.99    5.80
  -2   3  -3  115.39    5.70
   2   3   3  116.19    5.80
   3  -3   3   44.80    2.50
  -3  -3  -3   48.10    2.60
  -3  -3  -3   46.00    2.50
   3  -3   3   46.50    2.50
   3   3   3   45.70    2.50
   3   3   3   43.00    2.50
  -3   3  -3   44.30    2.60
  -3   3  -3   46.60    2.40
  -4  -3  -3   95.49    4.80
   4  -3   3   89.09    4.70
   4  -3   3   91.39    4.80
  -4  -3  -3   95.69    4.80
   4   3   3   85.59    4.70
   4   3   3   89.69    4.90
   4   3   3   89.39    4.80
  -4   3  -3   94.89    4.70
  -4   3  -3   95.09    4.90
   5  -3   3   23.20    1.50
   5  -3   3   21.30    1.50
  -5  -3  -3   24.20    1.60
   5   3   3   22.30    1.70
   5   3   3   23.50    1.60
   5   3   3   24.30    1.50
  -5   3  -3   23.30    1.50
  -5   3  -3   22.20    1.70
   6  -3   3  529.35   24.80
  -6  -3  -3  503.45   24.70
   6  -3   3  501.55   24.70
   6   3   3  508.15   24.80
  -6   3  -3  515.55   24.70
   6   3   3  505.55   24.70
   6   3   3  510.05   24.80
  -6   3  -3  508.25   24.90
   7  -3   3    0.70    0.40
   7  -3   3    1.60    0.60
  -7  -3  -3    1.10    0.50
   7   3   3    1.50    0.50
  -7   3  -3    0.90    0.50
   7   3   3    0.50    0.40
   7   3   3    1.10    0.60
  -7   3  -3    0.20    0.60
  -8  -3  -3  132.49    6.90
   8  -3   3  129.29    6.90
   8  -3   3  133.59    6.80
  -8   3  -3  109.59    7.00
   8   3   3  127.89    6.90
   8   3   3  133.39    6.90
   8   3   3  136.39    6.70
  -8   3  -3  127.69    6.80
   9  -3   3    0.30    0.60
  -9   3  -3    1.30    0.60
   9   3   3    2.20    0.70
  -9   3  -3    1.40    0.70
   9   3   3    1.00    0.50
   9   3   3    1.40    0.60
  10  -3   3  120.69    6.60
 -10   3  -3  120.29    6.90
  10   3   3  110.29    6.40
  10   3   3  117.99    6.60
  10   3   3  124.99    6.30
  11  -3   3    7.80    1.30
  11  -3   3    9.00    1.20
 -11  -3  -3    6.80    1.30
  11  -3   3    7.00    1.10
 -11   3  -3    7.00    1.20
  11   3   3    7.40    1.30
  11   3   3    7.60    1.10
 -11   3  -3    8.90    1.60
  11   3   3    8.80    1.10
  12  -3   3    2.20    0.80
  12  -3   3    1.80    0.80
  12   3   3    0.10    0.50
  12   3   3    1.50    0.50
  12   3   3    1.30    0.80
  13  -3   3   16.00    1.70
  13  -3   3   15.20    1.90
  13   3   3   14.50    1.30
  13   3   3   14.10    1.90
  14  -4  -3   30.40    2.40
 -14   4   3   31.40    3.00
  14   4  -3   27.60    2.20
  13  -4  -3    7.50    0.70
  13  -4  -3    5.90    0.60
  13  -4  -3    5.10    1.00
 -13   4   3    8.00    1.60
  13   4  -3    7.00    1.10
  13   4  -3    5.80    1.00
  12  -4  -3   25.00    2.10
  12  -4  -3   27.70    1.60
 -12  -4   3   29.80    2.30
 -12  -4   3   27.00    2.40
  12  -4  -3   28.20    2.10
 -12   4   3   29.60    2.60
  12   4  -3   29.40    2.10
 -12   4   3   28.20    2.20
 -11  -4   3   33.80    2.40
  11  -4  -3   30.70    2.30
  11  -4  -3   32.30    1.80
 -11  -4   3   26.40    2.40
  11  -4  -3   30.30    2.20
 -11   4   3   28.60    2.20
 -11   4   3   30.20    2.50
  11   4  -3   27.50    2.00
  11   4  -3   32.10    2.10
 -10  -4   3   23.10    1.80
  10  -4  -3   20.50    1.30
  10  -4  -3   20.10    1.70
 -10  -4   3   19.00    1.80
  10  -4  -3   21.30    1.70
  10   4  -3   19.30    1.50
  10   4  -3   20.30    1.60
 -10   4   3   22.40    1.80
 -10   4   3   21.30    1.90
  -9  -4   3   25.00    2.10
  -9  -4   3   28.20    2.10
   9  -4  -3   30.20    1.70
   9  -4  -3   31.80    2.10
   9  -4  -3   32.10    2.10
  -9   4   3   28.40    2.10
   9   4  -3   30.20    1.90
  -9   4   3   30.80    2.10
   9   4  -3   27.90    1.90
   8  -4  -3    0.90    0.50
   8  -4  -3    0.80    0.50
  -8  -4   3    0.30    0.50
   8  -4  -3    0.70    0.30
  -8  -4   3    0.70    0.50
  -8   4   3   -0.10    0.40
   8   4  -3    0.40    0.30
  -8   4   3    0.50    0.50
   8   4  -3    0.10    0.40
   7  -4  -3  175.78    8.90
  -7  -4   3  177.48    9.00
   7  -4  -3  186.48    8.80
   7  -4  -3  188.98    9.00
  -7   4   3  170.98    9.00
   7   4  -3  173.48    8.80
  -7   4   3  188.38    9.00
   7   4  -3  171.88    8.90
   6  -4  -3  116.49    5.90
   6  -4  -3  119.49    5.70
  -6  -4   3  124.19    5.90
  -6  -4   3  114.59    5.90
   6  -4  -3  112.39    5.80
   6   4  -3  113.79    5.70
  -6   4   3  111.29    5.90
   6   4  -3  111.79    5.80
  -6   4   3  110.09    5.80
  -5  -4   3  239.28   11.80
  -5  -4   3  238.28   11.80
   5  -4  -3  238.78   11.80
   5  -4  -3  250.07   11.70
  -5  -4   3  246.18   11.60
   5  -4  -3  244.88   11.90
   5   4  -3  253.87   11.70
   5   4  -3  238.88   11.70
  -5   4   3  234.08   11.80
  -5   4   3  237.18   11.90
  -4  -4   3  314.07   15.10
  -4  -4   3  299.67   15.20
   4  -4  -3  314.07   15.20
  -4   4   3  331.67   15.20
   4   4  -3  311.77   15.10
   3  -4  -3  246.08   12.20
  -3  -4   3  251.77   12.10
   3  -4  -3  258.77   12.40
  -3  -4   3  247.28   12.20
  -3   4   3  268.57   12.20
  -3   4   3  248.78   12.20
   2  -4  -3  170.38    8.70
  -2  -4   3  194.48    8.50
  -2  -4   3  174.28    8.40
   2  -4  -3  179.38    8.50
   2  -4  -3  175.48    8.60
   2  -4  -3  182.68    8.60
  -2   4   3  189.18    8.60
  -2   4   3  166.58    8.60
  -2   4   3  153.98    8.50
  -1  -4   3  640.44   37.20
   1  -4  -3  551.64   77.09
  -1  -4   3  667.23   61.69
  -1   4   3  709.93   74.49
  -1   4   3  660.93   39.10
   1   4  -3  659.13   36.90
   1   4  -3  682.03   66.79
   0  -4  -3   26.80    1.50
   0  -4   3   26.10    1.50
   0  -4   3   28.20    1.40
   0  -4  -3   27.70    1.60
   0  -4  -3   26.10    1.50
   0   4   3   27.10    1.60
   0   4   3   29.60    1.60
  -1  -4  -3   21.50    1.40
   1  -4   3   20.30    1.20
  -1  -4  -3   22.40    1.30
   1  -4   3   21.50    1.20
  -1   4  -3   23.20    1.30
   1   4   3   22.30    1.40
  -1   4  -3   21.90    1.20
   1   4   3   22.80    1.30
  -2  -4  -3   52.29    3.00
  -2  -4  -3   56.39    3.00
   2  -4   3   55.29    2.90
   2  -4   3   58.69    2.90
   2   4   3   52.29    3.00
  -2   4  -3   53.89    3.00
  -2   4  -3   56.29    2.90
   2   4   3   57.69    3.00
  -3  -4  -3  300.87   14.90
  -3  -4  -3  323.37   15.00
  -3   4  -3  291.77   15.00
   3   4   3  299.77   14.90
  -3   4  -3  310.07   14.80
   3   4   3  316.37   15.00
  -4  -4  -3  248.78   12.10
  -4  -4  -3  244.48   12.10
   4  -4   3  241.48   12.10
   4  -4   3  253.87   12.10
  -4   4  -3  252.57   12.00
  -4   4  -3  258.17   12.20
   4   4   3  235.78   12.10
   4   4   3  236.18   12.10
  -5  -4  -3   19.30    1.30
  -5  -4  -3   15.00    1.20
   5  -4   3   15.30    1.20
   5  -4   3   14.20    1.20
   5   4   3   17.20    1.40
  -5   4  -3   16.80    1.20
   5   4   3   14.60    1.20
  -5   4  -3   14.40    1.30
   5   4   3   17.00    1.20
   6  -4   3  101.49    5.20
  -6  -4  -3  100.69    5.30
   6  -4   3   96.49    5.30
   6   4   3   99.99    5.30
  -6   4  -3   96.59    5.20
  -6   4  -3   96.09    5.40
   6   4   3   98.89    5.20
   6   4   3   98.69    5.30
   7  -4   3    5.90    0.90
   7  -4   3    5.10    0.80
  -7  -4  -3    5.40    0.90
   7   4   3    7.20    1.00
   7   4   3    6.40    0.80
  -7   4  -3    6.90    0.90
   7   4   3    4.60    0.80
  -7   4  -3    3.50    0.90
   8  -4   3    0.30    0.50
  -8  -4  -3    0.30    0.50
   8  -4   3    1.40    0.50
  -8   4  -3    0.90    0.70
   8   4   3    1.40    0.70
   8   4   3    0.70    0.40
  -8   4  -3    0.80    0.50
   8   4   3    0.70    0.60
   9  -4   3   30.90    2.30
  -9   4  -3   31.70    2.60
   9   4   3   31.20    2.30
  -9   4  -3   30.50    2.20
   9   4   3   29.90    2.30
   9   4   3   33.10    2.10
  10  -4   3   29.80    2.30
  10   4   3   26.30    2.10
 -10   4  -3   23.80    2.40
  10   4   3   30.70    2.00
  10   4   3   27.90    2.30
 -11  -4  -3    6.90    1.30
  11  -4   3    4.50    0.90
  11  -4   3    8.30    1.30
  11   4   3    8.00    1.00
  11   4   3    7.60    1.30
  11   4   3    9.00    1.20
 -11   4  -3    8.40    1.50
 -11   4  -3    6.20    1.10
  12  -4   3    8.00    1.20
  12  -4   3    6.20    1.30
  12   4   3    6.20    1.10
  12   4   3   11.20    1.50
  12   4   3   10.40    1.10
  13  -4   3    3.00    1.10
  13  -4   3    2.00    0.80
  13   4   3    2.60    0.60
  13   4   3    1.10    0.80
  13  -5  -3    1.10    0.60
  13  -5  -3    0.60    0.40
  13   5  -3    0.20    0.50
 -13   5   3    0.70    0.90
  13   5  -3    0.60    0.60
 -12  -5   3    0.60    0.60
  12  -5  -3    1.90    0.40
  12  -5  -3    0.00    0.50
  12  -5  -3    1.00    0.70
 -12   5   3    1.80    0.70
 -12   5   3    1.90    0.90
  12   5  -3    1.00    0.60
  12   5  -3    0.20    0.40
  11  -5  -3   15.40    1.10
  11  -5  -3   16.10    1.50
 -11  -5   3   17.00    1.80
  11  -5  -3   16.40    1.60
 -11  -5   3   15.80    1.80
 -11   5   3   17.40    2.00
 -11   5   3   15.90    1.50
  11   5  -3   14.60    1.40
  11   5  -3   14.40    1.30
  10  -5  -3    2.30    0.70
  10  -5  -3    2.80    0.50
 -10  -5   3    1.80    0.70
 -10  -5   3    2.40    0.80
  10  -5  -3    1.60    0.60
  10   5  -3    3.00    0.70
 -10   5   3    1.00    0.60
  10   5  -3    2.20    0.60
 -10   5   3    1.10    0.70
   9  -5  -3   22.40    1.70
  -9  -5   3   21.90    1.80
   9  -5  -3   23.40    1.40
  -9  -5   3   19.80    1.80
   9  -5  -3   21.20    1.70
   9   5  -3   23.90    1.60
  -9   5   3   20.40    1.80
   9   5  -3   23.00    1.50
  -9   5   3   22.20    1.70
  -8  -5   3   29.90    2.10
  -8  -5   3   29.80    2.10
   8  -5  -3   31.80    2.00
   8  -5  -3   31.80    2.10
   8  -5  -3   31.00    1.80
   8   5  -3   30.10    1.80
   8   5  -3   29.40    1.90
  -8   5   3   33.10    2.10
  -8   5   3   28.20    2.00
  -7  -5   3    0.60    0.40
   7  -5  -3    1.60    0.50
   7  -5  -3    1.40    0.40
   7  -5  -3    1.80    0.50
  -7  -5   3    0.90    0.50
   7   5  -3    1.30    0.40
  -7   5   3    1.20    0.40
   7   5  -3    1.20    0.40
  -7   5   3    1.30    0.50
  -6  -5   3    8.10    0.90
   6  -5  -3    8.00    0.70
   6  -5  -3    7.50    0.80
  -6  -5   3    8.50    0.90
  -6  -5   3    7.40    0.50
   6  -5  -3    6.00    0.80
   6   5  -3    6.60    0.70
  -6   5   3    7.70    0.80
   6   5  -3    7.20    0.60
  -6   5   3    5.40    0.70
  -5  -5   3  290.97   15.00
   5  -5  -3  320.57   15.20
   5  -5  -3  313.57   15.20
  -5  -5   3  317.57   15.20
  -5  -5   3  317.17   15.30
   5  -5  -3  320.87   15.30
  -5   5   3  310.47   15.30
   5   5  -3  308.67   15.10
  -5   5   3  325.57   15.10
  -5   5   3  313.37   15.20
   4  -5  -3  143.49    6.90
   4  -5  -3  144.19    7.10
  -4  -5   3  139.99    6.80
  -4  -5   3  129.29    6.90
   4  -5  -3  140.19    6.90
  -4  -5   3  130.19    6.80
   4   5  -3  140.79    6.80
  -4   5   3  138.29    7.00
  -4   5   3  147.69    6.90
   4   5  -3  140.59    6.80
  -4   5   3  145.59    7.00
   3  -5  -3  192.98    9.40
  -3  -5   3  191.28    9.20
   3  -5  -3  177.48    9.30
  -3  -5   3  189.48    9.40
   3  -5  -3  190.68    9.50
  -3  -5   3  193.48    9.30
  -3   5   3  190.48    9.40
   3   5  -3  196.98    9.20
  -3   5   3  205.98    9.40
   2  -5  -3  217.38   10.20
  -2  -5   3  204.68   10.10
  -2  -5   3  211.08   10.10
   2  -5  -3  200.68   10.10
   2  -5  -3  216.88   10.20
  -2   5   3  211.28   10.20
  -2   5   3  203.68   10.20
  -2   5   3  206.88   10.10
   1  -5  -3    5.70    0.50
   1  -5  -3    5.10    0.50
   1  -5  -3    5.50    0.60
  -1   5   3    5.60    0.60
  -1   5   3    6.20    0.70
  -1   5   3    6.00    0.60
  -1   5   3    5.40    0.50
   0  -5  -3  909.91   93.19
   0  -5   3  629.54   69.39
   0  -5   3  670.63   41.10
   0  -5  -3  706.53   43.50
   0   5  -3  749.33   91.39
   0   5   3  937.41  116.39
   0   5  -3  698.83   41.00
   0   5   3  696.93   43.60
  -1  -5  -3   60.59    3.40
   1  -5   3   61.89    3.20
   1  -5   3   64.89    3.30
  -1  -5  -3   66.99    3.30
   1   5   3   63.69    3.30
   1   5   3   61.79    3.30
  -1   5  -3   65.59    3.20
  -1   5  -3   62.69    3.30
   2  -5   3    0.20    0.20
  -2  -5  -3    0.30    0.30
  -2  -5  -3    0.20    0.30
   2  -5   3    0.00    0.20
   2   5   3    0.20    0.30
  -2   5  -3    0.10    0.30
  -2   5  -3    0.20    0.20
   2   5   3    0.20    0.30
   3  -5   3   42.40    2.40
  -3  -5  -3   41.60    2.40
  -3  -5  -3   41.60    2.40
   3  -5   3   44.60    2.30
  -3   5  -3   41.80    2.30
  -3   5  -3   40.60    2.40
   3   5   3   45.30    2.50
   3   5   3   41.50    2.40
  -4  -5  -3   15.30    1.20
  -4  -5  -3   16.20    1.20
   4  -5   3   18.20    1.20
   4  -5   3   18.00    1.30
  -4   5  -3   16.00    1.20
   4   5   3   16.60    1.30
  -4   5  -3   15.50    1.30
   4   5   3   17.30    1.20
   5  -5   3   21.10    1.50
  -5  -5  -3   23.40    1.60
   5  -5   3   20.70    1.40
  -5  -5  -3   21.30    1.50
   5   5   3   20.80    1.50
  -5   5  -3   22.00    1.50
  -5   5  -3   21.40    1.60
   5   5   3   20.40    1.50
   5   5   3   22.20    1.70
  -6  -5  -3   55.09    3.20
   6  -5   3   54.99    3.10
   6  -5   3   55.39    3.20
   6   5   3   51.19    3.20
   6   5   3   55.49    3.10
  -6   5  -3   56.59    3.10
  -6   5  -3   51.19    3.30
   6   5   3   51.69    3.20
   7  -5   3   -0.50    0.40
   7  -5   3    0.00    0.40
  -7  -5  -3    0.60    0.50
  -7   5  -3    0.20    0.40
   7   5   3    0.20    0.50
  -7   5  -3    0.50    0.60
   7   5   3    0.20    0.40
   7   5   3    0.70    0.40
  -8  -5  -3    9.50    1.20
   8  -5   3   11.00    1.30
   8  -5   3   12.00    1.20
  -8   5  -3    9.80    1.40
   8   5   3    9.70    1.30
   8   5   3   10.70    1.10
  -8   5  -3   11.30    1.30
   8   5   3   10.10    1.20
   9  -5   3   35.10    2.50
   9   5   3   34.40    2.50
   9   5   3   36.80    2.30
   9   5   3   33.80    2.50
  -9   5  -3   36.00    2.80
  -9   5  -3   33.70    2.40
  10  -5   3   52.49    3.30
  10   5   3   49.20    2.90
  10   5   3   48.00    3.20
 -10   5  -3   47.50    3.50
  10   5   3   43.20    3.00
 -11  -5  -3    9.70    1.40
  11  -5   3    8.00    1.40
  11  -5   3    7.10    1.10
  11   5   3   10.30    1.50
 -11   5  -3   10.00    1.80
  11   5   3    9.20    1.30
 -11   5  -3    9.40    1.40
  11   5   3   10.90    1.10
  12  -5   3    1.60    0.80
  12   5   3   -0.10    0.40
 -12   5  -3   -0.20    0.70
  12   5   3    0.90    0.60
  12   5   3    1.80    0.80
  13  -5   3    7.70    1.40
  13  -5   3    6.00    0.90
  13  -5   3    8.70    1.30
  13   5   3    7.20    1.40
  13   5   3    7.50    0.90
  13  -6  -3   12.10    1.50
  13  -6  -3   11.80    1.00
  13   6  -3   12.10    1.40
  13   6  -3   11.50    1.40
 -13   6   3   16.10    2.20
  12  -6  -3    0.20    0.30
  12  -6  -3    1.10    0.70
 -12  -6   3    0.00    0.50
  12   6  -3    0.50    0.50
 -12   6   3    0.50    0.70
 -12   6   3    0.10    0.50
  12   6  -3    1.80    0.60
  11  -6  -3   10.70    1.30
  11  -6  -3   13.90    1.50
  11  -6  -3   12.40    1.00
 -11  -6   3   15.50    1.70
 -11   6   3   10.50    1.50
 -11   6   3   13.90    1.50
  11   6  -3   15.00    1.30
  11   6  -3   13.50    1.20
  10  -6  -3    1.40    0.40
  10  -6  -3    1.40    0.60
 -10  -6   3    0.70    0.60
  10   6  -3    1.10    0.50
  10   6  -3    0.80    0.50
 -10   6   3    0.20    0.60
 -10   6   3    1.20    0.70
   9  -6  -3    7.90    1.10
   9  -6  -3    4.70    0.90
  -9  -6   3    5.70    1.00
   9  -6  -3    6.80    0.70
   9   6  -3    6.70    0.90
   9   6  -3    6.40    0.80
  -9   6   3    6.20    1.00
  -9   6   3    6.80    1.10
  -8  -6   3    5.40    0.90
   8  -6  -3    6.40    0.90
   8  -6  -3    6.70    0.70
   8  -6  -3    6.10    0.90
  -8  -6   3    6.50    0.90
  -8   6   3    5.30    0.80
  -8   6   3    6.20    0.90
   8   6  -3    6.70    0.80
   8   6  -3    6.90    0.80
  -7  -6   3   36.50    2.20
   7  -6  -3   32.20    2.20
   7  -6  -3   33.00    1.90
   7  -6  -3   33.40    2.10
  -7  -6   3   31.50    2.10
  -7   6   3   31.70    2.10
  -7   6   3   35.00    2.10
   7   6  -3   32.20    1.90
   7   6  -3   34.00    2.00
  -6  -6   3  232.38   11.80
   6  -6  -3  236.78   11.80
   6  -6  -3  243.08   11.90
  -6  -6   3  253.37   11.50
   6  -6  -3  236.58   11.70
  -6  -6   3  228.48   11.80
   6   6  -3  232.68   11.60
  -6   6   3  246.08   11.80
   6   6  -3  257.87   11.70
  -6   6   3  227.48   11.80
  -5  -6   3  215.18   10.40
  -5  -6   3  202.18   10.10
   5  -6  -3  202.18   10.30
   5  -6  -3  219.48   10.50
   5  -6  -3  212.28   10.30
  -5   6   3  212.08   10.40
   5   6  -3  208.78   10.20
  -5   6   3  209.98   10.20
   5   6  -3  216.58   10.10
  -5   6   3  197.68   10.30
  -4  -6   3  652.23   40.10
   4  -6  -3  573.74   39.50
  -4  -6   3  579.24  104.29
   4  -6  -3  504.85   93.19
  -4   6   3  740.43  114.99
   4   6  -3  475.65   98.69
  -4   6   3  512.25   38.00
   4   6  -3  484.15   37.00
   3  -6  -3    7.60    0.70
   3  -6  -3    9.10    0.80
  -3   6   3    9.40    0.70
  -3   6   3    7.60    0.70
  -3   6   3    6.80    0.70
   2  -6  -3    5.00    0.60
  -2  -6   3    4.90    0.50
  -2  -6   3    5.20    0.50
   2  -6  -3    4.20    0.60
   2  -6  -3    5.50    0.50
   2  -6  -3    4.80    0.60
  -2   6   3    4.60    0.60
  -2   6   3    6.50    0.60
  -2   6   3    4.70    0.60
   1  -6  -3   89.29    4.80
   1  -6  -3   92.49    4.90
   1  -6  -3   99.49    4.80
  -1   6   3  102.39    4.90
  -1   6   3   98.49    4.90
  -1   6   3   92.19    4.80
   0  -6   3    3.80    0.50
   0  -6  -3    3.30    0.50
   0  -6   3    3.40    0.30
   0  -6  -3    3.00    0.40
   0  -6  -3    2.30    0.40
   0   6   3    3.50    0.50
   0   6   3    4.00    0.60
   0   6   3    3.30    0.50
   0   6  -3    2.80    0.30
  -1  -6  -3  182.98    9.60
   1  -6   3  200.78    9.50
   1  -6   3  184.08    9.40
  -1  -6  -3  200.78    9.60
  -1   6  -3  184.48    9.40
   1   6   3  213.48    9.60
  -1   6  -3  189.38    9.50
   1   6   3  200.28    9.60
  -2  -6  -3   93.99    5.20
  -2  -6  -3  103.39    5.30
   2  -6   3   98.49    5.10
   2   6   3  106.89    5.30
   2   6   3  115.19    5.30
  -2   6  -3   98.19    5.20
  -2   6  -3  102.39    5.10
   3  -6   3   16.80    1.20
  -3  -6  -3   18.80    1.30
   3  -6   3   19.30    1.20
  -3   6  -3   16.50    1.30
   3   6   3   19.00    1.30
  -3   6  -3   17.60    1.20
   3   6   3   18.70    1.30
   4  -6   3   43.10    2.50
  -4  -6  -3   44.70    2.60
   4  -6   3   42.50    2.40
  -4  -6  -3   44.80    2.60
  -4   6  -3   43.90    2.60
  -4   6  -3   43.10    2.40
   4   6   3   44.70    2.60
   4   6   3   41.20    2.50
  -5  -6  -3  339.87   16.80
   5  -6   3  346.87   16.80
  -5  -6  -3  339.27   16.80
   5  -6   3  351.16   16.70
   5   6   3  339.47   16.70
  -5   6  -3  346.97   16.70
   5   6   3  344.67   16.80
  -5   6  -3  331.17   16.90
   5   6   3  344.07   16.90
   6  -6   3    9.20    1.10
  -6  -6  -3    8.90    1.10
   6  -6   3   11.10    1.00
  -6  -6  -3   10.40    1.00
  -6   6  -3    8.00    0.90
   6   6   3    7.00    1.00
  -6   6  -3    8.00    1.10
   6   6   3    9.20    1.10
   6   6   3   10.20    0.90
  -7  -6  -3  125.29    6.40
   7  -6   3  114.69    6.30
   7  -6   3  116.99    6.20
   7   6   3  118.59    6.40
   7   6   3  117.79    6.10
  -7   6  -3  113.59    6.50
   7   6   3  123.39    6.40
  -7   6  -3  117.09    6.20
   8  -6   3   70.99    3.90
   8  -6   3   66.39    4.00
  -8  -6  -3   72.99    4.10
   8   6   3   70.29    4.10
   8   6   3   63.89    4.00
   8   6   3   70.99    3.80
  -8   6  -3   69.89    3.90
  -8   6  -3   61.09    4.20
   9  -6   3  122.09    6.50
   9  -6   3  125.09    6.30
   9   6   3  118.69    6.20
  -9   6  -3  122.89    6.40
  -9   6  -3  113.19    6.70
   9   6   3  111.39    6.50
   9   6   3  112.09    6.40
  10  -6   3   11.30    1.50
  10   6   3   11.70    1.10
 -10   6  -3    5.70    1.30
 -10   6  -3    8.60    1.30
  10   6   3   12.50    1.60
  10   6   3    8.70    1.30
  11  -6   3   55.69    3.70
  11  -6   3   63.89    4.00
 -11  -6  -3   52.19    3.80
 -11   6  -3   54.19    3.70
  11   6   3   65.49    3.80
  11   6   3   67.09    4.00
 -11   6  -3   71.59    4.50
  11   6   3   66.49    3.50
  12  -6   3    1.20    0.80
  12  -6   3   -0.50    0.40
  12   6   3    0.50    0.50
 -12   6  -3    0.90    0.90
  12   6   3   -0.20    0.40
  12   6   3    0.20    0.70
  13  -6   3   11.00    1.80
  13  -6   3   15.40    1.70
  13   6   3   10.40    1.60
 -13   6  -3   14.80    2.30
  13   6   3   12.80    1.20
  13  -7  -3   13.60    1.20
  13  -7  -3   13.00    1.60
  13   7  -3   16.10    1.50
  13   7  -3   13.30    1.50
 -13   7   3   11.00    1.90
 -12  -7   3    0.40    0.50
  12  -7  -3   -0.20    0.30
  12  -7  -3    0.80    0.60
 -12   7   3    1.20    0.80
  12   7  -3    0.10    0.50
  12   7  -3    0.20    0.50
  11  -7  -3    7.60    1.20
  11  -7  -3   10.10    1.30
  11  -7  -3    8.60    0.90
 -11  -7   3    9.00    1.30
  11   7  -3    8.70    1.10
 -11   7   3    8.20    1.30
 -11   7   3    8.50    1.20
  11   7  -3   10.20    1.20
  10  -7  -3    0.30    0.50
  10  -7  -3    1.30    0.40
 -10  -7   3    1.00    0.70
 -10   7   3    1.50    0.70
  10   7  -3    1.40    0.50
 -10   7   3    0.90    0.70
  10   7  -3    0.40    0.50
  -9  -7   3  122.99    6.50
   9  -7  -3  112.49    6.30
   9  -7  -3  123.29    6.10
  -9   7   3  121.69    6.40
  -9   7   3  112.49    6.40
   9   7  -3  126.19    6.30
   9   7  -3  117.79    6.10
   8  -7  -3   35.70    2.30
   8  -7  -3   34.90    2.00
   8  -7  -3   35.60    2.30
  -8  -7   3   33.50    2.30
   8   7  -3   33.50    2.00
  -8   7   3   35.50    2.30
  -8   7   3   29.90    2.20
   8   7  -3   33.90    2.10
  -7  -7   3   44.00    2.20
  -7  -7   3   44.20    2.70
   7  -7  -3   40.90    2.60
   7  -7  -3   40.80    2.60
   7  -7  -3   43.20    2.40
   7   7  -3   46.70    2.50
  -7   7   3   38.50    2.50
   7   7  -3   45.00    2.30
  -7   7   3   41.90    2.60
   6  -7  -3    5.50    0.70
   6  -7  -3    6.10    0.90
  -6  -7   3    6.90    0.90
   6  -7  -3    6.10    0.80
  -6  -7   3    5.90    0.50
   6   7  -3    6.30    0.60
   6   7  -3    5.80    0.70
  -6   7   3    4.40    0.70
  -6   7   3    5.10    0.70
  -5  -7   3   96.49    5.00
   5  -7  -3  100.29    5.10
   5  -7  -3  101.69    5.00
  -5  -7   3   95.29    4.80
   5  -7  -3   93.49    5.00
   5   7  -3   97.49    4.90
   5   7  -3   99.79    4.70
  -5   7   3   94.19    5.00
  -5   7   3   93.99    5.00
  -5   7   3   90.69    4.90
  -4  -7   3  364.56   17.10
   4  -7  -3  357.06   17.10
   4  -7  -3  366.56   17.00
  -4  -7   3  350.46   16.90
   4  -7  -3  332.37   17.00
  -4   7   3  353.46   17.00
  -4   7   3  330.07   17.00
  -4   7   3  355.56   17.00
   3  -7  -3   14.80    1.10
  -3  -7   3   14.60    1.10
   3  -7  -3   18.20    1.20
   3  -7  -3   15.80    1.20
   3  -7  -3   14.80    1.10
  -3  -7   3   16.20    1.00
  -3   7   3   16.80    1.10
  -3   7   3   16.70    1.10
  -3   7   3   16.30    1.20
  -2  -7   3   49.00    2.80
   2  -7  -3   54.59    2.80
   2  -7  -3   55.59    2.90
   2  -7  -3   51.69    2.80
  -2  -7   3   49.50    2.70
   2  -7  -3   50.19    2.90
  -2   7   3   56.39    2.90
  -2   7   3   53.89    2.80
  -2   7   3   49.40    2.80
  -1  -7   3    4.20    0.50
   1  -7  -3    4.00    0.60
   1  -7  -3    3.80    0.60
   1  -7  -3    4.40    0.60
  -1   7   3    4.50    0.60
  -1   7   3    6.80    0.70
  -1   7   3    3.50    0.60
   0  -7   3  159.88    7.70
   0  -7  -3  163.38    7.80
   0  -7   3  152.88    7.50
   0  -7  -3  156.68    7.80
   0   7   3  159.18    7.80
   0   7   3  152.18    7.80
   0   7  -3  149.88    7.60
   0   7   3  158.08    7.80
  -1  -7  -3  107.79    5.20
   1  -7   3   99.79    5.00
   1  -7   3  107.39    5.10
  -1  -7  -3   91.89    5.20
  -1   7  -3   98.09    5.10
   1   7   3  105.49    5.20
   1   7   3   99.79    5.20
  -1   7  -3  102.09    5.10
   2  -7   3  799.62  117.29
  -2  -7  -3  735.53  126.39
   2  -7   3  826.72   52.89
  -2  -7  -3  873.11   56.39
  -2   7  -3  914.41  128.09
   2   7   3 1077.39  159.48
   2   7   3  900.21   56.29
  -2   7  -3  785.22   52.19
  -3  -7  -3  160.48    8.30
  -3  -7  -3  169.78    8.30
   3  -7   3  168.38    8.20
   3  -7   3  169.58    8.10
  -3   7  -3  168.28    8.20
  -3   7  -3  162.58    8.20
   3   7   3  155.98    8.30
   3   7   3  163.48    8.20
   4  -7   3   22.10    1.40
  -4  -7  -3   24.50    1.60
   4  -7   3   20.30    1.50
  -4  -7  -3   21.60    1.50
   4   7   3   21.60    1.50
   4   7   3   20.60    1.60
  -4   7  -3   20.10    1.50
  -4   7  -3   24.30    1.50
  -5  -7  -3    0.30    0.40
   5  -7   3    0.20    0.30
  -5  -7  -3    0.50    0.40
   5  -7   3    0.00    0.40
  -5   7  -3    0.20    0.40
  -5   7  -3    0.30    0.50
   5   7   3   -0.10    0.30
   5   7   3    0.60    0.40
   6  -7   3   47.50    2.60
  -6  -7  -3   41.00    2.70
  -6  -7  -3   45.00    2.70
   6  -7   3   44.60    2.70
   6   7   3   44.10    2.80
  -6   7  -3   44.80    2.60
   6   7   3   43.90    2.60
  -6   7  -3   42.10    2.80
   6   7   3   42.20    2.70
   7  -7   3    0.10    0.50
  -7  -7  -3    0.00    0.40
  -7  -7  -3    0.80    0.50
   7  -7   3   -0.20    0.30
   7   7   3    0.30    0.50
   7   7   3    0.20    0.40
  -7   7  -3    0.20    0.40
  -7   7  -3    0.30    0.60
   7   7   3    0.30    0.50
   8  -7   3   13.50    1.50
  -8  -7  -3   12.70    1.70
   8  -7   3   14.80    1.30
  -8   7  -3   16.90    1.40
  -8   7  -3   16.10    1.80
   8   7   3   14.00    1.20
   8   7   3   15.30    1.50
   8   7   3   14.70    1.50
   9  -7   3   76.39    4.10
   9  -7   3   67.69    4.20
   9   7   3   74.99    3.90
   9   7   3   68.09    4.20
  -9   7  -3   64.69    4.40
   9   7   3   65.09    4.20
  10  -7   3   13.80    1.70
  10  -7   3    9.10    1.20
 -10   7  -3    9.10    1.30
  10   7   3    8.40    1.30
 -10   7  -3    9.10    1.60
  10   7   3    6.70    1.20
  10   7   3    9.10    1.00
  11  -7   3    8.60    1.70
  11  -7   3   11.10    1.60
  11  -7   3    9.10    1.10
  11   7   3    9.80    1.50
 -11   7  -3   12.30    2.00
 -11   7  -3   10.00    1.90
  11   7   3   10.30    1.10
  11   7   3   12.20    1.50
  12  -7   3    7.00    1.10
  12  -7   3   10.30    1.60
  12   7   3    8.20    1.00
  12   7   3    8.00    1.40
 -12   7  -3   10.70    1.90
  12   7   3    8.30    1.50
  13  -7   3    2.50    0.90
  13  -7   3    4.70    1.20
  13   7   3    3.40    1.10
  13   7   3    3.00    0.60
 -13   7  -3    3.60    1.30
  13  -8  -3    0.50    0.70
  13  -8  -3    0.00    0.40
  13   8  -3    0.60    0.60
  13   8  -3   -0.10    0.50
 -13   8   3   -0.30    0.70
  12  -8  -3   10.20    1.40
  12  -8  -3   12.20    1.10
 -12  -8   3   10.50    1.70
  12   8  -3   12.90    1.30
  12   8  -3   15.00    1.40
 -12   8   3   18.10    2.20
  11  -8  -3    0.50    0.60
 -11  -8   3    0.00    0.60
  11  -8  -3   -0.10    0.30
  11  -8  -3    0.40    0.60
  11   8  -3   -0.20    0.40
 -11   8   3    0.00    0.70
 -11   8   3   -0.90    0.50
  11   8  -3   -0.30    0.40
  10  -8  -3    0.50    0.40
  10  -8  -3    0.70    0.50
 -10  -8   3   -0.10    0.50
 -10   8   3   -0.20    0.50
 -10   8   3    0.40    0.60
  10   8  -3    0.40    0.50
  10   8  -3   -0.50    0.30
   9  -8  -3   20.20    1.50
  -9  -8   3   19.50    1.80
   9  -8  -3   20.50    1.70
  -9   8   3   20.40    1.70
   9   8  -3   21.10    1.40
   9   8  -3   20.60    1.60
  -9   8   3   18.60    1.70
  -8  -8   3    7.70    0.60
   8  -8  -3    7.70    1.00
   8  -8  -3    7.00    0.80
   8  -8  -3    9.20    1.20
  -8  -8   3    6.90    1.00
   8   8  -3    6.70    0.90
  -8   8   3    8.70    1.10
  -8   8   3    8.50    1.10
   8   8  -3    8.00    0.80
  -7  -8   3   17.20    1.50
  -7  -8   3   20.40    1.20
   7  -8  -3   18.80    1.50
   7  -8  -3   21.10    1.60
   7  -8  -3   19.20    1.40
   7   8  -3   19.60    1.20
  -7   8   3   19.70    1.50
  -7   8   3   18.20    1.50
   7   8  -3   19.30    1.40
  -6  -8   3   26.40    1.60
  -6  -8   3   31.70    1.90
   6  -8  -3   29.60    2.00
   6  -8  -3   27.20    1.80
   6  -8  -3   28.70    1.80
  -6   8   3   25.40    1.80
  -6   8   3   30.80    1.90
   6   8  -3   27.40    1.70
   6   8  -3   28.20    1.60
   5  -8  -3   15.30    1.20
   5  -8  -3   17.30    1.40
  -5  -8   3   15.80    1.30
  -5  -8   3   17.20    1.10
   5  -8  -3   17.70    1.20
   5   8  -3   17.70    1.00
  -5   8   3   18.10    1.20
  -5   8   3   17.10    1.30
  -5   8   3   15.20    1.30
   4  -8  -3  306.97   14.70
  -4  -8   3  284.87   14.60
   4  -8  -3  296.47   14.80
  -4  -8   3  320.77   14.80
   4  -8  -3  285.77   14.70
   4   8  -3  312.97   14.40
  -4   8   3  312.17   14.70
  -4   8   3  303.57   14.70
  -4   8   3  291.47   14.70
   3  -8  -3    1.20    0.40
   3  -8  -3    1.30    0.40
  -3  -8   3    1.70    0.40
  -3  -8   3    1.60    0.30
   3  -8  -3    1.30    0.40
   3  -8  -3    0.90    0.40
  -3   8   3    1.30    0.30
  -3   8   3    1.30    0.40
  -3   8   3    1.60    0.40
   2  -8  -3   39.90    2.40
   2  -8  -3   45.10    2.50
  -2  -8   3   43.70    2.30
  -2  -8   3   41.90    2.40
   2  -8  -3   44.20    2.40
   2  -8  -3   38.40    2.50
  -2   8   3   46.00    2.40
  -2   8   3   40.20    2.40
  -2   8   3   43.80    2.50
   1  -8  -3   67.39    3.60
   1  -8  -3   68.59    3.50
  -1  -8   3   68.99    3.50
   1  -8  -3   67.49    3.50
  -1  -8   3   59.99    3.50
  -1   8   3   64.19    3.50
  -1   8   3   66.89    3.50
   0  -8  -3   58.69    3.10
   0  -8   3   54.59    3.00
   0  -8  -3   58.99    3.10
   0  -8   3   57.29    3.00
   0  -8  -3   56.49    3.10
   0   8   3   51.29    3.10
   0   8  -3   57.69    2.90
   0   8   3   58.49    3.10
   0   8   3   56.99    3.10
  -1  -8  -3   61.99    3.70
   1  -8   3   70.79    3.70
   1  -8   3   68.59    3.50
   1  -8   3   72.59    3.70
  -1  -8  -3   73.59    3.80
  -1   8  -3   69.69    3.60
   1   8   3   67.59    3.70
   1   8   3   67.49    3.70
  -1   8  -3   73.99    3.70
   2  -8   3   16.20    1.10
  -2  -8  -3   18.20    1.30
   2  -8   3   17.30    1.20
  -2  -8  -3   17.30    1.30
  -2   8  -3   18.20    1.20
  -2   8  -3   17.00    1.20
   2   8   3   16.80    1.30
   2   8   3   18.80    1.30
   3  -8   3    9.00    0.80
  -3  -8  -3    7.40    0.90
  -3  -8  -3    7.00    0.90
   3  -8   3    7.30    0.70
   3   8   3    7.50    0.90
  -3   8  -3    6.50    0.80
   3   8   3    7.90    0.80
  -3   8  -3    7.50    0.80
  -4  -8  -3   24.80    1.80
  -4  -8  -3   23.90    1.70
   4  -8   3   23.20    1.60
   4  -8   3   25.60    1.60
  -4   8  -3   25.60    1.60
  -4   8  -3   24.70    1.70
   4   8   3   29.20    1.80
   4   8   3   25.40    1.70
  -5  -8  -3    5.00    0.80
   5  -8   3    5.40    0.70
  -5  -8  -3    5.30    0.90
   5  -8   3    4.40    0.70
   5   8   3    5.70    0.80
  -5   8  -3    5.40    0.80
  -5   8  -3    5.30    0.90
   5   8   3    4.10    0.80
   6  -8   3    5.60    0.90
  -6  -8  -3    5.10    0.80
   6  -8   3    4.80    0.70
  -6  -8  -3    5.80    0.90
  -6   8  -3    6.30    1.00
   6   8   3    5.60    0.80
   6   8   3    6.00    1.00
   6   8   3    4.30    0.80
  -6   8  -3    5.30    0.80
  -7  -8  -3    0.50    0.60
   7  -8   3    0.50    0.40
  -7  -8  -3    0.70    0.50
   7  -8   3   -0.20    0.40
  -7   8  -3   -0.10    0.50
   7   8   3   -0.10    0.50
   7   8   3    0.90    0.40
   7   8   3    0.70    0.60
  -7   8  -3    0.60    0.60
   8  -8   3    5.30    1.00
   8  -8   3    7.70    1.00
   8   8   3    7.70    0.90
   8   8   3    6.40    1.10
   8   8   3    7.10    1.10
  -8   8  -3    6.30    1.20
  -8   8  -3    6.30    1.00
   9  -8   3   38.30    2.80
   9  -8   3   39.70    2.60
  -9   8  -3   37.90    3.00
   9   8   3   38.30    2.70
   9   8   3   39.10    2.80
   9   8   3   40.20    2.40
  10  -8   3   36.40    2.50
  10  -8   3   38.50    2.80
 -10  -8  -3   35.10    2.90
  10  -8   3   37.30    2.40
  10   8   3   36.20    2.70
 -10   8  -3   32.50    2.50
  10   8   3   35.20    2.20
 -10   8  -3   33.00    2.90
  11  -8   3    1.80    0.80
  11  -8   3    2.70    0.70
  11   8   3    1.60    0.70
  11   8   3    2.50    0.60
  11   8   3    1.30    0.80
 -11   8  -3    0.10    0.80
  12  -8   3    4.80    1.20
 -12   8  -3    3.50    1.20
  12   8   3    1.30    0.80
  12   8   3    3.30    0.70
  13  -9  -3    1.70    0.80
  13  -9  -3    2.30    0.60
  13   9  -3    1.70    0.70
  13   9  -3    1.00    0.60
 -13   9   3    2.50    1.20
  12  -9  -3    0.90    0.70
  12  -9  -3    0.80    0.50
  12   9  -3    1.40    0.60
 -12   9   3    0.30    0.80
  12   9  -3    1.10    0.60
  11  -9  -3    2.40    1.00
 -11  -9   3    1.10    0.70
  11  -9  -3    2.60    0.60
  11  -9  -3    1.50    0.70
  11   9  -3    3.90    0.70
 -11   9   3    3.40    0.90
  11   9  -3    2.60    0.70
 -11   9   3    2.80    0.80
  10  -9  -3    3.80    0.70
 -10  -9   3    3.30    0.90
  10  -9  -3    3.90    0.90
 -10   9   3    4.80    1.00
  10   9  -3    4.60    0.80
  10   9  -3    4.10    0.70
 -10   9   3    5.40    1.10
   9  -9  -3    0.60    0.50
  -9  -9   3    1.00    0.60
   9  -9  -3    0.60    0.40
  -9   9   3    1.50    0.70
  -9   9   3    1.50    0.70
   9   9  -3    1.00    0.40
   9   9  -3    0.90    0.50
   8  -9  -3    0.00    0.40
  -8  -9   3    0.00    0.50
   8  -9  -3    0.60    0.50
   8  -9  -3   -0.30    0.40
  -8  -9   3    0.40    0.30
  -8   9   3   -0.10    0.50
   8   9  -3    0.10    0.30
  -8   9   3    0.20    0.50
   8   9  -3   -0.30    0.40
   7  -9  -3  131.79    6.80
  -7  -9   3  131.89    6.40
   7  -9  -3  123.69    6.70
  -7  -9   3  129.79    6.80
   7  -9  -3  126.09    6.50
  -7   9   3  121.49    6.70
  -7   9   3  130.59    6.70
   7   9  -3  126.59    6.30
   7   9  -3  128.29    6.50
   6  -9  -3  212.08   10.60
  -6  -9   3  217.98   10.50
  -6  -9   3  206.48   10.20
   6  -9  -3  190.68   10.40
   6  -9  -3  207.08   10.30
  -6   9   3  217.38   10.40
   6   9  -3  211.58   10.30
  -6   9   3  202.28   10.40
   6   9  -3  209.08   10.10
   5  -9  -3   25.10    1.80
   5  -9  -3   24.00    1.70
  -5  -9   3   28.10    1.60
   5  -9  -3   28.30    1.70
  -5  -9   3   25.70    1.80
  -5   9   3   24.30    1.60
  -5   9   3   25.40    1.70
   5   9  -3   27.00    1.40
  -5   9   3   24.50    1.70
   4  -9  -3    0.90    0.40
  -4  -9   3    0.40    0.40
  -4  -9   3    1.00    0.30
   4  -9  -3    0.50    0.40
   4  -9  -3    0.80    0.40
  -4   9   3    0.50    0.40
   4   9  -3    0.50    0.10
  -4   9   3    0.90    0.40
  -4   9   3    0.10    0.30
   3  -9  -3    9.80    0.90
   3  -9  -3    8.50    0.90
  -3  -9   3   10.80    0.80
   3  -9  -3    9.80    0.90
  -3   9   3   10.90    0.90
  -3   9   3    8.50    0.90
   2  -9  -3  508.15   24.20
   2  -9  -3  512.45   24.20
   2  -9  -3  518.65   24.20
  -2  -9   3  492.25   24.20
   2  -9  -3  488.15   24.30
  -2   9   3  493.15   24.20
  -2   9   3  500.15   24.20
   1  -9  -3   49.20    2.70
  -1  -9   3   49.00    2.70
   1  -9  -3   48.90    2.80
   1  -9  -3   54.59    2.80
  -1  -9   3   47.40    2.70
  -1   9   3   49.40    2.80
  -1   9   3   48.10    2.70
   0  -9  -3   84.69    4.30
   0  -9   3   81.69    4.20
   0  -9  -3   84.09    4.30
   0  -9   3   77.69    4.00
   0  -9   3   84.69    4.20
   0  -9  -3   79.79    4.20
   0   9   3   78.49    4.20
   0   9   3   76.89    4.30
   0   9   3   84.59    4.30
   0   9  -3   74.89    4.00
   1  -9   3  218.48   10.30
   1  -9   3  199.48   10.10
  -1  -9  -3  211.28   10.40
  -1  -9  -3  202.58   10.40
  -1  -9  -3  219.48   10.40
   1  -9   3  209.98   10.30
   1   9   3  213.08   10.40
   1   9   3  205.88   10.40
  -1   9  -3  205.18   10.20
   2  -9   3    0.30    0.30
   2  -9   3    0.20    0.20
  -2  -9  -3    0.20    0.30
  -2  -9  -3   -0.10    0.30
   2  -9   3   -0.20    0.30
   2   9   3    0.00    0.30
  -2   9  -3    0.20    0.30
  -2   9  -3    0.20    0.30
   2   9   3    0.20    0.30
  -3  -9  -3    6.40    0.90
   3  -9   3    8.00    0.70
   3  -9   3    7.20    0.80
  -3  -9  -3    8.80    1.00
  -3   9  -3    8.40    0.80
   3   9   3    7.60    1.00
  -3   9  -3    7.60    0.90
   3   9   3    8.70    0.90
  -4  -9  -3   52.39    2.90
   4  -9   3   46.90    2.60
  -4  -9  -3   46.10    2.80
   4  -9   3   45.20    2.70
   4   9   3   43.50    2.70
  -4   9  -3   49.90    2.80
  -4   9  -3   45.70    2.70
   4   9   3   42.90    2.80
  -5  -9  -3   95.19    5.30
   5  -9   3   93.99    5.10
   5  -9   3   94.79    5.20
  -5  -9  -3  102.39    5.30
   5   9   3  103.99    5.20
   5   9   3   97.89    5.30
  -5   9  -3   95.49    5.30
  -5   9  -3  101.09    5.20
   6  -9   3    2.70    0.70
  -6  -9  -3    2.20    0.60
  -6  -9  -3    2.20    0.70
   6  -9   3    2.10    0.50
  -6   9  -3    2.60    0.80
  -6   9  -3    3.60    0.70
   6   9   3    2.10    0.70
   6   9   3    1.50    0.50
   6   9   3    2.80    0.70
  -7  -9  -3   65.69    3.70
  -7  -9  -3   69.59    3.90
   7  -9   3   61.79    3.60
   7  -9   3   58.99    3.70
   7   9   3   54.79    3.70
   7   9   3   62.69    3.80
  -7   9  -3   66.49    3.70
   7   9   3   61.09    3.50
  -7   9  -3   66.29    3.90
   8  -9   3   11.70    1.20
   8  -9   3   12.20    1.20
   8  -9   3   10.10    1.40
  -8  -9  -3   11.40    1.30
   8   9   3    9.40    1.10
  -8   9  -3   12.70    1.40
   8   9   3    8.20    1.30
   8   9   3   11.70    1.50
  -8   9  -3    8.00    1.30
   9  -9   3   30.80    2.50
   9  -9   3   33.00    2.20
   9  -9   3   34.00    2.30
   9   9   3   35.60    2.50
   9   9   3   35.10    2.50
  -9   9  -3   31.30    2.70
  -9   9  -3   31.20    2.40
   9   9   3   32.70    2.10
  10  -9   3    1.70    0.60
  10  -9   3    2.10    0.90
  10  -9   3    1.80    0.60
 -10  -9  -3    2.00    0.80
  10   9   3    2.40    0.80
 -10   9  -3    2.20    0.90
  10   9   3    2.60    0.60
 -10   9  -3    1.40    0.70
  11  -9   3    1.50    0.90
  11   9   3    2.50    0.60
  11   9   3    1.60    0.80
 -11   9  -3    1.50    1.00
  11   9   3    1.80    0.90
  12  -9   3    5.00    0.90
  12  -9   3    5.00    1.30
 -12   9  -3    3.80    1.30
  12   9   3    4.70    1.10
  12   9   3    4.80    0.80
  12 -10  -3    0.90    0.70
  12 -10  -3    0.70    0.50
 -12  10   3    0.00    0.80
  12  10  -3    0.00    0.50
  12  10  -3    0.50    0.60
 -11 -10   3    2.00    0.80
  11 -10  -3    1.80    0.80
  11 -10  -3    2.80    0.60
 -11  10   3    2.60    0.80
  11  10  -3    2.20    0.70
  11  10  -3    2.80    0.60
  10 -10  -3   36.20    2.40
  10 -10  -3   38.20    2.80
 -10 -10   3   40.50    2.80
  10 -10  -3   38.30    2.70
 -10  10   3   40.10    2.90
  10  10  -3   39.10    2.30
  10  10  -3   42.80    2.60
 -10  10   3   42.90    2.80
  -9 -10   3    5.40    0.60
   9 -10  -3    6.00    1.00
   9 -10  -3    4.80    0.80
  -9 -10   3    5.80    1.10
  -9  10   3    6.30    1.00
   9  10  -3    4.40    0.80
  -9  10   3    4.50    0.90
   9  10  -3    5.70    0.70
  -8 -10   3    2.30    0.70
   8 -10  -3    4.20    0.80
   8 -10  -3    3.20    0.70
  -8 -10   3    2.80    0.50
   8 -10  -3    4.20    1.00
   8  10  -3    4.20    0.60
  -8  10   3    4.00    0.90
   8  10  -3    2.80    0.70
  -8  10   3    4.30    0.90
  -7 -10   3  317.27   15.60
   7 -10  -3  303.47   15.50
  -7 -10   3  315.87   15.30
   7 -10  -3  314.67   15.70
   7 -10  -3  322.67   15.50
  -7  10   3  293.77   15.50
   7  10  -3  321.97   15.40
  -7  10   3  327.27   15.60
   7  10  -3  314.47   15.20
   6 -10  -3    5.90    0.80
   6 -10  -3    6.10    0.90
  -6 -10   3    5.80    0.90
  -6 -10   3    7.00    0.80
   6 -10  -3    6.20    1.00
  -6  10   3    4.80    0.80
   6  10  -3    6.30    0.50
  -6  10   3    4.80    0.80
   5 -10  -3   25.00    1.70
   5 -10  -3   24.20    1.70
  -5 -10   3   26.20    1.60
  -5 -10   3   25.60    1.80
   5 -10  -3   29.00    1.90
  -5  10   3   26.90    1.80
   5  10  -3   24.40    1.40
  -5  10   3   26.80    1.80
  -5  10   3   24.50    1.70
  -4 -10   3  229.18   11.50
   4 -10  -3  244.08   11.80
   4 -10  -3  232.88   11.70
  -4 -10   3  237.08   11.70
   4 -10  -3  240.08   11.70
  -4  10   3  247.68   11.70
  -4  10   3  237.18   11.70
  -4  10   3  221.48   11.70
   3 -10  -3  219.58   11.20
   3 -10  -3  237.08   11.10
  -3 -10   3  233.18   11.10
  -3 -10   3  211.28   10.90
   3 -10  -3  223.98   11.10
   3 -10  -3  218.88   11.00
  -3  10   3  219.98   11.10
  -3  10   3  228.08   11.00
  -3  10   3  215.88   11.00
   2 -10  -3  425.26   20.70
   2 -10  -3  414.66   20.70
  -2 -10   3  433.46   20.70
   2 -10  -3  437.66   20.70
  -2 -10   3  432.36   20.60
  -2  10   3  452.35   20.70
  -2  10   3  412.96   20.60
  -2  10   3  400.76   20.60
   1 -10  -3  116.49    6.00
   1 -10  -3  122.39    6.10
  -1 -10   3  119.59    6.00
  -1 -10   3  116.59    5.90
   1 -10  -3  119.09    6.10
  -1  10   3  109.99    6.00
  -1  10   3  113.99    6.00
   1  10  -3  119.39    5.70
   0 -10   3   29.30    1.60
   0 -10  -3   28.60    1.90
   0 -10   3   29.10    1.80
   0 -10   3   28.20    1.80
   0 -10  -3   30.80    1.90
   0  10   3   28.90    1.80
   0  10   3   30.30    1.90
   0  10  -3   30.70    1.60
   1 -10   3   19.60    1.30
   1 -10   3   17.40    1.10
   1 -10   3   17.80    1.30
  -1 -10  -3   19.90    1.40
  -1 -10  -3   18.40    1.40
  -1 -10  -3   17.60    1.40
   1  10   3   18.60    1.40
  -1  10  -3   18.50    1.20
   1  10   3   18.40    1.40
   1  10   3   19.10    1.30
   2 -10   3   44.10    2.40
  -2 -10  -3   39.30    2.50
  -2 -10  -3   40.80    2.50
   2 -10   3   38.00    2.30
   2 -10   3   38.40    2.20
  -2  10  -3   41.30    2.40
   2  10   3   41.70    2.50
   2  10   3   41.00    2.40
  -2  10  -3   37.80    2.20
  -3 -10  -3   24.30    1.80
   3 -10   3   23.20    1.50
  -3 -10  -3   27.50    1.90
   3 -10   3   28.80    1.70
   3 -10   3   26.80    1.70
   3  10   3   24.30    1.70
  -3  10  -3   24.40    1.70
  -3  10  -3   26.20    1.70
   3  10   3   23.70    1.80
  -4 -10  -3    9.30    1.10
   4 -10   3   11.30    1.00
   4 -10   3   12.00    1.00
   4 -10   3   10.70    1.10
  -4 -10  -3   10.90    1.20
  -4  10  -3   11.00    1.00
   4  10   3    9.20    1.10
   4  10   3   10.10    1.10
  -4  10  -3   10.50    1.10
   5 -10   3   28.60    1.80
   5 -10   3   27.20    2.00
  -5 -10  -3   27.60    2.00
  -5 -10  -3   28.30    2.10
   5 -10   3   29.60    1.90
   5  10   3   28.40    1.90
   5  10   3   30.00    2.10
  -5  10  -3   27.40    2.00
  -5  10  -3   26.30    1.90
  -6 -10  -3    3.90    0.80
   6 -10   3    3.00    0.60
  -6 -10  -3    4.70    0.90
   6 -10   3    5.20    0.80
   6 -10   3    3.30    0.80
   6  10   3    5.10    0.80
   6  10   3    4.20    0.90
  -6  10  -3    4.50    0.80
  -6  10  -3    3.90    0.90
   6  10   3    2.40    0.80
   7 -10   3  143.09    7.30
   7 -10   3  149.88    7.30
   7 -10   3  133.89    7.50
  -7 -10  -3  138.99    7.40
  -7  10  -3  136.09    7.40
   7  10   3  142.09    7.50
  -7  10  -3  132.59    7.60
   7  10   3  146.69    7.60
   7  10   3  144.09    7.30
   8 -10   3   39.00    2.40
  -8 -10  -3   35.90    2.50
   8 -10   3   36.50    2.60
   8 -10   3   35.60    2.40
   8  10   3   36.70    2.30
  -8  10  -3   34.50    2.80
   8  10   3   31.10    2.50
   8  10   3   38.30    2.60
   9 -10   3    0.60    0.50
   9 -10   3    0.10    0.50
   9 -10   3    0.20    0.60
   9  10   3    0.10    0.60
  -9  10  -3    0.40    0.60
   9  10   3    0.10    0.40
   9  10   3    1.40    0.70
  -9  10  -3    1.60    0.80
  10 -10   3    4.90    1.10
  10 -10   3    4.50    0.90
 -10 -10  -3    5.30    1.20
 -10  10  -3    7.50    1.50
  10  10   3    6.90    1.30
  10  10   3    6.00    0.90
 -10  10  -3    5.00    1.00
  11 -10   3   24.10    1.90
  11 -10   3   22.70    2.20
  11  10   3   24.40    2.30
  11  10   3   24.00    1.70
  11  10   3   27.00    2.20
 -11  10  -3   23.60    2.60
  12 -10   3    0.10    0.50
  12 -10   3   -0.30    0.80
 -12  10  -3    0.10    1.00
  12  10   3    0.20    0.80
  12  10   3   -0.10    0.40
  12 -11  -3    4.00    1.00
  12 -11  -3    2.90    0.70
  12  11  -3    1.80    0.60
 -12  11   3    4.50    1.20
  12  11  -3    1.30    0.70
 -11 -11   3   12.40    1.70
  11 -11  -3   14.30    1.70
  11 -11  -3   14.20    1.30
  11  11  -3   15.30    1.40
 -11  11   3   12.20    1.70
  11  11  -3   12.60    1.20
  10 -11  -3   -0.10    0.40
 -10 -11   3    0.60    0.60
  10 -11  -3    0.10    0.50
  10 -11  -3    0.30    0.60
  10  11  -3   -0.30    0.50
 -10  11   3    0.20    0.50
 -10  11   3   -0.20    0.60
  10  11  -3    0.10    0.40
  -9 -11   3   27.90    1.70
   9 -11  -3   27.60    2.20
   9 -11  -3   28.20    2.00
  -9 -11   3   31.80    2.30
   9 -11  -3   27.70    2.30
   9  11  -3   30.00    2.00
   9  11  -3   29.00    1.80
  -9  11   3   31.80    2.20
  -9  11   3   27.10    2.20
  -8 -11   3   19.70    1.40
   8 -11  -3   21.10    1.60
   8 -11  -3   22.90    1.90
   8 -11  -3   21.60    1.80
  -8 -11   3   22.00    1.90
  -8  11   3   20.30    1.80
   8  11  -3   22.40    1.60
   8  11  -3   22.00    1.40
  -8  11   3   23.70    1.80
   7 -11  -3  264.47   13.30
   7 -11  -3  253.57   13.10
   7 -11  -3  275.37   13.10
  -7 -11   3  266.87   13.30
  -7 -11   3  257.97   12.90
  -7  11   3  262.27   13.20
  -7  11   3  262.77   13.20
   7  11  -3  262.97   12.70
  -6 -11   3  254.27   12.20
  -6 -11   3  243.18   11.90
   6 -11  -3  237.28   12.10
   6 -11  -3  248.78   12.30
   6 -11  -3  249.97   12.10
   6  11  -3  245.88   11.70
  -6  11   3  226.08   12.00
  -6  11   3  233.38   12.10
  -5 -11   3   16.30    1.40
   5 -11  -3   16.80    1.40
   5 -11  -3   14.60    1.30
  -5 -11   3   15.10    1.20
   5 -11  -3   17.80    1.50
  -5  11   3   15.30    1.30
   5  11  -3   16.30    0.90
  -5  11   3   16.50    1.30
  -5  11   3   16.40    1.40
  -4 -11   3   63.39    3.60
   4 -11  -3   57.89    3.60
  -4 -11   3   65.49    3.40
   4 -11  -3   62.09    3.50
   4 -11  -3   63.29    3.60
   4 -11  -3   63.29    3.60
  -4  11   3   62.59    3.50
  -4  11   3   66.39    3.50
  -4  11   3   65.79    3.60
   3 -11  -3    5.50    0.80
   3 -11  -3    5.10    0.80
  -3 -11   3    5.70    0.70
   3 -11  -3    6.70    1.00
   3 -11  -3    7.50    0.90
  -3 -11   3    8.50    1.00
  -3  11   3    8.40    0.90
  -3  11   3    5.80    0.80
  -3  11   3    4.60    0.80
  -2 -11   3   69.99    3.60
   2 -11  -3   67.79    3.80
  -2 -11   3   71.79    3.80
   2 -11  -3   66.69    3.70
   2 -11  -3   71.89    3.80
  -2  11   3   66.99    3.70
  -2  11   3   62.09    3.70
  -2  11   3   64.59    3.70
  -1 -11   3   17.50    1.30
   1 -11  -3   18.60    1.40
  -1 -11   3   19.10    1.40
   1 -11  -3   18.90    1.40
   1 -11  -3   17.50    1.30
  -1 -11   3   16.50    1.30
   1  11  -3   18.40    1.00
  -1  11   3   18.40    1.30
  -1  11   3   16.30    1.30
   0 -11  -3    2.60    0.60
   0 -11   3    3.50    0.70
   0 -11  -3    3.80    0.70
   0 -11   3    2.10    0.50
   0 -11   3    2.80    0.40
   0 -11  -3    1.90    0.50
   0  11  -3    3.20    0.40
   0  11   3    3.50    0.70
   0  11   3    2.60    0.50
  -1 -11  -3  165.68    8.40
   1 -11   3  171.58    8.30
   1 -11   3  166.48    8.30
   1 -11   3  162.78    8.10
  -1 -11  -3  159.18    8.40
  -1 -11  -3  166.58    8.40
   1  11   3  166.68    8.40
   1  11   3  160.88    8.40
  -1  11  -3  170.08    8.10
   1  11   3  162.78    8.30
   2 -11   3   67.09    3.60
   2 -11   3   61.19    3.70
   2 -11   3   70.89    3.80
  -2 -11  -3   75.49    3.90
  -2 -11  -3   68.69    3.90
  -2  11  -3   69.39    3.80
  -2  11  -3   71.39    3.60
   2  11   3   66.09    3.70
   2  11   3   66.19    3.80
   3 -11   3   11.60    1.10
  -3 -11  -3   13.90    1.30
  -3 -11  -3   12.30    1.20
   3 -11   3   10.90    0.90
   3 -11   3   11.70    1.10
  -3  11  -3   11.20    1.00
  -3  11  -3   11.30    1.10
   3  11   3   13.30    1.40
   3  11   3   11.30    1.10
   4 -11   3    8.10    0.90
   4 -11   3    7.90    0.90
   4 -11   3    7.70    1.00
  -4 -11  -3    7.30    1.10
  -4 -11  -3    7.10    1.00
  -4  11  -3    8.60    1.00
   4  11   3    6.70    0.90
  -4  11  -3    5.40    0.90
   4  11   3    8.70    1.10
  -5 -11  -3   77.29    4.30
   5 -11   3   70.79    4.00
   5 -11   3   67.39    4.10
  -5 -11  -3   67.69    4.10
   5 -11   3   77.89    4.00
   5  11   3   72.89    4.20
   5  11   3   70.49    4.00
  -5  11  -3   74.09    4.00
  -5  11  -3   70.39    4.10
  -6 -11  -3  313.67   15.70
   6 -11   3  303.17   15.50
   6 -11   3  320.27   15.40
   6 -11   3  332.67   15.40
  -6 -11  -3  300.47   15.50
  -6  11  -3  295.67   15.60
   6  11   3  317.97   15.40
  -6  11  -3  315.07   15.50
   6  11   3  308.57   15.60
   7 -11   3   76.69    4.20
  -7 -11  -3   75.89    4.30
   7 -11   3   67.59    4.30
   7 -11   3   73.39    4.20
   7  11   3   78.19    4.40
   7  11   3   68.59    4.10
  -7  11  -3   79.49    4.50
  -7  11  -3   74.49    4.30
   7  11   3   72.99    4.40
  -8 -11  -3   18.40    1.60
   8 -11   3   16.40    1.50
   8 -11   3   18.40    1.90
   8 -11   3   18.20    1.50
  -8  11  -3   18.70    2.00
   8  11   3   17.20    1.70
   8  11   3   17.00    1.40
   8  11   3   16.60    1.70
  -9 -11  -3    5.60    1.20
  -9 -11  -3    7.40    1.10
   9 -11   3    8.30    1.40
   9 -11   3    9.40    1.20
   9  11   3    7.10    1.20
  -9  11  -3    5.00    1.10
   9  11   3    7.90    1.00
  -9  11  -3    6.30    1.10
   9  11   3    7.90    1.30
  10 -11   3    1.50    0.70
  10 -11   3    1.50    0.60
  10 -11   3    0.60    0.70
  10  11   3    1.30    0.80
 -10  11  -3    0.30    0.80
  10  11   3    1.40    0.60
  11 -11   3    0.40    0.70
  11 -11   3    0.80    0.60
  11  11   3    0.10    0.70
  11  11   3    0.60    0.70
 -11  11  -3    0.70    1.00
  11  11   3    1.70    0.50
  12 -12  -3    1.00    0.80
 -12  12   3    2.10    1.10
  12  12  -3   -0.30    0.40
  12  12  -3    0.10    0.60
  11 -12  -3   19.70    1.70
  11 -12  -3   22.00    2.00
 -11  12   3   24.30    2.30
  11  12  -3   22.40    1.80
  11  12  -3   20.30    1.50
 -10 -12   3    1.50    0.40
  10 -12  -3    0.70    0.70
 -10 -12   3    0.90    0.60
  10 -12  -3    1.20    0.60
  10  12  -3    2.60    0.70
 -10  12   3    0.90    0.80
 -10  12   3   -0.10    0.60
  10  12  -3    1.10    0.40
   9 -12  -3   16.40    1.80
   9 -12  -3   17.80    1.50
  -9 -12   3   21.10    1.90
  -9 -12   3   18.80    1.30
   9 -12  -3   18.20    1.80
  -9  12   3   17.80    1.80
   9  12  -3   15.60    1.50
  -9  12   3   16.10    1.70
   9  12  -3   18.90    1.20
   8 -12  -3  100.89    5.70
  -8 -12   3  107.09    5.90
  -8 -12   3  102.09    5.40
   8 -12  -3  110.59    5.90
   8 -12  -3  105.49    5.60
  -8  12   3  102.79    5.70
  -8  12   3   99.89    5.70
   8  12  -3  103.69    5.20
  -7 -12   3  129.39    6.70
   7 -12  -3  119.09    6.60
  -7 -12   3  123.39    6.40
   7 -12  -3  126.49    6.80
   7 -12  -3  124.49    6.50
  -7  12   3  119.99    6.60
  -7  12   3  120.39    6.60
   7  12  -3  127.09    6.10
   6 -12  -3   10.60    1.20
  -6 -12   3    9.80    1.00
   6 -12  -3   10.30    1.30
  -6 -12   3   11.80    1.40
   6 -12  -3   12.10    1.30
   6  12  -3   10.90    0.70
  -6  12   3   10.90    1.20
  -6  12   3    7.80    1.10
   5 -12  -3   97.99    5.60
   5 -12  -3  108.89    5.70
  -5 -12   3  108.09    5.50
   5 -12  -3  110.79    5.80
  -5 -12   3  110.59    5.80
  -5  12   3  107.99    5.70
  -5  12   3  100.09    5.60
  -4 -12   3   13.70    1.40
   4 -12  -3   12.40    1.30
   4 -12  -3   10.90    1.20
  -4 -12   3   10.20    1.00
   4 -12  -3   12.90    1.20
   4 -12  -3   12.00    1.30
  -4  12   3   13.20    1.30
  -4  12   3   12.80    1.20
  -4  12   3   11.60    1.10
   3 -12  -3   75.79    4.30
  -3 -12   3   79.49    4.30
  -3 -12   3   80.09    4.40
   3 -12  -3   79.59    4.40
   3 -12  -3   78.19    4.50
   3 -12  -3   82.19    4.40
  -3  12   3   87.49    4.50
  -3  12   3   77.19    4.30
  -3  12   3   81.39    4.30
   2 -12  -3   40.30    2.50
  -2 -12   3   41.40    2.50
  -2 -12   3   41.90    2.40
  -2 -12   3   39.50    2.50
   2 -12  -3   43.20    2.50
   2 -12  -3   37.40    2.50
  -2  12   3   43.50    2.50
  -2  12   3   39.20    2.40
  -1 -12   3   48.30    2.70
  -1 -12   3   45.10    2.60
  -1 -12   3   47.30    2.70
   1 -12  -3   42.10    2.70
   1 -12  -3   42.70    2.70
   1 -12  -3   39.50    2.70
  -1  12   3   50.29    2.70
  -1  12   3   45.20    2.70
   1  12  -3   46.10    2.30
   0 -12   3    5.80    0.80
   0 -12  -3    4.20    0.70
   0 -12   3    4.40    0.50
   0 -12  -3    3.40    0.70
   0 -12  -3    3.10    0.70
   0 -12   3    4.60    0.80
   0  12  -3    4.80    0.50
   0  12   3    5.10    0.70
   0  12   3    3.80    0.60
   1 -12   3   61.69    3.50
   1 -12   3   67.89    3.50
  -1 -12  -3   64.99    3.60
  -1 -12  -3   63.89    3.60
  -1 -12  -3   61.49    3.60
   1 -12   3   59.69    3.30
   1  12   3   57.39    3.50
   1  12   3   67.69    3.60
  -1  12  -3   61.79    3.30
  -2 -12  -3   78.69    4.50
   2 -12   3   79.99    4.20
  -2 -12  -3   84.59    4.50
  -2 -12  -3   75.59    4.50
   2 -12   3   78.99    4.40
   2 -12   3   82.09    4.40
  -2  12  -3   82.89    4.20
   2  12   3   84.89    4.50
  -2  12  -3   82.99    4.40
   2  12   3   80.29    4.40
   2  12   3   80.69    4.40
  -3 -12  -3   88.49    4.70
   3 -12   3   81.09    4.50
   3 -12   3   83.59    4.40
  -3 -12  -3   83.09    4.60
   3 -12   3   87.89    4.50
  -3  12  -3   79.99    4.40
   3  12   3   75.59    4.40
   3  12   3   84.49    4.60
  -3  12  -3   82.99    4.50
  -4 -12  -3   87.39    4.90
  -4 -12  -3   87.99    4.80
   4 -12   3   90.19    4.60
   4 -12   3   85.89    4.70
   4 -12   3   75.89    4.70
   4  12   3   88.89    4.70
  -4  12  -3   87.29    4.70
  -4  12  -3   81.99    4.70
   4  12   3   93.69    4.90
  -5 -12  -3   10.40    1.30
  -5 -12  -3   15.20    1.50
   5 -12   3   12.10    1.40
   5 -12   3   12.60    1.20
   5 -12   3   11.90    1.10
  -5  12  -3   14.60    1.30
  -5  12  -3   14.00    1.50
   5  12   3   12.70    1.50
   5  12   3   11.50    1.20
  -6 -12  -3    3.00    0.80
   6 -12   3    2.40    0.70
   6 -12   3    4.50    0.80
   6 -12   3    3.50    0.70
   6  12   3    4.50    0.90
  -6  12  -3    4.70    0.90
   6  12   3    3.80    0.70
  -6  12  -3    4.60    0.90
   7 -12   3   89.39    4.80
  -7 -12  -3   89.29    5.00
   7 -12   3   92.49    4.80
   7 -12   3   80.59    5.00
   7  12   3   83.19    4.70
   7  12   3   84.69    5.00
   7  12   3   86.29    5.00
  -7  12  -3   90.29    5.10
  -8 -12  -3   47.00    3.20
   8 -12   3   54.09    3.20
   8 -12   3   48.70    3.30
   8  12   3   51.89    3.40
   8  12   3   52.39    3.10
   8  12   3   51.59    3.40
  -8  12  -3   53.29    3.30
  -8  12  -3   53.79    3.60
   9 -12   3   57.79    3.60
   9 -12   3   51.99    3.40
  -9 -12  -3   61.19    3.50
  -9 -12  -3   44.40    3.50
   9 -12   3   54.19    3.30
  -9  12  -3   54.99    3.80
  -9  12  -3   49.99    3.40
   9  12   3   55.39    3.50
   9  12   3   52.79    3.50
   9  12   3   50.39    3.10
  10 -12   3   17.50    2.10
  10 -12   3   16.60    1.60
  10  12   3   19.40    1.50
 -10  12  -3   14.30    2.10
  10  12   3   19.70    1.90
  11 -12   3    0.60    0.80
  11 -12   3   -0.20    0.50
 -11  12  -3   -0.20    0.90
  11  12   3    0.10    0.40
  11  12   3    0.50    0.70
  11  12   3    0.00    0.70
  11 -13  -3   27.80    2.40
  11 -13  -3   27.60    2.50
  11  13  -3   27.90    1.80
 -11  13   3   28.80    2.60
 -10 -13   3    1.00    0.60
  10 -13  -3    0.50    0.70
 -10 -13   3    0.70    0.40
  10  13  -3    0.50    0.40
 -10  13   3    0.30    0.70
   9 -13  -3   39.70    3.10
  -9 -13   3   51.49    2.80
   9 -13  -3   48.30    3.00
   9 -13  -3   43.50    3.10
  -9 -13   3   52.09    3.30
  -9  13   3   47.00    3.20
   9  13  -3   51.39    2.60
  -9  13   3   41.80    3.00
  -8 -13   3   61.89    3.60
   8 -13  -3   54.79    3.40
  -8 -13   3   55.89    3.20
   8 -13  -3   58.19    3.60
   8 -13  -3   55.09    3.50
   8  13  -3   54.69    2.90
  -8  13   3   54.89    3.50
  -8  13   3   51.89    3.40
   7 -13  -3    0.90    0.60
  -7 -13   3   -0.30    0.40
   7 -13  -3    0.30    0.50
   7 -13  -3    0.20    0.60
  -7 -13   3   -0.10    0.50
  -7  13   3    0.20    0.50
   7  13  -3   -0.40    0.20
  -7  13   3   -0.20    0.50
   6 -13  -3   20.60    1.70
   6 -13  -3   19.10    1.80
   6 -13  -3   22.00    1.70
  -6 -13   3   22.60    1.60
  -6 -13   3   18.40    1.70
  -6  13   3   21.80    1.70
   6  13  -3   19.60    1.10
  -6  13   3   18.70    1.70
  -5 -13   3  197.68    9.80
   5 -13  -3  177.68    9.60
   5 -13  -3  184.28    9.70
   5 -13  -3  199.28    9.70
  -5 -13   3  196.88    9.50
   5 -13  -3  191.88    9.80
  -5  13   3  189.48    9.70
  -5  13   3  178.68    9.60
   4 -13  -3  195.48    9.70
  -4 -13   3  190.68    9.70
   4 -13  -3  178.68    9.60
   4 -13  -3  190.08    9.80
   4 -13  -3  192.88    9.70
  -4 -13   3  189.28    9.50
  -4  13   3  202.98    9.60
  -4  13   3  183.38    9.60
  -4  13   3  188.98    9.70
   3 -13  -3   56.69    3.10
   3 -13  -3   50.49    3.10
  -3 -13   3   53.69    3.00
   3 -13  -3   48.20    3.00
   3 -13  -3   50.29    3.20
  -3 -13   3   55.09    3.10
  -3  13   3   47.40    3.00
  -3  13   3   50.19    3.00
  -3  13   3   50.29    3.10
  -2 -13   3   19.80    1.50
  -2 -13   3   20.10    1.40
   2 -13  -3   20.20    1.60
   2 -13  -3   17.00    1.50
  -2 -13   3   20.60    1.60
   2 -13  -3   18.50    1.50
  -2  13   3   16.30    1.40
  -2  13   3   17.10    1.40
   1 -13  -3   15.80    1.50
  -1 -13   3   18.70    1.50
  -1 -13   3   18.90    1.50
   1 -13  -3   20.30    1.50
  -1 -13   3   21.00    1.50
   1 -13  -3   18.40    1.50
  -1  13   3   20.00    1.50
  -1  13   3   19.90    1.50
   1  13  -3   18.30    1.10
   0 -13  -3    5.70    0.90
   0 -13  -3    4.60    0.80
   0 -13   3    5.50    0.80
   0 -13   3    5.50    0.80
   0 -13  -3    4.10    0.80
   0  13   3    4.80    0.70
   0  13  -3    4.70    0.50
   0  13   3    4.30    0.70
   1 -13   3   -0.20    0.30
  -1 -13  -3    0.00    0.40
   1 -13   3    0.80    0.40
  -1 -13  -3   -0.40    0.40
   1 -13   3   -0.10    0.40
  -1 -13  -3   -0.70    0.40
  -1  13  -3    0.20    0.30
   1  13   3    0.20    0.40
   1  13   3   -0.60    0.30
  -2 -13  -3    6.80    1.00
   2 -13   3    7.30    0.90
  -2 -13  -3    7.50    1.00
   2 -13   3    6.80    0.90
   2 -13   3    7.90    0.80
  -2 -13  -3    9.60    1.20
   2  13   3    7.40    0.90
   2  13   3    8.60    1.00
  -2  13  -3    8.10    0.90
   2  13   3    8.20    1.10
   3 -13   3   26.90    1.70
   3 -13   3   24.90    1.80
  -3 -13  -3   24.20    1.90
  -3 -13  -3   26.80    2.00
   3 -13   3   21.40    1.80
  -3  13  -3   29.00    1.80
  -3  13  -3   25.80    1.90
   3  13   3   24.70    1.90
   3  13   3   26.20    1.80
   4 -13   3    0.60    0.50
   4 -13   3   -0.20    0.40
  -4 -13  -3    0.00    0.50
  -4 -13  -3   -0.10    0.50
   4 -13   3    0.30    0.40
  -4  13  -3    0.10    0.50
   4  13   3   -0.50    0.40
   4  13   3    0.10    0.40
  -4  13  -3    0.20    0.40
   5 -13   3    3.70    0.70
   5 -13   3    6.10    0.90
  -5 -13  -3    4.70    0.90
   5 -13   3    5.80    1.00
   5  13   3    5.30    1.00
  -5  13  -3    4.60    0.90
[truncated: 867,085 more chars]
