# Supplementary material for: Azetidinylideneketenimines as a Multimodal Synthetic Platform: Coordination Chemistry and Cycloaddition‐Triggered Transformations
Source: Angew Chem Int Ed Engl. 2026 Mar 30;65(20):e1569919. doi: 10.1002/anie.1569919 (PMC13159403; doi:10.1002/anie.1569919)
Supplement: Supplementary file 2 — Supporting File 2: anie72019‐sup‐0002‐Data.zip. [file ANIE-65-e1569919-s001.zip › Cpd_7Naph_CCDC2523262_si069a_2.cif]

 
data_si069a
 
_audit_creation_method            'SHELXL-2018/1'
_shelx_SHELXL_version_number      '2018/1'
_chemical_name_systematic         ?
_chemical_name_common             ?
_chemical_melting_point           ?
_chemical_formula_moiety          ?
_chemical_formula_sum
 'C27 H35 N3 O2' 
_chemical_formula_weight          433.58

loop_
 _atom_type_symbol
 _atom_type_description
 _atom_type_scat_dispersion_real
 _atom_type_scat_dispersion_imag
 _atom_type_scat_source
 'C'  'C'   0.0033   0.0016
 'International Tables Vol C Tables 4.2.6.8 and 6.1.1.4'
 'H'  'H'   0.0000   0.0000
 'International Tables Vol C Tables 4.2.6.8 and 6.1.1.4'
 'N'  'N'   0.0061   0.0033
 'International Tables Vol C Tables 4.2.6.8 and 6.1.1.4'
 'O'  'O'   0.0106   0.0060
 'International Tables Vol C Tables 4.2.6.8 and 6.1.1.4'
 
_space_group_crystal_system       triclinic
_space_group_IT_number            2
_space_group_name_H-M_alt         'P -1'
_space_group_name_Hall            '-P 1'
 
_shelx_space_group_comment
;
The symmetry employed for this shelxl refinement is uniquely defined
by the following loop, which should always be used as a source of
symmetry information in preference to the above space-group names.
They are only intended as comments.
;
 
loop_
 _space_group_symop_operation_xyz
 'x, y, z'
 '-x, -y, -z'
 
_cell_length_a                    9.9583(3)
_cell_length_b                    11.2228(4)
_cell_length_c                    11.9263(3)
_cell_angle_alpha                 70.269(3)
_cell_angle_beta                  76.379(2)
_cell_angle_gamma                 86.134(2)
_cell_volume                      1219.23(7)
_cell_formula_units_Z             2
_cell_measurement_temperature     120(2)
_cell_measurement_reflns_used   17915
_cell_measurement_theta_min     2.8090
_cell_measurement_theta_max     31.1660
 
_exptl_crystal_description        block
_exptl_crystal_colour             colorless
_exptl_crystal_density_meas       ?
_exptl_crystal_density_method     ?
_exptl_crystal_density_diffrn     1.181          
_exptl_crystal_F_000              468
_exptl_transmission_factor_min    ?
_exptl_transmission_factor_max    ?
_exptl_crystal_size_max           0.200
_exptl_crystal_size_mid           0.100
_exptl_crystal_size_min           0.100
_exptl_absorpt_coefficient_mu     0.075
_shelx_estimated_absorpt_T_min    0.985
_shelx_estimated_absorpt_T_max    0.993
_exptl_absorpt_correction_T_min                   0.51155
_exptl_absorpt_correction_T_max                   1.00000
_exptl_absorpt_correction_type            multi-scan
_exptl_absorpt_process_details
;
CrysAlisPro 1.171.40.61a (Rigaku Oxford Diffraction, 2019)
Empirical absorption correction using spherical harmonics,
 implemented in SCALE3 ABSPACK scaling algorithm.
;
_oxdiff_exptl_absorpt_empirical_full_min           0.798
_oxdiff_exptl_absorpt_empirical_full_max           1.413
_oxdiff_exptl_absorpt_empirical_details
;
Empirical correction (ABSPACK) includes:
- Absorption correction using spherical harmonics
- Frame scaling
;
_exptl_absorpt_special_details    ?

_diffrn_ambient_temperature       120(2)
_diffrn_source 'Rotating-anode X-ray tube'
_diffrn_source_type 'Rigaku (Mo) X-ray Source'
_diffrn_radiation_probe x-ray
_diffrn_radiation_type 'Mo K\a'
_diffrn_radiation_wavelength 0.71073
_diffrn_radiation_monochromator mirror
_diffrn_measurement_device 'four-circle diffractometer'
_diffrn_measurement_device_type 'XtaLAB AFC10 (RCD3): fixed-chi single'
_diffrn_detector 'Hybrid Pixel Array Detector'
_diffrn_detector_area_resol_mean 10.0000
_diffrn_reflns_number             33910
_diffrn_reflns_av_unetI/netI      0.0203
_diffrn_reflns_av_R_equivalents   0.0321
_diffrn_reflns_limit_h_min        -12
_diffrn_reflns_limit_h_max        12
_diffrn_reflns_limit_k_min        -12
_diffrn_reflns_limit_k_max        14
_diffrn_reflns_limit_l_min        -15
_diffrn_reflns_limit_l_max        15
_diffrn_reflns_theta_min          2.751
_diffrn_reflns_theta_max          27.497
_diffrn_reflns_theta_full         25.242
_diffrn_measured_fraction_theta_max   0.997
_diffrn_measured_fraction_theta_full  0.997
_diffrn_reflns_Laue_measured_fraction_max    0.997
_diffrn_reflns_Laue_measured_fraction_full   0.997
_diffrn_reflns_point_group_measured_fraction_max   0.997
_diffrn_reflns_point_group_measured_fraction_full  0.997
_reflns_number_total              5588
_reflns_number_gt                 4934
_reflns_threshold_expression      'I > 2\s(I)'
_reflns_Friedel_coverage          0.000
_reflns_Friedel_fraction_max      .
_reflns_Friedel_fraction_full     .
 
_reflns_special_details
;
 Reflections were merged by SHELXL according to the crystal
 class for the calculation of statistics and refinement.
 
 _reflns_Friedel_fraction is defined as the number of unique
 Friedel pairs measured divided by the number that would be
 possible theoretically, ignoring centric projections and
 systematic absences.
;
 
_computing_data_collection        'CrysAlisPro 1.171.40.61a (Rigaku OD, 2019)'
_computing_cell_refinement        'CrysAlisPro 1.171.40.61a (Rigaku OD, 2019)'
_computing_data_reduction         'CrysAlisPro 1.171.40.61a (Rigaku OD, 2019)'
_computing_structure_solution     'SHELXT 2018/2 (Sheldrick, 2018)'
_computing_structure_refinement 'SHELXL-2018/1 (Sheldrick, 2018)'
_computing_molecular_graphics     ?
_computing_publication_material   ?
_refine_special_details           ?
_refine_ls_structure_factor_coef  Fsqd
_refine_ls_matrix_type            full
_refine_ls_weighting_scheme       calc
_refine_ls_weighting_details
'w=1/[\s^2^(Fo^2^)+(0.0513P)^2^+0.3404P] where P=(Fo^2^+2Fc^2^)/3'
_atom_sites_solution_primary      ?
_atom_sites_solution_secondary    ?
_atom_sites_solution_hydrogens    geom
_refine_ls_hydrogen_treatment     constr
_refine_ls_extinction_method      none
_refine_ls_extinction_coef        .
_refine_ls_number_reflns          5588
_refine_ls_number_parameters      297
_refine_ls_number_restraints      0
_refine_ls_R_factor_all           0.0467
_refine_ls_R_factor_gt            0.0393
_refine_ls_wR_factor_ref          0.1077
_refine_ls_wR_factor_gt           0.0998
_refine_ls_goodness_of_fit_ref    1.065
_refine_ls_restrained_S_all       1.065
_refine_ls_shift/su_max           0.000
_refine_ls_shift/su_mean          0.000
 
loop_
 _atom_site_label
 _atom_site_type_symbol
 _atom_site_fract_x
 _atom_site_fract_y
 _atom_site_fract_z
 _atom_site_U_iso_or_equiv
 _atom_site_adp_type
 _atom_site_occupancy
 _atom_site_site_symmetry_order  
 _atom_site_calc_flag
 _atom_site_refinement_flags_posn
 _atom_site_refinement_flags_adp
 _atom_site_refinement_flags_occupancy
 _atom_site_disorder_assembly
 _atom_site_disorder_group
C1 C 0.51560(9) 0.70791(9) 0.57156(9) 0.01856(19) Uani 1 1 d . . . . .
C2 C 0.60569(10) 0.78322(9) 0.61319(8) 0.01862(19) Uani 1 1 d . . . . .
H1 H 0.563388 0.867452 0.609518 0.022 Uiso 1 1 calc R U . . .
C3 C 0.55090(10) 0.68222(10) 0.74640(9) 0.0223(2) Uani 1 1 d . . . . .
N1 N 0.47762(8) 0.62129(8) 0.68266(7) 0.02047(18) Uani 1 1 d . . . . .
C4 C 0.47640(10) 0.72537(9) 0.46411(9) 0.01986(19) Uani 1 1 d . . . . .
C5 C 0.49028(10) 0.83217(10) 0.34889(9) 0.0212(2) Uani 1 1 d . . . . .
N2 N 0.39334(9) 0.77219(9) 0.31124(8) 0.02421(19) Uani 1 1 d . . . . .
C6 C 0.37688(10) 0.66691(10) 0.42308(9) 0.0217(2) Uani 1 1 d . . . . .
N3 N 0.75054(8) 0.79893(8) 0.55987(8) 0.02153(18) Uani 1 1 d . . . . .
C7 C 0.82541(10) 0.70773(10) 0.50536(10) 0.0257(2) Uani 1 1 d . . . . .
H2 H 0.765064 0.630568 0.534663 0.031 Uiso 1 1 calc R U . . .
C8 C 0.85670(12) 0.75434(13) 0.36539(11) 0.0361(3) Uani 1 1 d . . . . .
H3 H 0.770918 0.781518 0.337819 0.054 Uiso 1 1 calc R U . . .
H4 H 0.897072 0.685502 0.335628 0.054 Uiso 1 1 calc R U . . .
H5 H 0.922152 0.825820 0.333136 0.054 Uiso 1 1 calc R U . . .
C9 C 0.95962(12) 0.66673(12) 0.54947(13) 0.0361(3) Uani 1 1 d . . . . .
H6 H 1.024533 0.738637 0.516824 0.054 Uiso 1 1 calc R U . . .
H7 H 1.000908 0.597532 0.520688 0.054 Uiso 1 1 calc R U . . .
H8 H 0.939043 0.637853 0.639050 0.054 Uiso 1 1 calc R U . . .
C10 C 0.81498(10) 0.92211(10) 0.53202(9) 0.0227(2) Uani 1 1 d . . . . .
H9 H 0.914865 0.915514 0.494156 0.027 Uiso 1 1 calc R U . . .
C11 C 0.75659(12) 1.03172(10) 0.44065(10) 0.0300(2) Uani 1 1 d . . . . .
H10 H 0.760371 1.011085 0.366418 0.045 Uiso 1 1 calc R U . . .
H11 H 0.811501 1.108628 0.419788 0.045 Uiso 1 1 calc R U . . .
H12 H 0.660453 1.045746 0.477146 0.045 Uiso 1 1 calc R U . . .
C12 C 0.80876(12) 0.95023(12) 0.65000(11) 0.0329(3) Uani 1 1 d . . . . .
H13 H 0.712099 0.951291 0.693082 0.049 Uiso 1 1 calc R U . . .
H14 H 0.852104 1.032889 0.630125 0.049 Uiso 1 1 calc R U . . .
H15 H 0.858109 0.884515 0.702397 0.049 Uiso 1 1 calc R U . . .
C13 C 0.66079(12) 0.60101(11) 0.80435(10) 0.0319(2) Uani 1 1 d . . . . .
H16 H 0.616525 0.537133 0.881454 0.048 Uiso 1 1 calc R U . . .
H17 H 0.722614 0.654580 0.820420 0.048 Uiso 1 1 calc R U . . .
H18 H 0.714220 0.558870 0.748614 0.048 Uiso 1 1 calc R U . . .
C14 C 0.45305(13) 0.73788(12) 0.83437(10) 0.0319(2) Uani 1 1 d . . . . .
H19 H 0.385862 0.791764 0.792613 0.048 Uiso 1 1 calc R U . . .
H20 H 0.506079 0.788534 0.862047 0.048 Uiso 1 1 calc R U . . .
H21 H 0.404240 0.669145 0.905051 0.048 Uiso 1 1 calc R U . . .
C15 C 0.36867(11) 0.52357(10) 0.72505(10) 0.0248(2) Uani 1 1 d . . . . .
H22 H 0.376061 0.485698 0.659055 0.030 Uiso 1 1 calc R U . . .
C16 C 0.22542(11) 0.58122(12) 0.74488(12) 0.0351(3) Uani 1 1 d . . . . .
H23 H 0.211154 0.610942 0.815165 0.053 Uiso 1 1 calc R U . . .
H24 H 0.155017 0.517061 0.760554 0.053 Uiso 1 1 calc R U . . .
H25 H 0.218103 0.652682 0.671649 0.053 Uiso 1 1 calc R U . . .
C17 C 0.38912(12) 0.41751(11) 0.83948(11) 0.0317(2) Uani 1 1 d . . . . .
H26 H 0.483323 0.385387 0.824754 0.048 Uiso 1 1 calc R U . . .
H27 H 0.322693 0.348769 0.859376 0.048 Uiso 1 1 calc R U . . .
H28 H 0.374501 0.450176 0.907910 0.048 Uiso 1 1 calc R U . . .
O1 O 0.54977(8) 0.93252(7) 0.29752(7) 0.02872(18) Uani 1 1 d . . . . .
O2 O 0.30571(8) 0.57308(7) 0.45766(7) 0.02963(18) Uani 1 1 d . . . . .
C18 C 0.32742(10) 0.80690(10) 0.21309(9) 0.0229(2) Uani 1 1 d . . . . .
C19 C 0.23475(11) 0.72491(11) 0.20656(10) 0.0264(2) Uani 1 1 d . . . . .
H29 H 0.215086 0.644767 0.268778 0.032 Uiso 1 1 calc R U . . .
C20 C 0.16857(10) 0.76016(12) 0.10680(10) 0.0286(2) Uani 1 1 d . . . . .
C21 C 0.07571(12) 0.67595(15) 0.09550(11) 0.0391(3) Uani 1 1 d . . . . .
H30 H 0.058250 0.593821 0.154672 0.047 Uiso 1 1 calc R U . . .
C22 C 0.01130(13) 0.71305(18) -0.00065(12) 0.0492(4) Uani 1 1 d . . . . .
H31 H -0.050565 0.656388 -0.007526 0.059 Uiso 1 1 calc R U . . .
C23 C 0.03625(14) 0.83398(19) -0.08870(12) 0.0534(4) Uani 1 1 d . . . . .
H32 H -0.009703 0.858858 -0.154252 0.064 Uiso 1 1 calc R U . . .
C24 C 0.12628(14) 0.91668(16) -0.08117(11) 0.0452(3) Uani 1 1 d . . . . .
H33 H 0.142491 0.998155 -0.141691 0.054 Uiso 1 1 calc R U . . .
C25 C 0.19559(11) 0.88139(13) 0.01662(10) 0.0314(3) Uani 1 1 d . . . . .
C26 C 0.29177(13) 0.96302(12) 0.02654(10) 0.0325(3) Uani 1 1 d . . . . .
H34 H 0.310904 1.044267 -0.033931 0.039 Uiso 1 1 calc R U . . .
C27 C 0.35769(11) 0.92725(11) 0.12145(9) 0.0271(2) Uani 1 1 d . . . . .
H35 H 0.423001 0.982530 0.125791 0.032 Uiso 1 1 calc R U . . .
 
loop_
 _atom_site_aniso_label
 _atom_site_aniso_U_11
 _atom_site_aniso_U_22
 _atom_site_aniso_U_33
 _atom_site_aniso_U_23
 _atom_site_aniso_U_13
 _atom_site_aniso_U_12
C1 0.0150(4) 0.0205(4) 0.0198(4) -0.0064(4) -0.0039(3) 0.0007(3)
C2 0.0174(4) 0.0216(4) 0.0173(4) -0.0058(4) -0.0055(3) -0.0004(3)
C3 0.0225(5) 0.0255(5) 0.0183(4) -0.0050(4) -0.0061(4) -0.0030(4)
N1 0.0192(4) 0.0228(4) 0.0182(4) -0.0042(3) -0.0049(3) -0.0024(3)
C4 0.0179(4) 0.0210(5) 0.0205(5) -0.0057(4) -0.0052(3) -0.0021(3)
C5 0.0191(4) 0.0268(5) 0.0190(4) -0.0079(4) -0.0058(3) -0.0016(4)
N2 0.0261(4) 0.0264(4) 0.0216(4) -0.0055(3) -0.0103(3) -0.0052(3)
C6 0.0212(5) 0.0235(5) 0.0219(5) -0.0080(4) -0.0072(4) 0.0001(4)
N3 0.0157(4) 0.0220(4) 0.0275(4) -0.0100(3) -0.0030(3) -0.0013(3)
C7 0.0185(5) 0.0260(5) 0.0356(6) -0.0150(4) -0.0053(4) 0.0013(4)
C8 0.0260(5) 0.0520(7) 0.0370(6) -0.0268(6) -0.0021(5) 0.0012(5)
C9 0.0218(5) 0.0331(6) 0.0535(7) -0.0143(5) -0.0107(5) 0.0061(4)
C10 0.0177(4) 0.0252(5) 0.0268(5) -0.0107(4) -0.0044(4) -0.0030(4)
C11 0.0334(6) 0.0250(5) 0.0295(5) -0.0063(4) -0.0063(4) -0.0033(4)
C12 0.0315(6) 0.0407(6) 0.0341(6) -0.0184(5) -0.0115(5) -0.0060(5)
C13 0.0314(6) 0.0347(6) 0.0267(5) -0.0004(5) -0.0149(4) -0.0027(5)
C14 0.0373(6) 0.0357(6) 0.0205(5) -0.0101(4) 0.0003(4) -0.0051(5)
C15 0.0222(5) 0.0240(5) 0.0246(5) -0.0035(4) -0.0038(4) -0.0046(4)
C16 0.0202(5) 0.0351(6) 0.0417(7) -0.0028(5) -0.0051(5) -0.0035(4)
C17 0.0313(6) 0.0272(5) 0.0282(5) 0.0005(4) -0.0040(4) -0.0025(4)
O1 0.0299(4) 0.0292(4) 0.0244(4) -0.0015(3) -0.0094(3) -0.0096(3)
O2 0.0325(4) 0.0257(4) 0.0325(4) -0.0069(3) -0.0126(3) -0.0077(3)
C18 0.0208(5) 0.0316(5) 0.0189(4) -0.0107(4) -0.0065(4) 0.0015(4)
C19 0.0218(5) 0.0368(6) 0.0227(5) -0.0113(4) -0.0060(4) -0.0025(4)
C20 0.0172(5) 0.0504(7) 0.0214(5) -0.0167(5) -0.0032(4) 0.0001(4)
C21 0.0240(5) 0.0688(9) 0.0299(6) -0.0221(6) -0.0050(4) -0.0093(6)
C22 0.0257(6) 0.0979(12) 0.0334(7) -0.0310(8) -0.0075(5) -0.0109(7)
C23 0.0329(7) 0.1049(13) 0.0306(6) -0.0264(8) -0.0173(5) 0.0030(7)
C24 0.0369(7) 0.0758(10) 0.0237(6) -0.0144(6) -0.0136(5) 0.0077(7)
C25 0.0226(5) 0.0539(7) 0.0199(5) -0.0152(5) -0.0062(4) 0.0062(5)
C26 0.0344(6) 0.0400(6) 0.0206(5) -0.0068(5) -0.0071(4) 0.0027(5)
C27 0.0284(5) 0.0327(6) 0.0205(5) -0.0085(4) -0.0063(4) -0.0017(4)
 
_geom_special_details
;
 All esds (except the esd in the dihedral angle between two l.s. planes)
 are estimated using the full covariance matrix.  The cell esds are taken
 into account individually in the estimation of esds in distances, angles
 and torsion angles; correlations between esds in cell parameters are only
 used when they are defined by crystal symmetry.  An approximate (isotropic)
 treatment of cell esds is used for estimating esds involving l.s. planes.
;
 
loop_
 _geom_bond_atom_site_label_1
 _geom_bond_atom_site_label_2
 _geom_bond_distance
 _geom_bond_site_symmetry_2
 _geom_bond_publ_flag
C1 N1 1.3370(12) . ?
C1 C4 1.3742(13) . ?
C1 C2 1.5366(13) . ?
C2 N3 1.4292(12) . ?
C2 C3 1.6018(13) . ?
C2 H1 1.0000 . ?
C3 N1 1.5024(12) . ?
C3 C13 1.5174(14) . ?
C3 C14 1.5229(15) . ?
N1 C15 1.4709(13) . ?
C4 C5 1.4714(13) . ?
C4 C6 1.4782(13) . ?
C5 O1 1.2033(13) . ?
C5 N2 1.4430(12) . ?
N2 C18 1.4045(12) . ?
N2 C6 1.4356(13) . ?
C6 O2 1.2046(13) . ?
N3 C10 1.4638(13) . ?
N3 C7 1.4643(13) . ?
C7 C8 1.5313(17) . ?
C7 C9 1.5361(15) . ?
C7 H2 1.0000 . ?
C8 H3 0.9800 . ?
C8 H4 0.9800 . ?
C8 H5 0.9800 . ?
C9 H6 0.9800 . ?
C9 H7 0.9800 . ?
C9 H8 0.9800 . ?
C10 C11 1.5283(15) . ?
C10 C12 1.5295(15) . ?
C10 H9 1.0000 . ?
C11 H10 0.9800 . ?
C11 H11 0.9800 . ?
C11 H12 0.9800 . ?
C12 H13 0.9800 . ?
C12 H14 0.9800 . ?
C12 H15 0.9800 . ?
C13 H16 0.9800 . ?
C13 H17 0.9800 . ?
C13 H18 0.9800 . ?
C14 H19 0.9800 . ?
C14 H20 0.9800 . ?
C14 H21 0.9800 . ?
C15 C17 1.5239(15) . ?
C15 C16 1.5263(15) . ?
C15 H22 1.0000 . ?
C16 H23 0.9800 . ?
C16 H24 0.9800 . ?
C16 H25 0.9800 . ?
C17 H26 0.9800 . ?
C17 H27 0.9800 . ?
C17 H28 0.9800 . ?
C18 C19 1.3788(15) . ?
C18 C27 1.4187(15) . ?
C19 C20 1.4223(14) . ?
C19 H29 0.9500 . ?
C20 C25 1.4160(18) . ?
C20 C21 1.4244(16) . ?
C21 C22 1.3739(18) . ?
C21 H30 0.9500 . ?
C22 C23 1.402(2) . ?
C22 H31 0.9500 . ?
C23 C24 1.371(2) . ?
C23 H32 0.9500 . ?
C24 C25 1.4225(15) . ?
C24 H33 0.9500 . ?
C25 C26 1.4198(17) . ?
C26 C27 1.3715(15) . ?
C26 H34 0.9500 . ?
C27 H35 0.9500 . ?
 
loop_
 _geom_angle_atom_site_label_1
 _geom_angle_atom_site_label_2
 _geom_angle_atom_site_label_3
 _geom_angle
 _geom_angle_site_symmetry_1
 _geom_angle_site_symmetry_3
 _geom_angle_publ_flag
N1 C1 C4 131.59(9) . . ?
N1 C1 C2 93.70(8) . . ?
C4 C1 C2 134.51(9) . . ?
N3 C2 C1 120.14(8) . . ?
N3 C2 C3 120.29(8) . . ?
C1 C2 C3 84.79(7) . . ?
N3 C2 H1 109.8 . . ?
C1 C2 H1 109.8 . . ?
C3 C2 H1 109.8 . . ?
N1 C3 C13 114.54(9) . . ?
N1 C3 C14 113.38(8) . . ?
C13 C3 C14 112.11(9) . . ?
N1 C3 C2 85.12(7) . . ?
C13 C3 C2 115.63(8) . . ?
C14 C3 C2 113.59(9) . . ?
C1 N1 C15 127.80(8) . . ?
C1 N1 C3 96.22(8) . . ?
C15 N1 C3 133.94(8) . . ?
C1 C4 C5 133.32(9) . . ?
C1 C4 C6 136.98(9) . . ?
C5 C4 C6 88.05(8) . . ?
O1 C5 N2 129.73(9) . . ?
O1 C5 C4 139.69(9) . . ?
N2 C5 C4 90.57(8) . . ?
C18 N2 C6 133.37(9) . . ?
C18 N2 C5 135.44(9) . . ?
C6 N2 C5 90.80(7) . . ?
O2 C6 N2 129.55(9) . . ?
O2 C6 C4 139.86(10) . . ?
N2 C6 C4 90.58(8) . . ?
C2 N3 C10 118.46(8) . . ?
C2 N3 C7 120.63(8) . . ?
C10 N3 C7 119.05(8) . . ?
N3 C7 C8 113.89(9) . . ?
N3 C7 C9 111.30(9) . . ?
C8 C7 C9 109.87(9) . . ?
N3 C7 H2 107.1 . . ?
C8 C7 H2 107.1 . . ?
C9 C7 H2 107.1 . . ?
C7 C8 H3 109.5 . . ?
C7 C8 H4 109.5 . . ?
H3 C8 H4 109.5 . . ?
C7 C8 H5 109.5 . . ?
H3 C8 H5 109.5 . . ?
H4 C8 H5 109.5 . . ?
C7 C9 H6 109.5 . . ?
C7 C9 H7 109.5 . . ?
H6 C9 H7 109.5 . . ?
C7 C9 H8 109.5 . . ?
H6 C9 H8 109.5 . . ?
H7 C9 H8 109.5 . . ?
N3 C10 C11 114.36(8) . . ?
N3 C10 C12 110.28(9) . . ?
C11 C10 C12 110.94(9) . . ?
N3 C10 H9 107.0 . . ?
C11 C10 H9 107.0 . . ?
C12 C10 H9 107.0 . . ?
C10 C11 H10 109.5 . . ?
C10 C11 H11 109.5 . . ?
H10 C11 H11 109.5 . . ?
C10 C11 H12 109.5 . . ?
H10 C11 H12 109.5 . . ?
H11 C11 H12 109.5 . . ?
C10 C12 H13 109.5 . . ?
C10 C12 H14 109.5 . . ?
H13 C12 H14 109.5 . . ?
C10 C12 H15 109.5 . . ?
H13 C12 H15 109.5 . . ?
H14 C12 H15 109.5 . . ?
C3 C13 H16 109.5 . . ?
C3 C13 H17 109.5 . . ?
H16 C13 H17 109.5 . . ?
C3 C13 H18 109.5 . . ?
H16 C13 H18 109.5 . . ?
H17 C13 H18 109.5 . . ?
C3 C14 H19 109.5 . . ?
C3 C14 H20 109.5 . . ?
H19 C14 H20 109.5 . . ?
C3 C14 H21 109.5 . . ?
H19 C14 H21 109.5 . . ?
H20 C14 H21 109.5 . . ?
N1 C15 C17 111.28(9) . . ?
N1 C15 C16 111.11(9) . . ?
C17 C15 C16 111.67(9) . . ?
N1 C15 H22 107.5 . . ?
C17 C15 H22 107.5 . . ?
C16 C15 H22 107.5 . . ?
C15 C16 H23 109.5 . . ?
C15 C16 H24 109.5 . . ?
H23 C16 H24 109.5 . . ?
C15 C16 H25 109.5 . . ?
H23 C16 H25 109.5 . . ?
H24 C16 H25 109.5 . . ?
C15 C17 H26 109.5 . . ?
C15 C17 H27 109.5 . . ?
H26 C17 H27 109.5 . . ?
C15 C17 H28 109.5 . . ?
H26 C17 H28 109.5 . . ?
H27 C17 H28 109.5 . . ?
C19 C18 N2 120.23(10) . . ?
C19 C18 C27 120.84(9) . . ?
N2 C18 C27 118.94(9) . . ?
C18 C19 C20 120.08(10) . . ?
C18 C19 H29 120.0 . . ?
C20 C19 H29 120.0 . . ?
C25 C20 C19 119.41(10) . . ?
C25 C20 C21 119.22(11) . . ?
C19 C20 C21 121.38(11) . . ?
C22 C21 C20 120.26(14) . . ?
C22 C21 H30 119.9 . . ?
C20 C21 H30 119.9 . . ?
C21 C22 C23 120.45(13) . . ?
C21 C22 H31 119.8 . . ?
C23 C22 H31 119.8 . . ?
C24 C23 C22 120.69(12) . . ?
C24 C23 H32 119.7 . . ?
C22 C23 H32 119.7 . . ?
C23 C24 C25 120.48(14) . . ?
C23 C24 H33 119.8 . . ?
C25 C24 H33 119.8 . . ?
C20 C25 C26 118.78(10) . . ?
C20 C25 C24 118.88(12) . . ?
C26 C25 C24 122.34(12) . . ?
C27 C26 C25 121.49(11) . . ?
C27 C26 H34 119.3 . . ?
C25 C26 H34 119.3 . . ?
C26 C27 C18 119.37(10) . . ?
C26 C27 H35 120.3 . . ?
C18 C27 H35 120.3 . . ?
 
loop_
 _geom_torsion_atom_site_label_1
 _geom_torsion_atom_site_label_2
 _geom_torsion_atom_site_label_3
 _geom_torsion_atom_site_label_4
 _geom_torsion
 _geom_torsion_site_symmetry_1
 _geom_torsion_site_symmetry_2
 _geom_torsion_site_symmetry_3
 _geom_torsion_site_symmetry_4
 _geom_torsion_publ_flag
N1 C1 C2 N3 119.11(9) . . . . ?
C4 C1 C2 N3 -65.78(15) . . . . ?
N1 C1 C2 C3 -3.08(7) . . . . ?
C4 C1 C2 C3 172.04(11) . . . . ?
N3 C2 C3 N1 -119.31(9) . . . . ?
C1 C2 C3 N1 2.74(6) . . . . ?
N3 C2 C3 C13 -4.39(13) . . . . ?
C1 C2 C3 C13 117.66(9) . . . . ?
N3 C2 C3 C14 127.29(10) . . . . ?
C1 C2 C3 C14 -110.66(9) . . . . ?
C4 C1 N1 C15 -6.60(17) . . . . ?
C2 C1 N1 C15 168.74(9) . . . . ?
C4 C1 N1 C3 -172.05(11) . . . . ?
C2 C1 N1 C3 3.29(8) . . . . ?
C13 C3 N1 C1 -119.15(9) . . . . ?
C14 C3 N1 C1 110.46(9) . . . . ?
C2 C3 N1 C1 -3.16(7) . . . . ?
C13 C3 N1 C15 76.85(14) . . . . ?
C14 C3 N1 C15 -53.54(14) . . . . ?
C2 C3 N1 C15 -167.16(10) . . . . ?
N1 C1 C4 C5 164.07(10) . . . . ?
C2 C1 C4 C5 -9.40(19) . . . . ?
N1 C1 C4 C6 3.7(2) . . . . ?
C2 C1 C4 C6 -169.76(10) . . . . ?
C1 C4 C5 O1 11.5(2) . . . . ?
C6 C4 C5 O1 178.26(14) . . . . ?
C1 C4 C5 N2 -167.04(11) . . . . ?
C6 C4 C5 N2 -0.31(7) . . . . ?
O1 C5 N2 C18 -5.2(2) . . . . ?
C4 C5 N2 C18 173.58(12) . . . . ?
O1 C5 N2 C6 -178.48(11) . . . . ?
C4 C5 N2 C6 0.32(8) . . . . ?
C18 N2 C6 O2 6.41(19) . . . . ?
C5 N2 C6 O2 179.90(11) . . . . ?
C18 N2 C6 C4 -173.81(11) . . . . ?
C5 N2 C6 C4 -0.32(8) . . . . ?
C1 C4 C6 O2 -14.1(2) . . . . ?
C5 C4 C6 O2 -179.95(14) . . . . ?
C1 C4 C6 N2 166.15(12) . . . . ?
C5 C4 C6 N2 0.31(7) . . . . ?
C1 C2 N3 C10 139.65(9) . . . . ?
C3 C2 N3 C10 -117.79(10) . . . . ?
C1 C2 N3 C7 -24.70(13) . . . . ?
C3 C2 N3 C7 77.87(12) . . . . ?
C2 N3 C7 C8 102.78(11) . . . . ?
C10 N3 C7 C8 -61.48(12) . . . . ?
C2 N3 C7 C9 -132.35(10) . . . . ?
C10 N3 C7 C9 63.39(12) . . . . ?
C2 N3 C10 C11 -60.64(12) . . . . ?
C7 N3 C10 C11 103.95(11) . . . . ?
C2 N3 C10 C12 65.19(11) . . . . ?
C7 N3 C10 C12 -130.21(10) . . . . ?
C1 N1 C15 C17 160.48(10) . . . . ?
C3 N1 C15 C17 -39.81(15) . . . . ?
C1 N1 C15 C16 -74.42(13) . . . . ?
C3 N1 C15 C16 85.30(13) . . . . ?
C6 N2 C18 C19 -7.55(17) . . . . ?
C5 N2 C18 C19 -178.26(10) . . . . ?
C6 N2 C18 C27 172.37(10) . . . . ?
C5 N2 C18 C27 1.66(17) . . . . ?
N2 C18 C19 C20 -179.76(9) . . . . ?
C27 C18 C19 C20 0.32(16) . . . . ?
C18 C19 C20 C25 -1.90(16) . . . . ?
C18 C19 C20 C21 177.99(10) . . . . ?
C25 C20 C21 C22 -1.20(18) . . . . ?
C19 C20 C21 C22 178.91(12) . . . . ?
C20 C21 C22 C23 0.1(2) . . . . ?
C21 C22 C23 C24 0.7(2) . . . . ?
C22 C23 C24 C25 -0.3(2) . . . . ?
C19 C20 C25 C26 1.95(16) . . . . ?
C21 C20 C25 C26 -177.94(10) . . . . ?
C19 C20 C25 C24 -178.53(11) . . . . ?
C21 C20 C25 C24 1.58(16) . . . . ?
C23 C24 C25 C20 -0.85(19) . . . . ?
C23 C24 C25 C26 178.65(12) . . . . ?
C20 C25 C26 C27 -0.43(17) . . . . ?
C24 C25 C26 C27 -179.93(12) . . . . ?
C25 C26 C27 C18 -1.15(17) . . . . ?
C19 C18 C27 C26 1.22(16) . . . . ?
N2 C18 C27 C26 -178.70(10) . . . . ?
 
_refine_diff_density_max    0.354
_refine_diff_density_min   -0.220
_refine_diff_density_rms    0.039

_shelx_res_file
;
TITL si069a_a.res in P-1
    si069a.res
    created by SHELXL-2018/1 at 10:28:42 on 31-May-2023
REM  Yadorkari-X generated
CELL 0.71073 9.9583 11.2228 11.9263 70.2690 76.3790 86.1340
ZERR 2.0 0.0003 0.0004 0.0003 0.0030 0.0020 0.0020
LATT 1
REM  SPGR P-1 triclinic
SFAC C H N O
UNIT 54 70 6 4
SIZE 0.20 0.10 0.10
TEMP -153.0
L.S. 20
FMAP 2
PLAN -15
ACTA
CONF
LIST 4
BOND $H
OMIT -10.000000 55.000000
OMIT    4    7   15

fmap 2
MORE -1

WGHT    0.051300    0.340400
FVAR       1.17347
C1    1    0.515598    0.707912    0.571558    11.00000    0.01503    0.02049 =
         0.01981   -0.00637   -0.00388    0.00070
C2    1    0.605690    0.783223    0.613187    11.00000    0.01737    0.02156 =
         0.01733   -0.00577   -0.00554   -0.00040
AFIX  13
H1    2    0.563388    0.867452    0.609518    11.00000   -1.20000
AFIX   0
C3    1    0.550896    0.682222    0.746397    11.00000    0.02247    0.02554 =
         0.01831   -0.00495   -0.00611   -0.00300
N1    3    0.477624    0.621293    0.682662    11.00000    0.01917    0.02278 =
         0.01822   -0.00423   -0.00495   -0.00240
C4    1    0.476404    0.725366    0.464114    11.00000    0.01790    0.02104 =
         0.02054   -0.00573   -0.00522   -0.00214
C5    1    0.490277    0.832166    0.348890    11.00000    0.01909    0.02683 =
         0.01905   -0.00785   -0.00578   -0.00163
N2    3    0.393342    0.772189    0.311240    11.00000    0.02609    0.02636 =
         0.02165   -0.00548   -0.01034   -0.00523
C6    1    0.376881    0.666911    0.423083    11.00000    0.02121    0.02348 =
         0.02195   -0.00802   -0.00722    0.00010
N3    3    0.750537    0.798928    0.559867    11.00000    0.01573    0.02198 =
         0.02750   -0.00999   -0.00298   -0.00135
C7    1    0.825409    0.707725    0.505361    11.00000    0.01851    0.02604 =
         0.03561   -0.01504   -0.00532    0.00134
AFIX  13
H2    2    0.765064    0.630568    0.534663    11.00000   -1.20000
AFIX   0
C8    1    0.856704    0.754337    0.365388    11.00000    0.02595    0.05199 =
         0.03699   -0.02685   -0.00211    0.00119
AFIX 137
H3    2    0.770918    0.781518    0.337819    11.00000   -1.50000
H4    2    0.897072    0.685502    0.335628    11.00000   -1.50000
H5    2    0.922152    0.825820    0.333136    11.00000   -1.50000
AFIX   0
C9    1    0.959620    0.666726    0.549473    11.00000    0.02184    0.03312 =
         0.05348   -0.01432   -0.01065    0.00614
AFIX 137
H6    2    1.024533    0.738637    0.516824    11.00000   -1.50000
H7    2    1.000908    0.597532    0.520688    11.00000   -1.50000
H8    2    0.939043    0.637853    0.639050    11.00000   -1.50000
AFIX   0
C10   1    0.814976    0.922115    0.532024    11.00000    0.01774    0.02521 =
         0.02682   -0.01071   -0.00436   -0.00296
AFIX  13
H9    2    0.914865    0.915514    0.494156    11.00000   -1.20000
AFIX   0
C11   1    0.756588    1.031725    0.440648    11.00000    0.03340    0.02498 =
         0.02945   -0.00627   -0.00626   -0.00330
AFIX 137
H10   2    0.760371    1.011085    0.366418    11.00000   -1.50000
H11   2    0.811501    1.108628    0.419788    11.00000   -1.50000
H12   2    0.660453    1.045746    0.477146    11.00000   -1.50000
AFIX   0
C12   1    0.808764    0.950227    0.650003    11.00000    0.03153    0.04074 =
         0.03413   -0.01836   -0.01149   -0.00601
AFIX 137
H13   2    0.712099    0.951291    0.693082    11.00000   -1.50000
H14   2    0.852104    1.032889    0.630125    11.00000   -1.50000
H15   2    0.858109    0.884515    0.702397    11.00000   -1.50000
AFIX   0
C13   1    0.660794    0.601010    0.804353    11.00000    0.03145    0.03475 =
         0.02668   -0.00041   -0.01487   -0.00274
AFIX 137
H16   2    0.616525    0.537133    0.881454    11.00000   -1.50000
H17   2    0.722614    0.654580    0.820420    11.00000   -1.50000
H18   2    0.714220    0.558870    0.748614    11.00000   -1.50000
AFIX   0
C14   1    0.453049    0.737876    0.834367    11.00000    0.03730    0.03569 =
         0.02049   -0.01007    0.00025   -0.00509
AFIX 137
H19   2    0.385862    0.791764    0.792613    11.00000   -1.50000
H20   2    0.506079    0.788534    0.862047    11.00000   -1.50000
H21   2    0.404240    0.669145    0.905051    11.00000   -1.50000
AFIX   0
C15   1    0.368666    0.523570    0.725053    11.00000    0.02221    0.02397 =
         0.02463   -0.00354   -0.00379   -0.00460
AFIX  13
H22   2    0.376061    0.485698    0.659055    11.00000   -1.20000
AFIX   0
C16   1    0.225418    0.581222    0.744879    11.00000    0.02025    0.03511 =
         0.04167   -0.00280   -0.00506   -0.00348
AFIX 137
H23   2    0.211154    0.610942    0.815165    11.00000   -1.50000
H24   2    0.155017    0.517061    0.760554    11.00000   -1.50000
H25   2    0.218103    0.652682    0.671649    11.00000   -1.50000
AFIX   0
C17   1    0.389121    0.417513    0.839483    11.00000    0.03133    0.02717 =
         0.02816    0.00050   -0.00403   -0.00253
AFIX 137
H26   2    0.483323    0.385387    0.824754    11.00000   -1.50000
H27   2    0.322693    0.348769    0.859376    11.00000   -1.50000
H28   2    0.374501    0.450176    0.907910    11.00000   -1.50000
AFIX   0
O1    4    0.549775    0.932520    0.297515    11.00000    0.02992    0.02921 =
         0.02442   -0.00149   -0.00937   -0.00958
O2    4    0.305710    0.573078    0.457657    11.00000    0.03254    0.02569 =
         0.03249   -0.00690   -0.01264   -0.00771
C18   1    0.327419    0.806896    0.213091    11.00000    0.02083    0.03162 =
         0.01891   -0.01069   -0.00648    0.00155
C19   1    0.234752    0.724906    0.206565    11.00000    0.02182    0.03680 =
         0.02274   -0.01133   -0.00596   -0.00253
AFIX  43
H29   2    0.215086    0.644767    0.268778    11.00000   -1.20000
AFIX   0
C20   1    0.168567    0.760164    0.106803    11.00000    0.01715    0.05045 =
         0.02138   -0.01669   -0.00317    0.00012
C21   1    0.075711    0.675954    0.095500    11.00000    0.02401    0.06884 =
         0.02989   -0.02209   -0.00502   -0.00933
AFIX  43
H30   2    0.058250    0.593821    0.154672    11.00000   -1.20000
AFIX   0
C22   1    0.011300    0.713049   -0.000646    11.00000    0.02569    0.09795 =
         0.03342   -0.03102   -0.00752   -0.01093
AFIX  43
H31   2   -0.050565    0.656388   -0.007526    11.00000   -1.20000
AFIX   0
C23   1    0.036254    0.833984   -0.088700    11.00000    0.03286    0.10491 =
         0.03064   -0.02636   -0.01731    0.00299
AFIX  43
H32   2   -0.009703    0.858858   -0.154252    11.00000   -1.20000
AFIX   0
C24   1    0.126278    0.916683   -0.081167    11.00000    0.03694    0.07576 =
         0.02371   -0.01436   -0.01356    0.00774
AFIX  43
H33   2    0.142491    0.998155   -0.141691    11.00000   -1.20000
AFIX   0
C25   1    0.195587    0.881388    0.016617    11.00000    0.02265    0.05390 =
         0.01993   -0.01516   -0.00616    0.00620
C26   1    0.291772    0.963023    0.026542    11.00000    0.03436    0.04000 =
         0.02060   -0.00678   -0.00708    0.00265
AFIX  43
H34   2    0.310904    1.044267   -0.033931    11.00000   -1.20000
AFIX   0
C27   1    0.357692    0.927248    0.121453    11.00000    0.02843    0.03266 =
         0.02052   -0.00851   -0.00625   -0.00168
AFIX  43
H35   2    0.423001    0.982530    0.125791    11.00000   -1.20000

AFIX   0
HKLF 4 1 1 0 0   0 1 0   0 0 1


REM  si069a_a.res in P-1
REM R1 =  0.0393 for    4934 Fo > 4sig(Fo)  and  0.0467 for all    5588 data
REM    297 parameters refined using      0 restraints

END

WGHT      0.0500      0.3257

REM Highest difference peak  0.354,  deepest hole -0.220,  1-sigma level  0.039
Q1    1   0.4153  0.6943  0.4614  11.00000  0.05    0.35
Q2    1   0.5917  0.7347  0.6787  11.00000  0.05    0.33
Q3    1   0.5686  0.7564  0.5788  11.00000  0.05    0.31
Q4    1   0.4958  0.7818  0.4118  11.00000  0.05    0.29
Q5    1   0.7801  0.9790  0.4908  11.00000  0.05    0.26
Q6    1   0.5040  0.6401  0.7286  11.00000  0.05    0.26
Q7    1   0.2009  0.7406  0.1589  11.00000  0.05    0.26
Q8    1   0.3748  0.4747  0.7809  11.00000  0.05    0.25
Q9    1   0.5012  0.6950  0.7954  11.00000  0.05    0.25
Q10   1   0.4942  0.6965  0.5133  11.00000  0.05    0.24
Q11   1   0.8053  0.9385  0.5890  11.00000  0.05    0.24
Q12   1   0.6037  0.6407  0.7763  11.00000  0.05    0.24
Q13   1   0.3013  0.5488  0.7477  11.00000  0.05    0.23
Q14   1   0.1636  0.8375  0.0745  11.00000  0.05    0.23
Q15   1   0.3771  0.7192  0.3590  11.00000  0.05    0.22
;
_shelx_res_checksum   51043

_shelx_hkl_file
;
   0   0   2  452.14   13.55
   0   0  -2  462.41   13.55
   0   0   2  429.52   13.54
   0   0  -3  204.53    6.54
   0   0   3  201.47    6.55
   0   0   3  195.14    6.50
   0   0  -3  197.45    6.53
   0   0  -3  177.68    6.49
   0   0  -4   69.28    2.96
   0   0   4   67.04    2.95
   0   0   4   61.62    2.85
   0   0   4   62.99    2.92
   0   0  -4   65.73    2.96
   0   0   5  364.04   11.76
   0   0  -5  362.20   11.86
   0   0  -5  365.36   12.02
   0   0   5  367.87   11.93
   0   0   5  351.11   11.79
   0   0  -5  350.45   11.93
   0   0   5  359.93   11.90
   0   0   6   87.60    3.96
   0   0  -6   90.23    4.09
   0   0  -6   81.54    4.12
   0   0   6   95.08    4.18
   0   0   6   86.39    3.99
   0   0   6   85.81    4.05
   0   0  -6   88.89    4.12
   0   0   7  218.73    8.13
   0   0  -7  219.31    8.28
   0   0   7  209.40    8.22
   0   0  -7  214.56    8.48
   0   0   7  226.26    8.25
   0   0   7  229.09    8.38
   0   0  -7  219.83    8.38
   0   0   8  161.18    6.57
   0   0  -8  165.49    6.83
   0   0  -8  167.78    7.19
   0   0   8  167.09    6.87
   0   0   8  156.06    6.63
   0   0  -8  160.88    6.92
   0   0   8  161.80    6.83
   0   0  -8  156.71    6.93
   0   0   9  628.81   20.22
   0   0   9  612.54   20.01
   0   0  -9  611.02   20.31
   0   0  -9  635.11   20.61
   0   0  -9  620.99   20.82
   0   0   9  582.11   20.25
   0   0   9  621.87   20.41
   0   0  -9  588.81   20.57
   0   0  10   15.51    2.05
   0   0 -10   18.49    2.23
   0   0 -10   17.23    2.39
   0   0  10   12.73    2.04
   0   0 -10   18.73    2.53
   0   0  10   18.47    2.19
   0   0 -10   15.26    2.38
   0   0  10   13.95    2.17
   0   0  11  303.85   11.48
   0   0  11  288.87   11.15
   0   0 -11  300.07   11.55
   0   0 -11  320.29   12.13
   0   0 -11  309.78   12.31
   0   0  11  305.76   11.78
   0   0  11  294.23   11.74
   0   0 -11  290.23   11.98
   0   0 -12   -0.61    1.87
   0   0  12   -0.22    1.50
   0   0  12   -0.61    1.26
   0   0 -12    0.23    1.41
   0   0  12   -0.77    1.71
   0   0 -12    0.20    1.28
   0   0 -12    0.29    1.79
   0   0  12    1.07    1.57
   0   0 -13    4.70    2.37
   0   0  13    5.47    1.80
   0   0  13    4.11    1.64
   0   0 -13    6.56    1.98
   0   0  13    5.55    2.04
   0   0 -13    3.39    1.70
   0   0 -13    3.84    2.08
   0   0  13    4.94    2.00
   0   0  14   -0.68    1.55
   0   0 -14    2.01    1.91
   0   0  14    1.48    1.91
   0   0 -14   -0.64    1.85
   0   0 -14    1.99    1.51
   0   0  14    0.75    1.60
   0   0 -14   -0.36    2.15
   0   0  15   15.37    2.37
   0   0  15   17.46    2.67
   0   0 -15   11.64    2.37
   0   1 -15   81.67    5.53
   0  -1  14   16.32    2.20
   0   1 -14   18.79    2.88
   0   1 -14   20.36    2.71
   0  -1  14   22.32    2.65
   0   1 -14   21.63    3.39
   0  -1  13   27.56    2.76
   0   1 -13   33.57    3.76
   0  -1  13   27.09    2.66
   0   1 -13   28.68    3.24
   0  -1  13   29.33    3.34
   0   1 -13   34.00    3.22
   0   1 -13   30.62    3.67
   0  -1  13   28.32    3.41
   0  -1  12   84.52    4.60
   0  -1  12   76.12    4.27
   0   1 -12   82.43    5.09
   0   1 -12   81.86    5.40
   0  -1  12   77.66    4.96
   0   1 -12   78.96    5.16
   0   1 -12   66.29    4.47
   0  -1  12   73.33    4.95
   0   1 -12   72.26    5.12
   0  -1  11  270.87   10.18
   0  -1  11  282.05   10.08
   0   1 -11  244.41   10.61
   0   1 -11  272.71   11.18
   0   1 -11  261.07   10.90
   0  -1  11  246.79   10.50
   0  -1  11  266.61   10.81
   0   1 -11  260.98   10.96
   0   1 -10   39.00    3.45
   0  -1  10   43.05    3.01
   0  -1  10   37.83    2.82
   0   1 -10   44.50    3.58
   0  -1  10   45.79    3.45
   0   1 -10   35.35    3.31
   0  -1  10   46.45    3.51
   0   1 -10   36.70    3.27
   0  -1   9   45.93    3.02
   0  -1   9   40.94    2.79
   0   1  -9   37.49    3.25
   0  -1   9   40.96    3.16
   0   1  -9   44.30    3.43
   0  -1   9   48.10    3.42
   0   1  -9   45.04    3.45
   0   1  -9   43.63    3.38
   0  -1   8  203.02    7.71
   0  -1   8  198.14    7.53
   0   1  -8  202.51    8.29
   0  -1   8  204.74    8.07
   0   1  -8  202.27    8.28
   0  -1   8  199.37    8.12
   0   1  -8  200.05    8.20
   0   1  -8  194.75    8.16
   0  -1   7  111.97    4.87
   0  -1   7  113.08    4.78
   0   1  -7  106.12    5.28
   0   1  -7  123.45    5.42
   0  -1   7  120.24    5.22
   0  -1   7  113.95    5.19
   0   1  -7  117.93    5.32
   0   1  -7  111.47    5.28
   0  -1   6    5.23    0.91
   0   1  -6    4.29    1.18
   0   1  -6    7.59    1.34
   0  -1   6    4.14    1.04
   0   1  -6    4.64    1.14
   0  -1   6    3.90    0.91
   0  -1   6    6.50    1.19
   0   1  -6    6.97    1.24
   0  -1   5  199.00    7.01
   0  -1   5  203.91    7.00
   0   1  -5  203.64    7.61
   0   1  -5  194.04    7.31
   0  -1   5  209.99    7.34
   0  -1   5  200.72    7.39
   0   1  -5  201.42    7.40
   0  -1   4 2173.05   65.37
   0   1  -4 2274.22   66.07
   0   1  -4 2300.75   65.78
   0  -1   4 2283.40   65.71
   0  -1   4 2360.05   65.83
   0   1  -3 2377.94   69.71
   0   1  -3 2363.12   69.37
   0  -1   3 2353.61   69.34
   0  -1   3 2410.99   69.43
   0   1  -3 2351.21   69.13
   0  -1   3 2364.54   69.07
   0   1  -2  826.66   24.84
   0  -1   2  797.44   24.48
   0   1  -2  814.28   24.49
   0  -1   2  864.96   24.61
   0   1  -2  827.99   24.27
   0  -1   1   98.45    3.30
   0   1   3 1424.69   42.14
   0  -1  -3 1416.74   41.57
   0   1   3 1437.03   41.59
   0  -1  -3 1404.21   41.92
   0  -1  -4   35.11    1.65
   0  -1  -4   33.00    1.85
   0   1   4   33.46    1.98
   0   1   4   30.82    1.77
   0   1   5 1014.00   30.31
   0  -1  -5  984.64   29.81
   0   1   5 1004.52   30.30
   0  -1  -5  959.40   30.15
   0   1   5 1001.45   30.39
   0   1   5 1007.53   30.16
   0  -1  -6  185.28    6.60
   0   1   6  182.57    6.95
   0  -1  -6  182.74    6.91
   0   1   6  174.57    6.97
   0   1   6  185.06    6.96
   0  -1  -7    0.82    0.69
   0   1   7    0.30    0.87
   0  -1  -7    0.74    0.97
   0   1   7    0.61    0.95
   0  -1  -7   -0.17    0.94
   0   1   7   -0.57    0.90
   0  -1  -8   82.26    4.08
   0  -1  -8   76.31    4.29
   0  -1  -8   81.82    4.62
   0   1   8   90.51    4.51
   0   1   8   91.76    4.53
   0   1   8   90.00    4.43
   0   1   9   89.81    4.62
   0  -1  -9   83.98    4.31
   0   1   9   92.60    4.74
   0  -1  -9   84.16    4.92
   0  -1  -9   92.81    4.83
   0   1   9   81.50    4.58
   0   1   9   82.35    4.59
   0   1  10  262.69   10.14
   0  -1 -10  255.39    9.81
   0  -1 -10  252.06   10.66
   0   1  10  249.72   10.21
   0   1  10  287.83   10.51
   0   1  10  273.22   10.43
   0   1  11  233.77    9.39
   0  -1 -11  237.71    9.20
   0   1  11  245.16    9.81
   0  -1 -11  218.26   10.03
   0   1  11  238.37    9.75
   0   1  11  226.32    9.53
   0  -1 -12   18.00    2.87
   0   1  12   16.93    2.46
   0   1  12   21.03    2.45
   0  -1 -12   12.28    2.02
   0   1  12   19.80    2.61
   0  -1 -12   22.38    2.25
   0  -1 -12   15.47    2.67
   0   1  12   20.09    2.69
   0   1  13   23.37    2.84
   0  -1 -13   23.10    3.24
   0   1  13   25.69    2.76
   0  -1 -13   18.34    2.30
   0  -1 -13   24.32    3.12
   0   1  13   21.53    2.86
   0  -1 -13   18.39    2.22
   0  -1 -13   25.21    3.34
   0   1  13   20.55    2.94
   0   1  14    4.60    1.94
   0  -1 -14    5.52    2.32
   0   1  14    8.08    2.00
   0  -1 -14    3.84    1.61
   0  -1 -14    3.77    2.11
   0   1  14    5.94    2.15
   0  -1 -14    3.27    1.42
   0  -1 -14    4.86    2.21
   0   1  15    9.62    2.23
   0   1  15    7.87    2.34
   0   1  16   36.60    3.71
   0   2 -15   22.85    3.48
   0   2 -14   12.96    2.52
   0   2 -14   14.24    2.86
   0   2 -13    4.96    2.34
   0  -2  13    5.46    1.59
   0  -2  13    8.64    1.60
   0   2 -13    7.69    2.56
   0  -2  13    7.69    2.19
   0   2 -13   11.09    2.66
   0   2 -13   11.21    2.33
   0   2 -13    6.81    2.30
   0  -2  13    7.82    2.39
   0   2 -12   46.41    4.28
   0  -2  12   47.96    3.34
   0  -2  12   53.63    3.34
   0   2 -12   69.70    4.90
   0   2 -12   54.15    4.44
   0  -2  12   50.05    4.09
   0   2 -12   58.85    4.16
   0  -2  12   60.65    4.54
   0   2 -12   61.35    4.54
   0  -2  11   39.15    2.87
   0   2 -11   37.21    3.48
   0  -2  11   43.31    2.82
   0   2 -11   31.82    3.49
   0  -2  11   37.89    3.29
   0   2 -11   37.32    3.34
   0   2 -11   34.58    3.45
   0   2 -11   44.01    3.75
   0  -2  11   35.16    3.44
   0  -2  10  474.91   15.89
   0  -2  10  454.40   15.60
   0   2 -10  484.40   17.36
   0   2 -10  474.80   17.03
   0  -2  10  482.24   16.70
   0  -2  10  466.87   16.89
   0   2 -10  481.00   17.06
   0   2 -10  477.14   17.00
   0  -2   9  127.85    5.52
   0  -2   9  126.53    5.38
   0   2  -9  120.00    6.50
   0   2  -9  138.16    6.49
   0  -2   9  129.61    6.20
   0  -2   9  126.24    6.21
   0   2  -9  138.72    6.47
   0   2  -9  127.26    6.34
   0  -2   8   57.86    3.07
   0  -2   8   47.41    2.84
   0   2  -8   56.23    3.92
   0  -2   8   53.03    3.47
   0   2  -8   53.99    3.58
   0  -2   8   56.99    3.64
   0   2  -8   59.35    3.71
   0  -2   7   28.43    1.88
   0   2  -7   27.96    2.61
   0  -2   7   28.60    2.34
   0   2  -7   31.18    2.48
   0  -2   7   31.23    2.03
   0  -2   7   27.16    2.36
   0   2  -7   29.01    2.40
   0  -2   6   41.08    2.23
   0  -2   6   39.41    2.13
   0   2  -6   38.26    2.89
   0   2  -6   39.53    2.61
   0  -2   6   40.75    2.62
   0  -2   6   37.91    2.58
   0   2  -6   41.55    2.68
   0  -2   5   92.35    3.70
   0  -2   5   95.64    3.69
   0   2  -5   94.74    4.66
   0  -2   5   96.13    4.21
   0   2  -5   99.37    4.28
   0  -2   5   92.19    4.29
   0   2  -5  100.56    4.35
   0  -2   4  322.16   10.33
   0  -2   4  330.47   10.31
   0   2  -4  345.10   11.57
   0   2  -4  339.56   10.92
   0  -2   4  345.67   10.95
   0  -2   4  307.93   10.97
   0   2  -4  337.32   10.99
   0  -2   3 5832.83  170.14
   0   2  -3 5993.43  171.43
   0  -2   3 6217.84  170.94
   0   2  -3 5709.46  170.77
   0  -2   3 5762.78  170.70
   0   2  -3 5880.05  170.69
   0   2  -2    0.25    0.41
   0  -2   2    0.34    0.39
   0   2  -1  177.36    5.82
   0  -2   1  179.43    5.86
   0   2  -1  178.88    5.72
   0  -2   0 3754.80  103.67
   0   2   0 3397.59  103.62
   0  -2  -1 3600.54  110.78
   0  -2  -1 4072.74  110.90
   0   2   2  862.46   25.49
   0  -2  -2  868.48   25.64
   0  -2  -2  850.29   25.74
   0  -2  -3 3158.19   89.15
   0  -2  -3 2889.00   89.42
   0  -2  -3 3093.56   89.36
   0   2   4 3015.53   87.27
   0  -2  -4 3009.67   87.95
   0   2   4 2961.95   87.87
   0   2   4 2979.43   88.39
   0  -2  -4 3064.15   88.22
   0   2   5  999.42   28.43
   0  -2  -5  873.93   27.26
   0  -2  -5  915.94   27.96
   0   2   5  912.87   28.39
   0  -2  -5  901.13   28.20
   0   2   5  982.82   27.98
   0   2   6  138.80    5.60
   0  -2  -6  128.13    4.70
   0   2   6  139.17    5.76
   0   2   6  128.29    5.23
   0   2   7  466.57   15.35
   0  -2  -7  460.12   14.34
   0   2   7  450.52   15.23
   0   2   7  450.71   15.42
   0   2   7  440.45   14.95
   0  -2  -8  166.91    6.40
   0   2   8  173.59    7.25
   0   2   8  184.72    7.36
   0   2   8  186.57    7.50
   0  -2  -9   29.59    2.16
   0   2   9   31.26    2.70
   0   2   9   34.33    2.81
   0  -2  -9   33.66    2.97
   0   2   9   38.76    3.01
   0  -2 -10   25.58    2.04
   0   2  10   25.86    2.60
   0  -2 -10   20.54    2.39
   0   2  10   26.55    2.61
   0  -2 -10   26.73    2.89
   0   2  10   23.08    2.57
   0   2  11   77.86    4.74
   0  -2 -11   85.67    4.20
   0  -2 -11   84.67    5.38
   0   2  11   79.51    4.81
   0  -2 -11   81.49    4.88
   0  -2 -11   83.83    4.00
   0   2  11   89.88    5.16
   0   2  12   10.91    2.07
   0  -2 -12    8.51    1.63
   0  -2 -12    9.32    2.20
   0   2  12    9.35    2.14
   0  -2 -12   10.99    1.56
   0   2  12   10.36    2.11
   0  -2 -12   13.86    2.70
   0   2  13    5.22    2.01
   0  -2 -13    6.91    2.32
   0   2  13    7.51    1.91
   0  -2 -13    6.06    1.52
   0  -2 -13    6.81    2.27
   0   2  13    9.88    2.20
   0  -2 -13    7.72    1.52
   0   2  13    8.78    2.21
   0   2  14   39.57    3.70
   0  -2 -14   30.23    3.92
   0   2  14   30.40    3.27
   0  -2 -14   34.78    2.76
   0  -2 -14   37.85    3.91
   0   2  14   37.57    3.65
   0   2  14   35.13    3.56
   0  -2 -15   -0.17    0.32
   0   2  15   -2.11    2.16
   0   2  15    0.27    1.95
   0   2  16    9.96    2.61
   0   3 -14   71.04    5.71
   0   3 -13   12.22    2.80
   0  -3  13   11.81    2.63
   0   3 -13   10.88    2.70
   0   3 -13   13.81    2.82
   0   3 -12   15.73    2.87
   0  -3  12    9.78    1.45
   0   3 -12   10.19    2.71
   0  -3  12    9.92    2.35
   0   3 -12    9.04    2.37
   0  -3  12   12.41    2.58
   0   3 -12    9.90    2.24
   0   3 -12   13.25    2.65
   0   3 -11   -0.55    1.79
   0  -3  11   -0.13    0.94
   0  -3  11    0.14    0.99
   0   3 -11   -0.31    1.93
   0  -3  11    0.25    1.55
   0   3 -11   -0.57    1.88
   0   3 -11    0.27    1.62
   0  -3  11   -1.94    1.86
   0   3 -11    0.27    1.58
   0  -3  10   18.48    1.77
   0   3 -10   21.21    3.07
   0  -3  10   17.94    2.52
   0   3 -10   17.90    2.63
   0  -3  10   20.47    1.83
   0   3 -10   20.15    2.65
   0  -3  10   20.54    2.72
   0  -3   9   12.13    1.44
   0   3  -9   14.06    2.49
   0  -3   9   12.99    2.10
   0   3  -9    7.73    1.84
   0  -3   9   14.29    1.58
   0   3  -9   15.22    2.26
   0  -3   9   12.19    2.17
   0  -3   8 1023.45   30.93
   0  -3   8  981.32   30.72
   0   3  -8 1031.26   33.02
   0   3  -8 1010.54   32.14
   0  -3   8 1079.88   32.19
   0  -3   8 1033.19   32.32
   0   3  -8  988.47   32.17
   0  -3   7   46.14    2.40
   0  -3   7   42.79    2.27
   0   3  -7   51.19    3.75
   0  -3   7   54.36    3.25
   0   3  -7   44.61    3.06
   0  -3   7   41.30    3.06
   0   3  -7   47.10    3.17
   0  -3   6   90.90    3.62
   0  -3   6   89.31    3.55
   0   3  -6   95.53    5.09
   0   3  -6   97.03    4.47
   0  -3   6   88.89    4.34
   0  -3   6   97.77    4.61
   0   3  -6   85.45    4.34
   0  -3   5    0.69    0.44
   0   3  -5   -0.19    1.12
   0  -3   5    0.12    0.74
   0   3  -5    0.12    0.76
   0  -3   5    0.68    0.45
   0   3  -5    0.39    0.79
   0  -3   5    0.28    0.86
   0  -3   4  780.91   23.56
   0  -3   4  783.75   23.54
   0   3  -4  842.65   25.59
   0   3  -4  815.65   24.48
   0  -3   4  838.12   24.61
   0  -3   4  771.50   24.78
   0   3  -4  816.47   24.67
   0  -3   3 1191.99   35.13
   0   3  -3 1145.78   34.93
   0   3  -3 1163.36   35.79
   0  -3   3 1205.05   34.92
   0   3  -3 1123.26   34.75
   0   3  -2   90.18    3.58
   0  -3   2   86.06    3.63
   0   3  -2   91.37    3.45
   0   3  -1  215.54    7.06
   0  -3   1  217.30    7.16
   0   3  -1  207.57    6.90
   0  -3   0 2439.46   74.40
   0   3   0 2550.83   74.39
   0   3   0 2600.58   74.04
   0   3   0 2552.82   73.98
   0   3   1 2744.10   80.90
   0   3   1 2792.60   80.80
   0   3   1 2860.20   80.94
   0   3   1 2719.12   80.92
   0   3   1 2740.53   80.71
   0   3   2 2724.91   78.70
   0  -3  -2 2706.12   78.79
   0   3   2 2550.12   78.76
   0   3   2 2637.98   78.65
   0   3   2 2725.58   78.23
   0   3   2 2771.32   78.60
   0  -3  -2 2670.02   78.68
   0   3   3   31.56    1.25
   0   3   3   28.47    1.61
   0   3   3   32.77    1.80
   0  -3  -3   31.64    1.84
   0  -3  -3   34.22    2.02
   0   3   4   99.72    3.98
   0  -3  -4  109.73    4.16
   0  -3  -4  105.39    4.35
   0   3   4  104.93    4.24
   0  -3  -4  115.16    4.61
   0   3   5    0.91    0.63
   0  -3  -5    1.86    0.69
   0  -3  -5    0.40    0.93
   0   3   5    1.61    0.78
   0  -3  -5    1.20    0.74
   0   3   6   26.54    2.17
   0  -3  -6   28.66    1.25
   0  -3  -6   24.80    1.91
   0   3   6   21.04    2.06
   0  -3  -6   25.30    2.08
   0   3   6   25.57    1.99
   0   3   6   27.01    1.86
   0   3   7  298.43   11.03
   0  -3  -7  290.24    9.49
   0  -3  -7  313.29   10.71
   0   3   7  319.09   11.25
   0   3   7  314.42   10.57
   0  -3  -7  309.72   11.02
   0   3   8 1250.58   36.84
   0  -3  -8 1157.43   34.99
   0  -3  -8 1189.07   36.37
   0   3   8 1123.21   36.75
   0   3   8 1227.88   36.26
   0  -3  -8 1151.41   36.65
   0   3   9  227.99    9.52
   0  -3  -9  242.90    8.15
   0  -3  -9  236.65    9.35
   0   3   9  245.97    9.81
   0  -3  -9  246.82    9.76
   0   3   9  246.85    9.30
   0   3  10   15.23    2.24
   0   3  10   14.77    2.19
   0  -3 -10   15.60    1.39
   0  -3 -10   15.03    2.02
   0   3  10   18.07    2.27
   0  -3 -10   14.62    1.33
   0  -3 -10   14.64    2.20
   0  -3 -11   34.82    3.50
   0   3  11   38.07    3.45
   0   3  11   41.70    3.46
   0  -3 -11   36.90    2.29
   0  -3 -11   34.97    3.11
   0   3  11   35.88    3.21
   0  -3 -11   34.93    2.17
   0  -3 -11   39.24    3.46
   0   3  12   43.44    3.59
   0  -3 -12   43.11    2.63
   0   3  12   46.69    3.69
   0  -3 -12   50.85    3.81
   0  -3 -12   46.40    2.62
   0  -3 -12   44.01    4.16
   0   3  12   39.89    3.66
   0   3  13    1.86    1.70
   0  -3 -13    2.17    1.08
   0  -3 -13    3.06    1.83
   0   3  13    2.19    1.80
   0  -3 -13    3.28    1.06
   0  -3 -13    0.35    2.04
   0   3  13    1.17    1.64
   0   3  14   25.04    2.97
   0  -3 -14   -0.53    0.38
   0  -3 -14    0.13    0.28
   0  -3 -14   20.07    3.30
   0   3  14   25.39    3.30
   0   3  14   18.85    2.81
   0  -3 -14   16.62    2.78
   0  -3 -15    9.10    2.60
   0   3  15    9.90    2.61
   0   3  15    5.50    1.98
   0   4 -13    0.37    2.33
   0   4 -13    1.97    2.44
   0  -4  12   -0.11    0.20
   0  -4  12    0.30    0.33
   0   4 -12   52.80    4.62
   0   4 -12   60.83    4.52
   0  -4  12   63.14    4.27
   0  -4  12   60.40    4.54
   0   4 -12   69.61    4.68
   0   4 -12   60.39    4.47
   0   4 -11  136.63    6.62
   0  -4  11  131.95    5.68
   0   4 -11  133.42    5.92
   0   4 -11  140.47    6.14
   0  -4  11  142.15    6.18
   0   4 -11  130.80    5.87
   0   4 -10   10.74    2.33
   0  -4  10    8.74    1.17
   0  -4  10   10.69    1.28
   0   4 -10   12.71    2.58
   0  -4  10    9.61    2.01
   0   4 -10    7.83    2.12
   0  -4  10   15.39    2.54
   0   4 -10   11.71    2.22
   0  -4   9   35.97    2.08
   0  -4   9   33.57    1.95
   0   4  -9   27.98    3.27
   0  -4   9   33.38    2.96
   0   4  -9   29.87    2.99
   0  -4   9   38.52    3.36
   0   4  -9   33.90    3.09
   0  -4   8  121.37    4.53
   0  -4   8  109.98    4.34
   0   4  -8  123.76    6.82
   0  -4   8  121.81    5.79
   0   4  -8  115.71    5.76
   0  -4   8  126.12    6.13
   0   4  -8  124.62    5.95
   0  -4   7  225.98    7.36
   0  -4   7  207.92    7.20
   0   4  -7  224.70    9.74
   0   4  -7  220.70    8.68
   0  -4   7  237.45    8.83
   0  -4   7  228.42    9.06
   0   4  -7  230.73    8.88
   0  -4   6    5.26    0.64
   0  -4   6    3.55    0.55
   0   4  -6    2.70    1.48
   0  -4   6    3.07    1.15
   0   4  -6    3.72    1.22
   0  -4   6    3.95    1.32
   0   4  -6    3.71    1.17
   0  -4   5    0.49    0.32
   0  -4   5    0.81    0.35
   0   4  -5    0.90    1.30
   0  -4   5    0.67    0.91
   0   4  -5    0.13    0.80
   0  -4   5    1.43    0.99
   0   4  -5    0.84    0.88
   0   4  -4  367.69   13.03
   0   4  -4  351.16   11.75
   0  -4   4  360.13   11.89
   0   4  -4  357.87   11.97
   0  -4   4  339.51   12.06
   0   4  -3   26.77    1.89
   0  -4   3   25.82    1.98
   0   4  -3   30.03    1.87
   0   4  -2  235.73    7.80
   0  -4   2  217.32    7.89
   0   4  -2  219.82    7.52
   0  -4   1  257.52    9.05
   0   4  -1  271.87    8.93
   0   4  -1  276.39    8.76
   0  -4   0  329.54   10.87
   0   4   0  344.39   10.83
   0   4   0  337.86   10.37
   0   4   0  334.63   10.30
   0   4   1  255.68    8.68
   0   4   1  260.39    8.52
   0   4   1  267.87    8.76
   0   4   1  265.92    8.46
   0   4   2  838.55   24.14
   0   4   2  770.12   24.08
   0   4   2  778.77   23.70
   0   4   2  773.72   23.96
   0   4   2  796.67   23.97
   0  -4  -3   68.03    3.28
   0   4   3   79.56    3.44
   0   4   3   67.36    3.18
   0   4   3   68.15    3.18
   0   4   3   68.59    2.61
   0   4   3   67.30    3.07
   0  -4  -3   70.90    3.23
   0   4   4  275.84    8.14
   0  -4  -4  269.27    9.48
   0   4   4  257.36    9.07
   0  -4  -4  261.85    9.21
   0   4   4  263.77    9.26
   0   4   4  258.88    8.84
   0  -4  -5  176.98    6.67
   0  -4  -5  152.66    6.28
   0   4   5  160.14    6.14
   0   4   5  159.59    6.32
   0   4   5  157.98    5.85
   0  -4  -6    2.53    1.18
   0   4   6    3.95    1.19
   0  -4  -6    4.77    1.10
   0   4   6    3.24    0.96
   0   4   6    3.58    0.88
   0  -4  -6    2.67    0.88
   0   4   7  519.77   17.40
   0  -4  -7  517.57   16.93
   0   4   7  519.02   17.58
   0  -4  -7  516.57   17.55
   0  -4  -7  511.75   17.26
   0   4   7  515.14   16.71
   0   4   7  519.33   17.00
   0   4   8  991.31   29.88
   0  -4  -8  917.72   27.39
   0  -4  -8  953.82   29.29
   0  -4  -8  944.63   30.03
   0   4   8  951.64   29.99
   0   4   8  949.07   29.34
   0   4   8  901.93   28.94
   0  -4  -8  945.51   29.70
   0   4   9  223.55    9.33
   0   4   9  230.81    9.27
   0  -4  -9  225.71    7.08
   0  -4  -9  218.06    8.76
   0  -4  -9  216.58    7.04
   0   4   9  235.81    8.92
   0   4   9  219.61    8.54
   0  -4  -9  218.28    9.11
   0   4  10   35.41    3.27
   0   4  10   33.69    3.10
   0  -4 -10   34.67    1.69
   0   4  10   27.46    2.58
   0  -4 -10   38.70    3.01
   0  -4 -10   30.23    1.62
   0   4  10   30.88    2.81
   0  -4 -10   33.07    3.06
   0   4  11  365.86   13.73
   0   4  11  369.89   13.51
   0  -4 -11  324.26   10.99
   0  -4 -11  360.55   13.17
   0  -4 -11  354.63   11.04
   0   4  11  374.06   13.22
   0  -4 -11  349.27   13.56
   0   4  12   11.88    2.47
   0   4  12   11.98    2.31
   0  -4 -12   13.58    1.22
   0  -4 -12   10.29    2.16
   0  -4 -12   12.27    1.19
   0  -4 -12   16.61    2.67
   0   4  12   11.03    2.22
   0  -4 -13    3.92    2.38
   0   4  13    4.60    1.93
   0   4  13    2.81    2.00
   0  -4 -13    1.81    0.70
   0  -4 -13    4.67    1.97
   0   4  13    4.96    1.70
   0  -4 -13    0.56    0.45
   0  -4 -13    1.30    1.84
   0   4  13    2.40    1.94
   0  -4 -14   12.34    2.74
   0   4  14    6.77    2.21
   0   4  14    6.47    2.22
   0  -4 -14   -0.08    0.20
   0   4  14    7.07    2.11
   0  -4 -14    6.26    2.20
   0  -4 -14    0.16    0.23
   0  -4 -14    4.92    2.30
   0  -4 -15   59.33    4.79
   0   4  15   54.49    4.54
   0   4  15   52.16    4.69
   0   5 -12    1.56    2.53
   0  -5  12    2.25    2.13
   0   5 -12    3.33    2.75
   0   5 -11  216.49    8.76
   0  -5  11  206.15    7.07
   0   5 -11  214.71    7.50
   0   5 -11  219.90    8.01
   0  -5  11  236.47    8.15
   0   5 -11  220.19    7.57
   0   5 -10   41.77    3.49
   0  -5  10    0.05    0.16
   0  -5  10   -0.12    0.16
   0   5 -10   39.36    4.04
   0   5 -10   37.05    3.57
   0  -5  10   43.00    3.32
   0   5 -10   34.82    3.50
   0  -5  10   32.84    3.45
   0   5 -10   35.55    3.28
   0  -5   9    8.00    0.70
   0  -5   9   13.02    0.89
   0   5  -9   16.64    2.91
   0  -5   9   13.03    2.23
   0   5  -9   13.09    2.35
   0   5  -9   11.74    2.40
   0  -5   9   13.41    2.34
   0   5  -9   15.70    2.32
   0  -5   8   21.53    1.02
   0  -5   8   18.39    0.96
   0   5  -8   21.44    3.03
   0   5  -8   27.66    2.71
   0  -5   8   35.24    2.88
   0   5  -8   27.52    2.87
   0  -5   8   30.81    3.00
   0   5  -8   24.85    2.58
   0   5  -7  173.61    8.40
   0   5  -7  160.30    7.12
   0  -5   7  171.08    7.20
   0  -5   7  181.82    7.76
   0   5  -7  158.83    7.18
   0   5  -7  165.19    7.58
   0   5  -6  293.76   11.97
   0  -5   6  308.67   10.83
   0   5  -6  277.85   10.58
   0  -5   6  291.49   11.07
   0   5  -6  300.95   10.85
   0   5  -5  108.31    6.01
   0   5  -5  108.90    4.95
   0  -5   5  114.95    5.39
   0   5  -5  118.81    5.21
   0  -5   4  719.39   22.76
   0   5  -4  714.42   22.43
   0   5  -4  704.25   23.68
   0   5  -4  701.04   22.15
   0   5  -3   10.01    1.18
   0   5  -3    7.48    1.18
   0  -5   3    7.97    1.27
   0  -5   2  894.33   27.79
   0   5  -2  943.19   27.61
   0   5  -2  869.83   27.26
   0   5  -1  418.71   12.80
   0  -5   1  432.33   13.32
   0   5  -1  408.99   13.01
   0   5  -1  417.72   12.00
   0  -5   0   -0.10    0.73
   0   5   0    0.57    0.66
   0   5   0    0.60    0.49
   0   5   0   -0.05    0.38
   0   5   1   49.15    2.52
   0   5   1   47.40    2.28
   0   5   1   46.98    2.51
   0   5   1   46.47    2.24
   0   5   2  465.81   14.59
   0   5   2  441.07   14.41
   0   5   2  438.71   14.23
   0   5   2  466.82   14.61
   0   5   2  452.35   14.49
   0   5   2  451.85   14.34
   0   5   3   12.06    1.38
   0  -5  -3   15.40    1.51
   0   5   3   16.52    1.53
   0   5   3   14.18    1.41
   0   5   3   12.85    1.09
   0   5   3   14.95    1.37
   0  -5  -3   15.14    1.58
   0   5   4  103.60    4.54
   0   5   4  101.81    3.65
   0   5   4  102.46    4.17
   0   5   4  100.43    4.63
   0   5   4  106.69    4.55
   0  -5  -4  105.83    4.73
   0  -5  -4   99.35    4.48
   0   5   4   98.46    4.32
   0   5   5  275.39   10.48
   0   5   5  288.74    9.02
   0   5   5  273.78   10.64
   0  -5  -5  319.00   10.90
   0   5   5  290.84   10.27
   0  -5  -5  311.05   10.59
   0   5   5  320.44   10.60
   0   5   5  330.41   10.14
   0  -5  -6   78.99    4.37
   0   5   6   87.37    4.10
   0  -5  -6   85.07    4.28
   0   5   6   83.06    3.79
   0   5   6   86.99    4.27
   0  -5  -7    3.46    1.39
   0   5   7    5.66    1.39
   0  -5  -7    3.39    1.26
   0   5   7    4.55    1.21
   0   5   7    6.04    1.17
   0   5   8  511.54   17.90
   0  -5  -8  538.96   18.31
   0   5   8  498.57   18.04
   0   5   8  544.20   17.58
   0  -5  -8  537.80   17.96
   0   5   8  514.32   17.11
   0   5   8  519.88   17.74
   0  -5  -8  527.36   17.45
   0   5   9    2.24    1.51
   0   5   9    3.16    1.78
   0  -5  -9    3.03    1.69
   0  -5  -9    5.15    1.62
   0   5   9    3.73    1.31
   0   5   9    2.04    1.20
   0  -5  -9    2.76    1.28
   0   5  10    6.80    1.89
   0  -5 -10    9.77    2.22
   0   5  10   10.27    2.08
   0   5  10   13.11    1.91
   0  -5 -10    9.93    2.06
   0  -5 -10    9.26    1.85
   0   5  10    9.51    1.77
   0   5  11  173.92    7.99
   0   5  11  177.74    8.22
   0  -5 -11  158.66    7.90
   0   5  11  162.50    7.22
   0   5  11  159.80    7.46
   0  -5 -11  166.20    7.61
   0   5  12  207.61    9.09
   0   5  12  186.86    9.01
   0  -5 -12  195.59    9.13
   0   5  12  200.42    8.68
   0  -5 -12  178.78    8.45
   0   5  13    1.18    1.93
   0   5  13    2.57    1.96
   0   5  13    2.64    1.63
   0  -5 -13    3.60    2.04
   0  -5 -13    2.74    1.71
   0   5  14    0.31    1.93
   0   5  14   -1.01    1.99
   0  -5 -14    2.12    1.98
   0   5  14    2.56    1.83
   0   5  14    0.30    1.79
   0  -5 -14    1.19    2.00
   0  -5 -15  178.57    8.73
   0   5  15  162.04    8.46
   0   5  15  164.96    8.81
   0   6 -12   27.81    4.00
   0   6 -11    3.07    2.78
   0   6 -11    2.03    2.66
   0  -6  11    4.22    2.47
   0   6 -11    0.87    1.91
   0   6 -10   32.49    3.65
   0   6 -10   26.91    3.93
   0   6 -10   31.91    3.55
   0  -6  10   32.10    3.59
   0   6 -10   33.70    3.77
   0   6 -10   31.96    3.48
   0   6  -9   19.32    3.29
   0   6  -9   12.13    2.51
   0   6  -9   15.34    2.79
   0   6  -9   22.22    2.97
   0  -6   9   17.43    2.75
   0   6  -9   15.46    2.44
   0   6  -8   55.28    4.94
   0   6  -8   66.90    4.35
   0  -6   8   66.69    4.53
   0   6  -8   67.50    4.60
   0   6  -8   67.47    4.26
   0   6  -7   45.95    4.15
   0   6  -7   42.60    3.34
   0  -6   7   40.65    3.40
   0   6  -7   38.74    3.41
   0   6  -7   41.15    3.21
   0   6  -6  117.73    6.66
   0   6  -6  112.39    5.37
   0  -6   6  109.30    5.69
   0   6  -6  115.29    5.47
   0   6  -5   48.79    3.99
   0   6  -5   39.64    2.82
   0   6  -5   41.88    2.91
   0  -6   5   41.15    3.15
   0  -6   4  177.87    7.63
   0   6  -4  196.00    7.43
   0   6  -4  189.25    7.20
   0   6  -3  775.00   24.65
   0  -6   3  821.89   25.16
   0   6  -3  778.59   24.38
   0  -6   2   84.87    4.21
   0   6  -2   83.83    4.02
   0   6  -2   90.61    3.85
   0   6  -1   18.52    0.93
   0   6  -1   19.00    2.14
   0   6  -1   16.29    1.44
   0   6  -1   17.78    1.65
   0  -6   1   18.61    1.75
   0   6  -1   20.06    1.02
   0   6   0 1004.57   29.97
   0   6   0 1002.81   29.24
   0   6   0  993.36   29.14
   0   6   1    4.28    0.99
   0   6   1    4.68    1.09
   0   6   1    4.92    0.86
   0   6   1    4.65    1.00
   0   6   1    5.04    0.83
   0   6   2  516.50   16.57
   0   6   2  519.17   16.80
   0   6   2  486.51   16.68
   0   6   2  520.40   16.57
   0   6   2  545.66   16.79
   0   6   2  531.97   16.43
   0   6   3   46.12    2.73
   0   6   3   43.95    2.69
   0   6   3   44.92    2.73
   0   6   3   48.12    2.46
   0   6   3   45.25    2.61
   0   6   3   51.27    2.70
   0   6   4  352.99   12.49
   0  -6  -4  356.53   12.62
   0   6   4  370.52   12.43
   0   6   4  374.42   12.41
   0   6   4  372.18   11.57
   0  -6  -4  341.19   12.35
   0   6   4  360.11   12.14
   0   6   5  116.15    5.24
   0   6   5  115.87    4.11
   0   6   5  125.11    5.30
   0   6   5  111.67    4.79
   0   6   5  115.41    5.42
   0  -6  -5  116.60    5.48
   0  -6  -5  110.35    5.20
   0   6   5  125.40    5.12
   0   6   6  710.36   23.15
   0   6   6  712.56   21.10
   0   6   6  723.46   21.19
   0   6   6  732.97   23.44
   0  -6  -6  729.27   23.51
   0  -6  -6  712.74   23.10
   0   6   6  724.35   22.76
   0   6   6  698.44   22.96
   0   6   6  704.10   22.40
   0  -6  -7  290.35   11.34
   0   6   7  294.92   10.66
   0  -6  -7  286.77   10.98
   0   6   7  308.94   11.02
   0  -6  -8  315.74   12.60
   0   6   8  334.31   11.97
   0  -6  -8  333.03   12.36
   0   6   8  337.45   12.23
   0   6   8  336.44   11.61
   0  -6  -9   22.68    2.72
   0   6   9   25.20    2.46
   0  -6  -9   27.63    2.75
   0   6   9   29.12    2.70
   0   6   9   24.66    2.27
   0   6  10    9.34    2.12
   0  -6 -10    6.94    2.02
   0   6  10    7.95    2.00
   0  -6 -10   12.44    2.18
   0   6  10    7.46    1.65
   0   6  10    8.26    1.66
   0   6  10   11.48    2.10
   0   6  11    8.68    2.22
   0   6  11    6.78    2.17
   0  -6 -11    5.06    2.08
   0  -6 -11    5.30    1.91
   0   6  11    8.99    1.89
   0   6  11    5.19    1.72
   0   6  11    9.32    2.16
   0  -6 -11    5.71    1.71
   0   6  12  106.92    6.09
   0  -6 -12   96.27    6.38
   0   6  12  104.32    6.29
   0   6  12  108.07    5.63
   0  -6 -12  101.36    6.07
   0   6  12   96.32    5.51
   0  -6 -12   93.91    5.56
   0   6  13   99.07    6.04
   0  -6 -13   97.62    6.52
   0   6  13   98.38    6.30
   0  -6 -13   92.23    6.05
   0   6  13   98.59    5.70
   0  -6 -13  101.15    5.81
   0   6  14   15.80    2.89
   0  -6 -14   14.25    2.74
   0   6  14   21.12    3.00
   0  -6 -14   12.49    2.92
   0   6  14   15.15    3.04
   0  -6 -15    3.51    2.32
   0   6  15    4.05    2.30
   0   7 -11    7.26    3.03
   0   7 -10  133.11    8.47
   0   7 -10  141.82    7.28
   0  -7  10  134.13    7.60
   0   7 -10  134.67    7.13
   0   7  -9   23.81    3.64
   0   7  -9   23.80    3.05
   0   7  -9   24.36    3.30
   0   7  -9   26.28    3.40
   0  -7   9   25.25    3.15
   0   7  -9   22.82    2.91
   0   7  -8   11.14    2.81
   0   7  -8   11.90    2.60
   0   7  -8    7.22    2.10
   0  -7   8    8.11    2.10
   0   7  -8    7.64    2.38
   0   7  -8    9.71    2.11
   0   7  -7   48.23    4.52
   0   7  -7   46.62    3.70
   0   7  -7   54.10    4.29
   0  -7   7   52.47    4.00
   0   7  -7   47.13    3.53
   0   7  -7   49.72    3.87
   0   7  -6   37.32    3.94
   0   7  -6   38.20    3.15
   0  -7   6   42.00    3.53
   0   7  -6   41.35    3.20
   0   7  -5  388.67   14.96
   0   7  -5  362.22   12.92
   0   7  -5  382.79   13.31
   0  -7   5  372.40   13.72
   0  -7   4   47.18    3.36
   0   7  -4   46.42    3.04
   0   7  -4   46.28    3.05
   0   7  -3  225.17    8.74
   0  -7   3  248.56    9.33
   0   7  -3  238.09    8.57
   0   7  -2   21.27    2.66
   0   7  -2   20.00    1.90
   0  -7   2   21.18    2.07
   0   7  -2   15.64    1.82
   0   7  -1   32.78    1.51
   0   7  -1   37.99    3.11
   0   7  -1   36.39    2.37
   0  -7   1   36.21    2.57
   0   7  -1   35.03    2.46
   0   7  -1   34.28    1.57
   0   7   0   74.87    4.39
   0  -7   0   70.00    3.79
   0   7   0   86.39    3.91
   0   7   0   78.95    3.22
   0   7   0   77.32    3.09
   0   7   1    4.51    1.24
   0   7   1    5.35    1.20
   0   7   1    4.23    1.18
   0   7   1    5.83    1.03
   0   7   1    5.02    0.87
   0   7   2  625.59   19.41
   0   7   2  597.70   18.99
   0   7   2  589.49   19.15
   0   7   2  567.21   19.21
   0   7   2  622.61   19.36
   0   7   2  598.05   18.82
   0   7   3  953.10   29.56
   0   7   3  947.51   29.68
   0   7   3  954.58   29.26
   0   7   3  954.35   29.74
   0   7   3  948.88   29.50
   0   7   3  966.06   29.40
   0   7   4  554.19   18.06
   0   7   4  541.48   18.12
   0   7   4  556.32   17.96
   0   7   4  548.57   17.34
   0   7   4  540.11   18.10
   0   7   4  561.13   17.86
   0   7   5   41.73    2.91
   0   7   5   47.33    2.55
   0   7   5   42.80    2.22
   0   7   5   40.88    2.63
   0   7   5   44.06    2.92
   0   7   5   39.07    2.95
   0  -7  -5   41.16    3.07
   0   7   5   43.87    2.78
   0  -7  -5   47.78    3.17
   0   7   6  599.57   19.54
   0   7   6  556.55   17.65
   0   7   6  592.48   17.85
   0   7   6  616.69   18.85
   0   7   6  606.12   19.45
   0   7   6  577.12   19.68
   0  -7  -6  581.07   19.83
   0  -7  -6  606.36   19.61
   0   7   6  587.31   19.09
   0   7   7   10.19    1.43
   0   7   7   10.20    1.87
   0  -7  -7   10.05    1.91
   0   7   7    7.33    1.83
   0   7   7   11.95    1.86
   0   7   7    9.31    1.52
   0  -7  -7   11.78    1.91
   0   7   8   93.02    4.90
   0   7   8   87.10    4.93
   0   7   8   89.31    4.60
   0  -7  -8   80.59    4.83
   0   7   8   80.90    5.04
   0  -7  -8   93.34    5.30
   0   7   9  177.09    7.73
   0   7   9  159.66    6.99
   0   7   9  181.67    7.52
   0  -7  -9  169.49    7.83
   0  -7  -9  182.03    8.37
   0   7  10   14.87    2.24
   0   7  10   12.65    2.06
   0  -7 -10   16.58    2.66
   0   7  10   15.78    2.18
   0  -7 -10   12.83    2.32
   0   7  11   87.37    5.12
   0   7  11   78.91    5.19
   0  -7 -11   83.06    5.59
   0   7  11   73.78    5.20
   0   7  11   77.65    4.73
   0  -7 -11   78.62    5.15
   0   7  11   77.65    4.74
   0   7  12    7.53    2.12
   0   7  12    8.76    2.76
   0   7  12    6.89    2.11
   0  -7 -12    8.49    2.50
   0   7  12    7.82    2.40
   0   7  12    9.03    2.00
   0  -7 -12    7.42    2.00
   0   7  13    5.42    2.05
   0   7  13    6.66    2.42
   0  -7 -13    4.20    2.38
   0   7  13    4.15    2.25
   0  -7 -13    7.68    2.22
   0   7  13    5.57    3.12
   0   7  13    7.08    1.94
   0   7  14    2.12    1.93
   0   7  14    2.67    2.37
   0  -7 -14    2.46    2.33
   0   7  14    0.73    1.99
   0   7  14   -0.28    1.71
   0  -7 -14    0.36    2.09
   0   8 -10  234.43   10.28
   0   8 -10  222.79   10.00
   0   8  -9  223.87    9.75
   0  -8   9  220.12   10.43
   0   8  -9  236.89   10.02
   0   8  -8   -0.41    2.13
   0   8  -8   -0.88    1.95
   0   8  -8    0.43    2.30
   0  -8   8    1.20    2.02
   0   8  -8    1.71    1.96
   0   8  -8   -0.24    1.92
   0   8  -7   27.53    3.84
   0   8  -7   29.22    3.19
   0   8  -7   34.78    3.65
   0  -8   7   34.71    3.46
   0   8  -7   32.48    3.18
   0   8  -7   30.92    3.45
   0   8  -6   55.45    4.90
   0   8  -6   58.58    3.92
   0   8  -6   55.14    3.85
   0  -8   6   56.45    4.17
   0   8  -6   53.82    4.32
   0   8  -5    2.33    1.93
   0   8  -5    1.30    1.68
   0  -8   5    2.62    1.64
   0   8  -4    6.21    2.02
   0  -8   4    4.36    1.59
   0   8  -4    6.65    1.79
   0   8  -3   21.23    2.89
   0   8  -3   20.77    2.24
   0  -8   3   21.87    2.38
   0   8  -3   19.11    2.17
   0   8  -2   30.08    2.58
   0  -8   2   29.06    2.57
   0   8  -2   33.95    3.46
   0   8  -2   35.81    2.63
   0   8  -1  158.85    5.53
   0   8  -1  232.09    8.83
   0   8  -1  207.23    7.02
   0  -8   1  206.73    7.66
   0   8  -1  206.76    8.01
   0   8  -1  201.58    7.26
   0   8  -1  169.83    5.58
   0   8   0  574.16   19.57
   0   8   0  566.29   17.35
   0   8   0  557.97   18.40
   0   8   0  574.04   19.07
   0  -8   0  556.97   18.65
   0   8   0  572.06   17.46
   0   8   1  130.33    5.14
   0   8   1  126.02    5.67
   0   8   1  129.86    6.14
   0   8   1  134.42    5.01
   0   8   1  131.63    5.62
   0   8   1  126.09    5.79
   0   8   2  134.08    6.07
   0   8   2  135.04    5.78
   0   8   2  153.35    6.56
   0   8   2  145.67    5.68
   0   8   2  146.54    6.14
   0   8   2  148.95    6.20
   0   8   2  150.00    6.22
   0   8   3  261.09    9.60
   0   8   3  280.61    9.90
   0   8   3  275.14    9.92
   0   8   3  259.40    9.40
   0   8   3  261.80    9.81
   0   8   3  249.76    9.42
   0   8   3  265.68    9.69
   0   8   4  275.89   10.42
   0   8   4  286.17   10.45
   0   8   4  278.65   10.14
   0   8   4  273.45   10.17
   0   8   4  277.48    9.86
   0   8   4  293.38   10.62
   0   8   4  300.67   10.33
   0   8   5  214.55    8.79
   0   8   5  231.26    8.08
   0   8   5  221.87    8.23
   0   8   5  236.08    9.01
   0   8   5  228.40    9.04
   0   8   5  233.74    8.73
   0   8   6  361.86   13.30
   0   8   6  370.29   11.87
   0   8   6  366.31   12.07
   0   8   6  385.51   13.36
   0   8   6  355.11   12.65
   0  -8  -6  368.87   13.69
   0   8   6  348.69   13.41
   0   8   6  395.28   13.12
   0  -8  -6  400.17   13.62
   0   8   7   27.94    2.74
   0   8   7   25.54    1.71
   0   8   7   25.65    1.91
   0   8   7   30.52    2.40
   0   8   7   30.03    2.85
   0  -8  -7   34.17    3.09
   0   8   7   30.84    2.71
   0  -8  -7   30.93    2.88
   0   8   7   26.76    2.42
   0   8   8    2.08    1.44
   0   8   8    0.70    1.48
   0   8   8    3.01    1.48
   0  -8  -8    1.90    1.64
   0   8   8    0.50    1.59
   0   8   8    2.24    1.35
   0  -8  -8    3.77    1.55
   0   8   9   80.27    4.19
   0   8   9   66.77    4.41
   0   8   9   64.47    4.48
   0  -8  -9   62.06    4.46
   0   8   9   72.73    4.24
   0  -8  -9   63.78    4.67
   0   8   9   66.70    4.62
   0   8  10   28.97    2.99
   0   8  10   24.19    2.97
   0   8  10   28.04    2.69
   0  -8 -10   34.25    3.27
   0  -8 -10   23.01    3.23
   0   8  11    7.49    2.04
   0   8  11    3.69    2.47
   0  -8 -11    4.42    2.17
   0  -8 -11    6.48    2.13
   0   8  11    7.36    1.97
   0   8  12   14.56    2.70
   0   8  12   16.13    3.18
   0   8  12   13.57    2.71
   0  -8 -12   10.60    2.88
   0   8  12   10.39    2.54
   0   8  12   12.55    2.33
   0  -8 -12   10.46    2.47
   0   8  13    2.60    3.05
   0   8  13   -0.87    1.85
   0  -8 -13    0.39    2.26
   0   8  13    4.27    2.36
   0  -8 -13    0.34    1.94
   0   8  13    0.79    1.67
   0   8  13    1.63    2.10
   0  -8 -14   29.94    3.70
   0   8  14   36.94    3.68
   0   8  14   35.29    3.99
   0  -8 -14   29.83    4.19
   0   9  -9   27.54    3.98
   0   9  -9   22.00    3.31
   0  -9   9   23.48    3.57
   0   9  -8   34.46    3.88
   0  -9   8   41.14    4.14
   0   9  -8   41.51    3.92
   0   9  -7   92.07    6.77
   0   9  -7   84.82    5.16
   0   9  -7   83.92    5.80
   0  -9   7   86.90    5.74
   0   9  -7   96.90    5.45
   0   9  -7   87.83    5.71
   0   9  -6  252.41   12.24
   0   9  -6  266.90   10.18
   0   9  -6  285.76   10.66
   0  -9   6  275.43   11.22
   0   9  -5   22.48    2.73
   0   9  -5   18.28    2.60
   0  -9   5   21.09    2.75
   0   9  -4    5.35    2.23
   0  -9   4    3.99    1.74
   0   9  -4    3.64    1.99
   0   9  -3    4.25    2.15
   0   9  -3    6.02    2.07
   0   9  -3    7.42    2.00
   0  -9   3    5.46    1.58
   0   9  -3    9.43    2.10
   0   9  -2   67.88    4.10
   0  -9   2   79.03    4.51
   0   9  -2   79.68    4.83
   0   9  -2   76.07    5.18
   0   9  -2   72.93    3.98
   0  -9   1   13.30    1.88
   0   9  -1   11.37    2.15
   0   9  -1   19.08    2.39
   0   9  -1   18.57    2.76
   0   9  -1   17.40    2.19
   0   9   0   74.86    3.30
   0   9   0   76.34    4.87
   0   9   0   69.82    3.90
   0   9   0   71.24    4.38
   0   9   0   77.73    4.26
   0  -9   0   77.17    4.23
   0   9   0   77.15    3.40
   0   9   1   26.03    2.74
   0   9   1   27.78    2.35
   0   9   1   21.98    2.66
   0   9   1   27.19    2.25
   0   9   1   26.03    2.59
   0   9   1   21.52    2.40
   0   9   1   24.80    2.56
   0   9   2   15.63    2.08
   0   9   2   15.88    2.23
   0   9   2   13.69    2.11
   0   9   2   13.50    1.92
   0   9   2   14.27    2.15
   0   9   2   14.07    1.89
   0   9   2   14.89    2.00
   0   9   3   75.70    4.26
   0   9   3   72.22    4.07
   0   9   3   72.53    4.38
   0   9   3   70.88    3.82
   0   9   3   79.16    4.05
   0   9   3   69.47    4.19
   0   9   3   82.47    4.24
   0   9   4   12.49    1.88
   0   9   4   11.67    1.82
   0   9   4   10.75    2.10
   0   9   4   13.70    1.71
   0   9   4   14.35    2.16
   0   9   4   13.47    1.82
   0   9   4   14.25    1.90
   0   9   5  271.63   10.06
   0   9   5  243.94    9.87
   0   9   5  255.24    9.80
   0   9   5  255.72    9.46
   0   9   5  268.71    9.34
   0   9   5  247.65   10.01
   0   9   5  247.71    9.60
   0   9   6  122.97    6.18
   0   9   6  140.81    5.69
   0   9   6  144.35    5.52
   0   9   6  133.21    6.33
   0   9   6  140.65    6.04
   0   9   6  125.92    6.36
   0   9   6  122.46    5.94
   0   9   7    9.79    1.98
   0   9   7   15.63    1.99
   0   9   7   10.51    1.76
   0   9   7   15.11    2.32
   0   9   7   19.12    2.49
   0  -9  -7   11.35    2.28
   0   9   7   14.21    2.09
   0   9   7   13.54    1.92
   0  -9  -7   12.87    2.19
   0   9   8    0.73    1.57
   0   9   8    1.54    0.78
   0   9   8    2.07    0.85
   0   9   8    3.92    2.07
   0   9   8    0.59    1.43
   0  -9  -8    3.02    1.70
   0  -9  -8    2.82    1.94
   0   9   8    1.80    1.43
   0   9   8    0.26    1.50
   0   9   9   19.63    2.65
   0  -9  -9   20.84    2.85
   0   9   9   24.32    2.80
   0   9   9   23.00    2.88
   0  -9  -9   18.30    2.65
   0   9   9   20.87    2.43
   0   9  10    5.76    2.75
   0   9  10    1.12    1.71
   0   9  10    0.30    1.67
   0  -9 -10   -0.66    1.92
   0   9  10   -0.25    1.68
   0   9  10    1.10    1.47
   0  -9 -10   -2.01    1.87
   0   9  11   -1.11    2.73
   0   9  11   -0.27    1.84
   0   9  11    0.30    1.84
   0   9  11    1.29    1.92
   0  -9 -11   -1.42    2.14
   0  -9 -11    0.31    1.75
   0   9  11    2.57    1.56
   0  -9 -12   26.52    3.77
   0  -9 -12   29.98    3.63
   0   9  12   26.63    3.10
   0   9  12   27.13    3.79
   0   9  12   28.94    3.31
   0  -9 -13   85.90    6.50
   0   9  13   83.19    5.60
   0  -9 -13   88.70    6.09
   0   9  13   88.70    5.47
   0   9  13   89.31    5.70
   0   9  14   42.10    4.00
   0   9  14   49.84    4.83
   0  -9 -14   42.68    4.62
   0  10  -8   29.15    3.85
   0  10  -8   34.30    3.89
   0 -10   8   37.60    4.13
   0  10  -7   82.86    5.28
   0  10  -7   97.48    5.59
   0 -10   7   86.16    5.82
   0  10  -6    3.46    2.43
   0  10  -6    5.09    2.47
   0 -10   6    4.92    2.07
   0  10  -5   32.79    3.34
   0 -10   5   37.72    3.53
   0  10  -5   40.71    3.50
   0  10  -4    6.83    2.48
   0  10  -4   10.53    2.47
   0 -10   4    9.03    2.07
   0  10  -4   11.00    2.36
   0  10  -4    8.33    2.36
   0  10  -3  148.06    6.89
   0 -10   3  161.70    7.45
   0  10  -3  155.05    7.82
   0  10  -3  166.71    8.55
   0  10  -3  153.17    6.66
   0  10  -2    8.96    2.44
   0  10  -2    7.96    2.24
   0  10  -2    5.60    1.86
   0 -10   2    6.67    1.73
   0  10  -2    6.34    2.10
   0  10  -1    1.55    1.91
   0  10  -1    4.24    2.06
   0 -10   1    3.37    1.61
   0  10  -1    4.47    1.77
   0  10  -1    4.32    2.07
   0  10   0   14.81    1.85
   0  10   0   17.79    2.67
   0  10   0   16.76    2.42
   0  10   0   17.77    2.48
   0  10   0   14.03    2.28
   0  10   0   20.37    3.45
   0  10   0   17.86    1.90
   0  10   1    8.20    2.84
   0  10   1   10.99    2.11
   0  10   1    8.46    2.15
   0  10   1    9.85    2.21
   0  10   1    7.88    1.92
   0  10   1    8.96    2.25
   0  10   1    6.15    2.65
   0  10   2   18.85    3.02
   0  10   2   20.73    2.62
   0  10   2   17.40    2.49
   0  10   2   21.18    2.61
   0  10   2   18.83    2.62
   0  10   2   17.07    2.21
   0  10   2   17.86    2.92
   0  10   3    5.94    2.49
   0  10   3    8.04    2.08
   0  10   3    8.30    2.16
   0  10   3    5.76    2.01
   0  10   3    4.70    2.32
   0  10   3    7.23    2.03
   0  10   3    7.16    2.42
   0  10   4  309.45   11.28
   0  10   4  287.35   10.91
   0  10   4  282.89   11.02
   0  10   4  276.81   10.63
   0  10   4  285.81   10.68
   0  10   4  295.10   11.16
   0  10   4  291.09   10.94
   0  10   5   34.36    3.39
   0  10   5   40.60    3.21
   0  10   5   40.13    3.12
   0  10   5   37.61    3.31
   0  10   5   37.00    3.22
   0  10   5   35.75    3.39
   0  10   5   34.81    3.15
   0  10   6  140.58    6.79
   0  10   6  140.24    6.60
   0  10   6  140.55    6.24
   0  10   6  148.94    6.15
   0  10   6  143.04    6.53
   0  10   6  148.35    6.93
   0  10   6  141.77    6.90
   0  10   6  132.38    6.47
   0  10   7  132.25    6.59
   0  10   7  130.57    5.46
   0  10   7  132.20    5.68
   0  10   7  131.13    6.61
   0  10   7  138.49    6.34
   0  10   7  143.29    6.85
   0  10   7  135.09    6.51
   0  10   8    4.03    1.96
   0  10   8    5.39    1.78
   0  10   8    6.68    1.54
   0  10   8    7.96    2.65
   0  10   8    8.26    1.95
   0  10   8    7.75    1.95
   0  10   8    7.18    2.31
   0 -10  -8    7.88    2.01
   0  10   9   46.49    3.76
   0  10   9   42.70    3.68
   0  10   9   37.54    3.63
   0  10   9   29.62    3.41
   0 -10  -9   41.63    3.97
   0 -10  -9   41.46    3.78
   0  10   9   43.25    3.67
   0  10  10   36.73    3.74
   0  10  10   39.28    3.70
   0 -10 -10   35.04    3.89
   0  10  10   36.99    3.67
   0  10  10   38.36    3.50
   0  10  10   34.97    3.58
   0 -10 -10   33.20    3.51
   0  10  11   24.70    3.14
   0  10  11   30.80    3.67
   0  10  11   33.37    3.55
   0 -10 -11   27.77    3.73
   0  10  11   32.59    3.65
   0  10  11   32.18    3.56
   0 -10 -11   31.17    3.58
   0  10  12   14.47    3.58
   0  10  12    5.17    2.05
   0  10  12    7.18    2.38
   0 -10 -12    8.20    2.71
   0  10  12    6.99    2.28
   0 -10 -12    5.80    2.47
   0  10  12    4.29    2.43
   0 -10 -13  149.95    8.86
   0  10  13  155.71    7.84
   0  10  13  147.98    7.53
   0 -10 -13  158.86    8.52
   0  10  13  160.15    8.07
   0 -10 -14   99.76    6.80
   0  10  14   85.84    5.94
   0  11  -7   23.04    3.59
   0 -11   7   17.54    3.18
   0  11  -6   33.40    3.78
   0 -11   6   33.61    3.75
   0  11  -6   36.74    3.79
   0  11  -5    5.58    2.85
   0  11  -5    7.84    2.83
   0 -11   5    9.30    2.23
   0  11  -5    6.24    2.68
   0  11  -4    0.41    2.22
   0  11  -4    0.16    2.32
   0  11  -4   -0.97    2.02
   0 -11   4    1.59    1.63
   0  11  -4    0.20    2.27
   0  11  -3    4.60    2.37
   0  11  -3    8.39    2.53
   0  11  -3    5.49    2.14
   0 -11   3    5.73    1.81
   0  11  -3    7.14    2.39
   0 -11   2   63.42    4.28
   0  11  -2   67.15    4.39
   0  11  -2   63.51    4.67
   0  11  -2   69.48    5.34
   0  11  -2   55.94    3.95
   0  11  -1  175.11    7.45
   0  11  -1  165.00    7.93
   0 -11   1  157.42    7.44
   0  11  -1  163.62    8.56
   0  11  -1  168.56    7.04
   0  11   0   46.94    4.33
   0  11   0   38.04    2.24
   0  11   0   43.08    4.05
   0  11   0   43.07    3.35
   0  11   0   41.19    3.50
   0  11   0   39.41    3.44
   0  11   0   40.99    4.42
   0  11   1  229.71    9.23
   0  11   1  201.68    7.73
   0  11   1  228.70    9.90
   0  11   1  204.23    7.67
   0  11   1  226.50    8.88
   0  11   1  185.93    8.73
   0  11   1  228.45    9.42
   0  11   2  253.28    9.44
   0  11   2  251.36   10.31
   0  11   2  244.64   10.66
   0  11   2  265.41    9.47
   0  11   2  278.21   10.33
   0  11   2  241.14   10.17
   0  11   2  245.49   10.32
   0  11   3  375.48   13.36
   0  11   3  345.28   12.55
   0  11   3  366.33   13.60
   0  11   3  350.70   12.46
   0  11   3  355.85   13.10
   0  11   3  343.54   12.98
   0  11   3  327.62   12.96
   0  11   4   23.69    3.57
   0  11   4   26.14    3.02
   0  11   4   24.70    3.24
   0  11   4   23.16    3.17
   0  11   4   23.92    3.22
   0  11   4   27.12    3.51
   0  11   4   24.12    3.56
   0  11   5    2.75    2.05
   0  11   5    2.59    2.76
   0  11   5    6.39    2.54
   0  11   5    6.05    2.65
   0  11   5    2.52    2.36
   0  11   5    6.28    2.84
   0  11   5    7.23    3.17
   0  11   6  296.65   11.90
   0  11   6  311.80   11.88
   0  11   6  308.65   11.22
   0  11   6  294.13   11.34
   0  11   6  324.76   12.30
   0  11   6  297.79   12.12
   0  11   6  334.93   12.14
   0  11   7   20.66    3.26
   0  11   7   17.73    2.53
   0  11   7   16.76    2.62
   0  11   7   23.73    2.97
   0  11   7   21.57    3.18
   0  11   7   17.83    3.13
   0  11   7   20.82    3.06
   0  11   7   16.90    3.05
   0  11   8   30.30    3.59
   0  11   8   29.83    3.15
   0  11   8   35.85    3.47
   0  11   8   30.10    2.59
   0  11   8   30.89    2.73
   0  11   8   30.91    3.65
   0  11   8   31.85    3.43
   0  11   8   33.14    3.77
   0  11   9   71.24    4.78
   0  11   9   77.79    5.30
   0  11   9   75.27    5.12
   0  11   9   74.48    5.06
   0  11   9   71.72    5.10
   0  11  10    3.02    1.97
   0  11  10    5.13    2.58
   0  11  10    3.46    1.99
   0 -11 -10    4.41    2.01
   0  11  10    2.56    2.81
   0  11  11    2.26    3.02
   0  11  11    3.96    2.49
   0  11  11   -0.32    2.00
   0  11  11    2.34    1.88
   0 -11 -11   -0.74    2.06
   0  11  11    0.98    2.68
   0 -11 -11    0.33    2.04
   0  11  12   78.24    5.50
   0  11  12   79.36    5.84
   0  11  12   78.08    5.81
   0 -11 -12   70.69    5.87
   0 -11 -12   81.15    5.90
   0  11  12   89.24    5.71
   0  11  12   89.04    5.46
   0 -11 -13   81.91    6.59
   0 -11 -13   96.45    6.59
   0  11  13   80.80    5.77
   0  11  13   96.44    6.09
   0  11  14   28.00    4.29
   0  11  15  104.33    6.68
   0  12  -6   26.65    3.85
   0  12  -5   71.07    5.01
   0 -12   5   70.43    5.14
   0  12  -4    6.93    2.85
   0 -12   4    2.73    1.76
   0  12  -4    5.92    2.94
   0  12  -3    1.64    2.27
   0  12  -3    4.03    2.62
   0  12  -3    5.49    2.20
   0 -12   3    5.71    1.86
   0  12  -3    6.25    2.56
   0  12  -2   10.88    3.01
   0  12  -2    8.61    2.51
   0  12  -2    8.81    2.29
   0 -12   2    9.46    2.12
   0  12  -2    7.04    2.62
   0  12  -1    1.21    3.62
   0  12  -1   -0.37    2.15
   0  12  -1    0.46    2.42
   0  12  -1   -0.29    1.80
   0  12  -1   -0.19    2.32
   0  12   0    4.59    3.64
   0  12   0    2.41    2.21
   0  12   0    1.12    2.32
   0  12   0    6.22    2.63
   0  12   0    0.54    1.76
   0  12   0    0.93    3.86
   0  12   1   56.35    4.90
   0  12   1   41.63    3.11
   0  12   1   40.85    3.06
   0  12   1   51.33    4.43
   0  12   1   45.41    3.66
   0  12   1   45.86    4.08
   0  12   1   56.68    4.16
   0  12   1   47.60    5.02
   0  12   2   25.44    4.18
   0  12   2   37.89    3.36
   0  12   2   40.44    3.96
   0  12   2   30.91    3.33
   0  12   2   33.25    3.75
   0  12   2   33.51    3.65
   0  12   2   32.94    4.31
   0  12   3  121.56    6.82
   0  12   3  123.27    5.99
   0  12   3  115.38    6.62
   0  12   3  114.35    5.90
   0  12   3  112.79    6.35
   0  12   3  118.77    6.32
   0  12   3  124.65    6.81
   0  12   4  158.49    7.50
   0  12   4  176.06    8.43
   0  12   4  167.85    8.23
   0  12   4  168.37    7.65
   0  12   4  176.96    8.20
   0  12   4  179.07    8.13
   0  12   4  171.71    8.15
   0  12   5    0.89    3.44
   0  12   5    5.41    2.47
   0  12   5    1.98    2.74
   0  12   5    4.16    3.08
   0  12   5    7.72    3.16
   0  12   5   -0.96    2.86
   0  12   5    4.89    3.22
   0  12   6   20.23    2.80
   0  12   6   22.12    4.08
   0  12   6   20.08    3.59
   0  12   6   17.30    3.27
   0  12   6   21.33    3.49
   0  12   6   18.38    3.30
   0  12   6   18.29    3.91
   0  12   7    2.92    3.38
   0  12   7   -0.26    1.78
   0  12   7    0.24    2.86
   0  12   7   -0.32    2.77
   0  12   7    0.19    3.15
   0  12   7   -0.79    2.60
   0  12   7    0.43    2.98
   0  12   7   -1.10    3.24
   0  12   8   10.34    2.44
   0  12   8    8.42    3.29
   0  12   8    9.71    2.87
   0  12   8    6.34    2.56
   0  12   8    8.96    2.65
   0  12   8   10.58    3.29
   0  12   8    8.60    2.85
   0  12   8    8.54    3.39
   0  12   9   38.31    3.77
   0  12   9   34.73    4.51
   0  12   9   34.60    3.78
   0  12   9   31.66    2.17
   0  12   9   20.90    1.94
   0  12   9   29.76    3.85
   0  12   9   30.52    3.59
   0  12   9   38.83    4.31
   0  12  10  129.01    7.41
   0  12  10  129.07    7.24
   0  12  10  126.74    7.20
   0  12  10  127.65    7.20
   0  12  11  158.41    8.27
   0  12  11  148.77    7.30
   0  12  11  151.55    8.13
   0  12  11  133.94    7.82
   0  12  11  149.30    7.95
   0 -12 -12   -1.09    2.15
   0  12  12   -2.36    3.34
   0  12  12   -0.30    2.95
   0  12  12   -0.98    3.35
   0 -12 -13    0.38    2.50
   0  12  13    2.64    3.64
   0  12  14   80.53    5.79
   0  13  -4    6.26    2.95
   0 -13   3   -0.80    1.92
   0  13  -3    0.62    2.54
   0  13  -2   -0.46    2.48
   0  13  -2   -1.28    4.09
   0  13  -2   -0.60    2.53
   0  13  -1    6.79    4.01
   0  13  -1    5.53    2.59
   0  13  -1    6.40    2.65
   0  13  -1    2.11    2.33
   0  13  -1    9.03    4.59
   0  13  -1    5.59    2.70
   0  13   0   11.66    3.97
   0  13   0    8.95    2.77
   0  13   0    9.62    2.81
   0  13   0   10.51    3.01
   0  13   0   12.45    2.89
   0  13   0   12.77    4.21
   0  13   1    0.20    3.62
   0  13   1    0.80    2.00
   0  13   1    0.96    2.06
   0  13   1    1.40    2.08
   0  13   1    0.52    2.54
   0  13   1    1.07    2.59
   0  13   1    0.21    2.86
   0  13   1    0.92    4.08
   0  13   2  179.50    8.32
   0  13   2  187.25    9.12
   0  13   2  175.29    7.10
   0  13   2  185.90    8.15
   0  13   2  176.77    8.50
   0  13   2  181.27    8.71
   0  13   3  369.27   13.83
   0  13   3  407.10   14.81
   0  13   3  412.63   15.66
   0  13   3  392.72   13.90
   0  13   3  396.46   14.89
   0  13   3  407.62   14.79
   0  13   3  424.40   14.99
   0  13   4   28.35    4.47
   0  13   4   24.60    3.36
   0  13   4   24.30    3.75
   0  13   4   33.62    3.96
   0  13   4   25.44    4.04
   0  13   4   26.44    3.94
   0  13   4   19.23    4.17
   0  13   5  377.94   14.70
   0  13   5  437.21   15.43
   0  13   5  397.86   15.18
   0  13   5  406.80   14.80
   0  13   5  393.04   14.70
   0  13   5  424.23   15.46
   0  13   5  417.02   15.21
   0  13   6   54.42    5.18
   0  13   6   44.71    4.09
   0  13   6   37.91    4.63
   0  13   6   44.84    4.31
   0  13   6   42.57    4.36
   0  13   6   43.38    4.57
   0  13   6   52.45    4.93
   0  13   7   35.09    4.76
   0  13   7   34.97    3.74
   0  13   7   33.01    4.40
   0  13   7   35.22    3.85
   0  13   7   41.56    4.48
   0  13   7   32.16    3.87
   0  13   7   37.97    4.11
   0  13   7   40.57    4.72
   0  13   8   13.04    3.88
   0  13   8   11.32    2.56
   0  13   8   11.83    3.86
   0  13   8   15.98    3.10
   0  13   8   11.33    3.02
   0  13   8   17.16    3.72
   0  13   8   18.81    3.43
   0  13   8   19.78    4.08
   0  13   9   24.84    4.50
   0  13   9   20.29    3.05
   0  13   9   24.11    3.96
   0  13   9   25.28    2.62
   0  13   9   16.40    2.37
   0  13   9   32.48    4.12
   0  13   9   23.97    3.62
   0  13   9   29.95    4.43
   0  13  10  159.41    8.47
   0  13  10  175.50    8.99
   0  13  10  175.94    9.03
   0  13  10  181.51    8.77
   0  13  11   71.41    5.49
   0  13  11   84.21    6.38
   0  13  11   84.02    5.56
   0  13  11   77.00    5.99
   0  13  12   17.89    3.72
   0  13  12   11.70    4.11
   0  14  -2   16.29    3.52
   0  14  -1   22.56    3.40
   0  14  -1   19.26    5.34
   0  14   0   13.27    3.14
   0  14   0    9.99    2.91
   0  14   0    8.75    4.16
   0  14   0   14.12    4.62
   0  14   0   11.98    3.07
   0  14   1   36.86    4.62
   0  14   1   33.02    4.21
   0  14   1   33.36    3.65
   0  14   1   29.54    4.48
   0  14   1   41.37    4.15
   0  14   1   43.04    5.11
   0  14   2    9.95    2.77
   0  14   2   10.79    4.08
   0  14   2   11.67    2.78
   0  14   2   10.64    3.16
   0  14   2   12.26    3.08
   0  14   2   10.34    3.16
   0  14   2   11.66    3.89
   0  14   2   16.61    4.35
   0  14   3   66.50    5.45
   0  14   3   34.34    3.77
   0  14   3   50.44    4.97
   0  14   3   51.91    4.14
   0  14   3   45.68    4.42
   0  14   3   55.55    5.16
   0  14   3   58.56    5.25
   0  14   4   47.35    4.84
   0  14   4   32.00    3.79
   0  14   4   31.38    3.94
   0  14   4   36.18    4.45
   0  14   4   33.42    4.55
   0  14   4   36.63    4.29
   0  14   4   38.33    4.59
   0  14   5   67.38    5.02
   0  14   5   68.17    5.18
   0  14   5   69.01    5.51
   0  14   5   74.02    5.55
   0  14   5   77.59    5.77
   0  14   5   78.67    5.63
   0  14   5   77.69    5.73
   0  14   6    4.05    4.08
   0  14   6   -1.93    2.95
   0  14   6   -1.34    3.43
   0  14   6    1.66    3.00
   0  14   6    2.38    3.16
   0  14   6    3.03    3.51
   0  14   6   -0.46    3.76
   0  14   7    3.25    3.83
   0  14   7   -0.53    2.44
   0  14   7    0.25    3.93
   0  14   7   -1.42    3.13
   0  14   7    0.64    3.55
   0  14   7    0.72    3.40
   0  14   7    1.63    3.13
   0  14   7    1.40    3.74
   0  14   8    1.32    3.96
   0  14   8    1.14    2.34
   0  14   8   -2.49    4.18
   0  14   8    0.29    3.19
   0  14   8    0.33    3.07
   0  14   8    4.67    3.63
   0  14   8   -3.06    2.84
   0  14   8    0.24    3.83
   0  14   9    1.83    2.07
   0  14   9   -1.93    4.20
   0  14   9    2.57    3.41
   0  14   9    0.31    3.98
   0  14   9    0.28    2.85
   0  14   9    0.98    3.98
   0  14  10   -0.65    1.97
   0  14  10    0.29    4.18
   0  14  10   -1.35    3.40
   0  14  10    2.51    4.10
   0  14  10   -0.28    2.60
   0  14  11   62.77    5.79
   0  14  11   43.30    4.47
   0  15   2   -1.70    3.06
   0  15   2    0.38    2.67
   0  15   3   83.50    6.49
   0  15   3   73.10    6.22
   0  15   3   82.09    5.42
   0  15   3   73.82    6.00
   0  15   4    7.08    3.98
   0  15   4    6.19    2.99
   0  15   4    4.51    3.54
   0  15   4    8.16    3.43
   0  15   4    5.66    3.90
   0  15   4    7.58    4.16
   0  15   5    1.57    3.98
   0  15   5    3.83    3.14
   0  15   5    2.32    3.63
   0  15   5    5.47    3.62
   0  15   5    0.25    3.35
   0  15   5    5.31    4.24
   0  15   5    0.68    4.03
   0  15   6   36.06    4.82
   0  15   6   40.25    4.36
   0  15   6   37.05    4.71
   0  15   6   43.32    4.80
   0  15   6   45.12    4.64
   0  15   6   42.47    4.73
   0  15   6   46.90    5.02
   0  15   7   67.60    5.13
   0  15   7   67.91    5.91
   0  15   7   63.19    5.76
   0  15   7   71.97    5.33
   0  15   7   67.55    5.51
   0  15   7   62.43    5.38
   0  15   7   68.09    5.87
   0  15   8   24.25    4.79
   0  15   8   15.80    3.25
   0  15   8   20.67    4.46
   0  15   8   19.08    3.83
   0  15   8   26.72    4.62
   0  15   8   18.41    4.58
   0  15   9    1.51    2.53
   0  15   9    5.74    4.43
   0  15   9    0.56    3.08
   0  15   9   -0.74    4.04
   0  15  10    5.05    3.24
   0  15  10    1.76    4.07
   0  15  11    1.10    2.92
   0  16   4    1.38    3.51
   0  16   5    0.93    3.65
   0  16   8    4.71    3.24
  -1  16   4   13.90    4.29
  -1  15  10   20.67    4.88
  -1  15   9    7.50    3.44
  -1  15   9    4.45    4.36
  -1  15   8    3.95    4.03
  -1  15   8    3.68    3.43
  -1  15   8    2.57    2.60
  -1  15   8    7.03    4.49
  -1  15   7   23.14    3.52
  -1  15   7   28.47    4.65
  -1  15   7   24.36    4.77
  -1  15   7   20.71    3.97
  -1  15   7   20.15    4.21
  -1  15   6   48.56    4.62
  -1  15   6   51.76    5.00
  -1  15   6   52.74    4.86
  -1  15   6   40.76    5.25
  -1  15   6   44.95    4.88
  -1  15   6   43.54    4.60
  -1  15   6   57.05    4.90
  -1  15   5   17.48    4.02
  -1  15   5   15.48    3.96
  -1  15   5   12.45    3.34
  -1  15   5   17.50    4.13
  -1  15   5   15.31    3.36
  -1  15   4   93.12    6.28
  -1  15   4   90.06    5.59
  -1  15   4   80.93    5.38
  -1  15   4  100.40    6.64
  -1  15   3   28.06    4.46
  -1  15   3   24.18    4.41
  -1  15   2   10.89    3.51
  -1  15   2   10.60    4.52
  -1  14  12    3.93    2.47
  -1  14  11   -0.72    3.83
  -1  14  11   -2.25    2.83
  -1  14  10    3.71    4.27
  -1  14  10   -0.76    2.74
  -1  14  10    3.17    3.87
  -1  14   9   11.06    2.51
  -1  14   9    9.86    4.03
  -1  14   9    9.54    4.16
  -1  14   9    8.41    3.26
  -1  14   9    8.42    3.78
  -1  14   8   -0.29    2.28
  -1  14   8    3.78    3.93
  -1  14   8   -1.70    3.73
  -1  14   8    2.57    2.85
  -1  14   8    2.68    2.81
  -1  14   8    4.30    3.14
  -1  14   8    3.76    3.15
  -1  14   8    1.45    3.64
  -1  14   7    4.82    2.66
  -1  14   7    3.78    3.88
  -1  14   7    3.60    3.95
  -1  14   7    5.58    3.35
  -1  14   7    4.53    3.30
  -1  14   7    6.55    3.41
  -1  14   7    5.83    3.21
  -1  14   7    2.80    3.66
  -1  14   6   39.68    4.13
  -1  14   6   41.38    4.70
  -1  14   6   40.46    4.90
  -1  14   6   43.81    4.63
  -1  14   6   35.63    4.27
  -1  14   6   49.01    4.70
  -1  14   6   41.33    4.42
  -1  14   6   45.72    4.58
  -1  14   5   73.55    5.16
  -1  14   5   70.19    5.54
  -1  14   5   83.93    5.80
  -1  14   5   73.17    5.38
  -1  14   5   64.47    5.12
  -1  14   5   70.77    5.34
  -1  14   5   72.22    5.34
  -1  14   4    0.54    3.43
  -1  14   4    2.63    2.84
  -1  14   4    1.13    3.13
  -1  14   4    3.70    3.47
  -1  14   4    3.75    3.58
  -1  14   4    2.00    3.03
  -1  14   4    2.78    3.48
  -1  14   3   40.57    4.20
  -1  14   3   35.68    3.77
  -1  14   3   42.63    4.21
  -1  14   3   51.10    5.05
  -1  14   3   41.97    4.69
  -1  14   3   38.67    4.01
  -1  14   3   40.15    4.49
  -1  14   2   99.10    5.52
  -1  14   2  123.82    5.87
  -1  14   2  136.22    7.68
  -1  14   2  106.06    5.61
  -1  14   2  130.73    6.24
  -1  14   2  125.57    6.21
  -1  14   2  125.04    7.16
  -1  14   2  113.03    6.50
  -1  14   1   25.16    3.72
  -1  14   1   23.70    3.65
  -1  14   1   22.15    2.94
  -1  14   1   24.19    3.41
  -1  14   1   20.45    4.13
  -1  14   1   24.48    4.13
  -1  14   0   -0.39    2.40
  -1  14   0   -0.59    3.95
  -1  14   0   -2.12    2.75
  -1  14  -1    0.33    2.67
  -1  13  12   48.56    5.37
  -1  13  11   46.52    5.42
  -1  13  11   49.56    4.18
  -1  13  11   45.49    5.06
  -1  13  10  122.42    7.17
  -1  13  10  123.68    6.25
  -1  13  10  142.20    7.90
  -1  13  10  129.24    7.57
  -1  13  10  106.41    6.44
  -1  13  10  138.98    7.21
  -1  13   9   10.41    2.51
  -1  13   9   10.57    3.30
  -1  13   9   10.29    3.78
  -1  13   9   14.91    3.31
  -1  13   9   13.72    3.80
  -1  13   8    0.86    1.75
  -1  13   8    0.95    3.61
  -1  13   8   -0.56    3.42
  -1  13   8    1.68    2.46
  -1  13   8    1.87    2.46
  -1  13   8   -0.16    2.91
  -1  13   8   -0.75    2.88
  -1  13   8    3.09    3.31
  -1  13   7   86.97    5.42
  -1  13   7   73.96    5.95
  -1  13   7   84.63    5.15
  -1  13   7   86.02    5.13
  -1  13   7   92.57    5.30
  -1  13   7   92.54    6.08
  -1  13   7   75.03    5.52
  -1  13   7   90.32    5.64
  -1  13   6   12.61    2.77
  -1  13   6   11.07    3.65
  -1  13   6    8.89    3.72
  -1  13   6    8.62    3.24
  -1  13   6   13.93    3.50
  -1  13   6   11.16    3.56
  -1  13   6   13.57    3.50
  -1  13   6    7.06    3.72
  -1  13   5    6.79    2.61
  -1  13   5    8.19    3.72
  -1  13   5    9.51    3.41
  -1  13   5    7.89    3.58
  -1  13   5    7.53    3.32
  -1  13   5   12.73    3.52
  -1  13   5    8.57    3.43
  -1  13   4   46.49    4.57
  -1  13   4   37.80    3.81
  -1  13   4   43.72    4.49
  -1  13   4   38.04    4.34
  -1  13   4   46.73    4.51
  -1  13   4   50.44    4.41
  -1  13   4   48.97    4.34
  -1  13   3  309.36   11.87
  -1  13   3  319.41   11.91
  -1  13   3  328.74   13.16
  -1  13   3  321.09   11.94
  -1  13   3  321.65   12.06
  -1  13   3  299.51   12.37
  -1  13   3  345.85   12.28
  -1  13   2  102.22    5.49
  -1  13   2  119.39    6.12
  -1  13   2  103.06    5.54
  -1  13   2  124.58    7.08
  -1  13   2  102.93    6.39
  -1  13   2  104.92    5.74
  -1  13   2  110.82    6.13
  -1  13   1   50.48    4.33
  -1  13   1   39.55    3.32
  -1  13   1   50.22    3.56
  -1  13   1   58.63    4.87
  -1  13   1   50.31    3.71
  -1  13   1   49.65    3.99
  -1  13   1   46.16    4.61
  -1  13   1   45.99    4.74
  -1  13   0   47.40    4.12
  -1  13   0    7.45    1.41
  -1  13   0   12.10    1.42
  -1  13   0   49.38    4.62
  -1  13   0   50.69    3.38
  -1  13   0   55.23    3.78
  -1  13   0   49.77    4.36
  -1  13   0   49.40    4.78
  -1  13  -1   18.44    3.70
  -1  13  -1   18.16    3.42
  -1  13  -1   13.26    2.60
  -1  13  -1   18.23    3.18
  -1  13  -1   17.80    2.99
  -1  13  -1   14.71    4.17
  -1  13  -2    9.39    2.91
  -1  13  -2    8.48    2.42
  -1  13  -2   13.04    4.57
  -1  13  -2    7.21    2.64
  -1  13  -2    8.62    3.47
  -1  13  -3    3.50    2.66
   1 -12 -13    2.98    2.49
  -1  12  12   26.17    3.72
  -1  12  12   20.99    4.00
   1 -12 -12   20.64    3.61
  -1  12  12   19.16    4.22
   1 -12 -12   24.92    3.59
  -1  12  11    4.24    2.99
  -1  12  11   -1.11    3.74
  -1  12  11    0.67    1.99
   1 -12 -11    2.23    2.51
  -1  12  11    2.40    2.09
   1 -12 -11    3.29    2.14
  -1  12  11    3.06    3.74
  -1  12  10   49.04    4.22
  -1  12  10   63.16    5.29
  -1  12  10   46.58    4.41
  -1  12  10   40.83    4.12
  -1  12  10   61.32    4.95
  -1  12   9   33.20    3.55
  -1  12   9   24.41    3.37
  -1  12   9   32.23    4.42
  -1  12   9   20.00    3.16
  -1  12   9   26.76    3.95
  -1  12   8    8.54    2.19
  -1  12   8    6.54    3.56
  -1  12   8    3.27    2.54
  -1  12   8    5.78    2.06
  -1  12   8    6.67    2.04
  -1  12   8    5.33    2.83
  -1  12   8    4.42    2.64
  -1  12   8   11.45    3.47
  -1  12   7   87.99    5.39
  -1  12   7   83.52    5.75
  -1  12   7   77.56    4.71
  -1  12   7   94.13    4.89
  -1  12   7   87.87    5.06
  -1  12   7   84.28    5.79
  -1  12   7   84.56    5.62
  -1  12   7   95.14    5.60
  -1  12   6  389.03   14.72
  -1  12   6  380.86   14.64
  -1  12   6  374.83   13.74
  -1  12   6  401.90   14.12
  -1  12   6  407.39   14.61
  -1  12   6  404.28   14.02
  -1  12   6  376.92   14.55
  -1  12   6  420.32   14.36
  -1  12   5  156.27    7.58
  -1  12   5  161.36    7.86
  -1  12   5  157.17    7.73
  -1  12   5  173.01    7.87
  -1  12   5  181.36    7.98
  -1  12   5  163.39    7.40
  -1  12   5  166.87    7.63
  -1  12   4   10.67    3.28
  -1  12   4   13.18    2.83
  -1  12   4   11.12    3.17
  -1  12   4   11.49    3.32
  -1  12   4   18.02    3.53
  -1  12   4   14.09    3.37
  -1  12   4   10.50    3.41
  -1  12   3   45.96    3.76
  -1  12   3   48.99    4.45
  -1  12   3   47.60    4.42
  -1  12   3   52.20    4.31
  -1  12   3   43.69    3.96
  -1  12   3   47.24    4.31
  -1  12   3   50.50    4.32
  -1  12   2   11.22    2.79
  -1  12   2   15.18    3.49
  -1  12   2   12.53    3.08
  -1  12   2   16.72    2.95
  -1  12   2   16.04    2.87
  -1  12   2   19.35    3.41
  -1  12   2   16.08    3.70
  -1  12   1   40.05    3.21
  -1  12   1   38.13    3.90
  -1  12   1   38.44    3.37
  -1  12   1   35.36    3.74
  -1  12   1   33.96    3.21
  -1  12   1   36.37    3.69
  -1  12   1   42.27    3.50
  -1  12   1   43.02    4.22
  -1  12   0   14.82    2.25
  -1  12   0   25.42    3.54
  -1  12   0   16.82    2.28
  -1  12   0   21.90    3.17
  -1  12   0   23.66    2.65
  -1  12   0   16.67    2.76
  -1  12   0   21.64    3.93
  -1  12   0   21.26    2.94
  -1  12  -1   12.60    3.46
  -1  12  -1   15.85    2.93
  -1  12  -1   12.95    2.46
  -1  12  -1   10.15    2.39
  -1  12  -1   12.12    2.63
  -1  12  -1   10.91    3.73
  -1  12  -2    2.35    3.56
  -1  12  -2    0.38    2.34
  -1  12  -2    4.03    2.30
  -1  12  -2    2.34    1.75
  -1  12  -2    1.14    2.35
  -1  12  -3    8.03    3.65
  -1  12  -3    3.24    2.42
  -1  12  -3    3.12    2.01
   1 -12   3    6.77    1.80
  -1  12  -3    8.27    2.76
  -1  12  -3    8.09    2.42
   1 -12   4    7.85    2.03
  -1  12  -4   10.05    2.67
  -1  12  -4    7.79    2.57
   1 -12   5   17.74    2.62
  -1  12  -5   14.12    3.04
  -1  12  -5   17.04    3.07
  -1  12  -6    9.87    3.09
  -1  11  13   74.31    5.54
   1 -11 -13   67.49    5.46
  -1  11  13   70.75    5.01
  -1  11  12   21.62    3.43
   1 -11 -12   23.60    3.61
  -1  11  12   24.89    3.97
   1 -11 -12   17.80    3.13
  -1  11  12   23.02    3.51
  -1  11  12   17.76    3.32
  -1  11  11   37.42    3.90
   1 -11 -11   42.60    4.47
  -1  11  11   38.14    4.02
  -1  11  11   41.13    4.39
  -1  11  11   39.78    3.92
  -1  11  11   38.07    4.16
  -1  11  10   70.01    5.02
   1 -11 -10   66.44    5.28
  -1  11  10   63.70    4.94
  -1  11  10   65.72    4.96
  -1  11  10   67.52    4.58
   1 -11 -10   82.30    5.31
  -1  11  10   67.74    5.10
  -1  11   9   56.98    4.44
  -1  11   9   57.89    4.56
  -1  11   9   44.77    4.08
   1 -11  -9   56.20    4.64
   1 -11  -9   49.10    4.22
  -1  11   9   48.63    4.39
  -1  11   8    0.79    1.67
  -1  11   8    1.72    1.45
  -1  11   8   -0.04    1.42
  -1  11   8    0.87    2.61
  -1  11   8    2.28    2.90
  -1  11   8    0.28    1.49
  -1  11   8    0.39    2.83
  -1  11   7   55.67    4.17
  -1  11   7   58.14    4.27
  -1  11   7   60.17    3.60
  -1  11   7   55.27    3.55
  -1  11   7   57.01    4.73
  -1  11   7   55.37    4.01
  -1  11   7   60.67    4.65
  -1  11   7   57.61    4.45
  -1  11   6  325.95   12.91
  -1  11   6  350.92   12.95
  -1  11   6  340.88   12.13
  -1  11   6  342.36   12.74
  -1  11   6  329.03   12.09
  -1  11   6  341.15   12.93
  -1  11   6  336.53   11.87
  -1  11   6  348.56   12.51
  -1  11   5   27.76    3.16
  -1  11   5   40.31    3.85
  -1  11   5   34.27    3.46
  -1  11   5   35.64    3.65
  -1  11   5   31.45    3.64
  -1  11   5   34.35    3.55
  -1  11   5   38.96    3.71
  -1  11   4   75.68    4.69
  -1  11   4   80.74    4.99
  -1  11   4   77.71    5.07
  -1  11   4   84.71    5.01
  -1  11   4   76.32    4.88
  -1  11   4   72.80    4.72
  -1  11   4   77.80    4.82
  -1  11   3   32.21    3.59
  -1  11   3   33.35    3.28
  -1  11   3   31.12    3.43
  -1  11   3   29.54    3.38
  -1  11   3   37.65    3.49
  -1  11   3   31.61    3.49
  -1  11   3   36.29    3.60
  -1  11   2   32.32    3.60
  -1  11   2   26.44    3.00
  -1  11   2   29.64    3.35
  -1  11   2   22.17    3.18
  -1  11   2   24.76    3.26
  -1  11   2   26.31    3.06
  -1  11   2   21.86    3.39
  -1  11   1   48.96    4.20
  -1  11   1   53.31    3.55
  -1  11   1   60.60    3.82
  -1  11   1   62.99    4.61
  -1  11   1   54.98    4.07
  -1  11   1   58.83    3.92
  -1  11   1   58.07    4.52
  -1  11   0    8.90    2.05
  -1  11   0   10.08    3.13
  -1  11   0    8.57    2.13
  -1  11   0    2.48    1.96
  -1  11   0    5.47    2.17
  -1  11   0    5.75    1.85
  -1  11   0   13.56    2.65
  -1  11   0    4.64    3.40
  -1  11  -1  151.75    7.91
  -1  11  -1  141.00    5.80
  -1  11  -1  132.67    6.93
  -1  11  -1  145.29    6.26
  -1  11  -1  126.41    6.50
  -1  11  -2   67.12    5.26
  -1  11  -2   66.79    3.75
  -1  11  -2   71.90    4.23
  -1  11  -2   71.83    4.82
   1 -11   2   67.34    4.12
  -1  11  -2   57.40    4.68
  -1  11  -3   27.36    3.73
  -1  11  -3   25.90    2.73
   1 -11   3   25.12    2.74
  -1  11  -3   23.37    3.03
  -1  11  -3   26.34    2.97
  -1  11  -4    8.06    2.75
  -1  11  -4    8.10    2.41
   1 -11   4    5.32    1.80
  -1  11  -4    6.00    2.27
  -1  11  -4    7.08    2.46
  -1  11  -5    9.79    2.91
   1 -11   5   12.68    2.24
  -1  11  -5   12.79    2.83
  -1  11  -5   10.18    2.60
  -1  11  -5   12.02    2.84
   1 -11   6    2.67    1.99
  -1  11  -6    3.92    2.87
  -1  11  -6    4.84    2.72
  -1  11  -6    1.46    2.06
   1 -11   7    0.57    1.97
  -1  11  -7    0.45    2.75
   1 -10 -13    6.99    2.78
  -1  10  13    8.33    3.41
   1 -10 -13    0.35    2.23
  -1  10  13    7.04    3.18
  -1  10  13    6.23    2.56
  -1  10  12    2.65    1.97
   1 -10 -12    3.46    2.24
  -1  10  12    2.49    2.17
   1 -10 -12    6.29    2.39
  -1  10  12    1.22    2.71
  -1  10  12    3.56    3.10
  -1  10  12    1.12    2.06
  -1  10  11   31.60    3.55
  -1  10  11   36.96    4.00
   1 -10 -11   41.45    4.29
  -1  10  11   34.11    3.86
   1 -10 -11   37.11    3.72
  -1  10  11   38.43    3.78
  -1  10  11   39.65    3.74
  -1  10  10   15.91    2.75
   1 -10 -10   14.76    2.78
  -1  10  10   18.93    2.89
  -1  10  10   19.95    3.19
   1 -10 -10   22.57    2.97
  -1  10  10   17.88    3.09
  -1  10  10   15.51    2.68
  -1  10   9    9.10    2.21
  -1  10   9   10.03    2.32
   1 -10  -9    8.36    2.40
   1 -10  -9    7.83    2.21
  -1  10   9   13.60    2.70
  -1  10   9   10.36    2.44
  -1  10   9   12.15    2.74
  -1  10   8   42.58    3.77
   1 -10  -8   52.92    4.17
  -1  10   8   43.00    3.79
  -1  10   8   46.82    3.88
  -1  10   8   46.58    3.90
   1 -10  -8   52.62    3.94
  -1  10   7  135.91    6.69
  -1  10   7  134.36    5.21
  -1  10   7  127.07    5.09
  -1  10   7  132.67    5.89
  -1  10   7  139.88    6.68
  -1  10   7  129.50    6.71
  -1  10   7  139.95    6.43
  -1  10   6  119.35    6.21
  -1  10   6  109.19    5.94
  -1  10   6  125.68    5.45
  -1  10   6  120.27    5.37
  -1  10   6  132.25    6.26
  -1  10   6  117.48    5.58
  -1  10   6  119.12    6.20
  -1  10   6  123.67    5.88
  -1  10   5   17.56    2.74
  -1  10   5   17.86    2.37
  -1  10   5   20.80    2.42
  -1  10   5   21.13    2.75
  -1  10   5   22.39    3.05
  -1  10   5   20.17    2.75
  -1  10   5   20.30    2.76
  -1  10   4   84.63    4.82
  -1  10   4   91.51    4.88
  -1  10   4   91.41    5.11
  -1  10   4   95.42    5.06
  -1  10   4   96.34    5.17
  -1  10   4   78.52    4.57
  -1  10   4   96.12    4.89
  -1  10   3   10.59    2.18
  -1  10   3   12.64    2.55
  -1  10   3   14.57    2.48
  -1  10   3   12.87    2.38
  -1  10   3   15.68    2.72
  -1  10   3   12.68    2.40
  -1  10   3   16.84    2.74
  -1  10   2  135.54    6.01
  -1  10   2  127.68    6.09
  -1  10   2  132.59    6.64
  -1  10   2  138.05    6.03
  -1  10   2  140.46    6.13
  -1  10   2  120.52    6.03
  -1  10   2  139.97    6.25
  -1  10   1  177.93    7.19
  -1  10   1  183.42    7.66
  -1  10   1  191.32    7.30
  -1  10   1  194.53    8.64
  -1  10   1  203.26    7.65
  -1  10   1  179.68    7.90
  -1  10   1  175.64    7.76
  -1  10   0   96.09    5.16
  -1  10   0   95.66    4.29
  -1  10   0   93.73    4.25
  -1  10   0  104.45    5.92
  -1  10   0   91.17    4.47
  -1  10   0   90.63    5.15
  -1  10   0   96.82    4.87
  -1  10   0   93.40    5.26
  -1  10  -1   50.82    2.77
  -1  10  -1   73.67    4.95
  -1  10  -1   69.01    3.61
  -1  10  -1   85.55    4.26
  -1  10  -1   62.72    2.89
  -1  10  -1   63.95    4.38
   1 -10   2   73.00    4.20
  -1  10  -2   75.25    4.18
  -1  10  -2   69.18    5.23
  -1  10  -2   74.43    3.90
  -1  10  -3    1.41    1.98
  -1  10  -3    1.84    2.05
   1 -10   3    0.82    1.28
  -1  10  -3    1.10    2.13
  -1  10  -4    0.75    2.03
  -1  10  -4   -0.50    2.06
   1 -10   4   -0.66    1.39
  -1  10  -4   -0.17    2.00
  -1  10  -5   24.80    3.69
  -1  10  -5   26.04    2.96
  -1  10  -5   25.87    3.09
   1 -10   5   22.63    2.65
  -1  10  -5   24.51    3.20
  -1  10  -6   -0.56    1.91
  -1  10  -6    1.54    2.66
  -1  10  -6    3.41    2.50
   1 -10   6    0.78    1.49
  -1  10  -7   -0.88    2.21
  -1  10  -7    0.68    2.78
   1 -10   7   -0.56    1.97
  -1  10  -7   -1.09    2.54
   1 -10   8  134.97    7.46
  -1  10  -8  137.18    7.13
  -1  10  -9   87.71    5.75
   1  -9 -14  112.44    7.21
  -1   9  13    6.79    2.42
   1  -9 -13    5.19    2.50
  -1   9  13   11.90    2.86
   1  -9 -13    3.77    2.17
  -1   9  13    6.50    2.69
  -1   9  13    5.56    2.12
   1  -9 -12   57.43    5.14
  -1   9  12   66.05    4.65
  -1   9  12   65.77    4.80
   1  -9 -12   69.48    5.13
  -1   9  12   71.24    4.82
   1  -9 -11   26.74    3.52
   1  -9 -11   26.50    3.23
  -1   9  11   26.71    3.05
  -1   9  11   20.30    2.80
  -1   9  11   30.13    3.53
  -1   9  10   62.44    4.56
   1  -9 -10   57.07    4.69
  -1   9  10   66.85    4.85
   1  -9 -10   63.12    4.50
  -1   9  10   64.41    4.25
  -1   9  10   63.59    4.21
  -1   9  10   57.09    4.14
  -1   9   9   24.25    3.07
  -1   9   9   26.34    3.17
   1  -9  -9   24.08    2.90
  -1   9   9   28.63    3.00
  -1   9   9   29.03    3.06
  -1   9   9   30.35    2.98
  -1   9   8   15.59    2.37
   1  -9  -8   10.49    2.25
  -1   9   8   13.43    2.36
  -1   9   8   11.48    2.14
  -1   9   8   13.35    2.18
   1  -9  -8   14.00    2.24
  -1   9   7   25.81    2.80
  -1   9   7   26.14    1.78
  -1   9   7   20.70    1.67
  -1   9   7   23.18    2.54
   1  -9  -7   28.58    3.04
  -1   9   7   22.18    2.46
  -1   9   7   22.12    2.75
  -1   9   7   25.07    2.51
   1  -9  -7   30.13    2.77
  -1   9   6  171.65    7.71
  -1   9   6  180.68    6.64
  -1   9   6  173.66    6.45
  -1   9   6  176.95    7.44
  -1   9   6  172.40    6.86
   1  -9  -6  173.81    7.81
  -1   9   6  169.27    7.80
  -1   9   6  183.98    7.25
  -1   9   5    7.91    1.66
  -1   9   5    7.78    1.68
  -1   9   5    7.83    2.08
  -1   9   5    7.05    1.58
  -1   9   5    7.00    2.08
  -1   9   5    7.46    1.99
  -1   9   5    6.53    1.69
  -1   9   4   15.44    2.01
  -1   9   4   22.30    2.31
  -1   9   4   21.14    2.55
  -1   9   4   22.26    2.16
  -1   9   4   19.72    2.20
  -1   9   4   21.11    2.62
  -1   9   4   18.81    2.19
  -1   9   3   71.52    3.89
  -1   9   3   63.40    3.83
  -1   9   3   70.50    4.23
  -1   9   3   68.91    3.74
  -1   9   3   66.92    3.96
  -1   9   3   55.50    3.47
  -1   9   3   69.32    3.77
  -1   9   2  162.26    6.66
  -1   9   2  156.91    6.65
  -1   9   2  159.97    7.21
  -1   9   2  164.97    6.53
  -1   9   2  155.56    6.74
  -1   9   2  171.56    6.80
  -1   9   2  153.60    6.60
  -1   9   1  182.28    7.07
  -1   9   1  201.22    7.49
  -1   9   1  177.51    6.92
  -1   9   1  193.51    8.24
  -1   9   1  161.59    7.06
  -1   9   1  197.37    7.55
  -1   9   0    2.33    1.69
  -1   9   0   -0.51    1.39
  -1   9   0   -0.21    1.65
  -1   9   0    2.09    1.63
  -1   9   0    0.88    1.64
  -1   9   0    1.38    2.17
  -1   9  -1   42.45    2.46
  -1   9  -1   48.04    3.97
  -1   9  -1   46.51    2.89
   1  -9   1   53.37    3.22
  -1   9  -1   52.19    3.25
  -1   9  -1   50.30    2.61
  -1   9  -2    5.12    2.06
  -1   9  -2    8.70    1.92
   1  -9   2    6.89    1.50
  -1   9  -2    6.28    1.93
  -1   9  -3    5.21    2.06
  -1   9  -3    8.34    2.00
   1  -9   3    5.92    1.52
  -1   9  -3    8.75    2.11
  -1   9  -4   45.42    4.38
  -1   9  -4   51.71    3.32
  -1   9  -4   54.40    3.64
   1  -9   4   52.81    3.63
  -1   9  -5   16.98    2.53
  -1   9  -5   16.41    2.56
   1  -9   5   13.36    2.17
  -1   9  -6  182.49    7.55
   1  -9   6  181.20    8.26
  -1   9  -6  177.28    7.78
  -1   9  -6  181.43    8.45
  -1   9  -7   57.30    5.44
  -1   9  -7   51.98    4.63
   1  -9   7   59.08    4.51
  -1   9  -7   64.17    4.46
  -1   9  -7   57.59    4.47
  -1   9  -7   59.58    4.29
  -1   9  -8   37.80    3.94
  -1   9  -8   40.00    4.00
  -1   9  -8   33.57    3.66
   1  -9   8   34.98    3.80
  -1   9  -9   64.71    4.96
   1  -9   9   76.50    5.54
  -1   9  -9   66.91    5.03
  -1   8  14  111.52    6.45
   1  -8 -14  113.39    7.01
  -1   8  13   88.06    5.88
  -1   8  13   73.96    5.67
   1  -8 -13   85.05    6.24
  -1   8  13   85.10    5.29
   1  -8 -13   86.69    5.88
  -1   8  13   82.42    5.41
  -1   8  12   -0.63    1.80
  -1   8  12    1.72    1.77
   1  -8 -12    1.09    2.11
  -1   8  12    5.68    3.08
   1  -8 -12   -0.93    2.14
  -1   8  12    0.73    1.61
  -1   8  12    1.90    1.93
   1  -8 -11   26.45    3.51
  -1   8  11   32.10    3.03
   1  -8 -11   37.96    3.67
  -1   8  11   35.98    3.57
  -1   8  11   34.41    3.30
   1  -8 -10  289.06   12.26
  -1   8  10  294.78   11.22
  -1   8  10  282.88   10.69
   1  -8 -10  302.29   11.90
  -1   8  10  298.16   11.59
  -1   8   9  510.36   18.98
   1  -8  -9  526.80   19.39
  -1   8   9  546.71   19.51
  -1   8   9  551.83   17.78
   1  -8  -9  557.17   19.09
  -1   8   9  548.76   18.37
  -1   8   9  542.83   18.75
  -1   8   8  513.52   19.09
   1  -8  -8  534.43   19.38
  -1   8   8  552.98   19.50
   1  -8  -8  567.96   19.12
  -1   8   8  572.34   18.53
  -1   8   8  553.54   18.84
  -1   8   8  560.83   17.92
  -1   8   7   10.09    2.04
  -1   8   7   17.37    2.33
  -1   8   7   13.23    1.88
   1  -8  -7   11.27    2.01
   1  -8  -7   14.75    2.04
  -1   8   7   15.60    1.83
  -1   8   6   16.99    2.31
  -1   8   6   20.88    2.18
   1  -8  -6   23.03    2.46
  -1   8   6   17.87    2.22
  -1   8   6   21.89    1.82
  -1   8   6   19.16    1.93
  -1   8   6   20.34    1.72
  -1   8   6   19.40    1.94
   1  -8  -6   20.14    2.22
  -1   8   5   38.28    3.03
   1  -8  -5   38.56    2.96
  -1   8   5   39.95    2.97
  -1   8   5   37.39    2.61
  -1   8   5   40.05    2.83
  -1   8   5   36.79    2.47
  -1   8   5   38.20    2.43
   1  -8  -5   36.51    2.76
  -1   8   5   38.81    2.54
  -1   8   4    2.48    1.06
  -1   8   4    1.08    1.15
  -1   8   4    2.10    1.50
  -1   8   4    1.97    1.10
  -1   8   4    2.22    1.02
  -1   8   4    2.51    1.46
  -1   8   4    2.06    0.93
  -1   8   3   51.31    3.20
  -1   8   3   49.99    2.96
  -1   8   3   57.27    3.44
  -1   8   3   54.52    3.16
  -1   8   3   45.05    3.16
  -1   8   3   49.71    2.88
  -1   8   3   54.49    2.94
  -1   8   2   18.88    2.06
  -1   8   2   17.75    1.75
  -1   8   2   17.50    2.11
  -1   8   2   15.23    1.61
  -1   8   2   16.33    2.00
  -1   8   2   16.18    1.69
  -1   8   1    4.96    1.48
  -1   8   1    4.39    1.49
  -1   8   1    2.85    1.34
  -1   8   1    4.44    1.18
  -1   8   1    3.76    1.43
  -1   8   1    3.91    1.34
  -1   8   0    1.04    1.15
  -1   8   0    0.68    1.37
  -1   8   0   -0.12    1.39
  -1   8   0    0.96    1.35
  -1   8   0    1.50    1.47
  -1   8  -1  169.48    6.09
  -1   8  -1  189.30    8.29
  -1   8  -1  174.53    6.50
  -1   8  -1  186.74    6.91
   1  -8   1  184.17    7.16
  -1   8  -1  181.64    6.24
  -1   8  -2  400.23   12.06
  -1   8  -2  342.72    8.95
   1  -8   2  364.10   10.10
  -1   8  -2  378.81    9.68
  -1   8  -2  247.25    7.52
  -1   8  -2  194.08    7.44
  -1   8  -3  126.68    5.66
   1  -8   3  130.03    5.91
  -1   8  -3  136.52    7.14
  -1   8  -3  134.65    5.40
  -1   8  -4   83.93    4.10
  -1   8  -4   77.58    4.29
   1  -8   4   83.08    4.58
  -1   8  -5    1.18    1.98
  -1   8  -5    0.66    1.81
   1  -8   5    1.70    1.53
  -1   8  -6    5.39    1.83
  -1   8  -6    6.01    2.38
   1  -8   6    4.18    1.61
  -1   8  -6    4.96    2.02
  -1   8  -7    0.39    2.24
  -1   8  -7    0.34    2.37
  -1   8  -7    0.53    1.79
   1  -8   7    0.51    1.65
  -1   8  -7    1.62    1.99
  -1   8  -8    4.61    2.79
  -1   8  -8    1.23    2.37
  -1   8  -8    3.97    1.82
   1  -8   8    3.04    1.98
  -1   8  -8    3.59    2.22
  -1   8  -9  121.98    7.92
   1  -8   9  117.43    6.80
  -1   8  -9  116.51    6.79
  -1   8  -9  125.36    6.56
  -1   8  -9  107.06    6.27
  -1   8 -10    3.78    3.08
   1  -8  10    9.58    2.78
  -1   8 -10    9.35    2.81
  -1   7  14   15.52    3.03
  -1   7  14   14.22    3.12
   1  -7 -14   15.96    3.22
   1  -7 -14   16.09    3.05
  -1   7  14   20.01    2.99
  -1   7  13   30.51    3.56
   1  -7 -13   27.85    3.75
  -1   7  13   28.74    3.85
   1  -7 -13   27.89    3.58
  -1   7  13   26.44    3.29
  -1   7  13   32.37    3.48
  -1   7  12    0.61    1.79
  -1   7  12    0.34    1.88
   1  -7 -12    1.06    2.06
  -1   7  12    0.49    1.54
   1  -7 -12    0.61    1.67
  -1   7  12    0.81    1.73
  -1   7  11   59.58    4.46
  -1   7  11   51.59    4.34
   1  -7 -11   56.91    4.68
  -1   7  11   52.61    3.76
   1  -7 -11   51.63    4.17
  -1   7  11   51.80    4.04
  -1   7  11   62.10    4.23
   1  -7 -10   70.25    5.01
  -1   7  10   67.85    4.24
  -1   7  10   74.35    4.36
   1  -7 -10   70.66    4.65
  -1   7  10   75.63    4.60
   1  -7  -9    1.36    1.58
   1  -7  -9    0.93    1.25
  -1   7   9    0.38    1.24
  -1   7   9    0.57    1.58
  -1   7   9   -1.08    1.49
   1  -7  -8   95.04    5.41
  -1   7   8   90.17    4.36
   1  -7  -8   93.05    5.05
  -1   7   8   94.14    4.73
  -1   7   8   97.53    5.04
  -1   7   7    7.56    1.68
  -1   7   7    8.86    1.64
  -1   7   7    8.38    1.88
   1  -7  -7   11.67    1.98
   1  -7  -7    8.41    1.61
  -1   7   7   11.89    1.61
  -1   7   6   35.41    2.83
  -1   7   6   28.53    1.38
  -1   7   6   24.97    1.30
  -1   7   6   32.15    2.05
  -1   7   6   31.67    2.49
  -1   7   6   26.73    2.72
   1  -7  -6   28.65    2.65
  -1   7   6   29.49    2.26
   1  -7  -6   32.76    2.55
   1  -7  -5    3.66    1.26
  -1   7   5    3.72    1.18
  -1   7   5    1.92    1.26
  -1   7   5    3.12    1.28
  -1   7   5    3.48    1.14
  -1   7   5    3.91    0.85
  -1   7   5    3.88    0.96
   1  -7  -5    2.20    0.99
  -1   7   5    2.92    0.96
  -1   7   4  115.96    5.55
   1  -7  -4  121.37    5.52
  -1   7   4  132.45    5.59
  -1   7   4  122.84    4.97
  -1   7   4  132.96    5.38
  -1   7   4  118.67    4.70
  -1   7   4  124.29    5.09
   1  -7  -4  120.45    5.34
  -1   7   3   34.18    2.22
  -1   7   3   31.39    2.38
  -1   7   3   28.64    2.23
  -1   7   3   34.57    2.39
  -1   7   3   31.40    2.29
  -1   7   3   32.17    2.09
  -1   7   3   34.40    2.14
  -1   7   2   35.90    2.45
  -1   7   2   34.86    2.24
  -1   7   2   42.78    2.75
  -1   7   2   38.19    2.38
  -1   7   2   34.34    2.37
  -1   7   2   37.61    2.28
  -1   7   1   49.94    2.68
  -1   7   1   49.65    2.75
  -1   7   1   48.01    3.22
  -1   7   1   47.60    2.57
  -1   7   1   51.98    2.76
  -1   7   1   49.27    2.74
  -1   7   0    9.17    1.03
  -1   7   0    9.11    1.56
  -1   7   0    7.57    1.25
   1  -7   0    5.43    1.01
  -1   7   0    6.76    1.10
  -1   7   0    5.97    1.23
  -1   7  -1  529.33   16.09
  -1   7  -1  519.59   18.22
  -1   7  -1  520.88   16.38
   1  -7   1  526.44   17.02
  -1   7  -1  514.63   16.69
  -1   7  -1  536.27   16.22
  -1   7  -2  496.24   16.17
  -1   7  -2  442.89   13.74
  -1   7  -2  434.78   14.08
   1  -7   2  474.41   14.62
  -1   7  -2  458.86   13.06
   1  -7   3 1034.00   31.33
  -1   7  -3  947.31   30.69
  -1   7  -3  976.58   32.65
  -1   7  -3 1044.95   30.45
  -1   7  -4   11.89    1.87
  -1   7  -4   12.82    1.86
   1  -7   4   10.39    1.69
  -1   7  -5  580.15   18.33
   1  -7   5  539.98   19.03
  -1   7  -5  580.27   18.71
  -1   7  -6   47.54    4.22
  -1   7  -6   41.22    3.18
   1  -7   6   42.64    3.33
  -1   7  -6   42.40    3.41
  -1   7  -6   38.89    3.06
  -1   7  -7   16.52    3.04
  -1   7  -7   22.27    2.63
  -1   7  -7   19.79    2.86
   1  -7   7   16.51    2.52
  -1   7  -7   20.63    2.59
  -1   7  -8   23.07    3.06
  -1   7  -8   28.19    3.69
  -1   7  -8   22.25    2.78
   1  -7   8   20.31    2.69
  -1   7  -8   19.72    2.65
  -1   7  -9    4.08    2.72
  -1   7  -9    4.41    2.63
  -1   7  -9    2.03    1.97
   1  -7   9    3.63    1.89
  -1   7  -9    6.94    2.23
  -1   7 -10  347.72   14.98
  -1   7 -10  329.50   12.94
  -1   7 -10  354.14   13.87
  -1   7 -10  341.03   13.24
   1  -7  10  309.12   13.32
  -1   7 -11   74.29    5.63
  -1   7 -11   76.80    5.39
   1  -7  11   80.33    5.69
   1  -6 -15    1.55    2.05
  -1   6  14    0.33    2.15
  -1   6  14    0.36    2.00
   1  -6 -14   -0.40    2.48
  -1   6  14    0.29    1.72
   1  -6 -14    0.36    2.02
   1  -6 -14    0.29    1.87
  -1   6  13  223.39   10.01
  -1   6  13  203.23   10.11
   1  -6 -13  195.26   10.24
   1  -6 -13  226.25   10.26
  -1   6  13  220.09    9.58
  -1   6  13  214.37    9.67
   1  -6 -13  221.79    9.60
  -1   6  12  199.97    8.97
  -1   6  12  189.21    9.12
   1  -6 -12  172.15    9.13
  -1   6  12  170.16    8.15
   1  -6 -12  185.71    8.88
   1  -6 -12  184.63    8.29
  -1   6  12  186.73    8.53
  -1   6  11    9.36    2.09
  -1   6  11    6.39    1.99
   1  -6 -11    5.06    2.07
  -1   6  11    7.40    1.82
   1  -6 -11   10.24    2.29
   1  -6 -11    9.65    2.05
  -1   6  11    8.65    2.06
  -1   6  10   21.85    2.72
   1  -6 -10   20.19    2.83
  -1   6  10   14.26    2.44
   1  -6 -10   16.57    2.45
  -1   6  10   16.38    2.23
  -1   6  10   18.89    2.41
   1  -6 -10   19.86    2.28
  -1   6  10   22.81    2.56
  -1   6   9   -0.24    1.41
   1  -6  -9   -1.05    1.61
  -1   6   9   -0.26    1.54
   1  -6  -9    0.23    1.34
  -1   6   9    1.11    1.32
  -1   6   9    0.42    1.40
  -1   6   9    0.87    1.34
   1  -6  -8  190.03    8.52
  -1   6   8  207.02    7.95
  -1   6   8  185.76    7.32
   1  -6  -8  202.86    8.31
  -1   6   8  200.37    8.15
   1  -6  -7   88.23    4.86
  -1   6   7   83.44    4.21
   1  -6  -7   80.60    4.41
  -1   6   7   81.16    4.41
  -1   6   7   86.95    3.88
  -1   6   6  484.00   16.89
  -1   6   6  515.78   16.67
   1  -6  -6  504.84   17.04
  -1   6   6  479.82   17.13
   1  -6  -6  511.14   16.69
  -1   6   6  494.90   16.27
  -1   6   5   32.45    2.52
  -1   6   5   31.95    1.51
  -1   6   5   31.36    1.43
  -1   6   5   33.15    2.39
  -1   6   5   33.39    1.95
  -1   6   5   29.60    2.55
   1  -6  -5   34.20    2.54
  -1   6   5   29.99    2.15
   1  -6  -5   30.57    2.29
   1  -6  -4   58.16    3.30
  -1   6   4   50.11    3.23
  -1   6   4   58.37    3.30
  -1   6   4   59.51    2.65
  -1   6   4   59.08    2.73
  -1   6   4   51.42    2.98
  -1   6   4   58.75    2.51
   1  -6  -4   60.43    3.15
  -1   6   4   58.12    2.90
  -1   6   3   92.51    4.25
  -1   6   3   90.41    3.94
  -1   6   3   97.71    4.08
   1  -6  -3   87.22    4.16
  -1   6   3   88.98    4.32
  -1   6   3   96.45    3.91
  -1   6   2   27.38    1.81
  -1   6   2   31.22    2.12
  -1   6   2   23.42    1.80
  -1   6   2   27.23    1.87
  -1   6   2   26.38    1.75
  -1   6   1  203.79    6.99
  -1   6   1  194.10    7.60
   1  -6  -1  191.14    6.92
  -1   6   1  192.07    6.91
  -1   6   1  195.32    6.93
  -1   6   1  202.69    7.01
  -1   6   0  429.44   13.08
   1  -6   0  426.82   13.10
  -1   6   0  416.60   14.39
   1  -6   0  378.82   13.27
  -1   6   0  428.15   13.26
  -1   6   0  408.06   13.27
  -1   6  -1   71.76    4.07
  -1   6  -1   67.65    2.85
   1  -6   1   65.87    3.21
  -1   6  -1   64.23    3.02
   1  -6   1   66.50    2.66
  -1   6  -1   64.55    2.66
  -1   6  -2    0.77    0.56
  -1   6  -2    0.86    1.16
  -1   6  -2    2.32    0.87
  -1   6  -2    0.88    0.80
   1  -6   2    0.98    0.89
  -1   6  -3   51.35    2.63
   1  -6   3   51.71    3.00
  -1   6  -3   51.74    2.84
  -1   6  -4   29.15    2.17
   1  -6   4   26.98    2.22
  -1   6  -4   24.79    2.10
  -1   6  -5   26.38    3.14
  -1   6  -5   31.52    2.52
   1  -6   5   32.12    2.60
  -1   6  -5   30.63    2.40
  -1   6  -6    4.59    2.05
  -1   6  -6    4.01    1.50
  -1   6  -6    4.39    1.86
   1  -6   6    2.53    1.36
  -1   6  -6    2.80    1.46
  -1   6  -7  162.77    8.16
  -1   6  -7  148.97    6.63
   1  -6   7  136.22    6.78
  -1   6  -7  148.85    7.05
  -1   6  -7  154.76    6.76
  -1   6  -8  129.25    7.52
  -1   6  -8  120.93    6.16
   1  -6   8  133.05    6.54
  -1   6  -8  138.36    6.72
  -1   6  -8  121.73    6.13
  -1   6  -9   10.67    2.68
  -1   6  -9   11.84    2.85
  -1   6  -9   11.29    2.35
   1  -6   9    9.15    1.86
   1  -6   9   11.74    2.38
  -1   6  -9   10.45    2.17
  -1   6 -10   68.10    5.59
  -1   6 -10   59.13    4.67
   1  -6  10   63.95    4.22
   1  -6  10   56.86    4.58
  -1   6 -10   59.38    4.59
  -1   6 -10   59.52    4.35
  -1   6 -11  149.11    8.87
   1  -6  11  147.58    7.90
  -1   6 -11  151.74    7.74
  -1   6 -11  164.85    7.97
  -1   6 -12    0.86    2.92
  -1   5  15   -0.36    2.20
   1  -5 -15    2.49    2.18
  -1   5  14   55.43    4.56
  -1   5  14   52.30    4.73
  -1   5  14   60.52    4.59
   1  -5 -14   56.12    4.79
   1  -5 -14   55.07    4.59
  -1   5  13  269.71   11.17
   1  -5 -13  232.10   11.45
  -1   5  13  276.86   11.59
  -1   5  13  243.10   10.71
   1  -5 -13  253.90   11.31
   1  -5 -13  257.78   10.74
  -1   5  12  174.57    8.12
   1  -5 -12  153.23    8.37
  -1   5  12  163.32    8.26
   1  -5 -12  150.08    7.91
  -1   5  12  167.55    7.73
   1  -5 -12  162.56    7.64
  -1   5  11   48.12    3.90
  -1   5  11   52.13    4.14
   1  -5 -11   47.31    4.17
   1  -5 -11   47.96    3.93
  -1   5  11   49.37    3.66
   1  -5 -11   47.59    3.64
  -1   5  11   48.55    3.76
  -1   5  10  195.95    8.75
   1  -5 -10  195.99    9.07
  -1   5  10  197.83    9.01
  -1   5  10  205.80    8.43
   1  -5 -10  203.49    8.81
  -1   5  10  193.92    8.51
   1  -5 -10  204.17    8.32
  -1   5   9  394.80   14.35
  -1   5   9  368.66   14.42
   1  -5  -9  369.60   14.41
   1  -5  -9  381.64   14.08
  -1   5   9  382.72   13.30
  -1   5   9  393.04   13.78
  -1   5   9  407.94   14.09
   1  -5  -9  397.61   13.68
  -1   5   8   26.26    2.60
   1  -5  -8   23.41    2.13
  -1   5   8   25.74    2.43
   1  -5  -8   23.03    2.36
  -1   5   8   27.34    2.33
  -1   5   8   23.25    1.98
  -1   5   8   22.25    2.53
   1  -5  -8   17.84    2.32
  -1   5   7   22.92    2.20
   1  -5  -7   25.65    2.07
  -1   5   7   29.72    2.02
   1  -5  -7   26.93    2.35
  -1   5   7   26.91    2.23
   1  -5  -7   27.71    2.60
  -1   5   6   13.87    1.67
  -1   5   6   15.67    1.41
   1  -5  -6   20.47    2.12
   1  -5  -6   16.39    1.70
  -1   5   6   15.86    1.61
  -1   5   5    2.63    0.95
   1  -5  -5    2.47    1.09
  -1   5   5    4.59    1.03
   1  -5  -5    4.57    1.11
  -1   5   4 1181.02   36.10
   1  -5  -4 1160.20   35.82
  -1   5   4 1159.92   35.86
  -1   5   4 1159.17   34.54
  -1   5   4 1183.55   34.98
  -1   5   4 1210.58   35.61
  -1   5   4 1160.23   34.48
   1  -5  -4 1164.71   35.51
  -1   5   4 1225.66   35.40
  -1   5   3  895.04   27.89
  -1   5   3  872.61   27.19
  -1   5   3  918.77   27.59
   1  -5  -3  900.09   27.81
   1  -5  -3  962.02   27.66
  -1   5   3  902.01   27.37
  -1   5   2  307.01    9.88
  -1   5   2  296.15   10.01
   1  -5  -2  297.73   10.08
  -1   5   2  300.46   10.08
  -1   5   2  308.87    9.94
  -1   5   2  294.57    9.72
  -1   5   1  300.78    9.57
  -1   5   1  294.12   10.15
  -1   5   1  318.10    9.74
   1  -5  -1  300.93    9.70
  -1   5   1  300.69    9.58
   1  -5   0  997.71   28.70
  -1   5   0  996.90   28.68
  -1   5   0  953.85   29.76
  -1   5   0  895.72   28.64
   1  -5   0  936.80   28.81
  -1   5   0  971.86   28.76
  -1   5  -1  186.67    7.76
  -1   5  -1  187.25    6.72
   1  -5   1  197.33    6.95
  -1   5  -1  195.73    6.52
   1  -5   1  200.07    6.46
  -1   5  -1  213.13    6.53
  -1   5  -2    2.93    0.67
  -1   5  -2    4.85    0.54
   1  -5   2    3.34    0.48
   1  -5   2    3.78    0.90
  -1   5  -2    3.93    0.88
  -1   5  -3   14.19    0.81
  -1   5  -3   13.90    1.38
  -1   5  -3   15.94    1.28
  -1   5  -4   60.60    2.18
  -1   5  -4   60.76    3.01
   1  -5   4   66.37    3.40
  -1   5  -5   12.39    2.22
   1  -5   5   13.54    1.50
  -1   5  -5   13.90    1.68
   1  -5   5   13.67    1.75
  -1   5  -5   11.18    1.49
   1  -5   6  447.47   14.33
   1  -5   6  474.13   14.38
  -1   5  -6  541.03   17.93
  -1   5  -6  506.67   15.99
   1  -5   6  528.83   16.10
   1  -5   6  502.31   16.48
  -1   5  -6  527.36   16.29
  -1   5  -6  532.02   16.84
   1  -5   7   59.63    2.36
   1  -5   7   58.17    2.32
  -1   5  -7   66.42    4.69
  -1   5  -7   62.20    3.86
   1  -5   7   67.71    3.75
   1  -5   7   70.41    4.10
  -1   5  -7   63.70    4.09
  -1   5  -7   66.16    3.85
  -1   5  -8   22.11    2.70
   1  -5   8   19.90    1.21
   1  -5   8   22.31    1.30
  -1   5  -8   26.37    3.29
   1  -5   8   23.84    2.36
  -1   5  -8   22.86    2.66
   1  -5   8   23.90    2.61
  -1   5  -8   19.18    2.38
  -1   5  -9   -0.64    2.13
   1  -5   9    0.23    0.56
   1  -5   9    0.64    0.64
  -1   5  -9   -1.01    1.87
   1  -5   9   -0.20    1.41
  -1   5  -9    1.83    1.61
   1  -5   9    0.73    1.58
  -1   5  -9    0.23    1.43
  -1   5 -10    6.18    2.52
   1  -5  10   -0.30    0.18
   1  -5  10    0.14    0.22
  -1   5 -10    7.51    2.66
   1  -5  10    2.46    1.57
  -1   5 -10    2.00    1.91
   1  -5  10    4.80    1.91
  -1   5 -10    4.24    1.83
  -1   5 -11    9.73    2.89
   1  -5  11    0.07    0.21
   1  -5  11    0.12    0.20
  -1   5 -11   15.77    3.22
   1  -5  11   10.92    2.25
  -1   5 -11    8.95    2.43
   1  -5  11    7.81    2.25
  -1   5 -11    8.79    2.36
  -1   5 -12    4.61    2.81
  -1   5 -12    6.21    2.81
   1  -5  12    7.17    2.49
  -1   5 -12    6.02    2.38
   1  -5  12    7.83    2.24
  -1   5 -13    4.07    2.99
   1  -5  13    5.56    2.24
   1  -4 -15   16.29    2.99
  -1   4  15   16.28    2.95
  -1   4  15   16.83    2.95
  -1   4  14   15.53    2.82
  -1   4  14   11.84    2.64
   1  -4 -14   -0.10    0.14
  -1   4  14   15.82    2.61
   1  -4 -14   15.13    2.59
   1  -4 -14    0.14    0.16
   1  -4 -14   12.98    2.89
  -1   4  14   17.09    2.80
  -1   4  13   11.01    2.65
  -1   4  13   14.16    2.59
   1  -4 -13   -0.11    0.17
   1  -4 -13   13.12    2.40
   1  -4 -13   -0.10    0.18
  -1   4  13    9.26    2.30
   1  -4 -13   16.21    2.84
  -1   4  12    2.68    1.78
  -1   4  12    2.15    1.76
   1  -4 -12    1.27    0.62
   1  -4 -12    5.62    1.96
   1  -4 -12    2.23    0.64
   1  -4 -12    0.89    1.77
  -1   4  12    1.25    1.57
  -1   4  11  215.14    8.83
   1  -4 -11  191.29    6.07
   1  -4 -11  216.04    8.50
  -1   4  11  202.41    8.97
  -1   4  11  214.39    8.57
   1  -4 -11  205.26    8.86
  -1   4  10   31.55    3.03
   1  -4 -10   28.30    1.33
   1  -4 -10   32.91    1.37
  -1   4  10   32.16    3.19
   1  -4 -10   33.91    3.33
   1  -4 -10   30.37    3.01
  -1   4  10   33.06    2.87
   1  -4 -10   24.77    2.56
  -1   4   9   39.82    3.23
  -1   4   9   39.31    3.34
   1  -4  -9   35.52    3.20
   1  -4  -9   36.64    3.11
  -1   4   9   37.12    2.88
   1  -4  -9   41.29    2.91
  -1   4   8    1.20    1.31
   1  -4  -8    2.40    1.42
  -1   4   8    0.45    1.28
   1  -4  -8    0.57    1.17
  -1   4   8    0.17    1.08
   1  -4  -8   -0.45    1.05
  -1   4   8    0.82    1.04
  -1   4   8    1.27    1.23
  -1   4   7  917.71   28.45
   1  -4  -7  849.29   27.55
  -1   4   7  881.46   28.11
   1  -4  -7  913.74   28.52
  -1   4   7  879.54   27.43
  -1   4   7  915.34   27.90
   1  -4  -7  895.70   28.14
  -1   4   7  904.35   28.66
  -1   4   6 1102.27   32.71
   1  -4  -6 1061.06   33.32
  -1   4   6 1103.26   33.12
   1  -4  -6 1096.06   32.88
  -1   4   6 1050.16   33.30
   1  -4  -6 1064.91   33.64
   1  -4  -5  841.20   25.69
  -1   4   5  844.85   26.18
  -1   4   5  852.42   25.54
  -1   4   5  871.81   25.98
   1  -4  -5  816.25   26.10
   1  -4  -5  827.41   26.38
  -1   4   4 1358.47   40.51
   1  -4  -4 1322.41   40.70
  -1   4   4 1378.70   40.31
   1  -4  -4 1331.50   40.45
  -1   4   3   25.59    1.89
   1  -4  -3   24.83    1.87
  -1   4   3   30.25    1.38
  -1   4   3   28.30    1.76
  -1   4   3   28.51    1.47
   1  -4  -3   30.45    1.92
  -1   4   3   28.92    1.66
   1  -4  -3   28.03    1.73
  -1   4   2    8.87    0.86
  -1   4   2   10.32    1.10
   1  -4  -2    9.61    1.09
  -1   4   2   11.45    1.00
   1  -4  -2   10.70    1.04
   1  -4  -2    9.77    0.93
  -1   4   2   10.82    0.91
  -1   4   1  348.79   10.89
  -1   4   1  353.85   11.37
  -1   4   1  358.06   11.13
   1  -4  -1  346.78   11.12
  -1   4   1  335.41   10.90
  -1   4   1  353.33   10.87
   1  -4   0  108.21    3.83
  -1   4   0  104.20    3.79
  -1   4   0  107.59    4.50
   1  -4   0  103.87    3.80
  -1   4   0  102.38    3.73
  -1   4   0  103.62    3.75
  -1   4  -1  879.80   28.40
   1  -4   1  914.91   27.56
  -1   4  -1  980.01   27.46
  -1   4  -1  915.50   27.18
  -1   4  -1  881.04   27.20
   1  -4   1  936.66   27.23
  -1   4  -2 2496.84   69.80
   1  -4   2 2461.97   69.51
  -1   4  -2 2435.64   70.02
   1  -4   2 2334.28   70.14
  -1   4  -2 2254.09   69.48
  -1   4  -3  308.97    9.61
   1  -4   3  306.80    9.58
  -1   4  -3  333.21   10.15
   1  -4   3  337.88   10.57
  -1   4  -3  312.01   10.34
  -1   4  -4   90.72    3.19
   1  -4   4   86.37    3.12
  -1   4  -4   78.78    4.59
  -1   4  -4   93.79    3.80
   1  -4   4   92.65    3.83
   1  -4   4   93.75    4.09
  -1   4  -4   89.79    3.92
  -1   4  -5   47.51    2.18
   1  -4   5   45.13    2.02
  -1   4  -5   47.26    3.49
  -1   4  -5   48.20    2.71
   1  -4   5   48.24    2.66
   1  -4   5   52.45    2.96
  -1   4  -5   48.67    2.79
  -1   4  -5   54.71    3.23
   1  -4   6   15.66    1.14
   1  -4   6   17.38    1.19
  -1   4  -6   17.57    2.37
  -1   4  -6   18.32    1.87
   1  -4   6   20.30    1.80
  -1   4  -6   17.04    2.05
   1  -4   6   17.78    1.87
  -1   4  -6   16.86    1.81
   1  -4   7   27.77    1.64
   1  -4   7   28.22    1.69
  -1   4  -7   32.36    3.22
  -1   4  -7   24.55    2.60
  -1   4  -7   27.73    2.56
   1  -4   7   29.71    2.42
   1  -4   7   28.94    2.59
  -1   4  -7   28.09    2.49
   1  -4   8  177.42    6.50
   1  -4   8  198.22    6.70
  -1   4  -8  197.14    8.95
  -1   4  -8  190.24    7.87
   1  -4   8  164.93    7.44
   1  -4   8  190.34    8.02
  -1   4  -8  195.42    8.31
  -1   4  -8  192.41    7.97
   1  -4   9   23.58    1.68
  -1   4  -9   14.74    2.39
   1  -4   9   16.31    1.43
  -1   4  -9   15.65    2.78
  -1   4  -9   15.87    2.34
   1  -4   9   19.04    2.29
   1  -4   9   14.80    2.26
  -1   4  -9   17.97    2.41
  -1   4 -10   42.69    3.66
   1  -4  10   39.42    2.38
   1  -4  10   34.13    2.19
  -1   4 -10   32.98    3.79
   1  -4  10   43.62    3.34
  -1   4 -10   41.93    3.62
   1  -4  10   30.84    3.17
  -1   4 -10   43.69    3.58
  -1   4 -11   39.78    3.68
   1  -4  11   26.75    1.79
  -1   4 -11   40.37    4.06
  -1   4 -11   35.92    3.63
   1  -4  11   31.24    2.94
   1  -4  11   41.22    3.53
  -1   4 -11   39.19    3.49
  -1   4 -12    5.22    2.62
   1  -4  12    0.11    0.29
   1  -4  12    0.12    0.30
  -1   4 -12    6.46    2.46
   1  -4  12    3.06    1.94
   1  -4  12    3.58    2.09
  -1   4 -12    4.16    2.16
  -1   4 -13   48.04    4.83
  -1   4 -13   41.98    4.56
  -1   3  15   31.05    3.51
  -1   3  15   37.98    3.86
   1  -3 -14   47.72    4.60
  -1   3  14   51.35    4.27
  -1   3  14   42.24    3.62
   1  -3 -14   -0.12    0.31
  -1   3  14   49.36    4.03
   1  -3 -14   53.26    4.20
   1  -3 -14   -0.11    0.24
   1  -3 -14   39.53    4.01
  -1   3  13   39.72    3.62
   1  -3 -13   46.25    4.17
  -1   3  13   39.15    3.40
   1  -3 -13   27.58    1.86
  -1   3  13   37.55    3.43
   1  -3 -13   39.21    3.47
  -1   3  13   38.09    3.53
   1  -3 -13   42.61    4.03
  -1   3  12   67.48    4.71
  -1   3  12   71.25    4.61
   1  -3 -12   64.87    3.23
  -1   3  12   69.06    4.61
   1  -3 -12   65.16    4.44
   1  -3 -12   66.24    3.17
  -1   3  12   66.66    4.51
   1  -3 -12   68.78    4.84
  -1   3  11   25.71    3.05
  -1   3  11   31.03    3.02
   1  -3 -11   28.74    1.98
   1  -3 -11   28.71    2.84
  -1   3  11   28.42    3.00
   1  -3 -11   32.56    1.95
   1  -3 -11   34.52    3.23
  -1   3  11   34.00    3.13
  -1   3  10  182.04    8.25
  -1   3  10  189.13    8.13
   1  -3 -10  171.59    6.45
   1  -3 -10  184.73    7.81
   1  -3 -10  186.18    6.43
   1  -3 -10  194.33    8.35
  -1   3  10  186.93    7.95
  -1   3   9    8.27    1.87
  -1   3   9    6.59    1.60
   1  -3  -9    6.91    0.93
   1  -3  -9    8.11    1.53
   1  -3  -9    6.73    0.86
   1  -3  -9    7.08    1.72
  -1   3   9    8.27    1.70
  -1   3   8   64.84    4.12
  -1   3   8   74.73    4.20
   1  -3  -8   66.46    2.76
   1  -3  -8   69.01    3.75
   1  -3  -8   68.39    2.71
  -1   3   8   76.67    3.98
   1  -3  -8   67.81    3.99
  -1   3   7  334.96   12.30
  -1   3   7  345.69   12.17
   1  -3  -7  316.40   10.38
   1  -3  -7  342.09   12.30
   1  -3  -7  342.47   11.63
   1  -3  -7  350.81   10.36
  -1   3   7  348.63   11.83
  -1   3   7  350.60   11.58
   1  -3  -7  336.43   12.01
  -1   3   6 1455.29   43.56
  -1   3   6 1445.89   43.83
   1  -3  -6 1439.94   43.35
  -1   3   6 1463.02   43.18
  -1   3   6 1456.50   42.85
   1  -3  -6 1406.36   43.60
   1  -3  -6 1362.57   42.86
  -1   3   5   81.31    3.95
   1  -3  -5   85.35    4.04
  -1   3   5   83.20    3.82
   1  -3  -5   79.57    3.47
   1  -3  -5   80.23    3.80
  -1   3   5   83.50    3.44
  -1   3   5   84.12    3.71
  -1   3   5   78.97    4.07
   1  -3  -4   57.92    2.96
  -1   3   4   57.14    2.83
   1  -3  -4   55.72    2.53
  -1   3   4   62.89    2.54
  -1   3   4   59.80    2.76
   1  -3  -4   59.74    2.86
   1  -3  -3 2055.98   61.21
  -1   3   3 2043.49   61.09
   1  -3  -3 2095.42   61.04
  -1   3   3 2100.81   60.92
   1  -3  -2 2329.05   68.51
  -1   3   2 2297.49   67.92
  -1   3   2 2391.40   68.24
  -1   3   2 2311.16   67.85
   1  -3  -2 2252.11   68.30
   1  -3  -2 2334.11   68.14
  -1   3   2 2422.82   68.10
  -1   3   1  197.21    6.70
  -1   3   1  200.91    6.72
   1  -3  -1  199.84    6.72
   1  -3  -1  207.35    6.57
  -1   3   1  211.57    6.50
   1  -3  -1  193.51    6.45
  -1   3   1  205.68    6.39
  -1   3   0  207.65    6.64
   1  -3   0  200.36    6.61
  -1   3   0  208.20    7.11
  -1   3   0  210.06    6.45
   1  -3   0  200.83    6.47
  -1   3   0  207.57    6.43
   1  -3   1 1311.42   37.44
  -1   3  -1 1220.96   37.28
  -1   3  -1 1254.55   37.13
   1  -3   1 1247.24   37.26
  -1   3  -1 1340.71   37.31
   1  -3   2  818.59   24.69
  -1   3  -2  845.01   24.65
   1  -3   2  826.88   24.53
   1  -3   2  824.43   24.94
  -1   3  -2  827.94   24.83
  -1   3  -2  843.38   24.55
  -1   3  -3  695.01   20.50
   1  -3   3  682.06   20.48
  -1   3  -3  668.44   20.77
   1  -3   3  708.05   20.86
   1  -3   3  698.97   21.10
  -1   3  -3  684.13   20.98
  -1   3  -4  758.01   22.90
   1  -3   4  775.45   22.88
  -1   3  -4  741.92   24.47
   1  -3   4  772.05   23.36
  -1   3  -4  774.91   23.36
   1  -3   4  764.17   23.62
  -1   3  -4  776.62   23.54
  -1   3  -4  745.33   23.83
  -1   3  -5   10.94    1.74
  -1   3  -5   12.75    1.53
   1  -3   5   10.70    1.24
  -1   3  -5   12.67    1.32
  -1   3  -5   12.59    1.08
   1  -3   5   12.81    1.03
   1  -3   5   13.79    1.46
  -1   3  -5    8.99    1.25
  -1   3  -6  293.39    9.49
   1  -3   6  281.30    9.33
  -1   3  -6  283.78   11.00
   1  -3   6  292.84    9.95
  -1   3  -6  270.58    9.95
   1  -3   6  287.04   10.16
  -1   3  -6  273.75   10.36
  -1   3  -6  283.42   10.15
   1  -3   7  567.99   17.69
   1  -3   7  553.75   17.59
  -1   3  -7  564.69   19.51
   1  -3   7  591.56   18.43
  -1   3  -7  554.53   18.47
   1  -3   7  598.34   18.72
  -1   3  -7  571.66   18.65
  -1   3  -7  507.80   18.66
   1  -3   8    4.33    1.08
   1  -3   8    3.26    1.04
  -1   3  -8    5.63    1.96
   1  -3   8    6.13    1.44
  -1   3  -8    5.67    1.67
  -1   3  -8    5.10    1.53
   1  -3   8    5.87    1.68
   1  -3   9   -0.12    0.87
   1  -3   9    0.38    0.96
  -1   3  -9   -1.10    1.79
   1  -3   9    3.74    1.50
  -1   3  -9    1.68    1.42
  -1   3  -9   -0.21    1.36
   1  -3   9    0.64    1.40
   1  -3  10   44.50    2.87
   1  -3  10   48.81    2.80
  -1   3 -10   49.80    4.20
   1  -3  10   47.08    3.45
  -1   3 -10   47.09    3.67
   1  -3  10   51.81    3.80
  -1   3 -10   47.97    3.75
   1  -3  11    7.55    1.32
   1  -3  11    6.48    1.35
  -1   3 -11   10.98    2.46
   1  -3  11    8.74    2.01
  -1   3 -11    7.38    2.10
  -1   3 -11    3.74    1.91
   1  -3  11    8.85    2.14
   1  -3  12   28.07    2.30
  -1   3 -12   31.14    3.75
   1  -3  12   39.32    3.44
  -1   3 -12   34.95    3.67
   1  -3  12   37.43    2.67
  -1   3 -12   37.01    3.67
   1  -3  12   37.82    3.68
  -1   3 -13   14.64    3.06
   1  -3  13   -0.15    0.36
   1  -3  13   -0.16    0.36
  -1   3 -13   11.23    2.78
   1  -3  13   11.35    2.55
  -1   3 -13   13.42    2.80
  -1   3 -13   12.73    2.59
  -1   3 -14  151.46    8.42
  -1   2  15   10.35    2.23
  -1   2  15    6.09    2.31
  -1   2  14   36.32    3.53
   1  -2 -14    0.16    0.42
   1  -2 -14   45.32    4.04
   1  -2 -14    0.15    0.31
  -1   2  14   44.09    3.81
   1  -2 -14   34.17    4.07
  -1   2  13   29.98    3.12
   1  -2 -13   30.75    2.57
  -1   2  13   32.75    3.46
   1  -2 -13   34.48    3.42
   1  -2 -13   33.49    2.51
  -1   2  13   27.61    3.29
   1  -2 -13   33.28    3.85
  -1   2  12    1.20    1.61
   1  -2 -12    1.39    1.08
   1  -2 -12   -1.52    1.58
  -1   2  12   -0.26    1.63
   1  -2 -12   -0.27    1.00
   1  -2 -12   -0.32    1.80
  -1   2  12   -0.27    1.66
   1  -2 -11    2.63    1.90
  -1   2  11    5.24    1.85
  -1   2  11    6.29    1.91
   1  -2 -11    5.34    1.27
  -1   2  11    4.61    1.80
   1  -2 -11    5.79    1.19
   1  -2 -11    8.03    2.17
  -1   2  10  612.20   20.22
  -1   2  10  603.29   19.88
   1  -2 -10  559.80   18.69
  -1   2  10  577.45   19.90
   1  -2 -10  590.58   18.54
   1  -2 -10  580.39   20.15
  -1   2   9  731.37   24.26
  -1   2   9  738.27   24.03
   1  -2  -9  733.71   22.97
  -1   2   9  764.84   24.16
   1  -2  -9  716.81   22.70
   1  -2  -9  763.56   24.40
  -1   2   8   17.37    2.07
  -1   2   8   19.35    2.02
   1  -2  -8   14.52    1.40
   1  -2  -8   18.40    1.41
   1  -2  -8   18.44    2.08
  -1   2   7  248.05    9.60
  -1   2   7  261.57    9.48
   1  -2  -7  241.07    8.42
   1  -2  -7  263.38    9.26
   1  -2  -7  252.33    8.31
   1  -2  -7  266.72    9.59
  -1   2   6   22.78    2.10
  -1   2   6   19.84    1.87
   1  -2  -6   23.25    1.37
   1  -2  -6   19.52    1.70
   1  -2  -6   20.12    1.24
   1  -2  -6   25.20    2.03
  -1   2   6   21.22    1.83
  -1   2   5   93.86    4.44
  -1   2   5   97.69    4.29
   1  -2  -5   96.29    3.41
   1  -2  -5   94.62    3.31
  -1   2   5   99.98    3.95
  -1   2   5   98.84    4.14
   1  -2  -5   95.64    4.18
   1  -2  -5   98.60    4.00
   1  -2  -5   82.74    4.17
   1  -2  -4 1329.88   40.79
  -1   2   4 1396.85   40.31
  -1   2   4 1370.36   40.54
   1  -2  -4 1384.13   40.64
  -1   2   4 1303.02   40.76
   1  -2  -3  266.06    8.65
  -1   2   3  256.16    8.40
   1  -2  -3  250.52    8.44
  -1   2   3  264.09    8.17
  -1   2   2 1011.09   30.07
  -1   2   2  996.61   30.43
   1  -2  -2 1043.94   30.11
   1  -2  -2 1027.77   30.51
  -1   2   2 1055.27   30.34
   1  -2  -2 1029.77   30.37
   1  -2   0    3.25    0.48
   1  -2   0    3.46    0.63
  -1   2  -1    6.56    0.51
   1  -2   1    7.24    0.54
  -1   2  -1    7.51    0.59
   1  -2   1    7.94    0.60
  -1   2  -2   44.60    1.76
   1  -2   2   43.84    1.75
   1  -2   2   44.91    1.75
  -1   2  -2   42.11    1.72
   1  -2   2   42.57    1.86
  -1   2  -2   44.37    1.86
   1  -2   3  407.46   12.77
  -1   2  -3  454.64   12.85
  -1   2  -3  393.92   13.70
   1  -2   3  414.66   12.91
  -1   2  -3  417.45   12.94
   1  -2   3  428.82   13.10
  -1   2  -3  412.63   13.04
  -1   2  -3  404.12   13.28
   1  -2   4  671.91   19.98
  -1   2  -4  669.59   19.99
  -1   2  -4  664.65   21.07
  -1   2  -4  665.15   20.26
   1  -2   4  647.70   20.18
   1  -2   4  658.72   20.37
  -1   2  -4  638.50   20.30
  -1   2  -5  428.14   13.55
   1  -2   5  424.21   13.47
  -1   2  -5  415.52   14.55
   1  -2   5  434.07   13.78
  -1   2  -5  442.28   13.91
   1  -2   5  421.87   13.93
  -1   2  -5  425.96   13.94
   1  -2   6  858.54   26.58
  -1   2  -6  887.88   26.74
  -1   2  -6  866.85   27.81
  -1   2  -6  898.23   27.16
   1  -2   6  852.83   26.91
   1  -2   6  896.33   27.15
  -1   2  -6  855.70   27.13
  -1   2  -7   56.73    3.09
   1  -2   7   55.53    2.96
  -1   2  -7   58.92    3.81
  -1   2  -7   63.16    3.52
   1  -2   7   60.25    3.33
   1  -2   7   58.98    3.44
  -1   2  -7   59.00    3.45
   1  -2   8  408.77   13.93
   1  -2   8  419.63   13.87
  -1   2  -8  422.44   15.24
   1  -2   8  432.81   14.46
  -1   2  -8  413.98   14.67
   1  -2   8  427.20   14.63
  -1   2  -8  427.47   14.75
   1  -2   9  744.47   22.77
   1  -2   9  682.74   22.49
  -1   2  -9  697.38   24.01
  -1   2  -9  702.38   23.54
   1  -2   9  717.01   23.21
   1  -2   9  713.12   23.43
  -1   2  -9  748.29   23.75
   1  -2  10  132.89    5.96
   1  -2  10  129.34    5.80
  -1   2 -10  141.07    7.15
  -1   2 -10  146.01    6.93
   1  -2  10  140.70    6.51
   1  -2  10  147.30    6.79
  -1   2 -10  145.94    6.90
   1  -2  11    1.03    1.13
   1  -2  11    1.28    1.14
  -1   2 -11   -0.85    1.69
   1  -2  11    0.22    1.29
  -1   2 -11    0.27    1.67
  -1   2 -11   -1.06    1.72
   1  -2  11    0.99    1.63
   1  -2  12   11.40    1.88
   1  -2  12    8.82    1.62
  -1   2 -12   12.50    2.62
   1  -2  12   16.46    2.47
  -1   2 -12   12.37    2.64
  -1   2 -12   10.55    2.39
  -1   2 -12    8.15    2.22
   1  -2  12   12.79    2.42
   1  -2  13    3.73    1.31
   1  -2  13    6.38    1.65
  -1   2 -13    3.42    1.88
   1  -2  13    5.87    2.19
  -1   2 -13    6.41    2.41
  -1   2 -13    5.08    2.31
   1  -2  13    3.56    2.01
  -1   2 -14   12.87    2.80
   1  -2  14   18.97    2.85
  -1   2 -14   16.30    2.99
  -1   2 -14   11.51    2.98
  -1   2 -15    3.60    2.49
  -1   1  15    4.07    1.92
  -1   1  15    3.69    1.88
  -1   1  14   -1.47    1.89
   1  -1 -14    0.83    1.36
   1  -1 -14    1.24    1.91
   1  -1 -14    1.29    1.17
   1  -1 -14   -0.38    2.02
  -1   1  14   -0.27    1.76
  -1   1  13  124.78    6.24
   1  -1 -13  112.32    5.74
   1  -1 -13  112.02    6.95
  -1   1  13  128.81    6.83
  -1   1  13  127.27    6.83
   1  -1 -13  120.90    5.64
  -1   1  13  121.92    6.52
  -1   1  12  195.48    8.47
   1  -1 -12  181.49    7.98
  -1   1  12  194.88    8.89
   1  -1 -12  206.73    9.54
   1  -1 -12  197.20    7.87
  -1   1  12  216.49    8.97
  -1   1  11   52.14    3.67
   1  -1 -11   53.02    3.46
   1  -1 -11   56.05    4.29
  -1   1  11   53.79    3.94
   1  -1 -11   53.15    3.27
  -1   1  11   50.66    3.83
  -1   1  10  101.36    5.22
   1  -1 -10  105.41    5.09
   1  -1 -10  105.08    5.55
   1  -1 -10  102.99    5.85
  -1   1  10  111.02    5.65
   1  -1 -10  108.14    4.85
  -1   1  10  106.51    5.54
  -1   1   9    0.54    1.23
   1  -1  -9    0.15    1.02
  -1   1   9    0.80    1.25
   1  -1  -9    1.36    1.25
   1  -1  -9    1.42    0.95
   1  -1  -9    1.39    1.57
  -1   1   9    1.80    1.33
  -1   1   8  428.73   14.65
  -1   1   8  418.35   14.33
   1  -1  -8  406.27   13.91
  -1   1   8  410.62   14.50
   1  -1  -8  420.50   13.68
   1  -1  -8  426.70   14.47
  -1   1   7  602.22   19.60
  -1   1   7  608.99   19.38
   1  -1  -7  581.81   18.86
  -1   1   7  577.36   19.38
   1  -1  -7  605.63   18.67
   1  -1  -7  607.11   19.35
  -1   1   6  932.81   28.68
   1  -1  -6  944.81   27.99
  -1   1   6  940.72   28.45
   1  -1  -6  946.51   27.80
   1  -1  -6  927.67   28.35
  -1   1   5  566.11   17.75
  -1   1   5  560.23   17.46
   1  -1  -5  553.99   16.84
   1  -1  -5  532.28   17.26
   1  -1  -5  528.17   17.44
   1  -1  -5  553.92   16.99
  -1   1   4  257.96    8.41
   1  -1  -4  242.85    8.31
   1  -1  -4  235.09    8.11
   1  -1  -4  243.86    7.78
  -1   1   3 1547.04   44.87
   1  -1  -3 1496.26   44.25
   1  -1  -3 1495.09   44.75
   1  -1  -3 1538.63   44.58
   1  -1  -2 1180.12   34.76
  -1   1   2 1195.02   34.30
   1  -1  -2 1202.06   34.67
   1  -1  -2 1201.26   34.48
  -1   1   1 1031.65   30.32
   1  -1  -1 1051.95   30.48
   1  -1   0    0.04    0.22
   1  -1   0    2.18    0.40
   1  -1   2    1.11    0.41
  -1   1  -2    1.25    0.37
  -1   1  -2    1.28    0.43
  -1   1  -2    1.34    0.39
   1  -1   2    1.49    0.41
  -1   1  -3  204.36    7.10
  -1   1  -3  201.54    6.64
   1  -1   3  193.57    6.56
   1  -1   3  208.39    6.61
  -1   1  -3  193.96    6.56
   1  -1   3  204.68    6.67
  -1   1  -3  205.12    6.70
  -1   1  -4 1028.47   31.56
   1  -1   4 1009.52   31.54
  -1   1  -4 1026.02   31.11
   1  -1   4 1013.39   31.00
   1  -1   4 1052.36   30.98
  -1   1  -4 1062.77   30.99
  -1   1  -4 1026.70   31.13
   1  -1   4 1057.69   31.13
  -1   1  -5  877.64   27.89
   1  -1   5  887.30   27.37
  -1   1  -5  909.55   27.55
  -1   1  -5  894.71   27.33
   1  -1   5  889.08   27.26
  -1   1  -5  914.24   27.57
   1  -1   5  926.92   27.53
  -1   1  -6  312.31   11.18
   1  -1   6  300.05   10.63
  -1   1  -6  324.97   10.93
  -1   1  -6  315.31   10.65
   1  -1   6  318.99   10.55
   1  -1   6  304.26   10.74
  -1   1  -6  320.88   10.90
  -1   1  -7  243.85    9.64
   1  -1   7  255.10    9.24
  -1   1  -7  253.56    9.47
   1  -1   7  254.33    9.07
  -1   1  -7  272.19    9.33
  -1   1  -7  257.54    9.48
   1  -1   7  249.15    9.30
   1  -1   8  544.24   17.74
  -1   1  -8  530.86   18.47
  -1   1  -8  536.42   18.26
   1  -1   8  564.79   18.07
   1  -1   8  565.72   18.18
  -1   1  -8  523.35   18.20
   1  -1   9  850.81   26.66
   1  -1   9  831.98   26.51
  -1   1  -9  823.54   27.47
  -1   1  -9  867.70   27.47
   1  -1   9  839.97   26.91
   1  -1   9  830.11   27.03
  -1   1  -9  867.67   27.40
   1  -1  10  339.01   12.26
   1  -1  10  334.02   12.10
  -1   1 -10  337.01   13.00
   1  -1  10  349.56   12.67
  -1   1 -10  341.93   13.09
  -1   1 -10  333.06   12.99
   1  -1  10  364.36   12.93
  -1   1 -10  349.52   13.06
   1  -1  11   14.10    1.94
  -1   1 -11    8.33    2.09
  -1   1 -11   15.47    2.54
   1  -1  11   13.61    2.22
   1  -1  11   15.39    2.06
  -1   1 -11   13.34    2.44
   1  -1  11    9.74    2.13
  -1   1 -11   15.46    2.41
   1  -1  12    8.17    1.72
  -1   1 -12    7.77    2.21
   1  -1  12    9.28    2.20
  -1   1 -12    7.68    2.35
   1  -1  12    9.38    1.84
   1  -1  12    9.42    2.22
  -1   1 -12   10.70    2.32
   1  -1  13   65.27    4.04
  -1   1 -13   52.73    4.57
   1  -1  13   52.69    3.63
  -1   1 -13   52.31    4.32
   1  -1  13   64.51    4.44
   1  -1  13   57.45    4.47
  -1   1 -13   54.03    4.57
   1  -1  14   -0.45    1.58
   1  -1  14    0.21    1.38
  -1   1 -14    0.87    1.83
   1  -1  14    0.57    1.90
  -1   1 -14    0.26    1.73
  -1   1 -14   -0.70    2.24
  -1   1 -15   12.19    2.49
  -1   1 -15   14.74    2.70
  -1   0  15    0.26    1.70
  -1   0  14    0.68    1.62
   1   0 -14    4.90    1.81
   1   0 -14    5.15    1.77
  -1   0  14    3.53    1.75
  -1   0  13    2.18    1.66
   1   0 -13    3.44    2.10
  -1   0  13    1.95    1.53
   1   0 -13    0.24    1.54
  -1   0  13    2.92    1.80
   1   0 -13    2.69    1.52
   1   0 -13   -0.65    2.11
  -1   0  13    3.97    2.14
  -1   0  12   86.76    4.91
  -1   0  12   81.59    4.64
   1   0 -12   82.71    4.90
   1   0 -12   77.92    5.19
   1   0 -12   76.75    5.44
  -1   0  12   83.79    5.22
   1   0 -12   77.28    4.48
  -1   0  12   82.34    5.22
   1   0 -12   81.97    5.46
  -1   0  11  843.57   27.95
   1   0 -11  873.66   28.37
   1   0 -11  881.88   28.87
  -1   0  11  907.79   28.99
   1   0 -11  913.59   29.47
   1   0 -11  879.42   27.96
  -1   0  11  885.20   28.96
  -1   0  11  855.23   28.32
  -1   0  10  429.89   15.09
   1   0 -10  460.22   15.53
   1   0 -10  442.88   15.79
  -1   0  10  428.76   15.68
   1   0 -10  456.44   16.25
   1   0 -10  432.38   15.01
  -1   0  10  431.65   15.74
  -1   0  10  440.46   15.47
  -1   0   9   96.30    4.90
  -1   0   9   93.35    4.69
   1   0  -9   93.61    4.84
   1   0  -9   96.81    5.31
  -1   0   9   93.45    5.03
  -1   0   9   87.53    4.92
   1   0  -9  101.34    4.72
   1   0  -9   93.12    5.01
  -1   0   8    5.33    1.30
   1   0  -8    3.46    1.25
  -1   0   8    4.94    1.44
   1   0  -8    4.49    1.35
   1   0  -8    3.55    1.14
  -1   0   8    4.00    1.29
   1   0  -8    4.87    1.46
  -1   0   7   67.92    3.77
  -1   0   7   71.52    3.64
   1   0  -7   72.05    3.80
  -1   0   7   73.51    3.92
   1   0  -7   79.22    4.17
   1   0  -7   71.31    3.60
   1   0  -7   77.02    3.95
  -1   0   6   91.56    4.11
  -1   0   6   86.56    3.87
   1   0  -6   84.21    3.94
   1   0  -6   77.77    4.08
  -1   0   6   81.95    4.05
   1   0  -6   84.22    3.80
   1   0  -6   77.47    3.93
  -1   0   5  385.26   12.85
  -1   0   5  392.42   12.94
  -1   0   5  392.88   12.63
   1   0  -5  382.06   12.55
   1   0  -5  395.77   12.84
  -1   0   4  900.97   27.81
  -1   0   4  927.91   27.62
   1   0  -4  953.25   27.58
   1   0  -4  886.59   27.75
  -1   0   4  900.04   27.81
   1   0  -3 1204.13   35.82
   1   0  -3 1222.22   35.95
  -1   0   3 1207.39   35.88
  -1   0  -3 1655.51   47.47
   1   0   3 1557.55   47.45
  -1   0  -3 1571.76   47.36
   1   0   3 1661.87   47.33
  -1   0  -3 1608.68   47.33
   1   0   3 1616.79   47.34
   1   0   3 1583.16   47.27
   1   0   4 1723.31   51.13
  -1   0  -4 1739.15   51.14
  -1   0  -4 1722.07   51.08
   1   0   4 1804.00   51.02
   1   0   4 1716.27   50.97
  -1   0  -4 1668.46   50.95
  -1   0  -4 1640.16   50.99
   1   0   4 1791.92   51.01
  -1   0  -5  729.48   22.28
   1   0   5  711.32   22.24
  -1   0  -5  707.13   22.22
   1   0   5  708.88   22.09
  -1   0  -5  721.91   22.15
   1   0   5  722.61   22.08
   1   0   5  710.49   22.09
  -1   0  -5  708.93   22.19
   1   0   6  101.22    4.49
  -1   0  -6   98.95    4.48
  -1   0  -6  100.60    4.54
   1   0   6   93.41    4.31
  -1   0  -6   99.07    4.42
   1   0   6  104.15    4.37
  -1   0  -6   96.39    4.43
   1   0   6   98.73    4.32
  -1   0  -7 1954.00   59.32
   1   0   7 2015.34   59.18
  -1   0  -7 1865.26   59.28
  -1   0  -7 1985.80   59.49
  -1   0  -7 1964.51   59.28
   1   0   7 1957.48   59.09
  -1   0  -7 2015.77   59.43
   1   0   7 2068.59   59.26
  -1   0  -8 1410.34   44.11
  -1   0  -8 1466.94   44.41
  -1   0  -8 1447.74   44.30
   1   0   8 1383.01   43.86
   1   0   8 1469.73   43.94
   1   0   8 1447.21   44.07
  -1   0  -8 1479.40   44.31
   1   0   9   10.29    1.58
  -1   0  -9    8.64    1.66
   1   0   9   10.57    1.73
  -1   0  -9   10.17    1.85
  -1   0  -9   14.14    2.06
   1   0   9    8.42    1.54
   1   0   9    9.65    1.75
  -1   0  -9   12.25    1.92
   1   0  10   94.89    4.92
  -1   0 -10  105.91    5.37
   1   0  10  105.09    5.29
  -1   0 -10   99.40    5.58
   1   0  10  105.92    5.21
   1   0  10   89.38    5.06
  -1   0 -10  106.12    5.62
   1   0  11   64.93    4.11
   1   0  11   60.50    3.91
  -1   0 -11   65.89    4.25
   1   0  11   64.18    4.20
  -1   0 -11   70.25    4.74
   1   0  11   72.06    4.47
  -1   0 -11   62.16    4.47
   1   0  12   -0.83    1.42
  -1   0 -12   -0.48    1.63
   1   0  12   -0.24    1.54
  -1   0 -12   -0.30    1.87
   1   0  12    0.22    1.47
  -1   0 -12    0.29    1.70
   1   0  12   -1.27    1.76
   1   0  13   -0.44    1.43
  -1   0 -13    0.25    1.57
   1   0  13   -0.26    1.76
  -1   0 -13    2.41    1.90
   1   0  13   -0.24    1.57
  -1   0 -13    0.99    2.05
  -1   0 -13    1.26    1.75
   1   0  13    0.83    1.69
  -1   0 -14   42.03    4.35
   1   0  14   44.61    3.74
   1   0  14   35.99    3.28
  -1   0 -14   33.66    3.40
   1   0  14   42.40    3.90
  -1   0 -14   43.48    4.25
  -1   0 -14   47.23    3.63
  -1   0 -14   50.12    4.45
   1   0  15   -1.41    1.83
  -1   0 -15    1.18    1.74
   1   0  15   -1.03    2.02
  -1   0 -15    0.78    1.89
  -1  -1  14   15.12    2.17
   1   1 -14   17.36    2.79
   1   1 -14   19.86    2.71
  -1  -1  14   21.64    2.64
  -1  -1  13    1.31    1.47
   1   1 -13    1.72    2.02
  -1  -1  13    0.79    1.35
   1   1 -13   -0.27    1.83
  -1  -1  13    0.30    1.86
   1   1 -13   -1.57    2.25
   1   1 -13   -0.94    1.62
   1   1 -13    0.99    1.98
   1   1 -12   14.20    2.80
  -1  -1  12   16.81    2.25
  -1  -1  12   19.46    2.22
   1   1 -12   21.68    2.86
   1   1 -12   15.90    2.59
  -1  -1  12   17.63    2.69
   1   1 -12   18.39    2.43
   1   1 -12   19.56    2.96
  -1  -1  12   21.11    2.83
  -1  -1  11   66.15    4.15
  -1  -1  11   71.31    4.07
   1   1 -11   71.26    4.76
   1   1 -11   76.96    5.11
  -1  -1  11   80.48    4.90
  -1  -1  11   83.19    5.09
   1   1 -11   77.69    4.56
   1   1 -11   71.96    4.92
   1   1 -11   71.46    4.80
  -1  -1  10   68.63    3.91
  -1  -1  10   61.69    3.63
   1   1 -10   66.52    4.33
   1   1 -10   60.50    4.42
  -1  -1  10   68.88    4.36
  -1  -1  10   65.36    4.37
   1   1 -10   64.19    3.97
   1   1 -10   57.38    4.14
   1   1 -10   64.58    4.35
  -1  -1   9  737.89   23.47
  -1  -1   9  721.21   23.15
   1   1  -9  730.98   24.13
  -1  -1   9  740.66   24.07
   1   1  -9  705.79   24.22
   1   1  -9  745.01   23.68
  -1  -1   9  714.98   24.09
   1   1  -9  742.51   24.22
   1   1  -9  722.24   24.04
  -1  -1   8  160.69    6.71
  -1  -1   8  164.97    6.58
   1   1  -8  171.04    7.35
   1   1  -8  167.12    7.34
  -1  -1   8  175.79    7.28
  -1  -1   8  167.18    7.28
   1   1  -8  170.68    7.01
   1   1  -8  175.15    7.33
   1   1  -8  163.47    7.28
  -1  -1   7  196.61    7.57
  -1  -1   7  190.05    7.36
   1   1  -7  197.66    8.06
   1   1  -7  210.48    8.18
  -1  -1   7  214.61    8.11
   1   1  -7  207.33    7.89
  -1  -1   7  206.44    8.11
   1   1  -7  200.43    8.01
  -1  -1   6  414.09   13.56
  -1  -1   6  402.18   13.31
   1   1  -6  407.21   14.08
  -1  -1   6  426.08   13.97
   1   1  -6  407.41   14.00
  -1  -1   6  402.18   13.95
   1   1  -6  428.32   14.02
  -1  -1   5    5.87    1.11
   1   1  -5    7.50    1.19
  -1  -1   5    5.20    0.88
  -1  -1   5    5.91    1.02
  -1  -1   5    8.81    1.30
  -1  -1   4  815.56   24.10
  -1  -1   4  777.37   24.59
  -1  -1   4  803.03   24.28
   1   1  -4  745.93   24.47
  -1  -1   4  851.36   24.70
  -1  -1   3  484.75   15.48
  -1  -1   3  497.74   15.04
   1   1  -3  500.47   15.08
   1   1  -3  488.64   15.47
  -1  -1   2  596.24   18.05
  -1  -1   2  583.73   17.62
   1   1  -2  589.64   17.65
   1   1  -2  605.83   18.07
   1   1  -1 4633.27  134.53
  -1  -1  -1 2071.22   60.28
  -1  -1  -2  129.80    3.99
   1   1   2  110.04    3.93
   1   1   3   56.21    2.56
   1   1   3   57.71    2.36
  -1  -1  -3   57.44    2.32
   1   1   3   61.74    2.63
   1   1   4  660.07   19.64
  -1  -1  -4  657.29   19.58
   1   1   4  667.31   19.93
   1   1   4  618.54   19.85
  -1  -1  -4  627.25   19.90
   1   1   4  630.11   19.77
  -1  -1  -5    9.79    1.12
   1   1   5   11.23    1.11
   1   1   5   10.65    1.30
  -1  -1  -5    9.46    1.23
  -1  -1  -5   11.43    1.31
   1   1   5    8.62    1.14
   1   1   5   10.46    1.24
   1   1   6   55.29    2.82
  -1  -1  -6   50.30    2.73
   1   1   6   56.70    3.04
  -1  -1  -6   56.20    3.18
   1   1   6   50.68    2.93
  -1  -1  -6   56.78    3.08
   1   1   6   51.57    2.91
  -1  -1  -7  325.94   11.33
   1   1   7  339.93   11.70
  -1  -1  -7  323.73   11.86
  -1  -1  -7  313.06   11.66
   1   1   7  352.54   11.74
   1   1   7  346.66   11.63
  -1  -1  -8  129.66    5.64
   1   1   8  137.66    5.96
  -1  -1  -8  139.27    6.25
  -1  -1  -8  135.71    6.08
   1   1   8  131.12    5.90
   1   1   8  133.25    5.85
   1   1   8  140.67    5.99
  -1  -1  -8  127.21    6.00
   1   1   9   18.62    2.09
  -1  -1  -9   18.94    1.93
   1   1   9   18.16    2.10
  -1  -1  -9   15.76    2.17
  -1  -1  -9   17.07    2.16
   1   1   9   17.46    2.10
   1   1  10    0.20    1.33
  -1  -1 -10    1.23    1.20
   1   1  10    0.20    1.43
   1   1  10    1.63    1.29
  -1  -1 -10    0.74    1.54
  -1  -1 -10    0.70    1.45
   1   1  10    3.26    1.51
   1   1  11   18.32    2.29
  -1  -1 -11   15.35    2.11
   1   1  11   21.06    2.50
  -1  -1 -11   19.10    2.54
   1   1  11   19.08    2.34
  -1  -1 -11   20.66    2.78
  -1  -1 -11   12.57    2.28
   1   1  11   18.32    2.35
   1   1  12   58.70    3.96
  -1  -1 -12   59.07    3.91
  -1  -1 -12   69.46    4.68
   1   1  12   63.94    4.28
  -1  -1 -12   60.59    4.69
   1   1  12   63.65    4.26
   1   1  12   65.52    4.39
  -1  -1 -12   67.69    4.68
   1   1  13    1.18    1.61
  -1  -1 -13    3.21    1.63
   1   1  13    4.74    2.05
  -1  -1 -13    2.37    1.81
  -1  -1 -13    2.00    1.96
   1   1  13    2.80    1.71
   1   1  13    2.16    1.79
  -1  -1 -13    2.85    1.91
  -1  -1 -14    1.44    2.25
   1   1  14    2.42    1.79
   1   1  14   -0.25    1.63
  -1  -1 -14    1.11    1.49
   1   1  14    1.70    1.77
  -1  -1 -14    0.64    1.91
  -1  -1 -14    0.61    1.33
   1   1  14    0.29    1.81
  -1  -1 -14   -0.34    1.93
   1   1  15   35.94    3.44
  -1  -1 -15   31.74    3.05
   1   1  15   35.81    3.58
  -1  -1 -15   29.43    3.05
   1   1  16   27.50    3.15
   1   1  16   26.17    3.40
   1   2 -14    7.00    2.24
   1   2 -14    8.77    2.56
   1   2 -13   26.23    3.36
  -1  -2  13   19.06    2.92
   1   2 -13   25.88    2.98
  -1  -2  13   25.14    2.42
   1   2 -13   27.71    3.59
   1   2 -12   47.65    4.24
  -1  -2  12   53.42    3.42
  -1  -2  12   48.18    3.19
   1   2 -12   41.40    3.98
  -1  -2  12   45.61    3.97
   1   2 -12   53.80    4.33
   1   2 -12   53.01    3.96
  -1  -2  12   39.22    3.96
   1   2 -12   48.45    4.18
   1   2 -11   20.70    3.00
  -1  -2  11   29.26    2.47
  -1  -2  11   26.76    2.33
   1   2 -11   26.97    3.24
   1   2 -11   29.80    3.20
  -1  -2  11   28.17    3.13
   1   2 -11   28.01    3.03
   1   2 -11   25.08    3.10
  -1  -2  11   24.80    3.14
   1   2 -10    2.07    1.63
  -1  -2  10    0.16    1.12
  -1  -2  10    1.15    1.07
   1   2 -10    1.06    1.72
  -1  -2  10    0.24    1.44
   1   2 -10    1.51    1.76
   1   2 -10    0.90    1.59
  -1  -2  10    0.26    1.52
   1   2 -10    2.28    1.58
  -1  -2   9    9.32    1.47
  -1  -2   9    8.12    1.39
   1   2  -9   13.29    2.34
   1   2  -9    6.02    1.82
  -1  -2   9    7.60    1.85
   1   2  -9   10.51    2.01
   1   2  -9   12.43    2.09
   1   2  -9   12.30    2.09
  -1  -2   9   10.30    2.07
  -1  -2   8  135.38    5.60
  -1  -2   8  131.31    5.39
   1   2  -8  145.60    6.75
  -1  -2   8  133.55    6.30
   1   2  -8  130.51    6.30
  -1  -2   8  128.96    6.35
   1   2  -8  128.91    6.13
   1   2  -8  145.83    6.49
   1   2  -8  142.42    6.48
  -1  -2   7    1.72    0.84
  -1  -2   7    2.15    0.76
   1   2  -7    2.70    1.45
   1   2  -7    1.08    1.25
   1   2  -7    2.22    1.27
  -1  -2   7    1.92    1.20
   1   2  -7    4.09    1.33
   1   2  -7    1.43    1.13
  -1  -2   7    2.63    1.32
  -1  -2   6  106.90    4.51
  -1  -2   6  110.24    4.42
   1   2  -6  124.26    5.67
  -1  -2   6  108.46    5.09
   1   2  -6  112.95    5.15
  -1  -2   6  117.25    5.31
   1   2  -6  119.50    5.26
   1   2  -6  120.41    5.33
  -1  -2   5    4.28    1.06
   1   2  -5    2.37    0.92
  -1  -2   5    2.15    0.62
  -1  -2   5    1.22    0.67
  -1  -2   5    1.59    0.99
   1   2  -5    1.61    0.92
  -1  -2   4 1679.12   50.58
   1   2  -4 1764.12   51.30
  -1  -2   4 1782.99   51.39
  -1  -2   4 1756.79   50.48
  -1  -2   4 1675.34   51.49
   1   2  -4 1651.60   51.26
  -1  -2   3  473.47   14.64
  -1  -2   3  491.13   15.63
   1   2  -3  497.60   15.66
  -1  -2   3  490.08   14.77
   1   2  -3  483.74   15.37
  -1  -2   3  505.81   15.47
  -1  -2   2    4.98    0.85
   1   2  -2    4.78    0.81
   1   2  -2    5.29    0.46
  -1  -2   2    5.19    0.80
   1   2  -2    4.83    0.76
   1   2  -1  935.47   27.38
  -1  -2   1  950.29   28.18
   1   2   0    2.26    0.33
  -1  -2   0    2.28    0.58
   1   2   1   50.47    2.19
  -1  -2  -1   56.81    2.25
  -1  -2  -2  391.21   12.53
  -1  -2  -2  412.80   12.25
   1   2   2  403.19   12.23
  -1  -2  -3  288.71    8.92
   1   2   3  289.08    8.92
  -1  -2  -4 6485.61  197.08
  -1  -2  -4 6690.29  197.66
   1   2   5 4795.77  140.17
   1   2   5 4923.55  139.42
  -1  -2  -5 4709.27  139.27
   1   2   5 4802.12  139.86
   1   2   5 4661.09  140.07
  -1  -2  -5 4858.02  139.97
   1   2   6    7.73    1.33
  -1  -2  -6    5.68    1.31
   1   2   6    8.65    1.29
   1   2   6    8.48    1.00
  -1  -2  -6   10.22    1.02
  -1  -2  -6    9.14    1.28
   1   2   6    8.64    1.22
   1   2   7  274.74    9.33
  -1  -2  -7  282.29    9.28
  -1  -2  -7  279.48    9.92
   1   2   7  275.33    9.96
   1   2   7  271.03   10.03
  -1  -2  -7  275.12   10.16
  -1  -2  -7  249.03   10.05
   1   2   7  276.85    9.78
  -1  -2  -8   40.45    2.39
   1   2   8   45.22    3.01
  -1  -2  -8   41.52    2.87
  -1  -2  -8   40.16    3.08
  -1  -2  -8   40.71    3.03
   1   2   8   39.30    2.90
   1   2   8   40.21    2.77
  -1  -2  -9   71.29    3.54
  -1  -2  -9   70.06    4.10
   1   2   9   67.44    3.99
   1   2   9   64.76    4.03
  -1  -2  -9   69.62    4.32
   1   2   9   68.17    3.95
   1   2   9   71.71    4.00
   1   2  10    1.04    1.44
  -1  -2 -10    2.71    1.17
   1   2  10    2.69    1.40
  -1  -2 -10    3.89    1.48
   1   2  10    1.53    1.44
  -1  -2 -10    1.52    1.65
   1   2  10    3.63    1.43
   1   2  11  103.76    5.65
  -1  -2 -11  107.69    5.03
  -1  -2 -11  110.29    5.87
   1   2  11  107.11    5.70
  -1  -2 -11  106.52    6.17
   1   2  11  118.92    6.03
   1   2  11  111.13    5.74
   1   2  12   14.84    2.40
  -1  -2 -12   13.81    1.87
   1   2  12   16.89    2.41
  -1  -2 -12   17.23    2.57
  -1  -2 -12   16.40    2.64
   1   2  12   14.25    2.29
   1   2  12   10.28    2.05
  -1  -2 -12   13.68    2.55
   1   2  13   19.18    2.70
  -1  -2 -13   20.29    2.23
   1   2  13   23.20    2.84
  -1  -2 -13   24.35    3.17
  -1  -2 -13   24.04    3.36
   1   2  13   19.83    2.78
   1   2  13   21.33    2.85
  -1  -2 -13   21.35    3.11
  -1  -2 -14   -0.37    2.16
   1   2  14    1.15    1.84
   1   2  14    1.06    1.68
  -1  -2 -14   -0.56    1.29
   1   2  14   -1.13    1.82
  -1  -2 -14   -0.94    1.81
  -1  -2 -14    0.87    1.28
   1   2  14    0.29    1.76
  -1  -2 -14    2.07    2.15
   1   2  15    4.37    1.89
  -1  -2 -15   -0.18    0.33
   1   2  15    5.40    2.11
  -1  -2 -15    1.32    0.98
   1   2  16    8.43    2.28
   1   2  16   14.87    2.79
   1   3 -14    5.88    2.54
   1   3 -13    2.59    2.11
   1   3 -13    3.74    2.38
   1   3 -12   12.64    2.68
  -1  -3  12    0.30    0.43
  -1  -3  12   -0.14    0.33
   1   3 -12   15.71    2.98
  -1  -3  12   11.78    2.38
   1   3 -12   14.72    2.72
   1   3 -12   14.76    2.63
  -1  -3  12   12.21    2.69
   1   3 -12   16.10    2.86
  -1  -3  11    9.07    1.50
   1   3 -11   10.96    2.47
  -1  -3  11    8.22    1.34
   1   3 -11    3.75    2.25
  -1  -3  11    7.74    2.13
   1   3 -11   11.88    2.47
  -1  -3  11    8.63    2.20
   1   3 -11    9.59    2.23
   1   3 -11   10.80    2.35
  -1  -3  10  206.35    8.08
  -1  -3  10  211.87    7.94
   1   3 -10  216.17    9.92
  -1  -3  10  229.38    9.51
   1   3 -10  222.90    9.65
   1   3 -10  226.62    9.55
  -1  -3  10  238.95    9.94
   1   3 -10  225.38    9.66
   1   3 -10  230.37    9.72
  -1  -3   9   17.69    1.68
  -1  -3   9   15.14    1.52
   1   3  -9   16.13    2.73
   1   3  -9   13.87    2.15
   1   3  -9   12.65    2.20
  -1  -3   9   12.84    2.13
   1   3  -9   16.83    2.37
  -1  -3   9   18.51    2.51
   1   3  -9   14.56    2.21
  -1  -3   8  577.16   18.27
  -1  -3   8  567.11   18.09
   1   3  -8  607.72   20.39
   1   3  -8  548.93   19.49
  -1  -3   8  598.46   19.63
  -1  -3   8  605.66   19.99
   1   3  -8  567.61   19.70
   1   3  -8  587.66   19.66
   1   3  -8  569.38   19.71
  -1  -3   7  144.45    5.47
  -1  -3   7  144.59    5.33
   1   3  -7  140.71    6.97
   1   3  -7  141.68    6.41
  -1  -3   7  144.70    6.47
  -1  -3   7  149.20    6.71
   1   3  -7  145.22    6.64
   1   3  -7  151.48    6.57
  -1  -3   6   16.70    1.26
  -1  -3   6   15.38    1.20
   1   3  -6   17.17    2.21
   1   3  -6   15.83    1.80
  -1  -3   6   14.40    1.75
  -1  -3   6   19.21    2.06
   1   3  -6   14.33    1.92
   1   3  -6   15.71    1.84
  -1  -3   5    3.94    0.67
  -1  -3   5    5.48    1.16
   1   3  -5    3.30    1.11
  -1  -3   5    4.66    0.64
  -1  -3   5    5.02    1.31
   1   3  -5    4.65    1.11
  -1  -3   4   50.73    2.01
   1   3  -4   52.67    2.83
  -1  -3   4   48.17    2.83
  -1  -3   4   51.56    2.08
   1   3  -4   46.68    2.83
   1   3  -3 1229.28   35.21
  -1  -3   3 1135.11   35.20
   1   3  -3 1166.86   35.59
  -1  -3   3 1188.39   35.49
   1   3  -3 1110.49   35.20
   1   3  -2 3894.29  119.68
   1   3  -2 4200.56  119.90
  -1  -3   2 4265.50  120.06
   1   3  -1  141.73    5.19
   1   3  -1  141.57    5.32
  -1  -3   1  150.59    5.46
   1   3   0  380.55   12.70
  -1  -3   0  382.93   12.73
   1   3   0  418.26   12.05
  -1  -3   0  398.81   12.05
  -1  -3  -1 5408.21  148.85
   1   3   1 4947.32  148.57
  -1  -3  -1 5288.93  148.60
   1   3   1 5046.60  148.26
  -1  -3  -1 4999.89  148.30
  -1  -3  -2  956.99   27.87
   1   3   2  934.70   27.83
   1   3   2  915.50   28.04
  -1  -3  -2  933.71   28.08
   1   3   3   24.24    1.24
  -1  -3  -3   23.41    1.22
  -1  -3  -3   18.51    1.45
  -1  -3  -3   24.55    1.78
  -1  -3  -3   19.82    1.58
   1   3   4    1.30    0.43
   1   3   4    1.06    0.64
  -1  -3  -4    2.01    0.43
  -1  -3  -4    1.31    0.70
  -1  -3  -5  241.58    7.60
   1   3   5  253.54    7.71
   1   3   5  236.52    8.27
  -1  -3  -5  221.49    8.33
  -1  -3  -5  224.49    8.51
   1   3   6   19.96    1.88
  -1  -3  -6   22.87    1.27
   1   3   6   16.81    1.23
   1   3   6   19.07    1.70
  -1  -3  -6   20.89    1.78
  -1  -3  -7  437.41   13.44
   1   3   7  433.22   13.54
  -1  -3  -7  427.45   14.46
  -1  -3  -7  429.96   14.92
   1   3   7  419.18   14.74
   1   3   7  419.55   14.28
  -1  -3  -8  260.52    8.78
   1   3   8  260.09    8.92
  -1  -3  -8  266.78    9.88
   1   3   8  263.93    9.98
  -1  -3  -8  263.35   10.23
   1   3   8  264.92   10.16
   1   3   8  273.40    9.74
   1   3   9   18.55    2.25
  -1  -3  -9   19.00    1.52
   1   3   9   18.66    2.21
  -1  -3  -9   21.27    2.21
   1   3   9   17.84    2.01
  -1  -3 -10    6.67    1.13
   1   3  10    4.05    1.45
   1   3  10    7.01    1.75
  -1  -3 -10    3.84    1.60
   1   3  10    4.42    1.64
  -1  -3 -10    4.69    1.78
   1   3  10    3.31    1.52
  -1  -3 -11  233.04    8.72
   1   3  11  247.07   10.07
  -1  -3 -11  258.66   10.25
  -1  -3 -11  248.59   10.68
   1   3  11  259.11   10.37
   1   3  11  244.28   10.13
  -1  -3 -12  122.23    5.33
  -1  -3 -12  131.23    6.69
   1   3  12  125.31    6.51
   1   3  12  121.47    6.61
  -1  -3 -12  137.11    7.25
   1   3  12  134.94    6.67
   1   3  13    9.65    2.29
  -1  -3 -13    8.02    1.45
   1   3  13    8.56    2.12
  -1  -3 -13    7.42    2.14
   1   3  13    9.18    2.30
  -1  -3 -13   11.40    2.49
   1   3  13   10.54    2.22
   1   3  14   39.11    3.88
  -1  -3 -14   62.82    5.17
   1   3  14   51.90    4.17
  -1  -3 -14   41.95    2.85
  -1  -3 -14   47.99    4.20
   1   3  14   56.53    4.24
  -1  -3 -14   36.43    2.63
   1   3  14   49.35    3.97
   1   3  15   15.99    2.63
  -1  -3 -15    0.15    0.30
  -1  -3 -15   21.32    3.19
   1   3  15   17.16    2.83
  -1  -3 -15   -0.15    0.33
   1   3  16   93.21    6.16
   1   4 -13   59.99    5.35
   1   4 -12   27.96    3.86
  -1  -4  12   27.44    3.31
   1   4 -12   31.11    3.66
   1   4 -12   33.24    3.89
  -1  -4  11    0.11    0.28
  -1  -4  11    0.10    0.25
   1   4 -11   72.33    5.11
   1   4 -11   71.59    4.66
  -1  -4  11   74.13    4.58
  -1  -4  11   72.43    4.79
   1   4 -11   76.68    4.75
   1   4 -11   72.57    4.59
   1   4 -11   70.90    4.54
  -1  -4  10   10.18    1.16
  -1  -4  10   11.05    1.31
   1   4 -10   14.47    2.73
   1   4 -10   12.35    2.51
   1   4 -10   13.96    2.43
  -1  -4  10   13.80    2.43
  -1  -4  10   17.94    2.78
   1   4 -10   11.98    2.33
   1   4 -10   14.14    2.43
  -1  -4   9    4.62    0.98
  -1  -4   9    5.40    0.94
   1   4  -9    6.52    2.21
   1   4  -9    2.14    1.56
  -1  -4   9    4.00    1.70
  -1  -4   9    4.53    1.85
   1   4  -9    5.79    1.93
   1   4  -9    4.12    1.66
  -1  -4   8    4.53    0.86
  -1  -4   8    6.36    0.89
   1   4  -8    9.89    2.30
  -1  -4   8    3.87    1.60
   1   4  -8    5.96    1.86
  -1  -4   8    3.90    1.78
   1   4  -8    4.93    1.82
   1   4  -8    7.45    1.86
  -1  -4   7   10.46    1.04
  -1  -4   7   10.39    0.96
   1   4  -7   10.33    2.24
   1   4  -7    8.29    1.75
  -1  -4   7   11.72    1.98
   1   4  -7   12.83    2.22
  -1  -4   7    7.10    1.94
   1   4  -7   11.03    1.90
  -1  -4   6   29.00    1.48
  -1  -4   6   28.88    1.43
   1   4  -6   30.23    3.03
  -1  -4   6   29.88    2.56
   1   4  -6   29.72    2.46
  -1  -4   6   28.22    2.65
   1   4  -6   30.44    2.72
   1   4  -6   31.68    2.58
  -1  -4   5  255.37    7.70
  -1  -4   5  233.66    7.62
   1   4  -5  266.83   10.29
  -1  -4   5  266.34    9.64
   1   4  -5  238.87    9.61
   1   4  -5  259.37    9.36
   1   4  -5  258.92    9.21
  -1  -4   5  257.18    9.33
  -1  -4   4  254.36    9.34
   1   4  -4  243.87    9.43
   1   4  -4  253.65    9.12
  -1  -4   4  239.55    8.99
   1   4  -4  251.04    8.96
  -1  -4   3  106.13    4.85
   1   4  -3  113.23    5.12
   1   4  -3  104.65    4.71
   1   4  -3  113.73    4.67
   1   4  -2    2.86    0.92
  -1  -4   2    3.33    0.99
   1   4  -2    4.46    0.93
   1   4  -1  893.51   27.43
  -1  -4   1  929.07   27.65
   1   4  -1  877.06   27.21
   1   4   0  240.95    7.31
  -1  -4   0  236.58    7.35
   1   4   0  233.50    8.13
   1   4   1  885.78   26.78
  -1  -4  -1  894.35   26.84
   1   4   1  944.84   27.52
  -1  -4  -1  867.07   27.40
   1   4   1  913.45   27.29
   1   4   2  110.17    4.24
  -1  -4  -2  112.11    4.29
   1   4   2  105.34    4.53
   1   4   2  120.52    4.73
   1   4   2  105.97    4.17
  -1  -4  -2  107.70    4.18
   1   4   2  112.95    4.56
   1   4   3   85.60    3.83
   1   4   3   81.81    3.64
  -1  -4  -3   79.58    3.64
   1   4   3   84.54    3.25
  -1  -4  -3   81.18    3.22
  -1  -4  -3   85.00    3.86
   1   4   3   82.15    3.71
  -1  -4  -4 3189.46   90.59
  -1  -4  -4 2975.12   90.75
   1   4   4 3077.84   89.47
   1   4   4 3124.58   90.21
  -1  -4  -4 3106.10   89.51
  -1  -4  -4 2948.28   90.44
   1   4   4 3026.00   90.32
  -1  -4  -5 1119.51   32.91
   1   4   5 1138.25   32.91
   1   4   5 1140.54   33.80
  -1  -4  -5 1135.78   34.46
  -1  -4  -5 1054.56   34.21
  -1  -4  -5 1091.45   34.14
   1   4   5 1071.61   33.95
   1   4   6   72.36    2.88
  -1  -4  -6   74.42    2.81
   1   4   6   76.58    3.62
  -1  -4  -6   76.76    4.11
  -1  -4  -6   76.21    3.98
   1   4   6   77.03    3.81
   1   4   7   11.38    0.97
  -1  -4  -7   11.41    0.91
   1   4   7   13.31    1.55
  -1  -4  -7   12.21    1.59
   1   4   7   14.40    1.86
  -1  -4  -7   10.94    1.66
   1   4   8   18.86    1.49
  -1  -4  -8   20.45    1.30
   1   4   8   24.28    2.09
  -1  -4  -8   20.63    2.13
   1   4   8   20.14    2.28
  -1  -4  -8   23.94    2.33
   1   4   9  347.77   12.99
  -1  -4  -9  362.22   11.22
  -1  -4  -9  337.20   12.69
   1   4   9  356.50   13.19
   1   4   9  344.49   12.44
  -1  -4  -9  349.97   13.08
   1   4  10    8.59    1.79
  -1  -4 -10    5.82    0.93
  -1  -4 -10    6.37    1.57
   1   4  10    9.15    1.66
   1   4  10    2.84    1.50
   1   4  10    6.39    1.76
  -1  -4 -10    8.60    1.78
   1   4  11  450.50   16.43
  -1  -4 -11  442.94   14.32
   1   4  11  453.65   16.20
  -1  -4 -11  468.24   16.32
   1   4  11  466.74   16.67
  -1  -4 -11  405.08   16.32
   1   4  11  483.40   16.08
  -1  -4 -12  173.72    6.43
   1   4  12  169.54    8.04
  -1  -4 -12  186.40    8.31
   1   4  12  175.24    8.26
  -1  -4 -12  180.98    8.87
   1   4  12  180.22    8.53
   1   4  13   29.14    3.26
  -1  -4 -13   27.36    1.97
  -1  -4 -13   29.68    3.33
   1   4  13   31.55    3.28
  -1  -4 -13   27.49    1.95
  -1  -4 -13   26.53    3.42
   1   4  13   27.12    3.26
   1   4  14   44.17    3.86
  -1  -4 -14    0.11    0.32
  -1  -4 -14   44.42    3.90
   1   4  14   40.25    3.55
  -1  -4 -14   -0.22    0.33
  -1  -4 -14   37.80    4.14
   1   4  14   47.42    4.15
   1   4  15    0.31    2.08
  -1  -4 -15    0.11    0.28
  -1  -4 -15    1.65    1.99
  -1  -4 -15    0.22    0.24
   1   4  15   -0.33    2.48
   1   5 -12   74.74    6.23
   1   5 -12   88.23    5.96
   1   5 -11  135.35    8.08
   1   5 -11  147.42    7.61
  -1  -5  11  145.51    7.45
   1   5 -11  158.36    8.04
  -1  -5  11  131.28    7.75
   1   5 -11  132.74    7.39
  -1  -5  10    0.15    0.12
   1   5 -10   35.03    4.01
  -1  -5  10   32.69    3.25
   1   5 -10   38.37    3.50
   1   5 -10   32.90    3.53
  -1  -5  10   39.47    3.72
   1   5 -10   39.54    3.44
  -1  -5   9    0.03    0.10
  -1  -5   9   -0.14    0.11
   1   5  -9   22.31    3.17
   1   5  -9   21.70    2.60
  -1  -5   9   21.45    2.63
  -1  -5   9   20.44    2.89
   1   5  -9   22.52    2.99
   1   5  -9   18.06    2.51
   1   5  -8   10.69    2.38
   1   5  -8    4.79    1.73
  -1  -5   8    4.54    1.68
   1   5  -8    8.43    2.09
  -1  -5   8    7.33    2.04
   1   5  -8    5.94    1.88
   1   5  -7  585.48   20.95
  -1  -5   7  567.52   19.65
   1   5  -7  575.39   19.53
  -1  -5   7  583.42   20.09
   1   5  -7  570.77   20.24
   1   5  -7  610.46   19.82
   1   5  -6  811.39   26.98
  -1  -5   6  827.97   25.80
   1   5  -6  778.36   25.47
   1   5  -6  780.48   26.24
  -1  -5   6  779.70   26.05
   1   5  -6  804.93   25.69
   1   5  -5   -0.79    1.60
   1   5  -5   -0.31    1.03
   1   5  -5    0.51    1.13
  -1  -5   5    0.20    1.25
   1   5  -5   -0.87    1.43
  -1  -5   4  677.04   21.98
   1   5  -4  698.62   22.33
   1   5  -4  650.84   21.53
   1   5  -4  672.57   21.44
   1   5  -3  702.19   22.54
  -1  -5   3  722.73   22.92
   1   5  -3  715.56   22.40
  -1  -5   2  167.69    6.86
   1   5  -2  179.87    6.74
   1   5  -2  167.62    6.47
  -1  -5   1  170.39    6.80
   1   5  -1  177.04    6.66
   1   5  -1  170.92    6.40
   1   5   0   12.69    1.40
  -1  -5   0   13.22    1.45
   1   5   0   13.29    1.47
   1   5   0   12.15    0.84
   1   5   0   11.63    0.83
   1   5   1  121.91    4.46
   1   5   1  118.09    4.96
  -1  -5  -1  118.29    5.03
   1   5   1  132.17    5.18
  -1  -5  -2   27.85    1.83
   1   5   2   28.88    1.82
   1   5   2   28.77    2.15
   1   5   2   30.48    1.93
   1   5   2   33.87    2.24
   1   5   2   32.80    2.20
  -1  -5  -3  212.92    7.85
   1   5   3  219.42    7.81
   1   5   3  217.14    8.08
   1   5   3  209.85    8.06
   1   5   3  240.66    8.11
   1   5   3  212.79    7.43
  -1  -5  -4   47.15    3.03
   1   5   4   47.72    2.93
   1   5   4   54.10    2.94
  -1  -5  -4   49.72    2.91
   1   5   4   47.76    2.26
  -1  -5  -4   49.71    2.32
  -1  -5  -4   47.18    2.93
   1   5   4   50.76    2.85
  -1  -5  -5  651.88   21.18
   1   5   5  628.95   21.05
  -1  -5  -5  655.77   21.38
   1   5   5  654.65   21.08
   1   5   5  659.18   19.82
   1   5   5  661.17   20.71
  -1  -5  -5  660.57   19.84
  -1  -5  -5  654.99   21.14
   1   5   5  667.19   20.95
  -1  -5  -6  323.14   11.71
  -1  -5  -6  323.17   11.81
   1   5   6  323.66   10.02
   1   5   6  303.75   10.96
   1   5   6  316.78   11.46
  -1  -5  -6  327.12   10.02
  -1  -5  -6  311.13   11.49
   1   5   6  321.86   11.33
  -1  -5  -7   85.51    3.15
   1   5   7   87.52    3.23
   1   5   7   85.32    4.14
  -1  -5  -7   91.45    4.87
  -1  -5  -7   82.53    4.52
   1   5   7   91.55    4.45
  -1  -5  -8    0.23    1.27
   1   5   8    1.13    0.91
   1   5   8    0.61    1.06
  -1  -5  -8    0.86    0.44
  -1  -5  -8    1.24    1.29
   1   5   8    1.75    1.17
   1   5   9  182.89    8.02
  -1  -5  -9  180.24    5.89
  -1  -5  -9  171.50    7.60
   1   5   9  177.37    8.04
   1   5   9  182.09    7.62
  -1  -5  -9  188.32    8.09
   1   5   9  178.26    7.35
   1   5  10  189.67    8.48
  -1  -5 -10  189.84    6.20
  -1  -5 -10  189.76    8.14
   1   5  10  176.07    8.37
   1   5  10  184.41    8.00
  -1  -5 -10  185.87    8.42
   1   5  10  192.43    7.83
   1   5  11   78.39    5.00
  -1  -5 -11   79.77    3.08
  -1  -5 -11   82.85    4.94
   1   5  11   76.82    5.04
   1   5  11   75.94    4.46
   1   5  11   80.11    4.74
  -1  -5 -11   79.93    5.12
   1   5  12    4.76    2.01
   1   5  12    2.79    1.89
  -1  -5 -12    3.04    0.75
   1   5  12    0.26    1.64
   1   5  12    3.77    1.73
  -1  -5 -12    7.04    1.88
  -1  -5 -12    3.64    0.74
  -1  -5 -12    8.77    2.15
   1   5  12    6.08    1.98
   1   5  13   39.77    3.87
   1   5  13   53.58    4.12
  -1  -5 -13   35.88    1.65
   1   5  13   40.70    3.58
  -1  -5 -13   49.66    3.93
  -1  -5 -13   47.66    4.07
   1   5  13   39.83    3.55
   1   5  14  120.13    6.13
  -1  -5 -14  119.62    6.62
   1   5  14  117.87    5.93
  -1  -5 -14  112.72    5.70
   1   5  14  127.80    5.90
  -1  -5 -14  117.86    6.26
  -1  -5 -15   28.35    3.55
   1   5  15   30.66    3.82
   1   5  15   24.65    3.37
   1   6 -11  366.03   14.45
   1   6 -10   75.51    5.23
   1   6 -10   85.43    5.76
  -1  -6  10   76.72    5.41
   1   6 -10   74.43    5.09
   1   6  -9    9.78    2.74
   1   6  -9    9.81    2.35
   1   6  -9    8.44    2.43
   1   6  -9   11.61    2.56
  -1  -6   9   15.43    2.72
   1   6  -9   15.31    2.44
   1   6  -8   39.59    4.15
   1   6  -8   44.77    3.57
   1   6  -8   41.92    3.70
   1   6  -8   41.27    3.87
  -1  -6   8   39.62    3.69
   1   6  -8   36.72    3.34
   1   6  -7    0.34    1.78
   1   6  -7    1.20    1.57
  -1  -6   7    0.78    1.75
   1   6  -7   -0.28    1.62
   1   6  -7    1.74    1.49
   1   6  -6  166.87    8.46
   1   6  -6  166.02    7.16
  -1  -6   6  173.95    7.78
   1   6  -6  165.10    7.84
   1   6  -6  168.35    7.42
   1   6  -5  106.47    6.21
   1   6  -5   91.65    4.84
   1   6  -5  102.92    5.69
  -1  -6   5  110.91    5.61
   1   6  -5  112.33    5.27
   1   6  -4   26.18    2.64
   1   6  -4   30.54    2.50
  -1  -6   4   27.95    2.66
   1   6  -4   27.64    3.08
   1   6  -4   27.30    2.24
  -1  -6   3  487.90   17.05
   1   6  -3  513.53   16.75
   1   6  -3  508.84   16.53
   1   6  -2   22.96    2.06
  -1  -6   2   19.95    2.08
   1   6  -2   22.19    1.87
  -1  -6   1  311.63   10.91
   1   6  -1  318.76   10.68
   1   6  -1  279.94   10.92
   1   6  -1  295.67   10.33
  -1  -6   0   12.25    1.61
   1   6   0   17.03    1.76
   1   6   0   17.25    1.68
   1   6   0   17.09    1.09
   1   6   0   16.23    1.03
  -1  -6  -1    1.98    0.89
   1   6   1    2.20    0.99
   1   6   1    0.42    0.83
   1   6   1    1.44    0.59
   1   6   1    1.30    0.60
   1   6   2   11.78    1.56
   1   6   2    7.04    1.01
   1   6   2   10.02    1.33
   1   6   2   10.60    1.45
   1   6   2    9.63    1.14
   1   6   3   24.30    2.11
   1   6   3   23.90    1.89
   1   6   3   26.80    2.18
   1   6   3   25.92    1.83
   1   6   3   27.23    2.12
   1   6   4   87.46    3.66
   1   6   4   90.18    4.24
   1   6   4   86.19    4.35
   1   6   4   84.84    4.16
   1   6   5  981.16   30.11
   1   6   5 1010.95   31.44
   1   6   5 1043.29   31.48
  -1  -6  -5  962.76   31.61
  -1  -6  -5 1070.73   31.71
   1   6   5 1004.57   31.21
   1   6   6    2.22    1.10
   1   6   6    1.24    1.13
  -1  -6  -6    1.46    1.23
   1   6   6    0.97    0.56
   1   6   6    1.66    0.91
  -1  -6  -6    1.06    0.52
   1   6   6    1.75    1.04
  -1  -6  -6    0.93    1.04
  -1  -6  -7  541.89   18.85
   1   6   7  538.85   16.49
   1   6   7  562.64   17.86
   1   6   7  562.48   18.47
  -1  -6  -7  537.28   16.45
   1   6   7  549.96   18.13
  -1  -6  -7  553.92   18.54
  -1  -6  -8 1188.31   36.50
   1   6   8 1077.64   33.42
  -1  -6  -8 1180.36   33.40
  -1  -6  -8 1138.43   35.94
   1   6   8 1176.29   35.54
   1   6   8 1130.34   35.70
   1   6   9   13.57    2.10
  -1  -6  -9   14.83    2.48
  -1  -6  -9   15.24    2.23
   1   6   9   14.92    2.03
   1   6   9   16.05    1.99
   1   6  10   67.41    4.48
  -1  -6 -10   61.77    4.31
   1   6  10   59.16    3.66
   1   6  10   56.60    3.86
   1   6  10   56.79    4.20
  -1  -6 -10   57.22    4.45
   1   6  11   51.69    4.03
   1   6  11   48.39    3.47
   1   6  11   54.86    3.84
  -1  -6 -11   51.15    4.11
  -1  -6 -11   49.69    4.25
   1   6  11   47.55    4.02
   1   6  12  112.29    6.30
   1   6  12  106.30    6.37
   1   6  12  107.97    5.83
   1   6  12   97.94    5.50
  -1  -6 -12  109.54    6.36
   1   6  13  126.33    7.07
   1   6  13  114.69    6.96
   1   6  13  125.48    6.61
  -1  -6 -13  125.03    7.18
   1   6  13  126.47    6.47
  -1  -6 -13  139.78    7.03
   1   6  14  218.82    9.84
  -1  -6 -14  199.54    9.49
  -1  -6 -14  207.15    9.97
   1   6  14  189.76    9.03
   1   6  14  195.65    9.80
  -1  -6 -15  376.39   14.84
   1   6  15  345.27   14.79
   1   7 -11    3.25    2.98
   1   7 -10  182.08    8.64
   1   7 -10  179.17    8.63
   1   7  -9   80.90    6.21
   1   7  -9   73.39    5.02
  -1  -7   9   80.14    5.52
   1   7  -9   72.10    5.46
   1   7  -9   68.12    5.09
   1   7  -9   72.89    4.93
   1   7  -8   25.64    3.65
   1   7  -8   23.99    3.12
   1   7  -8   21.89    2.96
  -1  -7   8   20.88    3.05
   1   7  -8   24.09    3.26
   1   7  -8   30.25    3.14
   1   7  -7  198.30    9.73
   1   7  -7  175.02    8.06
   1   7  -7  187.41    8.98
  -1  -7   7  186.99    8.83
   1   7  -7  202.23    8.43
   1   7  -6   56.35    4.80
   1   7  -6   53.10    3.76
   1   7  -6   60.06    4.40
  -1  -7   6   55.54    4.18
   1   7  -6   53.81    3.69
   1   7  -5   23.92    3.15
   1   7  -5   23.37    2.38
   1   7  -5   24.81    2.52
  -1  -7   5   21.38    2.66
   1   7  -5   21.01    2.76
   1   7  -4   16.77    2.02
   1   7  -4   14.94    2.01
  -1  -7   4   14.25    2.17
  -1  -7   3  212.60    8.75
   1   7  -3  211.46    8.38
   1   7  -3  213.11    8.14
   1   7  -2  262.02    9.53
  -1  -7   2  259.72    9.88
   1   7  -2  243.47    9.18
   1   7  -1    4.66    1.21
  -1  -7   1    7.40    1.47
   1   7  -1    5.99    1.54
   1   7  -1    5.52    1.22
  -1  -7   0   53.05    3.25
   1   7   0   44.78    2.97
   1   7   0   50.25    3.25
   1   7   0   51.10    2.25
   1   7   0   47.56    2.15
   1   7   1   30.79    2.40
  -1  -7  -1   31.90    2.42
   1   7   1   36.54    2.55
   1   7   1   31.72    1.95
   1   7   1   30.34    1.77
   1   7   2  149.00    6.33
   1   7   2  142.83    5.63
   1   7   2  141.16    6.17
   1   7   2  140.94    6.02
   1   7   2  153.17    6.35
   1   7   2  146.15    5.52
   1   7   3  352.96   12.31
   1   7   3  382.49   12.99
   1   7   3  358.49   12.81
   1   7   3  353.31   12.34
   1   7   3  347.97   12.13
   1   7   4    8.16    1.45
   1   7   4    5.03    1.28
   1   7   4    7.60    1.33
   1   7   4    6.83    1.48
   1   7   4    6.68    1.14
   1   7   4    7.76    1.38
   1   7   5  122.60    5.44
   1   7   5  118.24    4.65
   1   7   5  114.45    5.42
   1   7   5  117.27    5.57
   1   7   5  113.61    5.34
   1   7   6  226.63    9.03
   1   7   6  234.95    7.82
   1   7   6  241.63    8.82
   1   7   6  239.20    9.28
  -1  -7  -6  222.18    9.41
   1   7   6  229.06    9.16
   1   7   6  229.62    8.92
  -1  -7  -6  228.98    9.24
   1   7   7  141.80    6.57
   1   7   7  143.02    5.09
   1   7   7  144.18    6.60
   1   7   7  141.59    6.15
   1   7   7  137.01    6.65
  -1  -7  -7  153.60    7.09
  -1  -7  -7  152.22    6.87
   1   7   7  149.48    6.45
   1   7   8   61.15    4.04
   1   7   8   65.40    2.69
   1   7   8   69.93    3.83
   1   7   8   63.73    4.12
  -1  -7  -8   66.91    4.34
   1   7   8   62.80    3.91
  -1  -7  -8   68.25    4.59
   1   7   8   68.33    4.38
   1   7   9    4.29    1.60
  -1  -7  -9   -0.25    1.62
   1   7   9    4.81    1.74
  -1  -7  -9    2.29    1.82
   1   7  10  328.08   12.76
   1   7  10  322.68   12.10
  -1  -7 -10  344.88   13.63
  -1  -7 -10  340.09   13.20
   1   7  10  337.60   12.52
   1   7  11  148.65    7.16
   1   7  11  132.80    7.16
  -1  -7 -11  140.25    7.68
   1   7  11  127.91    7.11
   1   7  11  134.57    6.51
   1   7  11  148.28    6.93
  -1  -7 -11  154.39    7.56
   1   7  12  131.34    6.80
   1   7  12  123.27    6.86
   1   7  12  126.57    7.05
  -1  -7 -12  124.45    7.44
   1   7  12  131.06    6.41
  -1  -7 -12  125.64    7.02
   1   7  12  115.78    6.36
   1   7  13   14.52    3.00
   1   7  13   20.93    2.98
  -1  -7 -13   14.61    3.07
   1   7  13   13.58    2.74
  -1  -7 -13   23.42    3.06
   1   7  13   17.20    2.63
   1   7  14    7.47    2.85
   1   7  14   14.05    2.69
   1   7  14   11.83    2.71
  -1  -7 -14   16.08    3.24
   1   7  14   10.71    2.49
  -1  -7 -14    6.55    2.79
   1   8 -10  216.97    9.84
   1   8  -9  107.94    6.28
  -1  -8   9  100.72    6.61
   1   8  -9  109.14    6.25
   1   8  -8   39.46    4.66
   1   8  -8   39.72    3.97
   1   8  -8   49.41    4.06
   1   8  -8   43.42    4.23
  -1  -8   8   38.74    4.04
   1   8  -8   42.21    3.69
   1   8  -7    2.39    2.43
   1   8  -7   -1.49    2.18
  -1  -8   7    1.21    1.87
   1   8  -7    2.29    2.02
   1   8  -7    4.05    1.91
   1   8  -6    7.50    2.46
   1   8  -6   15.99    2.64
   1   8  -6   15.41    2.71
  -1  -8   6   10.99    2.42
   1   8  -6   15.04    2.26
   1   8  -5    4.94    2.19
   1   8  -5   10.91    2.21
   1   8  -5    9.69    1.96
   1   8  -5    8.38    2.32
  -1  -8   5    7.90    1.96
  -1  -8   4  259.02   10.47
   1   8  -4  249.45    9.89
   1   8  -4  251.01    9.61
   1   8  -3   87.45    4.57
  -1  -8   3   78.11    4.78
   1   8  -3   83.59    4.46
  -1  -8   2  259.51   10.03
   1   8  -2  244.16    9.54
   1   8  -2  245.92   10.18
   1   8  -2  250.00    9.29
   1   8  -1  231.57    9.64
   1   8  -1  248.39    9.27
  -1  -8   1  248.82    9.62
   1   8  -1  234.96    8.93
   1   8   0   96.79    4.73
   1   8   0  103.54    5.16
  -1  -8   0   89.34    4.84
   1   8   0   94.00    3.62
   1   8   0   92.87    3.57
   1   8   1   18.01    1.98
   1   8   1   14.23    1.88
  -1  -8  -1   10.18    1.69
   1   8   1   14.34    1.63
   1   8   1   14.61    1.52
   1   8   2   70.37    4.10
   1   8   2   69.55    3.48
   1   8   2   72.75    3.99
   1   8   2   71.54    3.93
   1   8   2   59.40    3.76
   1   8   2   64.88    3.23
   1   8   3   73.11    3.83
   1   8   3   76.69    4.37
   1   8   3   80.28    4.04
   1   8   3   72.72    4.21
   1   8   3   70.47    4.12
   1   8   3   77.92    3.72
   1   8   4  149.41    6.55
   1   8   4  164.49    7.03
   1   8   4  159.29    6.49
   1   8   4  164.76    6.41
   1   8   4  151.36    6.93
   1   8   4  162.10    6.84
   1   8   5  738.52   24.09
   1   8   5  707.24   23.80
   1   8   5  748.72   23.73
   1   8   5  741.63   23.00
   1   8   5  729.80   24.15
   1   8   5  749.02   23.86
   1   8   6  532.06   18.28
   1   8   6  539.83   17.05
   1   8   6  565.18   18.10
   1   8   6  514.99   18.34
   1   8   6  532.64   18.47
   1   8   6  557.87   18.29
   1   8   7  363.22   13.75
   1   8   7  382.50   12.13
   1   8   7  375.57   13.26
   1   8   7  389.31   13.96
  -1  -8  -7  370.60   14.27
   1   8   7  381.16   14.01
  -1  -8  -7  388.55   14.11
   1   8   7  383.38   13.61
   1   8   8   -0.93    1.59
   1   8   8    1.52    1.31
   1   8   8   -0.51    1.16
  -1  -8  -8    1.39    1.62
   1   8   8   -0.25    1.40
   1   8   8    1.81    1.43
  -1  -8  -8    0.50    1.47
   1   8   8    0.60    1.29
   1   8   9   -0.53    1.46
   1   8   9   -0.50    1.68
   1   8   9    0.27    1.63
  -1  -8  -9   -0.30    1.67
   1   8   9    0.24    1.49
  -1  -8  -9    0.27    1.49
   1   8   9    0.21    1.38
   1   8  10    9.54    2.23
   1   8  10    8.10    2.27
   1   8  10    9.64    1.89
  -1  -8 -10    8.86    2.21
   1   8  10    8.85    1.98
  -1  -8 -10    9.75    2.43
   1   8  11    4.01    2.04
   1   8  11    5.94    1.73
  -1  -8 -11    4.58    2.04
  -1  -8 -11    2.78    2.17
   1   8  11    3.46    1.81
   1   8  12  245.68   10.30
  -1  -8 -12  219.36   10.84
  -1  -8 -12  228.05   10.54
   1   8  12  241.15    9.77
   1   8  12  223.28    9.78
   1   8  13  123.98    6.83
   1   8  13  133.50    7.23
  -1  -8 -13  121.17    7.57
   1   8  13  111.35    6.90
   1   8  13  119.60    6.52
   1   8  13  119.02    6.54
  -1  -8 -13  120.03    7.23
   1   8  14   -0.24    3.26
   1   8  14    0.62    1.97
   1   8  14    4.12    2.25
   1   8  14    4.79    2.25
  -1  -8 -14    2.12    2.44
   1   8  14    1.70    2.08
  -1  -8 -14    0.74    2.19
   1   8  15   -1.56    3.28
   1   9  -9    0.77    2.84
   1   9  -8   28.75    3.70
  -1  -9   8   28.91    3.82
   1   9  -8   28.99    3.44
   1   9  -7    7.69    2.80
   1   9  -7   15.31    2.92
  -1  -9   7   15.19    2.85
   1   9  -7   17.80    3.04
   1   9  -7   14.64    2.66
   1   9  -6   40.47    4.44
   1   9  -6   42.58    3.72
   1   9  -6   48.97    3.73
  -1  -9   6   41.01    3.91
   1   9  -6   41.66    3.99
   1   9  -5   13.23    2.59
   1   9  -5   18.29    2.45
  -1  -9   5    9.82    2.37
   1   9  -4    1.05    2.00
  -1  -9   4    1.31    1.65
   1   9  -4    3.90    1.76
   1   9  -3    5.02    2.16
   1   9  -3    8.49    2.15
  -1  -9   3    5.63    1.82
   1   9  -3    8.50    2.23
   1   9  -3    7.65    2.00
   1   9  -2   22.47    3.07
   1   9  -2   22.65    2.57
   1   9  -2   18.21    2.31
  -1  -9   2   24.40    2.61
   1   9  -2   19.69    2.60
  -1  -9   1  176.60    7.93
   1   9  -1  192.92    8.29
   1   9  -1  183.08    7.71
   1   9  -1  176.28    7.35
  -1  -9   0  436.39   14.43
   1   9   0  409.44   14.36
   1   9   0  424.50   14.03
   1   9   0  366.98   12.06
   1   9   0  386.04   12.01
   1   9   1   -0.41    1.35
   1   9   1   -1.13    1.49
   1   9   1    0.19    1.55
   1   9   1   -0.96    1.59
   1   9   2  269.84    9.46
   1   9   2  267.58   10.39
   1   9   2  254.79   10.10
   1   9   2  267.99   10.32
   1   9   2  265.53   10.33
   1   9   2  266.18    9.30
   1   9   3  132.11    6.35
   1   9   3  136.02    5.85
   1   9   3  128.65    6.27
   1   9   3  119.70    5.83
   1   9   3  135.65    6.30
   1   9   3  146.26    5.76
   1   9   4   43.89    3.14
   1   9   4   45.31    3.44
   1   9   4   50.18    3.06
   1   9   4   40.36    3.34
   1   9   4   42.60    2.94
   1   9   4   48.38    3.40
   1   9   5  433.46   15.66
   1   9   5  457.51   16.07
   1   9   5  465.74   15.17
   1   9   5  454.33   15.58
   1   9   5  454.36   16.10
   1   9   5  452.26   15.76
   1   9   6  266.92   10.56
   1   9   6  260.12   10.37
   1   9   6  260.92   10.26
   1   9   6  272.03    9.45
   1   9   6  241.95   10.41
   1   9   6  275.85   10.32
   1   9   7  433.09   15.35
   1   9   7  417.49   13.67
   1   9   7  440.70   14.93
   1   9   7  445.48   15.54
   1   9   7  410.14   15.32
   1   9   7  402.71   14.89
   1   9   8  470.97   16.91
   1   9   8  451.63   14.68
   1   9   8  492.16   17.00
   1   9   8  474.49   16.20
   1   9   8  488.89   17.15
  -1  -9  -8  497.61   17.31
   1   9   8  469.09   16.56
   1   9   9   77.97    4.94
   1   9   9   63.83    2.89
   1   9   9   71.95    2.82
   1   9   9   74.87    4.76
   1   9   9   88.18    4.77
   1   9   9   82.84    5.13
  -1  -9  -9   85.51    5.48
   1   9   9   82.13    4.65
  -1  -9  -9   84.65    5.20
   1   9  10   99.88    5.76
   1   9  10   85.07    5.62
  -1  -9 -10  107.43    6.47
   1   9  10   88.90    5.76
  -1  -9 -10   99.20    6.03
   1   9  10   99.09    5.40
   1   9  11  107.39    6.14
   1   9  11  110.24    6.01
   1   9  11  109.54    6.35
   1   9  11  108.21    6.51
  -1  -9 -11   98.63    6.61
  -1  -9 -11  111.31    6.51
   1   9  11  108.81    5.90
  -1  -9 -12   15.06    3.02
   1   9  12   13.38    2.52
  -1  -9 -12   13.59    2.91
   1   9  12   10.09    2.43
   1   9  12   16.44    3.33
  -1  -9 -13   98.29    6.89
   1   9  13  102.00    6.28
  -1  -9 -13  108.13    6.85
   1   9  13  105.89    6.10
   1   9  13   98.42    6.09
  -1  -9 -14   86.48    6.86
   1   9  14  109.40    6.84
  -1  -9 -14  101.09    6.92
   1   9  14   99.58    6.10
   1   9  14  121.17    6.63
   1   9  15   -4.33    3.93
   1  10  -8    2.16    2.84
   1  10  -7  130.43    6.93
  -1 -10   7  131.63    7.72
   1  10  -7  150.72    7.34
   1  10  -6    3.45    2.52
   1  10  -6    4.98    2.72
   1  10  -6    3.15    2.12
  -1 -10   6    4.76    2.18
   1  10  -5   16.98    2.83
  -1 -10   5   17.76    2.83
   1  10  -5   20.60    2.82
   1  10  -4    2.31    2.24
   1  10  -4    4.21    2.29
  -1 -10   4    4.18    1.78
   1  10  -4    5.65    2.18
   1  10  -4    2.38    1.92
   1  10  -3   -0.36    1.95
   1  10  -3   -1.23    2.06
  -1 -10   3    0.79    1.59
   1  10  -3   -0.89    1.63
   1  10  -3    1.25    2.01
  -1 -10   2   88.37    5.32
   1  10  -2   95.18    5.64
   1  10  -2   87.14    4.98
   1  10  -2   88.05    5.98
   1  10  -2   87.56    4.85
   1  10  -1   11.81    2.16
  -1 -10   1   10.98    2.11
   1  10  -1    8.28    2.00
   1  10  -1   17.20    2.78
   1  10  -1   12.01    2.31
   1  10   0   16.36    2.77
   1  10   0   13.52    2.30
   1  10   0   11.76    2.17
  -1 -10   0   12.87    2.18
   1  10   0   15.78    2.45
   1  10   0   13.06    1.42
   1  10   0    8.39    1.45
   1  10   1   61.43    4.23
   1  10   1   66.14    4.34
   1  10   1   69.06    3.52
   1  10   1   64.53    4.80
   1  10   1   65.47    3.46
   1  10   2  477.16   15.15
   1  10   2  463.41   16.43
   1  10   2  455.27   16.16
   1  10   2  460.46   16.14
   1  10   2  474.93   16.46
   1  10   2  433.01   14.92
   1  10   3   28.23    2.78
   1  10   3   22.70    3.04
   1  10   3   24.42    2.86
   1  10   3   31.47    2.82
   1  10   3   24.24    3.10
   1  10   3   33.26    2.84
   1  10   4  771.65   25.32
   1  10   4  812.94   26.14
   1  10   4  786.45   25.15
   1  10   4  801.50   26.08
   1  10   4  801.43   25.46
   1  10   4  771.80   25.87
   1  10   5  223.58    9.14
   1  10   5  225.22    9.56
   1  10   5  233.60    8.96
   1  10   5  222.86    8.98
   1  10   5  219.02    9.50
   1  10   5  234.09    9.36
   1  10   6   93.71    5.41
   1  10   6   99.45    5.38
   1  10   6   94.27    5.17
   1  10   6   99.83    4.99
   1  10   6   94.67    5.54
   1  10   6  103.15    5.37
   1  10   7   15.76    2.35
   1  10   7   17.67    2.50
   1  10   7   18.44    2.50
   1  10   7   19.16    2.72
   1  10   7   21.09    2.90
   1  10   7   17.57    2.64
   1  10   7   25.22    2.72
   1  10   8  143.27    7.18
   1  10   8  137.95    5.85
   1  10   8  143.30    5.71
   1  10   8  144.91    6.87
   1  10   8  157.90    7.34
   1  10   8  145.88    7.25
   1  10   8  145.84    6.92
   1  10   9  191.83    8.52
   1  10   9  170.91    5.93
   1  10   9  178.63    7.77
   1  10   9  184.79    8.29
   1  10   9  182.79    8.48
   1  10   9  182.68    7.93
  -1 -10  -9  207.13    8.94
   1  10  10   29.22    3.44
   1  10  10   29.87    3.36
   1  10  10   32.61    3.52
  -1 -10 -10   32.23    3.82
   1  10  10   33.03    3.35
   1  10  10   35.02    3.26
  -1 -10 -10   33.65    3.76
   1  10  11   33.83    4.03
   1  10  11   25.09    3.44
   1  10  11   26.68    3.38
  -1 -10 -11   28.10    3.69
   1  10  11   26.05    3.13
   1  10  11   23.33    2.89
  -1 -10 -11   28.83    3.60
   1  10  12   52.66    4.47
   1  10  12   60.08    4.78
  -1 -10 -12   43.84    4.85
   1  10  12   65.32    5.07
  -1 -10 -12   59.87    5.01
   1  10  12   56.44    4.38
   1  10  12   65.56    4.98
   1  10  13   94.09    5.94
   1  10  13   96.44    6.17
   1  10  13   72.64    5.81
  -1 -10 -13   74.76    6.25
  -1 -10 -13   80.21    6.07
   1  10  13   96.51    5.92
   1  10  13   86.35    5.56
  -1 -10 -14   47.28    4.75
   1  10  14   44.86    4.83
   1  10  15   -2.24    3.77
   1  11  -7   -0.27    2.78
   1  11  -7    1.35    3.10
   1  11  -6   16.06    3.23
   1  11  -6   22.60    3.36
  -1 -11   6   21.82    3.49
   1  11  -5    6.15    2.66
  -1 -11   5    7.49    2.46
   1  11  -5    4.78    2.44
   1  11  -4    4.93    2.65
   1  11  -4    1.51    2.41
   1  11  -4    2.01    2.00
  -1 -11   4    4.13    1.93
   1  11  -4    4.09    2.25
   1  11  -3    0.78    2.12
   1  11  -3    1.10    2.28
  -1 -11   3   -0.28    1.72
   1  11  -3    0.63    1.86
   1  11  -3    1.10    2.25
   1  11  -2   15.45    3.04
   1  11  -2   15.18    2.70
  -1 -11   2   15.44    2.53
   1  11  -2    9.21    2.39
   1  11  -2   14.59    2.69
   1  11  -1   26.01    3.58
   1  11  -1   37.08    3.40
  -1 -11   1   33.09    3.37
   1  11  -1   35.68    3.51
   1  11  -1   37.82    3.44
   1  11   0    5.11    2.29
   1  11   0    6.53    1.98
   1  11   0    3.92    2.02
   1  11   0    6.35    2.44
   1  11   1  296.11   11.63
   1  11   1  315.39   12.35
   1  11   1  279.08    9.43
   1  11   1  306.82   11.54
   1  11   1  325.00   11.46
   1  11   1  293.75   11.78
   1  11   2  483.82   15.87
   1  11   2  484.02   17.32
   1  11   2  510.70   17.98
   1  11   2  470.15   15.72
   1  11   2  474.06   17.10
   1  11   2  483.68   17.10
   1  11   2  489.70   17.43
   1  11   3  374.41   12.95
   1  11   3  376.51   14.09
   1  11   3  346.81   13.99
   1  11   3  369.67   12.76
   1  11   3  354.01   13.55
   1  11   3  368.91   13.85
   1  11   3  376.41   13.95
   1  11   4  245.65   10.54
   1  11   4  236.32    9.61
   1  11   4  258.56   10.46
   1  11   4  238.73    9.52
   1  11   4  253.05   10.44
   1  11   4  249.74    9.93
   1  11   4  242.57   10.30
   1  11   5   40.37    4.18
   1  11   5   39.82    3.59
   1  11   5   32.06    3.65
   1  11   5   41.58    3.77
   1  11   5   37.47    3.69
   1  11   5   40.77    3.69
   1  11   5   42.28    4.07
   1  11   6   37.71    3.93
   1  11   6   29.40    2.98
   1  11   6   26.05    3.22
   1  11   6   37.52    3.65
   1  11   6   31.91    3.47
   1  11   6   29.44    3.45
   1  11   6   25.97    3.52
   1  11   7   26.51    3.28
   1  11   7   24.40    2.74
   1  11   7   18.32    2.79
   1  11   7   19.84    3.03
   1  11   7   29.54    3.68
   1  11   7   23.52    3.18
   1  11   7   20.59    2.88
   1  11   7   18.19    2.99
   1  11   8   49.73    3.99
   1  11   8   52.03    4.21
   1  11   8   49.87    3.61
   1  11   8   51.79    3.65
   1  11   8   54.25    4.42
   1  11   8   60.64    4.42
   1  11   8   45.50    3.93
   1  11   8   47.57    4.14
   1  11   9  159.69    7.92
   1  11   9  145.92    5.91
   1  11   9  148.02    5.74
   1  11   9  165.79    7.55
   1  11   9  168.31    8.02
   1  11   9  161.18    7.97
   1  11   9  162.65    7.66
   1  11  10   45.53    4.41
   1  11  10   54.27    4.35
   1  11  10   52.96    4.43
   1  11  10   47.48    4.19
   1  11  10   41.02    4.06
   1  11  11    5.82    2.15
   1  11  11    6.30    2.51
   1  11  11    7.43    2.50
   1  11  11    5.19    2.45
  -1 -11 -11    6.28    2.51
   1  11  12    9.63    3.71
   1  11  12    6.44    2.53
  -1 -11 -12    4.03    2.29
   1  11  12    5.62    2.52
   1  11  12    4.61    2.21
  -1 -11 -12    8.82    2.78
   1  11  12    8.08    2.88
  -1 -11 -13   89.18    6.74
  -1 -11 -13   89.11    6.42
   1  11  13   83.91    5.90
   1  11  13   84.90    5.89
   1  11  14   12.19    4.10
   1  11  15    1.47    3.93
   1  12  -6   43.40    4.37
   1  12  -5  114.22    6.25
   1  12  -5  132.91    6.93
  -1 -12   5  118.19    7.15
   1  12  -4    2.31    2.81
  -1 -12   4    2.45    2.05
   1  12  -4    0.95    2.46
   1  12  -3    2.91    2.65
   1  12  -3    3.96    2.69
  -1 -12   3    2.62    1.82
   1  12  -3    1.83    2.44
   1  12  -2    2.76    2.27
   1  12  -2    1.85    2.49
   1  12  -2    1.89    2.07
  -1 -12   2    1.12    1.71
   1  12  -2    4.72    2.55
   1  12  -1   50.83    4.27
   1  12  -1   64.56    4.45
   1  12  -1   60.41    5.13
   1  12  -1   47.20    3.98
   1  12   0   78.19    5.72
   1  12   0   78.36    4.87
   1  12   0   79.60    5.13
   1  12   0   66.94    4.88
   1  12   0   84.67    6.02
   1  12   1   25.10    4.43
   1  12   1   14.36    2.22
   1  12   1   21.75    2.24
   1  12   1   26.82    3.49
   1  12   1   22.55    3.31
   1  12   1   21.06    2.91
   1  12   1   20.93    3.21
   1  12   1   28.24    4.57
   1  12   2   21.18    2.83
   1  12   2   14.82    4.04
   1  12   2   18.53    3.10
   1  12   2   16.88    2.66
   1  12   2   16.06    3.07
   1  12   2   22.69    3.23
   1  12   2   21.56    4.20
   1  12   3   49.01    3.71
   1  12   3   48.36    5.03
   1  12   3   45.23    4.26
   1  12   3   41.60    3.67
   1  12   3   50.57    4.28
   1  12   3   44.95    4.12
   1  12   3   40.79    4.75
   1  12   4  133.51    6.50
   1  12   4  140.76    7.78
   1  12   4  139.54    7.36
   1  12   4  128.17    6.42
   1  12   4  140.44    7.26
   1  12   4  123.79    6.86
   1  12   4  138.39    7.42
   1  12   5   10.88    2.64
   1  12   5   11.67    3.75
   1  12   5   12.53    3.13
   1  12   5   12.01    3.39
   1  12   5   16.54    3.61
   1  12   5   11.09    3.09
   1  12   5   11.27    3.66
   1  12   6   17.90    2.85
   1  12   6   19.85    4.00
   1  12   6   10.68    3.31
   1  12   6   15.74    3.22
   1  12   6   21.35    3.18
   1  12   6   17.41    3.42
   1  12   6   15.54    3.73
   1  12   7    5.85    2.06
   1  12   7    7.29    3.42
   1  12   7    7.87    3.25
   1  12   7    7.85    2.89
   1  12   7   10.57    3.58
   1  12   7    6.77    3.19
   1  12   7    6.54    2.46
   1  12   7    2.95    3.29
   1  12   8    6.12    3.33
   1  12   8    7.72    2.24
   1  12   8    5.19    3.02
   1  12   8    7.93    2.86
   1  12   8    6.84    2.94
   1  12   8    4.77    3.33
   1  12   8    6.41    2.24
   1  12   8   10.98    3.33
   1  12   9    8.62    3.07
   1  12   9    6.81    2.19
   1  12   9    8.95    2.78
   1  12   9   12.37    2.73
   1  12   9    6.78    2.42
   1  12   9   13.21    3.57
   1  12   9    8.00    2.57
   1  12   9   14.99    3.78
   1  12  10   19.06    3.64
   1  12  10   13.91    2.77
   1  12  10   17.91    3.12
   1  12  10    9.62    1.10
   1  12  10    7.21    1.00
   1  12  10   18.09    3.81
   1  12  10   18.10    3.04
   1  12  10   16.18    3.73
   1  12  11    2.37    2.34
   1  12  11    3.02    2.16
   1  12  11    4.00    2.86
   1  12  11    0.54    3.22
   1  12  12   68.95    5.50
  -1 -12 -12   73.37    5.89
   1  12  12   78.79    5.82
   1  12  12   72.70    5.65
   1  12  12   89.23    5.99
  -1 -12 -13   14.70    3.40
   1  12  13   17.89    4.20
   1  12  14   12.37    4.11
   1  13  -4    3.17    2.87
  -1 -13   4    0.94    2.06
   1  13  -3   -0.57    2.82
   1  13  -3   -0.24    2.67
  -1 -13   3   -1.20    2.07
   1  13  -2   27.66    3.44
   1  13  -2   31.58    3.75
   1  13  -1   17.48    4.88
   1  13  -1   15.75    3.31
   1  13  -1   19.42    3.12
   1  13  -1   19.14    3.05
   1  13  -1   20.13    3.34
   1  13   0    2.96    4.12
   1  13   0    8.46    2.78
   1  13   0    9.36    2.80
   1  13   0    5.60    2.71
   1  13   0    4.75    2.39
   1  13   0   11.08    4.80
   1  13   1   12.90    4.31
   1  13   1    3.67    1.27
   1  13   1    2.92    1.21
   1  13   1   15.33    3.05
   1  13   1   10.53    2.91
   1  13   1   10.68    2.94
   1  13   1   11.46    3.07
   1  13   1    9.88    4.31
   1  13   2  178.60    8.69
   1  13   2  189.87    9.06
   1  13   2  165.61    6.54
   1  13   2  180.86    8.45
   1  13   2  192.90    8.28
   1  13   2  185.28    8.86
   1  13   3  265.16   11.21
   1  13   3  227.71    9.48
   1  13   3  263.05   11.45
   1  13   3  261.12    9.62
   1  13   3  244.50   10.68
   1  13   3  268.17   10.85
   1  13   3  253.65   11.12
   1  13   4    9.26    2.96
   1  13   4   12.31    4.07
   1  13   4    9.74    3.15
   1  13   4    4.65    2.93
   1  13   4    8.70    3.25
   1  13   4   12.66    3.84
   1  13   4    8.46    3.87
   1  13   5   29.39    3.61
   1  13   5   33.89    4.92
   1  13   5   30.39    4.06
   1  13   5   28.46    3.99
   1  13   5   34.56    4.10
   1  13   5   30.68    4.19
   1  13   5   35.88    4.81
   1  13   6    1.41    2.57
   1  13   6    1.60    4.00
   1  13   6   -0.47    3.01
   1  13   6    0.87    3.44
   1  13   6   -1.64    3.56
   1  13   6    0.28    2.65
   1  13   6    0.76    3.60
   1  13   7   10.23    4.13
   1  13   7    8.50    2.73
   1  13   7   13.36    3.88
   1  13   7   11.23    3.41
   1  13   7    9.95    3.52
   1  13   7   10.54    3.13
   1  13   7   11.79    3.93
   1  13   8    0.28    2.06
   1  13   8    0.29    3.87
   1  13   8    3.90    3.60
   1  13   8    0.85    2.81
   1  13   8    4.16    3.19
   1  13   8   -0.91    3.64
   1  13   8   -0.60    2.55
   1  13   8    2.08    3.64
   1  13   9    0.30    1.95
   1  13   9   -2.07    3.70
   1  13   9   -1.54    3.36
   1  13   9    2.20    2.83
   1  13   9   -0.11    2.61
   1  13   9    2.44    3.42
   1  13   9    0.30    2.51
   1  13   9    5.55    3.76
   1  13  10   14.70    3.92
   1  13  10   13.09    2.93
   1  13  10   21.32    4.39
   1  13  10   16.04    2.18
   1  13  10   10.33    1.98
   1  13  10   19.33    4.04
   1  13  10   11.57    2.84
   1  13  10   19.98    4.09
   1  13  11   77.26    5.68
   1  13  11   80.30    6.29
   1  13  11   87.83    6.62
   1  13  11   68.58    5.18
   1  13  11   74.42    6.16
   1  13  12   53.78    5.53
   1  13  12   56.20    5.43
   1  13  13   28.72    4.62
   1  14  -2   12.53    3.19
   1  14  -1    2.53    5.16
   1  14  -1   -0.47    3.01
   1  14  -1    1.91    2.81
   1  14   0   17.61    3.34
   1  14   0   19.40    4.97
   1  14   0   15.48    3.24
   1  14   0   19.54    5.33
   1  14   1    4.41    4.32
   1  14   1    7.93    2.82
   1  14   1    5.95    3.02
   1  14   1    6.46    3.35
   1  14   1    8.03    3.06
   1  14   1   10.40    4.80
   1  14   2    2.20    4.35
   1  14   2    3.51    2.32
   1  14   2    3.43    2.40
   1  14   2    0.75    2.62
   1  14   2   -0.22    2.85
   1  14   2    1.49    2.73
   1  14   2    1.94    3.63
   1  14   2   -2.37    4.26
   1  14   3    2.01    2.75
   1  14   3   -0.25    4.28
   1  14   3    1.75    2.85
   1  14   3    1.20    3.08
   1  14   3    4.20    3.65
   1  14   3    0.26    2.85
   1  14   3    4.88    4.13
   1  14   4    2.17    2.77
   1  14   4   -0.51    4.07
   1  14   4   -0.97    3.13
   1  14   4    2.44    3.05
   1  14   4    2.15    3.16
   1  14   4   -0.25    3.90
   1  14   4   -4.07    3.93
   1  14   5   -1.05    2.85
   1  14   5    4.16    4.03
   1  14   5    1.75    3.22
   1  14   5    2.63    3.23
   1  14   5    0.28    2.92
   1  14   5    0.47    3.75
   1  14   5    1.28    4.02
   1  14   6   40.13    4.12
   1  14   6   44.78    5.26
   1  14   6   36.32    4.52
   1  14   6   36.51    4.51
   1  14   6   32.47    4.26
   1  14   6   47.60    5.02
   1  14   6   35.55    5.00
   1  14   7   10.10    2.91
   1  14   7   11.99    4.48
   1  14   7   -0.98    3.84
   1  14   7    8.12    3.42
   1  14   7    6.60    3.72
   1  14   7    3.89    2.98
   1  14   7    5.78    4.10
   1  14   8    1.40    2.24
   1  14   8    0.29    4.52
   1  14   8    0.56    4.35
   1  14   8    3.60    3.30
   1  14   8    2.05    3.46
   1  14   8    1.42    3.76
   1  14   8    1.83    2.78
   1  14   8    3.20    4.00
   1  14   9    4.49    4.42
   1  14   9    4.21    2.32
   1  14   9    3.12    4.14
   1  14   9    5.59    3.09
   1  14   9    0.13    2.90
   1  14   9    2.76    3.75
   1  14   9    3.10    2.75
   1  14   9    5.41    4.49
   1  14  10    2.24    2.20
   1  14  10    5.28    4.16
   1  14  10    3.09    4.00
   1  14  10    2.72    3.78
   1  14  10    1.11    4.06
   1  14  10    1.85    2.67
   1  14  11    2.23    3.80
   1  14  11    1.13    4.25
   1  14  11    4.25    2.65
   1  15   1   37.62    5.89
   1  15   1   44.91    4.59
   1  15   2   15.52    3.45
   1  15   2   20.80    3.83
   1  15   2   10.09    4.70
   1  15   3   13.06    4.54
   1  15   3   20.93    4.18
   1  15   3   13.71    3.58
   1  15   3   15.22    3.48
   1  15   3   16.50    4.20
   1  15   3   12.35    4.70
   1  15   4   16.12    4.66
   1  15   4   27.33    4.47
   1  15   4   26.28    3.99
   1  15   4   17.75    4.55
   1  15   4   20.49    5.07
   1  15   5   15.27    3.39
   1  15   5   16.57    4.74
   1  15   5   13.64    3.91
   1  15   5   17.21    3.74
   1  15   5   13.27    4.36
   1  15   5   18.21    3.93
   1  15   5   24.26    4.92
   1  15   6    5.35    3.20
   1  15   6    5.90    4.51
   1  15   6    8.52    3.55
   1  15   6    8.73    3.71
   1  15   6    8.71    3.42
   1  15   6    5.08    4.13
   1  15   6    8.90    4.53
   1  15   7   11.59    3.25
   1  15   7   13.31    4.62
   1  15   7   21.11    4.35
   1  15   7   18.11    4.00
   1  15   7   17.19    4.54
   1  15   7   16.74    4.19
   1  15   7   22.02    3.95
   1  15   7   27.31    4.73
   1  15   8    5.47    4.53
   1  15   8    5.88    2.86
   1  15   8    6.34    4.07
   1  15   8    3.25    4.28
   1  15   8    5.51    3.18
   1  15   8    9.43    4.39
   1  15   9   26.42    3.61
   1  15   9   25.13    5.31
   1  15   9   32.45    5.59
   1  15   9   27.09    4.67
   1  15   9   24.36    3.96
   1  15   9   32.83    5.17
   1  15  10   61.84    5.39
   1  15  10   83.54    6.67
   1  16   5   18.60    4.69
   1  16   5   23.18    4.46
   1  16   6   66.95    5.70
   1  16   7    4.68    3.45
   1  16   8   19.26    3.71
   1  16   8   21.12    4.05
   1  16   9    9.70    3.50
  -2  15   8    6.90    2.69
  -2  15   7   80.77    6.43
  -2  15   7   94.87    5.92
  -2  15   6   30.52    4.87
  -2  15   6   26.92    3.71
  -2  15   5   32.62    4.89
  -2  15   5   32.78    4.55
  -2  15   5   35.03    3.98
  -2  15   5   30.86    4.49
  -2  15   4  135.00    7.06
  -2  15   4  137.07    7.58
  -2  15   3   47.01    5.12
  -2  15   3   56.62    5.40
  -2  15   2    3.56    3.86
  -2  15   2    2.45    3.32
  -2  14  11    3.16    2.67
  -2  14  10    1.59    2.72
  -2  14  10    8.16    3.64
  -2  14  10    6.18    4.19
  -2  14   9    1.24    2.02
  -2  14   9   -0.69    3.71
  -2  14   9   -0.68    3.00
  -2  14   9    0.95    3.39
  -2  14   8    9.32    2.59
  -2  14   8    6.09    4.06
  -2  14   8    6.60    3.79
  -2  14   8    7.29    3.29
  -2  14   8    6.04    3.38
  -2  14   7   39.27    3.99
  -2  14   7   38.58    4.93
  -2  14   7   41.18    4.11
  -2  14   7   47.72    4.64
  -2  14   7   47.47    3.82
  -2  14   7   37.87    4.01
  -2  14   7   40.45    4.30
  -2  14   7   35.86    4.04
  -2  14   6  135.76    7.20
  -2  14   6  126.67    7.71
  -2  14   6  151.78    7.39
  -2  14   6  146.90    6.55
  -2  14   6  142.18    7.06
  -2  14   6  130.17    6.73
  -2  14   6  149.55    7.18
  -2  14   6  146.22    6.69
  -2  14   5   -0.47    2.57
  -2  14   5    0.46    3.74
  -2  14   5   -2.87    3.24
  -2  14   5   -0.64    3.09
  -2  14   5    2.04    3.22
  -2  14   5   -1.77    3.20
  -2  14   5    0.57    3.49
  -2  14   5    3.67    3.17
  -2  14   4   24.55    3.38
  -2  14   4   19.69    3.29
  -2  14   4   19.51    3.92
  -2  14   4   24.27    4.31
  -2  14   4   14.35    3.15
  -2  14   4   19.49    4.04
  -2  14   4   21.68    3.39
  -2  14   3    1.51    2.87
  -2  14   3    0.12    2.59
  -2  14   3    1.35    3.49
  -2  14   3    1.51    3.26
  -2  14   3    1.13    3.69
  -2  14   3    2.92    2.62
  -2  14   3    5.72    3.01
  -2  14   2   24.39    3.32
  -2  14   2   22.36    3.72
  -2  14   2   19.80    3.84
  -2  14   2   11.74    2.52
  -2  14   2   15.67    2.73
  -2  14   2   17.86    3.30
  -2  14   2   15.73    4.23
  -2  14   1   -0.36    2.47
  -2  14   1    1.42    2.33
  -2  14   1    5.15    3.47
  -2  14   0    4.96    2.62
  -2  14  -2    7.32    3.09
  -2  14  -3   25.95    3.79
   2 -13 -12    4.03    2.31
  -2  13  12    4.26    3.99
  -2  13  11    8.86    3.76
  -2  13  11    2.66    4.07
  -2  13  10    4.97    2.30
  -2  13  10    6.68    2.82
  -2  13  10    5.74    4.19
  -2  13  10    4.30    2.82
  -2  13  10   -0.21    3.72
  -2  13   9    1.56    1.97
  -2  13   9   -1.55    3.21
  -2  13   9    1.86    3.60
  -2  13   9    2.97    2.59
  -2  13   9   -1.13    2.66
  -2  13   9    1.16    3.17
  -2  13   8   68.74    4.87
  -2  13   8   75.97    5.65
  -2  13   8   56.98    3.13
  -2  13   8   69.02    5.29
  -2  13   8   71.34    4.96
  -2  13   8   72.42    4.93
  -2  13   7   68.92    4.85
  -2  13   7   66.37    5.62
  -2  13   7   70.18    4.34
  -2  13   7   60.04    4.34
  -2  13   7   62.55    5.10
  -2  13   7   73.87    4.34
  -2  13   7   69.16    5.05
  -2  13   7   63.04    4.65
  -2  13   6   21.59    3.07
  -2  13   6   30.80    4.32
  -2  13   6   31.56    3.82
  -2  13   6   30.27    4.07
  -2  13   6   30.43    3.51
  -2  13   6   27.46    3.62
  -2  13   6   30.53    3.90
  -2  13   6   26.39    3.60
  -2  13   5  184.20    8.41
  -2  13   5  188.58    8.91
  -2  13   5  188.03    8.65
  -2  13   5  191.21    8.05
  -2  13   5  179.22    7.79
  -2  13   5  180.74    8.12
  -2  13   5  182.42    8.11
  -2  13   5  194.57    7.84
  -2  13   4    1.92    2.54
  -2  13   4    6.47    2.92
  -2  13   4    3.83    3.44
  -2  13   4    4.29    3.05
  -2  13   4   -0.83    2.90
  -2  13   4    1.56    3.22
  -2  13   4    3.83    3.03
  -2  13   3  138.05    6.82
  -2  13   3  152.83    7.33
  -2  13   3  162.57    8.02
  -2  13   3  137.53    6.29
  -2  13   3  139.74    7.29
  -2  13   3  129.44    6.20
  -2  13   3  148.33    6.50
  -2  13   2   51.16    4.05
  -2  13   2   57.10    4.44
  -2  13   2   55.92    4.87
  -2  13   2   37.68    3.34
  -2  13   2   56.60    3.72
  -2  13   2   49.51    4.60
  -2  13   2   46.40    3.67
  -2  13   2   50.96    4.16
  -2  13   1   40.66    3.52
  -2  13   1   38.29    3.13
  -2  13   1   43.00    3.76
  -2  13   1   39.60    4.27
  -2  13   1   27.14    2.72
  -2  13   1   38.59    4.31
  -2  13   1   44.10    3.83
  -2  13   1   44.46    3.33
  -2  13   0   51.17    3.60
  -2  13   0   49.98    3.61
  -2  13   0  108.14    6.47
  -2  13   0   57.21    3.23
  -2  13   0   71.73    3.62
  -2  13   0   81.86    5.43
  -2  13   0   79.24    4.07
  -2  13   0   83.19    4.93
  -2  13  -1   15.79    2.25
  -2  13  -1   13.65    1.94
  -2  13  -1   17.85    2.64
  -2  13  -1   18.57    3.52
  -2  13  -1   21.09    3.39
  -2  13  -2    2.42    2.49
  -2  13  -2    3.63    2.42
  -2  13  -2    2.93    3.81
  -2  13  -3   77.23    5.34
  -2  13  -4   11.00    3.05
   2 -12 -13    2.53    2.55
   2 -12 -12    1.18    2.42
  -2  12  12    2.38    3.72
   2 -12 -12    4.07    2.43
   2 -12 -11    3.66    2.26
   2 -12 -11    8.83    2.47
  -2  12  11    3.78    3.65
  -2  12  11    5.05    3.81
  -2  12  11    5.95    2.90
  -2  12  10   15.71    2.84
   2 -12 -10   13.59    2.88
  -2  12  10    9.60    2.52
  -2  12  10    9.54    3.52
   2 -12 -10   16.82    2.72
  -2  12  10   19.70    4.16
  -2  12  10   15.84    2.90
  -2  12   9   12.05    2.61
  -2  12   9   12.55    2.81
  -2  12   9   16.77    3.93
  -2  12   9    8.10    2.34
  -2  12   9   14.46    3.42
  -2  12   8    1.17    1.82
  -2  12   8   -1.97    2.34
  -2  12   8    1.45    1.07
  -2  12   8    0.54    1.08
  -2  12   8    3.87    3.38
  -2  12   8   -0.66    2.69
  -2  12   8   -0.36    2.99
  -2  12   7   43.41    3.83
  -2  12   7   59.07    4.78
  -2  12   7   45.27    3.37
  -2  12   7   45.70    3.49
  -2  12   7   53.26    4.68
  -2  12   7   37.97    3.34
  -2  12   7   46.04    4.26
  -2  12   7   48.75    4.10
  -2  12   6   18.52    2.76
  -2  12   6   20.94    3.56
  -2  12   6   27.48    3.36
  -2  12   6   23.99    3.70
  -2  12   6   20.76    2.93
  -2  12   6   18.81    3.36
  -2  12   6   22.83    3.32
  -2  12   6   28.09    3.37
  -2  12   5   99.41    5.89
  -2  12   5  117.20    6.61
  -2  12   5  113.16    6.04
  -2  12   5  113.79    5.88
  -2  12   5  112.10    5.55
  -2  12   5  104.52    5.85
  -2  12   5  103.79    5.72
  -2  12   5  111.56    5.55
  -2  12   4    9.83    2.98
  -2  12   4    4.92    2.53
  -2  12   4   11.03    3.33
  -2  12   4    6.47    3.29
  -2  12   4    8.59    3.20
  -2  12   4   10.59    2.91
  -2  12   4    8.21    2.95
  -2  12   3    3.32    2.68
  -2  12   3   -0.19    2.23
  -2  12   3   -0.26    2.59
  -2  12   3   -2.11    3.09
  -2  12   3   -2.16    3.08
  -2  12   3    0.89    2.44
  -2  12   3    2.04    2.77
  -2  12   2    3.76    2.49
  -2  12   2    3.92    2.58
  -2  12   2    3.23    3.20
  -2  12   2    5.10    2.74
  -2  12   2    5.57    2.37
  -2  12   2    8.50    2.95
  -2  12   2    2.58    2.78
  -2  12   1    4.05    2.39
  -2  12   1    6.50    2.53
  -2  12   1    0.85    2.75
  -2  12   1    2.16    2.28
  -2  12   1    2.75    2.08
  -2  12   1    5.05    2.75
  -2  12   1    4.19    2.23
  -2  12   1    4.45    2.94
  -2  12   0   30.00    2.91
  -2  12   0   28.04    2.79
  -2  12   0   29.88    3.01
  -2  12   0   28.96    3.76
  -2  12   0   22.73    2.32
  -2  12   0   25.85    3.29
  -2  12   0   27.71    2.87
  -2  12   0   34.97    3.73
  -2  12  -1    8.54    1.96
  -2  12  -1    9.42    2.39
  -2  12  -1    4.24    1.92
  -2  12  -1   10.70    3.00
  -2  12  -1    5.04    1.82
  -2  12  -1   12.13    2.56
  -2  12  -1    8.07    3.32
  -2  12  -1    7.17    2.28
  -2  12  -2    6.33    2.30
  -2  12  -2    6.84    2.61
  -2  12  -2    4.13    1.81
  -2  12  -2    7.05    2.26
  -2  12  -2    5.80    2.26
  -2  12  -2    6.26    3.45
  -2  12  -3   34.65    3.09
  -2  12  -3   54.36    5.00
  -2  12  -3   56.87    4.45
  -2  12  -3   47.96    3.51
  -2  12  -3   40.62    2.65
  -2  12  -4   13.99    2.90
  -2  12  -4   17.39    3.00
  -2  12  -5   38.20    3.71
  -2  12  -5   40.41    4.16
  -2  11  13    8.68    4.02
   2 -11 -13   10.25    2.92
   2 -11 -12   15.21    3.22
   2 -11 -12   16.90    3.00
  -2  11  12   18.16    4.10
  -2  11  12   14.58    3.69
  -2  11  11    0.99    2.16
   2 -11 -11    3.27    2.27
  -2  11  11    1.40    2.11
  -2  11  11    1.56    3.49
   2 -11 -11   -1.86    1.99
  -2  11  11   -0.14    2.68
  -2  11  11    0.26    3.21
  -2  11  10   15.55    2.81
   2 -11 -10   19.90    3.22
  -2  11  10   11.21    2.55
   2 -11 -10   11.82    2.58
  -2  11  10   18.98    3.66
  -2  11  10   17.04    2.90
  -2  11  10   16.30    3.78
  -2  11   9    0.59    1.75
   2 -11  -9    2.79    1.87
  -2  11   9    1.24    1.74
  -2  11   9    1.34    2.86
   2 -11  -9    1.34    1.75
  -2  11   9    3.68    3.24
  -2  11   9    4.32    2.46
  -2  11   8    5.76    1.97
  -2  11   8    8.13    2.49
  -2  11   8    5.53    3.22
   2 -11  -8    5.09    2.08
  -2  11   8    0.58    1.63
  -2  11   8    7.93    2.87
  -2  11   7    2.16    1.87
  -2  11   7    2.56    1.73
  -2  11   7    1.98    1.96
  -2  11   7    4.07    2.27
  -2  11   7    2.55    2.98
  -2  11   7    3.62    2.11
  -2  11   7    5.22    2.78
  -2  11   7    5.03    2.78
  -2  11   6    0.25    1.71
  -2  11   6    0.72    2.66
  -2  11   6   -0.71    2.00
  -2  11   6    1.99    2.45
  -2  11   6    0.80    2.22
  -2  11   6    0.12    2.52
  -2  11   6    2.37    2.71
  -2  11   6    2.71    2.58
  -2  11   5    7.39    2.03
  -2  11   5   10.11    2.89
  -2  11   5    9.26    2.60
  -2  11   5   11.96    2.93
  -2  11   5   12.89    2.67
  -2  11   5    8.43    2.83
  -2  11   5   11.11    2.82
  -2  11   5    9.00    2.75
  -2  11   4   57.48    4.18
  -2  11   4   65.55    4.67
  -2  11   4   63.38    4.50
  -2  11   4   59.97    4.12
  -2  11   4   57.74    4.19
  -2  11   4   60.63    4.15
  -2  11   4   57.65    3.93
  -2  11   3   94.86    5.28
  -2  11   3  107.08    5.72
  -2  11   3  108.37    5.99
  -2  11   3  104.20    5.12
  -2  11   3   99.05    5.12
  -2  11   3  101.86    5.01
  -2  11   2   57.37    3.97
  -2  11   2   63.45    4.37
  -2  11   2   66.47    4.77
  -2  11   2   51.83    3.71
  -2  11   2   58.51    3.80
  -2  11   2   51.24    4.17
  -2  11   2   58.22    3.99
  -2  11   1    9.80    2.53
  -2  11   1    6.78    2.43
  -2  11   1   10.31    2.89
  -2  11   1    8.51    2.32
  -2  11   1    5.56    1.97
  -2  11   1    5.61    2.14
  -2  11   1   10.28    2.90
  -2  11   0    4.02    2.36
  -2  11   0    1.84    1.96
  -2  11   0    2.66    1.81
  -2  11   0    3.25    2.20
  -2  11   0    2.89    2.30
  -2  11   0    2.98    1.96
  -2  11   0    2.43    2.90
  -2  11  -1   16.92    2.34
  -2  11  -1   16.56    3.15
  -2  11  -1   17.77    2.05
  -2  11  -1   20.81    2.62
  -2  11  -1   18.63    2.28
  -2  11  -1   16.65    3.28
  -2  11  -1   19.94    2.46
  -2  11  -2   -0.36    1.96
  -2  11  -2    0.50    1.70
  -2  11  -2    1.67    2.36
  -2  11  -2    0.99    2.17
  -2  11  -3    3.01    2.60
  -2  11  -3    0.38    2.09
  -2  11  -3    0.53    1.77
   2 -11   3    0.36    1.23
  -2  11  -3   -0.54    2.19
  -2  11  -4  152.57    8.46
   2 -11   4  148.45    6.39
  -2  11  -4  154.12    6.30
  -2  11  -4  164.93    7.23
  -2  11  -5  171.34    9.23
   2 -11   5  163.17    7.18
  -2  11  -5  166.24    7.72
  -2  11  -5  157.57    6.86
  -2  11  -6   50.74    4.04
  -2  11  -6   53.84    4.34
   2 -11   6   42.76    3.60
  -2  11  -7    0.20    2.80
   2 -10 -13   11.79    3.15
  -2  10  13    8.99    3.69
   2 -10 -13    7.28    2.61
   2 -10 -12   -1.14    2.10
  -2  10  12    0.37    2.00
   2 -10 -12    1.94    1.97
  -2  10  12    0.48    3.25
  -2  10  12   -0.56    2.46
  -2  10  11   68.14    5.26
  -2  10  11   81.77    5.84
   2 -10 -11   86.34    5.95
  -2  10  11   90.33    5.71
  -2  10  11   75.86    4.76
   2 -10 -11   87.36    5.58
  -2  10  11   82.35    5.47
  -2  10  10   20.84    3.05
   2 -10 -10   23.07    3.21
  -2  10  10   25.77    3.26
   2 -10 -10   31.10    3.33
  -2  10  10   32.41    3.81
  -2  10  10   31.87    3.19
  -2  10  10   26.27    3.41
  -2  10   9   11.92    2.52
  -2  10   9    7.34    2.25
   2 -10  -9   16.46    2.77
   2 -10  -9   13.86    2.41
  -2  10   9   12.09    3.12
  -2  10   9   13.81    3.09
  -2  10   9   15.05    2.68
  -2  10   8   11.69    2.25
  -2  10   8    9.92    2.42
  -2  10   8   14.21    2.83
   2 -10  -8   13.10    2.39
  -2  10   8   10.58    2.31
  -2  10   8   12.97    2.80
   2 -10  -8   13.08    2.18
   2 -10  -7    0.50    1.51
  -2  10   7   -0.27    1.51
  -2  10   7    0.74    1.51
  -2  10   7    1.60    1.46
  -2  10   7   -0.96    2.41
  -2  10   7    1.48    1.52
  -2  10   7    2.53    2.45
   2 -10  -7   -0.64    1.42
  -2  10   6    0.25    1.55
  -2  10   6    1.15    1.40
  -2  10   6    0.85    1.95
  -2  10   6    2.80    2.11
  -2  10   6    2.45    2.36
  -2  10   6    1.52    2.40
  -2  10   6    2.94    2.20
  -2  10   6    1.59    2.24
  -2  10   5   22.03    2.88
  -2  10   5   15.39    2.33
  -2  10   5   14.11    2.26
  -2  10   5   19.50    2.73
  -2  10   5   19.62    2.58
  -2  10   5   17.18    2.88
  -2  10   5   13.63    2.50
  -2  10   5   21.56    2.76
  -2  10   4    2.28    2.21
  -2  10   4    2.48    1.52
  -2  10   4    0.59    1.81
  -2  10   4    2.86    2.47
  -2  10   4    4.60    2.59
  -2  10   4    4.00    2.23
  -2  10   4    3.00    2.05
  -2  10   3   98.21    5.28
  -2  10   3  110.56    5.49
  -2  10   3   99.05    5.59
  -2  10   3   99.72    4.93
  -2  10   3  112.52    5.22
  -2  10   3   98.05    5.13
  -2  10   3   98.38    4.87
  -2  10   2   51.27    3.67
  -2  10   2   57.98    3.99
  -2  10   2   52.36    4.12
  -2  10   2   62.12    3.64
  -2  10   2   57.33    3.60
  -2  10   2   57.50    3.67
  -2  10   1   17.60    2.58
  -2  10   1   22.37    2.64
  -2  10   1   25.46    2.87
  -2  10   1   22.40    2.75
  -2  10   1   20.01    2.44
  -2  10   1   21.19    2.79
  -2  10   0   76.64    4.20
  -2  10   0   82.90    4.05
  -2  10   0   85.81    4.35
  -2  10   0   88.35    5.37
  -2  10   0   73.42    3.55
  -2  10   0   69.06    3.88
  -2  10   0   83.28    4.70
  -2  10  -1    2.01    2.03
  -2  10  -1    0.31    1.90
  -2  10  -1    1.51    1.60
  -2  10  -1    0.19    1.82
  -2  10  -1    2.31    2.09
  -2  10  -1    2.05    2.90
  -2  10  -1    1.42    1.85
  -2  10  -2    3.61    2.38
  -2  10  -2    2.57    1.55
  -2  10  -2    3.39    1.67
  -2  10  -2    2.96    1.96
  -2  10  -2    4.32    1.60
   2 -10   2    5.21    1.40
  -2  10  -2    2.80    1.92
  -2  10  -3  115.93    6.95
  -2  10  -3  102.39    4.26
   2 -10   3  108.84    5.13
  -2  10  -3  111.95    5.02
  -2  10  -4    4.51    2.54
  -2  10  -4    6.34    2.02
   2 -10   4    2.64    1.36
  -2  10  -4    5.87    2.27
  -2  10  -4    7.65    2.07
  -2  10  -5   38.69    4.30
   2 -10   5   30.12    2.86
  -2  10  -5   33.43    3.19
  -2  10  -5   34.17    2.87
  -2  10  -5   29.73    3.28
  -2  10  -6    2.16    2.35
   2 -10   6    7.67    1.85
  -2  10  -6    4.99    2.56
  -2  10  -6    4.99    2.04
  -2  10  -7   11.90    3.01
   2 -10   7    9.22    2.06
  -2  10  -7   13.23    2.98
  -2  10  -7   16.93    2.82
   2 -10   8  137.01    7.26
  -2  10  -8  148.25    7.17
   2  -9 -13   34.18    4.40
   2  -9 -13   33.85    3.84
  -2   9  13   37.23    4.21
  -2   9  13   40.31    4.02
   2  -9 -12   63.63    5.18
  -2   9  12   64.50    4.89
   2  -9 -12   65.52    4.84
  -2   9  12   60.16    4.58
   2  -9 -11    2.74    1.90
   2  -9 -11    3.78    1.95
  -2   9  11    4.66    2.79
  -2   9  11    6.17    2.02
  -2   9  10    4.70    1.93
   2  -9 -10    4.44    2.02
  -2   9  10    4.83    1.90
   2  -9 -10    4.02    1.89
  -2   9  10    2.24    2.50
  -2   9  10    4.30    1.85
  -2   9  10    7.01    2.71
  -2   9   9  203.70    9.22
  -2   9   9  192.34    9.26
   2  -9  -9  214.54    9.48
  -2   9   9  200.27    8.44
  -2   9   9  197.82    7.72
   2  -9  -9  207.88    8.93
  -2   9   9  193.84    8.60
  -2   9   8   44.50    3.76
  -2   9   8   46.32    3.98
   2  -9  -8   56.73    4.21
   2  -9  -8   53.23    3.75
  -2   9   8   48.97    3.72
  -2   9   8   49.33    3.34
  -2   9   8   52.69    3.82
  -2   9   7   94.47    5.51
  -2   9   7  105.37    4.65
  -2   9   7  104.93    5.45
  -2   9   7   99.98    5.76
   2  -9  -7  109.70    5.80
  -2   9   7   98.28    5.14
   2  -9  -7  112.45    5.51
   2  -9  -6   17.98    2.31
  -2   9   6   12.72    2.19
  -2   9   6   15.53    2.27
  -2   9   6   14.39    1.86
  -2   9   6   15.10    2.15
  -2   9   6   13.02    2.29
  -2   9   6   15.46    1.99
  -2   9   6   21.72    2.50
   2  -9  -6   13.48    1.92
  -2   9   5  147.57    6.94
  -2   9   5  151.41    6.81
  -2   9   5  148.85    6.07
  -2   9   5  146.76    6.43
  -2   9   5  151.28    5.78
  -2   9   5  151.64    5.93
  -2   9   5  140.32    6.55
  -2   9   5  152.18    6.16
  -2   9   4   88.81    4.90
  -2   9   4  100.53    4.98
  -2   9   4   94.57    4.83
  -2   9   4   91.14    4.58
  -2   9   4   90.28    4.41
  -2   9   4   98.32    4.89
  -2   9   4   90.64    4.38
  -2   9   3   56.46    3.70
  -2   9   3   66.00    3.80
  -2   9   3   63.04    4.09
  -2   9   3   63.29    3.59
  -2   9   3   59.94    3.70
  -2   9   3   63.49    3.45
  -2   9   2    2.98    1.83
  -2   9   2    3.71    1.70
  -2   9   2    1.24    1.48
  -2   9   2    3.69    1.62
  -2   9   2    3.23    1.85
  -2   9   2    2.02    1.78
  -2   9   1   21.71    2.45
  -2   9   1   24.39    2.41
  -2   9   1   26.68    2.54
  -2   9   1   20.97    2.57
  -2   9   1   24.53    2.29
  -2   9   1   24.91    2.56
  -2   9   0    2.66    1.87
  -2   9   0    2.43    1.94
  -2   9   0    4.70    1.93
  -2   9   0    5.09    1.87
  -2   9   0    3.46    1.54
  -2   9   0    4.68    1.68
  -2   9   0    4.19    2.18
  -2   9  -1  366.25   12.27
  -2   9  -1  406.28   14.77
  -2   9  -1  365.51   11.85
  -2   9  -1  371.70   12.35
  -2   9  -1  400.44   12.32
  -2   9  -1  369.14   12.37
  -2   9  -2  463.31   15.57
  -2   9  -2  592.47   19.18
  -2   9  -2  509.61   15.65
   2  -9   2  545.97   16.81
  -2   9  -2  536.73   16.30
  -2   9  -2  500.35   15.69
  -2   9  -2  494.18   16.08
  -2   9  -3   -0.65    1.70
  -2   9  -3    0.84    1.60
   2  -9   3   -0.16    1.03
  -2   9  -3    2.76    1.90
  -2   9  -4   51.28    4.52
  -2   9  -4   49.40    2.98
   2  -9   4   48.73    3.28
  -2   9  -4   53.82    3.52
  -2   9  -5    6.33    2.61
   2  -9   5    4.72    1.45
  -2   9  -5    7.96    2.27
  -2   9  -5    5.86    2.18
  -2   9  -5    7.76    1.93
  -2   9  -6   22.90    2.85
   2  -9   6   19.08    2.44
  -2   9  -6   23.11    2.95
  -2   9  -6   19.56    2.69
  -2   9  -7   10.28    2.82
  -2   9  -7   12.59    2.36
  -2   9  -7    5.98    2.47
   2  -9   7   11.45    2.25
  -2   9  -8   60.77    4.49
   2  -9   8   64.83    4.65
  -2   9  -8   73.94    5.17
  -2   9  -8   70.12    4.69
   2  -9   9  134.64    7.36
  -2   9  -9  145.95    7.26
  -2   9 -10    0.77    2.97
   2  -8 -14  131.26    7.77
  -2   8  13   73.56    5.46
   2  -8 -13   62.74    5.57
  -2   8  13   69.58    5.37
   2  -8 -13   65.38    5.27
  -2   8  13   74.77    5.16
  -2   8  13   66.36    4.96
  -2   8  12    6.73    2.28
   2  -8 -12    9.03    2.64
  -2   8  12    7.17    2.38
   2  -8 -12    3.70    2.01
  -2   8  12   11.35    2.63
  -2   8  12    8.44    2.23
   2  -8 -11   25.02    3.50
   2  -8 -11   21.24    2.89
  -2   8  11   24.45    3.02
  -2   8  11   24.63    2.93
   2  -8 -10    2.14    1.87
   2  -8 -10    0.52    1.58
  -2   8  10    0.14    2.46
  -2   8  10    1.84    1.97
  -2   8  10    0.24    1.44
   2  -8  -9   51.54    4.11
  -2   8   9   53.87    3.65
  -2   8   9   51.35    3.48
   2  -8  -9   47.17    3.66
  -2   8   9   49.96    3.65
  -2   8   8    0.25    1.48
  -2   8   8    1.10    1.65
   2  -8  -8    1.02    1.45
  -2   8   8    1.17    1.52
   2  -8  -8    0.43    1.39
  -2   8   8    0.66    1.81
  -2   8   8    1.79    1.43
  -2   8   7  373.38   14.28
  -2   8   7  408.71   13.86
  -2   8   7  358.46   14.37
   2  -8  -7  410.36   14.50
  -2   8   7  392.02   12.73
   2  -8  -7  389.36   13.87
  -2   8   7  388.34   13.42
  -2   8   6   18.90    2.42
   2  -8  -6   22.87    2.45
  -2   8   6   27.89    2.72
  -2   8   6   25.53    1.70
  -2   8   6   23.99    2.30
  -2   8   6   21.58    1.68
   2  -8  -6   27.96    2.37
  -2   8   6   26.66    2.32
   2  -8  -5    0.56    1.20
  -2   8   5    1.28    1.30
  -2   8   5    1.46    1.14
  -2   8   5    0.20    1.29
  -2   8   5    1.17    1.46
  -2   8   5    2.75    1.31
  -2   8   5   -0.08    1.36
   2  -8  -5    0.95    1.03
  -2   8   5    1.20    1.21
  -2   8   4    8.24    1.36
   2  -8  -4    8.03    1.43
  -2   8   4    9.43    1.68
  -2   8   4   11.15    1.72
  -2   8   4    9.20    1.87
  -2   8   4    8.04    1.43
  -2   8   4    8.49    1.97
  -2   8   4    8.12    1.40
  -2   8   3   42.48    2.89
  -2   8   3   44.75    3.07
  -2   8   3   43.02    2.60
  -2   8   3   41.22    2.88
  -2   8   3   38.04    2.44
   2  -8  -2  343.30   12.07
  -2   8   2  361.03   12.15
  -2   8   2  349.54   12.55
  -2   8   2  351.64   11.52
  -2   8   2  332.27   11.57
  -2   8   2  359.10   11.47
  -2   8   1   12.94    1.65
   2  -8  -1   11.43    1.45
  -2   8   1   11.68    1.50
  -2   8   1   12.79    2.01
  -2   8   1   13.45    1.69
  -2   8   1   11.49    1.68
  -2   8   0    1.73    1.41
  -2   8   0    2.64    1.31
   2  -8   0    3.01    0.95
  -2   8   0    1.59    1.32
  -2   8   0    1.15    1.15
  -2   8   0    2.32    1.34
  -2   8   0    3.14    1.62
  -2   8  -1  156.40    5.87
   2  -8   1  161.17    5.74
  -2   8  -1  162.45    7.53
  -2   8  -1  146.02    5.36
   2  -8   1  156.34    5.99
  -2   8  -1  157.30    5.78
  -2   8  -1  154.23    5.76
  -2   8  -2  131.83    6.89
  -2   8  -2  131.82    4.76
   2  -8   2  129.22    5.45
  -2   8  -2  143.51    5.34
  -2   8  -2  123.44    4.91
  -2   8  -3    4.75    1.36
  -2   8  -3    3.56    1.38
  -2   8  -3    7.72    2.13
  -2   8  -3    5.89    1.48
   2  -8   3    5.39    1.25
  -2   8  -3    4.41    1.72
  -2   8  -4    2.56    1.89
   2  -8   4    5.91    1.50
  -2   8  -4    4.42    1.76
  -2   8  -4    2.45    1.64
   2  -8   5   33.02    2.81
  -2   8  -5   40.75    3.23
  -2   8  -5   42.49    3.18
  -2   8  -5   37.81    2.85
  -2   8  -6   21.34    2.58
  -2   8  -6   22.74    2.69
   2  -8   6   23.50    2.56
  -2   8  -6   26.27    2.78
  -2   8  -7    0.30    2.45
  -2   8  -7   -0.78    2.06
  -2   8  -7   -0.76    1.67
   2  -8   7    0.46    1.41
  -2   8  -7    2.61    2.15
  -2   8  -8   52.65    5.20
  -2   8  -8   57.68    4.23
   2  -8   8   57.41    4.20
  -2   8  -8   51.37    4.24
  -2   8  -8   58.11    4.17
  -2   8  -9   38.41    4.08
  -2   8  -9   52.62    5.29
   2  -8   9   49.60    4.20
  -2   8  -9   57.41    4.39
  -2   8  -9   48.74    4.27
  -2   8 -10   15.69    3.51
   2  -8  10   11.88    2.62
  -2   8 -10   13.43    3.21
  -2   8 -11   -1.10    2.95
   2  -7 -14  156.86    8.54
  -2   7  13   99.52    6.24
  -2   7  13   86.38    6.18
   2  -7 -13   83.04    6.32
   2  -7 -13   99.48    6.32
  -2   7  13   91.49    5.63
  -2   7  13   88.99    5.69
  -2   7  12    6.53    2.29
   2  -7 -12    6.72    2.54
  -2   7  12    7.35    2.41
   2  -7 -12   10.69    2.66
  -2   7  12    6.35    2.04
  -2   7  12    8.92    2.22
  -2   7  11    9.97    2.25
  -2   7  11   10.57    2.64
   2  -7 -11   12.37    2.70
   2  -7 -11   11.18    2.34
  -2   7  11   14.09    2.22
  -2   7  11    9.56    2.16
  -2   7  10   17.08    2.64
   2  -7 -10   16.95    2.69
  -2   7  10   14.22    2.70
   2  -7 -10   15.75    2.44
  -2   7  10   12.23    2.03
  -2   7  10   15.34    2.28
   2  -7  -9    4.87    1.86
   2  -7  -9    6.42    1.86
  -2   7   9    4.06    1.46
  -2   7   9    5.76    1.66
  -2   7   9    5.90    2.19
   2  -7  -8    3.91    1.62
   2  -7  -8    2.67    1.41
  -2   7   8    3.98    1.45
  -2   7   8    3.94    1.77
  -2   7   8    3.89    1.48
  -2   7   7   23.03    2.53
  -2   7   7   16.76    2.42
   2  -7  -7   21.54    2.41
  -2   7   7   19.20    1.92
   2  -7  -7   21.64    2.26
  -2   7   7   22.45    1.98
  -2   7   7   22.32    2.23
  -2   7   6   25.89    2.55
  -2   7   6   26.30    1.85
  -2   7   6   27.43    2.34
  -2   7   6   22.77    2.59
   2  -7  -6   24.15    2.41
  -2   7   6   24.68    2.01
   2  -7  -6   25.70    2.23
   2  -7  -5   96.39    4.71
  -2   7   5   95.58    4.88
  -2   7   5   93.09    3.62
  -2   7   5   91.69    3.71
  -2   7   5   94.57    4.38
  -2   7   5   89.07    3.55
   2  -7  -5   95.54    4.43
  -2   7   5   92.71    4.11
  -2   7   4    3.57    1.23
  -2   7   4    2.58    1.17
  -2   7   4    1.28    0.80
  -2   7   4    1.21    0.88
   2  -7  -4    1.53    0.97
  -2   7   4    1.78    0.80
   2  -7  -4    2.82    0.92
   2  -7  -3    0.64    0.79
  -2   7   3    0.10    0.74
  -2   7   3    0.62    0.92
   2  -7  -3    0.94    0.96
  -2   7   3    1.50    1.21
  -2   7   3    1.00    1.18
  -2   7   3    0.87    0.69
   2  -7  -2  293.15   10.57
  -2   7   2  323.81   10.70
  -2   7   2  296.72   10.75
  -2   7   2  305.37    9.98
  -2   7   2  286.01   10.01
  -2   7   2  308.13    9.86
   2  -7  -1  199.42    7.48
  -2   7   1  217.28    7.58
  -2   7   1  200.33    8.12
  -2   7   1  209.51    6.97
  -2   7   1  194.30    6.98
  -2   7   1  203.23    6.99
  -2   7   0  181.28    5.83
  -2   7   0  173.64    6.26
   2  -7   0  178.39    6.29
  -2   7   0  186.79    7.53
  -2   7   0  165.51    5.84
  -2   7  -1   49.14    2.58
   2  -7   1   51.71    2.51
  -2   7  -1   51.48    3.64
  -2   7  -1   50.47    2.24
  -2   7  -1   48.18    2.50
   2  -7   1   48.41    2.55
  -2   7  -1   50.05    2.46
  -2   7  -2  210.36    9.21
  -2   7  -2  212.26    7.03
   2  -7   2  218.86    7.78
  -2   7  -2  231.08    7.54
   2  -7   2  214.32    7.22
  -2   7  -2  206.70    7.28
  -2   7  -3  410.99   12.99
   2  -7   3  421.14   12.89
  -2   7  -3  428.69   15.68
  -2   7  -3  424.13   13.10
   2  -7   3  415.17   13.94
  -2   7  -3  417.35   13.59
  -2   7  -4   57.26    2.46
   2  -7   4   57.32    2.21
  -2   7  -4   61.12    3.09
  -2   7  -4   66.53    3.46
  -2   7  -4   58.64    3.65
   2  -7   4   67.87    3.54
  -2   7  -5 1088.04   33.84
  -2   7  -5 1123.46   35.20
  -2   7  -5 1129.87   34.38
   2  -7   5 1155.00   34.85
  -2   7  -6   64.86    3.79
   2  -7   6   66.25    3.96
  -2   7  -6   61.82    3.88
  -2   7  -7    5.94    2.33
  -2   7  -7    7.54    2.45
  -2   7  -7    7.85    2.05
   2  -7   7    8.32    1.87
  -2   7  -7    5.57    2.03
  -2   7  -8    9.63    2.73
  -2   7  -8    8.76    2.70
  -2   7  -8   13.01    2.27
   2  -7   8   12.73    2.24
  -2   7  -8   12.54    2.53
  -2   7  -9  117.32    7.51
  -2   7  -9  109.18    6.13
   2  -7   9  130.94    6.59
  -2   7  -9  114.87    6.53
  -2   7  -9  111.14    6.09
  -2   7 -10   97.17    6.94
   2  -7  10   92.16    5.76
  -2   7 -10   93.82    6.05
  -2   7 -10   96.24    5.76
  -2   7 -10   93.51    5.84
  -2   7 -11   41.69    4.52
   2  -7  11   47.28    4.24
  -2   7 -11   40.78    4.17
   2  -6 -15    0.30    2.13
  -2   6  14    2.24    2.31
   2  -6 -14    0.36    2.22
   2  -6 -14    4.19    2.18
  -2   6  13  291.92   11.93
   2  -6 -13  245.40   11.94
  -2   6  13  252.57   12.00
  -2   6  13  279.77   11.32
   2  -6 -13  266.94   11.78
   2  -6 -13  270.05   11.08
  -2   6  13  272.54   11.41
  -2   6  12  169.14    8.43
  -2   6  12  168.41    8.82
   2  -6 -12  170.09    8.83
  -2   6  12  173.27    8.05
   2  -6 -12  176.06    8.53
   2  -6 -12  175.00    7.90
  -2   6  12  174.14    8.19
  -2   6  11    0.57    1.65
   2  -6 -11    1.59    1.59
  -2   6  11   -0.32    1.75
  -2   6  11    1.36    1.38
   2  -6 -11    0.28    1.79
   2  -6 -11   -0.21    1.37
  -2   6  11    2.25    1.43
  -2   6  10   80.51    5.04
  -2   6  10   63.22    4.92
   2  -6 -10   77.55    5.15
   2  -6 -10   76.51    4.81
  -2   6  10   78.24    4.50
  -2   6  10   74.28    4.60
   2  -6 -10   73.75    4.27
  -2   6   9  425.03   15.85
  -2   6   9  415.15   15.29
   2  -6  -9  434.29   14.82
   2  -6  -9  448.60   15.64
  -2   6   9  449.39   15.17
  -2   6   9  428.02   16.12
   2  -6  -9  432.79   16.01
  -2   6   8    2.24    1.48
  -2   6   8    1.71    1.31
   2  -6  -8    2.40    1.33
  -2   6   8    0.17    1.12
   2  -6  -8    0.71    1.39
  -2   6   7  158.12    6.73
   2  -6  -7  158.40    6.80
  -2   6   7  156.03    5.95
  -2   6   7  162.35    6.53
   2  -6  -7  159.00    7.14
  -2   6   6  161.85    6.57
   2  -6  -6  161.19    6.92
  -2   6   6  153.42    5.72
   2  -6  -6  160.57    6.57
  -2   6   6  159.35    6.25
   2  -6  -5  144.12    6.19
  -2   6   5  144.89    6.35
  -2   6   5  149.70    4.64
  -2   6   5  149.27    5.90
  -2   6   5  152.36    5.13
  -2   6   5  128.18    4.58
   2  -6  -5  138.27    5.77
  -2   6   5  141.77    5.56
  -2   6   4  165.51    6.95
   2  -6  -4  158.10    6.92
  -2   6   4  166.12    5.91
  -2   6   4  171.71    5.79
  -2   6   4  175.78    6.53
   2  -6  -4  170.25    6.78
  -2   6   4  182.62    6.29
   2  -6  -4  176.99    6.51
  -2   6   3  653.80   20.43
   2  -6  -3  611.83   20.31
  -2   6   3  653.91   19.75
  -2   6   3  649.04   19.71
   2  -6  -3  602.83   19.96
   2  -6  -3  630.97   19.73
  -2   6   3  630.87   19.43
  -2   6   2  217.83    8.34
   2  -6  -2  233.85    8.50
  -2   6   2  244.10    8.48
  -2   6   2  236.69    7.84
  -2   6   2  235.92    7.88
  -2   6   2  228.65    7.64
   2  -6  -1  497.30   16.27
  -2   6   1  510.22   16.29
  -2   6   1  512.76   16.80
  -2   6   1  516.96   15.62
  -2   6   1  518.87   15.68
  -2   6   1  498.04   15.57
  -2   6   0  480.76   13.93
   2  -6   0  506.78   14.66
  -2   6   0  468.95   14.56
  -2   6   0  498.25   15.70
  -2   6   0  410.36   13.89
  -2   6   0  423.26   14.09
  -2   6  -1    1.70    0.63
  -2   6  -1    1.27    0.65
   2  -6   1    1.17    0.60
  -2   6  -1    2.12    1.29
  -2   6  -1    2.62    0.62
   2  -6   1    2.05    0.64
  -2   6  -1    1.66    0.73
  -2   6  -2  181.47    7.85
  -2   6  -2  177.09    5.78
  -2   6  -2  177.18    6.16
   2  -6   2  171.07    6.39
   2  -6   2  180.75    6.10
  -2   6  -2  173.59    6.11
  -2   6  -3   16.30    1.39
   2  -6   3   16.73    1.14
  -2   6  -3   16.22    2.27
  -2   6  -3   16.69    1.37
   2  -6   3   15.16    1.47
  -2   6  -3   15.12    1.55
  -2   6  -4   89.62    3.49
  -2   6  -4   90.98    3.76
   2  -6   4   85.53    3.23
   2  -6   4   84.97    4.13
  -2   6  -4   91.89    4.09
  -2   6  -4   91.97    4.50
  -2   6  -5   58.72    2.66
   2  -6   5   58.78    2.33
  -2   6  -5   60.40    3.23
   2  -6   5   64.48    3.53
  -2   6  -5   60.30    3.74
  -2   6  -5   64.16    3.48
  -2   6  -6    1.11    1.88
  -2   6  -6    0.84    1.38
   2  -6   6    0.08    0.49
  -2   6  -6    1.84    1.89
  -2   6  -6    0.60    1.45
   2  -6   6    0.87    1.25
  -2   6  -6    1.35    1.57
   2  -6   7   47.68    1.83
   2  -6   7   37.37    1.77
  -2   6  -7   62.04    4.67
  -2   6  -7   54.79    3.64
   2  -6   7   61.48    3.75
  -2   6  -7   69.02    3.84
  -2   6  -7   62.31    3.97
   2  -6   8   39.92    1.90
   2  -6   8   52.79    1.99
  -2   6  -8   88.17    5.66
  -2   6  -8   93.38    4.63
   2  -6   8   98.50    4.19
   2  -6   8   91.14    4.65
  -2   6  -8   90.86    4.81
  -2   6  -8   89.88    4.52
  -2   6  -9  417.79   17.06
  -2   6  -9  426.49   15.23
   2  -6   9  437.83   15.06
   2  -6   9  439.77   15.77
  -2   6  -9  418.31   15.98
  -2   6  -9  437.68   15.51
  -2   6 -10   28.61    3.67
  -2   6 -10   27.99    3.97
  -2   6 -10   29.95    3.46
   2  -6  10   27.42    2.71
   2  -6  10   26.41    3.10
  -2   6 -10   24.48    3.23
  -2   6 -11    8.87    3.34
  -2   6 -11    7.26    2.92
   2  -6  11    7.43    2.42
  -2   6 -11    6.48    2.59
   2  -6  11   11.61    2.27
  -2   6 -12   19.75    3.78
  -2   6 -12   23.83    3.55
   2  -6  12   20.53    2.74
   2  -5 -15    0.60    1.90
  -2   5  14    8.83    2.45
  -2   5  14    8.94    2.69
   2  -5 -14    7.76    2.66
   2  -5 -14    7.85    2.31
  -2   5  13    0.91    1.84
   2  -5 -13    2.59    2.36
  -2   5  13   -0.34    1.92
   2  -5 -13    2.61    2.06
  -2   5  13    1.92    2.09
  -2   5  13    0.87    1.76
   2  -5 -13    2.06    1.82
  -2   5  12   41.68    3.90
   2  -5 -12   53.39    4.66
  -2   5  12   48.52    4.41
   2  -5 -12   43.48    3.96
  -2   5  12   45.93    3.84
   2  -5 -12   47.86    3.70
  -2   5  12   55.79    4.15
  -2   5  11  337.84   12.87
   2  -5 -11  326.13   13.18
  -2   5  11  315.40   13.10
  -2   5  11  317.87   12.30
   2  -5 -11  320.93   12.69
   2  -5 -11  301.95   11.96
  -2   5  11  318.01   12.44
  -2   5  10   24.45    2.89
  -2   5  10   22.36    2.97
   2  -5 -10   18.71    2.74
   2  -5 -10   24.67    2.78
  -2   5  10   22.08    2.49
  -2   5  10   23.04    2.59
   2  -5 -10   25.34    2.46
  -2   5   9  103.00    5.78
  -2   5   9   99.88    5.97
  -2   5   9  100.09    5.26
   2  -5  -9  118.15    5.82
   2  -5  -9  113.27    5.24
   2  -5  -9  114.02    6.07
  -2   5   9  115.53    5.68
  -2   5   8  296.89   11.53
  -2   5   8  291.62   11.76
   2  -5  -8  296.08   11.19
  -2   5   8  292.08   10.84
   2  -5  -8  312.67   11.72
  -2   5   8  292.92   11.09
   2  -5  -8  306.06   10.61
   2  -5  -7  751.88   24.14
  -2   5   7  787.56   23.91
  -2   5   7  739.92   23.25
  -2   5   7  758.42   24.10
   2  -5  -7  728.22   23.44
   2  -5  -7  758.19   24.58
   2  -5  -6  126.13    5.73
   2  -5  -6  120.59    5.38
  -2   5   6  129.81    4.78
  -2   5   6  127.94    5.23
  -2   5   6  112.37    5.29
   2  -5  -5  104.59    5.12
  -2   5   5  112.51    4.77
   2  -5  -5  111.81    5.04
  -2   5   5  104.28    4.00
   2  -5  -5  106.87    4.70
  -2   5   5  110.84    4.53
  -2   5   4    0.15    1.20
   2  -5  -4    1.69    1.00
  -2   5   4    2.81    0.57
  -2   5   4    2.79    0.86
  -2   5   4    1.77    0.52
   2  -5  -4    0.13    0.89
  -2   5   4    2.71    0.71
   2  -5  -4    1.77    0.76
   2  -5  -3  233.69    8.80
  -2   5   3  245.48    8.85
  -2   5   3  238.20    8.03
  -2   5   3  242.57    8.25
  -2   5   3  247.63    7.66
   2  -5  -3  241.48    8.53
  -2   5   3  248.75    8.05
   2  -5  -3  241.40    8.20
  -2   5   2  215.18    7.94
   2  -5  -2  206.19    7.88
  -2   5   2  235.60    7.76
  -2   5   2  217.78    7.33
   2  -5  -2  220.94    7.57
   2  -5  -2  226.43    7.39
  -2   5   2  218.82    7.15
   2  -5  -1   25.81    1.79
  -2   5   1   29.03    1.89
  -2   5   1   25.86    1.94
  -2   5   1   25.95    1.36
  -2   5   1   23.15    1.31
  -2   5   1   25.93    1.29
  -2   5   0  252.01    7.41
   2  -5   0  245.57    8.12
  -2   5   0  244.96    8.12
  -2   5   0  234.67    8.81
  -2   5   0  216.15    7.40
  -2   5   0  237.90    7.57
  -2   5  -1  282.11    9.09
   2  -5   1  294.21    9.11
  -2   5  -1  289.55   10.31
  -2   5  -1  275.16    8.34
   2  -5   1  267.38    8.81
  -2   5  -1  270.73    8.62
  -2   5  -1  268.15    8.48
   2  -5   2    1.16    0.54
  -2   5  -2    1.07    0.55
  -2   5  -2    3.74    1.36
  -2   5  -2    1.88    0.49
   2  -5   2    2.68    0.70
  -2   5  -2    3.11    0.66
  -2   5  -3  131.39    4.83
  -2   5  -3  138.30    4.75
   2  -5   3  139.25    4.81
   2  -5   3  142.02    5.27
  -2   5  -3  133.46    5.02
  -2   5  -4  152.92    5.30
   2  -5   4  146.59    5.16
  -2   5  -4  147.48    5.43
   2  -5   4  146.64    5.83
  -2   5  -4  164.31    6.34
  -2   5  -4  152.13    5.73
  -2   5  -5  340.71   10.34
   2  -5   5  307.90   10.11
  -2   5  -5  288.44   12.29
   2  -5   5  327.53   10.69
  -2   5  -5  325.46   10.71
   2  -5   5  322.61   11.15
  -2   5  -5  307.53   10.93
  -2   5  -5  329.70   11.58
  -2   5  -6 1611.39   47.41
   2  -5   6 1609.81   47.28
  -2   5  -6 1579.28   50.15
   2  -5   6 1579.49   48.07
  -2   5  -6 1604.89   48.14
   2  -5   6 1604.27   48.63
  -2   5  -6 1629.98   49.06
  -2   5  -6 1592.87   48.43
  -2   5  -7   58.78    3.25
   2  -5   7   62.51    2.77
  -2   5  -7   67.21    4.80
   2  -5   7   65.70    3.52
  -2   5  -7   66.71    3.94
   2  -5   7   71.54    4.00
  -2   5  -7   62.18    3.80
  -2   5  -7   63.41    4.10
   2  -5   8   70.50    2.97
  -2   5  -8   75.73    5.17
   2  -5   8   72.67    3.84
  -2   5  -8   62.29    4.15
   2  -5   8   81.35    4.43
  -2   5  -8   72.97    4.21
  -2   5  -8   70.59    4.41
  -2   5  -9   21.39    2.96
   2  -5   9   18.15    1.42
   2  -5   9   19.56    1.54
  -2   5  -9   20.06    3.09
  -2   5  -9   24.94    2.80
   2  -5   9   24.10    2.31
   2  -5   9   19.91    2.52
  -2   5  -9   22.96    2.58
  -2   5 -10    4.25    2.61
   2  -5  10    1.85    0.58
   2  -5  10    0.08    0.28
  -2   5 -10    6.09    2.44
   2  -5  10    5.27    1.67
  -2   5 -10    3.10    1.90
   2  -5  10    3.73    1.92
  -2   5 -10    9.85    2.19
   2  -5  11    0.09    0.24
   2  -5  11    0.17    0.23
  -2   5 -11   84.41    5.68
  -2   5 -11   76.76    4.81
   2  -5  11   75.52    4.03
  -2   5 -11   87.43    5.00
   2  -5  11   74.42    4.50
  -2   5 -11   81.72    4.67
  -2   5 -12    4.69    2.98
  -2   5 -12    5.04    2.71
   2  -5  12    6.47    2.21
  -2   5 -12    2.62    2.24
   2  -5  12    6.26    2.12
  -2   5 -13   -0.30    3.19
   2  -5  13    2.84    1.95
   2  -4 -15   29.64    3.54
  -2   4  14   80.15    5.49
  -2   4  14   83.04    5.71
   2  -4 -14   81.32    5.86
   2  -4 -14   79.01    5.26
  -2   4  13   -0.58    1.92
  -2   4  13    0.98    2.01
   2  -4 -13   -1.30    1.85
  -2   4  13   -1.97    1.81
   2  -4 -13    0.26    1.76
  -2   4  12    0.55    1.76
  -2   4  12    0.31    1.89
   2  -4 -12    2.02    2.39
  -2   4  12    1.03    1.74
   2  -4 -12    1.19    1.86
   2  -4 -12   -0.24    1.50
  -2   4  11   55.29    4.05
  -2   4  11   44.25    4.02
   2  -4 -11   54.78    4.14
  -2   4  11   47.02    3.69
   2  -4 -11   49.39    4.17
   2  -4 -11   46.60    3.51
  -2   4  10  307.43   12.38
  -2   4  10  310.07   12.66
  -2   4  10  325.01   12.12
   2  -4 -10  325.69   12.45
   2  -4 -10  325.10   12.83
   2  -4 -10  332.03   11.91
  -2   4  10  313.21   12.17
  -2   4   9  532.71   18.10
  -2   4   9  516.29   18.38
   2  -4  -9  532.83   18.00
  -2   4   9  520.35   17.62
   2  -4  -9  480.43   17.13
  -2   4   9  509.73   17.72
   2  -4  -9  538.04   18.42
  -2   4   8    2.08    1.39
   2  -4  -8    1.78    1.26
  -2   4   8    2.16    1.40
   2  -4  -8    3.85    1.40
  -2   4   8    1.85    1.24
  -2   4   8    1.49    1.18
   2  -4  -8    3.18    1.16
  -2   4   7   73.16    4.20
  -2   4   7   70.70    4.41
   2  -4  -7   66.58    3.87
  -2   4   7   74.24    3.82
   2  -4  -7   77.46    4.29
   2  -4  -7   71.92    3.57
  -2   4   7   70.68    3.91
  -2   4   6    6.92    1.40
  -2   4   6    5.35    1.22
   2  -4  -6    6.43    0.99
   2  -4  -6    8.30    1.38
  -2   4   6    8.57    1.27
   2  -4  -6    5.75    1.36
   2  -4  -5  469.00   14.56
  -2   4   5  483.62   15.20
   2  -4  -5  459.87   15.39
   2  -4  -5  432.92   15.02
  -2   4   5  469.18   14.93
  -2   4   5  467.16   14.44
   2  -4  -4   -0.71    1.07
  -2   4   4    1.30    0.32
  -2   4   4    0.35    0.42
  -2   4   4    0.21    0.74
   2  -4  -4    0.20    0.62
  -2   4   4    0.85    0.63
  -2   4   3  758.87   22.55
   2  -4  -3  761.09   22.63
  -2   4   3  766.80   23.05
   2  -4  -3  751.33   23.24
  -2   4   3  760.25   22.34
   2  -4  -3  746.16   23.60
   2  -4  -3  729.83   22.92
  -2   4   3  761.34   22.80
   2  -4  -2 3152.11   91.99
  -2   4   2 3152.40   91.97
  -2   4   2 3046.00   91.44
   2  -4  -2 3199.70   91.51
  -2   4   2 3023.32   90.75
  -2   4   2 3190.02   91.33
   2  -4  -2 3211.68   91.53
   2  -4  -2 3254.32   91.26
  -2   4   2 3134.90   91.08
   2  -4  -1   52.18    2.20
   2  -4  -1   51.90    2.61
  -2   4   1   53.46    2.62
   2  -4  -1   48.93    2.58
  -2   4   1   49.70    2.57
  -2   4   1   50.33    2.04
  -2   4   1   51.85    2.04
  -2   4   1   54.25    1.95
  -2   4   0    3.61    0.37
  -2   4   0    5.31    0.82
   2  -4   0    3.24    0.75
  -2   4   0    3.51    0.38
  -2   4   0    3.91    0.41
   2  -4   0    4.52    0.94
  -2   4   0    4.08    0.98
   2  -4   1   21.83    1.95
  -2   4  -1   29.00    2.20
  -2   4  -1   27.16    1.19
   2  -4   1   26.14    1.29
  -2   4  -1   27.36    1.61
   2  -4   1   26.24    1.55
  -2   4  -2  201.81    6.76
   2  -4   2  203.37    6.71
   2  -4   2  199.39    7.84
  -2   4  -2  202.26    6.21
   2  -4   2  186.72    6.58
  -2   4  -2  206.27    6.52
  -2   4  -3 1237.60   37.60
  -2   4  -3 1255.07   37.40
   2  -4   3 1323.15   37.65
   2  -4   3 1274.09   37.84
  -2   4  -3 1239.03   38.20
  -2   4  -3 1284.73   37.70
  -2   4  -4   28.47    1.62
   2  -4   4   30.51    1.64
  -2   4  -4   27.14    1.67
   2  -4   4   29.75    1.66
   2  -4   4   26.55    1.84
  -2   4  -4   26.77    2.06
  -2   4  -4   29.14    1.87
  -2   4  -5  209.60    7.27
   2  -4   5  203.23    7.16
  -2   4  -5  211.80    8.96
   2  -4   5  208.89    7.44
  -2   4  -5  226.83    7.61
   2  -4   5  222.49    7.88
  -2   4  -5  211.93    7.75
  -2   4  -5  225.08    8.24
  -2   4  -6  487.93   14.99
   2  -4   6  466.36   14.83
  -2   4  -6  484.36   17.00
   2  -4   6  497.23   15.34
  -2   4  -6  462.26   15.37
   2  -4   6  449.13   15.52
  -2   4  -6  453.79   15.53
  -2   4  -6  470.82   16.02
  -2   4  -7  102.89    4.44
   2  -4   7   97.59    4.03
  -2   4  -7   90.16    5.53
   2  -4   7   91.97    4.38
  -2   4  -7   93.97    4.67
   2  -4   7   97.66    4.78
  -2   4  -7   94.24    4.75
  -2   4  -7   92.59    5.02
  -2   4  -8  599.08   19.38
   2  -4   8  628.53   19.23
  -2   4  -8  626.82   21.69
  -2   4  -8  600.18   20.12
   2  -4   8  591.47   19.81
   2  -4   8  628.03   20.37
  -2   4  -8  622.47   20.33
  -2   4  -8  595.92   20.64
   2  -4   9    0.47    0.95
   2  -4   9    0.88    0.86
  -2   4  -9   -0.31    1.95
   2  -4   9    1.06    1.21
  -2   4  -9    1.71    1.73
  -2   4  -9    1.99    2.14
   2  -4   9   -0.42    1.37
  -2   4  -9   -0.42    1.35
  -2   4 -10   48.68    3.93
   2  -4  10   35.55    2.38
   2  -4  10   47.42    2.72
  -2   4 -10   40.25    4.08
   2  -4  10   43.41    3.28
  -2   4 -10   49.48    3.88
   2  -4  10   48.84    3.70
  -2   4 -10   43.56    3.50
   2  -4  11   19.56    1.79
   2  -4  11   26.38    2.15
  -2   4 -11   29.56    3.72
   2  -4  11   26.02    2.77
  -2   4 -11   26.39    3.24
  -2   4 -11   30.21    3.53
   2  -4  11   26.23    3.06
  -2   4 -11   35.20    3.40
  -2   4 -12    9.49    3.09
   2  -4  12    0.12    0.28
   2  -4  12   -0.14    0.28
  -2   4 -12    7.18    2.49
   2  -4  12   11.57    2.24
  -2   4 -12    9.02    2.45
   2  -4  12   10.67    2.55
  -2   4 -12    6.92    2.26
  -2   4 -13    6.71    2.59
   2  -4  13    4.33    2.01
  -2   4 -13   11.87    3.25
  -2   4 -13    7.53    2.44
  -2   4 -14    0.33    3.21
  -2   3  15   43.83    4.38
   2  -3 -14   54.20    4.20
  -2   3  14   55.44    4.18
  -2   3  14   53.07    4.41
  -2   3  13   24.65    3.21
  -2   3  13   19.86    2.77
   2  -3 -13   -0.10    0.27
   2  -3 -13   18.17    2.63
  -2   3  13   18.45    2.85
   2  -3 -13   -0.09    0.27
   2  -3 -13   24.31    3.23
  -2   3  13   20.27    2.93
  -2   3  12   97.07    5.74
  -2   3  12   91.40    5.39
   2  -3 -12   72.90    3.62
   2  -3 -12   90.14    3.70
   2  -3 -12   90.37    5.20
  -2   3  12   91.01    5.47
   2  -3 -12   90.11    5.65
  -2   3  11    6.96    2.05
  -2   3  11    8.07    2.07
   2  -3 -11    5.95    1.12
   2  -3 -11    7.45    1.84
   2  -3 -11    5.66    1.02
  -2   3  11    7.96    2.16
   2  -3 -11    7.58    2.13
  -2   3  10  128.11    6.62
  -2   3  10  125.52    6.32
   2  -3 -10  121.68    4.64
   2  -3 -10  119.39    4.73
  -2   3  10  135.21    6.36
   2  -3 -10  134.59    6.52
  -2   3   9   41.64    3.27
   2  -3  -9   41.59    2.06
   2  -3  -9   39.38    2.11
   2  -3  -9   45.67    3.61
  -2   3   9   46.16    3.68
  -2   3   9   45.73    3.30
   2  -3  -9   45.89    3.46
  -2   3   8   30.14    2.65
   2  -3  -8   29.51    1.49
   2  -3  -8   24.96    1.49
  -2   3   8   26.62    2.72
   2  -3  -8   25.73    2.66
  -2   3   8   24.76    2.36
   2  -3  -8   27.98    2.54
  -2   3   7  262.65    9.96
   2  -3  -7  261.27    8.30
   2  -3  -7  252.29    8.18
  -2   3   7  276.42    9.84
  -2   3   7  246.74   10.16
  -2   3   7  266.63    9.62
   2  -3  -7  265.74    9.82
   2  -3  -6  214.04    6.94
   2  -3  -6  223.28    6.88
  -2   3   6  215.53    8.52
   2  -3  -6  227.41    8.34
  -2   3   6  229.54    8.20
   2  -3  -6  227.06    8.60
  -2   3   6  232.41    8.36
  -2   3   5  645.24   20.22
  -2   3   5  636.33   19.70
   2  -3  -5  614.22   19.79
   2  -3  -5  617.27   20.06
  -2   3   5  624.60   19.83
  -2   3   4   88.38    3.79
   2  -3  -4   90.68    3.97
   2  -3  -4   86.06    3.32
  -2   3   4   85.77    2.88
   2  -3  -4   88.47    3.74
  -2   3   4   86.76    3.62
  -2   3   3  477.56   14.67
   2  -3  -3  483.67   14.75
  -2   3   3  499.45   15.34
   2  -3  -3  504.72   14.78
   2  -3  -3  478.58   15.44
  -2   3   3  497.05   15.14
   2  -3  -3  505.29   15.26
  -2   3   2 1821.70   53.78
   2  -3  -2 1927.96   53.90
  -2   3   2 1853.17   53.91
   2  -3  -2 1819.61   54.02
   2  -3  -2 1757.08   54.40
  -2   3   2 1836.04   53.69
   2  -3  -2 1818.00   53.77
   2  -3  -1  648.74   19.57
  -2   3   1  648.20   19.51
  -2   3   1  646.64   19.01
   2  -3  -1  633.57   19.10
  -2   3   1  633.32   18.81
  -2   3   1  628.95   19.66
   2  -3  -1  645.85   19.69
  -2   3   0   12.11    1.26
  -2   3   0   13.13    1.13
   2  -3   0   13.70    1.12
  -2   3  -1 4355.20  136.04
   2  -3   1 4751.06  136.14
  -2   3  -1 4674.53  135.45
   2  -3   1 4731.10  135.42
  -2   3  -1 4686.89  135.19
   2  -3   2  626.29   18.57
  -2   3  -2  591.39   18.54
   2  -3   2  597.18   19.46
   2  -3   2  640.29   18.30
  -2   3  -2  605.76   18.66
  -2   3  -2  589.94   18.20
  -2   3  -2  611.23   17.98
  -2   3  -3    9.72    0.79
   2  -3   3    8.27    0.72
  -2   3  -3    9.64    0.91
   2  -3   3    9.02    0.92
  -2   3  -3    7.77    0.85
   2  -3   3   10.10    0.93
  -2   3  -4  325.15   10.47
   2  -3   4  325.09   10.47
  -2   3  -4  309.77   11.64
   2  -3   4  330.30   10.38
  -2   3  -4  331.57   10.47
   2  -3   4  335.25   10.68
  -2   3  -4  317.04   10.60
  -2   3  -4  323.08   11.01
  -2   3  -5  148.81    5.35
   2  -3   5  137.79    5.24
   2  -3   5  147.58    6.55
  -2   3  -5  141.84    6.51
  -2   3  -5  144.44    5.47
   2  -3   5  145.22    5.34
   2  -3   5  149.14    5.61
  -2   3  -5  146.69    5.63
  -2   3  -5  133.68    5.80
  -2   3  -6  931.65   29.08
   2  -3   6 1039.56   29.15
  -2   3  -6  939.96   30.71
  -2   3  -6  959.59   29.46
   2  -3   6  923.35   29.17
   2  -3   6  939.73   29.49
  -2   3  -6  956.86   29.56
  -2   3  -6  953.64   29.92
   2  -3   7  668.52   22.07
  -2   3  -7  734.43   22.35
  -2   3  -7  715.49   23.96
  -2   3  -7  715.26   22.74
   2  -3   7  714.70   22.46
   2  -3   7  757.65   22.88
  -2   3  -7  702.46   23.16
  -2   3  -7  710.82   22.85
  -2   3  -8  308.82   10.92
   2  -3   8  330.14   10.73
  -2   3  -8  292.83   12.19
   2  -3   8  307.35   10.98
  -2   3  -8  305.10   11.32
   2  -3   8  306.79   11.26
  -2   3  -8  304.28   11.36
  -2   3  -8  297.30   11.61
   2  -3   9  521.74   16.82
  -2   3  -9  508.40   18.61
  -2   3  -9  524.55   18.11
   2  -3   9  524.34   17.31
  -2   3  -9  516.09   17.69
   2  -3   9  506.70   17.55
  -2   3  -9  493.73   17.66
   2  -3  10   12.47    1.64
   2  -3  10    9.65    1.43
  -2   3 -10   11.88    2.42
  -2   3 -10   12.51    2.25
   2  -3  10    9.93    1.88
  -2   3 -10   13.85    2.52
  -2   3 -10   13.31    2.17
   2  -3  10   12.58    2.15
   2  -3  11   -0.16    1.01
   2  -3  11    0.45    1.07
  -2   3 -11   -0.63    1.98
  -2   3 -11    0.29    1.75
   2  -3  11   -0.64    1.57
  -2   3 -11    0.76    2.04
  -2   3 -11   -0.26    1.77
   2  -3  11   -0.24    1.54
   2  -3  12    2.01    1.20
   2  -3  12    1.09    1.08
  -2   3 -12    0.99    2.08
   2  -3  12   -0.47    1.64
  -2   3 -12    0.85    2.38
  -2   3 -12    0.29    2.00
   2  -3  12   -0.27    1.62
   2  -3  13    0.69    0.61
   2  -3  13    0.16    0.41
  -2   3 -13   23.81    3.56
   2  -3  13   16.21    2.49
  -2   3 -13   20.66    3.42
   2  -3  13   16.64    2.82
  -2   3 -13   21.21    3.06
  -2   3 -14   78.29    6.07
  -2   3 -14   84.29    6.15
   2  -3  14   87.74    5.48
  -2   2  15    2.49    2.02
  -2   2  15    3.73    2.14
  -2   2  14    4.55    2.05
   2  -2 -14    0.16    0.40
   2  -2 -14    3.56    2.19
   2  -2 -14   -0.14    0.28
  -2   2  14    6.64    2.36
  -2   2  13  308.79    9.08
  -2   2  13  292.41    8.42
  -2   2  13  306.88    9.17
   2  -2 -13  310.64   10.14
  -2   2  13  298.18    9.14
   2  -2 -13  310.61    9.62
  -2   2  12  264.15   10.98
  -2   2  12  264.45   10.65
   2  -2 -12  258.92    9.26
  -2   2  12  282.54   11.21
   2  -2 -12  250.04   11.37
  -2   2  12  277.92   11.09
   2  -2 -12  278.88   11.37
  -2   2  11  390.01   14.57
  -2   2  11  378.27   14.11
   2  -2 -11  348.34   12.91
  -2   2  11  378.58   14.41
   2  -2 -11  412.36   12.91
  -2   2  11  378.16   14.37
   2  -2 -11  411.96   14.86
  -2   2  10   53.74    4.04
  -2   2  10   58.56    3.98
   2  -2 -10   58.05    3.22
   2  -2 -10   61.01    3.07
  -2   2  10   60.80    4.10
   2  -2 -10   58.45    4.08
  -2   2   9    9.45    1.97
  -2   2   9   10.53    1.86
   2  -2  -9    9.20    1.35
   2  -2  -9   12.71    1.90
   2  -2  -9    8.35    1.17
  -2   2   9   12.32    1.96
   2  -2  -9    8.48    1.88
  -2   2   8    8.97    1.85
  -2   2   8    9.67    1.67
   2  -2  -8    7.10    1.10
   2  -2  -8   10.23    1.60
   2  -2  -8    9.45    1.11
   2  -2  -8    6.89    1.51
  -2   2   8   10.38    1.71
   2  -2  -7    5.81    1.51
  -2   2   7    1.17    1.17
  -2   2   7    3.15    1.12
   2  -2  -7    3.56    0.80
   2  -2  -7    4.90    1.22
   2  -2  -7    3.71    0.73
   2  -2  -7    4.33    1.34
  -2   2   7    5.64    1.32
   2  -2  -6   55.26    2.41
   2  -2  -6   56.54    3.37
  -2   2   6   53.40    3.22
   2  -2  -6   60.62    3.01
  -2   2   6   56.64    3.13
   2  -2  -6   53.66    3.17
   2  -2  -5   10.42    0.83
   2  -2  -5    8.96    1.29
   2  -2  -5    7.51    1.04
  -2   2   5   10.34    1.42
   2  -2  -5    7.41    1.30
   2  -2  -5    6.39    1.11
  -2   2   5    9.93    1.23
  -2   2   4   33.94    2.24
   2  -2  -4   37.47    1.62
   2  -2  -4   40.06    2.37
  -2   2   4   41.77    2.30
  -2   2   4   36.63    1.62
   2  -2  -4   34.51    2.10
   2  -2  -4   35.43    1.90
  -2   2   4   39.75    2.15
   2  -2  -3 2036.33   58.19
  -2   2   3 1999.74   58.19
   2  -2  -3 2003.62   58.93
  -2   2   3 2053.56   58.85
  -2   2   3 1841.24   59.01
  -2   2   3 2027.03   58.67
   2  -2  -3 1970.12   58.69
   2  -2  -3 1979.78   58.30
   2  -2  -1 7557.26  221.96
   2  -2  -1 7620.72  221.71
  -2   2   1 7724.42  221.47
   2  -2   0 3468.37  100.98
  -2   2   0 3229.05  100.94
  -2   2   0 3370.14  101.05
   2  -2   0 3609.88  101.12
  -2   2   0 3527.54  100.31
  -2   2  -1  255.90    8.16
   2  -2   1  242.95    8.10
  -2   2  -1  254.36    7.82
   2  -2   1  249.93    8.51
  -2   2  -2 3208.36   87.71
   2  -2   2 2918.10   87.61
  -2   2  -2 3040.34   87.13
  -2   2  -2 3025.22   87.26
   2  -2   2 2874.18   87.19
  -2   2  -2 3023.16   87.60
   2  -2   3  460.96   14.18
   2  -2   3  460.31   13.81
  -2   2  -3  471.83   13.95
  -2   2  -3  450.71   14.16
   2  -2   3  436.49   13.95
  -2   2  -3  454.51   14.35
  -2   2  -3  454.59   14.03
   2  -2   4  269.33    9.58
  -2   2  -4  290.61   10.52
   2  -2   4  288.65    9.46
  -2   2  -4  303.24    9.65
  -2   2  -4  311.87    9.74
   2  -2   4  295.32    9.66
  -2   2  -4  312.72    9.76
  -2   2  -4  301.86   10.04
   2  -2   5    1.82    0.70
   2  -2   5    1.19    0.99
  -2   2  -5    3.06    1.27
  -2   2  -5    0.38    0.77
   2  -2   5    2.97    0.72
  -2   2  -5    0.94    0.61
  -2   2  -5    1.69    0.67
   2  -2   5    2.38    0.79
  -2   2  -5    1.79    0.73
  -2   2  -6  722.20   23.86
   2  -2   6  729.79   23.86
   2  -2   6  723.56   22.71
  -2   2  -6  704.35   22.96
  -2   2  -6  732.68   22.81
   2  -2   6  724.74   22.73
   2  -2   6  778.02   23.03
  -2   2  -6  760.09   23.14
  -2   2  -6  733.74   23.35
   2  -2   7 1229.92   38.61
  -2   2  -7 1255.22   38.69
  -2   2  -7 1284.20   39.96
   2  -2   7 1331.06   38.78
  -2   2  -7 1259.67   39.02
   2  -2   7 1319.66   39.00
  -2   2  -7 1279.96   39.40
  -2   2  -7 1261.59   39.10
   2  -2   8    5.75    1.27
  -2   2  -8    4.15    1.74
  -2   2  -8    7.81    1.73
   2  -2   8    6.33    1.35
  -2   2  -8    5.25    1.43
  -2   2  -8    3.82    1.57
   2  -2   8    7.56    1.55
  -2   2  -8    4.30    1.54
   2  -2   9    0.46    1.11
  -2   2  -9   -0.25    1.57
   2  -2   9    3.54    1.44
  -2   2  -9    4.99    2.31
  -2   2  -9   -0.40    1.40
   2  -2   9   -0.37    1.25
  -2   2  -9   -0.62    1.36
   2  -2  10  120.76    5.52
  -2   2 -10  102.78    6.12
  -2   2 -10  118.98    6.11
   2  -2  10  123.97    5.81
   2  -2  10  119.83    5.89
  -2   2 -10  121.68    6.15
   2  -2  11    6.42    1.58
   2  -2  11    8.29    1.62
  -2   2 -11    7.73    2.19
   2  -2  11    8.00    1.83
  -2   2 -11    9.76    2.24
  -2   2 -11    6.19    1.92
   2  -2  11   11.23    2.07
   2  -2  12    2.30    1.41
   2  -2  12    5.34    1.50
  -2   2 -12    4.85    2.22
   2  -2  12    3.23    1.67
  -2   2 -12    3.99    2.16
   2  -2  12    4.90    1.79
  -2   2 -12    4.55    2.02
   2  -2  13    6.69    1.71
   2  -2  13    5.00    1.60
  -2   2 -13    8.24    2.37
   2  -2  13    5.76    1.86
  -2   2 -13    7.80    2.83
   2  -2  13    7.88    2.18
  -2   2 -13    5.61    2.11
  -2   2 -14    0.98    2.08
   2  -2  14    2.70    1.96
   2  -2  14    1.85    1.36
   2  -2  14    0.19    0.76
  -2   2 -14    0.34    2.43
  -2   2 -15    9.62    2.74
  -2   1  15   -1.03    1.70
  -2   1  15   -0.29    1.94
   2  -1 -14   -0.20    0.45
   2  -1 -14    0.18    0.48
  -2   1  13   16.76    2.44
   2  -1 -13   14.88    2.20
  -2   1  13   25.21    3.28
   2  -1 -13   19.12    2.21
   2  -1 -13   22.41    3.43
  -2   1  13   17.87    2.67
  -2   1  12   28.66    2.90
   2  -1 -12   26.13    2.63
  -2   1  12   27.33    3.22
   2  -1 -12   25.14    2.37
  -2   1  12   28.11    3.10
   2  -1 -12   28.46    3.47
  -2   1  11   57.81    4.12
  -2   1  11   59.92    4.01
   2  -1 -11   52.94    3.53
   2  -1 -11   68.96    4.82
   2  -1 -11   55.58    4.10
  -2   1  11   59.39    4.25
   2  -1 -11   59.40    3.42
   2  -1 -11   58.43    4.32
  -2   1  10   71.10    4.45
  -2   1  10   75.27    4.34
   2  -1 -10   72.30    3.99
   2  -1 -10   65.23    4.68
  -2   1  10   79.27    4.72
   2  -1 -10   67.01    4.29
   2  -1 -10   76.57    3.85
   2  -1 -10   67.13    4.45
  -2   1   9    3.64    1.47
  -2   1   9    4.24    1.40
   2  -1  -9    2.46    1.23
  -2   1   9    3.88    1.65
   2  -1  -9    5.78    1.59
   2  -1  -9    2.34    0.99
   2  -1  -9    3.95    1.58
  -2   1   8  241.14    9.26
  -2   1   8  235.93    8.90
   2  -1  -8  219.53    8.39
  -2   1   8  215.59    9.02
   2  -1  -8  236.97    8.23
   2  -1  -8  225.35    9.06
   2  -1  -8  224.38    8.83
  -2   1   7   81.22    4.39
  -2   1   7   79.66    4.09
   2  -1  -7   85.68    3.66
   2  -1  -7   81.77    4.05
   2  -1  -7   74.42    4.16
   2  -1  -7   78.56    3.78
  -2   1   6   19.00    1.77
   2  -1  -6   15.90    1.72
  -2   1   6   16.74    1.80
   2  -1  -6   20.19    1.72
   2  -1  -6   18.61    1.45
  -2   1   5   32.44    2.17
   2  -1  -5   33.26    2.25
  -2   1   5   29.96    2.18
   2  -1  -5   29.12    1.72
   2  -1  -5   32.11    2.03
   2  -1  -5   30.09    2.12
  -2   1   4    1.47    0.76
   2  -1  -4    3.09    0.86
   2  -1  -4    2.00    0.84
   2  -1  -4    3.01    0.73
   2  -1  -4    1.45    0.54
  -2   1   4    0.80    0.68
   2  -1  -4    1.89    0.79
  -2   1   3  625.13   19.45
   2  -1  -3  603.50   19.47
   2  -1  -3  611.14   18.90
  -2   1   3  646.79   18.95
  -2   1   3  646.88   19.34
   2  -1  -3  654.75   19.32
   2  -1  -3  607.52   19.37
  -2   1   2 9621.53  283.71
  -2   1   2 9999.00  283.90
  -2   1   0  150.96    4.81
   2  -1   0  156.19    5.22
   2  -1   0  153.58    4.86
   2  -1   1  600.36   17.64
  -2   1  -1  575.38   17.16
  -2   1  -1  574.62   17.29
   2  -1   2  985.29   28.14
  -2   1  -2 1025.09   28.18
   2  -1   2  912.73   27.70
  -2   1  -2  920.49   27.76
   2  -1   2  922.43   27.72
  -2   1  -2  932.47   27.78
   2  -1   2  948.41   27.95
  -2   1  -3   14.94    1.36
  -2   1  -3   13.65    1.14
   2  -1   3   14.87    0.99
  -2   1  -3   17.05    1.09
  -2   1  -3   12.60    1.09
   2  -1   3   13.36    1.09
   2  -1   3   12.91    0.96
  -2   1  -3   13.34    1.01
   2  -1   3   13.16    1.11
  -2   1  -4  754.76   23.48
   2  -1   4  724.26   23.45
  -2   1  -4  712.09   23.04
   2  -1   4  746.21   22.71
  -2   1  -4  731.76   22.86
  -2   1  -4  770.54   22.97
   2  -1   4  766.30   22.96
   2  -1   4  759.11   22.81
   2  -1   4  779.93   23.10
  -2   1  -4  760.70   22.91
   2  -1   5  913.95   28.61
  -2   1  -5  915.60   28.58
   2  -1   5  927.71   27.84
  -2   1  -5  917.38   28.01
   2  -1   5  918.46   27.98
  -2   1  -5  873.54   27.92
   2  -1   5  889.16   28.18
   2  -1   5  977.15   28.01
  -2   1  -5  926.25   28.06
  -2   1  -6  494.60   16.67
   2  -1   6  489.44   16.68
   2  -1   6  499.72   15.98
  -2   1  -6  502.39   16.24
  -2   1  -6  502.55   16.08
   2  -1   6  478.74   15.97
   2  -1   6  517.15   16.12
  -2   1  -6  497.71   16.20
   2  -1   7  620.35   20.51
  -2   1  -7  616.45   20.46
  -2   1  -7  612.03   20.07
   2  -1   7  605.99   19.72
   2  -1   7  612.36   19.74
  -2   1  -7  628.60   19.89
   2  -1   7  616.65   19.85
  -2   1  -7  647.57   20.15
  -2   1  -8    7.10    1.74
   2  -1   8    5.19    1.31
  -2   1  -8    5.36    1.46
  -2   1  -8    7.09    1.41
   2  -1   8    6.02    1.35
   2  -1   8    4.15    1.30
  -2   1  -8    8.93    1.59
  -2   1  -9  160.12    7.31
   2  -1   9  158.26    6.74
  -2   1  -9  161.63    7.18
   2  -1   9  152.35    6.57
  -2   1  -9  163.43    6.95
  -2   1  -9  157.23    7.10
   2  -1   9  158.18    6.89
  -2   1 -10   10.84    2.14
   2  -1  10   14.71    2.02
  -2   1 -10   11.86    2.10
   2  -1  10   11.46    1.76
  -2   1 -10   13.83    2.21
   2  -1  10    9.96    1.91
   2  -1  11   24.86    2.41
   2  -1  11   22.73    2.44
  -2   1 -11   27.15    3.14
   2  -1  11   30.39    2.72
  -2   1 -11   34.73    3.26
   2  -1  11   28.45    2.80
  -2   1 -11   26.98    2.96
  -2   1 -12   37.49    3.72
   2  -1  12   31.74    2.77
   2  -1  12   37.00    3.11
  -2   1 -12   33.78    3.47
   2  -1  12   37.39    3.26
   2  -1  12   42.85    3.53
  -2   1 -12   42.35    3.72
   2  -1  13    9.74    1.92
   2  -1  13    5.99    1.64
  -2   1 -13   10.92    2.50
   2  -1  13    8.54    2.09
  -2   1 -13    7.27    2.49
  -2   1 -13    8.72    2.38
   2  -1  13    6.81    2.17
  -2   1 -14  112.33    6.48
   2  -1  14  116.78    6.35
   2  -1  14  124.34    6.08
  -2   1 -14  113.09    6.95
  -2   1 -14  116.07    6.93
   2  -1  15    5.93    1.89
  -2   1 -15    5.41    2.21
  -2   0  14   -0.23    1.64
   2   0 -14    1.20    1.64
   2   0 -14    1.05    1.20
  -2   0  14    1.28    1.62
  -2   0  13  149.51    7.05
   2   0 -13  154.64    7.36
   2   0 -13  149.81    8.28
   2   0 -13  166.51    8.16
  -2   0  13  149.10    8.01
   2   0 -13  161.41    7.09
  -2   0  13  156.91    7.48
  -2   0  12  190.16    8.17
   2   0 -12  199.25    8.49
  -2   0  12  204.78    9.14
   2   0 -12  196.66    8.97
   2   0 -12  202.41    9.53
   2   0 -12  196.81    8.07
  -2   0  12  170.28    8.23
  -2   0  11    2.58    1.47
   2   0 -11    3.04    1.60
   2   0 -11   -0.25    1.56
  -2   0  11    3.17    1.80
   2   0 -11    1.47    1.24
   2   0 -11    3.87    2.10
  -2   0  11    1.13    1.46
  -2   0  10   20.49    2.30
   2   0 -10   18.71    2.34
   2   0 -10   21.18    2.60
  -2   0  10   26.66    2.85
   2   0 -10   20.63    2.23
   2   0 -10   20.15    2.75
  -2   0  10   19.65    2.41
  -2   0   9    3.23    1.25
   2   0  -9    5.42    1.53
   2   0  -9    4.81    1.77
   2   0  -9    3.68    1.56
  -2   0   9    7.27    1.80
   2   0  -9    3.81    1.30
  -2   0   9    2.95    1.45
  -2   0   8    2.32    1.09
   2   0  -8    0.51    1.12
   2   0  -8    3.81    1.34
  -2   0   8    2.78    1.33
   2   0  -8    0.43    1.33
   2   0  -8    3.04    1.10
  -2   0   8    4.18    1.25
  -2   0   7  341.61   12.17
  -2   0   7  351.61   12.33
  -2   0   7  343.32   11.84
   2   0  -7  322.38   11.60
   2   0  -7  357.53   12.16
  -2   0   6   72.09    3.82
  -2   0   6   70.23    3.60
   2   0  -6   72.14    3.48
   2   0  -6   71.88    3.85
   2   0  -6   82.64    3.89
  -2   0   6   76.17    3.94
  -2   0   5 1027.98   31.63
   2   0  -5 1066.13   31.83
   2   0  -5 1020.81   31.86
   2   0  -5 1046.20   31.53
  -2   0   4  128.38    5.10
   2   0  -4  140.40    5.27
   2   0  -4  138.76    5.33
   2   0  -4  134.58    5.06
  -2   0   3  133.37    4.92
   2   0  -3  132.33    4.95
   2   0  -3  134.21    4.83
  -2   0   3  133.49    4.85
   2   0  -3  132.80    5.03
   2   0  -2   39.03    1.86
   2   0  -2   35.09    1.95
  -2   0   2   40.94    1.91
   2   0  -2   39.68    1.97
   2   0  -2   38.90    1.96
  -2   0   2   37.70    1.92
   2   0  -1  134.89    4.77
  -2   0   1  135.96    4.78
   2   0  -1  139.21    4.82
   2   0  -1  146.54    4.82
  -2   0   1  140.67    4.86
  -2   0   0    7.50    0.77
   2   0   0    9.33    0.75
   2   0   0    9.47    0.84
   2   0   0    9.74    0.77
   2   0   1 1202.08   35.17
   2   0   1 1185.32   35.15
   2   0   2 1711.76   49.06
   2   0   2 1628.26   49.17
   2   0   2 1711.01   49.07
   2   0   2 1641.08   48.97
  -2   0  -2 1660.85   49.01
  -2   0  -3 2416.07   73.14
   2   0   3 2526.98   72.99
   2   0   3 2546.63   72.92
  -2   0  -3 2500.98   73.06
   2   0   3 2446.78   73.05
  -2   0  -3 2445.15   72.98
  -2   0  -3 2539.92   72.96
   2   0   3 2491.70   72.87
  -2   0  -4 2182.46   65.13
   2   0   4 2171.09   65.22
   2   0   4 2197.30   64.85
  -2   0  -4 2213.71   65.01
  -2   0  -4 2194.83   64.96
   2   0   4 2255.79   65.01
  -2   0  -4 2196.42   64.92
   2   0   4 2220.73   64.95
   2   0   4 2200.69   64.81
  -2   0  -5  343.59   11.84
   2   0   5  367.04   11.99
   2   0   5  352.84   11.58
  -2   0  -5  371.16   11.78
   2   0   5  333.84   11.62
  -2   0  -5  365.46   11.79
  -2   0  -5  366.31   11.76
   2   0   5  327.23   11.61
   2   0   5  349.65   11.56
   2   0   6  680.57   22.08
  -2   0  -6  728.31   22.20
   2   0   6  677.58   21.73
  -2   0  -6  684.62   21.98
  -2   0  -6  698.07   21.90
   2   0   6  708.44   21.86
   2   0   6  686.13   21.77
  -2   0  -6  702.49   21.98
  -2   0  -7    0.95    0.99
   2   0   7    0.64    0.92
   2   0   7    1.22    0.93
  -2   0  -7    0.29    0.90
   2   0   7    1.55    0.93
  -2   0  -7    2.23    1.10
  -2   0  -7    0.93    0.87
   2   0   8  181.61    7.52
  -2   0  -8  180.05    7.52
   2   0   8  178.41    7.21
   2   0   8  173.67    7.20
  -2   0  -8  179.00    7.55
  -2   0  -8  191.05    7.46
   2   0   8  174.19    7.18
  -2   0  -8  185.13    7.52
  -2   0  -9  195.62    8.12
   2   0   9  202.69    7.91
  -2   0  -9  200.14    8.32
   2   0   9  190.23    7.80
  -2   0  -9  198.28    8.08
  -2   0  -9  182.78    8.04
   2   0   9  189.20    7.82
  -2   0 -10  175.75    7.80
   2   0  10  179.79    7.63
  -2   0 -10  179.84    7.92
  -2   0 -10  172.33    8.01
   2   0  10  186.35    7.67
   2   0  10  180.26    7.70
  -2   0 -10  180.23    8.04
  -2   0 -11   -0.23    1.39
   2   0  11    0.21    1.28
  -2   0 -11   -0.26    1.56
   2   0  11   -1.04    1.46
  -2   0 -11    0.27    1.72
   2   0  11    1.11    1.51
  -2   0 -11    1.81    1.68
   2   0  12   87.49    5.10
  -2   0 -12  100.30    5.68
  -2   0 -12  114.05    6.17
   2   0  12  103.74    5.58
   2   0  12   96.96    5.40
  -2   0 -12  110.47    6.24
  -2   0 -12  107.53    6.15
   2   0  12  105.66    5.70
   2   0  13   23.14    2.62
  -2   0 -13   23.45    2.85
   2   0  13   25.37    2.92
  -2   0 -13   24.61    3.19
  -2   0 -13   25.03    3.33
   2   0  13   22.11    2.71
   2   0  13   24.15    2.98
  -2   0 -13   20.01    2.98
   2   0  14   14.76    2.44
   2   0  14   14.95    2.27
  -2   0 -14   14.79    2.57
   2   0  14   21.70    2.92
  -2   0 -14   20.94    3.12
  -2   0 -14   15.00    3.03
  -2   0 -14   16.64    3.00
   2   0  14   20.18    2.89
   2   0  15   45.50    3.84
   2   0  15   57.19    4.31
  -2   0 -15   59.95    4.42
   2   1 -14   -0.84    1.93
   2   1 -14    1.19    1.71
  -2  -1  14    1.84    1.56
  -2  -1  13    4.39    1.59
   2   1 -13    5.21    2.11
   2   1 -13    8.47    2.34
   2   1 -13    6.02    1.96
   2   1 -13    4.26    2.22
  -2  -1  13    8.94    1.88
   2   1 -12    7.52    2.52
  -2  -1  12    6.03    1.69
  -2  -1  12    9.77    1.84
   2   1 -12    6.85    2.07
  -2  -1  12    9.12    2.30
   2   1 -12    6.64    2.11
   2   1 -12    7.81    1.89
  -2  -1  12    6.85    2.34
   2   1 -12    8.63    2.42
  -2  -1  11   89.55    4.83
  -2  -1  11   86.37    4.61
   2   1 -11   92.80    5.37
  -2  -1  11   89.15    5.48
   2   1 -11   86.20    5.61
  -2  -1  11   85.68    5.46
   2   1 -11   97.44    5.12
   2   1 -11   86.46    5.34
  -2  -1  10  263.26   10.03
  -2  -1  10  244.40    9.60
   2   1 -10  277.78   10.68
   2   1 -10  260.52   10.88
  -2  -1  10  264.64   10.70
  -2  -1  10  254.98   10.74
   2   1 -10  264.24   10.15
   2   1 -10  247.61   10.46
  -2  -1   9  242.40    9.55
  -2  -1   9  237.08    9.24
   2   1  -9  241.41   10.02
  -2  -1   9  261.67   10.27
   2   1  -9  250.62   10.31
   2   1  -9  273.30    9.86
  -2  -1   9  258.77   10.37
   2   1  -9  256.30   10.12
  -2  -1   8   91.70    4.57
  -2  -1   8   92.77    4.37
   2   1  -8   88.06    4.89
  -2  -1   8   90.76    4.94
   2   1  -8   97.71    5.14
   2   1  -8   91.53    4.66
   2   1  -8   90.23    4.86
  -2  -1   7    0.25    0.76
   2   1  -7    1.25    0.92
  -2  -1   7    2.09    1.03
  -2  -1   7    2.40    1.36
   2   1  -7    0.95    1.19
   2   1  -7    1.93    1.20
  -2  -1   6  148.10    5.94
   2   1  -6  157.04    6.33
  -2  -1   6  155.59    6.26
   2   1  -6  157.52    6.59
  -2  -1   6  164.14    6.65
  -2  -1   5   18.46    1.50
   2   1  -5   16.11    1.63
  -2  -1   4  914.46   27.98
   2   1  -4  888.55   27.74
  -2  -1   4  928.84   27.41
   2   1  -4  890.20   27.46
   2   1  -3  446.65   14.27
  -2  -1   3  463.82   13.95
   2   1  -3  430.89   13.92
   2   1  -2 2477.17   72.97
  -2  -1   2 2396.67   72.96
  -2  -1   2 2510.38   72.65
   2   1  -2 2534.05   72.67
   2   1  -1 4692.03  129.75
   2   1  -1 4588.93  129.45
  -2  -1   1 4519.77  129.45
   2   1   0 2021.00   61.20
  -2  -1   0 2096.19   61.24
   2   1   0 2189.04   61.45
   2   1   1 2923.93   84.63
  -2  -1  -1 2874.39   84.46
  -2  -1  -2 1354.96   40.24
   2   1   2 1383.50   40.37
   2   1   2 1351.09   40.44
   2   1   3    5.06    0.77
  -2  -1  -3    5.28    0.76
   2   1   3    5.77    0.76
  -2  -1  -3    4.04    0.80
   2   1   3    5.29    0.82
  -2  -1  -4  187.47    6.60
   2   1   4  187.84    6.68
   2   1   4  196.61    6.80
   2   1   4  185.78    6.77
  -2  -1  -4  191.33    6.87
   2   1   4  201.90    6.76
  -2  -1  -4  175.56    6.69
  -2  -1  -5  744.63   22.87
   2   1   5  783.45   23.06
   2   1   5  755.98   23.06
  -2  -1  -5  730.60   23.16
  -2  -1  -5  729.84   23.10
   2   1   5  745.39   23.11
  -2  -1  -5  718.32   23.05
   2   1   5  727.90   22.93
  -2  -1  -6 2727.09   81.75
   2   1   6 2762.62   81.90
   2   1   6 2731.98   81.94
  -2  -1  -6 2767.72   82.16
   2   1   6 2718.24   81.97
  -2  -1  -6 2921.32   82.19
  -2  -1  -6 2792.76   82.09
   2   1   6 2784.90   81.87
   2   1   7  218.08    8.15
  -2  -1  -7  222.42    8.10
   2   1   7  208.80    8.11
   2   1   7  227.73    8.34
  -2  -1  -7  205.98    8.25
  -2  -1  -7  219.52    8.48
   2   1   7  218.95    8.16
  -2  -1  -7  217.75    8.35
   2   1   8  117.09    5.28
  -2  -1  -8  114.04    5.18
  -2  -1  -8  107.85    5.34
   2   1   8  119.41    5.36
   2   1   8  113.52    5.33
  -2  -1  -8  115.03    5.43
  -2  -1  -8  115.46    5.58
  -2  -1  -8  116.85    5.52
   2   1   8  114.68    5.22
  -2  -1  -9  213.02    8.28
   2   1   9  212.08    8.38
  -2  -1  -9  202.59    8.53
   2   1   9  212.05    8.40
  -2  -1  -9  212.27    8.64
   2   1   9  206.96    8.43
  -2  -1  -9  212.18    8.82
   2   1   9  212.13    8.37
  -2  -1  -9  207.59    8.64
  -2  -1 -10   18.35    2.19
   2   1  10   18.56    2.25
  -2  -1 -10   19.94    2.47
  -2  -1 -10   17.07    2.49
   2   1  10   18.01    2.23
  -2  -1 -10   22.09    2.48
   2   1  10   21.78    2.32
  -2  -1 -10   25.94    2.73
  -2  -1 -11   29.76    2.75
   2   1  11   30.41    2.93
  -2  -1 -11   35.98    3.28
   2   1  11   33.81    2.99
  -2  -1 -11   37.37    3.55
  -2  -1 -11   37.18    3.36
   2   1  11   34.58    3.00
   2   1  12   -0.23    1.46
  -2  -1 -12    1.06    1.30
   2   1  12    1.64    1.50
  -2  -1 -12    0.55    1.51
  -2  -1 -12    0.30    1.74
   2   1  12    1.68    1.44
  -2  -1 -12    3.44    1.92
   2   1  12   -0.24    1.47
   2   1  13    1.94    1.63
  -2  -1 -13   -0.67    1.58
   2   1  13    3.79    1.85
  -2  -1 -13   -0.30    1.84
   2   1  13    1.02    1.52
  -2  -1 -13    0.65    1.93
   2   1  13    0.26    1.65
  -2  -1 -13    2.20    1.81
   2   1  14   15.61    2.44
  -2  -1 -14   17.59    2.49
   2   1  14   16.32    2.61
  -2  -1 -14   12.08    2.63
  -2  -1 -14   16.30    3.11
   2   1  14   12.08    2.43
   2   1  14   16.13    2.68
  -2  -1 -14   21.54    3.26
   2   1  15   11.97    2.41
   2   1  15   14.56    2.69
  -2  -1 -15   14.54    3.16
  -2  -1 -15   15.37    2.53
   2   1  16    5.22    2.18
   2   1  16    3.46    2.10
   2   2 -14   55.89    4.68
  -2  -2  13   -0.17    0.36
   2   2 -13    7.05    2.32
   2   2 -13    4.91    2.07
  -2  -2  13    0.58    0.61
  -2  -2  12   36.02    2.96
   2   2 -12   37.75    4.02
  -2  -2  12   38.27    2.88
   2   2 -12   38.81    3.86
  -2  -2  12   39.62    3.91
   2   2 -12   43.18    3.89
  -2  -2  12   30.37    3.70
   2   2 -12   37.55    3.58
   2   2 -12   40.13    4.04
   2   2 -11   -0.60    1.93
  -2  -2  11    0.54    1.24
  -2  -2  11    2.40    1.17
   2   2 -11    1.98    2.00
   2   2 -11    1.39    1.81
  -2  -2  11    2.51    1.80
  -2  -2  11    2.72    1.91
   2   2 -11    2.15    1.69
   2   2 -11    2.88    1.89
  -2  -2  10   84.52    4.36
  -2  -2  10   81.76    4.12
   2   2 -10   86.50    5.28
  -2  -2  10   84.32    5.16
   2   2 -10   79.72    5.18
   2   2 -10   84.87    4.88
  -2  -2  10   75.62    5.09
   2   2 -10   77.20    4.99
   2   2 -10   83.42    5.16
  -2  -2   9   23.02    2.17
  -2  -2   9   23.38    2.01
   2   2  -9   24.09    2.79
   2   2  -9   21.53    2.72
   2   2  -9   24.51    2.73
  -2  -2   9   28.00    2.96
  -2  -2   9   22.32    2.88
   2   2  -9   24.09    2.56
   2   2  -9   22.41    2.71
  -2  -2   8   22.35    1.98
  -2  -2   8   21.77    1.90
   2   2  -8   22.51    2.67
   2   2  -8   26.08    2.65
   2   2  -8   22.32    2.45
  -2  -2   8   26.79    2.64
  -2  -2   8   24.21    2.73
   2   2  -8   22.62    2.49
   2   2  -8   24.40    2.63
  -2  -2   7  187.24    7.29
   2   2  -7  191.86    8.05
  -2  -2   7  207.14    8.19
  -2  -2   7  194.02    7.12
  -2  -2   7  190.34    8.14
   2   2  -7  207.79    8.05
   2   2  -7  184.44    7.93
  -2  -2   6  190.35    6.76
   2   2  -6  185.76    7.53
  -2  -2   6  189.97    7.77
  -2  -2   6  174.19    6.86
  -2  -2   6  198.78    7.73
   2   2  -6  187.78    7.57
  -2  -2   5  260.29    8.90
   2   2  -5  276.23    9.84
  -2  -2   5  277.29   10.00
  -2  -2   5  262.42    9.16
  -2  -2   5  272.10    9.85
   2   2  -5  266.22    9.73
  -2  -2   4   94.94    4.77
   2   2  -4  112.78    4.85
   2   2  -4  108.53    4.17
  -2  -2   4  109.25    4.11
  -2  -2   4  110.19    4.85
   2   2  -4  112.79    4.78
   2   2  -3   68.99    3.28
  -2  -2   3   64.11    2.59
   2   2  -3   60.88    2.58
  -2  -2   3   59.97    3.12
   2   2  -3   54.24    3.02
   2   2  -2    1.78    0.80
  -2  -2   2    1.26    0.72
  -2  -2   2    1.14    0.46
   2   2  -2    1.39    0.45
  -2  -2   2    1.74    0.76
   2   2  -1    0.61    0.37
  -2  -2   1    0.63    0.37
   2   2  -1    1.72    0.64
  -2  -2   0 5035.13  143.74
   2   2   0 4873.21  143.72
  -2  -2  -1  814.27   25.11
  -2  -2  -1  884.88   25.03
   2   2   1  805.05   24.95
   2   2   2   24.59    1.49
  -2  -2  -2   25.93    1.49
  -2  -2  -2   29.57    1.64
  -2  -2  -3 2212.48   64.00
   2   2   3 2228.63   64.00
   2   2   3 2073.12   64.43
  -2  -2  -4  535.24   16.14
   2   2   4  528.14   16.18
   2   2   4  489.65   16.47
   2   2   4  532.93   16.69
  -2  -2  -5    2.03    0.75
   2   2   5    1.97    0.89
   2   2   5    1.23    0.82
   2   2   5    1.37    0.82
   2   2   6 2891.34   84.66
  -2  -2  -6 2834.46   84.47
   2   2   6 2996.65   85.19
  -2  -2  -6 2806.98   85.03
   2   2   6 2904.99   85.19
  -2  -2  -6 2849.54   85.35
  -2  -2  -6 2880.76   85.24
   2   2   6 2877.32   84.99
   2   2   7  112.65    4.86
  -2  -2  -7  120.80    4.81
  -2  -2  -7  112.50    5.18
   2   2   7  111.57    5.22
   2   2   7  108.37    5.17
  -2  -2  -7  130.94    5.56
  -2  -2  -7  113.80    5.47
   2   2   7  115.41    5.14
  -2  -2  -8  715.64   22.79
   2   2   8  722.64   22.97
  -2  -2  -8  756.96   23.64
   2   2   8  754.21   23.58
   2   2   8  729.51   23.56
  -2  -2  -8  780.38   23.89
  -2  -2  -8  725.18   23.86
   2   2   8  746.11   23.37
   2   2   9   92.70    4.59
  -2  -2  -9   94.46    4.48
  -2  -2  -9  103.32    5.15
   2   2   9  103.31    5.06
   2   2   9   92.79    4.96
  -2  -2  -9   96.79    5.19
  -2  -2  -9   95.14    5.28
  -2  -2  -9  102.36    5.27
   2   2   9   92.40    4.89
   2   2   9   97.55    4.89
  -2  -2 -10  704.24   22.88
  -2  -2 -10  736.37   23.91
   2   2  10  724.54   23.62
   2   2  10  729.54   23.77
  -2  -2 -10  708.33   23.97
  -2  -2 -10  719.66   24.18
  -2  -2 -10  703.70   23.92
   2   2  10  709.05   23.57
   2   2  10  719.83   23.47
  -2  -2 -11  316.27   11.37
  -2  -2 -11  302.32   12.18
   2   2  11  315.47   12.01
   2   2  11  300.10   12.04
  -2  -2 -11  313.10   12.62
  -2  -2 -11  319.25   12.50
   2   2  11  319.98   11.93
   2   2  11  315.11   12.02
   2   2  12    1.96    1.60
  -2  -2 -12    1.44    1.30
   2   2  12    1.68    1.72
  -2  -2 -12    2.99    1.68
  -2  -2 -12    1.53    1.87
   2   2  12    0.76    1.46
   2   2  12    1.91    1.56
  -2  -2 -12    2.90    1.73
   2   2  13    0.26    1.52
  -2  -2 -13   -0.96    1.54
   2   2  13    1.80    1.59
  -2  -2 -13   -0.30    1.75
  -2  -2 -13    0.33    1.92
   2   2  13    1.35    1.62
  -2  -2 -13    1.59    1.85
   2   2  13   -0.52    1.62
   2   2  14   43.11    3.80
  -2  -2 -14   42.04    3.20
   2   2  14   46.41    3.95
  -2  -2 -14   44.07    4.19
   2   2  14   43.77    3.93
  -2  -2 -14   46.70    4.51
   2   2  14   47.17    4.05
  -2  -2 -14   46.90    4.42
   2   2  15   76.27    5.24
  -2  -2 -15   86.47    6.33
   2   2  15   96.93    5.93
  -2  -2 -15   91.08    4.97
   2   2  16    2.86    1.95
   2   2  16    3.72    2.15
   2   3 -13  118.97    6.67
   2   3 -13  107.59    6.80
  -2  -3  12   -0.14    0.31
   2   3 -12    1.64    2.09
  -2  -3  12    1.85    1.84
   2   3 -12    2.77    2.01
  -2  -3  12   -0.15    0.37
   2   3 -12    4.28    2.32
  -2  -3  11   53.20    3.12
   2   3 -11   48.62    4.25
  -2  -3  11   42.41    2.76
   2   3 -11   50.55    4.52
  -2  -3  11   48.90    4.13
   2   3 -11   49.24    4.04
  -2  -3  11   52.00    4.43
   2   3 -11   50.60    4.17
   2   3 -11   53.12    4.31
  -2  -3  10   14.79    1.69
  -2  -3  10   18.47    1.72
   2   3 -10   16.22    2.77
   2   3 -10   15.46    2.54
  -2  -3  10   12.02    2.42
   2   3 -10   16.25    2.72
  -2  -3  10   14.39    2.57
   2   3 -10   12.93    2.35
   2   3 -10   12.20    2.33
  -2  -3   9    0.39    0.95
  -2  -3   9    0.59    0.86
   2   3  -9    0.57    1.80
   2   3  -9   -0.75    1.62
   2   3  -9    1.99    1.68
  -2  -3   9   -0.25    1.55
  -2  -3   9   -1.08    1.86
   2   3  -9    1.44    1.43
   2   3  -9   -0.49    1.59
  -2  -3   8  731.70   23.02
  -2  -3   8  705.55   22.76
   2   3  -8  757.32   25.09
  -2  -3   8  742.19   24.50
   2   3  -8  771.75   24.57
  -2  -3   8  742.75   24.70
   2   3  -8  757.86   24.53
   2   3  -8  766.30   24.53
   2   3  -8  706.01   24.41
  -2  -3   7  442.19   14.31
  -2  -3   7  432.80   14.12
   2   3  -7  451.23   16.23
   2   3  -7  424.73   15.45
  -2  -3   7  469.18   15.73
   2   3  -7  445.27   15.67
  -2  -3   7  465.55   15.96
   2   3  -7  431.88   15.47
  -2  -3   6    1.22    0.69
  -2  -3   6    3.91    1.37
   2   3  -6   -1.06    1.37
  -2  -3   6    1.99    0.74
  -2  -3   6    1.02    1.13
   2   3  -6    0.39    1.18
   2   3  -6    0.90    1.10
  -2  -3   5    2.20    0.68
   2   3  -5    0.94    1.03
  -2  -3   5    1.84    1.12
  -2  -3   5    1.28    0.60
   2   3  -5    2.30    1.26
   2   3  -5    1.46    1.04
   2   3  -4 1062.50   32.52
   2   3  -4  978.44   32.13
  -2  -3   4 1083.66   32.58
  -2  -3   4 1049.31   31.03
  -2  -3   4 1050.70   32.34
   2   3  -4 1046.72   32.19
   2   3  -3  625.51   20.49
  -2  -3   3  613.11   20.42
  -2  -3   3  611.55   19.14
   2   3  -3  665.25   19.21
  -2  -3   3  645.11   20.33
   2   3  -3  678.30   20.31
   2   3  -2  996.18   30.25
  -2  -3   2  977.02   30.24
   2   3  -2  998.20   29.00
  -2  -3   2  951.65   29.00
   2   3  -2 1017.24   30.03
   2   3  -1  578.21   17.27
  -2  -3   1  607.85   18.44
  -2  -3   1  559.80   17.25
   2   3  -1  585.99   18.10
   2   3   0 1455.42   43.43
  -2  -3   0 1376.21   44.21
   2   3   1 1768.69   52.14
  -2  -3  -1 1810.16   52.19
  -2  -3  -1 1733.15   52.48
   2   3   2  167.35    5.84
  -2  -3  -2  160.81    5.84
  -2  -3  -2  171.74    5.88
   2   3   2  161.10    5.82
  -2  -3  -3 1491.61   44.25
  -2  -3  -3 1463.39   43.85
   2   3   3 1494.28   43.86
  -2  -3  -4   64.36    3.30
   2   3   4   70.68    2.90
  -2  -3  -4   67.83    2.87
   2   3   5  166.45    5.69
  -2  -3  -5  150.24    5.54
   2   3   6  133.16    5.71
   2   3   6  138.52    5.12
  -2  -3  -6  131.37    4.94
   2   3   6  138.63    5.76
  -2  -3  -6  127.00    5.58
   2   3   6  129.09    5.43
   2   3   7    6.10    1.34
  -2  -3  -7    3.20    1.19
   2   3   7    6.32    1.33
   2   3   7    4.79    0.95
  -2  -3  -7    6.45    0.96
  -2  -3  -7    5.14    1.21
   2   3   7    7.07    1.31
   2   3   8   -0.18    1.05
  -2  -3  -8    0.80    1.20
   2   3   8   -0.19    1.05
  -2  -3  -8    2.97    1.47
  -2  -3  -8   -0.41    0.75
   2   3   8   -0.35    0.80
   2   3   8    0.32    0.98
  -2  -3  -8    0.36    1.06
   2   3   9   37.69    2.62
  -2  -3  -9   36.08    2.33
   2   3   9   40.23    3.06
  -2  -3  -9   36.50    2.97
   2   3   9   42.05    3.18
  -2  -3  -9   44.24    3.33
  -2  -3  -9   38.72    3.27
   2   3   9   39.84    2.89
   2   3   9   38.78    2.90
   2   3  10   23.92    2.64
  -2  -3 -10   21.66    1.90
   2   3  10   24.65    2.52
  -2  -3 -10   20.20    2.44
   2   3  10   21.57    2.38
   2   3  10   16.79    2.30
  -2  -3 -10   19.45    2.51
  -2  -3 -10   19.58    2.61
   2   3  10   16.18    2.19
  -2  -3 -11   72.22    3.78
   2   3  11   77.19    4.69
  -2  -3 -11   71.14    4.63
   2   3  11   71.08    4.65
  -2  -3 -11   81.06    5.23
   2   3  11   75.43    4.55
   2   3  11   76.87    4.56
   2   3  12  397.78   14.73
  -2  -3 -12  383.09   13.34
   2   3  12  398.21   14.59
  -2  -3 -12  418.04   15.02
   2   3  12  383.48   14.74
  -2  -3 -12  391.88   15.33
   2   3  12  384.22   14.44
  -2  -3 -12  380.92   15.01
   2   3  12  384.40   14.49
   2   3  13   96.65    5.58
  -2  -3 -13   89.75    4.52
  -2  -3 -13   87.79    5.63
   2   3  13   88.02    5.38
   2   3  13   95.33    5.68
  -2  -3 -13   86.52    5.95
  -2  -3 -13   90.65    5.90
   2   3  13   94.90    5.51
   2   3  14   18.59    2.86
  -2  -3 -14   16.42    1.97
  -2  -3 -14   13.98    2.73
   2   3  14   10.37    2.35
  -2  -3 -14   15.54    3.08
   2   3  14   17.84    2.83
   2   3  14   16.72    2.49
  -2  -3 -14   18.10    2.87
  -2  -3 -15    1.02    0.90
  -2  -3 -15    2.39    2.09
   2   3  15    0.59    1.91
   2   3  15    4.12    2.19
  -2  -3 -15    1.99    2.48
   2   3  16    0.66    2.03
   2   4 -12  152.68    8.09
   2   4 -12  156.79    8.66
   2   4 -12  160.27    8.35
  -2  -4  11    0.11    0.24
  -2  -4  11   -0.10    0.26
   2   4 -11   44.21    4.26
  -2  -4  11   43.06    3.88
   2   4 -11   45.67    3.95
  -2  -4  11   40.93    4.04
   2   4 -11   43.01    3.84
   2   4 -11   52.12    4.22
   2   4 -11   41.25    3.79
   2   4 -10   21.96    3.16
   2   4 -10   27.85    3.11
  -2  -4  10   22.20    2.80
   2   4 -10   23.12    2.97
  -2  -4  10   20.14    2.97
   2   4 -10   26.62    3.07
   2   4 -10   22.90    2.86
  -2  -4   9    4.35    1.00
  -2  -4   9    5.34    0.99
   2   4  -9    6.32    2.30
   2   4  -9    6.09    1.94
  -2  -4   9    3.61    1.87
   2   4  -9   10.15    2.08
  -2  -4   9    1.44    1.84
   2   4  -9    3.99    1.88
   2   4  -9    7.42    2.06
  -2  -4   8   11.36    1.20
  -2  -4   8   10.62    1.13
   2   4  -8    7.19    2.15
  -2  -4   8    8.32    2.04
   2   4  -8   10.54    2.05
  -2  -4   8   12.20    2.43
   2   4  -8   10.79    2.17
   2   4  -8   12.39    2.18
   2   4  -8    9.34    2.06
  -2  -4   7   29.08    1.72
  -2  -4   7   26.84    1.61
   2   4  -7   22.56    2.94
   2   4  -7   24.96    2.67
  -2  -4   7   28.14    2.83
  -2  -4   7   26.08    2.89
   2   4  -7   27.69    2.90
   2   4  -7   23.73    2.56
  -2  -4   6    7.20    0.85
   2   4  -6    8.31    1.68
  -2  -4   6    5.56    1.57
  -2  -4   6    6.41    0.83
  -2  -4   6    2.89    1.38
   2   4  -6    6.77    1.73
   2   4  -6    4.82    1.47
  -2  -4   5   51.51    3.40
   2   4  -5   55.53    3.39
  -2  -4   5   51.61    2.19
  -2  -4   5   56.04    3.66
   2   4  -5   58.25    3.48
   2   4  -5   54.43    3.63
  -2  -4   5   52.21    2.24
   2   4  -4   85.26    4.12
  -2  -4   4   81.34    2.88
   2   4  -4   80.86    4.17
   2   4  -4   84.98    4.47
  -2  -4   4   83.97    4.44
  -2  -4   4   74.66    2.89
   2   4  -3    5.83    1.16
  -2  -4   3    5.78    0.52
  -2  -4   3    5.49    1.30
   2   4  -3    7.73    1.48
   2   4  -3    3.81    1.04
   2   4  -2   70.40    2.38
  -2  -4   2   71.64    3.71
   2   4  -2   61.99    3.41
   2   4  -2   60.67    3.51
  -2  -4   2   65.51    2.37
   2   4  -2   65.01    3.34
   2   4  -1  319.68    9.87
  -2  -4   1  303.47   11.15
   2   4  -1  329.52   11.13
  -2  -4   1  329.33    9.91
   2   4  -1  322.96   10.93
   2   4   0  507.08   15.51
  -2  -4   0  479.37   16.53
   2   4   0  506.37   16.50
  -2  -4   0  519.39   16.53
  -2  -4   0  529.17   15.58
  -2  -4  -1  113.92    4.73
  -2  -4  -1  111.80    4.87
   2   4   1  116.58    4.75
   2   4   1  114.40    4.25
  -2  -4  -1  120.67    4.32
  -2  -4  -2 1847.58   55.18
   2   4   2 1885.99   55.03
  -2  -4  -2 1859.97   55.04
   2   4   2 1851.96   55.14
  -2  -4  -3  931.78   28.05
   2   4   3  918.00   28.01
   2   4   3  921.19   28.26
  -2  -4  -3  940.70   28.37
  -2  -4  -4 3716.53  108.30
   2   4   4 3792.66  108.32
   2   4   4 3682.92  108.91
  -2  -4  -4 3780.99  109.03
  -2  -4  -4 3510.11  109.22
   2   4   5  156.79    5.68
  -2  -4  -5  159.99    5.70
   2   4   5  167.87    6.37
  -2  -4  -5  162.79    6.56
  -2  -4  -5  162.08    6.62
   2   4   6  634.60   19.02
  -2  -4  -6  604.84   18.92
   2   4   6  609.35   19.71
  -2  -4  -7 1058.08   31.61
   2   4   7 1054.69   31.76
   2   4   7 1039.93   32.46
   2   4   8  326.62   12.18
  -2  -4  -8  347.18   10.82
   2   4   8  329.17   10.92
  -2  -4  -8  302.33   11.81
   2   4   8  328.10   11.70
   2   4   8  319.64   11.96
  -2  -4  -9    2.81    1.44
   2   4   9    1.86    1.29
   2   4   9    2.00    1.27
  -2  -4  -9    4.36    0.94
   2   4   9    3.84    1.47
  -2  -4  -9    2.45    1.29
   2   4   9    4.60    1.44
  -2  -4 -10   34.62    2.13
   2   4  10   31.14    2.79
   2   4  10   32.83    2.91
  -2  -4 -10   32.63    2.97
  -2  -4 -10   29.08    3.01
  -2  -4 -10   35.43    3.35
   2   4  10   25.94    2.84
   2   4  10   34.50    2.80
  -2  -4 -11  714.74   22.37
  -2  -4 -11  709.98   24.10
   2   4  11  731.85   24.06
  -2  -4 -11  714.90   24.73
   2   4  11  706.01   24.21
   2   4  11  718.93   23.68
   2   4  12  282.23   11.51
  -2  -4 -12  278.69    9.79
   2   4  12  294.40   11.47
  -2  -4 -12  280.95   11.54
  -2  -4 -12  278.71   12.05
   2   4  12  273.10   11.53
   2   4  12  272.96   11.12
   2   4  13  152.32    7.80
  -2  -4 -13  152.42    6.20
   2   4  13  159.85    7.72
  -2  -4 -13  168.34    8.09
   2   4  13  157.88    7.98
  -2  -4 -13  152.68    8.34
   2   4  13  158.51    7.57
   2   4  13  157.30    7.56
   2   4  14  206.09    9.34
  -2  -4 -14  192.87    7.39
   2   4  14  177.12    8.81
  -2  -4 -14  207.94    9.51
   2   4  14  186.78    9.22
  -2  -4 -14  197.31    9.99
   2   4  14  194.66    8.90
  -2  -4 -15   12.65    2.90
   2   4  15   15.36    2.86
  -2  -4 -15   17.10    3.31
   2   4  15   15.32    2.97
   2   5 -11  362.22   14.24
   2   5 -11  351.93   14.85
  -2  -5  11  319.78   13.74
   2   5 -11  357.06   14.07
   2   5 -10  218.68    8.53
   2   5 -10  196.56    7.14
  -2  -5  10  202.19    7.24
   2   5 -10  206.92    7.57
  -2  -5  10  208.86    7.84
   2   5 -10  221.43    7.58
   2   5 -10  212.59    7.61
  -2  -5   9   -0.04    0.14
  -2  -5   9    0.04    0.15
   2   5  -9   14.66    2.84
   2   5  -9   13.91    2.53
   2   5  -9   10.35    2.35
  -2  -5   9    9.42    2.09
  -2  -5   9   14.38    2.58
   2   5  -9   11.38    2.33
   2   5  -9   13.25    2.42
  -2  -5   8    8.98    0.72
  -2  -5   8    8.81    0.72
   2   5  -8   10.63    2.47
   2   5  -8    7.29    1.86
  -2  -5   8   10.01    2.28
  -2  -5   8    8.82    2.31
   2   5  -8    6.64    2.16
   2   5  -8   10.24    2.06
   2   5  -7  258.38   11.30
   2   5  -7  261.17   10.26
   2   5  -7  256.41   10.28
   2   5  -7  262.47   10.75
  -2  -5   7  243.63   10.57
   2   5  -6  265.79   10.44
   2   5  -6  274.96   10.64
   2   5  -6  275.74   11.04
  -2  -5   6  287.81   11.19
   2   5  -5  266.30   10.01
   2   5  -5  257.16   10.39
  -2  -5   5  267.83   10.37
   2   5  -5  246.71    9.73
   2   5  -4  488.08   16.31
   2   5  -4  488.67   16.82
  -2  -5   4  468.65   16.62
   2   5  -4  477.13   16.11
   2   5  -3  500.34   16.97
  -2  -5   3  461.54   16.74
   2   5  -3  490.91   16.57
   2   5  -3  527.32   16.52
  -2  -5   2  237.70    9.26
   2   5  -2  244.54    9.02
   2   5  -2  242.81    8.87
   2   5  -1   85.32    3.01
   2   5  -1   85.57    4.24
  -2  -5   1   94.09    4.54
  -2  -5   1   90.98    3.08
   2   5  -1   91.95    4.17
   2   5   0 1749.04   50.23
  -2  -5   0 1666.90   51.64
   2   5   0 1695.10   51.47
  -2  -5   0 1696.47   50.25
  -2  -5  -1 2389.69   70.02
   2   5   1 2385.59   69.77
   2   5   1 2424.54   70.08
  -2  -5  -1 2366.05   69.77
   2   5   1 2296.86   68.88
  -2  -5  -1 2319.48   68.96
   2   5   2 2540.76   76.16
  -2  -5  -2 2595.44   75.64
  -2  -5  -2 2597.49   75.35
   2   5   2 2545.75   75.26
   2   5   2 2511.91   75.63
   2   5   3   59.50    3.47
  -2  -5  -3   55.07    3.00
   2   5   3   56.39    2.98
  -2  -5  -3   61.93    3.02
   2   5   3   53.93    3.39
   2   5   3   67.94    3.53
   2   5   3   63.34    3.01
  -2  -5  -4  182.71    7.22
   2   5   4  187.28    7.57
   2   5   4  189.31    7.19
   2   5   4  193.53    6.76
  -2  -5  -4  191.37    6.78
   2   5   4  185.98    7.38
   2   5   5  432.41   14.26
  -2  -5  -5  426.45   14.30
   2   5   5  421.14   13.34
   2   5   5  406.09   14.01
  -2  -5  -5  409.95   13.33
   2   5   5  413.23   14.18
  -2  -5  -5  432.86   14.54
  -2  -5  -6   67.95    2.97
   2   5   6   69.90    2.97
   2   5   6   68.28    3.60
  -2  -5  -6   67.36    3.84
  -2  -5  -6   61.07    3.91
  -2  -5  -6   66.00    3.91
   2   5   6   59.26    3.58
   2   5   7    1.51    0.76
   2   5   7    2.15    1.07
  -2  -5  -7    1.00    1.05
  -2  -5  -7    0.95    0.59
   2   5   8   49.66    2.71
  -2  -5  -8   57.24    2.62
  -2  -5  -8   59.12    3.83
  -2  -5  -9  207.22    6.92
   2   5   9  195.78    7.11
   2   5   9  201.08    8.09
  -2  -5  -9  189.12    8.49
   2   5   9  180.43    8.37
  -2  -5 -10   96.70    3.95
   2   5  10   89.05    4.34
  -2  -5 -10  101.26    5.76
   2   5  10   98.88    5.54
   2   5  10  101.09    5.12
  -2  -5 -10   99.23    5.64
  -2  -5 -11   17.44    1.48
  -2  -5 -11   16.17    2.40
   2   5  11   14.73    2.10
   2   5  11   11.08    2.20
   2   5  11   11.81    2.28
  -2  -5 -11   15.13    2.46
  -2  -5 -12    3.69    1.00
   2   5  12    1.59    1.59
   2   5  12    3.14    1.84
  -2  -5 -12    0.81    1.69
   2   5  12    0.88    1.63
  -2  -5 -12    4.71    2.21
   2   5  12    4.23    1.97
  -2  -5 -13    1.13    0.86
  -2  -5 -13    0.29    1.69
   2   5  13    0.83    1.67
   2   5  13    0.25    1.59
   2   5  13    0.31    1.76
  -2  -5 -13   -1.45    2.19
   2   5  13    0.60    1.89
   2   5  14   47.70    4.12
   2   5  14   48.33    3.86
  -2  -5 -14   47.18    4.08
  -2  -5 -14   41.80    4.26
   2   5  14   44.08    4.15
   2   5  14   50.89    3.80
   2   5  15    0.66    2.03
  -2  -5 -15    0.10    0.22
  -2  -5 -15   -1.02    2.14
  -2  -5 -15    1.25    2.34
   2   5  15   -1.04    2.19
  -2  -5 -15    0.10    0.22
   2   6 -11  344.30   13.98
   2   6 -10   35.82    4.53
   2   6 -10   36.64    3.84
  -2  -6  10   37.79    4.13
   2   6 -10   28.84    3.79
   2   6 -10   36.95    3.82
   2   6  -9    1.91    2.20
   2   6  -9    0.26    1.64
   2   6  -9   -0.95    2.22
  -2  -6   9    0.33    1.99
   2   6  -9   -0.82    1.82
   2   6  -8    2.55    2.25
   2   6  -8    1.45    1.73
   2   6  -8    3.32    1.82
  -2  -6   8    2.13    1.94
   2   6  -8    2.03    1.63
   2   6  -7  123.85    7.35
   2   6  -7  135.47    6.53
   2   6  -7  132.63    7.01
  -2  -6   7  139.77    7.09
   2   6  -7  128.03    6.51
   2   6  -6   33.23    3.69
   2   6  -6   28.68    2.79
   2   6  -6   26.95    2.76
  -2  -6   6   37.97    3.39
   2   6  -6   32.16    3.25
   2   6  -5   44.11    3.61
   2   6  -5   43.34    3.32
  -2  -6   5   43.43    3.59
   2   6  -5   46.64    3.24
  -2  -6   4  539.99   18.53
   2   6  -4  530.81   17.98
   2   6  -4  531.97   18.58
   2   6  -4  531.91   17.81
   2   6  -3  161.52    6.81
  -2  -6   3  157.66    7.12
   2   6  -3  155.67    6.56
  -2  -6   2   92.49    4.84
   2   6  -2   87.13    4.49
   2   6  -2   82.63    4.23
  -2  -6   1  455.18   15.64
   2   6  -1  465.22   15.34
   2   6  -1  455.66   13.47
   2   6  -1  444.00   13.46
   2   6  -1  470.62   15.15
  -2  -6   0  193.01    7.97
   2   6   0  197.36    7.83
   2   6   0  195.48    7.98
  -2  -6   0  191.30    6.62
   2   6   0  214.71    6.63
   2   6   1   16.09    1.75
   2   6   1   16.49    1.83
  -2  -6  -1   17.14    1.82
   2   6   1   17.94    1.34
  -2  -6  -1   17.49    1.34
   2   6   2    3.58    1.21
   2   6   2    2.19    0.97
   2   6   2    3.55    0.83
  -2  -6  -2    3.94    0.87
  -2  -6  -3  208.14    7.77
   2   6   3  205.80    7.68
   2   6   3  208.22    8.35
   2   6   3  216.51    8.45
  -2  -6  -3  195.27    7.75
   2   6   3  229.18    8.44
   2   6   3  222.33    7.86
  -2  -6  -4 1148.34   36.08
   2   6   4 1225.80   36.71
   2   6   4 1161.14   36.00
   2   6   4 1183.42   36.65
  -2  -6  -4 1164.42   35.64
   2   6   4 1170.83   36.37
   2   6   4 1195.01   35.59
  -2  -6  -5    0.67    1.02
   2   6   5   -0.32    1.04
   2   6   5   -0.94    1.25
   2   6   5    0.88    0.68
  -2  -6  -5    1.12    0.77
   2   6   5    0.34    1.01
  -2  -6  -5   -0.57    1.08
   2   6   6  450.09   15.83
  -2  -6  -6  443.80   16.00
  -2  -6  -6  462.05   15.78
   2   6   6  445.54   15.63
   2   6   6  433.10   14.34
   2   6   6  456.83   15.38
  -2  -6  -6  465.20   14.49
   2   6   6  464.18   15.63
  -2  -6  -6  487.30   16.07
  -2  -6  -7   11.68    2.12
  -2  -6  -7   19.75    2.27
   2   6   7   16.72    2.11
   2   6   7   16.71    2.17
   2   6   7   16.10    1.42
   2   6   7   16.93    1.89
  -2  -6  -7   15.85    1.30
  -2  -6  -7   15.14    2.07
   2   6   7   15.53    1.91
  -2  -6  -8  585.38   18.00
   2   6   8  590.35   18.12
   2   6   8  596.36   19.33
   2   6   8  576.45   19.53
  -2  -6  -8  566.99   19.94
  -2  -6  -8  567.00   20.26
  -2  -6  -8  581.78   20.07
   2   6   9  108.82    4.60
  -2  -6  -9  116.35    4.35
  -2  -6  -9  108.06    6.21
  -2  -6  -9  117.38    6.15
   2   6   9  127.08    5.91
   2   6  10   28.54    2.40
  -2  -6 -10   25.16    1.63
   2   6  10   30.34    2.72
   2   6  10   27.97    3.02
   2   6  10   33.40    2.91
  -2  -6 -10   25.85    2.85
   2   6  11    0.57    1.71
   2   6  11    0.27    1.56
   2   6  11    0.33    1.92
   2   6  11    1.06    1.50
  -2  -6 -11    0.15    0.68
   2   6  11    1.17    1.52
  -2  -6 -11   -0.29    1.94
   2   6  12   82.01    5.45
  -2  -6 -12   89.17    3.52
   2   6  12   93.08    5.80
   2   6  12   89.23    5.27
   2   6  12   89.10    5.11
  -2  -6 -12   93.70    5.81
   2   6  13   72.74    5.12
  -2  -6 -13   58.10    2.66
   2   6  13   70.44    4.82
   2   6  13   83.33    5.49
  -2  -6 -13   70.54    5.18
   2   6  13   68.79    4.59
   2   6  13   72.30    4.74
   2   6  14    5.16    2.28
  -2  -6 -14    2.42    2.29
   2   6  14    5.24    2.28
   2   6  14    5.70    2.20
  -2  -6 -14    0.17    0.20
  -2  -6 -14    4.35    2.11
   2   6  14    4.26    2.06
   2   6  15  147.40    8.03
  -2  -6 -15  139.24    8.15
   2   6  15  144.14    8.11
  -2  -6 -15  143.52    8.71
   2   7 -10   46.97    4.44
   2   7  -9   21.96    3.89
   2   7  -9   13.97    2.85
  -2  -7   9   19.04    3.37
   2   7  -9   14.01    3.04
   2   7  -9   18.12    2.77
   2   7  -8   43.15    4.66
   2   7  -8   46.00    3.91
   2   7  -8   54.46    4.53
  -2  -7   8   50.57    4.53
   2   7  -8   46.98    3.92
   2   7  -7   61.45    5.22
   2   7  -7   54.35    4.01
  -2  -7   7   62.36    4.71
   2   7  -7   57.59    4.62
   2   7  -7   60.87    4.25
   2   7  -6   96.91    6.27
   2   7  -6   81.43    4.85
   2   7  -6   93.12    5.16
   2   7  -6   87.68    5.50
  -2  -7   6   79.44    5.30
   2   7  -5    1.94    1.45
   2   7  -5   -0.21    1.37
  -2  -7   5    0.53    1.64
   2   7  -5    1.10    1.54
   2   7  -4  186.06    7.73
   2   7  -4  188.15    7.94
   2   7  -4  191.31    8.52
  -2  -7   4  176.47    8.32
   2   7  -3   15.24    1.98
   2   7  -3   14.37    1.96
  -2  -7   3   14.38    2.17
  -2  -7   2  671.58   23.54
   2   7  -2  713.49   23.24
   2   7  -2  751.88   23.07
   2   7  -1   37.73    2.89
  -2  -7   1   48.32    3.35
   2   7  -1   40.93    3.17
   2   7  -1   41.03    2.86
  -2  -7   0   85.27    4.67
   2   7   0   86.00    4.62
   2   7   0   82.76    4.42
   2   7   0   84.27    3.24
   2   7   0   86.50    3.30
   2   7   1    3.14    1.17
   2   7   1    3.81    1.28
  -2  -7  -1    3.00    1.25
   2   7   1    5.33    1.12
  -2  -7  -2   87.58    4.07
   2   7   2   91.77    4.06
   2   7   2   99.96    4.66
   2   7   2   99.71    4.94
   2   7   3   19.00    2.18
  -2  -7  -3   19.16    1.79
   2   7   3   21.60    1.89
   2   7   3   21.32    2.26
   2   7   3   20.30    1.90
   2   7   3   18.07    2.05
  -2  -7  -4   99.02    4.79
   2   7   4   95.94    5.20
   2   7   4  103.11    4.78
   2   7   4  102.05    5.23
   2   7   4   99.37    5.05
   2   7   4  106.77    4.62
  -2  -7  -5   37.13    2.77
   2   7   5   40.67    2.80
   2   7   5   33.21    2.88
   2   7   5   37.39    2.32
   2   7   5   31.02    2.82
  -2  -7  -5   33.79    2.26
   2   7   5   29.45    2.57
  -2  -7  -6  284.82   10.66
   2   7   6  267.99   10.61
   2   7   6  280.89   10.53
   2   7   6  272.16    9.35
   2   7   6  282.36   10.32
  -2  -7  -6  269.15    9.39
  -2  -7  -6  259.77   10.69
   2   7   6  281.34   10.46
   2   7   7  207.07    8.85
  -2  -7  -7  194.42    9.03
  -2  -7  -7  214.28    8.94
   2   7   7  215.53    8.87
   2   7   7  209.80    7.43
   2   7   7  221.74    8.54
  -2  -7  -7  213.54    7.45
  -2  -7  -7  218.82    9.12
   2   7   7  218.34    8.70
   2   7   8   88.08    5.07
  -2  -7  -8   81.27    5.27
  -2  -7  -8   89.94    5.20
   2   7   8   83.63    3.81
   2   7   8   89.70    4.67
   2   7   8   86.72    4.93
  -2  -7  -8   86.22    3.60
  -2  -7  -8   84.97    5.13
   2   7   8   96.53    4.98
  -2  -7  -9   49.13    4.12
   2   7   9   57.00    3.06
   2   7   9   52.19    3.88
   2   7   9   55.26    3.57
  -2  -7  -9   60.23    2.58
   2   7   9   57.45    3.88
  -2  -7  -9   49.39    3.96
  -2  -7 -10  182.25    8.86
   2   7  10  169.00    6.33
   2   7  10  175.80    8.19
  -2  -7 -10  185.17    6.11
   2   7  10  182.27    8.04
  -2  -7 -10  193.93    8.72
  -2  -7 -11   10.95    2.46
   2   7  11    7.44    1.70
   2   7  11    8.15    1.89
  -2  -7 -11    9.57    0.90
   2   7  11    7.94    1.92
  -2  -7 -11   10.92    2.37
   2   7  12  321.91   12.56
  -2  -7 -12  287.98   12.73
   2   7  12  306.40   12.26
  -2  -7 -12  275.58    8.81
   2   7  12  314.21   11.57
   2   7  12  314.03   11.85
  -2  -7 -12  314.32   12.61
   2   7  13   18.52    2.90
   2   7  13   16.51    2.94
   2   7  13   18.36    2.67
  -2  -7 -13   13.53    2.68
   2   7  13   12.06    2.41
   2   7  14   11.48    2.72
   2   7  14    7.72    2.62
  -2  -7 -14    8.51    2.50
   2   7  14    8.27    2.23
   2   7  14    4.27    2.20
   2   7  15    0.28    2.64
   2   7  15    2.99    2.35
   2   8  -9   -0.55    2.79
   2   8  -8   33.72    4.27
   2   8  -8   30.34    3.51
  -2  -8   8   28.37    3.61
   2   8  -8   30.06    3.78
   2   8  -8   26.54    3.21
   2   8  -7    9.36    2.78
   2   8  -7    9.84    2.45
  -2  -8   7    8.82    2.46
   2   8  -7    6.66    2.47
   2   8  -7    8.45    2.15
   2   8  -6    8.10    2.54
   2   8  -6    6.93    2.08
  -2  -8   6   12.29    2.60
   2   8  -6    9.79    2.42
   2   8  -6    9.40    2.06
  -2  -8   5   44.97    3.90
   2   8  -5   37.86    3.71
   2   8  -5   50.37    3.70
   2   8  -5   45.08    4.40
   2   8  -5   43.66    3.43
   2   8  -4    0.38    1.54
   2   8  -4   -0.64    1.47
  -2  -8   4    1.34    1.78
  -2  -8   3   59.77    4.24
   2   8  -3   54.70    3.80
   2   8  -3   60.38    3.75
   2   8  -2    6.98    1.68
  -2  -8   2    8.56    1.90
   2   8  -2    9.47    1.70
  -2  -8   1   68.34    4.35
   2   8  -1   72.36    4.46
   2   8  -1   74.87    4.27
   2   8  -1   64.57    3.86
  -2  -8   0  110.95    5.61
   2   8   0  109.73    5.58
   2   8   0  104.20    5.27
   2   8   0   99.10    3.92
   2   8   0  107.31    3.90
  -2  -8  -1  155.26    7.32
   2   8   1  166.69    7.36
   2   8   1  176.71    7.47
   2   8   1  180.31    6.24
   2   8   1  163.79    6.06
   2   8   2  406.57   13.84
   2   8   2  364.27   13.33
   2   8   2  364.10   12.43
   2   8   2  380.14   12.40
   2   8   3  234.00    8.96
   2   8   3  263.66   10.07
   2   8   3  248.86    9.84
   2   8   3  242.31    9.30
   2   8   3  256.49    9.87
   2   8   4  153.71    7.13
   2   8   4  145.97    6.37
   2   8   4  161.05    7.18
   2   8   4  145.19    6.80
   2   8   4  161.20    6.44
   2   8   5  197.24    8.19
   2   8   5  176.42    7.52
   2   8   5  181.54    8.03
   2   8   5  170.74    7.68
   2   8   5  188.63    7.11
   2   8   6   97.24    5.32
   2   8   6   90.09    4.96
   2   8   6   93.01    4.31
   2   8   6   97.57    5.32
   2   8   6   97.20    5.10
   2   8   7  124.44    5.19
   2   8   7  133.48    6.15
   2   8   7  120.38    6.30
   2   8   7  122.75    6.23
   2   8   7  132.75    6.24
  -2  -8  -7  136.09    6.63
   2   8   8  618.17   19.33
   2   8   8  620.78   20.67
   2   8   8  642.13   21.39
   2   8   8  627.45   21.34
   2   8   8  625.09   20.98
  -2  -8  -8  595.75   21.48
   2   8   9  227.51   10.44
   2   8   9  279.27    8.94
   2   8   9  266.61   10.82
   2   8   9  260.22   10.21
   2   8   9  260.09   10.92
  -2  -8  -9  251.98   11.26
   2   8   9  262.09   10.49
  -2  -8  -9  280.33   11.34
   2   8  10  402.85   15.29
   2   8  10  375.96   12.72
   2   8  10  469.31   15.70
   2   8  10  434.17   15.75
  -2  -8 -10  418.01   16.10
  -2  -8 -10  420.14   15.80
   2   8  10  447.46   15.22
  -2  -8 -11   71.43    5.35
  -2  -8 -11   78.52    5.19
   2   8  11   75.80    4.55
   2   8  11   70.96    4.39
   2   8  11   82.41    4.93
  -2  -8 -12   33.82    4.22
   2   8  12   39.76    3.86
   2   8  12   41.97    3.75
   2   8  12   46.50    3.80
  -2  -8 -12   43.24    4.22
   2   8  13    6.87    2.42
  -2  -8 -13    6.07    2.53
   2   8  13    3.81    2.17
   2   8  13    9.07    2.35
  -2  -8 -13    6.47    2.45
   2   8  13    6.93    2.28
   2   8  13    6.27    2.53
   2   8  14    4.49    2.13
   2   8  14    0.76    2.72
   2   8  14    2.89    1.97
  -2  -8 -14    3.06    2.20
  -2  -8 -14    1.72    2.35
   2   8  14    1.10    1.94
   2   8  15    7.83    3.39
   2   9  -9   53.17    4.75
   2   9  -8   23.23    3.44
   2   9  -8   23.77    3.26
   2   9  -7   29.59    4.25
   2   9  -7   35.63    3.71
  -2  -9   7   33.00    4.09
   2   9  -7   36.76    3.66
   2   9  -6    2.48    2.38
   2   9  -6    3.14    2.09
   2   9  -6    4.40    2.11
  -2  -9   6    3.27    1.97
   2   9  -6    4.29    1.79
   2   9  -5    1.17    2.25
   2   9  -5    1.27    2.00
   2   9  -5    0.71    1.48
   2   9  -5    0.32    1.87
  -2  -9   5    0.92    1.74
   2   9  -4   41.28    3.50
   2   9  -4   37.48    3.31
  -2  -9   4   40.24    3.76
  -2  -9   3  175.79    8.40
   2   9  -3  185.50    8.00
   2   9  -3  181.27    7.80
  -2  -9   2  569.90   20.90
   2   9  -2  615.16   21.19
   2   9  -2  601.27   20.43
   2   9  -2  624.48   20.19
   2   9  -1    6.26    1.88
  -2  -9   1    4.46    1.75
   2   9  -1    4.21    1.68
   2   9  -1    4.98    1.68
  -2  -9   0  187.55    8.14
   2   9   0  192.61    7.88
   2   9   0  182.83    8.08
   2   9   0  191.81    7.66
   2   9   0  160.97    5.85
   2   9   0  181.85    5.88
   2   9   1   13.08    2.13
   2   9   1   20.70    2.48
  -2  -9  -1   16.26    2.34
   2   9   1   15.61    1.98
   2   9   1   13.27    1.88
   2   9   2  117.98    5.15
   2   9   2  115.45    5.97
   2   9   2  114.12    5.76
   2   9   2  120.73    6.03
   2   9   2  115.83    4.99
   2   9   3  357.24   12.45
   2   9   3  352.64   13.45
   2   9   3  372.95   13.56
   2   9   3  373.45   13.06
   2   9   3  358.93   13.40
   2   9   3  352.40   12.32
   2   9   4    1.45    1.50
   2   9   4    0.50    1.49
   2   9   4    1.22    1.24
   2   9   4    1.64    1.56
   2   9   4    1.34    1.53
   2   9   4    0.98    1.23
   2   9   5   30.63    2.97
   2   9   5   30.60    2.73
   2   9   5   27.58    2.50
   2   9   5   24.90    2.81
   2   9   5   22.50    2.58
   2   9   5   24.36    2.42
   2   9   6   40.74    3.39
   2   9   6   39.61    3.14
   2   9   6   37.47    3.13
   2   9   6   36.61    3.30
   2   9   6   34.84    2.84
   2   9   6   40.09    3.23
   2   9   7  275.47   11.02
   2   9   7  277.02   10.79
   2   9   7  280.61   10.82
   2   9   7  258.55    9.52
   2   9   7  262.00   10.39
   2   9   7  251.34   10.89
   2   9   7  265.96   10.59
   2   9   8   92.86    5.45
   2   9   8   88.32    4.30
   2   9   8   86.80    4.93
   2   9   8   98.50    5.56
   2   9   8   93.30    5.43
   2   9   8   87.94    5.11
   2   9   9   31.05    3.23
   2   9   9   33.27    2.66
   2   9   9   30.08    2.97
   2   9   9   31.28    3.25
   2   9   9   37.77    3.49
   2   9   9   35.15    3.16
  -2  -9  -9   32.02    3.45
   2   9  10   30.45    3.35
   2   9  10   27.59    2.34
   2   9  10   29.66    3.04
  -2  -9 -10   21.31    3.31
   2   9  10   26.88    3.09
   2   9  10   26.54    3.17
  -2  -9 -10   25.04    3.47
   2   9  10   30.21    3.03
   2   9  11  318.26   12.48
  -2  -9 -11  289.10   13.04
   2   9  11  297.10   12.62
  -2  -9 -11  342.56   13.22
   2   9  11  316.78   12.17
  -2  -9 -12  310.80   14.07
  -2  -9 -12  327.35   13.84
   2   9  12  341.06   13.08
   2   9  12  333.35   13.38
   2   9  12  327.93   12.78
  -2  -9 -13  188.38   10.54
  -2  -9 -13  229.32   10.67
   2   9  13  211.66    9.50
   2   9  13  214.44    9.62
   2   9  13  215.63    9.91
  -2  -9 -14   16.28    3.39
   2   9  14   16.47    3.38
  -2  -9 -14   25.54    3.66
   2   9  14   17.62    2.82
   2   9  14   14.70    3.58
   2   9  15   13.32    3.85
   2  10  -8   78.70    5.57
   2  10  -7   29.24    3.52
   2  10  -7   31.99    3.93
   2  10  -6   42.50    3.92
   2  10  -6   34.93    3.52
  -2 -10   6   34.29    3.90
   2  10  -5   17.67    2.93
   2  10  -5   14.98    2.51
  -2 -10   5   15.49    2.85
   2  10  -4    0.42    2.11
  -2 -10   4   -1.23    1.95
   2  10  -4    1.91    1.61
   2  10  -3   23.08    3.37
   2  10  -3   21.96    2.80
   2  10  -3   25.78    2.86
   2  10  -3   23.29    3.18
  -2 -10   3   29.14    3.24
  -2 -10   2   62.27    4.49
   2  10  -2   57.74    4.50
   2  10  -2   61.58    4.13
   2  10  -2   54.19    3.98
  -2 -10   1    0.27    1.61
   2  10  -1    1.36    1.67
   2  10  -1    0.68    1.60
   2  10  -1   -0.39    2.02
  -2 -10   0   25.77    2.93
   2  10   0   25.98    2.73
   2  10   0   21.91    2.63
   2  10   0   23.09    2.65
   2  10   0   15.36    1.06
   2  10   0   12.35    1.06
   2  10   1  193.61    8.57
   2  10   1  202.38    8.58
   2  10   1  190.49    7.01
   2  10   1  197.62    6.95
   2  10   2   75.44    5.13
   2  10   2   73.46    4.13
   2  10   2   79.29    4.80
   2  10   2   78.33    4.83
   2  10   2   83.35    5.16
   2  10   2   79.56    4.09
   2  10   3   63.65    3.94
   2  10   3   57.39    4.45
   2  10   3   67.22    3.97
   2  10   3   73.68    4.35
   2  10   3   66.38    4.55
   2  10   3   67.08    4.52
   2  10   4   52.82    3.72
   2  10   4   49.41    3.98
   2  10   4   52.25    3.71
   2  10   4   57.09    4.03
   2  10   4   59.81    4.16
   2  10   4   50.89    3.69
   2  10   5   42.95    3.48
   2  10   5   46.63    3.82
   2  10   5   44.67    3.53
   2  10   5   47.63    3.80
   2  10   5   42.76    3.69
   2  10   5   45.90    3.65
   2  10   6   51.35    4.05
   2  10   6   49.59    3.62
   2  10   6   48.40    3.68
   2  10   6   53.09    3.91
   2  10   6   48.19    3.92
   2  10   6   49.62    3.74
   2  10   7   79.29    4.88
   2  10   7   79.86    5.16
   2  10   7   82.04    4.98
   2  10   7   74.90    4.45
   2  10   7   82.38    5.23
   2  10   7   85.75    5.00
   2  10   8  362.73   13.82
   2  10   8  350.46   13.56
   2  10   8  364.63   13.76
   2  10   8  335.66   11.95
   2  10   8  337.88   13.09
   2  10   8  354.45   13.85
   2  10   8  362.92   13.47
   2  10   9  514.32   18.84
   2  10   9  501.49   16.54
   2  10   9  535.58   18.94
   2  10   9  551.27   18.33
   2  10   9  535.42   18.97
   2  10   9  515.84   18.44
   2  10  10   28.67    3.45
   2  10  10   29.20    2.50
   2  10  10   34.88    3.49
  -2 -10 -10   31.74    3.67
   2  10  10   31.24    3.21
   2  10  10   31.69    3.43
   2  10  10   30.80    3.39
   2  10  11    0.63    1.83
   2  10  11    1.50    1.91
   2  10  11    2.91    1.97
   2  10  11    5.07    1.90
  -2 -10 -11   -0.35    1.96
   2  10  12    3.81    3.17
   2  10  12    0.33    1.98
  -2 -10 -12   -0.40    2.42
   2  10  12    1.24    1.92
   2  10  12    2.06    2.37
   2  10  12    2.21    1.97
  -2 -10 -12    2.58    2.30
   2  10  13   45.98    4.52
   2  10  13   34.77    3.88
  -2 -10 -13   37.24    4.55
   2  10  13   46.49    4.29
   2  10  13   39.87    4.31
   2  10  13   34.60    3.67
  -2 -10 -13   46.08    4.73
  -2 -10 -14   62.40    5.54
   2  10  14   48.95    4.95
   2  11  -7    5.50    2.98
   2  11  -6   28.56    3.58
   2  11  -6   25.28    3.65
   2  11  -5   19.94    3.20
  -2 -11   5   20.11    3.31
   2  11  -5   23.18    3.06
   2  11  -4    4.62    2.62
   2  11  -4   -1.08    2.42
  -2 -11   4    2.92    2.17
   2  11  -4    4.01    2.16
   2  11  -3   54.17    4.65
  -2 -11   3   57.66    4.58
   2  11  -3   57.36    4.26
   2  11  -3   51.43    4.91
   2  11  -3   51.56    4.06
   2  11  -2    1.51    2.03
   2  11  -2    0.83    2.30
  -2 -11   2    2.06    1.92
   2  11  -2    1.54    1.80
   2  11  -2    0.72    1.77
  -2 -11   1    1.42    1.75
   2  11  -1    1.46    1.76
   2  11  -1    1.19    1.79
   2  11  -1   -0.72    2.11
   2  11  -1    0.61    2.13
  -2 -11   0   65.57    4.62
   2  11   0   61.45    4.53
   2  11   0   70.33    4.54
   2  11   0   57.12    4.20
   2  11   1  255.39   10.16
   2  11   1  249.68    9.91
   2  11   1  249.99    7.90
   2  11   2  550.99   17.81
   2  11   2  521.61   19.54
   2  11   2  570.10   19.50
   2  11   2  562.69   19.30
   2  11   2  579.24   19.87
   2  11   2  538.46   17.59
   2  11   3  191.68    9.03
   2  11   3  182.34    7.55
   2  11   3  170.36    7.31
   2  11   3  199.13    8.49
   2  11   3  187.57    8.64
   2  11   3  188.19    8.75
   2  11   4  456.07   15.51
   2  11   4  457.84   16.73
   2  11   4  454.31   16.00
   2  11   4  436.00   15.29
   2  11   4  437.44   16.55
   2  11   4  440.27   16.37
   2  11   5  140.30    6.65
   2  11   5  138.60    7.34
   2  11   5  141.36    6.91
   2  11   5  130.09    6.96
   2  11   5  133.92    7.02
   2  11   5  142.14    6.79
   2  11   6    2.47    1.99
   2  11   6    4.99    2.20
   2  11   6    2.02    2.65
   2  11   6    2.53    1.88
   2  11   6    1.48    2.79
   2  11   6    1.26    2.02
   2  11   7    3.68    1.72
   2  11   7    3.69    1.92
   2  11   7    2.02    2.40
   2  11   7    0.33    2.80
   2  11   7    2.62    1.78
   2  11   7    1.54    1.81
   2  11   8  120.80    6.65
   2  11   8  103.08    6.06
   2  11   8  106.41    6.20
   2  11   8  115.13    5.56
   2  11   8  111.70    6.20
   2  11   8  108.77    6.46
   2  11   8  105.07    6.04
   2  11   9  105.97    6.25
   2  11   9  126.14    6.80
   2  11   9  106.31    5.11
   2  11   9  109.75    6.23
   2  11   9  107.89    6.35
   2  11   9  100.19    6.23
   2  11   9  104.42    6.10
   2  11  10  239.83   10.72
   2  11  10  225.33    8.23
   2  11  10  229.07    8.35
   2  11  10  255.79   10.35
   2  11  10  244.78   10.71
   2  11  10  254.72   10.83
   2  11  10  262.65   10.54
   2  11  11    8.14    3.30
   2  11  11    1.98    1.99
   2  11  11    4.71    2.34
  -2 -11 -11    5.02    2.44
   2  11  11    6.58    2.35
   2  11  11    1.31    1.87
   2  11  12   34.98    3.94
   2  11  12   33.57    3.78
   2  11  12   31.36    3.70
  -2 -11 -12   23.28    3.73
   2  11  12   29.33    3.47
   2  11  13   20.59    3.31
   2  11  13   21.40    3.33
  -2 -11 -13   16.41    3.42
   2  11  13   22.06    4.10
   2  11  14   -0.25    3.91
   2  12  -5   43.78    4.22
   2  12  -5   43.43    4.16
   2  12  -4    5.10    2.91
   2  12  -4    0.52    2.42
  -2 -12   4    2.36    2.17
   2  12  -3    1.95    2.62
  -2 -12   3    1.29    1.94
   2  12  -3   -0.51    2.39
   2  12  -2   37.64    4.44
   2  12  -2   43.13    3.92
   2  12  -2   35.36    3.96
  -2 -12   2   47.37    4.24
   2  12  -2   41.65    3.93
   2  12  -1   10.45    2.82
   2  12  -1   15.63    2.79
  -2 -12   1   12.31    2.59
   2  12  -1   13.32    2.71
   2  12  -1   15.24    2.83
   2  12   0    2.34    2.13
   2  12   0    1.76    2.15
   2  12   0    4.06    2.18
   2  12   0    3.03    2.44
   2  12   1    2.70    3.99
   2  12   1    1.79    1.71
   2  12   1    2.79    1.60
   2  12   1    5.29    2.27
   2  12   1    3.55    2.42
   2  12   1    2.79    2.23
   2  12   1    4.14    1.96
   2  12   1    1.16    3.57
   2  12   2   37.01    5.00
   2  12   2   26.09    3.17
   2  12   2   33.17    3.48
   2  12   2   30.19    4.59
   2  12   2   23.32    2.90
   2  12   2   23.53    2.82
   2  12   3   77.23    6.09
   2  12   3   77.79    4.66
   2  12   3   89.93    5.62
   2  12   3   98.17    5.75
   2  12   3   87.82    6.17
   2  12   3   84.96    4.68
   2  12   4   -0.54    2.58
   2  12   4    3.04    3.65
   2  12   4   -1.39    2.25
   2  12   4    2.58    2.82
   2  12   4   -1.87    3.37
   2  12   4    2.57    2.93
   2  12   5    4.94    2.62
   2  12   5    5.35    3.28
   2  12   5    3.44    2.05
   2  12   5    4.63    3.28
   2  12   5    4.49    3.25
   2  12   5    2.10    2.82
   2  12   6   -1.38    2.09
   2  12   6   -0.58    3.17
   2  12   6    5.37    3.29
   2  12   6    0.59    1.83
   2  12   6    3.08    3.33
   2  12   6    2.39    2.95
   2  12   7   45.75    3.77
   2  12   7   49.02    4.65
   2  12   7   34.34    4.32
   2  12   7   38.42    4.20
   2  12   7   43.19    4.00
   2  12   7   41.26    4.18
   2  12   8    1.91    1.94
   2  12   8    4.85    2.74
   2  12   8    2.57    3.11
   2  12   8    3.38    3.01
   2  12   8    1.71    3.33
   2  12   8    0.31    1.89
   2  12   8    4.64    2.91
   2  12   9   35.32    4.05
   2  12   9   29.92    3.38
   2  12   9   30.50    4.14
   2  12   9   38.22    3.45
   2  12   9   32.92    3.42
   2  12   9   42.14    4.36
   2  12   9   25.53    3.49
   2  12   9   32.65    3.94
   2  12  10    1.57    2.14
   2  12  10    3.17    2.52
   2  12  10    3.31    2.71
   2  12  10    3.69    2.54
   2  12  10    3.92    2.40
   2  12  10    0.96    3.57
   2  12  10    3.87    2.22
   2  12  10    3.66    2.94
   2  12  11   60.06    4.75
   2  12  11   74.67    5.38
   2  12  11   26.65    1.88
   2  12  11   36.08    1.86
   2  12  11   55.77    4.44
   2  12  11   65.54    5.03
   2  12  11   70.36    5.08
   2  12  11   68.17    5.15
   2  12  12   48.74    4.62
   2  12  12   49.85    4.77
   2  12  12   51.17    4.90
  -2 -12 -13   55.69    5.42
   2  12  13   53.29    5.25
   2  12  14    9.45    4.16
   2  13  -3   -0.88    2.95
   2  13  -3   -0.26    2.70
  -2 -13   3   -1.00    2.18
   2  13  -2   24.55    3.49
  -2 -13   2   19.64    3.16
   2  13  -2   20.78    3.38
   2  13  -1    2.07    2.36
   2  13  -1    5.07    2.66
   2  13  -1    3.64    2.60
   2  13   0   89.64    6.93
   2  13   0   78.26    6.14
   2  13   0   74.48    5.13
   2  13   0   75.06    5.51
   2  13   0   90.38    5.66
   2  13   0   89.12    7.33
   2  13   1   24.47    4.81
   2  13   1   24.18    3.74
   2  13   1   20.19    3.34
   2  13   1   17.21    3.16
   2  13   1   20.49    3.47
   2  13   1   18.98    4.70
   2  13   2    4.47    4.43
   2  13   2    3.67    2.37
   2  13   2    2.71    2.34
   2  13   2    1.82    2.25
   2  13   2    4.44    2.89
   2  13   2    7.83    2.98
   2  13   2    3.78    4.22
   2  13   3    3.35    4.27
   2  13   3    5.24    2.77
   2  13   3    4.72    2.70
   2  13   3    3.89    2.71
   2  13   3    5.54    3.32
   2  13   3    3.61    2.61
   2  13   3    3.94    4.10
   2  13   4   51.16    4.21
   2  13   4   53.88    5.69
   2  13   4   62.58    5.28
   2  13   4   49.44    4.12
   2  13   4   59.10    5.30
   2  13   4   55.56    4.82
   2  13   4   54.87    5.57
   2  13   5  163.15    7.80
   2  13   5  182.15    9.23
   2  13   5  184.52    9.09
   2  13   5  177.72    8.62
   2  13   5  171.56    7.88
   2  13   5  185.68    8.94
   2  13   5  158.33    8.87
   2  13   6   63.88    4.73
   2  13   6   68.41    6.10
   2  13   6   59.80    5.17
   2  13   6   70.44    5.29
   2  13   6   64.72    5.05
   2  13   6   61.29    5.23
   2  13   6   74.60    5.76
   2  13   7   32.97    3.59
   2  13   7   36.36    4.82
   2  13   7   40.13    4.83
   2  13   7   34.81    4.27
   2  13   7   28.48    3.73
   2  13   7   31.61    4.44
   2  13   7   23.29    4.26
   2  13   8   -0.55    2.15
   2  13   8    1.87    3.63
   2  13   8   -1.45    3.96
   2  13   8    0.72    3.28
   2  13   8    2.25    3.17
   2  13   8    1.79    3.63
   2  13   8   -4.21    2.32
   2  13   8    3.41    3.79
   2  13   9   43.49    3.95
   2  13   9   55.19    5.38
   2  13   9   60.05    5.92
   2  13   9   51.19    4.24
   2  13   9   46.84    4.20
   2  13   9   58.63    5.23
   2  13   9   50.73    4.60
   2  13   9   55.00    5.09
   2  13  10   19.08    3.03
   2  13  10   15.04    3.96
   2  13  10   18.73    4.14
   2  13  10   15.43    2.98
   2  13  10   17.76    2.92
   2  13  10   17.59    4.04
   2  13  10   12.23    2.81
   2  13  10   18.97    3.97
   2  13  11   34.44    4.00
   2  13  11   35.26    4.56
   2  13  11   36.05    4.77
   2  13  11   40.67    5.02
   2  13  11   31.84    3.68
   2  13  11   23.74    4.47
   2  13  12    8.07    2.27
   2  13  13   12.73    4.43
   2  14  -2   -2.66    2.91
   2  14  -1    4.90    2.88
   2  14  -1    1.09    5.56
   2  14  -1    5.05    3.11
   2  14  -1   -0.63    5.39
   2  14   0   -0.23    2.73
   2  14   0   -3.00    5.03
   2  14   0   -0.68    5.07
   2  14   0    0.54    2.60
   2  14   1    1.74    4.74
   2  14   1    3.32    2.70
   2  14   1    2.57    2.97
   2  14   1    1.37    2.77
   2  14   1    2.54    5.11
   2  14   2   20.76    5.09
   2  14   2    5.43    2.13
   2  14   2   20.77    3.90
   2  14   2   20.15    3.49
   2  14   2   19.87    4.00
   2  14   2   19.73    3.47
   2  14   2   21.85    5.04
   2  14   3   28.49    5.05
   2  14   3   25.52    4.09
   2  14   3   25.42    3.30
   2  14   3   14.59    3.08
   2  14   3   20.84    3.61
   2  14   3   25.60    4.42
   2  14   3   19.99    4.92
   2  14   4    9.67    4.84
   2  14   4    9.31    3.34
   2  14   4    4.51    3.01
   2  14   4    7.87    3.10
   2  14   4    6.61    3.96
   2  14   4    6.21    3.04
   2  14   4   16.46    5.08
   2  14   5    7.55    3.16
   2  14   5    8.12    4.59
   2  14   5   14.51    3.83
   2  14   5   11.76    3.51
   2  14   5   10.54    4.22
   2  14   5    7.33    2.93
   2  14   5    9.32    4.50
   2  14   6   28.01    5.16
   2  14   6   27.79    3.87
   2  14   6   30.31    4.53
   2  14   6   23.70    4.10
   2  14   6   32.70    4.10
   2  14   6   29.65    4.80
   2  14   6   31.83    5.03
   2  14   7   10.12    4.53
   2  14   7    9.74    3.12
   2  14   7   14.29    4.15
   2  14   7    7.82    3.71
   2  14   7   13.45    4.07
   2  14   7    9.70    3.32
   2  14   7   13.27    4.66
   2  14   8   10.32    2.99
   2  14   8    6.00    4.54
   2  14   8   19.14    4.84
   2  14   8    7.65    3.77
   2  14   8   13.09    3.70
   2  14   8   17.20    4.67
   2  14   8   10.50    2.97
   2  14   8   14.63    4.68
   2  14   9    7.20    2.57
   2  14   9    7.45    4.50
   2  14   9    7.12    4.66
   2  14   9    7.99    3.35
   2  14   9   10.11    3.56
   2  14   9    4.16    3.93
   2  14   9   10.08    2.78
   2  14   9    7.99    4.36
   2  14  10    0.32    1.89
   2  14  10    3.00    4.24
   2  14  10    3.57    3.88
   2  14  10    0.36    4.04
   2  14  10   -0.67    2.25
   2  14  10    0.90    4.09
   2  14  11   37.59    4.14
   2  14  11   42.42    5.03
   2  15   0    1.89    3.06
   2  15   1    2.75    3.12
   2  15   1    1.94    5.13
   2  15   1    7.52    3.32
   2  15   2   15.76    5.36
   2  15   2   18.60    3.49
   2  15   2   20.03    3.79
   2  15   2   15.88    5.39
   2  15   3    4.83    4.83
   2  15   3    5.78    3.10
   2  15   3    2.81    2.96
   2  15   3    8.38    3.48
   2  15   3    2.65    4.82
   2  15   4   21.71    5.27
   2  15   4   24.44    4.51
   2  15   4   25.28    4.06
   2  15   4   28.64    4.95
   2  15   4   24.71    5.30
   2  15   5   30.20    5.41
   2  15   5   22.12    4.34
   2  15   5   14.48    3.50
   2  15   5   11.18    3.32
   2  15   5   29.13    5.03
   2  15   5   20.05    3.70
   2  15   5   23.20    4.90
   2  15   6   -0.23    3.02
   2  15   6   -0.60    4.87
   2  15   6   -0.32    3.48
   2  15   6   -0.20    3.31
   2  15   6    0.32    2.88
   2  15   6   -0.50    4.08
   2  15   6    2.88    4.45
   2  15   7    1.53    4.75
   2  15   7    3.04    2.99
   2  15   7    1.17    3.97
   2  15   7    4.75    3.81
   2  15   7    6.25    3.21
   2  15   7    1.62    4.41
   2  15   7    3.81    4.60
   2  15   8    1.94    2.90
   2  15   8    0.32    4.80
   2  15   8   -0.82    4.23
   2  15   8   -1.67    3.59
   2  15   8    4.08    4.55
   2  15   8    2.67    2.83
   2  15   8    2.37    4.57
   2  15   9   10.78    2.89
   2  15   9   13.02    4.97
   2  15   9   14.38    4.45
   2  15   9   13.22    4.68
   2  15   9   12.39    3.30
   2  15  10    0.78    4.18
   2  15  11    8.72    4.34
   2  16   4    3.83    3.29
   2  16   5   10.32    3.62
   2  16   5    5.73    4.95
   2  16   5   13.03    4.31
   2  16   6    4.12    4.93
   2  16   6    9.75    3.80
   2  16   6    3.47    4.72
   2  16   6   14.04    4.54
   2  16   7    2.26    3.47
   2  16   8    1.09    3.09
  -3  15   7   12.52    2.99
  -3  15   6    6.95    4.46
  -3  15   6    4.30    2.48
  -3  15   5   20.55    4.76
  -3  15   5   14.97    3.12
  -3  15   4   53.05    5.24
  -3  15   4   42.17    4.20
  -3  15   4   41.21    4.70
  -3  15   3   17.89    4.25
  -3  15   3   20.35    4.23
  -3  15   2    1.71    3.77
  -3  15   2    3.03    3.31
  -3  14  10   48.87    5.15
  -3  14   9    2.12    3.73
  -3  14   8   39.57    3.85
  -3  14   8   35.97    4.32
  -3  14   7   18.68    4.44
  -3  14   7   14.76    3.68
  -3  14   7   14.64    3.54
  -3  14   7   12.23    2.75
  -3  14   6   18.36    4.52
  -3  14   6   31.68    3.88
  -3  14   6   23.35    3.51
  -3  14   6   22.27    3.47
  -3  14   6   24.83    3.68
  -3  14   6   25.85    3.41
  -3  14   5   15.11    4.29
  -3  14   5   13.31    3.70
  -3  14   5    7.21    2.89
  -3  14   5    7.24    3.54
  -3  14   5    9.13    2.84
  -3  14   5   13.17    2.96
  -3  14   4   11.05    4.11
  -3  14   4   10.41    3.63
  -3  14   4   12.33    2.95
  -3  14   4   16.46    4.00
  -3  14   3    3.45    3.89
  -3  14   3    6.08    3.75
  -3  14   3    4.78    2.77
  -3  14   3    4.37    3.27
  -3  14   2    4.34    3.74
  -3  14   2    1.92    2.93
  -3  14   2    1.76    2.76
  -3  14   2    0.93    3.55
  -3  14   1   -0.25    3.57
  -3  14   1   -0.35    2.78
  -3  14   0    3.71    2.83
  -3  14   0    2.78    2.60
  -3  14  -1    1.15    2.72
  -3  13  11    6.41    3.68
  -3  13  11    7.16    4.19
  -3  13  10   13.00    3.09
  -3  13  10   20.69    3.83
  -3  13  10   22.05    4.37
  -3  13   9   -0.32    1.87
  -3  13   9    1.09    3.56
  -3  13   9    1.41    2.87
  -3  13   9    0.35    3.24
  -3  13   8   72.30    5.07
  -3  13   8   75.48    5.68
  -3  13   8   69.43    5.19
  -3  13   8   62.79    4.77
  -3  13   8   53.98    3.11
  -3  13   8   69.36    4.71
  -3  13   7    0.28    1.92
  -3  13   7    2.80    3.42
  -3  13   7    3.16    2.43
  -3  13   7    1.96    3.34
  -3  13   7    5.24    2.00
  -3  13   7    1.64    2.68
  -3  13   7    4.43    3.14
  -3  13   7    6.28    2.89
  -3  13   6   35.12    3.64
  -3  13   6   39.82    5.03
  -3  13   6   37.23    3.83
  -3  13   6   37.78    3.85
  -3  13   6   31.48    3.77
  -3  13   6   32.47    3.70
  -3  13   6   37.40    3.37
  -3  13   5    0.73    2.29
  -3  13   5    1.98    3.62
  -3  13   5   -0.62    3.06
  -3  13   5    3.12    2.68
  -3  13   5    1.69    2.36
  -3  13   5    1.67    3.06
  -3  13   5    3.29    2.80
  -3  13   5    3.92    2.53
  -3  13   4    4.24    2.34
  -3  13   4    6.79    3.83
  -3  13   4    9.66    3.39
  -3  13   4    2.03    2.50
  -3  13   4    1.05    2.57
  -3  13   4    3.80    2.51
  -3  13   4    5.21    3.37
  -3  13   4    7.34    2.30
  -3  13   3    6.11    2.53
  -3  13   3    8.22    3.79
  -3  13   3    8.70    3.32
  -3  13   3    3.06    2.22
  -3  13   3    8.94    3.40
  -3  13   3    6.34    2.22
  -3  13   3    7.63    2.25
  -3  13   2   25.42    3.43
  -3  13   2   29.29    4.10
  -3  13   2   26.69    3.96
  -3  13   2   15.27    2.06
  -3  13   2   19.04    2.05
  -3  13   2   24.13    3.84
  -3  13   2   25.67    2.51
  -3  13   2   23.07    2.26
  -3  13   1    0.79    2.57
  -3  13   1    3.59    2.64
  -3  13   1    5.41    3.33
  -3  13   1    4.22    3.47
  -3  13   1    2.73    1.82
  -3  13   1    5.41    2.13
  -3  13   0   19.77    2.97
  -3  13   0   23.41    3.26
  -3  13   0   28.19    3.81
  -3  13   0   23.98    3.93
  -3  13   0   14.79    2.48
  -3  13   0   16.69    2.09
  -3  13  -1    7.47    2.32
  -3  13  -1   10.16    2.92
  -3  13  -1   11.15    3.28
  -3  13  -1   12.31    2.05
  -3  13  -1    9.80    2.76
  -3  13  -2   26.56    3.51
  -3  13  -3    4.87    2.94
  -3  13  -4    3.60    2.81
   3 -12 -13   34.51    4.35
   3 -12 -12   62.42    5.09
   3 -12 -12   51.51    5.33
  -3  12  11   39.25    5.05
  -3  12  11   35.56    4.43
   3 -12 -11   36.23    3.92
   3 -12 -11   34.10    4.20
  -3  12  10   75.75    5.71
  -3  12  10   79.04    5.68
   3 -12 -10   72.76    5.56
  -3  12  10   80.65    5.38
   3 -12 -10   78.06    5.15
  -3  12   9    6.41    3.58
  -3  12   9    7.18    2.48
   3 -12  -9    3.97    2.13
  -3  12   9    6.75    2.42
  -3  12   9    8.70    2.23
  -3  12   9    8.68    3.31
  -3  12   8   37.98    3.91
  -3  12   8   48.16    4.29
  -3  12   8   40.48    4.43
  -3  12   8   30.40    2.58
  -3  12   8   37.97    3.74
  -3  12   8   40.69    3.82
  -3  12   7    5.65    1.99
  -3  12   7    9.90    2.91
  -3  12   7    8.18    2.17
  -3  12   7   10.17    3.37
  -3  12   7   10.34    2.01
  -3  12   7    5.32    2.41
  -3  12   7    8.47    3.07
  -3  12   7   10.15    2.88
  -3  12   6   11.05    2.34
  -3  12   6   16.82    3.60
  -3  12   6   12.13    2.94
  -3  12   6   14.86    3.12
  -3  12   6   10.60    3.04
  -3  12   6   12.82    3.09
  -3  12   6   12.85    2.78
  -3  12   5    2.92    2.03
  -3  12   5    4.87    3.17
  -3  12   5    5.84    2.83
  -3  12   5    5.17    2.19
  -3  12   5    5.77    2.67
  -3  12   5    5.77    2.83
  -3  12   5    4.59    2.71
  -3  12   5    4.14    2.32
  -3  12   4    3.81    2.36
  -3  12   4    6.86    3.36
  -3  12   4    5.48    2.83
  -3  12   4    8.34    2.63
  -3  12   4    3.49    2.39
  -3  12   4    3.04    2.51
  -3  12   4    4.43    2.97
  -3  12   4    5.02    2.20
  -3  12   3   59.17    4.35
  -3  12   3   67.72    5.13
  -3  12   3   73.69    5.12
  -3  12   3   59.02    3.62
  -3  12   3   55.73    3.51
  -3  12   3   59.05    4.52
  -3  12   3   64.67    3.49
  -3  12   2   30.86    3.29
  -3  12   2   36.33    4.21
  -3  12   2   42.57    4.16
  -3  12   2   33.14    2.48
  -3  12   2   27.46    2.46
  -3  12   2   36.15    2.70
  -3  12   1   -0.85    3.06
  -3  12   1   -1.53    2.29
  -3  12   1    1.42    1.34
  -3  12   1    1.32    1.30
  -3  12   1   -1.15    2.45
  -3  12   1    1.86    1.73
  -3  12   1    1.20    2.06
  -3  12   0   28.07    3.49
  -3  12   0   32.00    3.28
  -3  12   0   23.25    2.17
  -3  12   0   21.64    2.58
  -3  12   0   31.46    3.85
  -3  12  -1   51.41    3.83
  -3  12  -1   81.78    5.77
  -3  12  -1   58.39    3.69
  -3  12  -1   78.10    4.50
  -3  12  -1   54.15    3.59
  -3  12  -1   58.15    3.16
  -3  12  -2    6.56    2.02
  -3  12  -2   15.58    3.10
  -3  12  -2   19.39    3.03
  -3  12  -2    7.08    1.85
  -3  12  -2   11.93    2.17
  -3  12  -2   11.93    2.98
  -3  12  -3   -2.01    2.81
  -3  12  -3   -0.10    2.07
  -3  12  -3    3.35    3.03
  -3  12  -3   -1.91    2.64
  -3  12  -4    2.67    2.33
  -3  12  -4    0.23    2.58
  -3  12  -5   33.23    3.85
   3 -11 -13   66.98    5.45
   3 -11 -12   23.20    3.82
  -3  11  12   20.57    4.28
   3 -11 -12   19.94    3.24
  -3  11  12   23.25    4.11
   3 -11 -11    9.02    2.70
   3 -11 -11    9.52    2.45
  -3  11  11    7.53    3.53
  -3  11  11    9.32    3.52
  -3  11  10   72.63    5.33
  -3  11  10   58.91    4.99
   3 -11 -10   69.48    5.35
  -3  11  10   74.63    5.34
   3 -11 -10   78.13    5.09
  -3  11  10   70.42    5.42
  -3  11   9    7.33    2.13
   3 -11  -9    9.80    2.36
  -3  11   9   15.07    2.64
  -3  11   9   13.81    3.42
   3 -11  -9    6.32    2.02
  -3  11   9   13.51    3.46
  -3  11   8   39.69    3.68
  -3  11   8   38.17    4.10
  -3  11   8   31.48    2.62
   3 -11  -8   33.30    3.49
  -3  11   8   41.21    3.88
   3 -11  -8   38.00    3.24
  -3  11   8   43.74    3.82
  -3  11   7   -0.28    1.71
  -3  11   7    2.43    1.80
  -3  11   7    3.21    1.71
  -3  11   7    2.46    1.77
  -3  11   7    3.83    2.90
  -3  11   7    2.42    2.76
  -3  11   7    3.05    1.99
  -3  11   7    1.73    2.68
  -3  11   6   -0.26    1.78
  -3  11   6   -0.25    2.11
  -3  11   6    1.51    2.25
  -3  11   6    0.98    2.66
  -3  11   6    6.40    2.55
  -3  11   6    2.43    2.67
  -3  11   6    3.83    2.49
  -3  11   5    2.42    1.57
  -3  11   5    5.46    2.51
  -3  11   5    2.37    2.58
  -3  11   5    7.84    2.70
  -3  11   5    5.12    1.91
  -3  11   5    2.57    2.62
  -3  11   5    3.58    2.68
  -3  11   5    1.90    2.22
  -3  11   4    1.56    1.74
  -3  11   4    0.22    2.76
  -3  11   4    2.34    2.56
  -3  11   4   -0.24    2.34
  -3  11   4    1.95    2.09
  -3  11   4    0.40    2.45
  -3  11   4    2.93    2.68
  -3  11   4    1.37    2.10
  -3  11   3   10.58    2.35
  -3  11   3   18.88    3.36
  -3  11   3   23.49    3.23
  -3  11   3   15.29    2.42
  -3  11   3   15.68    2.47
  -3  11   3   16.06    2.29
  -3  11   2   15.10    2.72
  -3  11   2   18.56    3.40
  -3  11   2   18.86    3.20
  -3  11   2   13.81    2.11
  -3  11   2   15.14    2.10
  -3  11   2   20.51    2.26
  -3  11   1   12.80    3.26
  -3  11   1   11.03    2.54
  -3  11   1    8.89    1.62
  -3  11   1    9.69    1.67
  -3  11   1   11.85    2.60
  -3  11   1   11.01    1.84
  -3  11   1   11.52    2.15
  -3  11   0  102.14    4.98
  -3  11   0  103.38    6.21
  -3  11   0  103.74    5.22
  -3  11   0   86.77    3.87
  -3  11   0   91.85    4.31
  -3  11  -1  208.55    8.37
  -3  11  -1  221.06    7.71
  -3  11  -1  216.00    8.16
  -3  11  -2    2.56    2.23
  -3  11  -2   -0.71    2.08
  -3  11  -2    2.37    2.38
  -3  11  -2    2.53    1.98
  -3  11  -2    0.82    2.65
  -3  11  -2    0.09    1.88
  -3  11  -3    3.04    2.68
  -3  11  -3    5.44    2.40
  -3  11  -3    4.76    2.04
  -3  11  -4   93.81    6.09
  -3  11  -4   94.81    3.80
  -3  11  -5  131.41    7.42
  -3  11  -5  141.52    5.87
  -3  11  -6   69.62    5.01
  -3  11  -6   64.88    4.25
  -3  10  13   25.13    4.36
   3 -10 -13   23.15    3.43
   3 -10 -12    9.82    2.77
  -3  10  12    3.32    3.61
   3 -10 -12    5.38    2.24
  -3  10  12    4.14    3.36
  -3  10  11   87.91    5.83
  -3  10  11   74.58    5.73
   3 -10 -11   89.50    6.14
   3 -10 -11   89.01    5.56
  -3  10  11   80.13    5.58
  -3  10  11   84.64    5.81
  -3  10  10  302.93   12.60
  -3  10  10  278.37   12.57
   3 -10 -10  291.21   12.62
   3 -10 -10  303.65   12.15
  -3  10  10  299.71   11.66
  -3  10  10  319.96   12.21
  -3  10   9   14.86    2.78
  -3  10   9   16.88    2.80
   3 -10  -9   17.68    2.82
   3 -10  -9   16.94    2.40
  -3  10   9   17.32    3.38
  -3  10   9   14.32    3.34
  -3  10   8  178.27    8.18
  -3  10   8  179.15    7.81
  -3  10   8  154.13    7.96
   3 -10  -8  158.88    7.82
  -3  10   8  144.91    5.98
  -3  10   8  170.67    7.21
   3 -10  -8  179.07    7.61
   3 -10  -7   27.41    2.94
  -3  10   7   25.84    2.96
  -3  10   7   30.52    3.09
  -3  10   7   22.83    1.53
  -3  10   7   25.24    2.15
  -3  10   7   30.48    3.43
   3 -10  -7   29.31    2.64
  -3  10   7   28.11    3.09
  -3  10   6   52.13    3.98
   3 -10  -6   60.96    3.94
  -3  10   6   50.03    3.85
  -3  10   6   60.01    3.27
  -3  10   6   63.44    4.13
  -3  10   6   50.81    2.80
  -3  10   6   49.85    3.25
  -3  10   6   57.89    3.70
  -3  10   5   37.38    3.35
  -3  10   5   47.31    3.60
  -3  10   5   42.50    3.35
  -3  10   5   43.64    2.51
  -3  10   5   43.69    3.49
  -3  10   5   41.84    3.19
  -3  10   5   41.82    3.51
  -3  10   5   46.05    3.17
  -3  10   4    0.66    1.46
  -3  10   4    3.22    1.96
  -3  10   4    1.87    2.28
  -3  10   4    2.18    2.18
  -3  10   4    3.36    1.80
  -3  10   4    2.91    2.32
  -3  10   4    2.96    1.93
  -3  10   3  122.48    6.14
  -3  10   3  129.96    6.29
  -3  10   3  121.64    5.14
  -3  10   3  119.47    5.16
  -3  10   3  116.20    4.87
  -3  10   2   82.13    4.92
  -3  10   2   78.25    4.87
  -3  10   2   76.62    3.61
  -3  10   2   68.11    3.51
  -3  10   2   77.09    3.54
  -3  10   1   47.70    3.79
  -3  10   1   51.70    4.01
  -3  10   1   44.79    2.38
  -3  10   1   44.42    2.49
  -3  10   1   42.29    2.70
  -3  10   0  188.11    6.57
  -3  10   0  185.75    7.79
  -3  10   0   97.81    4.06
  -3  10   0  125.56    4.15
  -3  10   0  155.38    4.88
  -3  10   0  177.78    5.37
  -3  10  -1   12.63    2.70
  -3  10  -1    9.52    1.74
  -3  10  -1   10.33    2.33
  -3  10  -1   16.91    2.74
  -3  10  -2    4.54    2.33
  -3  10  -2    1.99    2.09
  -3  10  -2    5.41    2.07
  -3  10  -2    4.69    1.76
  -3  10  -2    3.04    2.11
  -3  10  -2    4.04    2.62
  -3  10  -3   32.07    2.35
  -3  10  -3   27.08    2.50
  -3  10  -3   33.36    4.06
  -3  10  -3   41.20    3.45
  -3  10  -3   37.90    2.73
   3 -10   3   39.81    2.51
  -3  10  -4   52.94    4.89
   3 -10   4   54.18    3.21
  -3  10  -4   54.05    4.01
  -3  10  -4   49.35    3.37
  -3  10  -5    3.97    1.46
  -3  10  -5    3.70    1.26
  -3  10  -5    5.61    2.42
  -3  10  -5    5.48    2.33
   3 -10   5    9.36    1.69
  -3  10  -5    6.05    2.37
  -3  10  -6    1.29    1.91
  -3  10  -6   -3.38    2.69
   3 -10   6    0.19    1.14
  -3  10  -6   -0.31    2.44
  -3  10  -6    0.25    2.20
   3 -10   7   -0.21    0.70
  -3  10  -7    1.22    2.65
  -3  10  -7    0.81    2.14
  -3  10  -8    4.50    3.04
   3  -9 -13   14.69    3.42
   3  -9 -13   19.82    3.38
  -3   9  13   15.35    3.69
   3  -9 -12   65.41    5.54
   3  -9 -12   80.71    5.49
  -3   9  12   73.41    5.33
  -3   9  12   74.36    5.32
   3  -9 -11    2.40    2.04
  -3   9  11    1.98    3.06
   3  -9 -11   -0.29    1.74
  -3   9  11    1.28    2.42
  -3   9  10    3.36    1.99
  -3   9  10    7.40    2.49
   3  -9 -10    2.83    2.18
   3  -9 -10    2.61    1.73
  -3   9  10    3.81    2.75
  -3   9  10    7.85    2.58
  -3   9   9    2.31    1.90
   3  -9  -9    4.62    2.02
  -3   9   9    4.10    2.07
   3  -9  -9    4.75    1.81
  -3   9   9    4.17    2.69
  -3   9   9    5.68    2.43
  -3   9   8    9.23    2.15
  -3   9   8    7.66    2.02
   3  -9  -8    8.43    2.10
  -3   9   8    8.78    2.55
  -3   9   8    9.25    2.13
   3  -9  -8    7.34    1.77
  -3   9   8   11.15    2.63
  -3   9   7    2.30    1.66
  -3   9   7    1.97    2.10
  -3   9   7    2.02    1.65
  -3   9   7    1.64    1.63
   3  -9  -7    0.96    1.54
   3  -9  -7    1.75    1.31
  -3   9   7    1.87    2.20
  -3   9   6   66.77    4.49
   3  -9  -6   65.97    4.16
  -3   9   6   73.74    4.49
  -3   9   6   65.20    3.09
  -3   9   6   78.75    4.30
  -3   9   6   53.86    3.09
  -3   9   6   73.18    3.86
   3  -9  -6   64.11    3.78
  -3   9   6   61.25    2.96
  -3   9   5  136.16    6.72
  -3   9   5  142.28    5.83
  -3   9   5  151.52    6.28
   3  -9  -5  144.04    6.44
  -3   9   5  148.18    5.86
  -3   9   4   50.04    3.50
  -3   9   4   41.93    3.33
  -3   9   4   42.64    2.96
  -3   9   4   42.18    2.38
  -3   9   4   42.91    3.26
  -3   9   4   38.73    2.75
   3  -9  -3  103.84    5.18
  -3   9   3   95.72    5.00
  -3   9   3   99.71    5.17
  -3   9   3   99.84    4.40
  -3   9   3   94.07    4.48
  -3   9   3   96.72    4.12
  -3   9   2  142.46    6.36
   3  -9  -2  149.84    6.32
  -3   9   2  148.16    6.82
  -3   9   2  142.44    5.30
  -3   9   2  132.27    5.27
  -3   9   2  139.59    5.16
   3  -9  -1  328.09   11.19
  -3   9   1  342.61   11.41
  -3   9   1  328.66   12.14
  -3   9   1  303.89    9.81
  -3   9   1  285.96    9.82
  -3   9   1  316.04    9.95
   3  -9   0  155.79    5.76
  -3   9   0  160.33    6.06
  -3   9   0  157.59    7.17
  -3   9   0  106.39    4.14
  -3   9   0  122.99    4.21
  -3   9   0  142.27    4.70
  -3   9   0  148.95    4.99
   3  -9   1  696.97   20.73
  -3   9  -1  692.90   20.86
  -3   9  -1  638.90   19.80
  -3   9  -1  605.71   20.14
  -3   9  -1  704.20   23.05
   3  -9   2  530.43   16.52
  -3   9  -2  516.87   16.15
  -3   9  -2  547.32   17.39
  -3   9  -2  565.02   19.42
   3  -9   3   43.88    2.24
  -3   9  -3   39.72    2.93
  -3   9  -3   45.92    4.28
   3  -9   3   47.11    2.73
  -3   9  -3   44.77    3.42
  -3   9  -3   45.10    2.86
  -3   9  -4  224.02    9.23
   3  -9   4  227.25    6.47
  -3   9  -4  215.90    6.08
  -3   9  -4  227.21    7.34
  -3   9  -5   43.83    4.49
   3  -9   5   53.95    3.30
  -3   9  -5   52.77    3.80
  -3   9  -5   50.47    3.45
  -3   9  -5   42.48    2.61
  -3   9  -6   20.47    2.44
   3  -9   6   24.07    2.47
  -3   9  -6   23.65    2.98
  -3   9  -6   27.39    2.97
  -3   9  -7   11.73    2.61
   3  -9   7   15.88    2.29
  -3   9  -7   17.10    2.94
  -3   9  -7   20.68    3.00
  -3   9  -8  230.44    9.54
  -3   9  -8  217.25    8.72
   3  -9   8  219.17    8.90
  -3   9  -9  322.53   12.52
   3  -9   9  331.47   12.87
   3  -8 -13  127.83    8.17
  -3   8  13  142.76    7.44
   3  -8 -13  151.35    8.04
  -3   8  12   30.14    3.63
   3  -8 -12   31.24    3.83
  -3   8  12   31.19    3.93
  -3   8  12   32.25    3.90
   3  -8 -12   33.83    3.64
  -3   8  12   30.27    3.43
  -3   8  11    0.31    1.92
  -3   8  11    3.19    2.19
   3  -8 -11    1.34    2.00
  -3   8  11    2.01    2.71
   3  -8 -11    1.41    1.66
  -3   8  11   -0.26    1.75
   3  -8 -10   14.13    2.66
   3  -8 -10   15.35    2.42
  -3   8  10   18.66    3.17
  -3   8  10   16.75    2.43
   3  -8  -9    5.32    2.06
   3  -8  -9    5.08    1.78
  -3   8   9    5.65    2.33
  -3   8   9    5.41    1.70
  -3   8   8    3.15    1.81
  -3   8   8    0.87    1.67
   3  -8  -8    2.28    1.63
   3  -8  -8    2.91    1.55
  -3   8   8    0.98    2.10
  -3   8   8    2.36    1.60
  -3   8   7  114.60    6.13
  -3   8   7  119.58    5.62
  -3   8   7  114.56    6.30
   3  -8  -7  122.01    6.08
  -3   8   7  114.25    5.36
   3  -8  -7  114.00    5.53
  -3   8   7  114.39    4.59
   3  -8  -6  196.24    7.66
  -3   8   6  192.76    7.97
  -3   8   6  175.92    5.62
  -3   8   6  174.31    7.00
  -3   8   6  168.55    5.79
  -3   8   6  189.15    6.78
   3  -8  -6  188.55    7.13
  -3   8   5    0.64    1.36
   3  -8  -5    0.89    1.26
  -3   8   5    1.91    1.54
  -3   8   5    3.88    1.22
  -3   8   5    1.36    1.40
   3  -8  -5    3.06    1.37
  -3   8   5    3.49    1.46
   3  -8  -5    3.87    1.20
  -3   8   4  121.94    5.85
   3  -8  -4  113.06    5.72
  -3   8   4  112.79    5.12
  -3   8   4  122.70    5.09
  -3   8   4  119.39    4.22
   3  -8  -4  122.20    5.38
  -3   8   4  122.64    4.78
   3  -8  -3   16.04    2.00
  -3   8   3   20.58    2.32
  -3   8   3   21.00    1.95
  -3   8   3   17.56    2.11
  -3   8   3   17.59    1.66
   3  -8  -2  254.38    9.37
  -3   8   2  247.93    9.30
  -3   8   2  252.14    9.56
  -3   8   2  242.19    8.19
  -3   8   2  232.62    8.18
  -3   8   2  251.50    8.01
  -3   8   1  107.61    4.80
   3  -8  -1  101.58    4.65
  -3   8   1  108.08    5.33
  -3   8   1   97.13    3.65
  -3   8   1   89.64    3.75
  -3   8   1   96.92    3.68
  -3   8   0   11.24    2.05
  -3   8   0   11.24    0.97
  -3   8   0    8.70    0.92
  -3   8   0    9.66    1.73
   3  -8   0   13.35    1.57
  -3   8   0   12.69    1.49
  -3   8   0   12.00    1.32
  -3   8  -1   25.23    2.44
   3  -8   1   29.10    2.03
  -3   8  -1   23.82    2.11
  -3   8  -1   24.58    1.68
  -3   8  -1   27.62    2.95
   3  -8   2    2.30    0.89
  -3   8  -2    3.79    1.95
  -3   8  -2    2.77    1.75
   3  -8   2    2.87    0.83
  -3   8  -2    0.83    1.52
  -3   8  -2    2.89    1.34
  -3   8  -3   14.61    2.19
   3  -8   3   11.99    1.23
  -3   8  -3   13.51    2.62
  -3   8  -3   12.96    2.00
   3  -8   3   11.99    1.40
  -3   8  -3   13.31    1.84
  -3   8  -4   49.88    3.01
   3  -8   4   47.71    2.21
  -3   8  -4   47.54    4.32
  -3   8  -4   41.66    2.24
   3  -8   4   46.20    2.81
  -3   8  -4   42.48    3.34
  -3   8  -4   45.03    2.98
  -3   8  -5   21.92    2.02
  -3   8  -5   21.07    2.14
   3  -8   5   25.00    1.32
  -3   8  -5   21.12    3.27
   3  -8   5   22.20    2.09
  -3   8  -5   26.98    2.67
  -3   8  -5   28.59    2.78
  -3   8  -6    1.91    2.00
   3  -8   6   -0.18    1.22
  -3   8  -6    2.79    2.19
  -3   8  -6    0.22    1.56
  -3   8  -7   -0.12    2.31
  -3   8  -7    0.49    1.79
   3  -8   7    1.22    1.40
  -3   8  -7    2.20    2.28
  -3   8  -8  195.86    8.29
  -3   8  -8  214.20   10.93
   3  -8   8  230.74    9.28
  -3   8  -8  235.98    9.82
  -3   8  -8  210.62    8.86
  -3   8  -9    4.39    2.98
   3  -8   9    3.52    1.77
  -3   8  -9    1.95    2.73
  -3   8  -9    2.04    2.02
   3  -8  10    7.12    2.33
  -3   8 -10    3.35    3.04
  -3   8 -11    1.31    3.15
  -3   7  13   65.08    5.61
   3  -7 -13   63.88    5.51
  -3   7  13   60.31    4.78
  -3   7  13   67.87    5.18
   3  -7 -13   75.07    5.47
  -3   7  12  124.32    7.19
   3  -7 -12  126.07    7.46
  -3   7  12  107.71    7.13
   3  -7 -12  133.86    7.15
  -3   7  12  122.93    6.57
  -3   7  12  125.51    6.69
  -3   7  11   18.27    2.94
  -3   7  11   17.79    3.18
   3  -7 -11   24.95    3.22
  -3   7  11   27.05    3.08
   3  -7 -11   25.20    3.03
  -3   7  11   26.01    2.88
  -3   7  10   -0.29    1.65
  -3   7  10   -0.98    1.86
   3  -7 -10    0.30    1.70
  -3   7  10   -1.03    1.79
   3  -7 -10    1.02    1.68
  -3   7  10    1.41    1.49
   3  -7  -9   36.21    3.53
  -3   7   9   40.98    3.41
   3  -7  -9   45.59    3.50
  -3   7   9   42.75    3.32
   3  -7  -8  167.11    7.71
   3  -7  -8  177.62    7.41
  -3   7   8  165.49    6.97
  -3   7   8  151.36    7.05
  -3   7   7    2.60    1.64
  -3   7   7   -0.26    1.58
   3  -7  -7    0.22    1.54
   3  -7  -7    1.07    1.14
  -3   7   7    0.43    1.36
  -3   7   7    0.17    1.21
  -3   7   6  227.82    9.13
   3  -7  -6  218.19    9.13
  -3   7   6  214.86    8.29
   3  -7  -6  202.12    8.63
   3  -7  -6  215.20    8.30
  -3   7   6  223.95    8.02
  -3   7   6  212.55    7.19
   3  -7  -5   36.31    3.00
  -3   7   5   32.22    2.90
  -3   7   5   38.91    2.13
  -3   7   5   37.50    2.46
   3  -7  -5   37.71    2.76
   3  -7  -5   36.27    2.44
  -3   7   5   34.46    2.31
  -3   7   5   36.19    1.83
  -3   7   4    4.13    1.36
   3  -7  -4    3.67    1.28
  -3   7   4    2.58    1.33
  -3   7   4    3.70    1.08
  -3   7   4    3.46    0.82
   3  -7  -4    4.24    1.17
   3  -7  -4    5.12    1.01
  -3   7   4    3.74    1.05
  -3   7   3   67.17    3.80
   3  -7  -3   71.43    3.93
  -3   7   3   69.03    3.58
  -3   7   3   68.58    3.13
  -3   7   3   64.51    2.55
   3  -7  -3   67.43    3.37
  -3   7   3   65.89    2.86
  -3   7   2    9.08    1.50
   3  -7  -2    9.25    1.47
  -3   7   2    8.73    1.55
  -3   7   2    8.77    1.11
  -3   7   2   10.53    1.37
  -3   7   2    9.37    1.04
  -3   7   1   23.01    2.05
   3  -7  -1   27.30    2.12
  -3   7   1   22.83    2.28
  -3   7   1   23.84    1.41
  -3   7   1   21.30    1.39
  -3   7   1   24.57    1.34
   3  -7   0   53.52    2.86
  -3   7   0   51.97    2.82
  -3   7   0   51.08    3.39
  -3   7   0   43.08    1.56
  -3   7   0   44.92    1.80
  -3   7   0   47.59    1.92
  -3   7  -1    1.06    0.96
   3  -7   1    0.23    0.77
  -3   7  -1    0.55    1.09
  -3   7  -1    1.72    0.85
  -3   7  -1    1.58    1.28
   3  -7   2    3.70    0.93
  -3   7  -2    2.15    1.29
  -3   7  -2    2.24    1.52
   3  -7   2    3.65    0.78
  -3   7  -2    3.42    1.33
  -3   7  -2    2.26    1.07
  -3   7  -3   48.77    2.74
   3  -7   3   47.25    2.23
  -3   7  -3   50.23    3.83
   3  -7   3   44.96    2.27
  -3   7  -3   47.66    2.36
  -3   7  -3   49.31    2.89
  -3   7  -4   55.29    3.13
   3  -7   4   54.47    2.55
  -3   7  -4   43.58    4.02
  -3   7  -4   55.83    2.55
   3  -7   4   53.48    2.97
  -3   7  -4   50.78    3.01
  -3   7  -4   56.57    3.46
  -3   7  -5  485.99   15.81
  -3   7  -5  511.21   15.76
   3  -7   5  489.70   15.59
   3  -7   5  518.57   16.70
  -3   7  -5  536.15   16.46
  -3   7  -5  518.52   17.26
  -3   7  -6    4.83    1.83
  -3   7  -6    3.76    1.97
   3  -7   6    3.30    0.70
  -3   7  -6    5.61    1.70
   3  -7   6    4.68    1.37
  -3   7  -6    4.68    2.05
  -3   7  -7   25.26    2.81
  -3   7  -7   18.20    1.93
   3  -7   7   15.07    1.07
  -3   7  -7   21.27    3.37
  -3   7  -7   24.73    2.79
   3  -7   7   29.31    2.54
  -3   7  -7   22.07    2.76
  -3   7  -8   22.92    3.18
  -3   7  -8   21.30    3.54
  -3   7  -8   21.90    2.78
   3  -7   8   21.20    2.44
  -3   7  -8   27.99    3.11
  -3   7  -9    1.91    2.86
  -3   7  -9    1.59    2.20
  -3   7  -9    0.28    1.98
   3  -7   9    2.61    1.62
  -3   7  -9    3.20    2.50
  -3   7 -10   35.94    4.14
  -3   7 -10   45.79    4.99
   3  -7  10   41.87    3.76
  -3   7 -10   42.32    4.07
  -3   7 -10   42.76    4.01
  -3   7 -11   -1.09    3.41
  -3   7 -11    1.57    2.75
   3  -7  11    1.13    1.93
  -3   7 -12   78.54    5.82
   3  -6 -15    3.18    2.31
   3  -6 -14    8.09    2.16
  -3   6  13   52.68    4.42
   3  -6 -13   41.47    3.62
  -3   6  13   37.94    4.03
  -3   6  13   37.98    4.39
   3  -6 -13   49.76    4.70
  -3   6  13   45.28    4.14
   3  -6 -13   44.87    4.25
  -3   6  12    1.39    1.79
   3  -6 -12    0.23    1.51
  -3   6  12    0.93    2.03
   3  -6 -12    1.06    2.07
  -3   6  12   -1.44    2.22
  -3   6  12    2.03    1.98
   3  -6 -12    0.30    1.85
   3  -6 -11  117.39    6.78
  -3   6  11  110.52    6.80
  -3   6  11  107.24    6.08
   3  -6 -11  113.82    5.72
  -3   6  11  117.11    6.58
  -3   6  11  119.26    6.11
   3  -6 -11  122.31    6.53
  -3   6  10  101.65    5.73
  -3   6  10   88.60    5.81
   3  -6 -10   90.02    5.69
   3  -6 -10   80.72    5.08
  -3   6  10   83.35    4.81
  -3   6  10   91.42    5.18
   3  -6 -10   94.20    4.75
  -3   6   9   32.99    3.23
  -3   6   9   29.38    3.28
   3  -6  -9   27.17    3.00
  -3   6   9   26.52    2.60
   3  -6  -9   28.79    2.90
   3  -6  -9   28.40    2.33
  -3   6   9   28.80    2.81
   3  -6  -8    1.19    1.41
  -3   6   8    3.83    1.34
   3  -6  -8    4.39    1.44
  -3   6   8    3.66    1.44
   3  -6  -7  232.02    9.55
   3  -6  -7  241.71    9.24
  -3   6   7  233.39    8.82
  -3   6   7  246.79    9.25
   3  -6  -6  113.36    5.85
  -3   6   6  117.00    5.26
   3  -6  -6  126.49    5.78
   3  -6  -6  118.52    5.32
  -3   6   6  114.74    4.98
  -3   6   5    2.91    1.43
   3  -6  -5    1.20    1.25
  -3   6   5    2.48    0.88
  -3   6   5    2.87    0.98
   3  -6  -5    3.06    1.25
   3  -6  -5    2.31    1.01
  -3   6   5    2.28    0.88
  -3   6   4    3.73    1.29
   3  -6  -4    3.09    1.19
  -3   6   4    5.31    1.11
  -3   6   4    3.28    0.93
  -3   6   4    3.26    0.63
   3  -6  -4    2.20    1.02
   3  -6  -4    3.26    0.89
  -3   6   4    4.17    0.88
  -3   6   3   30.63    2.40
   3  -6  -3   30.68    2.44
   3  -6  -3   27.23    1.95
  -3   6   3   24.12    1.90
  -3   6   3   26.00    1.12
  -3   6   3   29.30    1.78
   3  -6  -3   24.59    1.88
   3  -6  -3   26.79    1.69
  -3   6   3   30.40    1.59
   3  -6  -2  117.96    4.65
   3  -6  -2  128.01    5.41
  -3   6   2  122.90    5.35
   3  -6  -2  118.30    5.13
  -3   6   2  113.91    5.05
  -3   6   2  118.97    4.39
  -3   6   2  123.01    4.41
  -3   6   2  122.81    4.13
   3  -6  -1  393.77   12.13
  -3   6   1  364.54   12.00
   3  -6  -1  367.73   12.32
  -3   6   1  361.52   12.21
  -3   6   1  347.43   10.70
  -3   6   1  328.74   10.55
  -3   6   1  350.34   10.49
   3  -6   0  124.07    5.03
  -3   6   0  136.97    5.17
  -3   6   0  124.98    3.75
   3  -6   0  132.97    5.72
  -3   6   0  134.50    5.71
   3  -6   1  179.52    6.31
  -3   6  -1  186.62    6.40
  -3   6  -1  170.37    5.20
  -3   6  -1  187.25    6.07
   3  -6   1  187.93    7.47
  -3   6  -1  188.78    7.47
   3  -6   2   58.60    2.96
  -3   6  -2   67.03    3.13
  -3   6  -2   67.87    4.20
   3  -6   2   58.99    2.61
  -3   6  -2   66.05    3.24
  -3   6  -2   63.95    2.56
  -3   6  -3    4.43    0.68
   3  -6   3    4.95    0.88
  -3   6  -3    5.04    1.20
  -3   6  -3    7.28    1.74
  -3   6  -3    6.87    1.34
   3  -6   3    4.52    0.83
  -3   6  -3    5.89    1.14
  -3   6  -4    0.43    1.24
  -3   6  -4   -0.15    1.17
   3  -6   4    0.34    0.64
  -3   6  -4    0.57    1.43
   3  -6   4    0.32    0.74
  -3   6  -4   -0.18    1.26
  -3   6  -5   12.97    1.81
  -3   6  -5   13.06    2.09
  -3   6  -5   10.62    1.78
   3  -6   5   13.06    1.20
   3  -6   5   11.98    1.50
  -3   6  -5   12.12    1.89
  -3   6  -6   36.04    2.76
  -3   6  -6   33.91    2.64
   3  -6   6   28.70    1.81
  -3   6  -6   33.39    2.84
   3  -6   6   30.07    2.46
  -3   6  -6   30.98    2.77
  -3   6  -7   99.99    4.62
   3  -6   7  102.37    4.07
  -3   6  -7  115.00    6.67
  -3   6  -7  109.51    5.06
   3  -6   7  108.60    5.21
  -3   6  -7  109.64    5.69
  -3   6  -7  108.39    5.28
  -3   6  -8   20.85    2.86
  -3   6  -8   19.23    2.53
   3  -6   8   20.47    1.47
  -3   6  -8   26.64    3.49
   3  -6   8   22.67    2.06
  -3   6  -8   22.98    2.84
   3  -6   8   21.02    2.33
  -3   6  -8   21.11    2.74
  -3   6  -9  126.22    5.00
   3  -6   9   11.18    0.92
  -3   6  -9  123.61    6.60
   3  -6   9  132.64    4.46
  -3   6  -9  119.92    5.49
   3  -6   9  129.02    5.18
  -3   6  -9  120.11    5.15
  -3   6 -10    1.44    2.85
   3  -6  10    0.07    0.16
   3  -6  10    0.07    0.18
  -3   6 -10   -0.77    2.34
   3  -6  10    4.27    1.56
  -3   6 -10    7.59    2.27
   3  -6  10    5.65    1.84
  -3   6 -10    1.88    2.45
  -3   6 -11   17.19    3.69
  -3   6 -11   15.75    3.34
   3  -6  11   16.85    2.77
  -3   6 -11   17.12    3.23
   3  -6  11   16.96    2.32
  -3   6 -11   13.93    2.89
  -3   6 -12    4.78    3.41
   3  -6  12    4.91    2.32
  -3   6 -12    7.10    2.81
   3  -5 -15    2.05    2.10
  -3   5  14    5.24    2.51
   3  -5 -14    6.81    2.19
  -3   5  13   18.31    3.03
  -3   5  13   17.34    3.24
   3  -5 -13   19.52    3.42
  -3   5  13   18.16    2.89
   3  -5 -13   19.04    3.10
  -3   5  13   13.92    2.73
   3  -5 -13   16.81    2.63
  -3   5  12   36.76    3.70
  -3   5  12   36.01    4.01
   3  -5 -12   34.23    3.94
  -3   5  12   37.76    3.51
   3  -5 -12   34.12    3.66
   3  -5 -12   35.85    3.23
  -3   5  12   29.48    3.35
  -3   5  11    7.31    2.21
   3  -5 -11    7.62    2.32
  -3   5  11    4.61    2.19
   3  -5 -11    5.78    2.01
  -3   5  11    6.87    2.05
   3  -5 -11    5.74    1.67
  -3   5  11    5.94    1.97
  -3   5  10   10.08    2.24
  -3   5  10   14.00    2.58
   3  -5 -10   12.13    2.36
  -3   5  10   14.58    2.14
   3  -5 -10   11.70    2.21
  -3   5  10    9.44    2.07
   3  -5 -10   11.07    1.79
  -3   5   9   41.68    3.48
  -3   5   9   33.77    3.43
   3  -5  -9   35.93    3.42
   3  -5  -9   40.95    3.27
  -3   5   9   32.48    2.93
   3  -5  -9   39.48    2.77
  -3   5   9   40.41    3.19
  -3   5   8  118.53    5.99
  -3   5   8  106.95    6.09
   3  -5  -8  111.57    5.49
  -3   5   8  101.89    5.18
   3  -5  -8  111.63    4.90
  -3   5   8  115.30    5.56
   3  -5  -8  115.11    5.91
  -3   5   7    1.72    1.49
  -3   5   7    2.91    1.25
   3  -5  -7    1.78    0.90
   3  -5  -7    1.20    1.06
  -3   5   7    2.82    1.18
   3  -5  -7    3.91    1.46
  -3   5   6    6.90    1.35
   3  -5  -6    8.04    1.03
   3  -5  -6    8.61    1.64
  -3   5   6    8.23    1.35
   3  -5  -6    7.96    1.39
   3  -5  -5   27.71    1.34
  -3   5   5   25.82    1.35
   3  -5  -5   27.87    2.27
  -3   5   5   24.01    2.02
   3  -5  -5   25.79    2.50
   3  -5  -5   26.31    2.03
  -3   5   5   25.48    1.88
   3  -5  -4  521.53   16.33
  -3   5   4  537.90   16.21
   3  -5  -4  519.02   17.19
  -3   5   4  549.43   16.97
   3  -5  -4  512.68   17.67
  -3   5   4  509.14   17.60
   3  -5  -4  546.19   16.88
  -3   5   4  539.33   16.60
  -3   5   3  730.55   22.80
   3  -5  -3  715.41   22.76
  -3   5   3  714.58   21.73
   3  -5  -3  704.93   21.87
  -3   5   3  728.57   21.85
   3  -5  -3  710.83   22.12
  -3   5   3  710.13   21.49
   3  -5  -3  691.43   21.68
  -3   5   2  509.43   16.23
   3  -5  -2  477.03   16.16
   3  -5  -2  491.75   15.85
  -3   5   2  488.62   15.73
  -3   5   2  493.88   15.19
   3  -5  -2  481.60   15.42
   3  -5  -2  516.21   15.09
  -3   5   2  483.89   14.85
   3  -5  -1   71.02    2.76
  -3   5   1   65.81    3.47
   3  -5  -1   70.82    3.49
  -3   5   1   73.18    3.54
   3  -5  -1   75.18    3.61
  -3   5   1   67.38    2.54
  -3   5   1   69.49    2.38
  -3   5   1   68.60    2.36
  -3   5   1   66.48    2.26
  -3   5   0 1592.77   48.73
   3  -5   0 1660.97   48.87
   3  -5   0 1577.01   48.21
  -3   5   0 1723.99   48.40
  -3   5   0 1579.30   47.31
   3  -5   1  326.77   11.86
  -3   5  -1  333.30   11.87
   3  -5   1  323.75   11.01
  -3   5  -1  333.79   11.08
  -3   5  -1  335.69   10.60
  -3   5  -2  130.37    6.29
   3  -5   2  142.18    6.44
   3  -5   2  143.70    5.40
  -3   5  -2  151.51    5.54
   3  -5   2  146.55    4.87
  -3   5  -2  148.43    5.41
  -3   5  -2  136.12    4.69
  -3   5  -3  390.72   13.05
  -3   5  -3  398.98   12.11
   3  -5   3  414.31   13.08
   3  -5   3  418.73   14.67
  -3   5  -3  369.55   14.40
   3  -5   3  424.01   12.83
  -3   5  -3  409.86   13.38
  -3   5  -3  422.33   12.70
  -3   5  -4   15.15    1.41
  -3   5  -4   16.89    1.54
   3  -5   4   17.73    1.42
  -3   5  -4   13.96    1.60
   3  -5   4   15.99    1.40
  -3   5  -4   18.80    1.61
  -3   5  -5  317.73   10.56
   3  -5   5  304.82   10.35
  -3   5  -5  324.05   10.34
   3  -5   5  319.54   10.18
   3  -5   5  310.91   10.73
  -3   5  -5  311.92   11.24
  -3   5  -5  306.27   10.64
  -3   5  -6  248.44    8.38
   3  -5   6  214.50    7.92
  -3   5  -6  224.14   10.07
   3  -5   6  238.18    8.07
  -3   5  -6  227.50    8.26
   3  -5   6  230.48    8.57
  -3   5  -6  227.23    9.08
  -3   5  -6  231.85    8.55
  -3   5  -7  147.75    6.07
   3  -5   7  150.11    5.65
  -3   5  -7  146.56    7.63
   3  -5   7  147.03    5.85
  -3   5  -7  142.44    6.22
   3  -5   7  143.64    6.30
  -3   5  -7  154.72    6.88
  -3   5  -7  147.04    6.41
  -3   5  -8   70.10    4.13
   3  -5   8   66.42    3.28
  -3   5  -8   67.48    5.02
   3  -5   8   73.62    3.74
  -3   5  -8   66.24    4.16
   3  -5   8   75.78    4.21
  -3   5  -8   64.73    4.14
  -3   5  -8   68.72    4.39
  -3   5  -9   24.10    3.15
  -3   5  -9   20.09    2.98
   3  -5   9   18.30    1.69
  -3   5  -9   15.27    2.90
   3  -5   9   18.81    2.03
  -3   5  -9   17.60    2.45
   3  -5   9   22.57    2.44
  -3   5  -9   16.73    2.45
  -3   5 -10   92.72    5.36
   3  -5  10   83.90    3.70
  -3   5 -10   91.26    6.00
   3  -5  10   88.95    4.45
  -3   5 -10   86.20    5.33
   3  -5  10   92.18    4.99
  -3   5 -10   83.75    5.00
  -3   5 -11    1.66    2.96
   3  -5  11    0.24    0.31
   3  -5  11    0.11    0.26
  -3   5 -11    1.88    2.34
  -3   5 -11   -0.31    2.01
   3  -5  11    2.42    1.40
   3  -5  11    0.25    1.67
  -3   5 -11    1.80    2.13
  -3   5 -12   15.39    3.53
  -3   5 -12   16.04    3.63
   3  -5  12   15.79    2.86
  -3   5 -12   21.77    3.33
   3  -5  12   17.59    2.45
  -3   5 -13    3.98    3.52
  -3   5 -13    6.76    2.81
   3  -4 -14    1.39    1.99
  -3   4  14    0.31    2.04
  -3   4  14    1.42    2.16
  -3   4  13   90.87    6.06
   3  -4 -13   83.50    5.32
  -3   4  13   93.78    5.91
   3  -4 -13   83.77    6.10
  -3   4  13   85.46    5.76
  -3   4  13   86.39    5.64
   3  -4 -13   90.27    5.90
  -3   4  12    1.71    1.73
   3  -4 -12    1.87    1.62
  -3   4  12    0.28    1.74
   3  -4 -12    1.37    1.81
  -3   4  12    4.95    2.36
  -3   4  12    0.54    1.71
   3  -4 -12   -1.20    1.87
  -3   4  11   87.28    5.65
   3  -4 -11   74.59    4.56
  -3   4  11   76.75    4.94
   3  -4 -11   79.11    5.33
  -3   4  11   83.53    5.15
  -3   4  11   77.09    4.85
   3  -4 -11   76.48    5.02
   3  -4 -10   12.70    1.93
  -3   4  10   11.22    2.07
  -3   4  10   12.60    2.39
  -3   4  10   11.64    2.57
   3  -4 -10   13.36    2.49
   3  -4 -10   16.85    2.54
  -3   4  10   13.27    2.18
  -3   4   9   23.15    2.52
   3  -4  -9   19.25    2.09
  -3   4   9   22.42    2.60
  -3   4   9   17.94    2.63
   3  -4  -9   21.01    2.64
   3  -4  -9   18.62    2.40
  -3   4   9   20.38    2.31
  -3   4   8  167.02    7.97
  -3   4   8  185.60    7.87
  -3   4   8  172.55    7.18
   3  -4  -8  160.75    7.28
   3  -4  -8  162.63    6.68
  -3   4   8  172.93    7.38
   3  -4  -8  174.81    7.76
   3  -4  -7  121.29    5.03
  -3   4   7  124.92    5.65
   3  -4  -7  125.75    5.95
   3  -4  -7  121.52    6.04
  -3   4   7  128.36    6.04
  -3   4   7  114.37    5.35
   3  -4  -7  121.17    5.60
  -3   4   6   11.03    1.76
   3  -4  -6    8.72    0.65
  -3   4   6    8.27    1.50
   3  -4  -6    9.60    1.13
   3  -4  -6   10.18    1.63
   3  -4  -6    8.46    1.39
  -3   4   6    8.27    1.30
   3  -4  -5   76.11    2.80
   3  -4  -5   75.52    3.12
   3  -4  -5   76.38    3.95
  -3   4   5   81.93    3.85
  -3   4   5   74.11    2.78
  -3   4   5   74.06    3.56
   3  -4  -5   77.57    3.71
  -3   4   4 3616.36  106.78
   3  -4  -4 3795.73  106.94
   3  -4  -4 3584.50  107.86
   3  -4  -4 3708.61  106.77
  -3   4   4 3717.53  107.67
   3  -4  -4 3646.06  107.51
  -3   4   4 3585.24  107.31
  -3   4   3 7641.79  218.75
   3  -4  -3 7425.26  218.88
  -3   4   3 7595.39  219.08
   3  -4  -3 7496.50  219.29
   3  -4  -3 7780.59  219.94
   3  -4  -3 7404.71  218.90
  -3   4   3 7555.73  218.77
  -3   4   2  704.64   21.04
   3  -4  -2  688.33   21.13
   3  -4  -2  677.19   20.90
  -3   4   2  684.85   20.74
   3  -4  -2  687.38   21.64
  -3   4   2  701.12   21.66
   3  -4  -2  676.03   20.56
  -3   4   2  680.55   20.44
  -3   4   1   12.63    1.30
   3  -4  -1   13.19    1.36
   3  -4  -1   12.58    0.93
  -3   4   1   13.68    0.90
  -3   4   1   12.40    0.64
   3  -4  -1   16.03    1.51
  -3   4   1   12.98    1.41
   3  -4   0   14.01    1.55
  -3   4   0   15.50    1.46
   3  -4   0   13.83    1.34
  -3   4   0   16.63    0.89
   3  -4   1  106.76    4.84
  -3   4  -1  106.55    4.78
   3  -4   1  103.28    4.23
  -3   4  -1   91.34    4.15
  -3   4  -1  106.31    3.76
   3  -4   2  116.59    5.53
  -3   4  -2  114.20    5.45
  -3   4  -2  122.71    4.82
   3  -4   2  115.53    4.71
   3  -4   2  127.25    4.07
  -3   4  -2  121.78    4.58
  -3   4  -2  121.23    4.00
  -3   4  -3  488.44   15.32
  -3   4  -3  468.86   14.40
   3  -4   3  485.62   15.29
   3  -4   3  486.77   16.61
   3  -4   3  501.45   14.89
  -3   4  -3  490.36   15.44
  -3   4  -3  484.47   14.82
  -3   4  -4  223.61    7.97
  -3   4  -4  231.05    7.51
   3  -4   4  228.30    7.93
   3  -4   4  226.47    7.34
   3  -4   4  219.24    7.76
  -3   4  -4  241.56    7.84
  -3   4  -4  237.52    8.35
   3  -4   5    0.10    0.71
  -3   4  -5    1.37    1.57
  -3   4  -5    0.44    1.00
   3  -4   5    1.04    0.62
  -3   4  -5    1.21    1.12
  -3   4  -5    0.42    0.87
  -3   4  -5    0.52    1.03
   3  -4   5    0.84    0.75
  -3   4  -6   34.17    2.51
   3  -4   6   34.57    2.20
  -3   4  -6   41.64    3.45
   3  -4   6   35.38    2.11
  -3   4  -6   38.20    2.68
   3  -4   6   36.80    2.43
  -3   4  -6   34.59    2.73
  -3   4  -6   29.50    2.49
  -3   4  -7  363.82   12.25
   3  -4   7  352.63   11.98
  -3   4  -7  347.93   13.87
  -3   4  -7  359.56   12.38
   3  -4   7  360.17   12.02
   3  -4   7  372.85   12.54
  -3   4  -7  356.31   12.55
  -3   4  -7  352.53   13.00
  -3   4  -8   60.21    3.90
  -3   4  -8   52.39    3.76
   3  -4   8   54.77    3.04
  -3   4  -8   56.35    4.42
   3  -4   8   52.03    3.08
  -3   4  -8   52.47    3.76
   3  -4   8   55.17    3.51
  -3   4  -8   49.37    3.58
   3  -4   9   19.98    1.91
  -3   4  -9   24.18    3.20
  -3   4  -9   26.24    2.91
   3  -4   9   22.29    2.15
  -3   4  -9   19.57    3.16
  -3   4  -9   23.33    2.97
  -3   4  -9   22.40    2.64
   3  -4   9   21.83    2.40
   3  -4  10    1.16    1.02
  -3   4 -10    0.99    1.87
  -3   4 -10    0.54    1.65
   3  -4  10   -0.54    1.18
  -3   4 -10    1.76    3.09
  -3   4 -10    1.73    2.43
   3  -4  10    0.87    1.48
  -3   4 -10    0.46    1.78
   3  -4  11    5.48    1.24
   3  -4  11    5.03    1.39
  -3   4 -11    3.82    2.24
   3  -4  11    4.97    1.71
  -3   4 -11    3.39    2.88
   3  -4  11    5.55    1.82
  -3   4 -11    7.65    2.09
   3  -4  12   -0.14    0.35
   3  -4  12    0.31    0.35
  -3   4 -12   14.55    3.05
   3  -4  12   15.27    2.28
  -3   4 -12   11.25    3.31
  -3   4 -12   17.72    2.93
   3  -4  12   15.60    2.59
  -3   4 -13   15.52    3.77
  -3   4 -13   14.72    3.27
   3  -4  13   16.09    2.87
  -3   4 -13   17.19    3.02
   3  -4  13   15.11    2.59
  -3   4 -14   13.61    3.80
   3  -3 -14   -0.28    2.04
  -3   3  14    0.67    2.18
  -3   3  14   -0.58    2.13
  -3   3  13    5.61    2.34
   3  -3 -13    0.10    0.23
   3  -3 -13    0.09    0.17
   3  -3 -13    8.39    2.25
  -3   3  13    3.55    2.05
  -3   3  13    5.45    2.13
   3  -3 -13    3.93    2.23
  -3   3  12  183.98    7.22
  -3   3  12  179.88    6.65
   3  -3 -12    1.61    0.53
   3  -3 -12  166.29    7.15
   3  -3 -12  185.45    6.37
  -3   3  12  177.98    6.74
   3  -3 -12  173.03    6.86
  -3   3  11   -0.51    1.64
   3  -3 -11    0.43    0.76
   3  -3 -11    0.40    0.87
   3  -3 -11    4.34    1.89
  -3   3  11    0.30    1.92
   3  -3 -11    1.37    1.62
  -3   3  11    2.28    1.62
  -3   3  10  126.64    6.51
  -3   3  10  107.89    5.81
   3  -3 -10  104.44    4.20
   3  -3 -10  103.72    4.31
  -3   3  10  105.01    5.82
   3  -3 -10  114.37    6.27
  -3   3  10  116.41    5.91
   3  -3 -10  113.69    5.98
  -3   3   9  301.75   12.15
  -3   3   9  303.35   11.70
   3  -3  -9  307.45    9.80
   3  -3  -9  290.58    9.89
   3  -3  -9  291.68   11.92
  -3   3   9  320.76   11.73
  -3   3   9  292.06   11.41
   3  -3  -9  315.12   11.74
  -3   3   8  760.83   25.92
  -3   3   8  799.61   25.55
   3  -3  -8  757.18   23.65
   3  -3  -8  783.81   23.52
   3  -3  -8  820.59   25.86
  -3   3   8  752.27   25.23
  -3   3   8  792.54   25.19
   3  -3  -8  810.90   25.40
   3  -3  -7  350.84   12.81
  -3   3   7  336.43   12.57
   3  -3  -7  342.30   10.93
   3  -3  -7  356.41   12.76
   3  -3  -7  355.53   11.88
  -3   3   7  359.97   12.51
  -3   3   7  350.06   12.29
   3  -3  -7  351.20   12.42
   3  -3  -6   88.18    4.66
  -3   3   6   97.34    4.72
   3  -3  -6   87.21    3.28
  -3   3   6   85.65    4.30
   3  -3  -6   89.78    4.56
   3  -3  -6   82.90    3.83
  -3   3   6   83.37    4.16
   3  -3  -6   94.69    4.37
  -3   3   5 1272.38   39.87
   3  -3  -5 1294.49   38.38
   3  -3  -5 1272.88   38.75
  -3   3   5 1356.22   39.55
   3  -3  -5 1305.15   39.70
  -3   3   5 1278.63   39.27
  -3   3   5 1334.21   38.39
   3  -3  -5 1279.24   39.35
  -3   3   4    3.33    1.20
   3  -3  -4    5.18    0.72
   3  -3  -4    4.96    0.70
  -3   3   4    4.57    1.09
   3  -3  -4    3.41    1.01
  -3   3   4    5.58    0.77
  -3   3   4    4.44    0.90
   3  -3  -4    7.40    1.10
  -3   3   3 4314.23  127.34
   3  -3  -3 4281.14  127.42
  -3   3   3 4494.39  127.84
   3  -3  -3 4437.89  127.94
  -3   3   3 4436.78  127.58
   3  -3  -3 4392.47  127.61
   3  -3  -2  375.11   12.85
  -3   3   2  412.39   12.29
   3  -3  -2  392.44   12.38
  -3   3   2  384.26   12.25
   3  -3  -2  389.87   12.31
  -3   3   2  385.75   11.99
   3  -3  -2  382.62   11.99
  -3   3   1 1191.42   37.94
   3  -3  -1 1275.29   38.00
  -3   3   1 1276.32   37.70
   3  -3  -1 1328.58   37.84
  -3   3   1 1209.46   37.13
   3  -3  -1 1358.98   37.22
  -3   3   1 1224.68   36.86
   3  -3  -1 1265.97   36.86
   3  -3   0  114.05    4.75
  -3   3   0  122.21    4.76
  -3   3   0  111.54    3.75
  -3   3   0  117.97    3.72
   3  -3   0  117.61    3.76
  -3   3   0  116.34    4.69
   3  -3   0  115.78    4.63
   3  -3   1  125.75    5.33
  -3   3  -1  126.08    5.26
   3  -3   1  126.97    4.93
  -3   3  -1  133.30    5.02
   3  -3   2 1184.98   35.96
  -3   3  -2 1162.11   35.99
   3  -3   2 1241.75   36.83
  -3   3  -2 1216.34   35.67
   3  -3   2 1188.32   35.07
  -3   3  -2 1214.41   35.14
  -3   3  -3 2412.43   69.52
  -3   3  -3 2292.49   68.69
  -3   3  -3 2368.70   69.47
   3  -3   3 2309.01   68.54
   3  -3   3 2409.00   69.51
   3  -3   3 2443.14   68.89
  -3   3  -3 2389.96   68.95
  -3   3  -4  548.95   17.80
  -3   3  -4  575.55   17.37
   3  -3   4  553.51   17.79
  -3   3  -4  574.00   18.04
   3  -3   4  568.74   17.15
   3  -3   4  595.09   17.52
  -3   3  -4  550.64   17.53
  -3   3  -5  269.38    9.13
  -3   3  -5  272.05    9.31
   3  -3   5  275.09    9.33
  -3   3  -5  275.89   10.52
   3  -3   5  271.38    8.86
  -3   3  -5  272.48    9.68
   3  -3   5  274.50    9.18
  -3   3  -5  257.81    9.22
  -3   3  -6 1644.96   49.81
  -3   3  -6 1706.12   49.88
   3  -3   6 1714.98   49.86
  -3   3  -6 1685.90   51.36
   3  -3   6 1676.33   51.36
  -3   3  -6 1683.78   50.48
   3  -3   6 1638.86   49.48
   3  -3   6 1613.21   49.77
  -3   3  -6 1662.86   50.00
  -3   3  -7  878.53   27.31
  -3   3  -7  885.45   27.46
   3  -3   7  870.43   27.20
  -3   3  -7  872.29   28.77
   3  -3   7  889.50   28.86
  -3   3  -7  860.25   27.96
   3  -3   7  878.50   27.02
   3  -3   7  885.90   27.38
  -3   3  -7  879.86   27.58
  -3   3  -8  203.82    8.04
  -3   3  -8  191.50    8.10
   3  -3   8  213.77    7.81
  -3   3  -8  199.74    9.07
  -3   3  -8  205.86    8.59
   3  -3   8  207.48    7.74
   3  -3   8  198.68    7.97
  -3   3  -8  207.71    8.28
  -3   3  -9   74.03    4.67
  -3   3  -9   70.90    4.51
   3  -3   9   76.87    3.88
  -3   3  -9   63.59    4.72
   3  -3   9   66.40    3.76
  -3   3  -9   72.04    4.59
   3  -3   9   67.59    4.05
  -3   3  -9   72.96    4.31
   3  -3  10   18.77    2.01
  -3   3 -10   19.62    3.01
   3  -3  10   20.64    2.23
  -3   3 -10   22.78    3.55
  -3   3 -10   25.74    3.13
  -3   3 -10   25.90    2.74
   3  -3  10   19.67    2.40
  -3   3 -11  122.16    6.55
   3  -3  11  126.36    5.62
  -3   3 -11  106.93    6.73
   3  -3  11  117.18    5.79
   3  -3  11  111.80    5.99
  -3   3 -11  129.18    6.55
   3  -3  12   13.59    1.96
   3  -3  12    9.66    1.66
  -3   3 -12   15.49    2.99
   3  -3  12   14.48    2.22
  -3   3 -12   16.94    3.27
   3  -3  12   16.99    2.46
  -3   3 -12   15.97    2.60
   3  -3  13    0.56    1.26
   3  -3  13   -0.17    0.52
  -3   3 -13    1.05    2.23
   3  -3  13    2.59    1.85
  -3   3 -13    1.20    2.75
   3  -3  13    0.28    1.82
  -3   3 -13    1.53    2.18
  -3   3 -14    4.67    2.51
  -3   3 -14    2.92    3.04
   3  -3  14    4.84    2.00
   3  -2 -14   59.02    4.77
  -3   2  14   69.36    4.84
  -3   2  14   65.72    4.97
  -3   2  13  440.03   10.87
  -3   2  13  412.27    9.87
   3  -2 -13  420.75   10.94
  -3   2  12    2.32    2.00
  -3   2  12    0.50    1.85
   3  -2 -12   -0.15    1.15
  -3   2  12    0.58    2.12
   3  -2 -12   -0.52    1.11
   3  -2 -12    0.61    1.89
  -3   2  12   -0.29    1.71
  -3   2  11    1.12    1.76
  -3   2  11    0.24    1.57
   3  -2 -11    2.05    1.11
   3  -2 -11    2.31    1.70
   3  -2 -11    1.48    1.08
  -3   2  11    1.32    1.70
   3  -2 -11    1.38    1.68
  -3   2  10    7.44    2.05
  -3   2  10    6.72    1.77
   3  -2 -10    8.01    1.40
   3  -2 -10    9.71    1.90
   3  -2 -10    9.30    1.38
   3  -2 -10   11.95    2.10
  -3   2  10    9.85    2.10
  -3   2   9   24.02    2.59
   3  -2  -9   23.92    1.87
   3  -2  -9   23.60    1.95
   3  -2  -9   22.44    2.32
   3  -2  -9   23.34    2.73
  -3   2   9   24.38    2.86
   3  -2  -9   24.31    2.67
  -3   2   9   24.87    2.62
  -3   2   8   52.67    3.80
  -3   2   8   52.67    3.51
   3  -2  -8   50.90    2.80
   3  -2  -8   48.25    2.61
   3  -2  -8   52.02    3.69
  -3   2   8   57.38    3.59
   3  -2  -8   43.39    3.01
   3  -2  -8   55.69    3.62
   3  -2  -7   18.37    1.39
  -3   2   7   17.04    1.99
   3  -2  -7   14.31    1.68
   3  -2  -7   15.92    2.04
   3  -2  -7   17.87    2.15
  -3   2   7   16.75    1.93
  -3   2   7   13.56    1.79
   3  -2  -7   16.49    1.97
   3  -2  -6  509.82   17.41
  -3   2   6  505.58   17.29
   3  -2  -6  535.16   16.23
  -3   2   6  512.18   17.24
   3  -2  -6  550.92   17.54
  -3   2   6  530.17   17.19
   3  -2  -6  524.86   17.20
   3  -2  -6  497.88   16.62
  -3   2   5   68.96    3.66
   3  -2  -5   72.75    3.78
   3  -2  -5   69.78    2.90
   3  -2  -5   64.03    3.60
  -3   2   5   75.76    3.70
  -3   2   5   68.11    3.48
  -3   2   5   67.20    2.93
   3  -2  -5   61.02    3.36
   3  -2  -5   69.31    3.17
   3  -2  -4 2219.81   68.26
  -3   2   4 2289.21   68.25
   3  -2  -4 2383.32   67.28
   3  -2  -4 2275.79   68.08
  -3   2   4 2249.49   67.99
  -3   2   4 2334.86   67.87
  -3   2   4 2313.65   67.29
   3  -2  -4 2272.55   67.33
   3  -2  -4 2254.16   67.78
  -3   2   3   63.82    3.23
  -3   2   3   62.92    2.62
   3  -2  -3   56.37    2.54
  -3   2   3   62.64    2.98
   3  -2  -3   55.97    2.88
  -3   2   3   60.64    2.79
   3  -2  -3   62.81    2.45
   3  -2  -3   58.92    2.75
  -3   2   2 3404.72  100.68
   3  -2  -2 3465.34  100.74
  -3   2   2 3563.39  100.88
   3  -2  -2 3395.73  100.83
  -3   2   2 3448.34  100.67
   3  -2  -2 3456.22  100.59
  -3   2   1 1079.94   33.98
   3  -2  -1 1145.90   34.10
  -3   2   1 1162.91   33.82
   3  -2  -1 1132.40   33.76
  -3   2   1 1160.09   33.63
   3  -2  -1 1149.18   33.54
  -3   2   0  171.09    6.15
   3  -2   0  169.07    6.20
   3  -2   0  171.58    5.51
  -3   2   0  171.11    5.39
   3  -2   0  179.11    6.26
  -3   2  -1  335.65   11.61
   3  -2   1  354.50   11.73
  -3   2  -1  364.31   10.89
  -3   2  -1  371.63   11.59
   3  -2   1  331.00   11.41
   3  -2   1  355.66   10.81
   3  -2   2  649.05   20.73
   3  -2   2  652.16   20.21
  -3   2  -2  699.61   20.32
   3  -2   2  657.63   19.40
  -3   2  -2  633.84   19.49
   3  -2   2  652.01   19.80
  -3   2  -2  666.06   19.87
  -3   2  -3    1.14    0.63
   3  -2   3    1.23    0.71
   3  -2   3    0.08    0.54
  -3   2  -3    0.38    0.44
   3  -2   3    0.89    0.39
  -3   2  -3    0.37    0.49
   3  -2   3    0.87    0.48
   3  -2   4 1585.77   44.50
  -3   2  -4 1443.54   45.16
   3  -2   4 1444.88   43.77
  -3   2  -4 1522.83   44.43
  -3   2  -4 1463.35   44.01
  -3   2  -4 1505.34   44.14
   3  -2   4 1503.81   43.98
   3  -2   4 1438.52   44.38
   3  -2   5   18.46    1.60
  -3   2  -5   15.36    1.90
   3  -2   5   16.49    1.94
   3  -2   5   17.76    1.32
  -3   2  -5   19.57    1.72
  -3   2  -5   20.14    1.64
  -3   2  -5   17.02    1.51
  -3   2  -5   14.74    1.44
   3  -2   5   16.73    1.39
   3  -2   6  100.37    4.47
   3  -2   6  114.49    5.48
  -3   2  -6   96.94    5.12
   3  -2   6   99.92    4.20
  -3   2  -6  105.87    4.85
  -3   2  -6  103.16    4.52
  -3   2  -6   97.88    4.47
   3  -2   6  101.74    4.36
  -3   2  -6  101.12    4.51
   3  -2   7  139.51    6.69
  -3   2  -7  143.92    6.70
   3  -2   7  130.00    5.49
  -3   2  -7  153.11    5.97
  -3   2  -7  142.48    6.00
   3  -2   7  140.71    5.79
  -3   2  -7  130.41    5.84
   3  -2   7  141.15    5.79
  -3   2  -8  358.92   13.54
   3  -2   8  374.87   13.73
   3  -2   8  343.87   12.23
  -3   2  -8  362.46   12.62
  -3   2  -8  366.42   12.87
   3  -2   8  366.33   12.50
  -3   2  -8  357.67   12.79
   3  -2   8  353.81   12.54
  -3   2  -9   22.58    2.85
   3  -2   9   26.81    2.33
   3  -2   9   34.21    2.52
  -3   2  -9   25.90    2.80
  -3   2  -9   31.88    3.17
  -3   2  -9   23.94    2.57
   3  -2   9   22.64    2.33
   3  -2  10   25.27    2.36
  -3   2 -10   25.35    3.04
   3  -2  10   28.07    2.50
  -3   2 -10   23.53    3.54
  -3   2 -10   27.58    2.92
  -3   2 -10   23.84    2.67
   3  -2  10   19.68    2.36
   3  -2  11   16.12    2.06
  -3   2 -11   12.32    2.62
   3  -2  11   13.22    2.00
  -3   2 -11   18.28    3.79
  -3   2 -11   14.57    2.65
   3  -2  11   13.97    2.24
  -3   2 -11   16.72    2.44
  -3   2 -12   69.27    5.06
   3  -2  12   78.29    4.38
   3  -2  12   60.47    3.91
  -3   2 -12   73.86    5.27
   3  -2  12   72.17    4.41
  -3   2 -12   72.45    5.00
   3  -2  12   75.38    4.74
  -3   2 -12   72.51    4.91
   3  -2  13    7.49    1.70
   3  -2  13    8.59    1.87
  -3   2 -13    9.64    2.62
  -3   2 -13    5.51    2.23
   3  -2  13    8.29    2.05
  -3   2 -13    5.19    2.87
   3  -2  13    7.50    2.20
  -3   2 -13    8.28    2.31
   3  -2  14   27.38    2.74
   3  -2  14   16.54    2.32
  -3   2 -14   24.52    3.55
  -3   2 -14   26.83    4.02
  -3   2 -14   23.96    3.40
   3  -2  14   28.76    3.22
  -3   1  14   35.36    3.51
  -3   1  14   38.18    3.82
  -3   1  13   25.52    2.84
   3  -1 -13   23.09    2.40
  -3   1  13   26.63    3.09
   3  -1 -13   31.10    3.78
  -3   1  12  237.74   10.15
  -3   1  12  214.55    9.49
   3  -1 -12  240.95    8.93
   3  -1 -12  230.36    9.20
  -3   1  12  233.61   10.36
   3  -1 -12  230.57   10.68
   3  -1 -12  233.46   10.05
  -3   1  12  231.59   10.38
   3  -1 -12  239.67   10.47
  -3   1  11  528.18   18.30
  -3   1  11  504.10   17.72
   3  -1 -11  487.96   17.18
   3  -1 -11  509.72   16.89
  -3   1  11  521.05   18.43
   3  -1 -11  521.51   18.05
  -3   1  11  499.29   18.39
   3  -1 -11  509.15   18.41
  -3   1  10   81.15    4.92
  -3   1  10   70.42    4.43
   3  -1 -10   76.79    3.92
   3  -1 -10   77.70    4.21
  -3   1  10   74.91    4.80
  -3   1  10   76.57    4.90
   3  -1 -10   82.90    4.75
   3  -1 -10   75.25    4.85
  -3   1   9  130.22    6.62
   3  -1  -9  131.60    5.62
   3  -1  -9  134.92    5.91
  -3   1   9  141.36    6.39
  -3   1   9  133.81    6.60
   3  -1  -9  136.25    6.60
   3  -1  -9  145.00    6.40
  -3   1   8  684.38   22.19
  -3   1   8  637.43   21.50
   3  -1  -8  659.09   20.79
  -3   1   8  655.11   21.92
   3  -1  -8  660.11   21.46
   3  -1  -8  657.29   21.83
  -3   1   7    3.49    1.25
   3  -1  -7    2.83    1.02
   3  -1  -7    2.37    0.93
  -3   1   7    4.73    1.35
   3  -1  -7    1.43    1.07
   3  -1  -6  338.93   12.07
  -3   1   6  325.09   11.88
   3  -1  -6  349.90   11.36
   3  -1  -6  320.43   12.07
  -3   1   6  356.53   12.16
   3  -1  -6  348.15   11.70
   3  -1  -6  350.40   12.01
  -3   1   5  306.34   10.98
   3  -1  -5  313.69   11.11
   3  -1  -5  328.04   10.49
   3  -1  -5  310.57   11.12
  -3   1   5  321.78   11.09
   3  -1  -5  320.28   10.99
   3  -1  -5  313.57   10.69
   3  -1  -4  285.12    9.88
  -3   1   4  278.03    9.80
   3  -1  -4  274.75    9.26
  -3   1   4  293.00    9.88
   3  -1  -4  275.94    9.81
  -3   1   4  285.65    9.78
  -3   1   4  286.32    9.32
   3  -1  -4  272.82    9.60
   3  -1  -3   11.13    1.29
   3  -1  -3   10.01    1.04
   3  -1  -3   12.49    1.26
  -3   1   3   14.29    1.43
  -3   1   3   11.20    1.08
  -3   1   3   11.96    1.24
   3  -1  -3   11.63    1.17
  -3   1   2 1186.71   34.84
   3  -1  -2 1140.87   34.78
  -3   1   2 1230.40   35.09
   3  -1  -2 1144.93   34.96
  -3   1   2 1186.88   34.95
   3  -1  -2 1149.43   34.79
  -3   1   2 1154.37   35.22
   3  -1  -1  359.48   11.05
  -3   1   1  362.81   11.16
   3  -1  -1  338.26   11.23
  -3   1   1  366.15   11.30
  -3   1   1  363.15   11.26
   3  -1  -1  337.30   11.14
   3  -1   0 2091.26   61.39
  -3   1   0 2144.77   61.50
   3  -1   0 2095.84   61.91
  -3   1   0 2056.27   61.85
   3  -1   0 2114.48   61.51
   3  -1   1  268.08    8.63
   3  -1   1  252.77    8.62
   3  -1   1  258.39    8.03
   3  -1   1  239.32    7.96
   3  -1   1  263.65    8.06
  -3   1  -2  761.04   23.88
   3  -1   2  811.54   23.99
   3  -1   2  776.80   23.46
   3  -1   2  775.27   23.32
  -3   1  -2  790.75   23.45
  -3   1  -2  794.75   23.62
   3  -1   3  374.16   12.44
  -3   1  -3  386.76   12.31
  -3   1  -3  389.12   12.47
   3  -1   3  388.24   11.99
   3  -1   3  381.70   11.96
   3  -1   3  395.45   12.25
  -3   1  -3  375.89   12.05
   3  -1   4 1907.28   60.31
  -3   1  -4 1953.68   60.83
   3  -1   4 2033.95   59.96
  -3   1  -4 2022.43   60.37
  -3   1  -4 2040.59   60.15
  -3   1  -4 2199.52   60.52
   3  -1   4 2079.63   60.32
  -3   1  -4 2066.85   60.17
   3  -1   4 2037.21   59.98
   3  -1   5  926.52   29.05
  -3   1  -5  914.40   28.96
   3  -1   5  921.60   28.06
  -3   1  -5  902.04   28.50
  -3   1  -5  963.79   28.52
   3  -1   5  929.70   28.43
  -3   1  -5  920.63   28.32
  -3   1  -5  938.30   28.34
   3  -1   5  915.24   28.44
   3  -1   5  926.40   28.13
   3  -1   6   53.76    3.43
  -3   1  -6   56.50    3.46
   3  -1   6   51.72    2.77
   3  -1   6   49.52    2.96
  -3   1  -6   55.79    3.09
  -3   1  -6   56.47    3.08
  -3   1  -6   53.56    2.99
   3  -1   6   56.00    3.12
   3  -1   6   55.74    2.90
  -3   1  -7  196.59    8.08
   3  -1   7  178.11    7.90
   3  -1   7  196.08    7.26
  -3   1  -7  184.45    7.53
  -3   1  -7  194.73    7.51
   3  -1   7  182.10    7.38
  -3   1  -7  204.01    7.64
   3  -1   7  194.39    7.34
   3  -1   7  196.59    7.66
   3  -1   8  138.00    6.63
  -3   1  -8  139.22    6.59
   3  -1   8  132.91    5.82
  -3   1  -8  145.64    6.17
  -3   1  -8  142.09    6.30
   3  -1   8  137.51    6.00
  -3   1  -8  139.78    6.25
   3  -1   8  142.98    6.01
   3  -1   9   10.86    1.66
  -3   1  -9    8.57    1.88
   3  -1   9    8.98    1.84
   3  -1   9    8.37    1.52
  -3   1  -9   12.40    2.03
  -3   1  -9    9.58    1.85
  -3   1  -9    7.08    1.72
   3  -1   9    7.82    1.62
  -3   1 -10   35.62    3.30
   3  -1  10   39.43    2.96
  -3   1 -10   36.87    3.65
  -3   1 -10   38.83    3.37
   3  -1  10   38.60    2.93
   3  -1  10   33.23    2.93
  -3   1 -10   39.40    3.26
   3  -1  11   12.89    1.99
  -3   1 -11    8.47    2.06
   3  -1  11   12.09    1.95
  -3   1 -11   13.53    3.45
  -3   1 -11   11.53    2.32
   3  -1  11   10.63    1.96
  -3   1 -11   12.96    2.28
   3  -1  12   34.00    3.01
  -3   1 -12   34.44    3.48
   3  -1  12   32.76    2.97
  -3   1 -12   30.60    3.48
   3  -1  12   29.80    2.99
  -3   1 -12   33.41    3.43
   3  -1  13    0.23    1.53
   3  -1  13    0.43    1.38
  -3   1 -13    1.46    1.86
   3  -1  13    1.91    1.71
  -3   1 -13    2.48    2.13
   3  -1  13    2.09    1.94
  -3   1 -13    0.31    1.74
   3  -1  14    2.24    1.68
   3  -1  14    1.19    1.45
  -3   1 -14    6.35    2.22
   3  -1  14    3.60    1.95
  -3   1 -14   -0.68    2.69
   3  -1  14    2.55    1.91
  -3   1 -14    4.34    2.17
  -3   1 -15   35.23    3.76
   3  -1  15   29.26    3.10
  -3   1 -15   26.49    3.91
  -3   0  14    9.39    2.05
  -3   0  14    8.21    2.27
  -3   0  13    4.99    1.74
   3   0 -13    5.95    2.03
   3   0 -13    8.41    2.47
   3   0 -13    9.46    1.87
  -3   0  13   10.85    2.42
  -3   0  12   76.07    4.55
   3   0 -12   73.86    4.34
   3   0 -12   70.32    4.59
  -3   0  12   66.75    5.08
   3   0 -12   69.00    5.33
   3   0 -12   78.72    5.09
  -3   0  12   78.94    4.87
   3   0 -12   80.17    5.43
   3   0 -11   18.83    2.95
  -3   0  11   21.67    2.64
  -3   0  11   21.03    2.50
   3   0 -11   25.46    2.77
  -3   0  11   20.47    2.98
   3   0 -11   24.76    2.88
   3   0 -11   24.67    2.48
   3   0 -11   27.06    3.18
  -3   0  10  155.82    7.16
  -3   0  10  150.44    6.80
   3   0 -10  160.99    7.05
  -3   0  10  150.23    7.45
   3   0 -10  157.81    7.74
   3   0 -10  162.81    6.72
   3   0 -10  139.85    6.99
   3   0 -10  140.74    7.29
  -3   0   9    2.58    1.49
  -3   0   9    2.53    1.29
   3   0  -9    2.74    1.44
  -3   0   9    3.11    1.64
   3   0  -9    5.38    1.59
   3   0  -9    2.45    1.15
   3   0  -9    2.80    1.65
  -3   0   8   19.59    2.32
  -3   0   8   22.78    2.17
   3   0  -8   18.84    1.93
   3   0  -8   21.92    2.40
   3   0  -8   18.52    2.19
  -3   0   8   19.12    2.34
  -3   0   7  120.33    5.41
   3   0  -7  127.31    5.32
  -3   0   7  121.00    5.91
   3   0  -7  114.62    5.49
   3   0  -7  124.62    5.77
   3   0  -6  192.05    7.56
  -3   0   6  188.55    7.39
  -3   0   6  196.00    7.83
   3   0  -6  193.90    7.65
   3   0  -6  183.11    7.38
   3   0  -6  198.04    7.28
   3   0  -5  581.78   18.49
  -3   0   5  559.58   18.32
   3   0  -5  584.02   18.20
  -3   0   5  571.21   18.75
   3   0  -5  567.61   18.55
   3   0  -4   23.19    1.78
  -3   0   4   20.82    1.70
   3   0  -4   24.09    1.72
   3   0  -4   20.21    1.80
  -3   0   4   20.62    1.86
  -3   0   4   18.03    1.55
   3   0  -4   21.43    1.74
   3   0  -3  141.99    5.48
   3   0  -3  147.88    5.75
  -3   0   3  155.53    5.58
  -3   0   3  147.79    5.79
   3   0  -3  151.11    5.67
  -3   0   3  148.39    5.64
   3   0  -3  146.54    5.62
   3   0  -2  201.98    6.98
   3   0  -2  199.99    7.10
   3   0  -2  204.66    7.05
  -3   0   2  208.34    7.18
  -3   0   2  203.42    7.02
  -3   0   2  197.46    7.09
   3   0  -2  194.98    7.10
  -3   0   1  782.01   23.82
   3   0  -1  800.07   23.81
  -3   0   1  800.10   23.92
   3   0  -1  793.94   23.82
  -3   0   1  823.32   23.91
   3   0  -1  790.44   23.75
  -3   0   1  803.80   23.95
   3   0   0  655.20   19.98
  -3   0   0  659.44   19.90
   3   0   0  659.74   19.82
  -3   0   0  633.21   20.05
   3   0   0  653.08   19.84
  -3   0  -1 3316.95   96.66
   3   0   1 3310.32   96.63
   3   0   2 1187.76   34.16
   3   0   2 1188.83   34.17
   3   0   3 1432.57   40.84
  -3   0  -3 1349.12   40.84
   3   0   3 1342.30   40.47
  -3   0  -3 1368.73   40.60
   3   0   3 1365.04   40.52
  -3   0  -3 1348.40   40.47
   3   0   3 1340.89   40.38
  -3   0  -4  348.25   11.89
   3   0   4  342.50   11.94
   3   0   4  377.53   11.73
  -3   0  -4  346.44   11.72
   3   0   4  351.41   11.79
   3   0   4  359.17   11.56
  -3   0  -4  358.21   11.70
  -3   0  -4  355.65   11.80
   3   0   4  353.58   11.49
  -3   0  -4  355.93   11.60
  -3   0  -5  612.02   19.35
   3   0   5  612.64   19.45
   3   0   5  597.56   18.90
  -3   0  -5  587.21   19.11
  -3   0  -5  597.61   19.15
  -3   0  -5  603.63   19.11
   3   0   5  588.36   19.15
  -3   0  -5  609.81   19.07
   3   0   5  599.49   19.04
   3   0   5  615.10   18.88
   3   0   6   49.35    3.09
  -3   0  -6   53.50    3.08
   3   0   6   48.07    2.73
  -3   0  -6   43.28    2.84
  -3   0  -6   46.19    2.88
   3   0   6   49.41    2.91
  -3   0  -6   46.50    2.90
   3   0   6   52.34    2.90
  -3   0  -6   47.26    2.82
   3   0   6   46.25    2.69
   3   0   7 1478.00   45.08
  -3   0  -7 1433.29   44.84
   3   0   7 1461.30   44.45
   3   0   7 1481.63   44.71
  -3   0  -7 1476.07   44.87
  -3   0  -7 1435.22   44.70
  -3   0  -7 1498.87   44.83
   3   0   7 1519.81   44.76
   3   0   7 1458.95   44.47
   3   0   8   19.77    2.03
  -3   0  -8   16.25    2.05
   3   0   8   22.25    2.28
   3   0   8   17.11    2.00
   3   0   8   16.51    1.84
  -3   0  -8   19.39    2.03
  -3   0  -8   16.75    2.06
  -3   0  -8   19.72    2.08
   3   0   8   19.14    1.97
   3   0   9    0.18    1.08
  -3   0  -9   -1.02    1.39
   3   0   9   -0.21    1.34
   3   0   9   -0.34    1.21
  -3   0  -9   -0.42    1.35
  -3   0  -9    0.19    1.22
   3   0   9   -0.52    1.23
   3   0   9   -0.20    1.22
  -3   0  -9   -0.41    1.16
   3   0  10    4.79    1.46
  -3   0 -10    5.30    1.66
   3   0  10    4.60    1.77
   3   0  10    4.28    1.53
  -3   0 -10    7.27    2.17
  -3   0 -10    8.98    1.98
   3   0  10    8.90    1.83
  -3   0 -10    5.98    1.80
   3   0  11   16.40    2.23
  -3   0 -11   13.04    2.18
   3   0  11   15.30    2.04
  -3   0 -11   19.80    3.33
  -3   0 -11   13.91    2.44
   3   0  11    9.43    1.95
  -3   0 -11   12.30    2.23
  -3   0 -12   40.65    3.59
   3   0  12   43.90    3.48
  -3   0 -12   41.78    4.66
   3   0  12   38.07    3.34
  -3   0 -12   37.98    3.77
   3   0  12   48.84    3.63
  -3   0 -12   41.54    3.71
   3   0  13    2.21    1.51
   3   0  13    4.90    1.75
  -3   0 -13    3.43    1.90
   3   0  13    3.12    1.77
  -3   0 -13    0.95    2.02
   3   0  13    4.11    1.98
  -3   0 -13   -1.55    2.05
   3   0  14   40.04    3.49
  -3   0 -14   50.24    4.07
   3   0  14   46.14    3.88
  -3   0 -14   51.93    4.57
   3   0  14   45.86    3.87
[truncated: 709,994 more chars]
