# Supplementary material for: Azetidinylideneketenimines as a Multimodal Synthetic Platform: Coordination Chemistry and Cycloaddition‐Triggered Transformations
Source: Angew Chem Int Ed Engl. 2026 Mar 30;65(20):e1569919. doi: 10.1002/anie.1569919 (PMC13159403; doi:10.1002/anie.1569919)
Supplement: Supplementary file 2 — Supporting File 2: anie72019‐sup‐0002‐Data.zip. [file ANIE-65-e1569919-s001.zip › Cpd_9(E)_CCDC2523263_si173a_auto_2.cif]

 
data_si173a_auto
 
_audit_creation_method            'SHELXL-2019/3'
_shelx_SHELXL_version_number      '2019/3'
_chemical_name_systematic         ?
_chemical_name_common             ?
_chemical_melting_point           ?
_chemical_formula_moiety          ?
_chemical_formula_sum
 'C35 H52 N4 O' 
_chemical_formula_weight          544.80

loop_
 _atom_type_symbol
 _atom_type_description
 _atom_type_scat_dispersion_real
 _atom_type_scat_dispersion_imag
 _atom_type_scat_source
 'C'  'C'   0.0181   0.0091
 'International Tables Vol C Tables 4.2.6.8 and 6.1.1.4'
 'H'  'H'   0.0000   0.0000
 'International Tables Vol C Tables 4.2.6.8 and 6.1.1.4'
 'N'  'N'   0.0311   0.0180
 'International Tables Vol C Tables 4.2.6.8 and 6.1.1.4'
 'O'  'O'   0.0492   0.0322
 'International Tables Vol C Tables 4.2.6.8 and 6.1.1.4'
 
_space_group_crystal_system       orthorhombic
_space_group_IT_number            19
_space_group_name_H-M_alt         'P 21 21 21'
_space_group_name_Hall            'P 2ac 2ab'
 
_shelx_space_group_comment
;
The symmetry employed for this shelxl refinement is uniquely defined
by the following loop, which should always be used as a source of
symmetry information in preference to the above space-group names.
They are only intended as comments.
;
 
loop_
 _space_group_symop_operation_xyz
 'x, y, z'
 '-x+1/2, -y, z+1/2'
 'x+1/2, -y+1/2, -z'
 '-x, y+1/2, -z+1/2'
 
_cell_length_a                    12.2620(2)
_cell_length_b                    13.6639(4)
_cell_length_c                    18.9294(7)
_cell_angle_alpha                 90
_cell_angle_beta                  90
_cell_angle_gamma                 90
_cell_volume                      3171.56(16)
_cell_formula_units_Z             4
_cell_measurement_temperature     100(2)
_cell_measurement_reflns_used   20197
_cell_measurement_theta_min     3.1390
_cell_measurement_theta_max     75.0490
 
_exptl_crystal_description        block
_exptl_crystal_colour             colorless
_exptl_crystal_density_meas       ?
_exptl_crystal_density_method     ?
_exptl_crystal_density_diffrn     1.141          
_exptl_crystal_F_000              1192
_exptl_transmission_factor_min    ?
_exptl_transmission_factor_max    ?
_exptl_crystal_size_max           0.300
_exptl_crystal_size_mid           0.200
_exptl_crystal_size_min           0.100
_exptl_absorpt_coefficient_mu     0.527
_shelx_estimated_absorpt_T_min    0.858
_shelx_estimated_absorpt_T_max    0.949
_exptl_absorpt_correction_T_min                   0.82027
_exptl_absorpt_correction_T_max                   1.00000
_exptl_absorpt_correction_type            multi-scan
_exptl_absorpt_process_details
;
CrysAlisPro 1.171.43.131a (Rigaku Oxford Diffraction, 2024)
Empirical absorption correction using spherical harmonics,
implemented in SCALE3 ABSPACK scaling algorithm.
;
_oxdiff_exptl_absorpt_empirical_full_min           0.658
_oxdiff_exptl_absorpt_empirical_full_max           1.551
_oxdiff_exptl_absorpt_empirical_details
;
Empirical correction (ABSPACK) includes:
- Absorption correction using spherical harmonics
- Frame scaling
;
_exptl_absorpt_special_details    ?
_diffrn_ambient_temperature       100(2)
_diffrn_source 'Rotating-anode X-ray tube'
_diffrn_source_type 'Rigaku (Cu) X-ray Source'
_diffrn_radiation_probe x-ray
_diffrn_radiation_type 'Cu K\a'
_diffrn_radiation_wavelength 1.54184
_diffrn_radiation_monochromator mirror
_diffrn_measurement_device 'four-circle diffractometer'
_diffrn_measurement_device_type 'XtaLAB Synergy R, DW system, HyPix'
_diffrn_detector 'Hybrid Pixel Array Detector'
_diffrn_detector_type HyPix
_diffrn_detector_area_resol_mean 10.0000
_diffrn_reflns_number             23205
_diffrn_reflns_av_unetI/netI      0.0230
_diffrn_reflns_av_R_equivalents   0.0336
_diffrn_reflns_limit_h_min        -15
_diffrn_reflns_limit_h_max        14
_diffrn_reflns_limit_k_min        -14
_diffrn_reflns_limit_k_max        17
_diffrn_reflns_limit_l_min        -23
_diffrn_reflns_limit_l_max        23
_diffrn_reflns_theta_min          3.990
_diffrn_reflns_theta_max          75.221
_diffrn_reflns_theta_full         67.684
_diffrn_measured_fraction_theta_max   0.968
_diffrn_measured_fraction_theta_full  1.000
_diffrn_reflns_Laue_measured_fraction_max    0.968
_diffrn_reflns_Laue_measured_fraction_full   1.000
_diffrn_reflns_point_group_measured_fraction_max   0.931
_diffrn_reflns_point_group_measured_fraction_full  0.981
_reflns_number_total              6100
_reflns_number_gt                 5948
_reflns_threshold_expression      'I > 2\s(I)'
_reflns_Friedel_coverage          0.718
_reflns_Friedel_fraction_max      0.884
_reflns_Friedel_fraction_full     0.957
 
_reflns_special_details
;
 Reflections were merged by SHELXL according to the crystal
 class for the calculation of statistics and refinement.
 
 _reflns_Friedel_fraction is defined as the number of unique
 Friedel pairs measured divided by the number that would be
 possible theoretically, ignoring centric projections and
 systematic absences.
;
 
_computing_data_collection        'CrysAlisPro 1.171.43.131a (Rigaku OD, 2024)'
_computing_cell_refinement        'CrysAlisPro 1.171.43.131a (Rigaku OD, 2024)'
_computing_data_reduction         'CrysAlisPro 1.171.43.131a (Rigaku OD, 2024)'
_computing_structure_solution     'SHELXT 2018/2 (Sheldrick, 2018)'
_computing_structure_refinement 'SHELXL-2019/2 (Sheldrick, 2019)'
_computing_molecular_graphics     ?
_computing_publication_material   ?
_refine_special_details           ?
_refine_ls_structure_factor_coef  Fsqd
_refine_ls_matrix_type            full
_refine_ls_weighting_scheme       calc
_refine_ls_weighting_details
'w=1/[\s^2^(Fo^2^)+(0.0426P)^2^+0.4866P] where P=(Fo^2^+2Fc^2^)/3'
_atom_sites_solution_primary      ?
_atom_sites_solution_secondary    ?
_atom_sites_solution_hydrogens    geom
_refine_ls_hydrogen_treatment     constr
_refine_ls_extinction_method      'SHELXL-2019/2 (Sheldrick 2019)'
_refine_ls_extinction_coef        0.0020(2)
_refine_ls_extinction_expression
 'Fc^*^=kFc[1+0.001xFc^2^\l^3^/sin(2\q)]^-1/4^'
_refine_ls_abs_structure_details
;
 Flack x determined using 2446 quotients [(I+)-(I-)]/[(I+)+(I-)]
 (Parsons, Flack and Wagner, Acta Cryst. B69 (2013) 249-259).
;
_refine_ls_abs_structure_Flack    -0.02(9)
_chemical_absolute_configuration  ad
_refine_ls_number_reflns          6100
_refine_ls_number_parameters      372
_refine_ls_number_restraints      0
_refine_ls_R_factor_all           0.0292
_refine_ls_R_factor_gt            0.0285
_refine_ls_wR_factor_ref          0.0752
_refine_ls_wR_factor_gt           0.0748
_refine_ls_goodness_of_fit_ref    1.034
_refine_ls_restrained_S_all       1.034
_refine_ls_shift/su_max           0.000
_refine_ls_shift/su_mean          0.000
 
loop_
 _atom_site_label
 _atom_site_type_symbol
 _atom_site_fract_x
 _atom_site_fract_y
 _atom_site_fract_z
 _atom_site_U_iso_or_equiv
 _atom_site_adp_type
 _atom_site_occupancy
 _atom_site_site_symmetry_order  
 _atom_site_calc_flag
 _atom_site_refinement_flags_posn
 _atom_site_refinement_flags_adp
 _atom_site_refinement_flags_occupancy
 _atom_site_disorder_assembly
 _atom_site_disorder_group
N1 N 0.87322(10) 0.40435(9) 0.28136(6) 0.0159(3) Uani 1 1 d . . . . .
C1 C 0.86566(12) 0.44838(10) 0.21802(8) 0.0157(3) Uani 1 1 d . . . . .
C2 C 0.98300(12) 0.42156(11) 0.19758(8) 0.0170(3) Uani 1 1 d . . . . .
H1 H 1.028340 0.482391 0.198355 0.020 Uiso 1 1 calc R U . . .
C3 C 0.98872(12) 0.37149(12) 0.27353(8) 0.0188(3) Uani 1 1 d . . . . .
C4 C 0.78616(12) 0.50156(11) 0.18570(8) 0.0171(3) Uani 1 1 d . . . . .
C5 C 0.78249(13) 0.56142(11) 0.12093(8) 0.0181(3) Uani 1 1 d . . . . .
N2 N 0.67963(11) 0.60144(9) 0.14061(7) 0.0180(3) Uani 1 1 d . . . . .
C6 C 0.67760(13) 0.54163(10) 0.20483(8) 0.0156(3) Uani 1 1 d . . . . .
C7 C 0.80168(12) 0.41282(12) 0.34345(8) 0.0181(3) Uani 1 1 d . . . . .
H2 H 0.724590 0.410581 0.326290 0.022 Uiso 1 1 calc R U . . .
C8 C 0.81785(14) 0.51056(13) 0.38136(9) 0.0255(4) Uani 1 1 d . . . . .
H3 H 0.891271 0.512984 0.401739 0.038 Uiso 1 1 calc R U . . .
H4 H 0.763623 0.517062 0.419103 0.038 Uiso 1 1 calc R U . . .
H5 H 0.809017 0.564285 0.347544 0.038 Uiso 1 1 calc R U . . .
C9 C 0.81775(14) 0.32715(13) 0.39354(8) 0.0244(4) Uani 1 1 d . . . . .
H6 H 0.806829 0.265651 0.367852 0.037 Uiso 1 1 calc R U . . .
H7 H 0.764896 0.331563 0.432240 0.037 Uiso 1 1 calc R U . . .
H8 H 0.891888 0.328964 0.412828 0.037 Uiso 1 1 calc R U . . .
N3 N 1.00711(11) 0.36867(10) 0.13475(7) 0.0193(3) Uani 1 1 d . . . . .
C10 C 0.92810(14) 0.30025(12) 0.10426(8) 0.0210(3) Uani 1 1 d . . . . .
H9 H 0.868661 0.291209 0.139841 0.025 Uiso 1 1 calc R U . . .
C11 C 0.87492(15) 0.33819(14) 0.03657(9) 0.0280(4) Uani 1 1 d . . . . .
H10 H 0.840930 0.401835 0.045778 0.042 Uiso 1 1 calc R U . . .
H11 H 0.819195 0.291667 0.020774 0.042 Uiso 1 1 calc R U . . .
H12 H 0.930537 0.345387 -0.000243 0.042 Uiso 1 1 calc R U . . .
C12 C 0.97885(16) 0.19970(12) 0.09107(10) 0.0302(4) Uani 1 1 d . . . . .
H13 H 1.036768 0.205553 0.055653 0.045 Uiso 1 1 calc R U . . .
H14 H 0.922670 0.154595 0.073866 0.045 Uiso 1 1 calc R U . . .
H15 H 1.009633 0.174487 0.135249 0.045 Uiso 1 1 calc R U . . .
C13 C 1.10479(13) 0.39449(13) 0.09474(9) 0.0235(3) Uani 1 1 d . . . . .
H16 H 1.103795 0.353958 0.050765 0.028 Uiso 1 1 calc R U . . .
C14 C 1.10694(16) 0.50157(14) 0.07124(10) 0.0339(4) Uani 1 1 d . . . . .
H17 H 1.038318 0.517613 0.047359 0.051 Uiso 1 1 calc R U . . .
H18 H 1.167975 0.511847 0.038649 0.051 Uiso 1 1 calc R U . . .
H19 H 1.115905 0.543865 0.112646 0.051 Uiso 1 1 calc R U . . .
C15 C 1.20867(15) 0.36767(18) 0.13448(12) 0.0401(5) Uani 1 1 d . . . . .
H20 H 1.211530 0.403986 0.179084 0.060 Uiso 1 1 calc R U . . .
H21 H 1.272282 0.384532 0.105589 0.060 Uiso 1 1 calc R U . . .
H22 H 1.209013 0.297258 0.144306 0.060 Uiso 1 1 calc R U . . .
C16 C 1.06779(14) 0.42322(14) 0.32252(9) 0.0263(4) Uani 1 1 d . . . . .
H23 H 1.056417 0.494082 0.319455 0.039 Uiso 1 1 calc R U . . .
H24 H 1.142756 0.407550 0.308591 0.039 Uiso 1 1 calc R U . . .
H25 H 1.055286 0.401446 0.371181 0.039 Uiso 1 1 calc R U . . .
C17 C 1.00464(15) 0.26129(12) 0.27492(9) 0.0264(4) Uani 1 1 d . . . . .
H26 H 1.004225 0.238325 0.323965 0.040 Uiso 1 1 calc R U . . .
H27 H 1.074622 0.244793 0.252929 0.040 Uiso 1 1 calc R U . . .
H28 H 0.945365 0.229650 0.248769 0.040 Uiso 1 1 calc R U . . .
O1 O 0.83652(10) 0.57904(9) 0.06907(6) 0.0260(3) Uani 1 1 d . . . . .
C18 C 0.59759(12) 0.64151(11) 0.09545(8) 0.0161(3) Uani 1 1 d . . . . .
C19 C 0.59413(13) 0.74258(11) 0.08442(8) 0.0184(3) Uani 1 1 d . . . . .
C20 C 0.50952(14) 0.78035(12) 0.04330(8) 0.0228(3) Uani 1 1 d . . . . .
H29 H 0.505305 0.848929 0.035528 0.027 Uiso 1 1 calc R U . . .
C21 C 0.43195(14) 0.71981(13) 0.01379(8) 0.0246(4) Uani 1 1 d . . . . .
H30 H 0.373373 0.746940 -0.012580 0.030 Uiso 1 1 calc R U . . .
C22 C 0.43951(14) 0.61921(13) 0.02261(8) 0.0228(3) Uani 1 1 d . . . . .
H31 H 0.386803 0.577736 0.001246 0.027 Uiso 1 1 calc R U . . .
C23 C 0.52350(13) 0.57832(12) 0.06244(8) 0.0192(3) Uani 1 1 d . . . . .
C24 C 0.67878(15) 0.80917(12) 0.11557(9) 0.0247(3) Uani 1 1 d . . . . .
H32 H 0.656742 0.828230 0.163392 0.037 Uiso 1 1 calc R U . . .
H33 H 0.685895 0.867782 0.086090 0.037 Uiso 1 1 calc R U . . .
H34 H 0.748962 0.774971 0.117558 0.037 Uiso 1 1 calc R U . . .
C25 C 0.53486(15) 0.46913(12) 0.06961(9) 0.0253(4) Uani 1 1 d . . . . .
H35 H 0.476677 0.436784 0.042874 0.038 Uiso 1 1 calc R U . . .
H36 H 0.529393 0.450854 0.119543 0.038 Uiso 1 1 calc R U . . .
H37 H 0.605900 0.448644 0.051069 0.038 Uiso 1 1 calc R U . . .
N4 N 0.61717(10) 0.52969(9) 0.25772(7) 0.0164(3) Uani 1 1 d . . . . .
C26 C 0.52029(12) 0.58723(11) 0.27608(8) 0.0157(3) Uani 1 1 d . . . . .
C27 C 0.54067(13) 0.69787(11) 0.26995(8) 0.0191(3) Uani 1 1 d . . . . .
H38 H 0.604894 0.716059 0.298796 0.023 Uiso 1 1 calc R U . . .
H39 H 0.556469 0.714873 0.220149 0.023 Uiso 1 1 calc R U . . .
C28 C 0.44083(14) 0.75528(11) 0.29529(8) 0.0211(3) Uani 1 1 d . . . . .
H40 H 0.454976 0.827020 0.290260 0.025 Uiso 1 1 calc R U . . .
C29 C 0.34259(14) 0.72674(12) 0.25008(9) 0.0241(3) Uani 1 1 d . . . . .
H41 H 0.357547 0.742111 0.199899 0.029 Uiso 1 1 calc R U . . .
H42 H 0.277885 0.764771 0.265074 0.029 Uiso 1 1 calc R U . . .
C30 C 0.31953(13) 0.61695(12) 0.25814(8) 0.0223(3) Uani 1 1 d . . . . .
H43 H 0.254485 0.598817 0.229089 0.027 Uiso 1 1 calc R U . . .
C31 C 0.41962(13) 0.55882(11) 0.23253(8) 0.0197(3) Uani 1 1 d . . . . .
H44 H 0.405564 0.487807 0.237542 0.024 Uiso 1 1 calc R U . . .
H45 H 0.433044 0.572885 0.181971 0.024 Uiso 1 1 calc R U . . .
C32 C 0.49648(13) 0.56390(11) 0.35407(8) 0.0189(3) Uani 1 1 d . . . . .
H46 H 0.483109 0.492837 0.359458 0.023 Uiso 1 1 calc R U . . .
H47 H 0.560687 0.581308 0.383183 0.023 Uiso 1 1 calc R U . . .
C33 C 0.39661(13) 0.62100(12) 0.38016(8) 0.0203(3) Uani 1 1 d . . . . .
H48 H 0.382499 0.604639 0.430836 0.024 Uiso 1 1 calc R U . . .
C34 C 0.29728(13) 0.59343(12) 0.33592(9) 0.0237(3) Uani 1 1 d . . . . .
H49 H 0.232774 0.630522 0.352427 0.028 Uiso 1 1 calc R U . . .
H50 H 0.281711 0.522734 0.341317 0.028 Uiso 1 1 calc R U . . .
C35 C 0.41805(14) 0.73117(12) 0.37304(8) 0.0226(3) Uani 1 1 d . . . . .
H51 H 0.353744 0.768419 0.389682 0.027 Uiso 1 1 calc R U . . .
H52 H 0.481496 0.749971 0.402403 0.027 Uiso 1 1 calc R U . . .
 
loop_
 _atom_site_aniso_label
 _atom_site_aniso_U_11
 _atom_site_aniso_U_22
 _atom_site_aniso_U_33
 _atom_site_aniso_U_23
 _atom_site_aniso_U_13
 _atom_site_aniso_U_12
N1 0.0147(6) 0.0186(6) 0.0144(6) 0.0010(5) -0.0005(5) 0.0008(5)
C1 0.0172(7) 0.0142(7) 0.0156(7) -0.0019(6) 0.0006(6) -0.0004(6)
C2 0.0155(7) 0.0180(7) 0.0175(7) 0.0018(6) -0.0006(6) 0.0016(6)
C3 0.0155(7) 0.0233(8) 0.0176(7) 0.0029(6) 0.0000(6) 0.0031(6)
C4 0.0182(7) 0.0170(7) 0.0162(7) 0.0010(6) 0.0014(6) 0.0020(6)
C5 0.0176(7) 0.0178(7) 0.0187(7) 0.0015(6) -0.0004(6) 0.0023(6)
N2 0.0188(6) 0.0192(6) 0.0159(6) 0.0039(5) 0.0013(5) 0.0040(5)
C6 0.0175(7) 0.0134(6) 0.0160(7) 0.0005(6) -0.0032(6) 0.0007(6)
C7 0.0158(7) 0.0243(8) 0.0142(7) -0.0001(6) 0.0006(6) -0.0011(6)
C8 0.0254(8) 0.0298(9) 0.0212(8) -0.0066(7) -0.0003(7) -0.0007(7)
C9 0.0224(8) 0.0319(9) 0.0188(7) 0.0068(7) -0.0026(7) -0.0037(7)
N3 0.0172(6) 0.0230(6) 0.0178(6) -0.0014(5) 0.0040(5) -0.0007(5)
C10 0.0222(8) 0.0209(8) 0.0198(7) -0.0017(6) 0.0057(6) -0.0011(6)
C11 0.0274(9) 0.0351(9) 0.0216(8) -0.0050(7) -0.0008(7) 0.0005(8)
C12 0.0388(10) 0.0211(8) 0.0307(9) -0.0050(7) 0.0109(8) 0.0013(8)
C13 0.0195(8) 0.0274(9) 0.0237(8) 0.0021(7) 0.0072(6) 0.0015(7)
C14 0.0353(10) 0.0319(10) 0.0345(10) 0.0081(8) 0.0120(8) -0.0030(8)
C15 0.0190(9) 0.0585(13) 0.0429(11) 0.0098(10) 0.0067(8) 0.0055(9)
C16 0.0179(7) 0.0386(10) 0.0225(8) 0.0025(7) -0.0041(6) 0.0000(7)
C17 0.0298(9) 0.0257(8) 0.0237(8) 0.0060(7) 0.0015(7) 0.0090(7)
O1 0.0250(6) 0.0294(6) 0.0236(6) 0.0084(5) 0.0068(5) 0.0068(5)
C18 0.0178(7) 0.0180(7) 0.0125(6) 0.0021(6) 0.0022(6) 0.0031(6)
C19 0.0219(8) 0.0183(8) 0.0150(7) 0.0017(6) 0.0053(6) 0.0026(6)
C20 0.0305(9) 0.0195(7) 0.0183(7) 0.0054(6) 0.0058(7) 0.0092(7)
C21 0.0230(8) 0.0355(9) 0.0154(7) 0.0043(7) 0.0005(6) 0.0095(7)
C22 0.0223(8) 0.0326(9) 0.0135(7) -0.0007(6) -0.0003(6) -0.0017(7)
C23 0.0244(8) 0.0199(8) 0.0133(6) 0.0001(6) 0.0037(6) -0.0001(6)
C24 0.0281(9) 0.0187(7) 0.0274(8) 0.0006(6) 0.0030(7) -0.0027(7)
C25 0.0365(10) 0.0195(8) 0.0198(7) -0.0028(6) -0.0005(7) -0.0016(7)
N4 0.0160(6) 0.0167(6) 0.0165(6) 0.0002(5) -0.0011(5) 0.0024(5)
C26 0.0156(7) 0.0162(7) 0.0154(6) -0.0001(6) -0.0001(6) 0.0019(6)
C27 0.0214(8) 0.0161(7) 0.0198(7) -0.0002(6) 0.0028(6) -0.0011(6)
C28 0.0268(8) 0.0149(7) 0.0215(7) -0.0007(6) 0.0030(7) 0.0030(6)
C29 0.0252(8) 0.0256(8) 0.0214(7) 0.0016(6) 0.0007(7) 0.0107(7)
C30 0.0163(7) 0.0261(8) 0.0245(8) -0.0033(6) -0.0041(6) 0.0041(6)
C31 0.0192(7) 0.0191(7) 0.0207(7) -0.0036(6) -0.0024(6) 0.0020(6)
C32 0.0194(7) 0.0210(7) 0.0163(7) 0.0020(6) 0.0021(6) 0.0025(6)
C33 0.0220(8) 0.0227(8) 0.0162(7) 0.0012(6) 0.0049(6) 0.0035(6)
C34 0.0178(8) 0.0211(8) 0.0321(9) 0.0003(7) 0.0050(7) 0.0023(6)
C35 0.0249(8) 0.0220(8) 0.0207(7) -0.0035(6) 0.0022(7) 0.0035(7)
 
_geom_special_details
;
 All esds (except the esd in the dihedral angle between two l.s. planes)
 are estimated using the full covariance matrix.  The cell esds are taken
 into account individually in the estimation of esds in distances, angles
 and torsion angles; correlations between esds in cell parameters are only
 used when they are defined by crystal symmetry.  An approximate (isotropic)
 treatment of cell esds is used for estimating esds involving l.s. planes.
;
 
loop_
 _geom_bond_atom_site_label_1
 _geom_bond_atom_site_label_2
 _geom_bond_distance
 _geom_bond_site_symmetry_2
 _geom_bond_publ_flag
N1 C1 1.3448(19) . ?
N1 C7 1.4712(19) . ?
N1 C3 1.4930(19) . ?
C1 C4 1.361(2) . ?
C1 C2 1.534(2) . ?
C2 N3 1.4227(19) . ?
C2 C3 1.594(2) . ?
C3 C16 1.516(2) . ?
C3 C17 1.519(2) . ?
C4 C5 1.475(2) . ?
C4 C6 1.484(2) . ?
C5 O1 1.2085(19) . ?
C5 N2 1.424(2) . ?
N2 C18 1.4292(19) . ?
N2 C6 1.4650(19) . ?
C6 N4 1.256(2) . ?
C7 C9 1.519(2) . ?
C7 C8 1.529(2) . ?
N3 C13 1.460(2) . ?
N3 C10 1.465(2) . ?
C10 C11 1.528(2) . ?
C10 C12 1.529(2) . ?
C13 C15 1.524(2) . ?
C13 C14 1.529(2) . ?
C18 C19 1.397(2) . ?
C18 C23 1.400(2) . ?
C19 C20 1.396(2) . ?
C19 C24 1.501(2) . ?
C20 C21 1.379(3) . ?
C21 C22 1.388(3) . ?
C22 C23 1.393(2) . ?
C23 C25 1.505(2) . ?
N4 C26 1.4663(19) . ?
C26 C31 1.534(2) . ?
C26 C27 1.537(2) . ?
C26 C32 1.538(2) . ?
C27 C28 1.531(2) . ?
C28 C29 1.528(2) . ?
C28 C35 1.534(2) . ?
C29 C30 1.534(2) . ?
C30 C34 1.531(2) . ?
C30 C31 1.540(2) . ?
C32 C33 1.534(2) . ?
C33 C34 1.525(2) . ?
C33 C35 1.534(2) . ?
 
loop_
 _geom_angle_atom_site_label_1
 _geom_angle_atom_site_label_2
 _geom_angle_atom_site_label_3
 _geom_angle
 _geom_angle_site_symmetry_1
 _geom_angle_site_symmetry_3
 _geom_angle_publ_flag
C1 N1 C7 129.49(12) . . ?
C1 N1 C3 96.40(11) . . ?
C7 N1 C3 131.96(12) . . ?
N1 C1 C4 133.55(14) . . ?
N1 C1 C2 93.05(12) . . ?
C4 C1 C2 133.30(13) . . ?
N3 C2 C1 121.80(13) . . ?
N3 C2 C3 121.79(13) . . ?
C1 C2 C3 85.20(11) . . ?
N1 C3 C16 113.93(13) . . ?
N1 C3 C17 114.73(13) . . ?
C16 C3 C17 111.67(14) . . ?
N1 C3 C2 85.34(11) . . ?
C16 C3 C2 112.32(13) . . ?
C17 C3 C2 116.55(13) . . ?
C1 C4 C5 133.76(14) . . ?
C1 C4 C6 136.86(14) . . ?
C5 C4 C6 88.33(12) . . ?
O1 C5 N2 128.42(14) . . ?
O1 C5 C4 140.28(15) . . ?
N2 C5 C4 91.29(12) . . ?
C5 N2 C18 127.88(13) . . ?
C5 N2 C6 91.03(11) . . ?
C18 N2 C6 134.28(13) . . ?
N4 C6 N2 138.06(14) . . ?
N4 C6 C4 132.50(14) . . ?
N2 C6 C4 89.32(11) . . ?
N1 C7 C9 111.14(13) . . ?
N1 C7 C8 111.49(13) . . ?
C9 C7 C8 111.30(13) . . ?
C2 N3 C13 118.76(13) . . ?
C2 N3 C10 121.08(12) . . ?
C13 N3 C10 119.50(13) . . ?
N3 C10 C11 113.33(14) . . ?
N3 C10 C12 111.63(14) . . ?
C11 C10 C12 109.97(14) . . ?
N3 C13 C15 111.81(14) . . ?
N3 C13 C14 113.34(14) . . ?
C15 C13 C14 111.05(16) . . ?
C19 C18 C23 121.53(14) . . ?
C19 C18 N2 119.30(14) . . ?
C23 C18 N2 119.16(13) . . ?
C20 C19 C18 118.11(15) . . ?
C20 C19 C24 120.59(14) . . ?
C18 C19 C24 121.30(14) . . ?
C21 C20 C19 121.12(15) . . ?
C20 C21 C22 119.96(15) . . ?
C21 C22 C23 120.78(16) . . ?
C22 C23 C18 118.28(15) . . ?
C22 C23 C25 120.99(15) . . ?
C18 C23 C25 120.74(14) . . ?
C6 N4 C26 126.67(13) . . ?
N4 C26 C31 112.88(12) . . ?
N4 C26 C27 112.19(12) . . ?
C31 C26 C27 109.82(12) . . ?
N4 C26 C32 105.68(12) . . ?
C31 C26 C32 108.09(13) . . ?
C27 C26 C32 107.89(12) . . ?
C28 C27 C26 110.51(12) . . ?
C29 C28 C27 108.90(13) . . ?
C29 C28 C35 109.82(14) . . ?
C27 C28 C35 109.65(13) . . ?
C28 C29 C30 109.82(13) . . ?
C34 C30 C29 109.49(13) . . ?
C34 C30 C31 109.65(13) . . ?
C29 C30 C31 109.04(13) . . ?
C26 C31 C30 109.97(12) . . ?
C33 C32 C26 110.81(12) . . ?
C34 C33 C32 109.58(13) . . ?
C34 C33 C35 109.32(13) . . ?
C32 C33 C35 109.51(13) . . ?
C33 C34 C30 109.50(13) . . ?
C28 C35 C33 109.05(13) . . ?
 
loop_
 _geom_torsion_atom_site_label_1
 _geom_torsion_atom_site_label_2
 _geom_torsion_atom_site_label_3
 _geom_torsion_atom_site_label_4
 _geom_torsion
 _geom_torsion_site_symmetry_1
 _geom_torsion_site_symmetry_2
 _geom_torsion_site_symmetry_3
 _geom_torsion_site_symmetry_4
 _geom_torsion_publ_flag
C7 N1 C1 C4 -11.4(3) . . . . ?
C3 N1 C1 C4 -176.03(17) . . . . ?
C7 N1 C1 C2 165.34(14) . . . . ?
C3 N1 C1 C2 0.71(12) . . . . ?
N1 C1 C2 N3 124.08(14) . . . . ?
C4 C1 C2 N3 -59.2(2) . . . . ?
N1 C1 C2 C3 -0.66(11) . . . . ?
C4 C1 C2 C3 176.09(17) . . . . ?
C1 N1 C3 C16 111.69(14) . . . . ?
C7 N1 C3 C16 -52.4(2) . . . . ?
C1 N1 C3 C17 -117.83(14) . . . . ?
C7 N1 C3 C17 78.1(2) . . . . ?
C1 N1 C3 C2 -0.69(11) . . . . ?
C7 N1 C3 C2 -164.72(15) . . . . ?
N3 C2 C3 N1 -124.15(14) . . . . ?
C1 C2 C3 N1 0.60(10) . . . . ?
N3 C2 C3 C16 121.87(16) . . . . ?
C1 C2 C3 C16 -113.38(14) . . . . ?
N3 C2 C3 C17 -8.8(2) . . . . ?
C1 C2 C3 C17 115.98(14) . . . . ?
N1 C1 C4 C5 169.79(16) . . . . ?
C2 C1 C4 C5 -5.7(3) . . . . ?
N1 C1 C4 C6 5.4(3) . . . . ?
C2 C1 C4 C6 -170.11(16) . . . . ?
C1 C4 C5 O1 10.8(3) . . . . ?
C6 C4 C5 O1 -179.8(2) . . . . ?
C1 C4 C5 N2 -167.96(18) . . . . ?
C6 C4 C5 N2 1.43(11) . . . . ?
O1 C5 N2 C18 25.6(3) . . . . ?
C4 C5 N2 C18 -155.41(15) . . . . ?
O1 C5 N2 C6 179.54(17) . . . . ?
C4 C5 N2 C6 -1.45(11) . . . . ?
C5 N2 C6 N4 177.43(19) . . . . ?
C18 N2 C6 N4 -31.5(3) . . . . ?
C5 N2 C6 C4 1.44(11) . . . . ?
C18 N2 C6 C4 152.50(16) . . . . ?
C1 C4 C6 N4 -9.0(3) . . . . ?
C5 C4 C6 N4 -177.75(17) . . . . ?
C1 C4 C6 N2 167.39(19) . . . . ?
C5 C4 C6 N2 -1.39(11) . . . . ?
C1 N1 C7 C9 161.07(15) . . . . ?
C3 N1 C7 C9 -39.7(2) . . . . ?
C1 N1 C7 C8 -74.13(19) . . . . ?
C3 N1 C7 C8 85.13(19) . . . . ?
C1 C2 N3 C13 142.19(15) . . . . ?
C3 C2 N3 C13 -112.24(16) . . . . ?
C1 C2 N3 C10 -28.4(2) . . . . ?
C3 C2 N3 C10 77.19(18) . . . . ?
C2 N3 C10 C11 107.42(16) . . . . ?
C13 N3 C10 C11 -63.08(19) . . . . ?
C2 N3 C10 C12 -127.74(15) . . . . ?
C13 N3 C10 C12 61.76(18) . . . . ?
C2 N3 C13 C15 68.72(19) . . . . ?
C10 N3 C13 C15 -120.56(17) . . . . ?
C2 N3 C13 C14 -57.73(19) . . . . ?
C10 N3 C13 C14 113.00(17) . . . . ?
C5 N2 C18 C19 -95.56(18) . . . . ?
C6 N2 C18 C19 122.24(17) . . . . ?
C5 N2 C18 C23 83.50(19) . . . . ?
C6 N2 C18 C23 -58.7(2) . . . . ?
C23 C18 C19 C20 4.5(2) . . . . ?
N2 C18 C19 C20 -176.45(13) . . . . ?
C23 C18 C19 C24 -175.37(14) . . . . ?
N2 C18 C19 C24 3.7(2) . . . . ?
C18 C19 C20 C21 -0.6(2) . . . . ?
C24 C19 C20 C21 179.30(14) . . . . ?
C19 C20 C21 C22 -2.4(2) . . . . ?
C20 C21 C22 C23 1.5(2) . . . . ?
C21 C22 C23 C18 2.3(2) . . . . ?
C21 C22 C23 C25 -177.35(15) . . . . ?
C19 C18 C23 C22 -5.4(2) . . . . ?
N2 C18 C23 C22 175.58(13) . . . . ?
C19 C18 C23 C25 174.31(14) . . . . ?
N2 C18 C23 C25 -4.7(2) . . . . ?
N2 C6 N4 C26 -6.4(3) . . . . ?
C4 C6 N4 C26 168.15(15) . . . . ?
C6 N4 C26 C31 78.05(19) . . . . ?
C6 N4 C26 C27 -46.7(2) . . . . ?
C6 N4 C26 C32 -164.01(15) . . . . ?
N4 C26 C27 C28 -175.39(12) . . . . ?
C31 C26 C27 C28 58.22(16) . . . . ?
C32 C26 C27 C28 -59.38(16) . . . . ?
C26 C27 C28 C29 -59.45(17) . . . . ?
C26 C27 C28 C35 60.74(17) . . . . ?
C27 C28 C29 C30 60.94(16) . . . . ?
C35 C28 C29 C30 -59.14(17) . . . . ?
C28 C29 C30 C34 58.94(16) . . . . ?
C28 C29 C30 C31 -61.03(17) . . . . ?
N4 C26 C31 C30 176.09(12) . . . . ?
C27 C26 C31 C30 -57.90(16) . . . . ?
C32 C26 C31 C30 59.57(16) . . . . ?
C34 C30 C31 C26 -60.57(17) . . . . ?
C29 C30 C31 C26 59.30(17) . . . . ?
N4 C26 C32 C33 179.40(12) . . . . ?
C31 C26 C32 C33 -59.50(16) . . . . ?
C27 C26 C32 C33 59.21(16) . . . . ?
C26 C32 C33 C34 59.78(17) . . . . ?
C26 C32 C33 C35 -60.13(17) . . . . ?
C32 C33 C34 C30 -59.04(17) . . . . ?
C35 C33 C34 C30 60.99(17) . . . . ?
C29 C30 C34 C33 -59.92(17) . . . . ?
C31 C30 C34 C33 59.67(17) . . . . ?
C29 C28 C35 C33 59.83(17) . . . . ?
C27 C28 C35 C33 -59.80(17) . . . . ?
C34 C33 C35 C28 -60.71(17) . . . . ?
C32 C33 C35 C28 59.36(17) . . . . ?
 
_refine_diff_density_max    0.217
_refine_diff_density_min   -0.134
_refine_diff_density_rms    0.029

_shelx_res_file
;
TITL si173a_auto in P212121 #19
    si173a_auto.res
    created by SHELXL-2019/3 at 20:28:01 on 15-Jul-2025
REM  Yadorkari-X generated
CELL 1.54184 12.2620 13.6639 18.9294 90.0000 90.0000 90.0000
ZERR 4.0 0.0002 0.0004 0.0007 0.0000 0.0000 0.0000
LATT -1
SYMM 1/2-X, -Y, 1/2+Z
SYMM 1/2+X, 1/2-Y, -Z
SYMM -X, 1/2+Y, 1/2-Z
REM  SPGR P212121 orthorhombic
SFAC C H N O
UNIT 140 208 16 4
SIZE 0.30 0.20 0.10
TEMP -173.0
L.S. 50
FMAP 2
PLAN -8
ACTA
CONF
LIST 4

fmap 2

WGHT    0.042600    0.486600
EXTI    0.002049
FVAR       6.59940
N1    3    0.873225    0.404347    0.281358    11.00000    0.01468    0.01863 =
         0.01440    0.00102   -0.00048    0.00080
C1    1    0.865660    0.448384    0.218016    11.00000    0.01717    0.01419 =
         0.01560   -0.00191    0.00057   -0.00043
C2    1    0.983005    0.421565    0.197577    11.00000    0.01552    0.01796 =
         0.01754    0.00176   -0.00059    0.00160
AFIX  13
H1    2    1.028340    0.482391    0.198355    11.00000   -1.20000
AFIX   0
C3    1    0.988721    0.371489    0.273528    11.00000    0.01548    0.02333 =
         0.01765    0.00286   -0.00003    0.00309
C4    1    0.786159    0.501561    0.185703    11.00000    0.01822    0.01700 =
         0.01620    0.00097    0.00138    0.00200
C5    1    0.782488    0.561416    0.120927    11.00000    0.01764    0.01783 =
         0.01871    0.00147   -0.00045    0.00229
N2    3    0.679625    0.601436    0.140608    11.00000    0.01880    0.01921 =
         0.01590    0.00387    0.00127    0.00404
C6    1    0.677597    0.541633    0.204828    11.00000    0.01752    0.01337 =
         0.01598    0.00049   -0.00320    0.00071
C7    1    0.801680    0.412819    0.343450    11.00000    0.01578    0.02435 =
         0.01421   -0.00007    0.00060   -0.00107
AFIX  13
H2    2    0.724590    0.410581    0.326290    11.00000   -1.20000
AFIX   0
C8    1    0.817849    0.510562    0.381363    11.00000    0.02539    0.02980 =
         0.02124   -0.00656   -0.00030   -0.00066
AFIX 137
H3    2    0.891271    0.512984    0.401739    11.00000   -1.50000
H4    2    0.763623    0.517062    0.419103    11.00000   -1.50000
H5    2    0.809017    0.564285    0.347544    11.00000   -1.50000
AFIX   0
C9    1    0.817749    0.327147    0.393537    11.00000    0.02241    0.03194 =
         0.01880    0.00675   -0.00255   -0.00374
AFIX 137
H6    2    0.806829    0.265651    0.367852    11.00000   -1.50000
H7    2    0.764896    0.331563    0.432240    11.00000   -1.50000
H8    2    0.891888    0.328964    0.412828    11.00000   -1.50000
AFIX   0
N3    3    1.007107    0.368667    0.134752    11.00000    0.01718    0.02296 =
         0.01782   -0.00140    0.00402   -0.00067
C10   1    0.928099    0.300252    0.104264    11.00000    0.02218    0.02094 =
         0.01982   -0.00171    0.00573   -0.00108
AFIX  13
H9    2    0.868661    0.291209    0.139841    11.00000   -1.20000
AFIX   0
C11   1    0.874920    0.338188    0.036571    11.00000    0.02737    0.03508 =
         0.02164   -0.00504   -0.00076    0.00051
AFIX 137
H10   2    0.840930    0.401835    0.045778    11.00000   -1.50000
H11   2    0.819195    0.291667    0.020774    11.00000   -1.50000
H12   2    0.930537    0.345387   -0.000243    11.00000   -1.50000
AFIX   0
C12   1    0.978847    0.199697    0.091074    11.00000    0.03879    0.02114 =
         0.03071   -0.00503    0.01088    0.00125
AFIX 137
H13   2    1.036768    0.205553    0.055653    11.00000   -1.50000
H14   2    0.922670    0.154595    0.073866    11.00000   -1.50000
H15   2    1.009633    0.174487    0.135249    11.00000   -1.50000
AFIX   0
C13   1    1.104790    0.394495    0.094745    11.00000    0.01945    0.02740 =
         0.02365    0.00212    0.00725    0.00153
AFIX  13
H16   2    1.103795    0.353958    0.050765    11.00000   -1.20000
AFIX   0
C14   1    1.106940    0.501572    0.071238    11.00000    0.03526    0.03188 =
         0.03446    0.00814    0.01201   -0.00303
AFIX 137
H17   2    1.038318    0.517613    0.047359    11.00000   -1.50000
H18   2    1.167975    0.511847    0.038649    11.00000   -1.50000
H19   2    1.115905    0.543865    0.112646    11.00000   -1.50000
AFIX   0
C15   1    1.208674    0.367674    0.134477    11.00000    0.01900    0.05849 =
         0.04290    0.00984    0.00671    0.00554
AFIX 137
H20   2    1.211530    0.403986    0.179084    11.00000   -1.50000
H21   2    1.272282    0.384532    0.105589    11.00000   -1.50000
H22   2    1.209013    0.297258    0.144306    11.00000   -1.50000
AFIX   0
C16   1    1.067788    0.423217    0.322522    11.00000    0.01785    0.03863 =
         0.02248    0.00249   -0.00409    0.00004
AFIX 137
H23   2    1.056417    0.494082    0.319455    11.00000   -1.50000
H24   2    1.142756    0.407550    0.308591    11.00000   -1.50000
H25   2    1.055286    0.401446    0.371181    11.00000   -1.50000
AFIX   0
C17   1    1.004645    0.261294    0.274921    11.00000    0.02985    0.02571 =
         0.02370    0.00601    0.00145    0.00900
AFIX 137
H26   2    1.004225    0.238325    0.323965    11.00000   -1.50000
H27   2    1.074622    0.244793    0.252929    11.00000   -1.50000
H28   2    0.945365    0.229650    0.248769    11.00000   -1.50000
AFIX   0
O1    4    0.836519    0.579036    0.069071    11.00000    0.02500    0.02939 =
         0.02360    0.00844    0.00682    0.00682
C18   1    0.597591    0.641514    0.095449    11.00000    0.01779    0.01803 =
         0.01253    0.00212    0.00219    0.00311
C19   1    0.594134    0.742580    0.084421    11.00000    0.02188    0.01831 =
         0.01499    0.00166    0.00529    0.00261
C20   1    0.509519    0.780346    0.043304    11.00000    0.03052    0.01954 =
         0.01834    0.00536    0.00579    0.00920
AFIX  43
H29   2    0.505305    0.848929    0.035528    11.00000   -1.20000
AFIX   0
C21   1    0.431953    0.719806    0.013785    11.00000    0.02297    0.03554 =
         0.01544    0.00426    0.00052    0.00949
AFIX  43
H30   2    0.373373    0.746940   -0.012580    11.00000   -1.20000
AFIX   0
C22   1    0.439514    0.619210    0.022614    11.00000    0.02231    0.03257 =
         0.01352   -0.00073   -0.00032   -0.00173
AFIX  43
H31   2    0.386803    0.577736    0.001246    11.00000   -1.20000
AFIX   0
C23   1    0.523496    0.578325    0.062445    11.00000    0.02436    0.01990 =
         0.01330    0.00011    0.00367   -0.00015
C24   1    0.678777    0.809168    0.115568    11.00000    0.02815    0.01866 =
         0.02736    0.00057    0.00299   -0.00272
AFIX 137
H32   2    0.656742    0.828230    0.163392    11.00000   -1.50000
H33   2    0.685895    0.867782    0.086090    11.00000   -1.50000
H34   2    0.748962    0.774971    0.117558    11.00000   -1.50000
AFIX   0
C25   1    0.534857    0.469134    0.069607    11.00000    0.03645    0.01955 =
         0.01979   -0.00283   -0.00050   -0.00162
AFIX 137
H35   2    0.476677    0.436784    0.042874    11.00000   -1.50000
H36   2    0.529393    0.450854    0.119543    11.00000   -1.50000
H37   2    0.605900    0.448644    0.051069    11.00000   -1.50000
AFIX   0
N4    3    0.617168    0.529694    0.257715    11.00000    0.01597    0.01671 =
         0.01654    0.00024   -0.00109    0.00243
C26   1    0.520289    0.587225    0.276083    11.00000    0.01556    0.01616 =
         0.01536   -0.00015   -0.00011    0.00189
C27   1    0.540671    0.697873    0.269948    11.00000    0.02142    0.01615 =
         0.01984   -0.00018    0.00283   -0.00107
AFIX  23
H38   2    0.604894    0.716059    0.298796    11.00000   -1.20000
H39   2    0.556469    0.714873    0.220149    11.00000   -1.20000
AFIX   0
C28   1    0.440826    0.755283    0.295294    11.00000    0.02684    0.01492 =
         0.02150   -0.00070    0.00301    0.00305
AFIX  13
H40   2    0.454976    0.827020    0.290260    11.00000   -1.20000
AFIX   0
C29   1    0.342587    0.726735    0.250080    11.00000    0.02518    0.02564 =
         0.02141    0.00160    0.00074    0.01073
AFIX  23
H41   2    0.357547    0.742111    0.199899    11.00000   -1.20000
H42   2    0.277885    0.764771    0.265074    11.00000   -1.20000
AFIX   0
C30   1    0.319529    0.616955    0.258142    11.00000    0.01634    0.02610 =
         0.02453   -0.00333   -0.00406    0.00413
AFIX  13
H43   2    0.254485    0.598817    0.229089    11.00000   -1.20000
AFIX   0
C31   1    0.419622    0.558816    0.232533    11.00000    0.01922    0.01912 =
         0.02069   -0.00356   -0.00238    0.00200
AFIX  23
H44   2    0.405564    0.487807    0.237542    11.00000   -1.20000
H45   2    0.433044    0.572885    0.181971    11.00000   -1.20000
AFIX   0
C32   1    0.496481    0.563900    0.354071    11.00000    0.01938    0.02096 =
         0.01630    0.00204    0.00211    0.00246
AFIX  23
H46   2    0.483109    0.492837    0.359458    11.00000   -1.20000
H47   2    0.560687    0.581308    0.383183    11.00000   -1.20000
AFIX   0
C33   1    0.396607    0.620999    0.380163    11.00000    0.02199    0.02266 =
         0.01619    0.00122    0.00489    0.00349
AFIX  13
H48   2    0.382499    0.604639    0.430836    11.00000   -1.20000
AFIX   0
C34   1    0.297281    0.593434    0.335922    11.00000    0.01784    0.02114 =
         0.03214    0.00028    0.00499    0.00232
AFIX  23
H49   2    0.232774    0.630522    0.352427    11.00000   -1.20000
H50   2    0.281711    0.522734    0.341317    11.00000   -1.20000
AFIX   0
C35   1    0.418054    0.731172    0.373039    11.00000    0.02492    0.02201 =
         0.02073   -0.00349    0.00223    0.00354
AFIX  23
H51   2    0.353744    0.768419    0.389682    11.00000   -1.20000
H52   2    0.481496    0.749971    0.402403    11.00000   -1.20000

AFIX   0
HKLF 4 1 1 0 0 0 1 0 0 0 1


REM  si173a_auto in P212121 #19
REM wR2 = 0.0752, GooF = S = 1.034, Restrained GooF = 1.034 for all data
REM R1 = 0.0285 for 5948 Fo > 4sig(Fo) and 0.0292 for all 6100 data
REM 372 parameters refined using 0 restraints

END

WGHT      0.0426      0.4869

REM Highest difference peak  0.217,  deepest hole -0.134,  1-sigma level  0.029
Q1    1   0.5294  0.6405  0.2748  11.00000  0.05    0.22
Q2    1   0.9967  0.3186  0.2730  11.00000  0.05    0.21
Q3    1   0.5028  0.5762  0.3130  11.00000  0.05    0.20
Q4    1   0.4055  0.6751  0.3748  11.00000  0.05    0.18
Q5    1   1.0018  0.3916  0.2349  11.00000  0.05    0.18
Q6    1   0.9317  0.3845  0.2862  11.00000  0.05    0.16
Q7    1   0.8412  0.4123  0.3114  11.00000  0.05    0.15
Q8    1   0.3929  0.7364  0.2728  11.00000  0.05    0.15
;
_shelx_res_checksum   78407

_shelx_hkl_file
;
   0   0   1 69.5365 11.5548   1
   0   0  -2 749576. 17251.5  18
   0   0  -2 687460. 17254.1   3
   0   0  -3 146.649 35.2095  18
   0   0   3 138.128 24.1337   2
   0   0  -4 184357. 4631.81  18
   0   0   4 189878. 4595.06   2
   0   0  -4 197338. 4641.63   3
   0   0  -5-7.13845 47.4442  18
   0   0   5 166.446 34.7852   2
   0   0  -5 67.9569 55.5041   3
   0   0  -6 760434. 18701.8  18
   0   0   6 790015. 18636.6   2
   0   0  -6 763536. 18712.2   3
   0   0  -7 42.1191 58.9868  18
   0   0   7 27.9784 34.0443   2
   0   0  -7-11.4415 63.0043   3
   0   0   8 226409. 5421.18   2
   0   0  -8 232537. 5542.94   3
   0   0   9-23.0536 47.0960   2
   0   0  -9 31.4982 72.4362   3
   0   0  -9-14.3119 86.2457  18
   0   0  10 613.823 70.3237   2
   0   0 -10 430.971 108.530   3
   0   0 -10 581.247 117.868  18
   0   0  11 12.4377 42.0687   2
   0   0 -11 66.5808 94.5051  18
   0   0 -12 32187.0 1053.15  18
   0   0 -13-24.0105 91.2879  17
   0   0 -13 37.1039 96.3124  18
   0   0 -14 13003.4 621.422  18
   0   0  14 13440.8 657.886  19
   0   0 -15 28.2874 111.416  17
   0   0 -15 76.5208 113.501  18
   0   0  15-32.1185 119.101  19
   0   0  15 35.3410 116.839   7
   0   0  16 59.4207 132.016  14
   0   0  16-19.0165 127.750   7
   0   0 -16 14.7799 117.743  17
   0   0 -16 64.9148 121.890  18
   0   0  17-45.0937 128.720  14
   0   0 -17 44.9442 119.346  17
   0   0  18 43.7414 117.459  14
   0   0 -18 159.380 126.462  17
   0   0  19 13.4019 107.943  14
   0   0 -19 13.2955 107.086  17
   0   0  20 14830.3 620.223  14
   0   0 -20 14581.4 614.668  17
   0   0  21-57.6442 133.444  12
   0   0  21 45.6633 88.7739  14
   0   0 -22-54.8313 113.305  16
   0   0  22-9.17479 108.957  12
   0   0 -23-32.7721 86.6755  16
   0   0  23 59.6152 75.8591  12
   0   1   0 34.5619 12.1784  11
   0  -1   0 281.603 18.8078   2
   0   1   1 22518.2 544.146   1
   0   1  -1 23775.3 563.116  11
   0  -1   1 22869.0 561.201   2
   0  -1  -1 21727.9 550.906  18
   0   1  -1 20811.7 549.795  18
   0   1   2 169892. 3871.82   1
   0   1   2 157793. 3864.60  11
   0  -1  -2 164179. 3878.66   3
   0   1   3 204595. 4923.34   1
   0   1   3 202007. 4886.03   2
   0  -1  -3 215556. 4932.51   3
   0   1  -3 214378. 4963.49   3
   0  -1  -4 461075. 11378.0   3
   0   1  -4 500358. 11415.7   3
   0  -1   4 464186. 11363.0   2
   0   1   4 471911. 11322.5   2
   0  -1  -4 476390. 11385.1  18
   0  -1  -5 29304.2 788.011   3
   0   1  -5 29283.8 818.502   3
   0   1   5 28137.7 718.238   2
   0  -1   5 28211.8 756.152   2
   0  -1  -5 30020.4 792.592  18
   0  -1  -6 221503. 5369.26   3
   0   1  -6 216553. 5389.31   3
   0   1   6 220099. 5274.18   2
   0  -1   6 220806. 5317.32   2
   0  -1  -6 210021. 5358.80  18
   0   1  -7 23469.3 740.621   3
   0  -1  -7 24875.8 723.885   3
   0   1   7 23538.7 623.270   2
   0  -1   7 23749.7 664.447   2
   0  -1  -7 25098.7 724.999  18
   0  -1  -8 9824.67 381.089   3
   0   1  -8 9293.85 397.774   3
   0  -1   8 9837.78 327.473   2
   0   1   8 9509.89 286.332   2
   0  -1  -8 9674.38 384.629  18
   0  -1  -9 7173.77 337.665   3
   0   1   9 7223.61 235.139   2
   0  -1   9 6783.29 267.388   2
   0  -1  -9 7302.37 334.682  18
   0  -1 -10 28751.4 946.148   3
   0   1  10 30659.8 809.728   2
   0  -1  10 30836.7 860.378   2
   0  -1 -10 31321.7 959.917  18
   0  -1 -11 20427.0 724.037   3
   0  -1  11 19674.0 609.991   2
   0  -1 -11 19612.0 713.675  18
   0  -1 -12 4764.75 308.115   3
   0  -1  12 4123.75 219.189   2
   0  -1 -12 4356.61 299.753  18
   0  -1 -13 12613.2 586.203  18
   0   1 -13 13916.5 603.478  20
   0  -1 -13 13755.4 585.121  17
   0   1 -13 13727.3 606.421  17
   0  -1 -14 70821.5 1989.10  17
   0   1  14 71206.8 2057.01   7
   0   1  14 70363.5 2016.70  14
   0  -1 -14 68319.3 2015.95  18
   0   1 -15 4959.40 370.018  17
   0  -1 -15 5536.93 370.587  17
   0  -1  15 5537.24 428.174   7
   0   1  15 4180.12 362.473   7
   0   1  15 5841.62 393.682  14
   0  -1 -15 4765.45 367.753  18
   0   1 -16 107766. 3047.77  18
   0  -1 -16 108544. 3056.00  18
   0  -1 -16 107392. 2991.43  17
   0   1 -16 110545. 3047.75  17
   0  -1  16 109237. 3106.49  19
   0   1  16 111366. 3040.62  14
   0  -1  16 106493. 3147.26   7
   0   1  17 1443.86 218.518  14
   0  -1  17 1450.08 215.056  14
   0  -1  17 1124.35 215.485  19
   0  -1 -17 1617.29 217.304  17
   0   1 -17 1523.32 228.680  17
   0   1  18 2013.39 248.025  14
   0  -1  18 1777.69 232.270  14
   0  -1  18 2485.28 276.254  19
   0   1 -18 2366.64 269.977  17
   0  -1 -18 2712.58 261.879  17
   0   1 -19 1483.82 214.930  17
   0   1  19 1755.34 224.642  14
   0  -1  19 1123.50 183.914  14
   0   1 -20 1593.75 202.509  17
   0  -1  20 1166.14 172.116  14
   0   1  20 1114.47 181.287  14
   0   1  20 1386.79 218.480  12
   0   1  21 4023.65 304.534  12
   0   1 -21 3995.78 278.431  17
   0   1  21 3988.60 270.250  14
   0  -1  22 1895.97 192.657  12
   0   1  22 1534.32 177.415  12
   0   1  22 1512.43 147.135  14
   0  -1 -22 1586.38 186.913  16
   0  -1 -23 385.014 100.203  16
   0   1 -23 466.846 104.074  16
   0  -1  23 500.565 100.318  12
   0   1  23 410.894 97.9243  12
   0  -2   0 78465.0 1950.69   2
   0   2   0 83507.2 1986.14  10
   0   2   1 3657.96 138.442  10
   0   2  -1 3900.89 135.490  11
   0   2   1 3467.73 96.9705   1
   0  -2  -1 3375.54 102.145  18
   0   2  -1 3596.40 103.095  18
   0  -2   1 3734.50 128.562   2
   0  -2  -1 3573.75 107.036   2
   0   2   2 201598. 4484.84  10
   0   2   2 183973. 4455.00  11
   0   2   2 179373. 4435.27   1
   0  -2   2 186163. 4469.39   2
   0   2  -2 185213. 4450.54  18
   0  -2  -2 188339. 4452.29  18
   0  -2  -2 182051. 4423.37   2
   0  -2  -3 2607.73 114.736   3
   0   2   3 2440.97 97.5289   1
   0  -2  -3 2380.63 110.444  18
   0   2  -3 2448.92 111.385  18
   0   2  -4 13314.5 418.801  18
   0  -2  -4 13802.7 422.870  18
   0  -2  -4 14563.5 421.329   3
   0  -2   5 87044.8 2132.17   2
   0  -2  -5 88340.8 2143.05   3
   0   2  -5 81332.1 2138.41  18
   0  -2  -5 82611.0 2141.54  18
   0   2   5 85807.2 2096.62  11
   0  -2  -6 36392.8 947.056   3
   0   2  -6 35685.8 947.489  18
   0  -2  -6 35054.3 946.305  18
   0   2   6 33876.6 882.103  11
   0   2   7 53089.3 1376.73   2
   0  -2   7 56974.0 1475.48   2
   0  -2  -7 63158.6 1522.76   3
   0   2  -7 67356.4 1535.85  18
   0  -2  -7 68284.1 1540.77  18
   0   2   7 60884.4 1437.54  11
   0  -2   8 194493. 4423.22   2
   0  -2  -8 206933. 4498.26   3
   0  -2  -8 190866. 4475.71  18
   0   2  -8 193021. 4477.04  18
   0   2   8 189620. 4366.70  11
   0  -2   9 44756.8 1179.76   2
   0  -2  -9 45232.4 1243.44   3
   0  -2  -9 43031.0 1238.81  18
   0   2  -9 42415.2 1233.62  18
   0   2   9 41874.3 1120.48  11
   0  -2 -10 42455.9 1231.18   3
   0   2 -10 39377.5 1218.23  18
   0  -2 -10 41841.8 1233.39  18
   0   2  10 40228.6 1092.37  11
   0  -2 -11 91024.0 2503.04   3
   0  -2 -11 94365.6 2519.25  18
   0   2 -11 94902.0 2516.21  18
   0  -2  11 93861.9 2413.88   2
   0   2 -12 1522.42 192.189  17
   0   2  12 2032.04 208.856   7
   0  -2 -12 1437.76 172.328   3
   0  -2 -12 1612.78 191.023  18
   0   2 -12 1807.80 194.542  18
   0  -2  12 1319.02 132.362   2
   0   2 -13 7801.01 431.513  20
   0   2  13 7175.78 414.071   7
   0   2 -13 7320.98 432.961  17
   0  -2  13 7494.96 339.379   2
   0   2 -13 6818.13 408.021  18
   0  -2 -13 7701.34 427.891  18
   0   2  13 7838.73 437.646  14
   0   2  14 35275.1 1233.07   7
   0   2 -14 38264.4 1258.06  20
   0   2  14 36388.0 1242.75  14
   0   2 -14 38160.5 1252.16  18
   0  -2 -14 37323.7 1250.42  18
   0   2 -14 37438.5 1263.57  17
   0   2  15 564.276 155.350  14
   0  -2 -15 612.556 167.243  18
   0   2 -15 602.269 161.511  18
   0   2 -15 523.369 160.996  17
   0  -2  16 33203.8 1280.66   7
   0   2 -16 32644.6 1181.97  17
   0   2 -16 33700.9 1176.57  18
   0  -2 -16 32743.9 1172.80  18
   0   2  16 30063.0 1138.27  14
   0   2  17 48934.8 1545.57  14
   0  -2  17 45862.0 1599.86  19
   0   2 -17 45707.2 1538.91  17
   0  -2  18 690.302 158.926  14
   0   2  18 542.118 173.024  14
   0   2 -18 614.637 167.981  17
   0  -2  18 462.154 179.659  19
   0   2  19 3373.28 318.177  12
   0   2  19 3333.16 300.269  14
   0  -2  19 2791.95 258.200  14
   0   2 -19 3013.04 290.409  17
   0   2  20 5814.30 388.875  12
   0   2  20 6123.21 371.075  14
   0   2 -20 5875.52 375.245  17
   0   2  21 5183.99 340.944  12
   0   2  21 4897.01 303.634  14
   0   2 -21 5037.35 319.200  17
   0   2 -21 5508.71 337.624  16
   0  -2 -21 5414.62 340.572  16
   0   2  22 9650.90 442.573  12
   0   2  22 10235.8 405.988  14
   0  -2 -22 10486.2 447.323  16
   0   2 -22 10056.1 436.747  16
   0  -2 -23 216.312 81.8100  16
   0   2 -23 220.033 78.9676  16
   0   2  23 407.575 90.3438  12
   0  -2  23 257.090 83.1291  12
   0  -3   0 28.1329 33.6116   2
   0   3   0 32.5441 51.4220  10
   0  -3  -1 654.083 46.1395   2
   0  -3   1 729.240 62.0915   2
   0   3   1 661.475 64.9297  11
   0   3  -1 483.513 65.9804  11
   0   3   1 592.644 72.4557  10
   0  -3  -1 588.990 27.2398  18
   0   3  -1 588.796 27.7360  18
   0   3   1 702.845 30.3464   1
   0  -3   2 68831.6 1626.29   2
   0   3   2 63363.7 1565.87   1
   0  -3  -2 63622.9 1575.68   2
   0   3  -2 62357.9 1582.92  18
   0  -3  -2 62459.0 1583.35  18
   0   3   2 71344.7 1647.41  10
   0   3   2 68827.1 1618.44  11
   0   3  -2 68932.9 1638.81  11
   0  -3  -3 13132.5 380.011   3
   0  -3  -3 12229.1 319.423   2
   0   3   3 13055.5 370.534  11
   0   3   3 12193.1 336.217   1
   0   3  -3 12281.8 358.478  18
   0  -3  -3 13302.4 363.120  18
   0  -3   4 6077.86 227.991   2
   0  -3  -4 5913.28 222.037   3
   0   3   4 5860.87 181.063   7
   0   3  -4 6185.50 216.737  18
   0  -3  -4 5686.27 211.857  18
   0   3   4 6408.62 211.107  11
   0  -3  -5 2461.41 134.279   3
   0   3   5 2395.75 113.946  11
   0   3   5 2342.75 109.706   7
   0   3  -5 2463.96 133.079  18
   0  -3  -5 2332.96 131.609  18
   0  -3  -6 219943. 5246.22  18
   0   3  -6 218691. 5242.11  18
   0  -3  -6 210744. 5236.01   3
   0  -3   6 211136. 5234.03   2
   0   3   6 208840. 5201.78   7
   0   3   6 213929. 5189.54  11
   0   3  -7 30962.0 894.923  18
   0  -3  -7 32663.0 903.995  18
   0  -3  -7 32142.1 899.345   3
   0  -3   7 31473.7 883.516   2
   0   3   7 30572.5 865.197   7
   0   3   7 30614.9 830.969  11
   0  -3  -8 214340. 5355.26  18
   0   3  -8 209724. 5345.37  18
   0  -3  -8 227534. 5357.19   3
   0  -3   8 220221. 5325.59   2
   0   3   8 200998. 5311.65   7
   0   3   8 221143. 5261.09  11
   0  -3  -9 2874.34 203.014  18
   0   3  -9 3308.45 211.157  18
   0  -3  -9 2618.47 196.057   3
   0  -3   9 3200.16 188.834   2
   0   3   9 2728.36 181.726   7
   0   3   9 3011.11 145.425  11
   0  -3 -10 9158.33 409.322  18
   0   3 -10 8670.88 398.135  18
   0  -3  10 9569.23 371.764   2
   0  -3 -10 8819.85 393.195   3
   0   3  10 8610.35 302.603  11
   0   3  10 9131.85 388.338   7
   0   3  11 316.420 90.1755   7
   0   3 -11 183.387 94.8853  18
   0  -3 -11 344.853 108.197  18
   0  -3 -11 371.202 97.6862   3
   0  -3  11 539.109 97.4739   2
   0   3  12 21375.3 794.669   7
   0   3 -12 23650.7 838.770  18
   0  -3 -12 25752.4 864.231  18
   0  -3  12 24233.4 767.802   2
   0   3 -12 24216.6 879.651  17
   0   3 -12 22849.4 858.844  20
   0   3  12 22713.5 855.584  14
   0  -3  13 205.891 87.5842   2
   0   3 -13 161.216 116.230  20
   0   3 -13 112.364 102.812  18
   0  -3 -13 127.771 111.586  18
   0   3 -13 260.406 126.148  17
   0   3  13 238.110 116.584  14
   0  -3  14 5874.28 318.907   2
   0  -3 -14 5925.33 392.146  18
   0   3 -14 6042.39 390.375  18
   0   3 -14 5466.63 389.966  20
   0   3 -14 6066.22 408.863  17
   0   3  14 5753.48 393.569  14
   0   3 -15 6715.46 450.960  17
   0   3  15 6952.81 449.761  14
   0  -3 -15 7246.06 454.074  18
   0   3 -15 8186.55 467.939  18
   0   3  16 13726.0 671.362  14
   0  -3 -16 14165.6 670.818  18
   0   3 -16 13375.0 649.100  18
   0   3 -16 14797.2 701.998  17
   0  -3  16 14275.0 777.341   7
   0   3  17 1543.80 228.019  14
   0   3  17 1512.55 241.479  12
   0   3 -17 1373.20 231.832  17
   0   3  18 10511.2 562.850  14
   0  -3  18 11055.9 536.668  14
   0   3  18 11797.6 598.983  12
   0  -3  18 10978.4 625.290  19
   0   3 -18 10977.7 594.153  17
   0   3 -19 615.407 183.033  17
   0   3  19 601.727 169.353  14
   0  -3  19 574.962 170.643  19
   0   3  19 548.076 171.849  12
   0   3  20 10377.9 505.143  14
   0   3 -20 10365.5 522.431  17
   0   3  20 11294.9 543.996  12
   0   3  21 7803.86 391.192  14
   0   3 -21 7745.28 399.073  16
   0  -3 -21 8892.38 425.337  16
   0   3 -21 8071.20 411.843  17
   0   3  21 7893.94 417.742  12
   0   3  22 2540.53 180.485  14
   0   3 -22 2666.49 198.047  16
   0  -3 -22 2114.10 188.123  16
   0   3  22 2452.73 205.345  12
   0  -3  23 3221.11 191.694  12
   0   3  23 3098.75 188.577  12
   0   4   0 5372.92 232.055  10
   0  -4   0 5393.97 190.011   2
   0  -4   1 123856. 2937.61   2
   0  -4  -1 120935. 2910.82   2
   0   4   1 123971. 2974.99  10
   0   4   1 128324. 2956.63  11
   0   4  -1 129748. 2968.29  11
   0   4  -2 11846.9 389.150  11
   0   4   2 12301.3 374.462  11
   0   4   2 13196.8 400.872  10
   0  -4  -2 12170.8 332.103   2
   0  -4   2 11114.0 368.187   2
   0   4  -2 12453.8 317.418  18
   0  -4  -2 11249.4 314.459  18
   0  -4  -3 259622. 6392.02   2
   0   4   3 273379. 6486.52  10
   0   4   3 273654. 6455.60  11
   0  -4   3 268998. 6469.97   2
   0   4  -3 266217. 6415.51  18
   0  -4  -3 265917. 6416.04  18
   0  -4  -4 159026. 3725.17   3
   0   4   4 154727. 3707.57  11
   0  -4   4 143783. 3722.81   2
   0  -4  -4 154331. 3690.99  18
   0   4  -4 143680. 3683.27  18
   0  -4  -5 107.827 51.2507   3
   0   4   5 60.2882 43.4261  11
   0  -4   5 45.3244 54.6553   2
   0   4  -5 60.1758 41.6520  18
   0  -4  -5 104.389 47.6349  18
   0  -4  -6 64645.8 1643.73   3
   0   4   6 66985.8 1607.82  11
   0   4  -6 64630.9 1630.38  18
   0  -4  -6 66945.6 1638.91  18
   0   4  -7 40853.3 1091.57  18
   0  -4  -7 39584.8 1089.58  18
   0   4   7 40605.0 1042.87  11
   0  -4   7 37879.4 1089.23   2
   0  -4  -7 39940.3 1096.82   3
   0   4   7 36986.6 1014.91   7
   0   4  -8 38114.5 1072.49  18
   0  -4  -8 38213.3 1078.22  18
   0   4   8 39931.0 1011.83  11
   0  -4   8 38872.1 1077.88   2
   0  -4  -8 36542.0 1073.41   3
   0   4  -9 101431. 2638.82  18
   0  -4  -9 102491. 2647.80  18
   0  -4  -9 101744. 2641.53   3
   0   4   9 98262.9 2539.61  11
   0  -4   9 105669. 2629.62   2
   0   4 -10 25315.8 820.158  18
   0  -4 -10 25388.7 825.491  18
   0  -4 -10 26045.9 827.414   3
   0   4  10 24897.7 706.550  11
   0   4  11 68.8411 87.2702  14
   0   4 -11 117.718 91.6945  20
   0  -4  11 149.074 80.1797   2
   0  -4 -11 80.7880 88.1514  18
   0   4 -11 29.4689 80.0006  18
   0   4 -12 3411.86 290.939  20
   0   4 -12 3230.00 259.170  18
   0  -4 -12 3604.50 274.903  18
   0  -4  12 3784.39 245.002   2
   0   4  12 2988.34 270.898  14
   0   4  13 25907.7 957.076  14
   0   4 -13 27169.2 931.367  18
   0  -4 -13 27010.9 936.890  18
   0   4 -13 25379.4 963.060  17
   0  -4  13 23932.4 838.245   2
   0   4 -13 23761.2 940.235  20
   0   4 -14 3735.85 327.860  20
   0   4  14 4213.14 331.900  12
   0  -4 -14 4848.43 342.950  18
   0   4 -14 4778.52 337.246  18
   0   4 -14 4502.21 355.102  17
   0  -4  14 3590.98 262.473   2
   0   4  14 3599.88 317.708  14
   0   4  15 28199.7 1011.77  12
   0  -4 -15 26948.6 987.295  18
   0   4 -15 25407.6 956.900  18
   0  -4  15 24963.2 881.011   2
   0   4  15 25928.7 998.937  14
   0   4 -15 26437.3 1023.45  17
   0   4  16 37035.0 1274.38  14
   0   4 -16 35043.6 1275.90  17
   0   4  16 35975.9 1260.95  12
   0   4 -17 315.913 167.732  17
   0   4  17 312.576 163.055  12
   0   4  17 361.551 154.142  14
   0   4  18 1297.93 225.376  12
   0   4  18 1275.83 216.659  14
   0   4 -18 1330.69 227.189  17
   0  -4  18 1421.97 255.377  19
   0   4  19 832.812 181.175  12
   0   4  19 973.730 180.581  14
   0   4 -19 992.138 192.194  17
   0  -4  19 915.368 197.457  19
   0   4 -20 901.463 173.355  17
   0   4  20 1049.83 170.669  14
   0   4  20 642.503 168.384  12
   0  -4 -20 611.277 150.741  16
   0   4 -20 895.886 164.750  16
   0   4 -21 3184.48 230.697  16
   0  -4 -21 3241.74 239.451  16
   0   4 -21 3296.95 253.845  17
   0   4  21 3402.32 244.667  14
   0   4  21 2908.51 247.657  12
   0   4  22 7216.14 343.286  12
   0  -4 -22 7378.05 319.804  16
   0   5   0 249.310 79.1137  10
   0  -5   0 36.7585 40.8795   2
   0   5  -1 57955.3 1504.92  10
   0   5   1 61806.9 1484.81  10
   0  -5   1 56707.4 1427.79   2
   0  -5  -1 57673.4 1402.29   2
   0   5   1 58684.3 1456.68  11
   0   5  -2 69402.3 1845.97  11
   0   5   2 71318.6 1849.29  10
   0   5   2 73868.7 1830.20  11
   0  -5   2 71847.2 1819.34   2
   0  -5  -2 69968.2 1766.70   2
   0  -5   3 11317.5 397.879   2
   0   5   3 13814.8 413.974  11
   0   5   3 13724.3 434.223  10
   0  -5  -3 11964.0 329.860  18
   0   5  -3 11345.0 328.190  18
   0  -5  -3 12104.8 339.314   2
   0  -5   4 267573. 6691.01   2
   0   5   4 281575. 6678.64  11
   0   5  -4 273492. 6624.00  18
   0  -5  -4 273545. 6624.90  18
   0  -5  -4 271711. 6686.42   3
   0  -5  -5 470.957 63.4391  18
   0   5  -5 373.469 56.4908  18
   0   5   5 346.637 69.1060  11
   0  -5   5 300.853 84.3611   2
   0  -5  -5 271.318 68.5803   3
   0  -5  -6 128797. 3198.67  18
   0   5  -6 134716. 3201.52  18
   0   5   6 124109. 3191.84  11
   0  -5   6 122904. 3234.89   2
   0  -5  -6 129493. 3234.52   3
   0   5   7 6751.21 269.152  11
   0  -5  -7 6879.70 288.138  18
   0   5  -7 6304.12 276.200  18
   0  -5  -7 6593.23 297.518   3
   0   5   8 6041.72 260.026  11
   0  -5  -8 6178.66 302.453   3
   0  -5  -8 6661.72 300.098  18
   0  -5  -9 22074.4 736.768   3
   0  -5  -9 24196.4 748.564  18
   0   5  -9 23532.5 739.494  18
   0  -5   9 23802.1 750.284   2
   0   5  10 26764.3 961.094  14
   0  -5  10 28547.7 912.422   2
   0   5 -10 31010.2 935.935  18
   0  -5 -10 29861.3 934.045  18
   0   5  10 28293.3 955.198  12
   0   5  11 7305.11 401.712  12
   0   5  11 6690.57 400.757  14
   0  -5  11 7130.98 358.658   2
   0   5 -11 7411.71 375.235  18
   0  -5 -11 7802.48 387.345  18
   0   5 -11 6457.21 396.136  17
   0  -5  12 28.9833 85.9430   2
   0   5  12 125.277 109.393  12
   0  -5 -12 170.892 93.8146  18
   0   5 -12 395.020 119.491  18
   0   5 -12 137.905 126.913  17
   0   5 -12 166.495 128.745  20
   0   5  12 226.635 118.537  14
   0  -5  13 62.7122 85.1164   2
   0  -5 -13 185.568 102.858  18
   0   5 -13 130.609 100.716  18
   0   5  13-81.5491 118.624  12
   0   5  13 172.272 129.851  14
   0   5 -13 75.0674 120.939  20
   0   5  14 22765.8 909.932  14
   0   5  14 23887.7 910.624  12
   0  -5  14 23966.4 833.678   2
   0  -5 -14 22210.1 861.786  18
   0   5 -14 23182.2 861.289  18
   0   5 -14 22957.0 931.365  20
   0  -5  15 2684.51 347.624   7
   0  -5  15 2554.29 233.925   2
   0   5 -15 3145.22 274.551  18
   0   5  15 2839.19 302.151  14
   0   5  15 2502.97 281.966  12
   0   5  16 714.736 191.244  14
   0   5  16 684.618 190.989  12
   0   5 -16 723.700 201.574  17
   0   5 -17 7930.01 506.150  17
   0   5  17 8945.45 513.167  14
   0   5  17 8536.86 501.710  12
   0  -5  18 215.168 186.053  19
   0   5 -18 307.312 161.408  17
   0   5  18 488.429 160.288  14
   0   5  18 464.064 168.979  12
   0   5 -19 8971.49 500.726  17
   0  -5 -19 10142.1 480.228  16
   0   5 -19 10341.6 470.309  16
   0   5  19 9903.72 501.555  14
   0   5  19 9919.71 511.631  12
   0   5 -20 14671.2 615.374  17
   0  -5 -20 15249.7 571.927  16
   0   5  20 13932.2 600.080  12
   0   5  20 14591.6 592.977  14
   0   5  21 171.936 95.3536  14
   0  -5 -21 260.365 88.3788  16
   0   5 -21 146.417 96.6778  17
   0   5  21 62.3863 109.556  12
   0   5  22 2229.97 172.436  12
   0   6   0 693945. 15486.3  10
   0  -6   0 672496. 15394.1   2
   0  -6  -1 107284. 2726.84   2
   0  -6   1 105969. 2750.81   2
   0   6   1 114264. 2801.38  11
   0   6  -1 117472. 2855.01  10
   0   6   1 109600. 2809.00  10
   0  -6   2 243463. 5780.39   2
   0  -6  -2 234813. 5723.34   2
   0   6   2 240142. 5824.67  10
   0   6   2 231658. 5795.60  11
   0   6  -2 224627. 5863.89  10
   0   6   3 71040.4 1823.09  11
   0   6   3 71445.6 1845.27  10
   0  -6   3 67594.3 1809.16   2
   0  -6  -3 68812.2 1733.23   2
   0   6   4 27654.5 774.472  11
   0  -6   4 27590.0 785.172   2
   0  -6  -4 26489.1 775.284   3
   0   6  -5 3573.69 151.940  18
   0   6   5 3703.80 200.575  11
   0  -6   5 3335.19 205.476   2
   0  -6  -5 3562.88 206.208   3
   0   6  -6 7613.62 277.729  18
   0   6   6 8213.54 320.909  11
   0  -6   6 7506.95 336.662   2
   0  -6  -6 7202.17 325.381   3
   0   6  -7 37889.2 1027.29  18
   0   6   7 38355.6 1048.54  11
   0  -6   7 34685.4 1081.68   2
   0  -6  -7 36037.3 1070.67   3
   0   6   8 4075.75 215.387  11
   0  -6  -8 3918.10 241.922   3
   0   6  -8 4320.25 223.392  18
   0   6   9 15530.6 634.173  12
   0   6  -9 16515.7 571.330  18
   0   6   9 16835.3 546.234  11
   0   6 -10 16576.9 589.550  18
   0   6  10 15555.7 653.560  14
   0   6 -10 15916.7 660.969  17
   0   6  10 15799.4 645.177  12
   0   6 -10 15594.7 664.251  20
   0  -6  10 16078.6 610.307   2
   0   6 -11 9126.30 417.619  18
   0   6 -11 8815.38 486.784  20
   0  -6  11 9997.86 452.095   2
   0   6  11 9069.11 485.834  14
   0   6 -11 9183.47 491.093  17
   0   6  11 9667.93 484.246  12
   0   6 -12 230.924 132.798  17
   0   6 -12 130.019 81.4849  18
   0   6  12 195.757 136.963  14
   0   6 -12 14.7185 126.080  20
   0  -6  12 76.3461 91.6376   2
   0   6  12 265.907 138.581  12
   0  -6  13 2306.90 225.552   2
   0   6  13 2269.52 261.433  14
   0   6 -13 2829.31 291.672  17
   0   6  13 2629.69 273.891  12
   0  -6  14 80119.0 2229.53   2
   0   6 -14 81109.3 2355.04  17
   0   6  14 75726.5 2309.36  14
   0   6  14 78178.1 2300.58  12
   0   6 -15 4579.49 386.995  17
   0   6  15 4891.80 380.847  14
   0   6  15 5423.54 395.892  12
   0   6  16 5339.67 396.506  14
   0   6  16 4874.48 387.596  12
   0   6  17 16137.4 727.480  14
   0   6  17 17184.1 743.193  12
   0   6  18 611.582 159.563  14
   0   6  18 543.807 175.185  12
   0   6  19 1343.64 197.699  12
   0   6  19 1606.47 209.355  14
   0   6 -19 1596.20 219.558  17
   0  -6  19 1068.34 220.062  19
   0  -6  20 2166.71 238.735  19
   0   6  20 2257.19 214.396  12
   0   6 -20 2457.65 225.806  17
   0   6  21 3803.21 243.053  12
   0   6 -21 3939.56 249.735  17
   0   7   0 79.4212 80.4470  11
   0  -7   0 84.7131 54.2071   2
   0   7   0 7.74872 75.3359  10
   0   7   1 33804.0 979.406  11
   0  -7  -1 32162.4 900.824   2
   0  -7   1 31691.7 921.711   2
   0   7  -1 33410.5 1011.38  10
   0   7   1 33131.6 984.739  10
   0   7   2 28161.7 873.212  10
   0   7   2 30649.2 880.976  11
   0  -7   2 27297.2 827.029   2
   0  -7  -2 27362.5 780.182   2
   0   7  -2 29711.0 930.813  10
   0   7   3 41445.1 1168.25  10
   0   7   3 40799.6 1155.45  11
   0   7  -3 40700.7 1243.10  10
   0  -7   3 38555.6 1130.90   2
   0   7   4 22147.2 729.939  11
   0  -7   4 23753.9 741.617   2
   0  -7  -4 23785.5 741.642   3
   0   7   5 25241.2 792.047  11
   0  -7   5 26255.3 812.688   2
   0  -7  -5 25039.4 800.284   3
   0  -7   6 1524.91 162.944   2
   0  -7  -6 1469.90 149.520   3
   0   7   7 26516.0 820.243  11
   0  -7   7 26924.7 866.793   2
   0  -7  -7 26701.4 850.284   3
   0   7   8 61791.2 1802.09  12
   0   7   8 64613.3 1826.37  14
   0  -7   8 64330.1 1777.51   2
   0   7   8 62303.3 1702.18  11
   0   7   9 10204.9 496.572  12
   0   7  -9 11155.9 515.882  17
   0   7  -9 11282.9 526.367  20
   0   7  10 1368.36 193.491  12
   0   7 -10 1871.67 222.805  20
   0   7 -10 1580.08 207.077  17
   0   7 -11 11879.0 593.870  20
   0   7  11 12874.3 592.160  12
   0   7 -11 12168.9 587.341  17
   0  -7  11 12817.0 559.051   2
   0   7  11 11335.1 572.968  14
   0   7  12 1065.10 200.503  14
   0   7 -12 1085.91 192.573  17
   0   7  12 1090.01 192.877  12
   0   7 -12 908.001 196.598  20
   0  -7  12 900.410 160.738   2
   0   7 -13 79868.2 2406.57  20
   0  -7  13 84037.9 2323.69   2
   0   7 -13 79327.6 2389.27  17
   0   7  13 88196.4 2419.51  14
   0   7  13 79100.0 2360.97  12
   0   7 -14 7533.38 478.628  17
   0   7  14 7445.60 471.698  14
   0   7  14 7386.35 467.440  12
   0   7  15 6030.73 422.036  14
   0   7  15 5905.36 412.877  12
   0   7 -15 5905.39 423.209  17
   0   7  16 392.330 166.302  14
   0   7  16 161.812 145.248  12
   0   7 -16 283.027 148.347  17
   0   7  17 4724.06 360.365  14
   0   7  17 4588.20 354.595  12
   0   7 -17 4554.00 355.456  17
   0   7  18 13632.8 604.351  14
   0   7  18 12045.5 575.871  12
   0   7 -18 13128.6 604.141  17
   0   7  19 7418.62 394.550  12
   0  -7  19 6240.77 433.930  19
   0   7  20 29423.8 913.242  12
   0  -7  20 26793.6 958.578  19
   0   7  21 78.8880 73.5152  12
   0   8   0 19065.7 683.249  10
   0  -8   0 19665.2 616.345   2
   0   8   0 19068.2 679.799  11
   0   8  -1 1503.51 165.113  10
   0  -8   1 1541.40 139.580   2
   0  -8  -1 1448.54 125.390   2
   0   8   1 1418.54 158.958  10
   0   8   1 1343.32 157.621  11
   0   8  -2 269.368 95.6365  10
   0   8   2 387.073 98.7419  10
   0  -8   2 280.869 83.2972   2
   0   8   2 448.884 109.549  11
   0   8  -3 45097.5 1347.71  10
   0   8   3 43142.2 1257.86  11
   0   8   3 43484.3 1260.73  10
   0  -8   3 41210.8 1221.26   2
   0  -8   4 69.6624 84.6104   2
   0  -8  -4 150.044 82.6022   3
   0   8  -5 13337.8 632.066  10
   0  -8   5 14913.1 550.623   2
   0   8   5 14359.5 543.013  11
   0  -8  -5 14520.2 552.339   3
   0   8   5 13795.3 567.875  12
   0   8   6 224.168 81.3381  11
   0  -8   6 26.9474 78.4218   2
   0   8   6 52.1295 91.8515  12
   0   8   7 125.960 98.1325  14
   0   8  -7 118.463 92.3012  20
   0   8   7 273.458 89.7328  11
   0  -8   7 125.426 92.4514   2
   0   8   7 133.058 101.214  12
   0   8  -8 16524.8 658.678  17
   0   8   8 15476.0 658.448  12
   0   8  -8 16932.6 727.285  13
   0   8   8 18164.7 701.733  14
   0   8   8 18189.6 728.363   9
   0   8   8 16317.0 597.756  11
   0   8  -8 15590.1 662.914  20
   0  -8   8 16429.5 648.727   2
   0   8   9 26546.1 929.583  14
   0   8  -9 25158.7 942.716  13
   0   8  -9 23830.5 899.500  20
   0   8   9 23569.1 884.119  12
   0   8  -9 23421.0 877.231  17
   0  -8   9 24386.0 867.786   2
   0   8 -10 349.827 135.326  20
   0   8 -10 395.080 136.661  17
   0   8  10 436.299 144.205  12
   0   8  11 27816.7 1008.54  12
   0   8 -11 28048.4 1015.80  17
   0   8 -11 26953.1 1021.58  20
   0   8  12 548.876 169.242  12
   0   8 -12 377.190 157.591  20
   0  -8  12 727.317 200.285   7
   0  -8  12 356.167 127.670   2
   0   8 -12 298.644 146.579  17
   0   8  13 4256.61 355.170  12
   0   8 -13 4762.95 378.077  20
   0   8 -13 4461.23 359.863  17
   0   8  13 4520.65 368.214  14
   0   8  14 14.7781 147.881  12
   0   8 -14 15.5314 135.543  17
   0   8  14 138.742 145.312  14
   0   8  15 4968.97 375.681  12
   0   8 -15 5429.70 398.264  17
   0   8  15 4943.61 380.967  14
   0   8  16 2031.00 252.835  12
   0   8 -16 2134.01 257.905  17
   0   8  16 2614.98 275.821  14
   0   8  17 28338.6 989.569  12
   0   8 -17 27612.4 998.159  17
   0   8  18 37911.8 1176.07  12
   0   8 -18 37600.5 1185.34  17
   0   8  19 18966.0 673.632  12
   0   8 -19 18845.3 680.254  17
   0  -8  19 17582.8 747.335  19
   0   8  20 4937.42 259.448  12
   0   8 -20 4738.70 257.320  17
   0   9   0 92.4235 129.352  21
   0   9   0-10.1175 79.7023  10
   0  -9   0 48.0342 65.1962   2
   0   9  -1 23246.8 933.627  21
   0   9  -1 25654.7 859.761  10
   0  -9   1 24025.6 777.009   2
   0   9   1 24999.3 843.630  12
   0   9   1 23803.2 826.405  10
   0   9   2 2365.75 214.414  12
   0   9   2 1827.90 246.039  21
   0   9  -2 2069.40 254.074  21
   0   9  -2 2455.29 226.349  10
   0  -9   2 2381.62 189.122   2
   0   9   2 2161.80 237.101  13
   0   9   2 2132.23 204.342  11
   0   9   2 1866.80 180.981  10
   0   9   3 6332.94 354.179  12
   0  -9   3 6518.63 336.035   2
   0   9  -3 6963.84 441.515  21
   0   9   3 6305.42 428.417  21
   0   9  -3 6753.59 391.122  10
   0   9   3 5854.70 340.453  11
   0   9   3 6378.00 394.276  13
   0   9   4 7445.34 396.205  12
   0   9  -4 7033.29 458.907  21
   0   9   4 7677.75 474.390  21
   0  -9  -4 8149.04 398.946   3
   0   9   4 7490.49 384.031  11
   0   9  -4 7278.11 432.939  10
   0   9   4 8314.16 445.306  13
   0  -9   4 7472.32 376.025   2
   0  -9   5 14165.7 567.851   2
   0   9   5 14177.6 564.554  11
   0   9   5 14329.7 591.904  12
   0   9   5 13344.0 662.089  21
   0   9  -5 13345.5 658.027  21
   0   9   5 13924.7 647.173   9
   0   9  -5 13645.1 643.668  10
   0   9   5 13644.5 608.377  13
   0   9  -6 38825.3 1322.84  21
   0   9   6 39097.5 1331.17  21
   0  -9   6 39357.1 1210.28   2
   0   9  -6 40242.0 1337.08   5
   0   9  -6 37091.9 1308.89  10
   0   9   6 38506.5 1297.54   9
   0   9   6 35904.0 1217.10  12
   0   9   6 40135.6 1192.20  11
   0   9   7 27022.8 947.459  12
   0   9   7 26779.2 1018.20  21
   0   9  -7 28153.4 1024.23  21
   0  -9   7 25556.2 913.666   2
   0   9  -7 26584.4 1008.24   5
   0   9   7 25434.9 876.124  11
   0   9  -7 26398.1 1028.95  13
   0   9  -7 25727.6 920.780  20
   0   9  -7 28544.3 1060.15  10
   0   9   7 28167.0 1010.95   9
   0   9  -8 39687.5 1266.76  20
   0   9  -8 39391.8 1353.01  13
   0   9   8 40032.4 1331.06   9
   0   9  -8 39012.4 1381.27  10
   0   9   8 38036.7 1260.47  12
   0   9   8 38843.9 1319.30  21
   0  -9   8 38773.4 1251.01   2
   0   9  -9 19271.9 844.289  13
   0   9  -9 21462.3 817.011  20
   0   9   9 19313.6 790.194  12
   0  -9   9 21857.2 906.201   7
   0   9  -9 21152.4 788.451  17
   0  -9   9 18957.4 773.273   2
   0  -9  10 58694.6 1759.56   2
   0   9 -10 56127.5 1805.82  13
   0   9  10 59851.0 1783.93  12
   0   9 -10 60238.3 1766.20  17
   0   9 -10 57669.6 1779.97  20
   0  -9  10 57649.6 1887.33   7
   0   9  11 32972.7 1148.98  12
   0   9 -11 33787.8 1142.84  17
   0   9 -11 33497.9 1166.54  20
   0  -9  11 30528.3 1236.73   7
   0   9  12 30318.1 1092.11  12
   0   9 -12 30210.3 1081.43  17
   0   9  13 3757.20 329.809  12
   0   9 -13 3654.72 315.016  17
   0   9  14 7187.12 446.864  12
   0   9 -14 8072.80 466.194  17
   0   9  15 68467.9 1964.16  12
   0   9 -15 63965.3 1941.73  17
   0   9  16 41709.6 1350.63  12
   0   9 -16 44344.7 1367.86  17
   0   9  17 31786.4 1027.84  12
   0   9 -17 29825.9 1011.73  17
   0   9  18 159.950 107.247  12
   0   9 -18 318.633 111.875  17
   0   9 -19 1523.16 148.183  17
   0   9  19 1504.75 154.901  12
   0  -9  19 1421.35 197.607  19
   0  10   0 29441.3 1180.34   9
   0  10   0 31167.7 1187.31  21
   0  10   0 32215.8 1169.33  13
   0  10   0 34282.1 1213.07   5
   0  10  -1 9349.52 582.319   9
   0  10  -1 9837.51 577.650  21
   0  10  -1 10239.2 577.521   5
   0  10   1 9885.12 548.450  13
   0  10  -1 9466.26 548.936  13
   0  10   1 10562.1 492.180  12
   0  10   2 977.756 186.498  13
   0  10  -2 1262.45 221.308   5
   0 -10   2 853.035 135.709   2
   0  10   2 800.393 154.561  12
   0  10   2 1028.75 208.938  21
   0  10  -2 752.090 191.442  21
   0  10  -3 11721.2 556.859  10
   0  10   3 11732.7 595.707  13
   0  10  -3 12272.6 642.606  13
   0 -10  -3 11821.0 534.614   3
   0 -10   3 11938.5 508.751   2
   0  10   3 11950.0 648.152  21
   0  10  -3 11306.1 632.140  21
   0  10   3 11991.5 544.836  12
   0  10  -3 12410.5 640.277   5
   0 -10   4 17027.7 679.404   2
   0  10  -4 17536.3 815.614  13
   0  10   4 19034.9 819.911   9
   0  10  -4 16752.1 728.931  10
   0  10   4 20091.6 743.132  12
   0  10  -4 18056.5 828.460  21
   0  10   4 19337.2 850.392  21
   0  10   4 19441.5 788.552  13
   0  10  -4 17801.1 818.143   5
   0  10   5 1018.96 174.026  12
   0  10   5 1441.40 244.971  21
   0  10  -5 1254.37 231.896  21
   0  10  -5 1307.04 195.669  10
   0 -10   5 1363.75 177.310   2
   0  10   5 1573.02 231.555   9
   0  10  -5 1439.15 224.085   5
   0  10  -5 955.484 213.419  13
   0  10   5 1423.64 199.373  13
   0  10   6 1066.52 215.304  21
   0  10  -6 1217.23 229.139  21
   0  10  -6 1629.26 238.666   5
   0 -10   6 1064.37 170.621   2
   0  10  -6 1196.95 220.491  13
   0  10   6 1274.19 199.341  12
   0  10  -6 1242.12 197.016  10
   0  10   6 1586.20 225.536   9
   0 -10   7 3645.28 296.477   2
   0  10  -7 3704.71 339.249   5
   0  10  -7 3843.36 354.198  21
   0  10   7 3932.73 361.040  21
   0  10  -7 3708.40 362.080  13
   0  10   7 4412.29 363.906   9
   0  10   7 3795.39 304.379  12
   0  10   8 115.681 138.819  21
   0  10   8 337.951 148.079   9
   0 -10   8 142.970 121.589   2
   0  10   8 93.9005 133.332  12
   0  10  -8 98.8286 99.5672  20
   0  10  -8 231.167 155.221  13
   0  10   9 1965.21 237.552  12
   0  10  -9 2397.39 246.217  20
   0  10  -9 2191.18 283.287  13
   0 -10   9 2046.91 238.850   2
   0  10  10 13.9698 138.800  12
   0  10 -10 12.1325 92.2556  17
   0  10 -10-16.6405 132.563  13
   0  10  11 29718.2 1049.29  12
   0  10 -11 27763.2 995.052  17
   0  10 -11 28544.0 1060.19  13
   0  10  12 9631.17 517.424  12
   0  10 -12 9604.19 491.584  17
   0  10  13 93486.7 2584.12  12
   0  10 -13 90514.2 2545.92  17
   0  10  14 4914.76 352.487  12
   0  10 -14 5177.53 338.612  17
   0  10  15 13328.0 589.962  12
   0  10 -15 14076.2 583.020  17
   0  10  16 153.151 126.059  12
   0  10  17 6415.31 337.441  12
   0  10  18 7809.00 349.107  12
   0  11   0 18.0785 144.032  13
   0  11   0 221.904 180.878   9
   0  11   0 60.7135 168.245  21
   0  11   1 25094.1 1012.27  13
   0  11  -1 24109.5 1051.40   9
   0  11  -1 24389.1 1022.50  13
   0  11  -1 25660.0 1065.86  21
   0  11  -2 23511.5 1019.10  21
   0  11   2 23982.1 1030.38  21
   0  11  -2 23295.8 1041.75   9
   0  11   2 24035.5 973.599  13
   0  11  -3 5100.77 423.132  13
   0  11  -3 5601.22 437.811   5
   0  11   3 5789.44 418.205  13
   0  11   3 4948.84 434.114  21
   0  11  -3 5234.48 440.755  21
   0  11   3 4947.53 348.919  12
   0  11  -3 4608.22 433.061   9
   0 -11   4 22502.0 832.377   2
   0  11   4 22673.5 954.273   9
   0  11   4 22329.9 914.350  13
   0  11  -4 24751.3 1008.48   5
   0  11   4 22967.0 865.728  12
   0  11  -4 23740.6 997.787  13
   0  11  -4 21693.8 979.118  21
   0  11   4 22841.7 995.592  21
   0  11   5 101372. 2881.53  13
   0  11  -5 105430. 3016.12  13
   0 -11   5 101945. 2810.49   2
   0  11   5 103625. 2958.14   9
   0  11   5 105404. 2848.15  12
   0  11  -5 99696.9 2989.83  21
   0  11   5 103805. 3013.39  21
   0  11  -6 2683.17 320.185  21
   0  11   6 2213.16 299.868  21
   0  11  -6 2401.02 315.399  13
   0  11   6 2399.98 251.271  12
   0  11   6 2461.28 293.445   9
   0 -11   6 2206.27 236.411   2
   0  11  -7 21438.3 928.236  21
   0  11   7 20156.0 921.321  21
   0  11   7 23003.9 933.495   9
   0 -11   7 22091.8 847.922   2
   0  11  -7 22744.6 963.193  13
   0  11   7 23119.0 868.290  12
   0  11   8 14830.5 705.098  21
   0  11  -8 13502.1 704.946  13
   0  11   8 12800.2 615.760  12
   0  11  -9 3889.57 367.749  13
   0  11   9 4350.57 342.928  12
   0  11 -10 18690.0 827.656  13
   0  11  10 19572.9 787.566  12
   0  11 -11 7820.90 469.916  13
   0  11  11 7770.63 455.339  12
   0  11  12 2086.27 247.206  12
   0  11  13 15668.6 656.664  12
   0  11  14 19900.3 745.224  12
   0  11  15 14080.7 567.652  12
   0  11  16-32.2698 93.8721  12
   0  11  17 45764.4 1278.93  12
   0 -11  17 45527.5 1393.72  19
   0  12   0 4874.72 418.077  13
   0  12   0 4714.22 443.784  21
   0  12   0 4832.69 434.255   9
   0  12   1 37.4530 138.884  13
   0  12  -1 19.5388 155.656  13
   0  12  -1 129.732 176.036  21
   0  12  -1 21.3244 156.110   9
   0  12   2 36.2395 136.102  13
   0  12  -2-21.4427 180.066  21
   0  12   2 21.6278 202.242  21
   0  12  -2 306.446 170.463   9
   0  12  -3 32386.8 1280.91  21
   0  12   3 32933.5 1295.54  21
   0  12   3 33943.8 1214.19  13
   0  12  -3 30052.6 1270.48   9
   0  12   4 4848.96 402.411   9
   0  12  -4 4611.33 439.057   9
   0  12   4 5634.50 406.818  13
   0  12  -4 5010.65 437.325  13
   0  12  -4 4993.86 447.605  21
   0  12   4 5345.82 453.114  21
   0  12  -5 279.674 182.562  21
   0  12   5 429.796 199.256  21
   0  12   5 727.689 193.496   9
   0  12  -5 406.368 199.140   9
   0  12   5 523.008 165.111  12
   0  12  -5 516.018 193.242  13
   0  12   5 418.135 143.410  13
   0  12   6 10251.7 613.717  21
   0  12  -6 10865.6 626.309  21
   0  12   6 10976.3 601.727   9
   0  12   6 10206.5 532.213  12
   0  12  -6 10111.8 643.316   9
   0  12  -6 10276.4 617.278  13
   0  12   7 22410.8 897.587   9
   0  12  -7 20674.2 917.378  13
   0  12   8 84013.0 2414.15  12
   0  12  -8 87564.0 2555.48  13
   0  12   9 6336.23 398.530  12
   0  12  -9 5426.40 418.460  13
   0  12  10 283.147 150.101  12
   0  12 -10 519.286 161.484  13
   0  12  11-34.9869 122.315  12
   0  12 -11 39.5737 110.769  13
   0  12  12 1485.40 194.682  12
   0  12  13 2855.96 240.853  12
   0  12  14 2179.63 198.845  12
   0  12 -15 174.230 106.983   9
   0  12  15 343.082 102.760  12
   0 -12  16 87.0001 108.918  19
   0  12  16 34.7390 69.1198  12
   0  12 -16 104.511 78.8120   9
   0  13   0 79.7714 172.416   9
   0  13   0-86.9754 194.951  21
   0  13   0 56.9167 167.090  13
   0  13  -1 204.374 180.012   9
   0  13  -1 64.8006 188.514  21
   0  13  -1-19.3495 173.502  13
   0  13   1 239.384 170.810  13
   0  13  -2 125.385 164.656   9
   0  13   2 123.628 146.860  13
   0  13  -2 293.072 173.669  13
   0  13   2 193.744 182.603  21
   0  13  -2 63.8880 187.591  21
   0  13   3 12729.0 644.466  13
   0  13  -3 11944.2 699.037   9
   0  13   3 12731.3 720.594  21
   0  13  -3 12268.5 708.875  21
   0  13   4 10599.6 556.019  13
   0  13  -4 9777.78 605.376  13
   0  13   4 9878.47 617.749  21
   0  13  -4 10441.0 631.817  21
   0  13  -4 9783.29 621.574   9
   0  13  -5 8880.65 566.829  13
   0  13   5 9074.56 491.205  13
   0  13   5 9630.45 596.344  21
   0  13  -5 9375.88 601.947   9
   0  13   5 9662.61 558.141   9
   0  13  -6 6770.31 515.165   9
   0  13  -6 7432.19 507.362  13
   0  13   6 8050.47 494.137   9
   0  13  -7 5990.80 447.844  13
   0  13  -7 5993.63 472.673   9
   0  13   8 12382.5 559.781  12
   0  13  -8 11985.4 624.429  13
   0  13  -8 12005.5 668.393   9
   0  13   9-11.2247 119.970  12
   0  13  -9 88.6799 133.673  13
   0  13  -9 18.0310 154.410   9
   0  13  10 5128.66 324.236  12
   0  13 -10 4578.35 335.779  13
   0  13 -10 4756.57 394.175   9
   0  13  11 764.886 143.206  12
   0  13 -11 674.936 137.641  13
   0  13 -11 645.476 177.266   9
   0  13 -12 118.588 127.204   9
   0  13  12 251.866 115.863  12
   0  13 -13 4689.15 316.897   9
   0  13  13 4975.33 276.425  12
   0 -13  14 829.321 147.029  19
   0  13 -14 854.036 134.853   9
   0  13 -15 3799.21 211.187   9
   0  14   0 2222.72 279.036  13
   0  14  -1-34.8922 137.433  13
   0  14   1 164.830 146.485  13
   0  14  -1 35.6907 148.350   9
   0  14  -2 7485.43 506.452  13
   0  14   2 9208.02 517.322  13
   0  14  -2 8870.66 548.934   9
   0  14   3 4574.35 346.629  13
   0  14  -3 4277.11 386.158   9
   0  14  -4 2215.54 292.221  13
   0  14  -4 2752.10 326.445   9
   0  14  -5 2361.56 291.238  13
   0  14   5 3249.34 304.938   9
   0  14  -5 2428.50 305.242   9
   0  14  -6 4109.52 358.297  13
   0  14  -6 4733.00 386.820   9
   0  14  -7 9842.59 532.424  13
   0  14  -7 9170.51 539.238   9
   0  14  -8 4534.32 341.085  13
   0  14  -8 4215.61 355.781   9
   0  14  -9 696.964 153.307  13
   0  14  -9 725.264 179.958   9
   0  14 -10 1633.10 181.108  13
   0  14 -10 1491.50 206.376   9
   0  14 -11 2085.61 174.571  13
   0  14 -11 2800.40 239.149   9
   0  14 -12 60.4371 85.1810   9
   0  14 -13 1674.70 147.419   9
   0  15   0 27.4207 118.534  13
   0  15   1 2294.43 248.457  13
   0  15  -1 2319.83 260.087  13
   0  15  -1 2565.63 275.205   9
   0  15  -2 2770.42 278.816  13
   0  15   2 2717.84 251.720  13
   0  15  -2 2455.33 266.558   9
   0  15  -3 600.946 172.276   9
   0  15  -4 2235.59 253.615  13
   0  15   4 2638.58 258.213   9
   0  15  -4 2020.92 247.194   9
   0  15  -5 195.152 123.647  13
   0  15  -5 92.4772 117.452   9
   0  15  -6 12.0929 116.673  13
   0  15  -6 74.2335 110.931   9
   0  15  -7 196.837 110.441  13
   0  15  -7 506.580 145.528   9
   0  15  -8 351.057 113.005  13
   0  15  -8 372.966 122.719   9
   0  15  -9 7905.45 369.542  13
   0  15  -9 8753.49 402.691   9
   0  15 -10 1597.56 161.360   9
   0  15 -11 188.968 68.4908   9
   0  16   0 6806.28 360.636  13
   0  16  -1-87.5916 99.4234  13
   0  16  -1 88.7129 105.351   9
   0  16  -2 1581.70 186.042  13
   0  16  -2 1855.11 196.952   9
   0  16  -3 2184.06 211.428  13
   0  16  -3 2190.15 206.793   9
   0  16  -4 12660.5 520.750   9
   0  16  -5 19455.2 699.379  13
   0  16  -5 20509.4 701.721   9
   0  16  -6 1810.45 173.457  13
   0  16  -6 1865.94 172.296   9
   0  16  -7 2118.31 169.958  13
   0  16  -7 2008.32 169.215   9
   0  16  -8 5271.41 251.349   9
   0  17  -2 115.759 63.1684   9
   0  17  -3 3787.53 197.419   9
  -1   0   0 162.694 21.1335  10
   1   0   0 175.058 30.1119   8
   1   0   0 92.7585 23.7754   7
   1   0   1 29692.6 693.258   7
  -1   0   1 25023.0 667.381   1
  -1   0   1 28323.7 670.580  10
   1   0  -1 27839.0 685.593   8
   1   0  -1 23712.1 663.203  18
   1   0  -2 304948. 8057.05  18
   1   0   2 358906. 8047.53   2
   1   0  -2 329594. 8071.16   3
  -1   0   2 329278. 8061.92   1
   1   0  -2 345940. 8071.48   8
   1   0  -3 17652.6 502.659  18
   1   0  -3 18891.0 502.369   8
   1   0   3 18234.2 476.956   2
   1   0  -3 18386.9 517.368   3
   1   0  -4 4497.78 187.478  18
   1   0   4 5193.83 162.764   2
   1   0  -4 4728.80 206.702   3
   1   0  -5 171403. 4263.47  18
   1   0   5 174508. 4212.94   2
   1   0  -5 175166. 4297.80   3
  -1   0  -5 173420. 4254.04   3
   1   0  -6 5540.90 239.156  18
   1   0   6 5651.41 194.186   2
   1   0  -6 5539.95 258.935   3
  -1   0  -6 5735.57 235.309   3
  -1   0   7 5559.74 208.225   2
   1   0   7 5318.29 196.732   2
   1   0  -7 5660.40 272.746   3
  -1   0  -7 5615.25 255.201  18
   1   0  -7 5378.34 248.441  18
  -1   0  -8 341.956 90.9519  18
   1   0  -8 328.927 85.2258  18
   1   0  -8 156.906 84.8733   3
  -1   0   8 247.314 53.2397   2
   1   0   8 262.987 54.1037   2
   1   0  -9 186325. 4545.19  18
  -1   0  -9 176128. 4545.29  18
   1   0   9 184980. 4425.94   2
  -1   0   9 179567. 4427.34   2
   1   0  -9 170506. 4562.90   3
   1   0 -10 17661.7 631.731  18
  -1   0 -10 16817.5 626.558  18
   1   0  10 17260.4 520.767   2
  -1   0  10 16667.0 520.775   2
   1   0 -10 18739.5 669.274   3
   1   0 -11 15972.7 604.139  18
  -1   0 -11 14064.7 580.299  18
  -1   0  11 14316.4 470.741   2
   1   0  11 15752.7 482.787   2
   1   0 -11 15562.2 628.174   3
   1   0 -12 2886.73 268.956   3
   1   0  12 3777.34 308.837   7
   1   0 -12 3760.04 279.088  18
  -1   0 -12 3672.24 273.515  18
   1   0 -13 850.408 155.453  17
  -1   0 -13 837.194 151.758  17
   1   0 -13 816.918 160.028  18
  -1   0 -13 883.583 162.569  18
   1   0  13 935.717 172.246   7
  -1   0 -13 947.900 149.534  20
  -1   0  13 846.939 174.461  19
  -1   0  14 38168.7 1398.06  19
   1   0 -14 49617.3 1421.69  18
  -1   0 -14 40874.5 1356.64  18
  -1   0 -14 41220.0 1350.49  17
   1   0 -14 46442.5 1396.26  17
   1   0  14 39494.7 1419.08   7
  -1   0  14 41135.0 1333.06  14
  -1   0 -14 41309.6 1326.33  20
  -1   0  15 50.9333 127.523  19
  -1   0 -15 14.1144 109.923  17
   1   0 -15 228.355 121.048  17
   1   0 -15 59.6604 116.157  18
  -1   0 -15 30.4034 111.294  18
   1   0  15-18.5194 120.467   7
  -1   0  15 106.161 108.047  14
   1   0 -16 3168.31 302.659  18
  -1   0 -16 2915.83 301.414  18
   1   0 -16 3387.03 306.478  17
  -1   0 -16 2932.57 291.065  17
  -1   0  16 2996.72 325.083  19
  -1   0  16 3257.84 289.204  14
   1   0  16 2984.55 326.382   7
  -1   0  16 3737.15 351.967   7
   1   0  17 21349.6 886.355  14
  -1   0  17 21850.7 851.843  14
  -1   0 -17 21237.8 862.882  17
   1   0 -17 21862.4 876.287  17
  -1   0  17 22210.8 908.786  19
   1   0 -18 568.762 160.123  17
  -1   0 -18 529.328 149.564  17
  -1   0  18 505.332 143.510  14
   1   0  18 403.175 159.931  14
   1   0 -19 201.206 118.234  17
  -1   0 -19 195.300 115.806  17
  -1   0  19 168.276 108.814  14
   1   0  19 272.792 143.748  14
  -1   0 -20 893.981 159.399  17
   1   0  20 625.551 154.032  14
  -1   0  21 10896.4 517.177  12
   1   0 -21 11970.2 535.244  16
   1   0  21 11258.9 500.288  14
  -1   0  22 5926.96 329.202  12
   1   0 -22 5788.79 325.959  16
   1   0  22 5789.12 294.351  14
  -1   0  23 1602.32 148.406  12
   1   0  23 1443.51 145.719  12
  -1   0 -23 1415.45 147.981  16
   1   0 -23 1637.02 149.828  16
  -1   1  23 3060.59 199.601  12
   1  -1  23 3315.51 206.383  12
  -1  -1 -23 2644.56 196.497  16
   1  -1  22 5973.88 295.543  14
  -1   1  22 6626.06 344.565  12
   1  -1  21 11341.1 491.944  14
  -1   1  21 11511.0 530.659  12
   1   1 -20 7834.37 431.711  17
  -1   1  20 7163.90 387.397  14
   1  -1  20 7644.59 422.757  14
  -1   1  20 7177.02 435.308  12
  -1   1  19 871.138 167.911  14
   1  -1  19 891.187 184.635  14
   1   1 -19 919.386 183.708  17
  -1   1  18 18243.9 758.569  14
   1  -1  18 18013.2 779.200  14
   1   1 -18 19471.3 803.363  17
  -1   1  17 4673.46 355.207  14
   1   1 -17 5264.34 387.655  17
  -1  -1 -17 5317.11 368.899  17
   1  -1  16 14614.5 767.355   7
  -1  -1 -16 14737.2 651.117  17
   1   1 -16 13557.0 668.660  17
  -1   1  16 14261.0 652.099  14
   1  -1  16 13641.4 688.400  19
   1   1 -16 14150.2 671.023  18
  -1  -1 -16 14956.3 699.250  18
  -1   1  15 3732.38 335.605   7
   1  -1  15 3772.70 369.166   7
  -1  -1 -15 4153.80 318.535  17
   1   1 -15 3911.21 333.075  17
  -1   1  15 3937.62 314.660  14
  -1   1  15 3726.43 328.874  19
  -1  -1 -15 3451.28 314.273  18
   1  -1  14 13661.9 691.611   7
  -1  -1 -14 13889.6 604.031  17
   1   1 -14 14338.8 639.754  17
  -1   1  14 13178.1 598.666  14
  -1   1  14 12235.8 620.526  19
  -1  -1 -14 12851.7 611.750  18
  -1  -1 -13 16624.9 642.948  17
   1   1 -13 13507.6 628.579  17
   1  -1  13 16188.3 731.192   7
  -1   1  13 15199.7 633.705  14
  -1  -1 -13 14013.9 628.604  18
   1  -1  12 114239. 2984.02   2
  -1  -1 -12 125387. 3160.57  18
   1   1 -11 21327.3 790.849   3
   1  -1  11 20095.6 641.774   2
  -1  -1 -11 22279.7 759.743  18
   1   1 -10 32352.7 1035.16   3
  -1   1  10 30242.9 838.190   2
   1  -1  10 33235.1 893.518   2
  -1  -1 -10 31363.0 986.294  18
   1   1  -9 34120.1 1101.74   3
  -1  -1  -9 36408.7 1042.05   3
  -1   1   9 34973.1 943.349   2
  -1  -1  -9 36007.7 1075.00  18
  -1  -1  -8 94789.4 2373.57   3
   1   1  -8 93133.4 2446.74   3
   1  -1   8 93101.2 2323.56   2
  -1   1   8 88859.6 2286.12   2
  -1  -1  -8 97353.4 2415.73  18
  -1  -1  -7 16727.8 508.902   3
   1   1  -7 16281.9 561.843   3
   1  -1   7 15644.7 472.559   2
  -1   1   7 15003.4 507.514   1
  -1   1   7 16931.0 452.907   2
  -1  -1  -7 14700.6 518.996  18
  -1  -1  -6 29307.5 841.895   3
   1   1  -6 29189.2 903.791   3
  -1   1   6 30669.4 858.041   1
  -1  -1  -6 29111.4 865.696  18
  -1  -1  -5 78718.6 1883.48   3
   1   1  -5 72034.2 1942.16   3
   1  -1   5 69541.5 1865.35   2
  -1   1   5 82549.0 1911.50   1
  -1  -1  -4 694838. 16837.3   3
   1   1  -4 686153. 16901.6   3
  -1   1   4 725251. 16868.1   1
   1  -1   4 699671. 16842.2   2
   1   1  -3 203745. 4875.07   3
  -1  -1  -3 197691. 4810.17   3
  -1   1   3 206285. 4842.46   1
   1  -1   3 195114. 4826.17   2
  -1   1   2 120210. 2851.76  10
   1   1  -2 128354. 2874.88   8
   1  -1   1 57595.7 1495.29   7
   1   1  -1 58755.0 1509.80   8
  -1   1   1 55256.7 1492.82  10
   1   1   0 378419. 8671.92   3
  -1  -1   0 351569. 8660.86   1
   1  -1   0 367350. 8686.72   7
   1  -1   0 360804. 8672.42   2
   1  -1  -1 58463.0 1467.64   2
   1  -1  -1 59607.2 1473.83   3
  -1   1  -1 59272.1 1455.83  11
   1   1   1 57460.6 1478.74   7
  -1  -1   1 56859.1 1463.02   1
   1  -1  -2 120364. 2829.59   3
  -1   1  -2 114583. 2797.73  11
   1   1   2 111051. 2779.84  11
   1  -1  -2 123454. 2818.22  18
   1   1   2 114307. 2821.14   8
  -1  -1   2 118770. 2820.88   1
   1  -1  -2 118688. 2806.22   8
   1   1   2 116557. 2830.61   7
   1  -1  -3 178058. 4675.27  18
   1  -1  -3 183277. 4649.61   8
   1  -1  -3 202225. 4692.17   3
   1   1   3 194277. 4641.29   2
   1   1   3 200564. 4693.32   7
   1   1   3 196698. 4667.34   8
  -1  -1   3 208748. 4691.80   1
   1   1   3 191823. 4622.34  11
   1   1   4 678296. 16362.7  11
   1   1   4 722020. 16453.1   7
   1   1   4 689614. 16406.7   8
   1   1   4 665000. 16378.6   2
   1  -1  -4 653061. 16431.7  18
  -1  -1   4 689060. 16437.5   1
   1  -1  -4 754682. 16457.1   3
   1   1   5 72622.1 1820.02  11
   1   1   5 77849.0 1839.06   2
   1  -1  -5 78838.0 1909.39  18
  -1  -1   5 75265.2 1910.30   1
   1  -1  -5 75336.3 1923.85   3
   1   1   6 29279.2 739.551   2
   1   1   6 27943.9 720.424  11
   1  -1  -6 29018.0 833.443   3
   1  -1  -6 31098.8 824.623  18
   1   1   7 15385.1 412.058  11
   1  -1  -7 17780.6 533.347  18
   1   1   7 15837.7 431.737   2
  -1  -1   7 13994.9 467.339   2
   1  -1  -7 16763.2 544.600   3
   1   1   8 92071.8 2257.07  11
   1   1   8 91156.0 2279.26   2
  -1  -1   8 89070.4 2330.70   2
   1  -1  -8 96034.6 2435.25   3
   1   1   9 35351.5 899.181  11
  -1  -1   9 33297.2 969.019   2
   1  -1  -9 37493.9 1082.93   3
   1   1   9 36456.0 926.790   2
   1   1   9 35275.7 935.640   8
   1  -1  -9 34978.1 1050.72  18
  -1  -1  10 28463.2 865.637   2
   1   1  10 29904.5 819.017   2
   1  -1 -10 30953.6 966.396  18
   1  -1 -11 19390.0 719.064  18
   1   1  11 22477.4 775.783   7
   1  -1 -11 21134.5 760.617   3
  -1  -1  11 18945.0 617.342   2
   1  -1 -12 132147. 3415.96  18
  -1  -1  12 127931. 3250.04   2
   1   1  12 130908. 3454.42   7
   1  -1 -12 124984. 3426.63   3
  -1  -1  13 14660.7 515.412   2
  -1   1 -13 13933.9 635.548  17
   1  -1 -13 15223.8 635.032  17
   1  -1 -13 17298.6 680.605  18
   1   1  13 15853.7 694.955   7
  -1   1 -13 15466.1 645.615  20
   1  -1 -13 16138.3 683.616   3
  -1   1 -14 13374.2 622.855  17
   1  -1 -14 13310.6 603.109  17
  -1   1 -14 13258.1 610.018  20
   1   1  14 14094.5 670.555   7
   1  -1 -14 13221.7 617.000  18
   1  -1 -15 4006.59 314.114  17
  -1   1 -15 3165.10 302.272  17
   1  -1 -15 3564.84 310.167  18
  -1  -1  15 3626.47 363.342  19
   1   1  15 4128.80 333.997  14
  -1  -1  15 3621.56 292.340  14
   1   1  15 3587.73 339.678   7
  -1   1 -15 3323.81 295.132  20
   1   1  16 15469.4 712.953  14
  -1  -1  16 14271.9 648.550  14
  -1  -1  16 14010.2 735.996  19
  -1   1 -16 14148.9 680.429  17
   1  -1 -16 16539.8 694.393  17
   1  -1 -16 14912.1 693.340  18
  -1   1 -16 15782.8 719.277  18
   1   1  17 5842.58 416.935  14
  -1  -1  17 5223.77 362.615  14
  -1   1 -17 5928.12 408.597  17
   1  -1 -17 5950.30 390.788  17
  -1  -1  17 4566.97 402.303  19
   1   1  18 18052.6 795.125  14
  -1  -1  18 18462.2 740.340  14
  -1   1 -18 19502.3 801.622  17
   1  -1 -18 19686.3 771.261  17
  -1  -1  18 16500.9 791.122  19
  -1   1 -19 820.943 179.785  17
   1   1  19 802.396 185.190  14
  -1   1 -20 7317.92 418.135  17
   1   1  20 8053.06 441.530  14
   1  -1 -21 12049.4 538.946  16
  -1   1 -21 11557.1 498.631  17
   1   1  21 11588.7 513.683  14
   1   1  22 6327.54 311.651  14
   1  -1 -22 5869.23 329.372  16
  -1  -1  22 5959.47 328.697  12
   1  -1 -23 3355.38 205.984  16
  -1   1 -23 2833.13 199.381  16
  -1  -1  23 3246.19 203.871  12
   1   1  23 3213.93 203.689  12
   1   2 -23 5491.74 254.199  16
  -1  -2 -23 4770.08 248.924  16
  -1   2  23 5668.41 262.701  12
   1  -2  23 5170.88 258.505  12
  -1  -2 -22 7873.47 388.362  16
   1   2 -22 9051.71 397.216  16
  -1   2  22 8852.25 404.207  12
  -1   2  21 350.078 138.452  12
   1   2 -21 488.601 141.102  16
   1  -2  21 424.477 110.581  14
  -1   2  21 389.224 106.829  14
   1   2 -20 4491.02 330.836  16
   1   2 -20 4515.82 329.529  17
  -1   2  20 4890.83 350.033  12
   1  -2  20 4091.03 301.905  14
  -1   2  20 4607.02 306.527  14
   1   2 -19 2420.97 264.711  17
   1  -2  19 2133.30 243.411  14
  -1   2  19 2417.15 242.183  14
  -1   2  19 2344.60 274.706  12
  -1   2  18 936.172 185.978  14
   1  -2  18 994.659 189.075  14
   1  -2  18 678.991 174.971  19
   1   2 -18 972.727 202.635  17
  -1   2  17 4862.66 364.874  14
   1   2 -17 5355.16 404.849  17
   1  -2  17 4785.06 404.571  19
   1  -2  16 17984.0 911.105   7
   1   2 -16 21073.3 863.629  17
  -1   2  16 19281.4 811.176  14
   1   2 -16 19795.1 824.473  18
  -1  -2 -16 22314.4 883.629  18
   1  -2  15 5734.47 469.712   7
   1   2 -15 6808.78 441.458  17
  -1   2  15 6825.99 419.035  14
   1   2 -15 6655.13 420.899  18
  -1  -2 -15 5760.65 409.848  18
   1  -2  14 14033.2 716.710   7
   1   2 -14 13699.6 646.696  17
  -1   2  14 12842.9 616.855  14
   1   2 -14 15547.7 658.957  18
  -1  -2 -14 14735.8 651.792  18
   1  -2  13 17397.6 610.006   2
   1   2 -13 16634.5 719.830  17
   1  -2  13 16869.0 792.362   7
  -1   2  13 18000.4 718.276  14
  -1  -2 -13 18670.2 734.034  18
   1   2 -13 19209.8 735.515  18
  -1  -2 -12 14846.8 609.530  18
   1   2 -12 15494.1 622.668  18
  -1   2  12 13819.6 474.455  11
   1   2 -12 14505.7 622.009  17
   1  -2  12 14276.7 518.959   2
   1   2 -12 14740.6 616.905  20
  -1  -2 -11 58861.0 1712.52  18
   1   2 -11 61982.0 1725.50  18
  -1   2  11 61579.4 1584.27  11
   1  -2  11 58223.2 1615.73   2
   1   2 -10 20307.9 699.964  18
  -1  -2 -10 20312.4 704.359  18
  -1   2  10 19614.7 598.733  11
   1  -2  10 21291.3 636.856   2
   1  -2   9 34620.3 1001.79   2
  -1  -2  -9 37807.1 1082.06  18
   1   2  -9 37257.9 1072.02  18
  -1  -2  -9 35618.6 1029.42   3
   1  -2   8 144528. 3642.04   2
  -1   2   8 137766. 3558.63   2
   1   2  -8 168240. 3728.66  18
  -1  -2  -8 162807. 3731.36  18
  -1  -2  -8 153998. 3671.29   3
   1   2  -8 150892. 3779.62   3
  -1  -2  -7 61766.0 1557.53  18
  -1   2   7 60098.7 1528.71   1
   1  -2   7 56778.8 1496.19   2
  -1   2   7 56944.3 1427.36   2
   1   2  -7 59204.1 1542.12  18
   1   2  -7 54383.6 1588.96   3
  -1  -2  -7 57436.6 1501.51   3
  -1  -2  -6 43068.5 1232.21  18
  -1  -2  -6 50552.7 1218.47   3
   1   2  -6 44315.3 1290.13   3
   1   2  -6 48172.9 1243.88  18
   1  -2   6 42989.6 1204.10   2
  -1   2   6 48550.9 1227.62   1
  -1  -2  -5 164135. 4067.94   3
   1   2  -5 166751. 4163.27   3
   1   2  -5 158930. 4103.80  18
   1  -2   5 172560. 4088.42   2
  -1   2   5 172220. 4096.79   1
  -1   2   4 122214. 2910.88   1
  -1  -2  -4 119469. 2885.19   3
   1   2  -4 111192. 2965.16   3
   1   2  -4 114695. 2916.38  18
  -1   2   4 119702. 2900.01  11
  -1   2   3 391327. 9568.39   1
  -1  -2  -3 390233. 9542.89   3
  -1   2   3 419024. 9570.91  11
   1   2  -3 393862. 9575.39  18
  -1   2   2 412709. 9349.44   1
   1   2  -2 399073. 9346.46  18
  -1   2   1 241902. 5824.62  11
   1  -2   1 226915. 5839.63   7
   1   2  -1 244118. 5805.20  18
  -1   2   1 261509. 5816.00   1
  -1  -2  -1 234893. 5783.13   1
   1  -2   1 245915. 5824.44   2
   1   2  -1 248415. 5880.63   8
   1   2   1 270905. 6042.24   8
   1  -2  -1 267206. 5991.33   7
   1  -2  -1 254778. 5993.02   2
  -1  -2   1 232865. 5988.04   1
   1  -2  -1 242164. 5982.33  18
  -1   2  -1 244299. 6001.45  11
   1   2   1 251518. 5996.66  11
   1   2   1 242819. 5978.69  10
   1   2   2 411764. 9780.21   8
   1   2   2 413102. 9762.23   7
   1  -2  -2 411423. 9776.65   3
   1  -2  -2 405770. 9749.71   2
   1  -2  -2 409311. 9752.29  18
  -1   2  -2 422205. 9763.45  11
   1   2   2 412848. 9743.55  11
   1   2   3 407671. 9695.74   8
   1   2   3 394567. 9697.87   7
   1  -2  -3 415737. 9717.37   3
  -1  -2   3 388736. 9702.28   1
   1  -2  -3 406798. 9696.78  18
  -1   2  -3 428218. 9694.73  11
   1   2   3 389089. 9660.79  11
   1   2   4 115651. 2840.72   8
   1   2   4 113179. 2867.40   7
   1  -2  -4 115403. 2884.58   3
   1   2   4 114791. 2812.57  11
   1  -2  -4 114215. 2866.82  18
   1   2   5 163869. 4024.51  11
   1   2   5 167662. 4101.74   7
   1  -2  -5 167824. 4102.86  18
   1  -2  -5 174070. 4120.30   3
   1   2   5 166636. 4044.49   8
  -1  -2   6 45842.5 1277.82   2
   1   2   6 49284.3 1207.79  11
   1   2   6 48655.9 1216.79   8
   1   2   6 50928.5 1307.01   7
   1  -2  -6 52647.2 1327.16   3
   1  -2  -6 50046.9 1302.78  18
  -1   2  -6 44574.9 1287.65  18
  -1  -2   7 55419.5 1443.49   2
   1   2   7 58493.4 1358.19  11
   1   2   7 58498.8 1482.59   7
  -1   2  -7 58564.9 1482.10  18
   1  -2  -7 59283.3 1480.64  18
   1  -2  -7 57447.4 1493.35   3
   1   2   8 151843. 3775.29  11
   1   2   8 154091. 3924.26   7
   1  -2  -8 164860. 3929.33  18
  -1   2  -8 164724. 3931.48  18
   1  -2  -8 158373. 3943.30   3
  -1  -2   8 154804. 3874.65   2
   1   2   9 35314.0 912.042  11
   1   2   9 36220.2 1079.28   7
   1  -2  -9 37394.9 1074.94  18
  -1   2  -9 38044.8 1078.72  18
  -1  -2   9 36989.3 1016.00   2
   1  -2  -9 34376.3 1084.23   3
   1   2  10 20159.6 713.994   7
  -1   2 -10 20350.5 707.713  18
   1  -2 -10 20601.6 711.660  18
  -1  -2  10 19066.2 633.039   2
   1   2  11 59725.6 1736.62   7
   1  -2 -11 63219.2 1740.33  18
  -1   2 -11 58269.6 1714.46  18
  -1  -2  11 60609.1 1629.40   2
   1  -2 -11 60820.5 1744.76   3
   1   2  12 14783.8 638.096   7
   1  -2 -12 17007.4 668.950   3
   1  -2 -12 15984.8 645.655  18
  -1   2 -12 14692.3 619.538  18
  -1  -2  12 15744.4 545.988   2
  -1  -2  13 17323.5 601.533   2
   1  -2 -13 17793.2 727.053   3
   1  -2 -13 19047.6 732.882  18
  -1   2 -13 18151.7 719.779  18
   1   2  13 17307.7 724.112   7
  -1   2 -13 15760.8 704.512  17
  -1   2 -13 16962.0 710.635  20
   1   2  13 19071.9 749.468  14
   1  -2 -14 15340.9 655.231  18
  -1   2 -14 14960.7 647.745  18
   1   2  14 13830.6 651.824   7
  -1   2 -14 14250.0 644.239  20
   1   2  14 13129.0 641.147  14
  -1   2 -14 12387.9 625.642  17
  -1   2 -15 6648.01 421.958  20
  -1   2 -15 6597.43 430.762  17
   1   2  15 5762.76 417.800  14
   1  -2 -15 6490.45 416.089  18
  -1   2 -15 5875.95 406.889  18
  -1  -2  16 17360.6 879.699  19
  -1   2 -16 17536.9 813.014  17
   1   2  16 21221.0 863.786  14
  -1   2 -16 23021.1 882.872  18
   1  -2 -16 20500.6 833.636  18
  -1  -2  17 4957.09 434.556  19
   1   2  17 5429.48 409.339  14
  -1   2 -17 5782.27 418.813  17
  -1  -2  18 778.986 204.084  19
   1   2  18 792.205 192.039  14
  -1   2 -18 985.065 201.020  17
  -1  -2  19 1854.30 258.612  19
   1   2  19 2316.65 262.445  14
  -1   2 -19 2378.43 262.562  17
   1   2  20 3998.43 313.013  14
  -1   2 -20 4601.21 332.087  17
   1  -2 -20 4582.49 337.139  16
  -1   2 -21 601.811 134.103  17
   1   2  21 729.800 149.335  14
   1  -2 -21 661.173 157.438  16
   1   2  22 9087.51 385.841  14
  -1   2 -22 8311.52 390.885  16
  -1   2 -22 8189.55 368.515  17
   1  -2 -22 9182.92 404.901  16
   1  -2 -23 5529.74 258.113  16
  -1  -2  23 4959.29 252.542  12
   1   2  23 5876.69 267.205  12
  -1   2 -23 4739.48 245.812  16
  -1   3  23 1064.86 110.856  12
   1  -3  23 1004.73 109.947  12
   1   3 -22 7616.11 342.978  16
  -1   3  22 7702.40 361.929  12
  -1  -3 -22 7399.30 350.411  16
  -1   3  21 1637.35 195.924  12
  -1   3  21 1681.93 170.548  14
   1   3 -21 1714.31 191.818  17
   1   3 -21 1594.32 187.914  16
  -1   3  20 3223.53 282.907  12
  -1   3  20 2496.24 234.115  14
   1  -3  20 2370.72 222.198  14
   1   3 -20 2650.17 252.030  16
   1   3 -20 2611.10 256.208  17
  -1   3  19 5167.59 378.033  12
   1   3 -19 4317.76 353.836  17
   1  -3  19 4843.17 336.000  14
  -1   3  19 5294.45 351.042  14
  -1   3  18 1802.29 249.918  12
  -1   3  18 1759.12 233.305  14
   1  -3  18 1589.39 244.260  19
   1   3 -18 1631.16 239.846  17
  -1   3  17 56764.3 1744.24  12
  -1   3  17 55865.3 1716.01  14
   1   3 -17 51535.7 1729.20  17
  -1   3  16 52900.3 1625.40  14
   1   3 -16 47017.4 1579.97  18
  -1  -3 -16 53483.1 1656.75  18
   1  -3  16 48647.7 1763.49   7
   1   3 -16 51981.3 1660.40  17
  -1   3  15 14467.5 660.796  14
   1   3 -15 14028.5 678.095  17
   1   3 -15 13611.8 633.200  18
  -1  -3 -15 13845.3 662.701  18
   1  -3  15 13759.4 753.616   7
  -1   3  14 23343.3 895.030  14
   1   3 -14 22247.9 899.763  17
   1  -3  14 22985.0 783.163   2
   1   3 -14 23531.9 879.037  18
  -1  -3 -14 23391.8 893.837  18
   1  -3  14 23800.5 1012.07   7
  -1   3  13 32949.0 1125.16  14
  -1  -3 -13 33621.6 1120.52  18
   1   3 -13 33228.8 1108.41  18
   1   3 -13 32754.9 1144.19  17
   1  -3  13 32869.7 1021.64   2
   1   3 -12 6139.24 381.936  17
   1  -3  12 6160.70 318.094   2
   1   3 -12 6482.14 389.199  20
  -1  -3 -12 6322.75 372.024  18
   1   3 -12 7131.84 382.202  18
  -1   3  12 5963.43 369.747  14
  -1   3  11 34341.8 963.350  11
   1   3 -11 34234.8 1082.68  18
  -1  -3 -11 34532.5 1085.40  18
   1  -3  11 33201.7 1012.17   2
   1   3 -10 22229.0 744.425  18
  -1  -3 -10 21766.3 743.305  18
   1  -3  10 21326.8 685.939   2
  -1   3  10 21076.6 645.253  11
   1  -3   9 2764.84 178.710   2
   1   3  -9 2873.58 203.737  18
  -1  -3  -9 2991.82 209.830  18
  -1  -3  -9 2689.54 175.939   3
  -1   3   9 3086.58 165.134  11
   1  -3   8 37228.8 1095.55   2
   1   3  -8 41808.7 1151.41  18
  -1  -3  -8 40286.8 1145.33  18
  -1  -3  -8 41007.8 1102.37   3
  -1   3   8 40180.3 1077.74  11
  -1   3   7 60055.5 1673.59   1
   1  -3   7 68438.3 1692.27   2
  -1   3   7 67283.9 1662.68  11
  -1  -3  -7 69499.6 1727.17  18
   1   3  -7 63579.5 1704.71  18
  -1  -3  -7 61236.1 1664.48   3
  -1   3   6 4291.37 193.455   1
   1  -3   6 4499.58 205.355   2
  -1  -3  -6 4532.92 217.394  18
  -1   3   6 4876.02 197.678  11
   1   3  -6 4776.60 217.089  18
  -1  -3  -6 4547.02 190.596   3
  -1   3   5 24843.4 698.451   1
  -1  -3  -5 23890.7 710.637  18
   1   3  -5 24050.9 714.139  18
  -1  -3  -5 26013.9 688.604   3
  -1  -3  -4 82127.4 1982.79   3
   1   3  -4 79951.5 2003.31  18
  -1   3   4 86640.9 2010.53  11
  -1  -3  -3 136138. 3445.51   2
   1  -3   3 139372. 3510.54   2
  -1  -3  -3 145980. 3481.44   3
  -1   3   3 143640. 3553.34  10
   1   3  -3 145486. 3491.74  18
  -1   3   3 149577. 3491.13   1
  -1   3   2 153421. 3532.52  10
   1   3  -2 146823. 3452.29  18
  -1   3   2 140741. 3456.05   1
   1  -3   1 23888.2 630.875   2
  -1   3   1 24838.7 611.644   1
   1   3  -1 22958.3 592.119  18
   1  -3   0 221855. 5397.77   2
   1   3   0 214416. 5397.29  10
   1  -3   0 220364. 5401.19   7
   1  -3  -1 23822.4 624.440   7
   1  -3  -1 24339.0 639.990   2
   1  -3  -1 24653.0 615.022  18
  -1   3  -1 24822.8 662.171  11
   1   3   1 23403.1 636.680  10
   1   3   1 24210.4 652.685  11
  -1   3  -2 142064. 3515.50  11
   1   3   2 143988. 3496.71  11
   1  -3  -2 144094. 3483.15   2
   1  -3  -2 140838. 3477.13  18
   1   3   2 148252. 3535.31   8
   1   3   3 143574. 3519.96  11
  -1   3  -3 138160. 3546.64  11
   1   3   3 145200. 3546.68   8
   1  -3  -3 155990. 3570.56   3
   1  -3  -3 138770. 3510.40   2
   1  -3  -3 151008. 3528.60  18
   1   3   4 76500.4 1995.28  11
   1   3   4 82787.6 2016.11   7
   1   3   4 86797.7 2016.67   8
   1  -3  -4 76621.5 2050.05   3
   1  -3  -4 82926.9 2031.19  18
   1  -3  -5 25318.1 728.203  18
   1   3   5 25873.2 712.963   7
   1  -3  -5 24446.0 741.285   3
   1   3   5 26481.9 676.548  11
  -1   3  -5 25882.8 724.137  18
   1  -3  -6 4748.65 217.975  18
   1   3   6 4292.27 198.533   7
   1  -3  -6 4404.51 222.842   3
  -1   3  -6 4692.06 218.049  18
   1   3   6 4260.65 158.576  11
   1   3   7 61915.5 1631.84   7
   1  -3  -7 64853.2 1651.28  18
   1  -3  -7 62115.0 1665.26   3
  -1  -3   7 64750.0 1641.54   2
  -1   3  -7 64531.1 1651.94  18
   1   3   7 59101.5 1541.97  11
   1   3   8 39549.4 1126.70   7
   1  -3  -8 42089.5 1169.98   3
  -1  -3   8 42213.5 1127.66   2
   1  -3  -8 42007.8 1150.56  18
  -1   3  -8 42649.6 1151.13  18
  -1  -3   9 3089.53 192.899   2
   1   3   9 3128.75 204.293   7
  -1   3  -9 2615.80 196.625  18
   1  -3  -9 2733.76 204.654  18
   1  -3  -9 3551.44 231.026   3
  -1  -3  10 21668.2 690.777   2
   1   3  10 20800.4 722.601   7
   1  -3 -10 21758.9 742.769  18
  -1   3 -10 20543.8 725.817  18
   1  -3 -10 22454.0 767.905   3
  -1  -3  11 33486.7 1003.29   2
   1  -3 -11 35224.0 1101.40   3
   1   3  11 32255.8 1055.53   7
   1  -3 -11 34589.3 1082.36  18
  -1   3 -11 33146.8 1063.61  18
   1  -3 -12 5863.19 358.300  18
  -1   3 -12 5732.56 351.629  18
   1   3  12 6691.23 368.336   7
  -1  -3  12 6787.69 322.797   2
  -1   3 -12 6510.37 388.317  20
   1   3  12 5757.62 371.038  14
   1  -3 -12 6011.59 370.698   3
  -1   3 -13 30986.1 1092.63  20
   1   3  13 32433.3 1113.57  14
  -1   3 -13 31905.4 1069.64  18
   1  -3 -13 33459.9 1088.47  18
  -1   3 -13 33193.6 1118.05  17
  -1  -3  14 23446.6 787.877   2
  -1   3 -14 21350.0 888.922  20
   1   3  14 23852.3 931.238  14
  -1   3 -14 23176.3 891.004  18
   1  -3 -14 24036.4 897.171  18
  -1   3 -15 15473.0 699.055  20
   1   3  15 14074.1 676.875  14
  -1   3 -15 14375.5 667.633  18
   1  -3 -15 14121.6 652.939  18
  -1   3 -15 13709.7 676.195  17
  -1   3 -16 47857.9 1610.92  20
  -1   3 -16 51863.4 1661.32  17
   1  -3 -16 48346.6 1594.28  18
  -1   3 -16 52987.5 1636.90  18
   1   3  16 52236.6 1654.35  14
  -1  -3  17 54428.9 1871.93  19
   1   3  17 57107.0 1785.52  14
  -1   3 -17 55778.4 1776.26  17
  -1  -3  18 1305.21 249.788  19
   1   3  18 1525.09 239.083  14
  -1   3 -18 1857.12 258.377  17
  -1  -3  19 4682.91 392.240  19
   1   3  19 4483.38 357.160  14
   1  -3 -20 2582.46 256.198  16
  -1   3 -20 2608.45 257.765  17
   1   3  20 2867.90 263.063  14
   1  -3 -21 1631.54 191.327  16
  -1   3 -21 1393.28 178.770  17
   1   3  21 1581.46 183.975  14
   1   3  22 7274.13 359.605  12
   1   3  22 7856.97 352.486  14
  -1   3 -22 7934.54 351.586  17
  -1   3 -22 7183.40 343.833  16
   1  -3 -22 8372.67 362.954  16
  -1  -3  23 994.213 110.888  12
   1   3  23 1023.08 110.790  12
  -1   4  22 2045.83 174.402  12
  -1  -4 -22 1965.13 161.781  16
  -1   4  21 5881.12 338.776  12
  -1   4  21 5735.55 305.971  14
   1   4 -21 5837.37 341.424  17
  -1  -4 -21 5913.79 325.283  16
   1   4 -21 5907.23 310.412  16
  -1   4  20 3528.68 291.452  12
   1   4 -20 3464.34 292.476  17
   1   4 -20 3312.68 261.990  16
  -1   4  20 3358.84 261.101  14
  -1   4  19 12112.0 584.352  12
   1  -4  19 11334.8 601.822  19
   1  -4  19 12738.4 551.834  14
  -1   4  19 11409.2 548.919  14
   1   4 -19 11626.4 581.886  17
   1   4 -19 11826.5 549.526  16
  -1   4  18 7325.48 450.589  14
  -1   4  18 7808.10 478.613  12
   1   4 -18 8945.42 513.653  17
  -1   4  17 5148.05 379.154  14
  -1   4  17 5703.87 408.076  12
   1   4 -17 5234.00 410.171  17
  -1   4  16 8083.84 479.270  14
   1   4 -16 7999.45 502.116  17
  -1   4  16 7321.30 473.888  12
  -1   4  15 5602.38 392.748  14
   1  -4  15 4965.14 321.062   2
  -1  -4 -15 5606.51 390.924  18
   1   4 -15 4791.19 350.985  18
   1  -4  15 5118.46 452.257   7
  -1   4  15 5020.71 372.222  12
   1   4 -15 4951.68 391.254  17
  -1  -4 -14 4582.62 342.791  18
   1   4 -14 4364.56 318.209  18
   1   4 -14 4101.82 347.675  17
   1  -4  14 3880.47 277.772   2
  -1   4  14 4197.15 331.723  12
  -1   4  14 4683.65 353.088  14
  -1  -4 -13 11623.8 549.889  18
   1   4 -13 10575.9 514.347  18
  -1   4  13 11777.1 564.258  14
   1  -4  13 11197.2 490.640   2
  -1   4  13 11975.3 559.008  12
   1   4 -12 11476.3 557.110  20
  -1  -4 -12 12576.5 541.769  18
   1   4 -12 11320.4 512.530  18
   1  -4  12 11729.7 491.081   2
  -1   4  12 11229.6 542.582  14
  -1   4  11 2713.58 245.357  14
   1  -4  11 3185.80 221.033   2
   1   4 -11 2802.55 250.348  20
   1   4 -11 3109.89 237.831  18
  -1  -4 -11 3178.47 245.820  18
  -1   4  11 3145.89 182.164  11
   1   4 -10 2651.82 208.623  18
  -1  -4 -10 2609.59 210.560  18
   1  -4  10 2670.52 193.433   2
  -1   4  10 2756.77 166.674  11
   1   4  -9 7773.14 360.033  18
  -1  -4  -9 8670.50 377.089  18
   1  -4   9 8452.01 360.004   2
  -1   4   9 8341.61 317.734  11
  -1  -4  -8 36871.0 1085.99  18
   1   4  -8 36875.0 1082.06  18
   1  -4   8 39329.3 1078.08   2
  -1   4   8 37563.4 1035.19  11
  -1  -4  -7 8765.35 313.201   3
  -1   4   7 7943.07 268.144   7
  -1   4   7 8734.43 312.686  11
   1  -4   7 8145.93 329.906   2
  -1  -4  -7 8125.31 335.355  18
   1   4  -7 8689.47 336.125  18
  -1   4   6 24706.6 689.064   7
  -1   4   6 27361.7 764.781  11
  -1   4   6 27211.9 747.663   1
  -1  -4  -6 28073.5 786.070  18
   1   4  -6 30924.4 792.249  18
  -1  -4  -6 28818.2 758.376   3
  -1   4   5 6188.56 237.580  11
   1  -4   5 6051.47 250.939   2
  -1   4   5 5805.92 216.187   1
  -1  -4  -5 5910.15 236.485  18
  -1  -4  -5 5860.54 223.100   3
   1   4  -5 6033.22 233.594  18
   1   4  -4 76376.3 1838.91  18
  -1   4   4 72957.8 1913.78  10
  -1   4   4 78295.3 1864.95  11
  -1  -4  -4 69914.9 1839.04  18
   1  -4   4 71340.4 1867.31   2
  -1   4   4 70608.2 1820.79   1
  -1  -4  -4 73858.7 1837.63   3
   1  -4   3 37599.7 924.539   2
  -1  -4  -3 33209.0 843.849   2
  -1   4   3 35872.2 916.871  11
  -1   4   3 37604.2 973.500  10
  -1   4   3 34395.9 872.356   1
   1   4  -3 33030.0 871.718  18
  -1  -4  -3 31157.5 870.668  18
  -1   4   2 252662. 6355.14  11
   1  -4   2 267996. 6351.89   2
  -1  -4  -2 253859. 6305.12   2
   1   4  -2 260658. 6295.52  18
  -1   4   2 268381. 6408.86  10
  -1   4   2 269020. 6310.71   1
  -1  -4  -1 222430. 5340.19   2
   1  -4   1 219932. 5359.35   2
  -1   4   1 233674. 5429.08  10
  -1   4   1 209662. 5321.75   1
   1  -4   1 230947. 5379.36   7
   1  -4   0 210337. 5350.15   7
  -1  -4   0 217522. 5356.79   2
   1  -4   0 222171. 5356.79   2
   1   4   0 230357. 5372.67  10
  -1   4   0 217339. 5440.06  10
  -1   4   0 223959. 5382.49  11
   1   4   0 224655. 5382.69  11
   1  -4  -1 214941. 5208.62   7
  -1  -4   1 212178. 5257.45   2
   1  -4  -1 215858. 5236.13   2
  -1   4  -1 228062. 5351.62  10
   1   4   1 214995. 5247.57  10
   1   4   1 223402. 5266.79  11
  -1   4  -1 208440. 5268.71  11
   1  -4  -2 236651. 6014.52  18
  -1  -4   2 267744. 6091.83   2
   1   4   2 253431. 6075.43  11
  -1   4  -2 254532. 6093.30  11
   1   4   2 252449. 6061.81  10
   1  -4  -2 254624. 6043.34   2
   1  -4  -3 35634.2 945.430   3
   1  -4  -3 34553.0 883.553   2
  -1   4  -3 32549.4 881.173  18
   1  -4  -3 32361.9 879.138  18
  -1  -4   3 36443.0 944.778   2
   1   4   3 35830.9 911.558  11
  -1   4  -3 35788.4 940.819  11
   1  -4  -4 73766.1 1945.32   3
  -1   4  -4 72961.5 1899.55  18
   1  -4  -4 79720.0 1901.16  18
  -1  -4   4 74979.0 1944.58   2
   1   4   4 76205.5 1899.33  11
   1  -4  -5 6227.02 269.439   3
  -1  -4   5 6477.45 271.768   2
  -1   4  -5 6546.44 246.485  18
   1  -4  -5 6034.66 237.695  18
   1   4   5 5904.44 219.471  11
   1   4   6 26649.5 753.597   7
   1  -4  -6 27883.3 833.735   3
   1  -4  -6 30415.4 814.332  18
  -1   4  -6 29237.4 809.510  18
   1   4   6 27513.4 753.621  11
   1   4   7 8091.96 300.600   7
   1   4   7 8385.81 280.020  11
  -1   4  -7 9139.53 344.035  18
   1  -4  -7 8706.38 340.163  18
   1  -4  -7 8747.31 360.901   3
   1   4   8 34486.3 993.501   7
   1   4   8 35581.7 944.807  11
   1  -4  -8 38327.7 1087.13   3
  -1  -4   8 36615.2 1043.31   2
  -1   4  -8 36146.3 1045.88  18
   1  -4  -8 36186.0 1047.76  18
   1   4   9 7462.76 318.583   7
   1  -4  -9 7304.45 367.065   3
  -1  -4   9 7286.36 337.647   2
   1  -4  -9 8540.42 368.153  18
  -1   4  -9 8342.39 360.662  18
   1  -4 -10 3009.12 236.079   3
  -1   4 -10 2702.92 214.362  18
   1  -4 -10 2904.41 222.367  18
  -1  -4  10 3086.01 214.825   2
  -1  -4  11 2877.79 212.715   2
   1  -4 -11 3157.30 257.718   3
   1   4  11 3042.85 259.761  14
   1  -4 -11 3073.81 240.372  18
  -1   4 -11 3429.51 246.195  18
  -1   4 -11 2565.29 242.881  20
   1   4  12 11972.6 566.087  14
  -1   4 -12 11346.6 553.208  20
  -1  -4  12 11798.0 483.907   2
   1  -4 -12 11057.9 513.239  18
  -1   4 -12 11461.5 517.744  18
  -1  -4  13 11629.9 491.457   2
   1   4  13 11525.6 574.988  14
  -1   4 -13 11041.0 569.114  20
   1   4  13 12410.4 571.059  12
  -1   4 -13 11536.2 542.585  18
   1  -4 -13 11080.8 532.934  18
  -1   4 -13 12843.5 604.941  17
   1   4  14 3647.43 332.223  14
  -1  -4  14 3736.98 261.198   2
  -1   4 -14 4688.08 361.916  17
  -1   4 -14 4172.19 318.802  18
   1  -4 -14 4723.00 332.029  18
  -1   4 -14 3862.88 335.056  20
   1   4  15 5429.28 406.861  14
  -1  -4  15 4942.49 310.967   2
  -1   4 -15 5007.67 389.044  17
  -1   4 -15 5484.16 408.653  20
  -1   4 -15 4818.54 361.963  18
   1  -4 -15 5560.99 381.479  18
  -1   4 -16 6966.46 470.081  20
   1   4  16 7125.33 470.582  14
  -1   4 -16 8091.27 501.801  17
  -1  -4  17 4659.78 441.119  19
   1   4  17 4875.76 386.416  14
  -1   4 -17 5318.08 408.120  17
  -1  -4  18 6446.52 501.595  19
   1   4  18 7231.52 465.426  14
  -1   4 -18 7356.76 477.089  17
  -1  -4  19 11573.8 637.546  19
   1   4  19 12448.3 592.904  14
  -1   4 -19 12063.2 595.711  17
   1  -4 -19 12007.7 567.569  16
  -1  -4  20 3018.16 296.540  19
   1  -4 -20 4143.46 289.524  16
  -1   4 -20 3918.52 303.454  17
   1   4  20 3148.43 275.347  14
  -1   4 -21 5652.36 329.918  17
   1  -4 -21 5388.70 304.553  16
  -1   4 -21 5596.97 308.353  16
   1   4  21 5776.50 327.526  14
   1   4  22 2103.02 170.630  14
   1   4  22 2332.82 187.641  12
  -1   4 -22 2465.63 182.850  17
   1  -4 -22 2275.08 166.012  16
  -1   5  22 687.749 109.419  12
  -1  -5 -21 59.7315 72.7041  16
   1   5 -21 189.498 101.690  17
  -1   5  21 94.9987 101.557  12
  -1   5  20 2670.91 228.460  14
  -1  -5 -20 2952.34 236.615  16
   1   5 -20 3093.95 266.125  17
  -1   5  20 2515.08 242.481  12
   1  -5  19 111.857 154.227  19
   1   5 -19 222.721 114.769  16
   1   5 -19 257.009 141.026  17
  -1   5  19 89.5636 140.153  12
  -1   5  19 226.758 122.819  14
   1   5 -18-81.1733 119.268  16
   1   5 -18 227.364 151.680  17
  -1   5  18 203.968 133.168  14
  -1   5  18 28.4739 134.202  12
  -1   5  17 9466.85 530.360  12
   1   5 -17 9359.29 545.680  17
  -1   5  17 9008.73 512.687  14
  -1   5  16 3411.83 321.910  12
  -1   5  16 3265.18 305.557  14
   1  -5  15 21451.1 1009.59   7
  -1   5  15 22665.0 887.662  12
  -1   5  15 22750.5 886.302  14
   1  -5  15 21582.5 805.294   2
   1   5 -15 19659.8 807.322  18
   1  -5  14 55082.0 1881.81   7
   1   5 -14 56534.1 1663.58  18
  -1  -5 -14 57612.9 1710.18  18
  -1   5  14 54089.2 1707.93  12
  -1   5  14 57963.3 1736.99  14
   1  -5  14 51652.7 1615.26   2
   1   5 -13 1374.72 216.861  17
   1   5 -13 1281.03 172.608  18
  -1  -5 -13 1516.85 194.614  18
   1  -5  13 1463.02 252.843   7
  -1   5  13 1539.70 209.802  12
   1  -5  13 1125.12 162.200   2
  -1   5  13 1415.15 208.362  14
  -1   5  12 3079.24 269.290  12
  -1   5  12 2709.78 264.572  14
   1   5 -12 3226.02 288.960  17
   1   5 -12 3011.43 242.033  18
  -1  -5 -12 2994.26 255.281  18
   1  -5  12 3133.48 239.759   2
  -1   5  11 26822.4 942.845  12
  -1   5  11 28247.0 976.799  14
   1   5 -11 27419.2 975.956  17
   1  -5  11 27922.3 907.588   2
   1   5 -11 27450.4 902.210  18
  -1  -5 -11 27771.0 923.865  18
   1   5 -10 25241.6 877.321  20
   1  -5  10 22739.4 793.534   2
  -1   5  10 25093.9 864.579  14
  -1   5  10 24664.5 740.734  11
  -1  -5 -10 24898.7 810.959  18
   1   5 -10 24073.5 792.604  18
  -1   5  10 22154.4 820.971  12
  -1  -5  -9 12668.0 482.422  18
   1   5  -9 12565.9 472.501  18
   1  -5   9 12005.4 481.354   2
  -1   5   9 12163.6 436.946  11
   1   5  -8 28456.3 874.261  18
  -1  -5  -8 30311.0 897.605  18
   1  -5   8 30331.9 910.905   2
  -1   5   8 29897.7 862.316  11
  -1   5   7 180.937 62.6976  11
   1   5  -7 158.933 55.6650  18
  -1  -5  -7 84.3032 59.0412  18
  -1  -5  -6 32394.0 934.588   3
  -1   5   6 34329.2 957.419  11
   1  -5   6 32391.2 974.664   2
  -1  -5  -6 33241.1 942.805  18
  -1  -5  -5 60871.7 1611.51   3
  -1   5   5 65872.5 1643.92  11
   1  -5   5 63441.5 1655.00   2
  -1   5   5 58904.2 1569.86   1
   1   5  -5 65876.0 1604.90  18
  -1  -5  -5 63289.7 1606.94  18
  -1  -5  -4 1588.14 107.057   3
   1  -5   4 1083.33 108.891   2
  -1   5   4 1082.23 72.7992   1
  -1   5   4 1161.39 130.132  10
  -1   5   4 1336.89 114.311  11
   1   5  -4 1427.24 86.3914  18
  -1  -5  -4 1246.89 83.6953  18
  -1   5   3 33237.0 919.510  10
  -1   5   3 34143.9 872.603  11
  -1  -5  -3 29581.2 778.622   2
   1  -5   3 32850.4 864.242   2
   1   5  -3 31117.9 786.395  18
  -1  -5  -3 29515.5 787.097  18
  -1   5   3 29478.2 786.529   1
  -1   5   2 155350. 3714.48   1
  -1   5   2 160850. 3851.08  10
   1  -5   2 161119. 3785.09   2
  -1  -5  -2 162552. 3729.79   2
   1  -5   1 369.051 64.5657   7
   1  -5   1 396.862 67.3927   2
  -1  -5  -1 284.300 50.0739   2
  -1   5   1 212.107 80.5095  10
   1   5  -1 304.441 69.3005  10
  -1   5   1 342.289 40.9393   1
  -1   5   0 17788.7 512.371   1
   1  -5   0 19724.3 550.100   2
  -1  -5   0 19376.0 548.389   2
   1  -5   0 18315.1 533.848   7
  -1   5   0 19069.4 579.760  11
   1   5   0 19702.9 565.853  10
  -1   5   0 19461.5 627.351  10
   1  -5  -1 278.954 55.1742   2
  -1  -5   1 500.047 73.5092   2
   1  -5  -1 264.088 33.1428   7
  -1   5  -1 582.025 83.1615  11
   1   5   1 331.119 70.0109  11
  -1   5  -1 583.410 109.493  10
   1   5   1 334.158 60.1845  10
  -1  -5   2 168652. 3992.65   2
   1   5   2 173100. 3991.74  11
  -1   5  -2 172161. 4016.49  11
   1   5   2 164012. 3971.44  10
   1  -5  -2 173431. 3948.48   2
  -1  -5   3 32657.7 873.530   2
  -1   5  -3 29914.3 870.467  11
   1   5   3 31581.8 850.951  11
   1  -5  -3 29582.5 778.122  18
  -1   5  -3 29483.3 781.386  18
   1  -5  -3 31296.7 805.581   2
  -1  -5   4 1318.50 122.856   2
   1   5   4 1336.07 105.153  11
  -1   5  -4 1092.87 80.0505  18
   1  -5  -4 1211.61 80.9240  18
   1  -5  -4 1070.68 113.084   3
  -1  -5   5 66587.3 1663.60   2
   1   5   5 58817.0 1593.84  11
  -1   5  -5 62437.2 1590.88  18
   1  -5  -5 59251.1 1582.21  18
   1  -5  -5 67532.0 1671.19   3
  -1  -5   6 36125.2 1009.88   2
   1   5   6 33414.4 938.173  11
  -1   5  -6 34096.4 956.433  18
   1  -5  -6 36201.1 962.294  18
   1  -5  -6 34342.0 1016.24   3
   1  -5  -7 159.833 57.1483  18
   1   5   7 255.594 52.8597  11
  -1   5  -7 114.442 54.3620  18
   1   5   8 28592.0 787.631  11
  -1   5  -8 28609.9 855.948  18
   1  -5  -8 28906.8 855.135  18
   1  -5  -8 27217.0 890.346   3
  -1   5  -9 11684.2 453.591  18
   1  -5  -9 11038.4 445.227  18
  -1  -5   9 11031.8 460.162   2
   1  -5  -9 12117.9 493.276   3
   1   5  10 22771.0 826.077  12
  -1   5 -10 23479.4 790.963  18
   1  -5 -10 24992.6 802.626  18
  -1  -5  10 25691.0 811.867   2
   1  -5 -10 23076.0 827.480   3
  -1   5 -11 28051.5 915.821  18
   1  -5 -11 26848.0 903.590  18
  -1  -5  11 28255.8 908.326   2
   1   5  11 27144.2 949.429  12
   1   5  12 3544.34 296.276  14
   1  -5 -12 2720.41 235.070  18
  -1   5 -12 3096.10 257.144  18
  -1   5 -12 3829.12 307.744  20
   1   5  12 3372.17 282.489  12
  -1  -5  12 3448.14 251.387   2
  -1  -5  13 1055.06 158.522   2
   1  -5 -13 1325.37 176.699  18
   1   5  13 952.843 186.558  14
  -1   5 -13 1539.32 226.469  20
   1   5  13 1472.00 206.831  12
  -1   5 -13 1225.25 174.041  18
   1   5  14 58660.1 1785.39  14
  -1   5 -14 56646.3 1790.92  20
   1  -5 -14 58073.4 1711.27  18
  -1   5 -14 56620.3 1714.48  18
  -1  -5  14 54348.2 1642.49   2
  -1  -5  15 20967.9 790.231   2
  -1   5 -15 21508.8 851.716  18
  -1   5 -15 21401.9 912.820  17
  -1   5 -15 23276.0 938.757  20
   1   5  16 3424.64 331.393  14
  -1   5 -16 3353.10 332.604  17
  -1   5 -16 3475.03 337.269  20
   1   5  17 9329.27 534.407  14
  -1   5 -17 9791.11 559.557  17
  -1   5 -18 61.4225 141.259  17
  -1  -5  18 40.0056 172.939  19
   1   5  18 220.775 156.340  14
   1  -5 -18-12.3048 117.819  16
  -1   5 -19 314.234 142.480  17
  -1  -5  19 223.839 166.211  19
   1   5  19 287.605 145.742  14
   1  -5 -19 151.405 116.431  16
   1  -5 -20 3304.62 241.101  16
  -1   5 -20 3253.34 271.876  17
  -1  -5  20 3256.21 301.173  19
   1   5  20 3015.65 259.713  14
  -1   5 -21 153.264 106.043  17
   1   5  21 128.258 96.3917  14
   1  -5 -21 147.748 78.2448  16
  -1   5 -22 818.023 113.668  17
   1   5  22 882.011 117.690  12
  -1   6  21 3411.23 224.614  12
   1   6 -20 4495.97 299.206  17
  -1   6  20 4058.67 279.790  12
   1  -6  19 1097.19 215.877  19
  -1   6  19 1723.12 215.143  12
  -1   6  18 16517.6 685.721  14
  -1   6  18 15043.0 675.100  12
  -1   6  17 6323.97 417.103  12
  -1   6  17 6340.12 413.901  14
   1   6 -17 5983.23 354.354  16
  -1   6  16 2245.61 266.029  12
  -1   6  16 2949.80 294.011  14
   1   6 -16 2140.10 222.829  16
   1   6 -16 2311.05 280.424  17
  -1   6  15 9194.78 533.670  12
   1   6 -15 10265.9 573.900  17
  -1   6  15 10689.8 564.106  14
  -1   6  14 6348.23 436.077  14
   1  -6  14 7777.06 432.129   2
  -1   6  14 7484.52 461.272  12
   1   6 -14 7519.65 475.823  17
   1  -6  14 6898.89 531.064   7
  -1   6  13 17532.1 745.840  14
   1  -6  13 16281.5 676.740   2
  -1   6  13 16128.7 715.157  12
   1  -6  13 16241.4 834.255   7
   1   6 -13 17029.2 744.215  17
   1   6 -12 18158.3 783.633  20
   1  -6  12 19686.4 735.329   2
  -1   6  12 17785.0 765.177  14
   1   6 -12 20405.0 712.362  18
  -1   6  12 17818.3 751.560  12
   1  -6  12 21216.2 922.208   7
   1   6 -12 17949.7 774.484  17
   1   6 -11 10111.9 444.602  18
   1   6 -11 10256.6 521.042  17
  -1   6  11 10597.1 523.386  14
  -1   6  11 10731.7 515.997  12
   1  -6  11 10822.8 490.468   2
   1   6 -11 9303.49 511.409  20
   1  -6  10 342.794 111.885   2
  -1   6  10 286.488 123.060  14
  -1   6  10 508.912 88.7488  11
  -1   6  10 214.938 111.108  12
   1   6 -10 298.006 115.481  20
   1   6 -10 287.767 112.441  17
   1   6 -10 415.723 91.9524  18
   1  -6   9 45218.8 1393.04   2
  -1   6   9 49804.7 1352.58  11
   1   6  -9 49758.3 1359.59  18
  -1   6   9 48430.3 1443.52  12
  -1   6   9 48034.4 1459.59  14
   1   6  -8 8988.92 355.012  18
  -1   6   8 8943.91 369.131  11
   1   6  -7 450.712 74.2408  18
  -1   6   7 615.851 98.3576  11
   1  -6   6 31223.7 900.321   2
   1   6  -6 29537.3 814.972  18
   1   6  -5 8257.01 277.582  18
  -1  -6  -5 8425.54 319.742   3
   1  -6   5 8239.91 348.683   2
  -1   6   5 8242.02 338.482  11
   1   6  -4 140902. 3499.10  18
  -1   6   4 147483. 3614.31  11
  -1  -6  -4 149093. 3585.17   3
   1  -6   4 150136. 3618.70   2
  -1   6   3 183830. 4643.42  10
  -1   6   3 192327. 4599.40  11
   1  -6   3 179043. 4579.01   2
  -1   6   2 198254. 5041.67   1
   1  -6   2 221338. 5170.60   7
  -1   6   2 226348. 5180.83  11
  -1   6   2 221775. 5228.27  10
   1   6  -2 213193. 5202.28  10
   1  -6   2 207354. 5144.20   2
  -1  -6  -2 208704. 5080.53   2
   1  -6   1 95882.5 2256.95   7
  -1   6   1 91207.3 2337.19  10
   1   6  -1 89070.2 2282.84  10
  -1   6   1 83331.9 2168.85   1
   1  -6   1 94525.9 2255.57   2
  -1  -6  -1 85795.4 2211.34   2
  -1   6   0 66095.6 1751.83  10
   1   6   0 63196.2 1671.53  10
  -1   6   0 61307.9 1594.30   1
   1  -6   0 65133.6 1650.43   2
  -1  -6   0 65717.8 1644.62   2
   1  -6  -1 87656.0 2229.32   2
  -1  -6   1 88413.5 2246.21   2
   1   6   1 89599.2 2279.43  11
   1   6   1 86004.0 2252.67  10
  -1   6  -1 91412.0 2297.42  11
  -1   6  -1 88319.6 2362.28  10
  -1  -6   2 223876. 5332.51   2
   1  -6  -2 210499. 5283.81   2
   1   6   2 210937. 5338.47  11
   1   6   2 217805. 5322.66  10
  -1   6  -2 223801. 5376.65  11
  -1   6  -2 216486. 5454.12  10
  -1   6  -3 187140. 4596.02  11
   1   6   3 180937. 4555.36  11
   1  -6  -3 181605. 4495.83   2
  -1  -6   3 188441. 4566.35   2
   1   6   4 146789. 3620.09  11
  -1   6  -4 143259. 3528.00  18
   1  -6  -4 149542. 3665.58   3
  -1  -6   4 142466. 3639.58   2
   1   6   5 8203.57 319.785  11
  -1   6  -5 7702.86 271.960  18
   1  -6  -5 8377.52 357.655   3
  -1  -6   5 8561.11 351.477   2
   1   6   6 28506.0 820.253  11
  -1   6  -6 29091.2 797.041  18
   1  -6  -6 28497.3 886.558   3
  -1  -6   6 26659.4 861.403   2
   1   6   7 435.094 72.5239  11
  -1   6  -7 523.217 78.6723  18
   1  -6  -7 409.043 96.2994   3
  -1  -6   7 630.422 114.164   2
   1  -6  -8 8528.61 400.255   3
  -1   6  -8 8326.77 343.884  18
   1   6   8 8689.53 325.100  11
  -1   6  -9 51483.8 1382.78  18
   1   6   9 47481.8 1446.54  12
  -1   6  -9 46152.6 1466.03  20
   1  -6  -9 51676.7 1458.53   3
   1   6   9 46080.6 1454.38  14
  -1  -6  10 183.496 92.8603   2
   1   6  10 285.457 112.143  12
  -1   6 -10 350.039 125.386  20
   1   6  10 300.893 121.581  14
   1   6  11 10460.4 516.526  12
  -1   6 -11 10391.5 534.263  20
  -1  -6  11 10518.6 482.164   2
  -1   6 -11 11298.8 479.085  18
  -1   6 -12 19888.3 718.767  18
   1   6  12 17569.7 749.557  12
  -1   6 -12 18585.8 789.281  17
  -1  -6  12 19005.7 715.405   2
  -1   6 -13 14962.0 706.757  17
  -1  -6  13 16207.1 645.231   2
   1   6  14 6806.53 457.941  14
  -1   6 -14 7324.63 477.673  20
  -1   6 -14 7486.83 485.054  17
  -1  -6  14 6928.05 397.117   2
   1   6  15 8575.33 523.754  14
  -1   6 -15 9746.06 562.628  20
   1   6  16 2698.47 302.621  14
   1   6  17 6870.75 454.338  14
  -1  -6  18 13885.8 737.360  19
   1   6  18 14771.9 661.850  14
  -1   6 -18 13300.1 644.605  17
  -1  -6  19 885.753 206.116  19
   1   6  19 1169.72 191.401  14
  -1   6 -19 1364.04 205.277  17
  -1  -6  20 4083.43 325.818  19
   1   6  20 3924.03 279.473  14
  -1   6 -20 4182.22 290.080  17
   1   6  21 3249.52 219.621  12
  -1   6 -21 3143.73 222.668  17
  -1   7  21 8270.95 338.079  12
   1  -7  20 9399.53 458.517  19
  -1   7  20 9547.20 418.484  12
   1   7 -20 9867.04 435.338  17
   1  -7  19 8944.27 509.886  19
   1   7 -19 9053.21 453.935  17
  -1   7  19 9234.81 445.578  12
   1   7 -18 2537.75 259.705  17
  -1   7  18 2729.71 259.889  12
  -1   7  17 2456.85 265.846  14
   1   7 -17 2827.56 292.042  17
  -1   7  17 2624.24 274.627  12
  -1   7  16 12279.0 611.571  14
   1   7 -16 12295.1 626.687  17
  -1   7  16 13686.4 634.888  12
  -1   7  15 17813.4 773.629  14
  -1   7  15 17710.8 770.718  12
   1   7 -15 17484.5 780.466  17
  -1   7  14 50113.5 1583.59  12
  -1   7  14 47602.4 1578.76  14
   1   7 -14 49986.2 1601.54  17
   1  -7  13 3977.14 401.739   7
  -1   7  13 3503.29 324.477  14
  -1   7  13 3307.18 313.488  12
   1  -7  13 3348.66 291.031   2
   1   7 -13 3431.44 323.414  17
   1  -7  12 6546.36 498.269   7
  -1   7  12 7272.15 448.359  14
  -1   7  12 7119.27 434.638  12
   1  -7  12 7175.34 415.425   2
   1   7 -12 6972.73 440.469  17
   1   7 -11 3682.41 314.116  20
   1  -7  11 3355.68 353.936   7
  -1   7  11 3715.27 310.854  14
  -1   7  11 3014.33 282.997  12
   1   7 -11 3496.71 299.854  17
   1  -7  11 4018.79 298.048   2
   1   7 -10 39841.0 1328.22  20
   1  -7  10 44689.1 1470.35   7
  -1   7  10 40218.0 1304.93  12
  -1   7  10 42620.4 1341.56  14
   1   7 -10 39878.2 1311.82  17
  -1   7   9 30887.2 945.497  11
  -1   7   9 30585.4 1050.04  14
  -1   7   9 31334.2 1035.58  12
   1   7  -9 30391.8 1030.11  17
   1   7  -9 30450.8 1046.92  20
  -1   7   8 43137.6 1346.16  14
  -1   7   8 42357.8 1322.38  12
   1  -7   8 45769.3 1316.31   2
  -1   7   8 42959.8 1252.64  11
   1  -7   7 4235.22 274.457   2
  -1   7   7 4912.92 267.174  11
   1  -7   6 18035.3 632.898   2
  -1   7   6 17017.9 603.735  11
   1  -7   5 2723.73 202.370   2
  -1   7   5 3126.29 207.993  11
  -1  -7  -5 2793.24 179.862   3
  -1   7   4 105111. 2708.77  11
  -1  -7  -4 106072. 2672.26   3
   1  -7   4 103620. 2702.42   2
   1  -7   4 113649. 2777.80   7
  -1   7   3 120078. 3119.68  11
  -1   7   3 117179. 3159.45  10
   1  -7   3 125465. 3142.68   7
   1  -7   3 121631. 3109.10   2
   1   7  -3 125020. 3178.94  10
  -1   7   2 7247.87 323.160  11
  -1   7   2 6338.46 336.861  10
   1  -7   2 6611.95 298.293   7
   1   7  -2 6583.44 320.626  10
  -1  -7  -2 6217.33 241.373   2
   1  -7   2 6691.98 294.318   2
  -1   7   1 63771.7 1705.33  10
   1   7  -1 58314.7 1627.37  10
  -1   7   1 59203.6 1644.06  11
  -1  -7  -1 59461.3 1562.78   2
   1  -7   1 62033.0 1609.71   2
  -1   7   0 12518.5 513.672  10
   1   7   0 13015.3 459.309  10
   1  -7   0 12797.7 434.381   2
  -1  -7   0 12029.1 419.890   2
  -1   7  -1 62762.1 1656.89  11
   1   7   1 58918.4 1600.78  10
  -1  -7   1 59646.6 1587.63   2
   1  -7  -1 60194.3 1579.38   2
  -1   7  -1 63358.6 1724.42  10
  -1   7  -1 58667.4 1522.98   1
  -1   7  -2 5972.37 357.081  10
   1   7   2 6377.25 278.969  10
  -1   7  -2 6051.03 310.512  11
   1   7   2 6124.89 295.606  11
   1  -7  -2 6494.53 258.179   2
  -1  -7   2 6619.79 287.745   2
  -1   7  -3 133881. 3365.95  10
  -1  -7   3 127722. 3203.64   2
  -1   7  -4 102746. 2851.42  10
   1  -7  -4 103963. 2731.68   3
  -1  -7   4 108930. 2713.87   2
   1   7   4 102159. 2688.34  11
   1  -7  -5 2827.10 211.876   3
  -1  -7   5 2957.03 205.194   2
   1   7   5 2805.13 187.136  11
   1  -7  -6 17478.7 647.794   3
  -1  -7   6 18584.4 646.399   2
   1   7   6 18456.7 602.777  11
   1  -7  -7 5009.66 297.236   3
   1   7   7 4294.02 231.306  11
  -1  -7   7 4831.74 283.018   2
   1   7   8 39133.4 1280.32  14
   1   7   8 42123.6 1289.05  12
   1  -7  -8 41091.5 1266.14   3
  -1   7  -8 42318.2 1304.27  20
  -1  -7   8 43988.5 1269.19   2
   1   7   9 31421.5 1037.40  12
   1   7   9 29817.0 1031.61  14
  -1   7  -9 30982.7 1055.84  20
   1   7  10 41283.6 1313.42  12
  -1   7 -10 38957.6 1323.34  20
   1   7  10 42901.6 1334.86  14
  -1   7 -11 3621.68 318.609  20
  -1  -7  11 3698.96 281.973   2
   1   7  11 3606.21 305.445  14
  -1   7 -11 3942.65 323.127  17
   1   7  11 3320.10 292.834  12
  -1  -7  12 6694.22 389.497   2
  -1   7 -12 6621.35 442.623  20
  -1   7 -12 7193.49 452.192  17
  -1  -7  13 3140.25 270.405   2
  -1   7 -13 3279.92 318.497  17
  -1   7 -13 3328.01 326.452  20
  -1   7 -14 50917.3 1655.71  17
   1   7  15 17092.9 764.659  14
  -1   7 -15 17436.5 780.755  17
   1   7  16 13667.9 657.030  14
  -1   7 -16 13035.6 651.486  17
   1   7  17 2763.80 284.615  14
  -1   7 -17 2492.60 281.811  17
   1   7  18 2812.79 268.270  14
  -1  -7  18 2614.17 326.417  19
   1   7  19 8677.34 440.975  14
  -1  -7  19 8694.96 505.774  19
   1   7  20 9541.04 418.860  12
  -1  -7  20 9479.78 472.034  19
   1   7  21 8542.81 340.143  12
  -1  -7  21 7461.90 353.637  19
  -1   8  20 24729.6 760.531  12
   1  -8  20 23713.0 806.848  19
   1  -8  19 11541.1 564.386  19
   1   8 -19 12153.7 506.355  17
  -1   8  19 13045.4 510.221  12
   1   8 -18 5475.02 344.365  17
  -1   8  18 5777.67 347.275  12
   1   8 -17 1714.60 218.206  17
  -1   8  17 1469.17 206.407  12
   1   8 -16 2246.56 252.078  17
  -1   8  16 2223.00 255.096  12
   1   8 -15 1776.23 236.859  17
  -1   8  15 1693.26 232.935  12
   1   8 -14 24321.2 941.350  17
  -1   8  14 23639.8 926.958  12
  -1   8  13 54568.1 1670.21  12
  -1   8  13 51697.2 1670.36  14
   1   8 -13 52169.6 1660.64  17
   1  -8  12 631.905 207.329   7
  -1   8  12 343.701 153.490  12
  -1   8  12 346.966 151.388  14
   1  -8  12 543.756 147.520   2
   1   8 -12 597.800 155.295  17
  -1   8  11 41852.9 1348.80  12
   1   8 -11 39024.4 1327.52  17
  -1   8  11 42639.8 1371.05  14
   1  -8  11 40296.5 1469.54   7
   1  -8  10 7577.09 505.493   7
   1   8 -10 7039.79 416.334  17
  -1   8  10 6758.78 414.397  12
   1   8 -10 7275.15 436.067  20
  -1   8  10 7485.76 446.010  14
   1  -8   9 37773.0 1197.83   2
   1  -8   9 37708.6 1318.10   7
   1   8  -9 37906.8 1260.38  13
   1   8  -9 34391.9 1180.71  17
  -1   8   9 37717.3 1217.66  12
  -1   8   9 36383.3 1121.76  11
   1   8  -9 38206.3 1230.22  20
   1  -8   8 1993.06 209.561   2
   1  -8   8 2412.49 259.839   7
   1   8  -8 2303.00 249.567  13
   1   8  -8 1929.49 197.404  17
   1   8  -8 1913.18 213.514  20
  -1   8   8 2159.50 191.807  11
  -1   8   8 1512.38 193.757  12
   1  -8   7 1120.79 178.509   7
   1   8  -7 1138.84 158.073  20
   1   8  -7 1396.46 200.368  13
  -1   8   7 1493.83 187.688  12
  -1   8   7 1216.78 146.920  11
   1  -8   7 1111.23 168.580   2
  -1   8   6 1297.68 152.329  11
   1  -8   6 1284.37 158.366   2
   1  -8   6 1222.69 173.640   7
   1   8  -6 1451.38 206.688  13
  -1   8   6 1249.74 168.327  12
   1  -8   5 2179.89 196.443   2
   1  -8   5 2331.09 221.426   7
  -1   8   5 2399.64 210.909  12
   1   8  -5 2574.76 233.970  10
  -1   8   5 2322.49 196.954  11
  -1   8   4 21138.8 734.755  11
   1   8  -4 22719.7 798.636  10
   1  -8   4 21180.9 730.544   2
  -1  -8  -4 22112.7 710.898   3
  -1   8   3 55946.9 1660.59  10
  -1   8   3 58663.5 1631.59  11
   1   8  -3 59247.4 1663.33  10
   1  -8   3 57799.8 1607.98   2
  -1   8   2 24374.8 842.304  10
  -1   8   2 23484.1 803.849  11
   1   8  -2 24632.9 803.300  10
   1  -8   2 25087.0 781.368   2
  -1   8   1 23422.6 777.909  11
   1   8  -1 21920.5 735.570  10
  -1   8   1 22001.3 792.054  10
  -1  -8  -1 22127.3 674.190   2
   1  -8   1 24237.4 733.036   2
   1   8   0 127456. 3207.79  10
   1  -8   0 120426. 3174.78   2
  -1  -8   0 125487. 3158.27   2
  -1   8   0 129827. 3313.29  10
   1   8   1 22470.1 726.359  10
  -1   8  -1 23676.6 832.781  10
  -1  -8   1 23367.3 720.547   2
   1  -8  -1 23104.5 709.285   2
   1   8   2 25176.8 762.241  10
  -1   8  -2 25107.2 827.488  11
  -1   8  -2 25298.3 891.187  10
  -1  -8   2 22930.9 756.664   2
  -1   8  -3 59434.0 1805.13  10
  -1  -8   3 61796.4 1670.43   2
  -1   8  -4 20878.8 843.481  10
  -1  -8   4 22225.6 730.929   2
   1  -8  -4 21698.0 755.281   3
   1   8   5 2248.32 181.554  11
  -1   8  -5 2020.19 247.266  10
   1   8   5 2811.05 224.055  12
  -1  -8   5 2544.35 203.375   2
   1  -8  -5 2234.23 204.828   3
   1   8   6 1258.61 136.407  11
  -1   8  -6 1177.31 203.135  10
   1   8   6 1150.57 158.552  14
   1  -8  -6 1332.61 162.948   3
  -1  -8   6 1591.77 172.925   2
   1   8   6 1101.60 161.437  12
  -1  -8   7 1213.38 162.857   2
   1   8   7 1242.62 132.096  11
   1   8   7 1171.29 173.164  12
   1  -8  -7 1220.78 157.751   3
  -1   8  -7 1238.61 169.692  20
   1   8   7 1228.09 171.776  14
  -1   8  -8 2372.30 234.609  20
   1   8   8 2057.55 219.829  12
  -1  -8   8 2055.83 211.519   2
   1   8   8 2315.19 240.886   9
   1   8   8 2257.23 229.474  14
  -1   8  -9 39517.0 1261.60  20
   1   8   9 37141.8 1235.27  14
  -1  -8   9 36763.7 1194.08   2
   1   8   9 37327.8 1228.02  12
   1   8  10 7298.31 429.679  12
  -1   8 -10 7581.09 441.232  17
  -1   8 -10 7426.90 449.806  20
  -1  -8  10 7180.51 404.974   2
   1   8  10 7159.29 432.409  14
  -1   8 -10 7928.23 467.620  13
  -1   8 -11 38981.8 1318.70  17
  -1   8 -11 37446.5 1323.17  20
  -1   8 -12 593.480 165.998  17
  -1  -8  12 452.018 141.834   2
   1   8  12 372.866 149.654  14
  -1   8 -12 461.302 158.436  20
  -1   8 -13 55043.9 1743.14  20
  -1   8 -13 53706.2 1720.64  17
  -1   8 -14 25647.0 1008.76  20
  -1   8 -14 25511.7 997.769  17
  -1   8 -15 1554.50 233.453  17
  -1   8 -16 2231.11 259.573  17
  -1   8 -17 1611.28 211.920  17
   1   8  17 1457.17 213.707  14
  -1   8 -18 5242.84 338.593  17
  -1   8 -19 11601.5 499.011  17
  -1  -8  19 12337.1 580.298  19
  -1  -8  20 25260.8 847.217  19
  -1   8 -20 25743.1 794.337  17
   1   8  20 24500.2 775.041  12
   1  -9  19 4236.91 300.964  19
  -1   9  19 4573.16 252.417  12
   1   9 -18 677.636 126.417  17
  -1   9  18 777.054 142.010  12
   1   9 -17 22809.4 813.786  17
  -1   9  17 23497.7 824.260  12
   1   9 -16 860.359 171.437  17
  -1   9  16 1226.90 194.138  12
   1   9 -15 4187.21 324.393  17
  -1   9  15 4407.24 335.317  12
   1   9 -14 11987.1 584.697  17
  -1   9  14 11860.1 582.517  12
   1   9 -13 13408.5 611.043  17
  -1   9  13 11639.0 592.592  12
   1   9 -12 1048.68 184.408  17
  -1   9  12 726.027 173.683  12
   1   9 -11 507.199 139.418  17
  -1   9  11 351.724 153.427  12
   1  -9  11 330.231 145.322   7
   1   9 -10 635.940 171.673  13
   1  -9  10 1035.00 209.417   7
   1   9 -10 658.206 147.508  17
  -1   9  10 686.610 167.184  12
   1  -9  10 691.568 155.403   2
   1  -9   9 4385.28 329.515   2
   1   9  -9 4788.07 322.389  17
   1   9  -9 4111.67 353.813  13
  -1   9   9 5087.79 353.552  12
   1  -9   9 4738.37 393.947   7
  -1   9   8 17112.9 755.880  21
   1   9  -8 18531.3 792.768  10
   1  -9   8 16803.2 704.678   2
   1   9  -8 17779.3 784.775  13
  -1   9   8 17166.9 710.809  12
   1   9  -8 17368.0 780.081   5
  -1   9   8 18209.3 673.019  11
   1   9  -7 1677.57 245.051  21
  -1   9   7 2080.45 265.144  21
   1   9  -7 2021.83 248.922  10
   1  -9   7 2086.79 222.102   2
   1   9  -7 2090.22 256.665   5
  -1   9   7 2089.55 200.873  11
  -1   9   7 1888.98 220.076  12
   1   9  -7 2202.00 264.051  13
   1   9  -6 20988.4 873.630  13
   1   9  -6 22033.8 842.999  10
  -1   9   6 21302.5 762.958  11
  -1   9   6 19145.9 768.290  12
   1   9  -6 21195.0 876.284  21
  -1   9   6 19557.5 851.129  21
   1   9  -6 22102.6 897.225   5
   1  -9   6 22869.9 792.374   2
   1  -9   5 38612.1 1204.51   2
   1   9  -5 38092.4 1251.89  10
  -1   9   5 39098.5 1207.57  11
  -1   9   5 39611.6 1226.99  12
   1   9  -5 37946.3 1327.28  21
  -1   9   5 38425.7 1332.88  21
   1   9  -5 38555.8 1343.77   5
   1   9  -5 39971.3 1340.33  13
  -1   9   4 8420.82 417.153  12
   1   9  -4 8355.35 486.710  13
  -1   9   4 7350.73 394.854  11
   1   9  -4 8495.33 425.905  10
  -1   9   4 8003.48 469.984   9
   1  -9   4 8796.63 408.738   2
  -1   9   4 6984.43 458.338  21
   1   9  -4 6648.75 453.642  21
  -1   9   3 8040.10 486.639  21
   1   9  -3 8304.54 496.868  21
  -1   9   3 8457.27 418.705  12
   1   9  -3 7869.35 475.874  13
   1  -9   3 8896.82 407.409   2
  -1   9   3 8526.21 431.962  10
  -1   9   3 8651.30 422.213  11
  -1   9   2 2684.40 227.681  11
  -1   9   2 2741.38 240.283  10
  -1   9   2 2800.49 229.617  12
   1  -9   2 2607.31 208.946   2
   1   9  -2 2338.44 266.511  21
  -1   9   2 2582.16 277.153  21
   1   9  -1 6933.79 453.547  21
   1   9  -1 7166.63 439.656  13
   1  -9   1 7213.73 343.834   2
  -1   9   1 7161.17 375.163  12
  -1   9   1 6756.23 395.078  10
  -1   9   1 7505.48 390.100  11
   1   9   0 66363.5 2039.15  21
  -1   9   0 66905.5 2032.57  21
  -1   9   0 70830.0 1964.51  10
   1  -9   0 68567.6 1837.97   2
   1   9   0 65059.3 2002.04  13
  -1   9  -1 7036.52 402.952  10
  -1  -9   1 6949.13 321.386   2
   1   9   1 6795.37 423.628  13
   1   9   1 7094.33 370.709  12
  -1   9  -1 6360.99 428.364  21
   1   9   2 2657.89 259.143  13
  -1  -9   2 2384.11 187.007   2
   1   9   2 2779.12 227.035  12
  -1   9  -2 2388.49 264.837  21
   1   9   2 2060.98 257.274  21
  -1   9  -2 2223.31 239.059  10
   1   9   3 7860.78 449.711  13
  -1   9  -3 8540.13 472.234  10
  -1  -9   3 8324.86 382.539   2
   1   9   3 9219.49 430.689  12
  -1   9  -3 7927.42 482.345  21
   1   9   3 8098.18 490.543  21
   1  -9  -3 7857.20 414.713   3
   1   9   4 8312.14 455.907  13
  -1   9  -4 8495.53 486.402  10
  -1  -9   4 9259.00 408.307   2
   1   9   4 7976.07 415.793  12
   1   9   4 9398.73 522.092  21
  -1   9  -4 7016.48 460.993  21
   1  -9  -4 7628.03 411.303   3
   1   9   5 40078.2 1252.60  13
  -1   9  -5 37190.0 1320.39  10
   1   9   5 38024.2 1286.71   9
   1  -9  -5 39281.7 1217.51   3
   1   9   5 38551.8 1211.14  12
   1   9   5 38693.1 1326.02  21
  -1   9  -5 35998.9 1294.43  21
  -1  -9   5 37499.3 1172.10   2
  -1   9  -6 21022.0 776.643  20
  -1  -9   6 22340.0 781.171   2
  -1   9  -6 23659.0 934.829  10
   1   9   6 21574.1 853.602   9
   1  -9  -6 20280.1 785.286   3
  -1   9  -6 21452.3 879.350  21
   1   9   6 21178.5 879.787  21
   1   9   6 20384.5 790.648  12
  -1   9  -6 23596.7 892.315   5
  -1  -9   7 2455.34 226.744   2
  -1   9  -7 2131.48 219.583  20
   1   9   7 1818.91 216.143  12
  -1   9  -7 1916.52 251.769  21
   1   9   7 1877.51 250.624  21
  -1   9  -7 2121.14 279.375  10
   1   9   7 1924.94 236.019   9
   1   9   8 17467.9 726.931  12
  -1  -9   8 19611.1 728.232   2
  -1   9  -8 17949.6 731.020  20
   1   9   8 19030.8 780.266   9
  -1   9  -8 16218.6 824.116  10
  -1   9  -8 18808.8 721.410  17
  -1   9  -9 4801.40 351.152  20
  -1   9  -9 4964.53 384.763  13
  -1  -9   9 5399.30 349.403   2
  -1   9  -9 4176.48 400.970  10
  -1   9  -9 4445.06 324.121  17
  -1   9 -10 523.764 159.070  20
  -1   9 -10 716.140 155.479  17
  -1   9 -10 691.488 180.792  13
  -1  -9  10 606.515 144.549   2
  -1   9 -11 511.164 151.245  17
  -1  -9  11 455.594 145.418   2
  -1   9 -11 411.100 160.095  20
   1   9  11 527.866 169.206  14
  -1   9 -12 859.806 184.885  20
  -1   9 -12 745.813 173.967  17
   1   9  12 956.335 201.774  14
  -1   9 -13 13646.3 659.054  20
  -1   9 -13 12903.1 630.117  17
  -1   9 -14 12262.1 600.337  17
  -1   9 -15 4526.05 345.609  17
  -1   9 -16 954.854 178.187  17
  -1  -9  17 21683.2 935.410  19
  -1   9 -17 22512.9 807.116  17
  -1   9 -18 545.419 127.201  17
  -1   9 -19 4932.38 265.536  17
   1   9  19 5028.52 265.767  12
  -1  10  18 11283.0 435.372  12
  -1  10  17 1719.53 179.039  12
  -1  10  16 3767.98 275.588  12
  -1  10  15 1392.85 197.246  12
   1  10 -14 874.527 150.628  17
  -1  10  14 666.944 168.917  12
   1  10 -13 10067.7 495.125  17
  -1  10  13 10760.4 536.022  12
   1  10 -12 711.281 141.989  17
  -1  10  12 680.804 168.094  12
   1  10 -11 1076.43 192.816  13
   1  10 -11 1229.57 176.523  17
  -1  10  11 760.488 189.562  12
   1  10 -10 5646.46 412.747  13
  -1  10  10 5576.31 387.400  12
   1  10  -9 61911.0 1986.66  13
  -1  10   9 66115.7 1927.81  12
   1 -10   9 64555.3 1923.58   2
   1  10  -8 108217. 3040.97   5
   1 -10   8 106511. 2941.32   2
   1  10  -8 104686. 3047.25  13
  -1  10   8 106491. 2946.36  12
  -1  10   8 109721. 3042.13  21
  -1  10   7 5930.52 448.553  21
   1  10  -7 6588.56 458.738   5
   1 -10   7 6676.31 403.775   2
   1  10  -7 7041.20 476.108  13
  -1  10   7 6342.96 397.932  12
  -1  10   7 6278.04 372.750  11
  -1  10   6 19678.3 863.078  21
   1  10  -6 19485.9 845.381  21
   1 -10   6 19840.0 753.042   2
   1  10  -6 19074.0 845.633   5
   1  10  -6 17256.9 823.098  13
  -1  10   6 17550.7 714.511  11
  -1  10   6 18652.6 746.893  12
  -1  10   5 1486.93 241.625  21
   1  10  -5 1440.36 238.930  21
   1 -10   5 1421.13 186.636   2
  -1  10   5 2104.16 233.976  13
  -1  10   5 1422.27 197.649  12
   1  10  -5 1232.02 218.293  13
  -1  10   5 1786.00 203.301  11
   1  10  -5 1420.49 231.905   5
   1  10  -4 1458.81 243.585   5
  -1  10   4 1902.81 251.169   9
  -1  10   4 1572.55 224.575  13
   1  10  -4 1372.81 242.408  13
   1 -10   4 2036.90 204.431   2
  -1  10   4 1915.00 213.987  12
   1  10  -4 1472.62 251.197  21
  -1  10   4 1921.27 278.709  21
  -1  10   4 1724.32 203.796  11
   1  10  -3 37577.9 1369.50  21
  -1  10   3 38997.2 1379.96  21
  -1  10   3 38709.5 1354.82   9
   1  10  -3 36823.8 1344.85  13
  -1  10   3 40121.6 1243.54  12
   1  10  -3 40075.6 1387.88   5
  -1  10   3 39314.7 1247.27  11
   1 -10   3 37608.3 1200.98   2
   1 -10   2 2044.62 193.042   2
  -1  10   2 1679.58 254.538  21
   1  10  -2 1611.93 251.594  21
  -1  10   2 1777.60 249.517   9
  -1  10   2 1736.48 205.585  12
   1  10  -2 1803.38 261.371   5
  -1  10   2 1634.89 194.627  10
  -1  10   2 1706.72 208.097  11
  -1  10   1 12695.4 674.522   9
   1  10  -1 15023.2 700.620  13
   1  10  -1 13061.2 704.656   9
   1  10  -1 14169.4 703.234   5
  -1  10   1 14169.2 616.920  10
   1  10  -1 13698.4 703.761  21
   1  10   0 1959.98 271.896  21
  -1  10   0 2701.08 305.148  21
   1  10   0 2514.26 278.297  13
  -1  10   0 2061.47 280.053   9
  -1  10   0 2343.39 246.067  10
   1  10   0 1916.14 274.040   9
  -1  10  -1 13196.5 690.416  21
  -1  10  -1 12639.2 686.116   9
   1  10   1 13217.7 692.728   9
  -1  10  -1 14553.6 640.093  10
   1  10   1 14504.9 678.763  13
   1  10   1 14542.3 709.241   5
   1  10   2 1673.03 259.358  21
  -1  10  -2 1519.14 242.316  21
  -1  10  -2 1518.24 205.208  10
  -1  10  -2 1648.41 253.380   9
   1  10   2 1623.21 243.058   9
  -1 -10   2 1668.53 170.748   2
   1  10   2 1524.01 224.990  13
   1  10   2 1651.65 198.384  12
   1  10   2 1798.60 247.552   5
   1  10   3 41074.1 1387.38   9
  -1  10  -3 41811.5 1343.78  10
  -1  10  -3 37021.6 1373.84  21
   1  10   3 38447.9 1397.52  21
   1  10   3 38566.8 1251.28  12
   1 -10  -3 39397.5 1278.38   3
  -1 -10   3 39148.2 1203.37   2
   1  10   3 41553.5 1403.89   5
   1  10   3 40091.0 1341.78  13
   1  10   4 1848.63 230.500  13
  -1 -10   4 1783.36 191.184   2
  -1  10  -4 1408.36 243.729  21
   1  10   4 1798.42 267.163  21
  -1  10  -4 2137.38 248.517  10
   1  10   4 2380.13 275.918   9
   1 -10  -4 1849.66 216.293   3
   1  10   4 2034.45 224.290  12
  -1  10  -5 1219.45 229.495  21
   1  10   5 1441.72 242.574  21
  -1 -10   5 1471.80 181.603   2
  -1  10  -5 1373.62 228.433  10
   1  10   5 1409.62 195.016  13
   1  10   5 1395.50 196.306  12
   1  10   5 1494.89 226.764   9
  -1 -10   6 18607.0 720.126   2
   1  10   6 19746.8 812.491   9
  -1  10  -6 17933.5 823.430  10
  -1  10  -6 17968.1 821.409  21
   1  10   6 17926.4 833.841  21
   1  10   7 6255.10 449.774  21
  -1  10  -7 5971.46 432.701  21
  -1  10  -7 6023.83 452.341  10
   1  10   7 6296.38 421.537   9
  -1 -10   7 5715.92 366.858   2
  -1  10  -7 5889.34 362.084  20
  -1  10  -8 110148. 3116.95  13
  -1  10  -8 108448. 3136.38  10
   1  10   8 112988. 3054.82   9
  -1 -10   8 110208. 2964.70   2
  -1  10  -8 102412. 2939.61  20
  -1  10  -9 63078.8 1938.50  13
  -1 -10   9 61873.1 1822.22   2
  -1  10  -9 62652.8 1831.91  20
  -1  10 -10 6059.67 428.527  13
  -1  10 -10 5079.75 353.035  17
  -1  10 -10 6186.54 401.424  20
  -1  10 -11 1070.27 181.562  17
  -1  10 -11 1448.21 208.947  20
  -1  10 -11 1017.89 196.132  13
  -1  10 -12 943.892 187.360  20
  -1  10 -12 602.498 151.028  17
  -1  10 -13 10397.6 519.108  17
  -1  10 -14 981.125 171.808  17
  -1  10 -15 1258.61 176.524  17
  -1  10 -16 3404.64 253.427  17
  -1 -10  17 1906.29 249.601  19
  -1 -10  18 9648.04 488.829  19
   1  10  18 11124.3 423.526  12
   1 -11  17 2082.77 225.250  19
  -1  11  17 1958.70 161.678  12
  -1  11  16 8387.04 379.524  12
  -1  11  15 4535.02 290.654  12
  -1  11  14 264.363 123.841  12
  -1  11  13 12428.6 564.510  12
  -1  11  12 14468.9 633.284  12
   1  11 -11 14140.3 654.879  13
  -1  11  11 14881.8 649.281  12
   1  11 -10 7656.02 485.862  13
  -1  11  10 8028.68 460.122  12
   1  11  -9 9932.79 573.902  13
  -1  11   9 9423.30 507.859  12
  -1  11   9 9772.47 542.929  21
   1  11  -8 14907.2 758.524  13
   1  11  -8 17516.3 776.377   5
  -1  11   8 15925.7 694.973  12
  -1  11   8 15767.9 751.798  21
  -1  11   7 45911.8 1590.35  21
   1  11  -7 44792.9 1595.74  13
   1  11  -7 47695.1 1598.15   5
   1 -11   7 47509.4 1501.69   2
  -1  11   7 49414.8 1502.24  12
  -1  11   6 23094.8 975.251  21
   1  11  -6 22296.7 956.487  13
   1  11  -6 23206.9 959.414   5
   1 -11   6 20008.6 820.292   2
  -1  11   6 20534.4 828.136  12
  -1  11   5 8885.07 566.127  21
   1  11  -5 8648.76 562.598  21
   1 -11   5 8613.17 466.596   2
   1  11  -5 9238.52 566.647  13
  -1  11   5 7782.92 474.789  13
  -1  11   5 8438.24 467.374  12
   1  11  -5 7951.30 535.475   5
   1 -11   4 1089.14 170.574   2
   1  11  -4 979.483 216.510   5
   1  11  -4 914.592 223.008  13
  -1  11   4 911.010 193.197  13
  -1  11   4 1047.75 220.483   9
  -1  11   4 985.386 230.326  21
   1  11  -4 1086.79 233.544  21
  -1  11   4 1016.37 188.664  12
  -1  11   3 7668.90 509.068   9
   1  11  -3 7896.07 528.103  13
   1  11  -3 7876.97 530.458   5
  -1  11   3 8630.10 462.317  12
  -1  11   3 7849.42 541.323  21
   1  11  -3 7708.61 541.189  21
  -1  11   3 8683.23 520.336  13
   1  11  -2 13759.8 748.814  21
  -1  11   2 15173.0 772.206  21
   1  11  -2 14937.8 757.083   5
  -1  11   2 14606.3 741.496   9
  -1  11   2 15409.8 729.335  13
   1  11  -1 2412.37 333.282  21
   1  11  -1 3477.29 369.012   9
   1  11  -1 3320.49 350.120   5
  -1  11   1 3662.11 344.323  13
   1  11  -1 2665.04 321.340  13
  -1  11   1 3406.33 349.739   9
   1  11   0 12763.3 665.515  13
  -1  11   0 12289.9 692.602  21
   1  11   0 12603.0 700.388  21
  -1  11   0 12093.6 674.319   9
   1  11   0 11797.9 680.595   9
   1  11   1 3249.24 331.529  13
  -1  11  -1 2713.34 334.990   9
   1  11   1 2928.52 327.836   9
  -1  11  -1 2687.90 336.294  21
  -1  11  -2 14449.6 769.190   9
   1  11   2 14987.1 744.131   9
   1  11   2 13758.6 703.443  13
   1 -11  -2 15360.2 671.589   3
  -1  11  -2 14761.3 766.848  21
   1  11   2 15881.3 787.765  21
  -1  11  -3 8409.43 577.276   9
   1  11   3 8139.73 528.722   9
   1  11   3 8606.10 512.928  13
   1 -11  -3 8154.38 468.861   3
   1  11   3 8201.49 551.246  21
  -1  11  -3 7741.81 543.290  21
  -1  11  -4 1025.38 232.558  21
   1  11   4 880.554 226.225  21
   1  11   4 883.160 205.288   9
  -1  11  -4 860.906 226.493   9
  -1 -11   4 541.966 128.551   2
   1  11   4 916.505 192.267  13
  -1 -11   5 8600.02 451.218   2
  -1  11  -5 8259.02 554.081  21
   1  11   5 8437.25 559.195  21
  -1  11  -5 8148.14 553.300  13
   1  11   5 9343.72 546.951   9
   1  11   5 8935.35 501.318  13
  -1 -11   6 21118.6 797.041   2
   1  11   6 21287.0 934.735  21
   1  11   6 21895.6 888.941   9
  -1  11  -6 20574.0 920.384  13
  -1 -11   7 47286.3 1461.61   2
  -1  11  -7 46167.2 1572.57  21
   1  11   7 46653.9 1540.41   9
  -1  11  -7 45591.9 1599.23  13
  -1  11  -8 14545.0 739.301  13
  -1  11  -9 9935.09 495.006  20
  -1  11  -9 10114.6 586.850  13
  -1  11 -10 8279.32 511.716  13
  -1  11 -11 14394.5 674.057  13
  -1 -11  16 8524.36 475.301  19
   1  11  17 2080.19 165.816  12
  -1 -11  17 2090.46 215.559  19
  -1  11 -17 1715.03 152.125   9
  -1  12  16 2507.51 168.500  12
   1 -12  16 2555.08 225.633  19
   1  12 -16 2214.87 189.956   9
  -1  12  15 9731.76 401.320  12
  -1  12  14 6265.04 330.702  12
  -1  12  13 13789.6 560.925  12
  -1  12  12 817.999 160.277  12
  -1  12  11 240.500 136.709  12
   1  12 -11 50.6510 107.426  13
  -1  12  10 8018.42 444.111  12
   1  12 -10 7609.46 463.675  13
  -1  12   9 3228.79 288.349  12
   1  12  -9 3055.15 319.719  13
  -1  12   8 13855.4 612.614  12
   1  12  -8 12576.4 672.885  13
  -1  12   8 12841.8 654.279  21
  -1  12   7 8062.10 457.017  12
   1  12  -7 8240.14 533.042  13
  -1  12   7 7810.99 522.249  21
  -1  12   6 4671.45 351.235  12
   1  12  -6 4415.44 402.269  13
  -1  12   6 4536.32 408.808  21
  -1  12   5 37066.0 1373.87  21
   1  12  -5 34556.0 1336.04  13
  -1  12   5 36607.6 1246.75  13
  -1  12   5 36875.0 1220.36  12
   1  12  -5 39074.6 1373.58   5
  -1  12   4 5233.66 450.901  21
   1  12  -4 5923.16 455.219   5
  -1  12   4 4973.90 408.848   9
   1  12  -4 5165.24 434.511  13
  -1  12   4 4536.60 369.895  13
   1  12  -4 4466.59 423.285  21
   1  12  -3 1888.70 278.817   5
  -1  12   3 2214.83 298.268   9
   1  12  -3 1681.63 278.635  13
  -1  12   3 1776.02 259.679  13
  -1  12   3 1848.07 302.053  21
   1  12  -3 1917.20 304.601  21
  -1  12   2 982.598 207.113  13
   1  12  -2 620.335 225.248  21
  -1  12   2 866.164 242.066  21
  -1  12   2 864.313 211.248   9
   1  12  -1 3044.25 367.316  21
   1  12  -1 3650.36 358.450  13
  -1  12   1 3255.85 348.980   9
  -1  12   1 3761.97 361.901  13
   1  12   0 12163.8 708.366  21
  -1  12   0 11840.9 699.663  21
   1  12   0 11732.0 654.595  13
   1  12   0 11244.5 673.238   9
  -1  12   0 10539.9 645.966   9
  -1  12   0 12478.2 674.644  13
  -1  12  -1 3673.67 367.890  13
  -1  12  -1 3716.77 395.161  21
  -1  12  -1 3465.52 371.870   9
   1  12   1 3916.78 382.786   9
   1 -12  -1 3941.86 332.503   3
   1  12   1 3644.84 357.708  13
   1  12   2 701.502 197.936  13
  -1  12  -2 855.468 226.613  21
   1  12   2 1185.48 269.194  21
   1  12   2 814.578 206.962   9
  -1  12  -2 748.124 226.490   9
  -1  12  -3 2136.53 311.124   9
   1  12   3 2145.47 267.251  13
   1  12   3 2514.61 344.662  21
  -1  12  -3 2151.55 324.274  21
   1  12   3 2328.91 298.382   9
  -1  12  -4 5342.67 464.619   9
   1  12   4 4876.48 403.998   9
   1  12   4 4912.57 379.891  13
  -1  12  -4 4655.95 428.408  13
   1  12   4 4765.08 435.748  21
  -1  12  -4 4869.45 438.202  21
  -1  12  -5 33243.7 1344.31   9
   1  12   5 37506.6 1301.10   9
   1  12   5 36237.7 1231.71  13
  -1  12  -5 36673.7 1347.93  13
  -1  12  -5 33467.3 1312.64  21
  -1  12  -6 4057.58 413.343   9
   1  12   6 4565.41 382.109   9
  -1  12  -6 4553.22 416.582  13
  -1  12  -6 4430.21 400.633  21
  -1  12  -7 6932.16 525.698   9
  -1  12  -7 6681.73 475.094  21
   1  12   7 8398.22 500.764   9
  -1  12  -7 7860.03 531.192  13
  -1  12  -8 12465.5 671.300  13
  -1  12  -9 3140.43 322.861  13
  -1  12 -10 7544.68 467.238  13
  -1  12 -11 227.266 130.063  13
  -1  12 -14 5039.13 333.606   9
  -1 -12  15 9689.63 484.764  19
  -1  12 -15 8762.39 418.936   9
   1  12  15 10048.4 404.766  12
  -1 -12  16 3023.10 233.145  19
   1  12  16 2667.35 178.323  12
   1 -13  15 8222.82 332.916   4
   1  13 -15 8212.50 349.250   9
   1 -13  14 5638.94 291.763   4
   1  13 -14 5123.34 307.103   9
   1  13 -13 1137.57 178.371   9
  -1  13  13 1343.62 150.749  12
   1  13 -12 798.514 173.259   9
  -1  13  12 702.297 134.094  12
   1  13 -11 1011.92 197.725   9
   1  13 -11 1058.37 154.439  13
  -1  13  11 1086.00 164.086  12
   1  13 -10 5957.00 439.860   9
   1  13 -10 6305.39 386.990  13
  -1  13  10 6341.01 360.511  12
   1  13  -9 10594.2 609.032   9
   1  13  -9 9683.36 533.479  13
  -1  13   9 11389.5 515.354  12
   1  13  -8 9083.43 585.000   9
   1  13  -8 10124.5 561.953  13
  -1  13   8 10795.1 507.837  12
   1  13  -7 4478.74 382.526  13
   1  13  -7 4609.38 424.059   9
   1  13  -6 15111.4 750.559  13
  -1  13   6 15236.4 753.963  21
   1  13  -6 15051.7 788.486   9
   1  13  -5 6365.52 472.700  13
   1  13  -5 6575.94 512.318   9
  -1  13   5 6598.75 492.504  21
  -1  13   4 13387.1 729.068  21
   1  13  -4 13331.5 711.167  13
  -1  13   4 13125.3 635.187  13
  -1  13   4 13188.2 673.047   9
  -1  13   3 3174.89 369.204  21
  -1  13   3 3990.07 348.667  13
  -1  13   3 3152.74 337.704   9
  -1  13   2 14547.3 794.524  21
  -1  13   2 15232.0 736.518  13
  -1  13   2 15305.1 752.526   9
  -1  13   1 1146.37 237.992   9
   1  13  -1 1584.82 268.321  13
  -1  13   1 1366.77 246.366  13
  -1  13   0 7209.40 508.536   9
   1  13   0 6159.30 483.396   9
  -1  13   0 7034.78 531.404  21
   1  13   0 6076.59 465.199  13
  -1  13   0 6406.37 476.733  13
  -1  13  -1 1099.24 251.823  21
   1  13   1 1401.67 240.250  13
  -1  13  -1 1607.20 268.388  13
   1  13   1 1479.21 262.361   9
  -1  13  -1 1634.30 273.056   9
  -1  13  -2 14004.3 770.572  21
   1  13   2 14535.8 719.071  13
  -1  13  -2 15369.7 778.175  13
  -1  13  -2 15583.2 781.681   9
   1  13   2 15644.0 762.700   9
  -1  13  -3 3151.22 361.956  21
   1  13   3 4183.14 349.465  13
  -1  13  -3 3277.19 363.042   9
   1  13   3 3121.47 333.379   9
  -1  13  -4 12982.3 715.204  21
   1  13   4 12857.7 628.679  13
  -1  13  -4 13317.6 713.626  13
  -1  13  -4 12692.8 709.737   9
   1  13   4 13567.8 678.422   9
  -1  13  -5 5958.25 463.719  21
   1  13   5 6234.44 396.309  13
  -1  13  -5 6040.54 465.793  13
  -1  13  -5 6516.34 490.737   9
   1  13   5 6909.34 455.667   9
  -1  13  -6 14393.0 761.309   9
  -1  13  -6 15374.5 745.577  21
   1  13   6 16308.3 725.387   9
  -1  13  -6 14436.3 739.743  13
  -1  13  -7 4428.47 403.029   9
  -1  13  -7 5083.64 411.249  13
  -1  13  -8 10037.3 590.984   9
  -1  13  -8 10896.9 586.677  13
  -1  13  -9 9974.18 574.727   9
  -1  13  -9 10296.8 547.400  13
  -1  13 -10 6460.88 434.947   9
  -1  13 -10 6230.63 393.477  13
  -1  13 -11 856.973 178.059   9
  -1  13 -11 1042.66 155.938  13
  -1  13 -12 458.194 145.030   9
   1  13  13 1170.18 146.824  12
  -1  13 -13 1526.14 176.404   9
  -1 -13  13 1115.73 175.415  19
  -1  13 -14 4549.03 261.760   9
  -1 -13  14 5069.34 295.589  19
   1  14 -13 8192.56 354.295   9
   1 -14  12 5687.17 273.673   4
   1  14 -12 6689.99 342.728   9
   1  14 -11-32.9127 108.224   9
   1 -14  11 155.156 89.0321   4
   1  14 -11-6.71681 60.7509  13
   1  14 -10 2466.11 209.361  13
   1  14 -10 1834.91 221.781   9
   1  14  -9 5355.59 343.092  13
   1  14  -9 5408.50 382.062   9
   1  14  -8 3684.96 304.609  13
   1  14  -8 3463.75 317.671   9
   1  14  -7 802.086 185.893  13
   1  14  -7 925.187 215.892   9
   1  14  -6 77.2148 134.795  13
   1  14  -6 172.627 153.435   9
   1  14  -5 1434.10 234.710  13
   1  14  -5 1406.61 243.469   9
  -1  14   4 1057.06 208.456   9
  -1  14   4 1277.46 238.010  21
   1  14  -4 1145.78 226.289  13
  -1  14   3 3770.36 370.996  21
  -1  14   3 3860.04 342.752   9
  -1  14   3 4077.74 332.024  13
  -1  14   2 312.003 165.610   9
  -1  14   2 352.105 191.680  21
   1  14  -2 224.531 170.511  13
  -1  14   2 264.344 154.646  13
  -1  14   1 6672.03 470.329   9
   1  14  -1 8063.74 508.346  13
  -1  14   1 7014.43 465.461  13
  -1  14   0-17.2734 157.565   9
   1  14   0 279.268 165.824   9
  -1  14   0-59.5689 179.584  21
  -1  14   0 51.2621 143.489  13
   1  14   0 16.7661 155.509  13
  -1  14  -1 7574.92 535.591  21
   1  14   1 8289.45 511.849   9
  -1  14  -1 7917.99 506.554   9
   1  14   1 7552.81 479.837  13
  -1  14  -1 7588.51 501.370  13
  -1  14  -2 210.239 167.886   9
   1  14   2 425.372 167.278   9
  -1  14  -2 231.080 168.190  21
  -1  14  -2 298.821 167.140  13
   1  14   2 290.162 151.895  13
  -1  14  -3 3776.05 371.054  21
   1  14   3 3815.80 317.103  13
   1  14   3 3910.24 348.227   9
  -1  14  -3 3333.66 345.359   9
  -1  14  -4 1185.34 235.199  13
  -1  14  -4 1220.02 230.792  21
   1  14   4 1449.02 223.366   9
  -1  14  -4 916.140 207.210   9
  -1  14  -5 931.447 200.490  13
   1  14   5 1240.26 211.961   9
  -1  14  -5 1449.76 243.521   9
  -1  14  -6 47.4436 140.548  13
  -1  14  -6 81.2098 139.097   9
  -1  14  -7 913.661 196.034  13
  -1  14  -7 869.039 186.746   9
  -1  14  -8 3455.67 293.969  13
  -1  14  -8 3192.05 298.489   9
  -1  14  -9 5844.47 362.266  13
  -1  14  -9 5207.41 365.030   9
  -1  14 -10 2065.97 198.581  13
  -1  14 -10 2201.72 225.208   9
  -1  14 -11-7.14035 67.3098  13
  -1  14 -11 152.003 102.787   9
  -1  14 -12 5618.89 292.441   9
   1  15 -11 2208.67 164.865   9
   1  15 -10 1192.69 144.771   9
   1  15  -9 260.113 93.6765  13
   1  15  -9 362.187 115.891   9
   1  15  -8 1254.84 160.448  13
   1  15  -8 897.827 158.270   9
   1  15  -7 2407.68 226.657  13
   1  15  -7 2395.68 237.204   9
   1  15  -6 670.214 159.392  13
   1  15  -6 662.565 164.080   9
   1  15  -5 4989.49 350.435  13
   1  15  -4 1581.19 216.784  13
  -1  15   3 9154.80 485.461   9
   1  15  -2 69.4240 134.100  13
  -1  15   2 298.972 127.176  13
  -1  15   2 445.536 151.003   9
  -1  15   1 3481.87 293.226  13
   1  15  -1 3559.28 310.965  13
  -1  15   1 4291.21 330.453   9
  -1  15   0 871.940 174.074  13
   1  15   0 1126.57 191.021  13
   1  15   0 1251.61 204.466   9
  -1  15   0 1351.45 208.077   9
  -1  15  -1 3547.93 310.908  13
   1  15   1 3461.99 294.475  13
   1  15   1 3639.19 308.525   9
  -1  15  -1 3431.34 307.119   9
   1  15   2 259.800 117.508  13
  -1  15  -2 353.260 150.227  13
  -1  15  -2 177.986 141.888   9
   1  15   2 297.574 140.124   9
   1  15   3 8810.30 465.430   9
  -1  15  -3 7964.88 462.605   9
   1  15   4 1883.22 214.533   9
  -1  15  -4 1574.57 213.098   9
  -1  15  -5 5273.48 363.574  13
  -1  15  -5 5509.59 358.238   9
  -1  15  -6 399.090 145.434  13
  -1  15  -6 479.522 130.723   9
  -1  15  -7 2420.79 231.714  13
  -1  15  -7 2208.87 218.015   9
  -1  15  -8 1157.56 159.586  13
  -1  15  -8 1072.53 155.608   9
  -1  15  -9 348.531 101.559  13
  -1  15  -9 390.980 103.657   9
  -1  15 -10 1173.92 128.419   9
   1  16  -8 7285.79 307.617   9
   1  16  -7 745.287 111.866  13
   1  16  -7 818.863 120.548   9
   1  16  -6 2120.69 179.892  13
   1  16  -6 1803.55 171.314   9
   1  16  -5 5679.99 315.129  13
   1  16  -3 4538.60 291.149  13
   1  16  -2 3913.65 270.626  13
   1  16  -1 2231.79 208.831  13
   1  16  -1 2131.09 207.611   9
  -1  16   1 2292.83 209.261   9
   1  16   0 219.414 103.705  13
  -1  16   0 119.436 105.915  13
  -1  16   0 305.836 121.300   9
   1  16   0 277.528 113.204   9
  -1  16  -1 2388.48 215.988  13
  -1  16  -1 2476.22 217.026   9
   1  16   1 2397.59 215.407   9
  -1  16  -2 3543.21 265.455  13
  -1  16  -2 4201.69 275.425   9
   1  16   2 3951.76 264.909   9
  -1  16  -3 3979.59 275.034  13
  -1  16  -3 4176.42 273.945   9
  -1  16  -4 1190.71 152.493   9
  -1  16  -5 5155.49 299.918  13
  -1  16  -5 5464.78 294.093   9
  -1  16  -6 1935.07 175.939  13
  -1  16  -6 1863.16 164.151   9
  -1  16  -7 718.432 106.868  13
  -1  16  -7 804.771 107.579   9
   1  17  -2 1582.32 128.888   9
  -2   0   0 972584. 22928.6  10
   2   0   0 922686. 22916.4   3
   2   0   0 999999. 22971.6   8
  -2   0   1 273214. 6972.73  10
   2   0  -1 300894. 6978.70   3
   2   0   1 280847. 6946.87   3
   2   0   1 280522. 7013.47   7
   2   0  -1 296250. 6976.41  18
  -2   0   1 296979. 6979.11   1
   2   0  -1 306693. 7017.03   8
   2   0   2 8955.92 278.897   2
  -2   0   2 8731.16 280.875   1
   2   0  -2 9232.39 281.763  18
  -2   0  -2 9123.49 233.787  11
  -2   0   3 573172. 13207.0   1
   2   0   3 577726. 13186.2   2
   2   0  -3 588283. 13202.8  18
  -2   0   4 386430. 9778.45   1
   2   0  -4 386073. 9772.99  18
   2   0  -4 390263. 9791.47   8
   2   0   4 434115. 9755.39   2
   2   0  -4 419666. 9812.16   3
   2   0  -5 798764. 19123.7  18
   2   0  -5 764569. 19117.4   8
   2   0   5 773382. 19078.3   2
   2   0   5 778917. 19168.1   7
   2   0   6 174927. 4279.28   2
   2   0  -6 168316. 4376.38   3
   2   0   6 160841. 4374.08   7
   2   0   7 2491.23 133.370   2
   2   0  -7 2868.85 205.552   3
   2   0   7 3021.45 209.217   7
   2   0  -7 2754.03 175.926  18
   2   0   8 16935.4 517.879   2
   2   0  -8 16950.6 622.907   3
   2   0  -8 16417.7 583.881  18
  -2   0   9 19902.6 615.451   2
   2   0  -9 20546.3 736.143   3
  -2   0  -9 21120.8 699.848  18
   2   0   9 22276.0 618.475   2
   2   0   9 20516.4 749.004   7
   2   0  -9 19638.4 687.165  18
  -2   0  10 7696.88 300.094   2
  -2   0 -10 7525.29 379.507  18
   2   0 -10 7463.22 400.907   3
   2   0  10 7635.54 293.868   2
   2   0  10 7217.47 405.021   7
   2   0 -10 7590.50 367.018  18
   2   0 -11 1239.95 184.431   3
   2   0  11 1470.17 120.580   2
   2   0  11 1103.06 174.600   7
  -2   0 -11 1202.97 166.317  18
   2   0 -11 1495.00 173.584  18
  -2   0  12 6870.02 296.810   2
   2   0 -12 7880.59 453.311   3
  -2   0 -12 8677.33 434.966  18
   2   0 -12 8425.51 420.892  18
   2   0  12 7718.12 459.433   7
   2   0  13 1236.28 208.043   7
   2   0 -13 1239.99 183.612  17
   2   0 -13 1125.32 176.442  18
  -2   0 -13 1161.71 174.603  17
  -2   0  13 1016.94 202.901  19
  -2   0 -13 1179.52 184.171  18
   2   0 -13 1029.60 194.202   3
  -2   0  14 29864.3 1144.50  19
   2   0 -14 32810.4 1103.89  17
  -2   0 -14 31818.7 1081.88  17
   2   0  14 30534.2 1174.57   7
  -2   0 -14 31639.4 1096.89  18
   2   0 -14 27735.0 1043.31  18
  -2   0  15 17724.6 827.158  19
   2   0 -15 18948.6 780.996  17
  -2   0 -15 18203.1 761.415  17
   2   0  15 18604.4 865.132   7
  -2   0 -15 17726.4 779.082  18
   2   0 -15 19775.4 791.704  18
  -2   0  16 21168.6 923.687  19
  -2   0 -16 20434.0 847.368  17
   2   0 -16 21280.3 870.482  17
   2   0  16 21333.4 968.556   7
  -2   0 -16 22831.6 908.664  18
   2   0 -16 22270.7 883.756  18
   2   0 -17 13220.1 646.117  17
  -2   0 -17 13731.3 641.675  17
  -2   0  17 12911.2 669.633  19
   2   0  18 48.2902 141.782  14
   2   0 -18 43.7419 114.877  17
  -2   0 -18 125.647 126.282  17
  -2   0  18 174.367 144.610  19
   2   0 -19 17346.0 766.474  16
  -2   0 -19 19702.8 754.118  17
   2   0  19 18930.3 796.256  14
   2   0 -20 6750.23 417.329  16
   2   0  20 7402.06 428.810  14
   2   0  21 2131.20 219.065  12
  -2   0  21 1627.27 191.090  12
   2   0  21 1811.89 200.486  14
   2   0 -21 1697.67 203.511  16
   2   0  22 29330.0 934.452  14
  -2   0  22 30418.1 954.585  12
   2   0  22 30653.7 957.994  12
   2   0 -22 32019.8 971.679  16
  -2   0 -23 2786.61 189.546  16
   2   0  23 2851.11 183.226  12
  -2   0  23 2748.38 181.124  12
   2   0 -23 3011.42 191.719  16
  -2  -1 -23 6718.81 307.270  16
  -2   1  23 6959.99 295.701  12
   2  -1  23 7289.14 302.264  12
   2   1 -23 7091.62 302.929  16
   2  -1  22 11413.7 451.213  14
  -2   1  22 11049.6 460.839  12
   2  -1  22 11399.4 466.213  12
   2  -1  21 213.170 112.531  14
  -2   1  21 167.369 111.202  12
   2  -1  20 14887.4 645.275  14
  -2   1  20 14813.8 643.323  12
   2   1 -19 29813.2 1080.92  17
   2  -1  19 31864.4 1109.71  14
   2   1 -18 5134.10 385.032  17
   2  -1  18 4580.34 371.117  14
  -2   1  18 4891.21 334.990  14
  -2   1  17 11990.2 610.363  19
   2   1 -17 12852.0 637.513  17
  -2   1  17 13048.6 593.150  14
   2   1 -16 63414.5 1924.68  17
   2  -1  16 63178.0 2066.54   7
  -2  -1 -16 65462.0 1950.19  18
   2   1 -16 57897.8 1880.99  18
  -2   1  16 63898.9 1943.02  19
  -2   1  16 62272.1 1852.91  14
   2   1 -15 15054.0 714.560  17
  -2   1  15 14642.6 661.679  14
   2  -1  15 17139.7 842.066   7
  -2  -1 -15 19033.9 770.933  18
  -2   1  15 17341.3 766.231  19
  -2   1  14 1288.03 180.849  14
  -2   1  14 1561.64 235.729  19
  -2  -1 -14 1326.43 201.040  18
   2  -1  14 854.433 198.665   7
   2   1 -14 1073.24 191.898  17
  -2   1  13 10143.6 547.151  19
   2  -1  13 10484.1 582.513   7
   2   1 -13 10417.8 524.234  17
  -2   1  13 10124.4 483.946  14
  -2  -1 -13 9998.35 507.641  18
   2   1 -12 5498.57 360.245  17
  -2  -1 -12 6391.84 376.481  18
   2  -1  12 6031.24 411.525   7
   2  -1  12 6531.66 296.740   2
   2   1 -12 7022.43 423.901   3
  -2  -1 -11 30710.6 1000.91  18
   2  -1  11 30280.3 887.412   2
   2   1 -11 28043.1 1037.06   3
   2  -1  11 31532.7 1075.98   7
   2  -1  10 43800.0 1384.77   7
   2   1 -10 44279.9 1383.41   3
  -2  -1 -10 44473.1 1330.39  18
  -2   1  10 44042.0 1186.54   2
   2  -1  10 47150.4 1237.08   2
   2  -1   9 75757.8 2107.15   7
   2   1  -9 73488.4 2089.05   3
  -2  -1  -9 75885.5 2030.73  18
   2  -1   9 82908.8 1962.05   2
  -2   1   9 66976.5 1997.44   1
   2  -1   8 16533.8 516.890   2
  -2   1   8 16212.0 559.643   1
   2  -1   8 16107.6 622.920   7
   2   1  -7 2023.03 173.346   3
  -2   1   7 1689.36 136.173   1
   2  -1   7 1706.53 114.272   2
   2   1  -6 50107.0 1441.24   3
   2  -1   6 54198.3 1368.70   2
  -2   1   6 53048.8 1403.96   1
   2   1  -5 209975. 5047.46   8
   2  -1   5 202807. 4980.25   2
  -2   1   5 212454. 5013.21   1
   2   1  -4 195571. 4721.31   8
   2  -1   4 184554. 4654.69   2
  -2   1   4 196444. 4678.28   1
   2  -1   4 190393. 4732.26   7
   2   1  -3 298278. 7566.79   8
   2  -1   3 323138. 7514.88   2
   2  -1   3 302631. 7569.21   7
   2   1  -2 15975.1 524.690   8
   2   1  -2 17149.2 503.414   3
  -2   1   2 17047.9 503.204  10
  -2   1   1 101335. 2655.98  10
   2   1  -1 106042. 2687.93   8
   2  -1   1 111664. 2680.14   7
  -2  -1  -1 108010. 2620.66   1
   2   1  -1 106858. 2640.96   3
   2  -1   1 109938. 2642.07   2
  -2   1   0 3005.15 146.271  10
   2   1   0 2987.51 114.075   3
  -2  -1   0 2893.28 91.6492  10
   2  -1   0 2716.45 145.496   7
  -2  -1   0 3004.44 116.895   1
   2   1   1 115157. 2714.68   3
   2  -1  -1 104678. 2770.80   8
  -2  -1   1 112694. 2748.63   1
  -2   1  -1 113758. 2728.10  11
   2  -1  -1 108926. 2744.58  18
   2  -1  -2 15025.5 449.887  18
   2   1   2 15423.1 480.695   8
   2  -1  -2 17069.7 475.030   8
   2   1   2 16217.4 490.632   7
  -2  -1   2 16050.9 458.888   1
  -2   1  -2 16633.9 424.277  11
   2  -1  -3 310923. 7463.02  18
   2  -1  -3 303949. 7469.89   8
   2  -1  -3 307086. 7482.57   3
   2   1   3 312271. 7507.04   7
   2   1   3 290759. 7480.22   8
  -2  -1   3 324858. 7473.42   1
  -2   1  -3 308349. 7416.85  11
   2  -1  -4 197973. 4763.15  18
   2   1   4 192577. 4801.08   7
   2   1   4 188122. 4769.76   8
  -2  -1   4 208697. 4776.14   1
   2  -1  -4 181296. 4751.42   8
   2   1   4 197913. 4733.72   2
   2  -1  -4 198758. 4788.44   3
  -2  -1   5 220764. 5008.43   1
   2  -1  -5 215205. 4993.99  18
   2  -1  -5 210785. 5024.26   3
   2   1   5 213587. 4942.30   2
   2   1   5 208314. 5032.90   7
   2   1   5 204504. 4982.40   8
   2   1   6 53929.2 1400.53   8
   2   1   6 51773.5 1452.54   7
  -2  -1   6 55117.3 1428.99   1
   2  -1  -6 55879.7 1423.33  18
   2   1   6 51319.6 1352.57   2
   2  -1  -6 54162.7 1456.64   3
   2   1   7 1658.90 119.440   8
   2   1   7 1572.13 149.101   7
  -2  -1   7 1563.95 137.504   1
   2  -1  -7 1267.67 131.086  18
   2   1   7 1669.67 99.0050   2
   2  -1  -7 1325.82 144.891   3
   2   1   8 16585.0 598.442   7
   2   1   8 15954.7 509.870   8
  -2  -1   8 14841.8 549.582   1
   2  -1  -8 16267.3 559.838  18
   2   1   8 16135.3 471.015   2
   2  -1  -8 16357.5 595.872   3
   2   1   9 77703.9 2033.67   7
   2   1   9 72012.2 1886.16   8
  -2  -1   9 72230.6 1895.93   2
   2  -1  -9 74727.4 1970.49  18
   2   1   9 70152.5 1841.47   2
   2  -1  -9 76761.4 2036.27   3
   2  -1 -10 48354.6 1382.09  18
  -2  -1  10 48648.2 1302.93   2
   2  -1 -10 47328.3 1426.11   3
   2   1  10 44254.8 1412.68   7
   2  -1 -11 29355.4 951.456  18
  -2  -1  11 27504.7 848.809   2
   2  -1 -11 30990.7 1017.11   3
   2   1  11 29585.3 1011.60   7
   2  -1 -12 6786.23 377.411  18
   2  -1 -12 6009.11 396.063   3
  -2  -1  12 6260.96 289.410   2
   2   1  12 6786.13 418.216   7
   2   1  13 11049.9 564.877   7
   2  -1 -13 10640.3 547.925   3
  -2  -1  13 8766.81 548.473  19
  -2  -1  13 8921.00 382.357   2
   2  -1 -13 9656.94 491.546  18
   2  -1 -13 10717.6 503.251  17
  -2   1 -13 11398.1 515.420  20
   2  -1 -14 1133.13 207.128   3
   2   1  14 937.976 196.353   7
   2  -1 -14 1198.45 178.984  17
   2  -1 -14 1174.55 186.051  18
  -2   1 -14 999.490 182.475  17
  -2   1 -14 1056.87 181.267  20
  -2  -1  14 1180.35 230.156  19
  -2  -1  15 17277.1 824.101  19
  -2   1 -15 18055.0 756.564  17
   2  -1 -15 17418.1 729.537  17
   2  -1 -15 17646.8 749.551  18
  -2   1 -15 17368.8 730.167  20
   2   1  15 14746.3 764.617   7
   2  -1 -16 60955.3 1867.66  17
  -2   1 -16 66533.5 1927.99  17
  -2   1 -16 64222.2 1930.11  18
   2  -1 -16 56040.3 1862.89  18
  -2  -1  16 59970.4 1992.05  19
   2   1  16 62576.6 1934.01  14
  -2   1 -16 65088.5 1890.98  20
  -2  -1  17 13140.6 701.762  19
   2   1  17 13469.8 673.222  14
  -2   1 -17 12547.9 633.871  17
   2  -1 -17 12717.0 612.169  17
  -2  -1  18 4648.86 394.606  19
   2   1  18 5359.23 410.663  14
  -2   1 -18 5192.68 377.293  17
  -2  -1  19 28917.8 1095.54  19
   2  -1 -19 32749.9 1122.70  16
  -2   1 -19 33202.3 1104.40  17
   2   1  19 29434.4 1104.76  14
   2   1  20 14594.0 645.277  12
   2   1  20 14870.9 656.849  14
   2  -1 -20 14779.8 649.048  16
  -2   1 -20 15542.8 631.029  17
   2   1  21 52.8627 114.422  12
   2   1  21 127.856 117.374  14
  -2   1 -21 140.960 91.2540  17
   2  -1 -21 169.552 120.083  16
  -2  -1  22 11838.0 470.061  12
   2   1  22 11069.2 465.698  12
   2  -1 -22 11370.1 472.586  16
   2   1  22 11477.0 464.311  14
   2  -1 -23 6459.44 291.229  16
  -2   1 -23 6807.03 301.595  16
  -2  -1  23 6270.90 284.078  12
   2   1  23 7148.22 293.681  12
  -2   2  22 4952.26 276.327  12
   2  -2  22 4844.46 275.784  12
   2   2 -22 4699.68 269.246  16
   2  -2  22 4355.80 243.832  14
   2   2 -21 2919.52 242.645  16
  -2   2  21 3033.06 254.479  12
   2  -2  21 2931.59 232.390  14
   2   2 -20 5596.75 356.593  16
   2   2 -20 5451.99 361.364  17
  -2   2  20 5141.58 351.887  12
   2  -2  20 4907.30 336.461  14
   2   2 -19 11561.2 579.543  17
   2   2 -19 11789.0 569.663  16
  -2   2  19 11616.6 572.775  12
  -2   2  19 10583.3 504.716  14
   2  -2  19 10810.4 555.490  14
   2   2 -18 4657.34 374.771  17
  -2   2  18 4753.86 365.144  12
  -2   2  18 4233.80 317.156  14
   2   2 -17 12347.6 617.502  17
  -2   2  17 10486.0 538.577  14
  -2   2  16 7193.82 428.967  14
   2  -2  16 6577.42 522.994   7
   2   2 -16 6932.89 459.676  17
  -2  -2 -16 7091.25 459.332  18
   2   2 -16 7106.02 446.163  18
  -2   2  15 10251.9 518.207  14
   2   2 -15 10279.1 534.575  18
  -2  -2 -15 10748.2 559.057  18
   2  -2  15 9945.90 632.326   7
   2   2 -15 9886.84 551.795  17
  -2   2  15 10469.7 544.415  19
  -2   2  14 19369.4 751.681  14
  -2  -2 -14 19618.4 782.732  18
   2   2 -14 18149.9 748.316  18
   2  -2  14 17378.7 854.690   7
  -2   2  14 17692.1 760.241  19
   2   2 -14 18736.8 782.400  17
  -2   2  13 9906.62 387.013  11
   2   2 -13 8146.80 475.650  17
   2  -2  13 8783.84 394.681   2
   2   2 -13 9167.39 468.865  18
  -2  -2 -13 8961.17 476.448  18
   2  -2  13 9475.56 562.135   7
  -2   2  13 8593.48 448.812  14
  -2   2  13 8740.53 482.952  19
   2  -2  12 17272.6 611.950   2
  -2  -2 -12 17208.0 700.224  18
   2   2 -12 17164.2 680.379  18
   2   2 -12 17661.7 715.137  17
   2  -2  12 18656.8 798.092   7
  -2   2  12 18351.3 597.639  11
   2  -2  11 1171.92 192.345   7
  -2   2  11 1174.71 121.640  11
   2  -2  11 1526.07 142.536   2
   2   2 -11 1479.91 173.075  18
  -2  -2 -11 1252.77 165.940  18
   2   2 -10 26754.5 913.191  18
   2  -2  10 31743.2 883.605   2
   2   2 -10 27386.0 990.681   3
  -2  -2 -10 30332.0 958.004  18
   2   2  -9 12169.9 465.736  18
  -2   2   9 11061.8 348.897   2
  -2   2   9 11344.2 444.963   1
   2  -2   9 12318.7 424.594   2
   2   2  -9 11393.8 516.468   3
  -2  -2  -9 11025.5 461.236  18
   2  -2   8 38311.4 1082.52   2
  -2   2   8 37947.9 1107.06   1
   2   2  -8 40376.4 1210.07   3
  -2  -2  -8 37685.9 1132.06  18
   2   2  -7 27149.6 875.171   3
  -2   2   7 26487.3 801.907   1
   2  -2   7 28825.2 785.901   2
   2  -2   7 26290.7 880.644   7
   2   2  -7 27010.4 808.072  18
   2   2  -6 19121.5 646.804   3
   2   2  -6 17627.2 580.414  18
   2  -2   6 18666.6 654.660   7
   2  -2   6 18669.9 568.843   2
  -2   2   5 6490.38 253.750   1
   2  -2   5 6542.60 249.312   2
   2   2  -5 6973.01 260.510  18
   2   2  -4 22973.1 701.868   8
  -2   2   4 21532.9 635.827   1
   2  -2   4 21903.4 691.806   7
   2   2  -4 23660.8 641.126  18
   2   2  -3 142618. 3526.47   3
   2   2  -3 145937. 3478.74  18
  -2   2   3 144758. 3523.83  10
  -2   2   3 142903. 3482.42   1
   2   2  -3 133134. 3544.43   8
   2  -2   3 136591. 3534.41   7
   2   2  -2 10689.9 371.606   8
  -2   2   2 9472.02 295.159  11
   2  -2   2 9916.76 307.648   2
   2  -2   2 8950.67 338.785   7
  -2   2   2 9075.24 329.771  10
   2   2  -2 8748.57 290.087  18
   2   2  -2 10326.2 333.707   3
  -2   2   2 9531.72 300.239   1
   2  -2   1 32701.6 844.428   2
   2   2  -1 28680.8 889.675   8
   2  -2   1 32336.2 875.774   7
  -2   2   1 33164.7 838.538   1
  -2  -2  -1 33759.3 811.858   1
   2   2  -1 31797.0 823.733  18
  -2   2   1 31745.4 831.356  11
  -2   2   1 28966.6 869.382  10
   2   2  -1 31131.3 850.983   3
  -2   2   0 340925. 8639.24  10
   2  -2   0 371536. 8623.69   7
  -2   2   0 346080. 8588.49   1
  -2  -2   0 342951. 8568.24   1
   2  -2   0 344565. 8596.47   2
  -2   2  -1 33800.8 837.655  11
   2   2   1 34694.8 909.358   8
  -2  -2   1 31876.2 835.973   1
   2  -2  -1 30393.8 830.510  18
   2  -2  -1 32818.7 857.721   2
  -2   2  -2 8359.45 268.134  11
   2   2   2 9038.40 308.807   7
  -2  -2   2 8858.04 283.852   1
   2  -2  -2 9125.91 281.003  18
   2  -2  -2 8918.17 303.860   3
  -2   2  -3 145299. 3415.24  11
   2   2   3 142365. 3472.84   8
   2   2   3 142760. 3470.64   7
   2  -2  -3 130497. 3429.80   8
  -2  -2   3 139106. 3442.67   1
   2  -2  -3 144409. 3436.10  18
   2  -2  -3 134584. 3459.97   3
  -2   2  -4 21668.9 600.666  11
   2   2   4 24107.5 670.034   7
   2  -2  -4 23529.4 636.532  18
   2  -2  -4 21579.1 656.176   3
   2  -2  -4 21351.5 610.816   8
   2   2   4 22638.4 646.680   8
  -2  -2   4 22528.5 644.496   1
   2   2   5 6226.98 273.359   7
   2  -2  -5 6028.61 268.421   3
   2  -2  -5 6262.17 214.748   8
   2   2   5 6516.25 250.333   8
  -2  -2   5 5778.82 253.539   1
   2  -2  -6 18889.7 593.819  18
   2   2   6 19364.8 572.496   8
  -2  -2   6 19884.2 610.970   1
   2   2   6 19660.3 623.672   7
   2  -2  -6 18887.3 623.681   3
   2  -2  -7 27233.4 809.993  18
   2   2   7 27886.5 766.729   8
  -2  -2   7 26776.2 822.786   1
   2  -2  -7 27783.9 849.799   3
   2   2   7 26195.6 835.472   7
  -2   2  -8 36966.4 1137.09  18
   2   2   8 38253.4 1060.93   8
   2  -2  -8 43874.4 1160.98  18
   2  -2  -8 43429.2 1197.60   3
   2   2   8 39791.0 1177.01   7
   2   2   9 11644.8 491.027   7
   2  -2  -9 10849.5 489.027   3
   2  -2  -9 11965.1 467.464  18
  -2   2  -9 12630.9 478.924  18
  -2  -2   9 10961.2 424.562   2
   2   2  10 30269.4 988.673   7
   2  -2 -10 31628.1 1018.87   3
   2  -2 -10 28033.9 935.195  18
  -2   2 -10 29880.2 958.349  18
  -2  -2  10 29822.9 893.995   2
   2  -2 -11 1505.77 172.795  18
  -2   2 -11 1375.15 174.595  18
  -2  -2  11 1707.41 148.889   2
   2   2  11 1309.29 181.707   7
   2  -2 -11 1368.00 189.667   3
   2   2  12 19181.7 745.423   7
  -2   2 -12 15860.8 675.673  20
   2  -2 -12 17315.0 682.478  18
  -2   2 -12 17049.1 692.265  18
  -2  -2  12 18596.9 614.250   2
   2  -2 -12 17374.2 722.179   3
  -2  -2  13 9593.42 400.173   2
   2   2  13 9213.99 508.613   7
  -2   2 -13 8162.87 462.803  20
   2  -2 -13 8921.97 468.992  18
  -2   2 -13 9741.88 489.369  18
   2  -2 -13 9441.09 519.612   3
   2  -2 -13 9332.54 462.776  17
   2  -2 -14 19565.0 813.313   3
  -2   2 -14 18431.4 761.885  20
  -2  -2  14 17347.4 626.798   2
   2   2  14 19013.3 800.343   7
   2  -2 -14 17923.0 724.252  17
  -2   2 -14 18094.6 773.314  17
   2  -2 -14 18152.2 747.906  18
  -2   2 -14 19667.8 778.276  18
  -2  -2  14 18198.2 864.835  19
  -2   2 -15 10298.7 550.461  18
   2  -2 -15 10492.7 545.682  18
   2  -2 -15 11395.1 540.347  17
  -2   2 -15 10292.4 561.554  17
   2   2  15 9022.17 547.024  14
  -2  -2  15 10539.5 642.387  19
  -2   2 -15 11212.6 566.013  20
   2  -2 -16 7226.15 453.937  18
  -2   2 -16 7036.67 458.427  18
   2   2  16 7102.34 473.925  14
  -2   2 -16 7609.33 480.590  17
   2  -2 -16 7429.98 433.644  17
  -2  -2  16 8320.17 567.647  19
  -2   2 -16 6962.21 447.667  20
   2   2  17 12700.5 649.068  14
  -2   2 -17 11743.9 610.394  17
  -2  -2  17 11205.5 668.270  19
   2   2  18 4381.72 359.410  12
   2   2  18 4923.65 385.627  14
  -2   2 -18 4611.47 365.449  17
  -2  -2  18 5147.02 428.336  19
   2   2  19 11164.4 571.105  12
   2   2  19 11162.4 588.196  14
   2  -2 -19 11986.6 579.204  16
  -2   2 -19 11947.6 581.494  17
  -2  -2  19 11958.1 623.390  19
   2   2  20 5686.94 370.054  12
   2   2  20 4714.10 349.778  14
   2  -2 -20 5360.99 357.513  16
  -2   2 -20 5537.30 357.444  17
   2   2  21 2830.57 248.157  12
   2   2  21 2595.95 237.431  14
   2  -2 -21 3312.89 255.552  16
  -2   2 -21 2748.56 227.399  17
  -2  -2  22 4449.84 266.819  12
   2   2  22 4604.54 271.406  12
   2   2  22 4514.59 265.186  14
  -2   2 -22 4710.51 248.377  17
   2  -2 -22 4640.55 269.388  16
  -2   3  22 3910.43 236.320  12
   2   3 -22 3737.82 224.535  16
  -2  -3 -22 3865.04 240.931  16
   2   3 -21 11424.3 480.412  16
  -2   3  21 11862.6 501.302  12
   2  -3  21 10457.1 460.206  14
  -2   3  20 11303.7 528.148  12
   2  -3  20 11201.7 513.493  14
  -2   3  20 10455.1 466.922  14
   2   3 -20 11700.3 520.875  16
   2   3 -20 10794.4 529.918  17
   2   3 -19 687.470 167.830  16
  -2   3  19 742.759 177.208  12
  -2   3  19 706.062 145.545  14
   2   3 -19 667.073 178.368  17
  -2   3  18 1120.28 176.889  14
  -2   3  18 1225.05 214.207  12
   2   3 -18 1527.25 234.537  17
   2  -3  18 1444.54 221.705  19
   2   3 -18 1069.76 201.579  16
  -2   3  17 16897.5 701.604  14
  -2   3  17 15270.2 708.714  12
   2   3 -17 15546.0 732.042  17
   2   3 -16 8480.83 508.941  17
  -2   3  16 7625.77 453.868  14
  -2   3  16 8768.41 498.630  12
   2   3 -16 7860.53 467.972  18
   2  -3  16 7021.79 553.257   7
   2  -3  15 30407.5 1246.39   7
   2   3 -15 32857.9 1104.27  18
  -2  -3 -15 29823.2 1102.64  18
  -2   3  15 29639.3 1069.65  14
   2   3 -15 29884.0 1121.04  17
   2   3 -14 27604.4 1023.94  17
   2  -3  14 26627.9 1118.15   7
  -2  -3 -14 27353.3 999.142  18
   2   3 -14 28698.3 986.970  18
   2  -3  14 25936.9 887.786   2
  -2   3  14 25821.7 961.907  14
   2   3 -13 8081.11 470.534  17
   2  -3  13 8727.02 407.928   2
  -2  -3 -13 9242.40 478.519  18
   2   3 -13 8752.86 456.607  18
   2  -3  13 8454.42 549.188   7
  -2   3  13 8235.48 448.388  14
   2   3 -12 97704.6 2761.79  18
  -2  -3 -12 102063. 2800.04  18
   2   3 -12 94747.5 2805.22  17
   2  -3  12 110891. 2727.30   2
  -2   3  12 106287. 2665.52  11
  -2   3  12 101287. 2785.51  14
   2  -3  11 26671.0 844.014   2
  -2   3  11 27272.7 812.672  11
  -2  -3 -11 26567.9 912.343  18
   2   3 -11 25698.3 882.487  18
   2  -3  10 1525.39 147.409   2
  -2  -3 -10 1576.15 173.966  18
   2   3 -10 1566.18 163.540  18
   2  -3  10 1252.59 195.645   7
  -2   3  10 1738.47 136.578  11
  -2  -3  -9 29282.5 945.547  18
  -2   3   9 27577.5 899.075   1
   2  -3   9 32103.4 909.649   2
   2  -3   9 29701.5 1042.46   7
   2   3  -9 30288.7 926.469  18
  -2   3   9 31749.0 880.408  11
  -2  -3  -8 30596.8 907.710  18
  -2   3   8 30061.6 852.513  11
  -2   3   8 29289.1 875.967   1
   2  -3   8 29553.4 872.027   2
   2  -3   8 31466.7 1007.90   7
   2   3  -8 28264.7 888.735  18
  -2   3   7 3089.77 173.323  11
   2  -3   7 3433.41 189.142   2
  -2   3   7 2973.34 180.083   1
   2   3  -7 3094.23 188.860  18
   2   3  -6 50985.0 1421.13  18
   2  -3   6 55770.2 1428.80   2
  -2   3   6 56593.8 1415.11  11
   2  -3   6 56226.9 1532.72   7
  -2   3   6 50720.2 1413.46   1
  -2   3   5 93550.5 2323.59   1
  -2   3   5 95377.9 2321.84  11
   2   3  -5 98607.0 2333.34  18
  -2   3   4 223485. 5308.70   1
   2   3  -4 214353. 5300.05  18
  -2   3   4 231211. 5312.95  11
   2  -3   4 225023. 5396.78   7
  -2  -3  -4 211955. 5226.84   3
   2  -3   3 31120.9 911.191   7
  -2  -3  -3 30602.8 787.201   3
  -2   3   3 31934.3 850.084   1
   2  -3   3 31462.9 860.537   2
   2  -3   2 232937. 5426.57   7
   2   3  -2 242732. 5482.69   8
  -2   3   2 211612. 5357.95   1
  -2  -3  -2 215359. 5310.27   1
   2  -3   2 229804. 5379.95   2
   2   3  -2 219523. 5347.66  18
   2  -3   1 73586.8 1912.34   7
  -2  -3  -1 73526.4 1824.62   1
  -2   3   1 73171.7 1866.45   1
   2  -3   1 72548.3 1879.45   2
  -2   3   0 7458.21 313.771  10
   2  -3   0 7669.01 258.636   2
   2  -3   0 8148.77 277.863   7
  -2   3   0 7502.48 251.798   1
  -2  -3   0 7781.16 223.987   1
   2   3   0 8592.81 323.959   8
  -2   3   0 8081.17 260.010  11
   2   3   0 7058.53 195.079  10
  -2   3  -1 74977.1 1889.24  10
  -2  -3   1 65301.5 1769.72   1
   2   3   1 73118.9 1870.35   8
  -2   3  -1 77757.0 1805.78  11
   2  -3  -1 78262.4 1809.92   2
   2  -3  -1 67527.6 1797.64   7
  -2  -3   2 222277. 5434.60   1
   2   3   2 235702. 5508.10   8
  -2   3  -2 240688. 5447.02  11
   2  -3  -2 224429. 5473.41   3
   2  -3  -2 211448. 5441.15   2
   2  -3  -2 216556. 5422.43  18
  -2  -3   3 32033.3 906.409   1
   2   3   3 32947.3 941.990   8
  -2   3  -3 35424.3 905.559  11
   2  -3  -3 34108.5 939.332   3
   2  -3  -3 35153.8 899.195  18
   2   3   4 230536. 5595.46   7
   2  -3  -4 220177. 5550.18   8
  -2  -3   4 246378. 5595.75   1
   2   3   4 238240. 5605.65   8
  -2   3  -4 229122. 5567.60  11
   2  -3  -4 229924. 5616.75   3
   2  -3  -4 215146. 5565.05  18
  -2  -3   5 96025.4 2341.40   1
   2   3   5 94441.5 2335.37   7
   2  -3  -5 91204.7 2312.97  18
   2   3   5 92430.5 2314.40   8
   2  -3  -5 88831.6 2252.67   8
   2  -3  -5 90050.3 2356.69   3
   2   3   6 53751.0 1431.59   7
   2  -3  -6 51128.7 1408.94  18
   2   3   6 52094.2 1379.72   8
   2  -3  -7 3373.03 219.014   3
   2  -3  -7 3055.50 188.277  18
   2   3   7 3590.33 208.652   7
   2   3   7 3013.45 148.361   8
  -2   3  -8 30676.6 891.462  18
   2  -3  -8 29499.3 932.254   3
   2   3   8 28864.8 897.476   7
   2  -3  -8 27998.6 875.992  18
  -2  -3   8 28944.0 872.652   2
  -2   3  -9 28202.5 927.188  18
   2  -3  -9 29336.0 920.437  18
   2   3   9 29713.2 943.008   7
  -2  -3   9 31755.1 916.634   2
   2  -3  -9 30889.0 976.511   3
   2  -3 -10 1782.11 173.436  18
  -2   3 -10 1929.56 182.556  18
   2   3  10 1814.15 181.950   7
  -2  -3  10 1599.07 151.916   2
   2  -3 -10 1570.19 188.441   3
  -2   3 -11 24763.9 892.496  18
   2  -3 -11 27250.7 901.476  18
   2  -3 -11 27988.8 969.616   3
   2   3  11 25679.0 909.216   7
  -2  -3  11 27859.4 853.041   2
  -2   3 -12 103045. 2790.20  20
   2   3  12 100425. 2791.69  14
  -2   3 -12 101114. 2753.88  18
   2  -3 -12 97664.7 2734.57  18
   2  -3 -12 105409. 2820.98   3
   2   3  12 96459.6 2756.54   7
  -2  -3  12 104732. 2671.87   2
   2   3  13 8351.77 481.785  14
  -2  -3  13 8467.73 392.283   2
  -2   3 -13 8879.37 464.540  18
   2  -3 -13 8208.67 448.701  18
  -2   3 -13 8702.45 476.261  20
   2  -3 -13 9128.32 498.777   3
   2  -3 -14 27479.6 1033.38   3
   2   3  14 26883.1 1023.88  14
  -2  -3  14 25550.9 868.760   2
  -2   3 -14 26996.6 1016.59  17
   2  -3 -14 27766.6 985.625  18
  -2   3 -14 27628.9 991.320  18
  -2   3 -14 27454.2 1009.29  20
  -2   3 -15 29571.2 1075.06  18
   2  -3 -15 30514.9 1075.51  18
  -2   3 -15 31396.5 1108.58  20
  -2   3 -15 27540.4 1081.82  17
  -2  -3  15 27065.9 1186.81  19
   2   3  15 31690.9 1130.51  14
  -2   3 -16 6345.13 441.140  18
  -2   3 -16 7042.60 464.479  20
  -2  -3  16 7159.80 544.035  19
   2   3  16 7639.41 486.656  14
   2   3  16 8079.07 479.391  12
  -2   3 -16 7121.39 468.817  17
  -2   3 -17 14857.7 701.866  20
  -2   3 -17 16408.0 736.685  17
   2   3  17 15156.8 700.240  12
  -2  -3  17 13510.8 770.886  19
   2   3  17 14987.1 725.372  14
  -2   3 -18 1661.45 240.607  17
   2   3  18 1286.52 223.151  12
   2  -3 -18 1242.34 214.318  16
  -2  -3  18 1521.20 273.545  19
   2   3  18 1232.57 224.090  14
  -2   3 -19 921.541 179.041  17
   2  -3 -19 813.533 170.885  16
   2   3  19 738.916 186.105  12
  -2  -3  19 634.356 197.127  19
   2   3  19 539.489 174.897  14
  -2   3 -20 11556.5 537.144  17
   2  -3 -20 10698.4 512.998  16
   2   3  20 11026.9 527.597  12
  -2  -3  20 10882.3 555.601  19
   2   3  20 11183.6 539.034  14
   2  -3 -21 11494.4 493.157  16
   2   3  21 11338.4 499.944  12
   2   3  21 11870.8 512.403  14
  -2   3 -21 11516.2 496.471  17
   2  -3 -22 3998.45 237.819  16
   2   3  22 3926.14 242.373  14
  -2   3 -22 4240.33 238.856  17
  -2   3 -22 3923.90 237.835  16
   2   3  22 4317.36 251.299  12
  -2   4  22 1088.00 126.299  12
  -2  -4 -22 962.806 114.898  16
   2   4 -21 18134.9 616.224  16
  -2   4  21 18195.8 648.382  12
   2  -4  21 16326.5 592.709  14
   2  -4  20 8278.25 411.689  14
   2   4 -20 8301.50 445.786  17
   2   4 -20 7593.64 396.646  16
  -2   4  20 9004.65 445.564  12
  -2   4  19 5245.97 338.147  14
   2   4 -19 4947.94 368.288  17
   2   4 -19 5393.86 343.856  16
  -2   4  19 4988.91 356.207  12
  -2   4  18 412.568 158.749  12
   2   4 -18 422.674 150.854  16
   2   4 -18 275.952 157.933  17
  -2   4  18 408.153 139.947  14
  -2   4  17 14775.5 699.389  12
   2   4 -17 17184.3 709.020  16
   2   4 -17 15380.2 729.205  17
  -2   4  17 15728.6 691.371  14
  -2   4  16 5758.14 405.225  12
   2   4 -16 5337.00 411.286  17
  -2   4  16 4998.60 369.121  14
  -2   4  15 30255.3 1061.10  12
  -2   4  15 28528.8 1037.09  14
   2   4 -15 27603.7 1013.90  18
  -2  -4 -15 29940.8 1069.23  18
   2   4 -15 26415.3 1053.54  17
   2  -4  14 13475.0 574.160   2
  -2   4  14 14512.3 641.187  12
  -2  -4 -14 14422.7 645.709  18
   2   4 -14 13064.3 604.824  18
  -2   4  14 13140.9 619.031  14
  -2   4  13 12937.8 605.317  12
  -2  -4 -13 15900.2 652.421  18
   2   4 -13 13029.1 596.278  18
   2  -4  13 14830.6 588.225   2
  -2   4  13 14085.7 630.600  14
   2  -4  12 23975.2 979.181   7
  -2   4  12 21761.2 724.091  11
  -2   4  12 22639.9 834.968  12
   2   4 -12 23528.8 823.211  18
  -2  -4 -12 24510.4 855.431  18
   2  -4  12 24088.9 802.681   2
  -2   4  12 20829.4 826.106  14
   2  -4  11 27104.9 875.999   2
   2  -4  11 27058.4 1035.75   7
  -2   4  11 26343.3 821.595  11
  -2  -4 -11 29227.0 935.942  18
   2   4 -11 27915.9 900.877  18
  -2   4  11 25187.2 897.839  12
  -2   4  11 26444.1 923.019  14
   2   4 -11 25148.2 929.130  17
   2  -4  10 20161.7 718.886   2
   2  -4  10 21798.8 873.137   7
  -2   4  10 22067.7 696.816  11
  -2  -4 -10 21563.7 762.634  18
   2  -4   9 73174.4 2023.17   2
  -2  -4  -9 77056.4 2062.32  18
   2   4  -9 77988.7 2043.72  18
   2  -4   9 80547.4 2216.93   7
  -2   4   9 74235.5 1992.49  11
  -2   4   8 6521.88 288.044   1
   2  -4   8 6175.48 297.720   2
   2   4  -8 7023.71 308.698  18
  -2  -4  -8 6137.88 310.799  18
   2  -4   8 6824.89 387.410   7
  -2   4   8 6483.62 287.588  11
  -2   4   7 30539.9 876.355   1
   2  -4   7 31432.2 901.740   2
   2   4  -7 31640.5 893.275  18
  -2  -4  -7 29732.4 896.087  18
  -2   4   7 29932.3 877.369  11
   2  -4   7 29234.7 997.703   7
  -2   4   6 8376.95 323.405   1
   2   4  -6 9165.90 338.020  18
   2  -4   6 9569.39 430.893   7
  -2   4   6 9461.71 343.242  11
  -2   4   5 19277.3 586.543  11
  -2   4   5 19224.7 568.018   1
   2   4  -5 19854.4 576.335  18
  -2  -4  -4 83026.2 2106.19   1
  -2   4   4 89980.8 2189.31   1
   2   4  -4 92660.5 2186.87  18
   2  -4   4 84101.6 2210.22   2
  -2   4   4 92982.2 2212.28  11
  -2  -4  -4 87970.3 2135.49   3
   2  -4   4 90724.0 2290.99   7
   2  -4   3 168222. 4182.20   7
   2   4  -3 172200. 4085.32  18
  -2   4   3 166248. 4094.55   1
   2  -4   3 160144. 4120.19   2
   2  -4   2 4763.56 227.256   7
   2  -4   2 4107.80 194.687   2
  -2   4   2 4756.36 184.233   1
   2   4  -2 4556.13 166.594  18
   2   4  -1 88345.4 2298.33  10
   2  -4   1 91509.1 2337.75   2
  -2   4   1 92610.5 2339.23  11
  -2   4   1 94122.4 2316.34   1
   2  -4   0 42657.5 1160.25   2
   2   4   0 44067.1 1107.04  10
  -2   4   0 46398.7 1176.72  11
  -2   4   0 45875.1 1152.04   1
  -2  -4   0 42412.8 1098.61   1
   2  -4   0 47776.9 1180.93   7
   2   4   0 46739.1 1256.86   8
   2   4   1 95834.5 2320.97   8
  -2  -4   1 88701.3 2191.11   1
  -2   4  -1 95101.1 2250.16  11
   2  -4  -1 82307.2 2213.49   7
   2  -4  -1 89119.5 2230.88   2
  -2   4  -2 4457.31 195.883  11
   2  -4  -2 4131.82 182.097   2
   2  -4  -2 4077.48 157.225  18
  -2   4  -3 168499. 4202.11  11
   2   4   3 173658. 4243.40   8
   2  -4  -3 167454. 4184.69   2
   2  -4  -3 167989. 4233.24   3
   2  -4  -3 174434. 4167.28  18
   2  -4  -4 93375.7 2394.25   3
   2   4   4 93672.3 2375.23   8
   2  -4  -5 18263.1 549.196  18
   2   4   5 19499.6 562.779   8
   2   4   6 9277.05 336.703   7
   2   4   6 9335.42 317.381   8
   2  -4  -6 9372.47 344.015  18
   2  -4  -6 8469.08 376.180   3
  -2   4  -7 28876.7 873.856  18
   2  -4  -7 28893.1 920.417   3
   2   4   7 29114.3 862.213   7
   2   4   8 6616.25 295.224   7
  -2   4  -8 6524.26 312.360  18
   2  -4  -8 6528.17 301.627  18
   2  -4  -8 6223.19 335.695   3
  -2  -4   8 6303.62 311.555   2
  -2   4  -9 72501.1 1947.18  18
   2  -4  -9 68263.3 1986.93   3
  -2  -4   9 73000.5 1940.39   2
  -2  -4  10 22733.2 763.322   2
   2  -4 -10 21683.0 824.947   3
  -2   4 -10 23906.4 798.551  18
   2  -4 -10 24431.5 791.666  18
  -2   4 -11 28935.5 929.434  18
   2  -4 -11 27515.1 910.006  18
  -2  -4  11 27468.7 884.560   2
  -2   4 -11 25038.8 939.679  20
   2  -4 -11 28318.4 979.994   3
   2   4  11 26086.4 916.630  12
  -2   4 -12 24856.1 858.363  18
   2  -4 -12 23445.9 840.341  18
  -2  -4  12 24143.3 808.011   2
  -2   4 -12 22873.5 885.605  20
   2  -4 -12 24388.4 915.814   3
   2   4  12 22115.4 844.281  12
   2  -4 -13 13524.8 609.085  18
  -2   4 -13 14858.1 626.400  18
   2   4  13 14149.7 628.814  12
  -2  -4  13 14542.4 571.069   2
  -2   4 -13 14358.2 656.133  20
   2  -4 -13 12821.1 634.090   3
  -2  -4  14 12923.4 541.771   2
   2   4  14 12335.6 633.278  14
  -2   4 -14 12709.8 635.213  20
   2   4  14 14486.4 642.463  12
  -2   4 -14 13583.2 662.775  17
  -2   4 -14 13651.0 617.029  18
   2  -4 -14 13366.2 610.743  18
  -2  -4  15 24415.4 883.615   2
   2   4  15 28782.8 1033.08  12
  -2   4 -15 28525.0 1058.61  20
  -2   4 -15 26241.9 1039.42  17
   2  -4 -15 27990.1 1005.18  18
  -2   4 -15 28641.9 1023.59  18
   2   4  15 28218.3 1059.41  14
   2   4  16 5867.35 430.657  14
  -2  -4  16 4562.40 462.764  19
  -2   4 -16 5582.91 410.464  20
  -2   4 -16 5720.15 426.481  17
   2   4  16 5404.74 393.406  12
   2   4  17 16598.0 764.490  14
  -2   4 -17 17563.4 773.449  17
   2  -4 -17 17558.0 728.387  16
  -2  -4  17 15209.4 820.681  19
  -2   4 -17 14635.9 719.213  20
   2   4  17 16284.3 734.421  12
   2  -4 -18 453.024 159.227  16
  -2  -4  18 300.353 187.411  19
  -2   4 -18 187.057 138.765  17
   2   4  18 404.058 164.234  14
   2   4  18 389.577 155.374  12
   2   4  19 4741.95 351.817  12
  -2   4 -19 5118.62 371.882  17
   2  -4 -19 5898.68 362.784  16
  -2  -4  19 4890.16 408.821  19
   2   4  19 5012.19 367.016  14
   2   4  20 8087.84 433.740  12
  -2   4 -20 8291.78 440.988  17
   2  -4 -20 8177.79 414.257  16
   2   4  20 8101.50 439.937  14
  -2  -4  20 8655.24 482.500  19
   2   4  21 18873.6 680.871  12
  -2   4 -21 18584.4 679.968  17
   2  -4 -21 19308.3 659.775  16
   2   4  21 18698.1 687.698  14
   2   4  22 965.520 125.240  12
  -2   4 -22 1087.69 125.691  17
   2  -4 -22 987.605 111.438  16
   2   4  22 1111.56 133.036  14
  -2   5  22 1397.02 128.534  12
  -2   5  21 783.674 127.624  12
  -2   5  20 10612.9 486.338  12
   2   5 -20 11317.1 512.050  17
   2  -5  20 10531.2 452.663  14
   2   5 -19 7503.10 438.101  17
   2   5 -19 6670.68 364.761  16
  -2   5  19 7789.86 428.298  12
  -2   5  18 5113.97 348.607  14
   2   5 -18 4758.30 324.251  16
   2   5 -18 5762.32 401.045  17
  -2   5  18 4897.43 361.239  12
  -2   5  17 9371.85 505.590  14
   2   5 -17 9677.89 489.278  16
  -2   5  17 9543.74 522.702  12
  -2   5  16 2412.39 266.375  14
  -2   5  16 2627.56 284.446  12
   2   5 -16 2204.77 243.699  16
   2   5 -15 34122.3 1154.23  18
   2  -5  15 31250.1 1346.80   7
  -2   5  15 37918.9 1235.08  14
  -2   5  15 32540.6 1185.90  12
   2  -5  15 35969.3 1149.59   2
   2  -5  14 14116.6 591.368   2
  -2   5  14 14226.8 642.356  14
   2   5 -14 11313.6 559.271  18
  -2  -5 -14 12311.2 603.820  18
  -2   5  14 13893.2 634.338  12
   2  -5  14 12217.3 723.438   7
   2   5 -14 12734.4 639.090  17
   2   5 -13 11550.4 585.900  17
   2   5 -13 11719.7 531.618  18
  -2  -5 -13 11581.2 548.600  18
  -2   5  13 11620.3 567.847  14
  -2   5  13 11060.8 549.558  12
   2  -5  13 11444.7 525.989   2
   2  -5  13 10507.7 649.909   7
   2   5 -12 1456.54 202.630  17
  -2  -5 -12 1124.75 169.030  18
   2   5 -12 1248.92 164.097  18
  -2   5  12 1490.36 202.326  14
   2  -5  12 1040.27 221.923   7
  -2   5  12 1106.38 177.833  12
   2  -5  12 1324.55 170.457   2
   2  -5  11 47210.4 1593.24   7
   2   5 -11 50850.0 1502.52  17
  -2  -5 -11 49408.3 1437.71  18
   2   5 -11 48070.7 1407.26  18
  -2   5  11 47022.8 1344.01  11
   2  -5  11 45259.1 1403.58   2
  -2   5  11 45392.4 1438.81  12
  -2   5  11 48938.9 1475.66  14
   2  -5  10 17880.7 778.001   7
   2   5 -10 17508.8 689.017  17
   2  -5  10 16295.9 630.097   2
  -2   5  10 18496.9 695.833  14
  -2   5  10 18401.7 601.491  11
  -2  -5 -10 17905.2 651.125  18
   2   5 -10 17561.5 631.118  18
  -2   5  10 15325.3 643.970  12
   2  -5   9 10424.4 534.822   7
  -2   5   9 9546.12 386.325  11
   2  -5   9 9657.11 424.959   2
  -2  -5  -9 9995.07 426.211  18
   2   5  -9 9612.87 404.711  18
   2  -5   8 17916.4 761.789   7
  -2   5   8 20172.3 643.070  11
   2  -5   8 20629.3 686.570   2
  -2   5   8 19462.0 625.667   1
  -2  -5  -8 20745.9 673.798  18
   2   5  -8 20186.6 651.347  18
   2  -5   7 11809.0 543.934   7
  -2   5   7 13030.0 448.178  11
  -2   5   7 12077.2 415.981   1
   2   5  -7 11126.1 423.290  18
  -2  -5  -7 12816.0 452.831  18
  -2  -5  -6 77984.1 1993.05  18
   2   5  -6 73153.5 1967.68  18
   2  -5   6 80871.4 2137.87   7
  -2   5   6 77227.8 1996.98  11
   2  -5   6 75792.0 2021.32   2
  -2   5   6 76970.8 1966.00   1
   2  -5   5 154084. 3980.91   7
   2   5  -5 163329. 3847.83  18
  -2   5   5 156668. 3840.17   1
   2  -5   5 159796. 3902.18   2
  -2   5   5 157875. 3884.66  11
   2  -5   4 29518.9 874.792   7
   2   5  -4 28730.6 749.334  18
  -2  -5  -4 27019.7 730.780   3
  -2   5   4 25022.9 745.288   1
   2  -5   4 28326.7 810.767   2
  -2   5   4 27992.9 798.953  11
  -2   5   4 24985.7 843.708  10
   2   5  -3 145893. 3582.71  18
   2  -5   3 149734. 3712.99   7
  -2   5   3 145715. 3605.38   1
  -2  -5  -3 147179. 3576.98   2
   2  -5   3 139891. 3652.48   2
  -2   5   3 151375. 3660.94  11
  -2   5   3 147890. 3731.48  10
  -2   5   2 41762.3 1133.11   1
   2  -5   2 44614.7 1217.57   7
   2  -5   2 44209.9 1182.18   2
  -2  -5  -2 44638.7 1131.32   2
  -2   5   2 43196.2 1247.72  10
   2   5  -1 12967.1 409.679  10
  -2   5   1 14452.6 514.691  10
   2  -5   1 13440.8 455.027   7
  -2   5   1 13466.0 409.823   1
  -2   5   1 14399.4 455.399  11
   2  -5   1 12926.6 439.237   2
   2  -5   0 58172.0 1624.91   7
  -2   5   0 63149.6 1611.01   1
   2   5   0 61938.8 1584.58  10
  -2   5   0 64663.1 1737.91  10
  -2   5   0 67227.0 1661.04  11
   2  -5   0 67394.6 1643.35   2
  -2   5  -1 14024.8 528.579  10
   2  -5  -1 14090.8 402.166   7
   2  -5  -1 13607.7 428.239   2
   2   5   1 12363.6 375.240  10
  -2   5  -1 13413.8 450.297  11
   2  -5  -2 43080.2 1170.65   2
  -2   5  -2 42333.0 1298.96  10
   2  -5  -3 137799. 3466.94   2
   2  -5  -3 151772. 3544.63   3
  -2   5  -3 157369. 3526.69  11
   2  -5  -3 130567. 3420.56  18
   2  -5  -4 27309.1 738.445  18
  -2   5  -4 26481.0 795.973  11
  -2  -5   4 27244.3 808.244   2
   2  -5  -4 26466.3 822.810   3
  -2  -5   5 145982. 3788.34   2
   2  -5  -5 154700. 3724.75  18
  -2   5  -5 151585. 3727.23  18
   2  -5  -5 146499. 3805.50   3
  -2  -5   6 77456.5 2016.42   2
  -2   5  -6 76140.1 1964.27  18
   2  -5  -6 80674.2 2052.29   3
   2  -5  -7 11982.5 437.249  18
   2  -5  -7 11834.1 492.855   3
  -2   5  -8 20767.9 669.686  18
   2  -5  -8 20532.9 658.169  18
   2  -5  -8 18574.5 705.624   3
  -2  -5   9 9853.78 423.023   2
   2  -5  -9 9099.65 450.601   3
   2  -5  -9 9034.82 394.394  18
  -2   5  -9 9611.10 407.770  18
   2   5  10 16604.1 678.967  14
   2  -5 -10 18749.8 711.084   3
  -2   5 -10 17610.5 638.368  18
   2  -5 -10 16676.7 623.145  18
   2   5  10 16176.5 653.293  12
  -2  -5  10 17516.5 638.255   2
   2   5  11 45775.1 1432.46  12
  -2  -5  11 49368.0 1402.38   2
  -2   5 -11 45774.1 1465.23  20
   2   5  11 45288.2 1454.65  14
   2  -5 -11 48659.7 1399.22  18
  -2   5 -11 45435.9 1388.77  18
   2  -5 -11 47187.8 1467.03   3
  -2   5 -12 1257.60 170.870  18
   2  -5 -12 1316.41 169.582  18
   2   5  12 1441.90 195.323  12
  -2   5 -12 1177.27 192.245  20
  -2  -5  12 1182.80 166.669   2
   2  -5 -12 1278.08 199.736   3
  -2  -5  13 11088.2 504.571   2
   2   5  13 11141.4 557.791  12
   2  -5 -13 11691.4 539.672  18
  -2   5 -13 12090.0 544.353  18
  -2   5 -13 11526.4 593.214  20
  -2  -5  14 11911.0 532.855   2
  -2   5 -14 12687.8 634.439  17
   2   5  14 12663.9 611.217  12
   2  -5 -14 11545.1 566.402  18
  -2   5 -14 11938.9 576.268  18
  -2   5 -14 13717.0 651.880  20
  -2  -5  15 33491.9 1113.74   2
  -2   5 -15 36220.5 1272.66  20
  -2   5 -15 34497.2 1259.28  17
  -2   5 -15 35819.5 1207.15  18
   2   5  15 35563.7 1223.28  12
   2   5  16 2577.71 277.676  12
  -2   5 -16 2481.25 288.892  17
   2  -5 -16 2303.61 251.520  16
  -2   5 -16 2652.30 304.992  20
   2   5  16 2420.12 295.963  14
   2   5  17 9372.15 541.095  14
  -2  -5  17 8346.87 593.954  19
   2  -5 -17 10559.9 517.082  16
  -2   5 -17 10498.7 573.262  17
  -2   5 -17 9164.13 540.408  20
   2   5  17 10085.9 536.753  12
  -2   5 -18 5171.31 387.576  17
   2  -5 -18 5047.39 341.685  16
   2   5  18 4745.60 370.764  14
   2   5  18 5325.58 377.421  12
  -2  -5  18 5187.52 443.179  19
  -2  -5  19 7276.37 484.406  19
  -2   5 -19 7283.46 435.181  17
   2  -5 -19 6552.86 371.693  16
   2   5  19 7667.50 445.822  14
   2   5  19 7370.80 418.791  12
  -2  -5  20 9617.00 520.540  19
  -2   5 -20 10693.7 500.285  17
   2  -5 -20 10679.1 450.428  16
   2   5  20 11219.3 506.246  14
   2   5  20 10504.6 483.212  12
   2   5  21 627.036 125.375  14
   2   5  21 809.252 132.808  12
  -2  -5  21 719.362 142.446  19
  -2   5 -21 889.703 135.989  17
   2   5  22 1765.21 143.448  12
  -2   5 -22 1702.55 142.720  17
  -2   6  21 10670.9 414.475  12
  -2   6  20 3699.57 257.005  12
   2  -6  19 42.5431 124.895  19
  -2   6  19 10.9496 121.287  12
  -2   6  18 16364.9 688.976  12
  -2   6  17 20650.7 817.007  12
   2   6 -17 18936.7 822.292  17
  -2   6  17 20834.2 811.291  14
  -2   6  16 12980.8 626.749  12
   2   6 -16 11838.8 626.278  17
   2   6 -16 12957.9 561.118  16
  -2   6  16 12931.1 618.004  14
  -2   6  15 12266.8 621.066  12
  -2   6  15 14560.8 654.519  14
   2   6 -15 12932.6 569.624  16
   2   6 -15 12554.2 648.738  17
   2   6 -14 2044.81 214.798  16
   2   6 -14 2015.53 262.683  17
  -2   6  14 2058.00 255.113  12
   2  -6  14 2055.10 228.489   2
   2  -6  14 2432.14 326.153   7
  -2   6  14 2319.20 263.945  14
   2   6 -13 1537.50 224.475  17
   2   6 -13 1614.65 187.479  16
  -2   6  13 1996.25 244.088  14
  -2   6  13 1543.81 217.377  12
   2  -6  13 1607.68 276.092   7
   2  -6  13 2094.53 225.347   2
   2  -6  12 25770.7 1094.19   7
   2  -6  12 27311.0 932.893   2
  -2   6  12 26253.0 951.528  12
   2   6 -12 24203.6 864.476  18
  -2   6  12 25193.4 953.191  14
   2   6 -12 27360.9 986.803  17
   2  -6  11 24673.3 1020.35   7
   2  -6  11 24342.8 859.149   2
  -2   6  11 25246.4 895.187  12
  -2   6  11 24892.5 794.316  11
   2   6 -11 23290.6 807.674  18
  -2   6  11 24178.9 902.202  14
   2   6 -11 22803.3 889.084  17
   2  -6  10 37679.1 1317.09   7
   2  -6  10 37372.2 1154.39   2
  -2   6  10 35432.1 1160.18  12
  -2   6  10 36156.4 1083.76  11
   2   6 -10 35488.2 1085.72  18
  -2   6  10 35355.4 1180.51  14
   2   6 -10 37103.5 1192.35  17
   2  -6   9 25984.6 861.729   2
   2   6  -9 25366.1 799.382  18
  -2   6   9 25407.8 808.771  11
   2  -6   9 26868.3 997.829   7
  -2   6   9 24778.5 866.295  12
  -2   6   9 24204.5 882.226  14
   2   6  -8 9269.22 372.297  18
  -2   6   8 9726.50 397.120  11
   2  -6   8 9868.91 516.365   7
   2   6  -7 38131.9 1063.79  18
   2  -6   7 37623.3 1136.19   2
  -2   6   7 39216.8 1110.58  11
   2  -6   7 36782.0 1232.15   7
   2   6  -6 7400.26 271.825  18
   2  -6   6 7031.72 326.506   2
  -2   6   6 5869.37 244.836   1
  -2   6   6 5966.91 295.849  11
   2  -6   6 5877.03 358.532   7
   2   6  -5 22289.3 636.179  18
  -2   6   5 21561.0 631.619   1
   2  -6   5 22034.7 721.404   2
  -2   6   5 22931.7 710.134  11
   2  -6   5 24194.2 803.879   7
   2  -6   4 21727.8 735.901   7
   2  -6   4 21802.4 684.831   2
   2   6  -4 20899.4 587.126  18
  -2   6   4 21376.4 605.057   1
  -2   6   4 21690.7 679.763  11
  -2   6   4 20570.9 731.025  10
   2  -6   3 38723.8 1199.04   7
  -2   6   3 43201.7 1175.11  11
  -2   6   3 43763.7 1251.72  10
   2  -6   3 41424.8 1166.62   2
  -2   6   3 41694.7 1094.58   1
  -2   6   2 15447.7 565.623  10
   2   6  -2 15225.1 482.596  10
   2  -6   2 14581.2 493.793   2
  -2  -6  -2 14413.3 435.951   2
  -2   6   2 13659.3 430.108   1
   2  -6   2 13543.3 506.695   7
   2   6  -1 32074.5 906.998  10
  -2   6   1 34353.4 1038.56  10
   2  -6   1 32517.7 950.291   7
  -2   6   1 33197.4 895.962   1
  -2  -6  -1 34574.7 918.702   2
   2  -6   1 33883.7 947.886   2
  -2  -6   0 98710.7 2504.18   2
  -2   6   0 100735. 2629.22  10
   2  -6   0 93227.1 2510.74   2
  -2   6   0 102358. 2478.64   1
   2   6   0 98695.0 2464.46  10
  -2   6   0 99552.4 2547.60  11
  -2  -6   1 35489.8 959.923   2
  -2   6  -1 35522.8 1081.23  10
   2  -6  -1 34896.0 945.284   2
  -2   6  -1 33814.2 921.354   1
   2   6   1 31698.4 887.324  10
  -2   6  -1 33474.1 976.514  11
  -2  -6   2 15906.3 517.793   2
  -2   6  -2 15219.7 528.606  11
  -2   6  -2 15076.3 609.604  10
   2  -6  -2 14757.8 484.464   2
  -2   6  -3 38929.0 1035.01  18
   2  -6  -3 39544.0 1099.61   2
   2  -6  -3 41864.3 1178.73   3
  -2   6  -3 43881.8 1295.41  10
  -2   6  -3 42257.6 1165.20  11
  -2  -6   3 43495.2 1156.68   2
   2  -6  -4 21663.8 716.310   3
  -2  -6   4 23240.7 704.847   2
  -2   6  -4 22079.5 700.602  11
  -2   6  -4 20550.3 597.910  18
  -2  -6   5 21998.9 717.309   2
  -2   6  -5 21948.6 631.740  18
   2  -6  -5 21538.0 734.257   3
  -2   6  -6 6654.55 273.726  18
   2  -6  -6 6399.82 338.871   3
  -2  -6   7 36015.2 1113.21   2
   2  -6  -7 37869.3 1153.70   3
  -2   6  -7 37742.4 1051.99  18
   2  -6  -8 9679.39 449.976   3
  -2   6  -8 8940.25 370.554  18
   2   6   9 25229.5 882.827  14
   2   6   9 24439.2 859.693  12
  -2   6  -9 24732.1 797.445  18
   2  -6  -9 25720.0 894.694   3
  -2   6  -9 24716.0 894.588  20
   2   6  10 37268.0 1199.94  14
  -2  -6  10 39711.8 1168.55   2
   2   6  10 35611.9 1171.81  12
  -2   6 -10 34798.3 1098.74  18
   2  -6 -10 36907.7 1205.53   3
  -2   6 -10 36038.5 1214.24  20
   2   6  11 24888.9 918.380  14
  -2  -6  11 22273.4 838.618   2
   2   6  11 25725.3 908.868  12
   2  -6 -11 25371.1 927.513   3
  -2   6 -11 25199.0 840.651  18
  -2  -6  12 27142.9 932.001   2
   2   6  12 28195.7 1014.44  14
  -2   6 -12 26804.1 920.513  18
   2   6  12 25935.6 971.072  12
   2   6  13 1581.10 229.508  14
  -2   6 -13 1864.57 258.928  20
  -2   6 -13 1448.84 230.168  17
  -2  -6  13 1746.10 203.565   2
   2   6  13 1485.37 215.997  12
  -2   6 -14 1777.49 256.980  20
   2   6  14 1871.40 248.681  12
  -2  -6  14 1737.03 200.871   2
  -2   6 -15 13323.9 671.651  20
   2   6  15 12765.7 635.758  12
  -2   6 -16 11899.9 632.131  20
   2   6  16 13509.5 637.587  12
  -2   6 -17 19553.1 845.915  17
  -2  -6  17 19389.3 945.879  19
   2   6  17 21566.5 837.363  12
   2   6  17 20784.2 850.074  14
  -2  -6  18 17134.2 838.123  19
  -2   6 -18 17989.6 761.414  17
   2   6  18 18522.4 759.392  14
   2   6  18 18076.3 737.998  12
  -2  -6  19 32.2868 152.169  19
  -2   6 -19 49.2170 113.188  17
   2   6  19 202.020 141.126  14
   2   6  19-44.4016 125.062  12
  -2  -6  20 3549.85 299.343  19
  -2   6 -20 4621.69 294.796  17
   2   6  20 4027.52 279.769  14
   2   6  20 3721.30 262.006  12
  -2  -6  21 9926.33 447.573  19
   2   6  21 11037.2 418.670  12
  -2   6 -21 10694.5 436.146  17
  -2   7  20 7827.89 357.446  12
   2  -7  19 907.807 187.256  19
  -2   7  19 975.098 155.009  12
   2   7 -19 1311.79 176.176  17
  -2   7  18 203.945 124.209  12
   2   7 -18 330.796 135.071  17
  -2   7  17 4133.54 325.113  12
   2   7 -17 3811.36 321.165  17
  -2   7  16 1248.37 215.600  12
   2   7 -16 1640.38 231.399  17
  -2   7  15 17560.9 754.393  12
   2   7 -15 17618.1 772.308  17
  -2   7  14 35272.9 1255.69  12
   2   7 -14 37356.0 1297.30  17
   2  -7  13 2550.93 338.772   7
  -2   7  13 2787.22 280.919  14
   2   7 -13 2823.36 290.899  17
  -2   7  13 2351.00 263.821  12
   2  -7  13 2772.27 266.908   2
   2  -7  12 11770.3 709.567   7
  -2   7  12 12842.4 620.295  14
   2   7 -12 13841.9 638.261  17
  -2   7  12 12336.7 601.283  12
   2  -7  12 13799.6 611.834   2
   2  -7  11 9802.20 607.133   7
   2   7 -11 9815.16 513.870  17
  -2   7  11 9445.57 506.851  14
  -2   7  11 9884.23 508.862  12
   2  -7  11 9583.92 487.962   2
   2  -7  10 26647.5 1071.56   7
   2   7 -10 25926.9 946.660  17
   2  -7  10 27341.6 943.850   2
  -2   7  10 27415.5 976.317  14
  -2   7  10 25329.9 935.462  12
  -2   7  10 27372.7 875.517  11
   2  -7   9 3046.80 314.284   7
   2   7  -9 3097.41 254.107  17
  -2   7   9 3270.25 279.274  14
  -2   7   9 3255.72 228.966  11
  -2   7   9 2953.44 256.280  12
  -2   7   8 24014.2 855.991  12
   2  -7   8 25002.4 960.751   7
  -2   7   8 25582.7 893.715  14
   2  -7   8 24932.8 855.359   2
  -2   7   8 24557.1 811.470  11
   2  -7   7 39362.2 1185.32   2
   2  -7   7 39443.5 1289.39   7
  -2   7   7 37495.2 1144.11  11
   2  -7   6 32924.8 995.693   2
   2  -7   6 31549.7 1068.85   7
  -2   7   6 29860.3 957.218  11
   2  -7   5 13613.0 527.739   2
   2  -7   5 13311.5 571.550   7
  -2   7   5 14043.0 521.003  11
   2  -7   4 34831.6 1016.32   2
   2  -7   4 35965.0 1074.67   7
   2   7  -4 31062.9 1007.92  10
  -2   7   4 32922.6 1067.32  10
  -2   7   4 33050.7 1004.57  11
   2  -7   3 13796.7 486.626   2
   2  -7   3 12031.9 496.507   7
  -2   7   3 13120.1 541.485  10
  -2   7   3 12383.4 479.843  11
   2   7  -3 11543.9 459.153  10
  -2   7   2 33846.2 1067.05  10
   2   7  -2 31816.7 947.847  10
  -2  -7  -2 33721.3 907.652   2
   2  -7   2 33789.6 984.663   2
  -2   7   1 81338.2 2169.35  10
   2   7  -1 77995.0 2004.10  10
  -2  -7  -1 76238.7 1998.16   2
   2  -7   1 83521.5 2067.82   2
  -2   7   1 75803.3 1966.08   1
  -2   7   0 230078. 5837.89   1
  -2   7   0 237557. 6042.78  10
   2  -7   0 248933. 5915.95   2
  -2   7   0 234222. 5944.82  11
   2   7   0 238055. 5849.89  10
  -2  -7   0 251802. 5890.32   2
  -2   7  -1 81951.0 2046.26   1
  -2  -7   1 82379.5 2089.29   2
  -2   7  -1 81702.6 2147.05  11
   2  -7  -1 74201.6 2075.98   2
  -2   7  -1 81047.6 2238.26  10
  -2  -7   2 32669.2 961.299   2
  -2   7  -2 32431.9 1000.59  11
   2  -7  -2 32357.2 938.220   2
  -2   7  -2 35493.0 1119.84  10
  -2  -7   3 11768.6 456.897   2
  -2   7  -3 12467.1 489.880  11
   2  -7  -3 12831.5 501.649   3
  -2   7  -3 12118.3 569.504  10
  -2  -7   4 36147.1 1037.57   2
  -2   7  -4 33344.9 1042.59  11
   2  -7  -4 33319.6 1059.05   3
  -2   7  -4 34873.1 1182.89  10
  -2  -7   5 14956.0 544.068   2
   2  -7  -5 13370.0 554.021   3
  -2  -7   6 31553.0 975.406   2
   2  -7  -6 30324.4 1004.57   3
  -2  -7   7 40436.2 1189.04   2
   2  -7  -7 36754.5 1205.59   3
  -2   7  -8 24255.7 879.640  20
  -2  -7   8 25808.7 849.697   2
   2   7   8 24864.8 859.858  12
   2   7   8 22104.1 839.802  14
   2  -7  -8 24921.8 874.480   3
   2   7   9 3247.36 267.286  12
  -2  -7   9 3031.07 250.674   2
   2   7   9 3286.46 268.976  14
   2  -7  -9 3012.10 263.272   3
  -2   7  -9 2716.54 261.383  20
   2   7  10 27498.6 976.337  14
   2  -7 -10 28206.1 990.767   3
  -2   7 -10 25616.4 982.473  20
   2   7  10 27643.6 968.927  12
  -2  -7  11 10401.9 492.104   2
   2   7  11 10119.2 516.362  14
   2   7  11 9790.84 505.312  12
  -2  -7  12 13357.5 595.620   2
   2   7  12 13881.8 651.918  14
  -2   7 -12 14684.3 687.105  20
   2   7  12 13414.2 632.404  12
  -2  -7  13 2614.81 254.407   2
  -2   7 -13 3082.12 311.047  17
   2   7  13 2884.17 289.917  14
   2   7  13 2840.24 283.006  12
  -2   7 -14 36360.3 1316.14  17
   2   7  14 38899.0 1316.88  14
   2   7  14 38356.4 1292.42  12
   2   7  15 18241.3 776.301  12
  -2   7 -15 18466.0 813.093  17
  -2   7 -16 1943.35 253.649  17
  -2   7 -16 1545.97 246.541  20
   2   7  16 1662.35 231.805  12
   2   7  17 3778.76 313.372  12
   2   7  18 275.850 138.009  12
   2   7  19 1142.68 176.157  14
  -2  -7  19 807.705 189.565  19
   2   7  19 1209.32 169.837  12
  -2  -7  20 7054.44 400.641  19
   2   7  20 7954.47 357.000  12
  -2   7 -21 6738.35 298.448  17
  -2   8  20 13375.7 467.835  12
   2  -8  19 17951.8 716.732  19
  -2   8  19 18428.9 640.537  12
   2   8 -18 17541.9 677.219  17
  -2   8  18 17925.1 669.963  12
   2   8 -17 3715.66 293.277  17
  -2   8  17 3860.27 292.983  12
   2   8 -16 5782.11 382.735  17
  -2   8  16 5840.12 384.823  12
   2   8 -15 8467.15 486.871  17
  -2   8  15 8961.73 493.314  12
   2   8 -14 7305.89 446.426  17
  -2   8  14 6822.45 432.545  12
   2   8 -13 14592.5 661.190  17
  -2   8  13 13400.4 640.566  12
  -2   8  12 15163.7 688.454  12
   2  -8  12 16685.6 844.605   7
   2   8 -12 16246.3 705.691  17
   2  -8  12 15654.0 697.937   2
  -2   8  11 4551.01 348.242  12
   2  -8  11 4469.63 415.273   7
   2   8 -11 4444.00 338.537  17
   2  -8  11 5093.38 355.263   2
   2  -8  10 8482.69 553.341   7
  -2   8  10 8871.89 475.050  12
   2   8 -10 9525.52 481.354  17
  -2   8  10 8617.45 419.191  11
   2  -8   9 23301.8 858.915   2
   2   8  -9 22929.6 888.809  13
   2  -8   9 22573.5 950.591   7
  -2   8   9 22696.9 845.274  12
   2   8  -9 21297.1 816.383  17
  -2   8   9 23619.9 801.826  11
   2   8  -8 20896.1 870.863   5
  -2   8   8 20248.1 730.676  11
   2  -8   8 20232.7 860.681   7
  -2   8   8 20128.4 769.231  12
   2  -8   8 19923.7 765.626   2
   2   8  -8 20399.8 751.049  17
   2   8  -8 22193.4 852.563  13
  -2   8   7 38615.2 1214.79  12
   2  -8   7 40644.0 1316.74   7
  -2   8   7 38176.1 1175.89  11
   2  -8   7 40837.1 1223.35   2
  -2   8   7 36044.7 1259.41  21
  -2   8   7 38880.3 1283.11   9
   2   8  -7 35423.5 1267.32  13
  -2   8   6 44915.5 1377.39  12
  -2   8   6 45796.7 1466.41  21
   2  -8   6 47252.8 1383.53   2
   2   8  -6 43169.5 1456.09  13
   2  -8   6 49341.7 1479.70   7
  -2   8   6 45376.8 1357.64  11
   2  -8   5 26740.9 945.140   7
  -2   8   5 27199.7 885.539  11
   2   8  -5 25949.2 975.261  13
  -2   8   5 28042.7 905.593  12
   2  -8   5 25664.0 882.201   2
   2  -8   4 2443.25 203.315   2
  -2   8   4 1813.23 182.755  11
  -2   8   4 2326.61 231.252  10
   2  -8   3 31852.6 1016.08   2
  -2   8   3 34676.2 1101.27  10
  -2   8   3 33070.4 1031.69  11
   2  -8   2 10921.4 449.492   2
  -2   8   2 10811.5 510.791  10
  -2   8   2 11185.7 474.811  11
  -2   8   1 100379. 2627.19  10
   2  -8   1 91857.5 2487.74   2
  -2   8   0 220.826 100.939  11
  -2  -8   0 124.611 67.1525   2
  -2   8   0 267.378 121.779  10
  -2   8  -1 89836.8 2498.32  11
  -2   8  -1 92584.0 2590.85  10
  -2  -8   1 93656.4 2430.75   2
   2  -8  -1 96574.7 2439.67   2
  -2   8  -2 9598.04 444.042  11
  -2  -8   2 10237.6 410.812   2
  -2   8  -2 9667.36 506.797  10
  -2   8  -3 34225.7 1091.70  11
   2  -8  -3 37418.4 1122.22   3
  -2   8  -3 34387.9 1204.11  10
  -2  -8   3 34304.2 1049.46   2
   2  -8  -4 2221.03 215.578   3
  -2   8  -4 2060.60 251.181  10
  -2  -8   4 2326.38 195.085   2
   2   8   5 25974.7 904.572  12
   2  -8  -5 28616.2 950.661   3
  -2   8  -5 27132.3 1051.63  10
  -2  -8   5 28727.5 906.224   2
   2   8   6 44602.0 1451.86  21
  -2   8  -6 42879.9 1364.02  20
  -2   8  -6 45295.6 1539.14  10
   2   8   6 46187.8 1366.57  14
   2   8   6 44219.6 1363.95  12
   2  -8  -6 44860.6 1396.36   3
  -2  -8   6 48750.4 1369.71   2
  -2   8  -7 38120.0 1225.65  20
  -2   8  -7 40463.2 1398.83  10
   2   8   7 38045.2 1208.93  14
   2   8   7 38268.6 1214.68  12
   2  -8  -7 36430.8 1222.31   3
  -2  -8   7 39154.0 1198.19   2
  -2   8  -8 19647.1 791.333  20
   2   8   8 19610.5 773.381  14
   2   8   8 22173.3 814.862   9
   2   8   8 20542.4 780.158  12
   2  -8  -8 20425.7 795.568   3
  -2  -8   8 22242.1 783.460   2
  -2   8  -9 23273.3 873.155  20
  -2  -8   9 21103.7 805.516   2
   2   8   9 21707.7 836.329  14
   2  -8  -9 22174.7 849.540   3
   2   8   9 23223.7 845.348  12
   2   8  10 9564.03 495.381  14
   2   8  10 9590.80 494.856  12
  -2  -8  10 8405.22 453.107   2
  -2   8 -10 8651.24 498.353  20
   2   8  11 4353.58 346.020  12
   2   8  11 5411.54 379.952  14
  -2   8 -11 5049.67 375.605  20
  -2   8 -12 16360.2 740.956  17
   2   8  12 17115.8 739.387  14
   2   8  12 16036.6 714.534  12
  -2  -8  12 16668.0 688.730   2
  -2   8 -12 16377.2 754.637  20
   2   8  13 13974.2 657.842  12
  -2   8 -13 14687.6 706.072  20
   2   8  13 13468.8 661.033  14
  -2   8 -13 15394.6 699.370  17
   2   8  14 6333.39 416.630  12
  -2   8 -14 6876.10 457.713  20
   2   8  14 6790.02 442.785  14
  -2   8 -14 6520.21 444.848  17
   2   8  15 9452.24 511.259  12
  -2   8 -15 9557.83 539.018  20
   2   8  15 9133.99 514.132  14
  -2   8 -15 8601.64 513.715  17
   2   8  16 5978.27 401.116  14
  -2   8 -16 5043.43 373.307  17
   2   8  16 5258.99 367.237  12
  -2  -8  17 3216.03 356.839  19
  -2   8 -17 3953.58 315.539  17
   2   8  17 4034.00 297.928  12
  -2   8 -18 18820.5 715.570  17
   2   8  18 18005.7 682.940  12
  -2   8 -19 17841.1 654.551  17
   2   8  19 17983.6 634.216  12
  -2  -8  20 14113.6 554.544  19
  -2   8 -20 14534.3 507.116  17
   2   8  20 13666.7 483.990  12
   2  -9  19 2660.38 229.183  19
  -2   9  19 2706.51 184.170  12
  -2   9  18 5434.79 298.938  12
   2   9 -17 8754.10 415.871  17
  -2   9  17 7992.16 408.309  12
   2   9 -16 8661.77 439.956  17
  -2   9  16 8609.94 445.828  12
   2   9 -15 36703.8 1211.39  17
  -2   9  15 37804.6 1222.68  12
   2   9 -14 2026.03 235.908  17
  -2   9  14 2043.38 236.738  12
   2   9 -13 11155.4 538.622  17
  -2   9  13 9813.33 524.373  12
   2   9 -12 40711.1 1319.89  17
  -2   9  12 40546.8 1337.59  12
   2   9 -11 7064.84 409.826  17
  -2   9  11 6382.33 418.024  12
   2  -9  10 71.7731 116.877   2
  -2   9  10 13.4626 114.184  12
   2   9 -10 97.8456 93.0153  17
   2   9 -10 60.8752 122.587  13
  -2   9   9 63805.2 1893.47  12
   2   9  -9 68538.3 1990.91  13
   2  -9   9 66392.0 1920.71   2
  -2   9   9 63819.8 1832.09  11
   2  -9   8 28028.8 981.842   2
  -2   9   8 28634.4 972.798  12
   2   9  -8 26652.0 1030.74  13
  -2   9   8 25950.6 913.569  11
   2   9  -8 26806.2 1057.23   5
  -2   9   8 25278.5 1003.88  21
  -2   9   7 3710.94 328.694  21
  -2   9   7 3397.48 314.967   9
  -2   9   7 3602.69 287.610  12
   2   9  -7 3828.56 351.807   5
   2   9  -7 3360.59 327.523  13
   2  -9   7 3819.24 297.196   2
  -2   9   7 4130.12 281.161  11
  -2   9   6 16142.7 731.641  21
  -2   9   6 15281.5 701.147   9
  -2   9   6 16104.9 649.485  12
   2   9  -6 16676.0 765.106   5
   2   9  -6 15501.6 724.177  13
   2  -9   6 15436.7 641.976   2
  -2   9   6 14952.7 619.089  11
   2  -9   5 2962.92 245.724   2
  -2   9   5 2777.88 297.789  21
   2   9  -5 2697.06 290.317  21
   2   9  -5 2873.81 313.023   5
  -2   9   5 3092.93 247.507  11
   2   9  -5 3161.70 306.945  13
  -2   9   5 3062.74 250.124  12
  -2   9   5 3049.82 285.625   9
  -2   9   4 8598.38 425.559  12
  -2   9   4 8182.69 479.822   9
  -2   9   4 8766.70 428.918  11
  -2   9   4 8378.29 454.561  10
   2   9  -4 7270.83 469.942  13
  -2   9   4 8545.04 508.243  21
   2   9  -4 7964.60 497.527  21
   2   9  -4 8845.77 533.997   5
   2  -9   4 9199.51 435.500   2
  -2   9   3 26639.3 918.967  12
   2   9  -3 28361.7 1059.00  21
  -2   9   3 26679.6 1029.54  21
  -2   9   3 26472.1 1012.34   9
   2   9  -3 27292.6 1030.57  13
  -2   9   3 27884.5 981.262  10
  -2   9   3 27772.2 933.952  11
   2   9  -3 29027.8 1089.56   5
   2  -9   3 27956.0 918.701   2
  -2   9   2 3369.68 252.047  12
  -2   9   2 3052.75 299.309  21
   2   9  -2 3032.18 305.009  21
   2  -9   2 3852.06 262.359   2
  -2   9   2 3347.84 262.277  11
  -2   9   2 3322.86 281.998  10
   2   9  -1 12693.9 633.639  13
   2  -9   1 14105.1 546.560   2
  -2   9   1 14515.2 575.084  12
  -2   9   1 14451.9 634.955  10
   2   9  -1 14206.7 680.269  21
  -2   9   0 6901.00 416.460  10
   2  -9   0 6894.90 342.646   2
   2   9   0 6854.50 429.822  13
  -2   9   0 6629.08 439.334  21
   2   9   0 6848.00 450.405  21
  -2   9  -1 13648.4 587.903  11
  -2   9  -1 14023.2 643.497  10
   2   9   1 14983.9 585.651  12
  -2  -9   1 14648.8 525.880   2
   2   9   1 14535.0 653.594  13
  -2   9  -1 13050.3 652.074  21
  -2   9  -2 3591.46 271.976  11
  -2  -9   2 3399.36 228.542   2
   2   9   2 3651.19 304.626  13
  -2   9  -2 3443.90 314.405  21
   2   9   2 3443.07 327.170  21
  -2   9  -2 4022.41 327.555  10
   2   9   2 3446.93 259.358  12
  -2  -9   3 28429.8 906.073   2
  -2   9  -3 29151.0 1061.07  10
   2   9   3 27777.7 1015.00  13
  -2   9  -3 26818.7 1036.73  21
   2   9   3 25969.9 1050.49  21
   2  -9  -3 29813.1 994.507   3
   2   9   3 28936.8 949.518  12
  -2  -9   4 7801.83 394.627   2
   2   9   4 8581.45 467.020  13
  -2   9  -4 9214.45 529.250  10
  -2   9  -4 8709.99 507.917  21
   2   9   4 8129.18 503.709  21
   2  -9  -4 9232.94 466.452   3
   2   9   4 8394.00 425.691  12
   2   9   5 3333.37 260.872  12
   2   9   5 3331.28 301.897   5
  -2   9  -5 2848.39 239.748  20
  -2   9  -5 3079.04 324.745  10
   2   9   5 3085.62 279.746   9
  -2  -9   5 3025.87 238.760   2
   2   9   5 3343.82 276.081  13
   2  -9  -5 2629.03 251.511   3
   2   9   5 2863.87 297.605  21
  -2   9  -5 2521.20 280.301  21
  -2   9  -6 15851.5 651.441  20
  -2   9  -6 17462.8 802.885  10
   2   9   6 16012.4 695.937   9
   2   9   6 15264.3 647.001  12
  -2  -9   6 16262.8 639.259   2
   2  -9  -6 16612.9 688.326   3
  -2   9  -6 15653.6 723.720  21
  -2   9  -7 3850.36 298.173  20
   2   9   7 4156.94 325.246   9
  -2   9  -7 3136.64 341.724  10
   2   9   7 3644.21 291.334  12
  -2  -9   7 3486.65 272.508   2
   2  -9  -7 3876.56 308.337   3
  -2   9  -7 3296.22 307.280  21
   2   9   8 28504.9 1003.01  12
  -2   9  -8 29301.1 1176.74  10
   2   9   8 29294.8 1041.45   9
  -2  -9   8 26341.6 968.201   2
  -2   9  -8 30299.7 1030.78  20
   2   9   9 65824.0 1925.01  12
  -2   9  -9 61607.7 2095.84  10
  -2  -9   9 65312.8 1900.64   2
   2   9   9 67902.3 1939.62  14
  -2   9  -9 63244.9 1933.16  20
  -2   9 -10 22.5733 160.863  10
  -2  -9  10 140.069 112.177   2
   2   9  10 124.375 120.627  14
   2   9  10 54.7604 123.844  12
  -2   9 -10 209.146 129.350  17
  -2   9 -10 88.8266 126.806  20
  -2   9 -11 6184.34 424.115  13
   2   9  11 5736.75 396.642  14
   2   9  11 6393.29 410.501  12
  -2   9 -11 6602.49 418.778  17
  -2   9 -11 5969.14 413.604  20
   2   9  12 45157.4 1436.56  14
   2   9  12 42639.0 1409.03  12
  -2   9 -12 42535.6 1424.49  17
  -2   9 -12 44023.4 1457.97  20
   2   9  13 12346.8 599.557  14
   2   9  13 11170.9 568.093  12
  -2   9 -13 11484.2 582.827  17
  -2   9 -13 11539.6 604.274  20
   2   9  14 2105.17 257.687  14
  -2   9 -14 2040.41 250.516  17
   2   9  14 1822.27 229.902  12
  -2   9 -14 1940.48 251.249  20
  -2   9 -15 35992.1 1236.06  17
   2   9  15 38282.1 1228.67  12
  -2   9 -16 8567.23 459.207  17
  -2  -9  16 8756.91 569.195  19
   2   9  16 8585.09 446.838  12
  -2   9 -17 7875.26 416.966  17
  -2  -9  17 8411.33 513.591  19
   2   9  17 8287.01 410.728  12
  -2   9 -18 5455.18 312.740  17
  -2  -9  18 5812.05 388.055  19
   2   9  18 5521.12 300.193  12
  -2   9 -19 2942.22 197.032  17
  -2  -9  19 2582.33 237.488  19
   2   9  19 3043.15 195.139  12
  -2  10  18 2247.77 165.364  12
  -2  10  17 16398.8 588.286  12
  -2  10  16 1611.54 188.038  12
  -2  10  15 2427.31 233.496  12
  -2  10  14 3819.41 298.448  12
  -2  10  13 15596.3 666.844  12
  -2  10  12 2374.28 258.566  12
   2  10 -12 2563.38 234.039  17
  -2  10  11 42775.2 1400.08  12
   2  10 -11 44841.6 1433.26  13
  -2  10  10 10961.3 549.793  12
   2  10 -10 10923.2 582.769  13
   2  10  -9 5261.62 407.249  13
   2  10  -9 6505.51 447.170   5
   2 -10   9 5631.61 397.045   2
  -2  10   9 5677.92 384.148  12
   2 -10   8 26219.9 953.290   2
  -2  10   8 24546.1 990.658  21
  -2  10   8 23819.6 880.008  11
   2  10  -8 24708.7 996.858  13
   2  10  -8 24549.3 1005.99   5
  -2  10   8 24839.8 919.816  12
   2 -10   7 8470.53 470.773   2
  -2  10   7 9544.69 534.605   9
  -2  10   7 8255.71 528.837  21
  -2  10   7 7531.30 442.825  12
   2  10  -7 7794.74 509.956  13
  -2  10   7 8469.49 444.395  11
   2  10  -7 8687.74 543.276   5
   2 -10   6 41013.8 1320.39   2
  -2  10   6 40056.4 1393.35   9
  -2  10   6 42148.5 1440.77  21
  -2  10   6 40257.6 1301.32  12
   2  10  -6 41294.3 1433.83  13
  -2  10   6 39127.1 1286.45  11
   2  10  -6 41993.4 1459.89   5
  -2  10   5 12248.7 559.164  11
   2 -10   5 13523.6 588.286   2
  -2  10   5 10897.2 602.641   9
  -2  10   5 12470.6 657.762  21
  -2  10   5 12626.0 564.042  12
   2  10  -5 12438.8 656.226  13
   2  10  -5 11270.1 647.625   5
  -2  10   5 11617.9 582.250  13
   2  10  -4 8491.32 526.862  13
   2  10  -4 9164.93 555.426  21
   2 -10   4 8607.10 452.189   2
  -2  10   4 8031.67 499.844   9
  -2  10   4 7833.50 521.837  21
   2  10  -4 8377.03 544.856   5
  -2  10   4 8402.78 448.196  11
  -2  10   4 8566.38 445.201  12
  -2  10   3 4158.07 303.570  12
   2 -10   3 3574.99 277.977   2
  -2  10   3 4174.97 356.396   9
  -2  10   3 4349.42 379.945  21
   2  10  -3 4200.76 376.908  21
   2  10  -3 4756.79 400.543   5
  -2  10   3 3970.69 319.393  10
  -2  10   3 3611.89 287.678  11
   2  10  -3 3990.56 357.589  13
  -2  10   2 30997.6 1066.84  11
  -2  10   2 30763.7 1098.90  10
  -2  10   2 33264.6 1208.86  21
   2  10  -2 30908.0 1190.48  21
   2 -10   2 30896.5 1023.47   2
  -2  10   2 31716.6 1168.66   9
  -2  10   2 32170.2 1051.76  12
   2  10  -2 29436.3 1183.90   5
   2  10  -1 36052.7 1306.64   5
   2  10  -1 34107.6 1283.55  21
  -2  10   1 34607.0 1158.44  11
  -2  10   1 33197.1 1186.74  10
   2  10  -1 35102.2 1256.07  13
   2  10  -1 32919.4 1281.27   9
  -2  10   0 13489.6 684.369   9
   2  10   0 12769.5 686.866   9
   2  10   0 13845.8 705.731  21
  -2  10   0 12976.2 681.205  21
  -2  10   0 13271.0 641.079  10
   2  10   0 14393.1 685.628  13
  -2  10  -1 36060.2 1243.37  10
  -2  10  -1 36041.9 1302.28   9
   2  10   1 34477.4 1284.55   9
   2  10   1 36154.0 1260.84  13
  -2  10  -1 35012.1 1290.36  21
   2  10   1 35187.6 1292.85   5
  -2 -10   2 30725.8 971.039   2
   2  10   2 31945.3 1186.37   5
  -2  10  -2 28572.3 1163.10   9
   2 -10  -2 33101.8 1101.86   3
   2  10   2 31276.9 1164.16   9
  -2  10  -2 29264.5 1121.63  10
   2  10   2 29618.9 1119.58  13
   2  10   2 32878.3 1053.18  12
  -2  10  -2 29973.6 1159.68  21
   2  10   2 30678.7 1187.88  21
  -2 -10   3 4500.81 277.454   2
   2  10   3 4318.59 367.583   5
  -2  10  -3 3792.53 368.354   9
  -2  10  -3 3511.04 346.767  21
   2  10   3 3837.46 368.303  21
   2  10   3 4697.31 377.593   9
  -2  10  -3 3690.15 335.744  10
   2  10   3 3484.23 282.448  12
   2 -10  -3 4049.46 319.446   3
   2  10   3 3676.47 325.174  13
   2  10   4 7999.99 475.558  13
  -2 -10   4 8618.09 420.759   2
   2  10   4 8866.74 532.619   5
  -2  10  -4 8597.11 523.793  10
   2  10   4 8848.02 514.135   9
  -2  10  -4 8290.99 527.426  21
   2  10   4 8447.29 537.688  21
   2 -10  -4 8176.24 468.045   3
   2  10   4 8695.56 450.890  12
  -2 -10   5 11607.9 526.488   2
  -2  10  -5 12395.7 661.790  10
   2  10   5 12972.6 626.034   9
  -2  10  -5 11081.6 628.836  21
   2  10   5 12984.2 600.521  13
   2  10   5 13032.0 575.616  12
   2 -10  -5 11756.3 586.808   3
  -2  10  -6 41753.7 1458.62  10
   2  10   6 42913.9 1376.05   9
   2  10   6 40106.6 1298.37  12
  -2 -10   6 40377.0 1266.93   2
   2 -10  -6 38029.9 1325.61   3
  -2  10  -6 39744.9 1403.81  21
  -2 -10   7 7963.43 437.054   2
  -2  10  -7 8151.98 551.676  10
   2  10   7 8288.31 482.485   9
   2  10   7 8800.87 471.927  12
  -2  10  -7 8502.21 452.112  20
  -2  10  -7 8294.22 510.441  21
  -2  10  -8 23735.3 1046.29  10
  -2  10  -8 24705.8 908.021  20
  -2 -10   8 24652.4 892.890   2
   2  10   8 24121.5 911.138  12
   2  10   9 5988.64 389.038  12
  -2  10  -9 5668.42 362.573  17
  -2  10  -9 4813.23 440.149  10
  -2 -10   9 5258.62 360.748   2
  -2  10  -9 5196.17 364.170  20
   2  10  10 11554.7 571.761  12
  -2  10 -10 11065.3 545.830  17
  -2  10 -10 11844.1 624.091  13
  -2  10 -10 11390.4 575.214  20
   2  10  11 45379.7 1435.25  12
  -2  10 -11 42288.4 1403.44  17
  -2  10 -11 45561.8 1483.06  13
  -2  10 -11 45134.5 1456.35  20
  -2  10 -12 2890.71 271.505  17
   2  10  12 3027.79 285.782  12
  -2  10 -12 2229.98 260.681  20
  -2  10 -13 16048.5 688.009  17
   2  10  13 16520.4 695.208  12
  -2  10 -13 17398.8 732.189  20
  -2  10 -14 3441.64 284.323  17
   2  10  14 3667.10 292.199  12
  -2 -10  15 2711.22 332.118  19
  -2  10 -15 2620.47 240.763  17
   2  10  15 2876.62 250.010  12
  -2 -10  16 1443.89 242.520  19
  -2  10 -16 1613.87 183.514  17
   2  10  16 1974.80 199.539  12
  -2 -10  17 15858.3 691.868  19
  -2  10 -17 15376.5 573.448  17
   2  10  17 16705.0 585.766  12
   2  10  18 2534.06 176.091  12
  -2 -10  18 2124.91 219.717  19
  -2  11  17 8627.31 340.912  12
  -2  11  16 9349.64 393.607  12
  -2  11  15 2815.25 221.271  12
  -2  11  14 5144.12 316.341  12
  -2  11  13 6254.14 372.765  12
  -2  11  12 497.870 152.733  12
   2  11 -11 3428.60 299.219  13
  -2  11  11 3519.99 299.439  12
   2  11 -10 3421.03 319.186  13
  -2  11  10 3856.90 311.036  12
   2  11  -9 21177.9 906.220  13
  -2  11   9 22200.5 846.855  12
  -2  11   9 21921.5 886.886  21
   2  11  -9 21710.9 903.963   5
   2  11  -8 160.819 150.098  13
  -2  11   8 131.050 135.729  12
   2  11  -8 213.705 156.891   5
  -2  11   8 157.687 134.899  21
   2  11  -7 11270.4 637.287  13
  -2  11   7 10549.5 539.311  12
   2  11  -7 11387.8 637.744   5
  -2  11   7 12411.1 654.018  21
   2  11  -6 470.570 188.473  13
  -2  11   6 336.344 138.430  12
   2  11  -6 115.802 155.601   5
  -2  11   6 200.209 116.677  11
  -2  11   6 410.143 184.219  21
   2 -11   6 280.301 135.385   2
  -2  11   6 343.184 157.990   9
   2  11  -5 11825.3 645.905  13
   2  11  -5 10720.1 631.051   5
  -2  11   5 11686.8 650.725  21
   2 -11   5 10234.9 528.295   2
  -2  11   5 10627.4 533.845  12
  -2  11   5 10572.8 595.484   9
  -2  11   5 10846.4 564.109  13
  -2  11   5 10504.4 532.634  11
   2  11  -4 2733.70 323.352  13
   2  11  -4 3135.41 340.674   5
  -2  11   4 2814.57 336.359  21
   2 -11   4 3228.64 277.462   2
  -2  11   4 2536.50 260.663  12
  -2  11   4 2977.36 316.686   9
  -2  11   4 2459.62 277.145  13
  -2  11   4 2596.59 263.695  11
  -2  11   3 5954.84 378.010  12
  -2  11   3 5713.47 382.536  11
  -2  11   3 5022.90 430.395  21
   2 -11   3 4875.09 341.268   2
  -2  11   3 5993.15 436.066   9
   2  11  -3 5991.60 465.829   5
   2  11  -3 6053.96 453.283  13
  -2  11   2 33981.2 1208.16  10
  -2  11   2 34730.7 1192.40  11
   2  11  -2 35870.5 1349.84  21
   2  11  -2 36579.7 1340.69   5
  -2  11   2 36671.8 1351.14  21
  -2  11   2 35454.5 1298.00   9
   2  11  -2 34218.1 1346.08   9
   2  11  -1 4178.18 375.902  13
   2  11  -1 3855.58 392.938   9
   2  11  -1 4068.85 386.499   5
  -2  11   1 3489.49 312.612  10
  -2  11   1 3642.50 352.029   9
   2  11  -1 3389.56 370.622  21
  -2  11   0 506.840 187.467  21
   2  11   0 1166.69 247.427  21
  -2  11   0 914.589 179.655  10
   2  11   0 1091.07 220.741   9
  -2  11   0 512.319 175.586   9
   2  11   0 885.511 211.139  13
  -2  11  -1 3129.25 305.867  10
   2  11   1 3461.96 339.718  13
  -2  11  -1 3672.30 378.483  21
   2  11   1 4286.28 394.981   5
   2  11   1 3355.51 346.314   9
  -2  11  -1 3424.61 356.871   9
   2 -11  -1 3760.82 326.102   3
   2 -11  -2 36892.9 1250.08   3
   2  11   2 38358.7 1355.43   5
  -2  11  -2 36557.5 1351.29  21
   2  11   2 34186.8 1266.53  13
   2  11   2 36631.7 1359.10  21
  -2  11  -2 32148.0 1302.91   9
   2  11   2 37560.0 1325.83   9
  -2  11  -2 33162.7 1243.96  10
   2 -11  -3 6030.03 414.409   3
  -2  11  -3 5414.75 448.872   9
   2  11   3 6402.41 466.978   5
   2  11   3 6079.96 382.640  12
  -2  11  -3 5584.19 457.731  21
   2  11   3 5670.06 412.467  13
   2  11   3 5322.48 420.620   9
  -2  11  -3 5128.57 399.681  10
   2 -11  -4 2756.11 278.898   3
   2  11   4 2682.42 269.888  12
  -2  11  -4 2265.19 308.926   9
   2  11   4 3129.15 318.790   9
  -2  11  -4 2678.44 296.547  10
   2  11   4 2648.47 284.928  13
  -2 -11   4 2422.16 227.361   2
  -2  11  -4 3104.21 344.603  21
   2  11   5 10926.2 540.884  12
  -2  11  -5 9598.75 619.976   9
   2  11   5 12121.8 612.300   9
  -2  11  -5 10769.8 609.640  10
   2  11   5 10412.9 553.538  13
  -2 -11   5 11126.6 514.639   2
  -2  11  -5 10692.0 625.629  21
   2  11   6 350.111 147.778   9
  -2  11  -6 293.688 181.504   9
  -2  11  -6 300.683 162.630  21
   2  11   6 328.133 146.394  12
  -2 -11   6 353.741 114.286   2
  -2  11  -6 149.832 142.596  10
   2  11   7 11443.5 559.311  12
   2  11   7 12424.0 610.419   9
  -2  11  -8 244.025 116.961  20
  -2  11  -8 339.187 187.314  13
   2  11   8 186.442 134.317  12
  -2  11  -9 20610.9 802.628  20
  -2  11  -9 21258.7 913.894  13
   2  11   9 21161.4 826.256  12
  -2  11 -10 3954.59 353.871  13
  -2  11 -10 3639.14 300.436  20
   2  11  10 3960.90 318.652  12
  -2  11 -11 3236.82 307.487  13
   2  11  11 3617.12 303.621  12
  -2  11 -11 3843.69 303.931  20
   2  11  12 349.515 138.278  12
   2  11  13 6524.08 382.355  12
  -2 -11  14 4874.41 409.213  19
   2  11  14 5488.88 327.018  12
  -2 -11  15 2147.67 269.858  19
  -2  11 -15 2420.08 222.914   9
  -2 -11  16 9806.85 498.541  19
   2  11  16 9826.63 408.603  12
  -2 -11  17 8383.31 419.960  19
   2  11  17 9334.39 355.650  12
   2  12 -16 1418.93 157.714   9
  -2  12  16 1903.03 137.543  12
   2 -12  16 1596.07 155.948   4
  -2  12  15 6861.40 312.109  12
  -2  12  14 8173.30 373.995  12
  -2  12  13 10661.1 466.757  12
  -2  12  12 5277.54 325.189  12
   2  12 -11 7636.56 427.345  13
  -2  12  11 8264.29 427.651  12
   2  12 -10 1366.97 206.133  13
  -2  12  10 1330.61 196.498  12
   2  12  -9 6609.91 440.259  13
  -2  12   9 6841.02 405.132  12
  -2  12   8 20275.0 869.890  21
   2  12  -8 21743.4 893.291   5
  -2  12   8 20441.0 799.852  12
   2  12  -8 20919.0 889.798  13
   2  12  -7 413.588 165.548   5
  -2  12   7 240.026 152.059  21
  -2  12   7 241.695 136.960  12
   2  12  -7 254.228 165.779  13
   2  12  -6 2035.02 288.208  13
   2  12  -6 2261.87 293.466   5
  -2  12   6 2182.57 278.246   9
  -2  12   6 1875.72 235.133  12
  -2  12   6 2086.08 290.479  21
  -2  12   5 6534.07 493.665  21
   2  12  -5 6574.15 484.942  13
  -2  12   5 5794.42 404.967  13
   2  12  -5 6482.75 486.355   5
  -2  12   5 6854.87 465.274   9
  -2  12   5 6414.78 406.073  12
   2  12  -4 10728.5 640.068  13
  -2  12   4 11328.6 595.762  13
   2  12  -4 11530.8 660.742   5
  -2  12   4 11370.3 667.870  21
   2  12  -4 10063.2 658.126   9
  -2  12   4 11103.8 624.573   9
   2  12  -3 3127.30 352.030  13
   2  12  -3 3261.40 359.962   5
  -2  12   3 3242.67 323.957  13
  -2  12   3 3068.08 360.454  21
   2  12  -3 3396.49 381.261   9
  -2  12   3 3240.65 336.123   9
   2  12  -2 15582.4 806.969   5
  -2  12   2 17554.4 798.584  13
  -2  12   2 15279.9 813.434  21
  -2  12   2 16603.5 786.292   9
   2  12  -2 15237.4 809.564   9
   2  12  -1 1286.38 254.727  13
  -2  12   1 1398.98 253.872  13
   2  12  -1 1443.82 266.719   5
   2  12  -1 1082.76 245.071   9
  -2  12   1 1244.17 234.937   9
  -2  12   0 8039.04 568.585  21
   2  12   0 8118.86 536.588  13
  -2  12   0 8260.14 544.774  13
  -2  12   0 8545.21 547.699   9
   2  12   0 8068.31 548.355   9
   2  12   1 1048.70 214.693  13
   2  12   1 1290.60 248.353   9
  -2  12  -1 1075.69 230.969   9
  -2  12  -1 1119.70 242.772  21
   2  12   1 1208.35 255.384   5
   2  12   2 16816.2 796.648   9
  -2  12  -2 15973.5 806.894   9
  -2  12  -2 16283.4 830.165  21
   2  12   2 16084.1 770.231  13
   2  12   3 3413.30 338.910   9
  -2  12  -3 3091.46 356.869   9
  -2  12  -3 3292.76 371.857  21
   2  12   3 3905.66 343.565  13
   2  12   4 10753.2 599.115   9
  -2  12  -4 10911.3 651.302   9
  -2  12  -4 10285.2 636.119  21
   2  12   4 11135.0 585.611  13
  -2  12  -5 6056.52 468.225  21
  -2  12  -5 5408.22 458.840   9
   2  12   5 6380.23 410.775  13
   2  12   5 6295.57 397.201  12
   2  12   5 5096.37 400.117   9
  -2  12  -5 6049.19 477.253  13
  -2  12  -6 1621.12 274.125   9
   2  12   6 1995.56 248.673  12
  -2  12  -6 2079.01 295.421  13
   2  12   6 2306.19 267.038   9
  -2  12  -6 1602.80 259.400  21
  -2  12  -7 190.210 159.809  13
  -2  12  -7 210.398 150.237  21
   2  12   7 232.623 136.509  12
  -2  12  -7 241.626 179.016   9
   2  12   8 20764.4 798.701  12
  -2  12  -8 19248.8 900.026   9
  -2  12  -8 20803.1 901.777  13
   2  12   9 6869.67 408.066  12
  -2  12  -9 6427.89 470.415   9
  -2  12  -9 7073.20 472.768  13
   2  12  10 1282.45 193.979  12
  -2  12 -10 1061.76 219.446   9
  -2  12 -10 1025.80 200.175  13
   2  12  11 8535.97 433.215  12
  -2  12 -11 6981.54 463.325   9
  -2  12 -11 7911.23 449.297  13
  -2  12 -12 5326.81 380.845   9
   2  12  12 6240.97 352.644  12
  -2 -12  13 10461.5 551.126  19
   2  12  13 10671.3 460.866  12
  -2 -12  14 8519.20 470.094  19
  -2  12 -14 8705.35 415.373   9
   2  12  14 8825.56 393.242  12
  -2 -12  15 6438.32 370.384  19
   2  12  15 6586.33 304.872  12
   2  12  16 1723.08 133.773  12
   2  13 -15 613.251 101.189   9
   2 -13  14 174.075 84.4782   4
   2  13 -14 136.049 98.2007   9
   2 -13  13 729.210 131.578   4
   2  13 -13 574.769 145.008   9
   2 -13  12 215.938 114.672   4
   2  13 -12 224.898 139.735   9
   2  13 -11 3549.76 250.560  13
   2 -13  11 3122.90 269.568   4
   2  13 -11 2733.05 295.199   9
  -2  13  11 3410.17 248.177  12
   2  13 -10 10705.0 517.059  13
   2 -13  10 11475.9 541.217   4
   2  13 -10 10003.3 575.681   9
  -2  13  10 11616.9 499.124  12
   2 -13   9 2690.25 264.893   4
   2  13  -9 2772.90 272.684  13
   2 -13   8 13685.5 624.348   4
   2  13  -8 13460.2 647.029  13
   2 -13   7 9868.64 515.254   4
  -2  13   7 9522.77 552.776  21
   2  13  -7 9559.09 551.777  13
  -2  13   6 1406.84 253.133  21
   2  13  -6 1241.48 231.511  13
   2  13  -5 11269.6 661.626   9
  -2  13   5 10150.5 614.177  21
  -2  13   5 10511.1 581.428   9
   2  13  -5 10007.4 598.869  13
   2  13  -4 2944.15 347.954   9
  -2  13   4 3182.13 296.041  13
   2  13  -4 2939.87 335.384  13
  -2  13   4 3069.55 318.974   9
  -2  13   4 2666.55 332.912  21
  -2  13   3 4491.96 373.662  13
  -2  13   3 4647.12 425.638  21
  -2  13   3 5127.68 403.285   9
   2  13  -3 4922.91 435.364   9
  -2  13   2 578.868 178.822  13
  -2  13   2 694.744 193.506   9
   2  13  -2 761.873 222.106   9
  -2  13   2 1001.89 246.045  21
   2  13  -1 3252.29 352.296  13
  -2  13   1 3862.13 360.163  13
   2  13  -1 3528.81 371.131   9
  -2  13   1 3698.19 363.103   9
   2  13   0 5603.01 435.683  13
  -2  13   0 5595.77 470.569  21
  -2  13   0 5627.87 445.225   9
   2  13   0 5260.58 438.261   9
  -2  13   0 5372.79 440.638  13
   2  13   1 3814.69 356.796  13
  -2  13  -1 4361.19 387.183  13
  -2  13  -1 3700.01 393.688  21
  -2  13  -1 4036.96 377.252   9
   2  13   1 3269.04 350.227   9
  -2  13  -2 964.421 232.947  21
  -2  13  -2 706.686 204.951   9
   2  13   2 680.283 194.544   9
   2  13   2 781.510 190.144  13
  -2  13  -2 736.971 208.084  13
   2  13   3 4389.01 364.409  13
  -2  13  -3 4849.80 427.476  21
   2  13   3 4708.86 389.921   9
  -2  13  -3 4992.68 423.197   9
   2  13   4 3434.74 303.255  13
  -2  13  -4 2820.90 335.949  21
   2  13   4 3397.88 324.613   9
  -2  13  -4 3007.04 338.077   9
  -2  13  -4 3247.50 353.693  13
   2  13   5 10666.5 527.560  13
  -2  13  -5 10693.9 619.607  13
   2  13   5 12238.0 600.460   9
  -2  13  -5 9782.90 596.325   9
  -2  13  -5 9920.42 596.659  21
  -2  13  -6 1084.79 227.380   9
   2  13   6 1248.00 200.527   9
  -2  13  -6 1061.17 213.313  21
  -2  13  -6 965.027 221.014  13
  -2  13  -7 8483.76 508.761  21
  -2  13  -7 9268.43 557.147   9
  -2  13  -7 9825.47 570.105  13
  -2  13  -8 13327.6 668.105   9
  -2  13  -8 13211.8 656.037  13
  -2  13  -9 2660.92 282.071   9
  -2  13  -9 2517.54 272.444  13
   2  13  10 11625.5 504.321  12
  -2  13 -10 11786.6 574.301   9
  -2  13 -10 10852.5 540.553  13
   2  13  11 3098.28 237.586  12
  -2  13 -11 3145.58 251.208  13
  -2  13 -11 2978.08 265.399   9
  -2  13 -12 170.979 101.429   9
  -2  13 -13 761.491 122.456   9
  -2 -13  13 708.268 131.039  19
   2  14 -13 777.228 107.171   9
   2  14 -12 996.523 146.208   9
   2 -14  12 1109.24 122.607   4
   2  14 -11 604.208 141.114   9
   2 -14  11 731.377 120.012   4
   2  14 -10 2231.40 243.605   9
   2 -14  10 2138.67 188.722   4
   2  14 -10 2234.61 194.897  13
   2 -14   9 3281.91 240.844   4
   2  14  -9 3067.17 251.718  13
   2  14  -8 10596.1 519.012  13
   2  14  -7 3219.48 293.404  13
   2  14  -6 4484.76 358.163  13
  -2  14   6 5029.60 376.930  21
   2  14  -5 1378.90 249.327   9
  -2  14   5 1324.28 230.876  21
   2  14  -5 1260.65 227.799  13
   2  14  -4 2397.53 290.749  13
   2  14  -4 2774.87 308.548   9
  -2  14   4 2708.25 280.360   9
  -2  14   4 2502.15 310.165  21
  -2  14   3 11809.3 584.795  13
  -2  14   3 11994.7 668.411  21
   2  14  -3 13232.4 672.790   9
  -2  14   3 12927.7 630.955   9
  -2  14   2 373.935 164.772   9
   2  14  -2 489.059 194.846   9
  -2  14   2 364.112 192.033  21
  -2  14   2 487.554 162.155  13
   2  14  -2 416.573 177.283  13
   2  14  -1 11602.5 615.394   9
  -2  14   1 9759.48 557.916   9
  -2  14   1 9957.59 563.014  13
   2  14  -1 11267.8 596.873  13
   2  14   0 9084.96 534.443  13
  -2  14   0 9231.91 544.827  13
  -2  14   0 8902.68 528.771   9
   2  14   0 9619.95 552.698   9
  -2  14   0 8870.01 572.212  21
   2  14   1 10066.7 558.802  13
  -2  14  -1 11089.6 600.598  13
  -2  14  -1 10047.4 610.583  21
  -2  14  -1 11789.9 610.516   9
   2  14   1 11111.3 596.454   9
   2  14   2 542.723 179.788   9
  -2  14  -2 407.977 174.731   9
  -2  14  -2 225.856 179.116  21
   2  14   2 561.492 164.941  13
  -2  14  -2 431.080 170.418  13
   2  14   3 12668.4 594.225  13
  -2  14  -3 12570.7 638.482   9
   2  14   3 12669.1 616.878   9
  -2  14  -3 12464.9 671.687  21
  -2  14  -4 1935.07 268.178  13
  -2  14  -4 2169.80 283.214  21
   2  14   4 2179.84 251.833   9
  -2  14  -4 2718.61 296.102   9
  -2  14  -5 1399.84 222.554   9
  -2  14  -5 1383.10 231.929  13
   2  14   5 1662.80 214.109   9
  -2  14  -5 1199.72 214.216  21
  -2  14  -6 5302.72 390.671  13
  -2  14  -6 4881.33 371.070   9
  -2  14  -7 3594.08 314.835  13
  -2  14  -7 3282.71 296.182   9
  -2  14  -8 10098.8 519.005  13
  -2  14  -8 10690.1 521.983   9
  -2  14  -9 3366.30 273.801  13
  -2  14  -9 3182.83 262.835   9
  -2  14 -10 1978.49 198.425  13
  -2  14 -10 2330.29 211.188   9
  -2  14 -11 672.341 106.556  13
  -2  14 -11 782.885 120.980   9
   2  15 -11 1057.36 113.956   9
   2  15  -8 1349.17 161.654  13
   2  15  -7 6141.09 349.999  13
   2  15  -6 633.484 147.747  13
   2  15  -5 5582.22 361.602  13
   2  15  -5 5863.98 378.029   9
   2  15  -4 1291.39 191.928  13
   2  15  -4 1207.47 192.429   9
   2  15  -3-13.2727 119.000   9
   2  15  -2 3226.54 287.978  13
  -2  15   2 3102.73 274.223   9
   2  15  -2 3135.15 286.283   9
  -2  15   2 2631.79 292.158  21
   2  15  -1 5998.73 393.103  13
  -2  15   1 6625.87 397.815  13
  -2  15   1 6633.36 402.447   9
   2  15  -1 6652.72 409.012   9
   2  15   0 103.343 121.779   9
  -2  15   0 164.848 123.278   9
  -2  15   0 63.3717 151.698  21
  -2  15   0 66.0588 120.531  13
   2  15   0 25.5775 116.673  13
  -2  15  -1 6048.73 428.199  21
  -2  15  -1 6453.48 409.427  13
   2  15   1 5958.33 378.600  13
   2  15   1 6524.36 395.807   9
  -2  15  -1 6858.50 408.668   9
  -2  15  -2 2440.21 280.569  21
  -2  15  -2 2972.66 283.232  13
   2  15   2 3039.92 257.849  13
  -2  15  -2 2371.55 249.525   9
   2  15   2 3302.13 275.136   9
  -2  15  -3-12.2298 120.643   9
   2  15   3 68.6476 108.699   9
  -2  15  -4 1234.76 183.403   9
  -2  15  -5 5667.07 374.123  13
  -2  15  -5 5992.04 358.942   9
  -2  15  -6 537.145 145.138  13
  -2  15  -6 351.750 122.055   9
  -2  15  -7 6420.51 364.967  13
  -2  15  -7 6431.19 347.035   9
  -2  15  -8 1175.05 155.312  13
  -2  15  -8 1077.84 139.697   9
  -2  15  -9 993.677 132.424  13
  -2  15  -9 881.661 120.966   9
   2  16  -6 2655.67 196.415   9
   2  16  -5 10102.4 426.241  13
   2  16  -5 9717.87 418.572   9
   2  16  -4 1972.17 185.144   9
   2  16  -3 6638.29 342.569   9
   2  16  -2 8274.88 402.083  13
   2  16  -2 8742.28 403.823   9
   2  16  -1 3473.09 246.862  13
   2  16  -1 3318.51 243.093   9
  -2  16   0 2344.52 203.944  13
   2  16   0 2905.95 225.126   9
  -2  16   0 2819.05 224.963   9
  -2  16  -1 3276.83 242.430  13
  -2  16  -1 3576.22 246.035   9
   2  16   1 3306.86 237.433   9
  -2  16  -2 7886.97 394.307  13
  -2  16  -2 8772.32 393.448   9
  -2  16  -3 5632.00 321.346  13
  -2  16  -3 5768.77 305.545   9
  -2  16  -4 1991.76 175.720   9
  -2  16  -5 9635.73 420.916  13
  -2  16  -5 9763.21 391.678   9
  -2  16  -6 2533.95 196.754  13
  -2  16  -6 3267.81 189.620   9
   3   0   0 40.4327 69.3181   8
  -3   0   0 86.4357 46.6646   1
  -3   0   0 88.0223 45.3927  10
   3   0  -1 8049.84 311.037   8
  -3   0   1 8006.02 262.981  10
   3   0   1 7760.94 309.015   8
   3   0   1 7543.83 308.492   7
   3   0   1 7588.79 237.962   3
   3   0  -1 7628.92 262.016   3
  -3   0  -1 7486.74 260.295   1
  -3   0   1 8349.52 271.767   1
   3   0  -2 248290. 6100.88   8
  -3   0   2 257792. 6048.99   1
   3   0  -2 230092. 6028.96  18
   3   0   2 241048. 5986.33   3
   3   0   2 255879. 6061.82   2
  -3   0   2 269038. 6040.52  10
   3   0  -2 247433. 6048.10   3
  -3   0   3 599521. 14857.0   1
   3   0  -3 595735. 14848.1  18
   3   0   3 637781. 14861.3   2
  -3   0  -3 601497. 14767.9  11
   3   0   3 637622. 14906.5   8
  -3   0   4 58556.7 1452.06   1
   3   0  -4 69054.6 1464.59  18
   3   0   4 61538.0 1442.68   2
  -3   0  -4 51604.3 1327.72  11
   3   0  -4 69054.2 1514.68   8
   3   0  -5 83439.5 2263.00   3
   3   0   5 86468.9 2301.44   7
  -3   0   5 84225.4 2235.67   1
   3   0   5 88007.4 2210.25   2
   3   0  -5 87082.9 2263.48   8
   3   0   6 132628. 3241.68   7
   3   0  -6 120345. 3152.72   8
   3   0  -6 135892. 3213.89   3
   3   0   6 123633. 3109.91   2
   3   0  -6 117760. 3139.89  18
   3   0  -7 165518. 4158.11   3
   3   0   7 158673. 4033.57   2
   3   0   7 169692. 4189.04   7
   3   0  -7 163103. 4085.84  18
   3   0   8 1990.43 139.058   2
   3   0   8 2046.41 211.749   7
   3   0  -8 1837.02 165.952  18
   3   0  -9 7421.42 392.468   3
   3   0  -9 6716.02 338.509  18
   3   0   9 7829.43 417.755   7
   3   0   9 7020.90 296.205   2
   3   0 -10 47618.6 1435.24  18
   3   0  10 51348.3 1360.79   2
  -3   0 -10 48270.7 1449.90  18
   3   0 -10 51813.6 1527.84   3
   3   0  10 50660.0 1548.53   7
   3   0  10 50658.0 1424.63   8
  -3   0  10 47245.5 1435.51   1
   3   0 -11 2386.51 214.697  18
   3   0  11 2330.48 167.282   2
  -3   0  11 2425.31 168.456   2
   3   0 -11 2581.44 259.557   3
   3   0  11 2383.69 257.216   7
  -3   0 -11 2291.04 221.062  18
   3   0 -12 13208.1 583.396  17
  -3   0  12 13000.5 643.617  19
   3   0 -12 12533.0 630.335   3
  -3   0 -12 14529.9 611.523  18
   3   0 -12 12509.0 561.234  18
   3   0  12 13397.9 660.725   7
  -3   0  12 12753.8 463.996   2
  -3   0 -13 46408.1 1449.24  18
   3   0 -13 46047.3 1415.46  18
   3   0 -13 47137.2 1437.39  17
  -3   0  13 42197.2 1491.15  19
   3   0 -13 41924.9 1480.99   3
   3   0  13 43606.8 1519.49   7
  -3   0 -14 46583.2 1532.19  18
   3   0 -14 49134.7 1524.41  18
  -3   0 -14 47783.1 1509.92  17
   3   0 -14 50180.7 1542.74  17
  -3   0  14 44344.0 1591.76  19
   3   0 -14 45441.5 1590.93   3
  -3   0  15 10994.2 621.623  19
   3   0 -15 11087.8 572.029  17
  -3   0 -15 11093.0 557.018  17
   3   0 -15 10199.7 542.423  18
  -3   0 -15 10073.1 559.526  18
   3   0  15 9923.79 623.231   7
  -3   0 -16 1498.37 229.878  18
   3   0 -16 1932.08 236.626  18
  -3   0  16 1649.94 268.121  19
  -3   0 -16 1822.21 231.208  17
   3   0 -16 1661.48 236.650  17
   3   0  16 1463.58 259.921   7
  -3   0 -17 15163.6 681.981  17
   3   0 -17 14889.3 694.218  17
   3   0 -17 15448.4 715.783  16
  -3   0  17 15148.2 743.106  19
  -3   0 -18 27648.8 990.605  17
   3   0 -18 28118.1 1034.68  16
   3   0  18 26823.8 1045.93  14
  -3   0  18 26651.4 1036.07  19
   3   0 -19 40790.6 1336.98  16
  -3   0  19 43065.4 1347.29  19
   3   0  19 38167.3 1338.95  14
   3   0  20 660.239 161.641  14
   3   0  20 564.810 155.284  12
  -3   0  20 386.407 142.006  12
   3   0 -20 337.144 146.264  16
   3   0  21 104.774 102.618  14
   3   0 -21 69.8107 116.657  16
   3   0  21 65.7361 109.282  12
  -3   0  21 55.6159 106.169  12
   3   0 -22 9489.22 401.087  16
   3   0  22 8306.63 387.442  14
   3   0  22 9730.48 392.353  12
  -3   0  22 9088.69 383.265  12
  -3   0 -23 311.726 77.6664  16
   3   0 -23 240.971 70.7825  16
  -3   1  22 1835.10 161.147  12
   3  -1  22 1684.87 165.671  12
   3  -1  22 2086.90 176.472  14
  -3   1  21 12115.5 508.935  12
   3  -1  21 12242.8 509.860  12
   3  -1  21 11869.3 521.061  14
  -3   1  20 6036.63 371.051  12
   3  -1  20 6516.93 396.710  14
  -3   1  19 18542.2 743.703  12
   3  -1  19 17592.7 768.095  14
   3   1 -18 1931.02 245.523  17
  -3   1  18 1660.98 227.052  19
   3   1 -17 54165.2 1712.07  17
  -3   1  17 53831.6 1710.95  19
   3  -1  16 12704.8 729.957   7
   3   1 -16 11852.5 601.467  18
  -3  -1 -16 11409.8 612.226  18
  -3   1  16 12026.2 638.533  19
   3  -1  15 3388.31 369.565   7
   3   1 -15 3447.66 306.702  18
  -3  -1 -15 3631.22 326.793  18
  -3   1  15 3952.00 366.113  19
   3   1 -15 4179.68 341.977  17
   3   1 -14 12417.5 604.122  17
   3  -1  14 13026.1 707.590   7
  -3  -1 -14 12242.5 606.515  18
  -3   1  14 12451.4 500.054  11
  -3   1  14 12278.3 643.039  19
  -3   1  13 21595.2 913.997  19
   3  -1  13 24844.3 1008.45   7
  -3  -1 -13 24587.4 907.490  18
   3   1 -13 24273.0 967.617   3
   3   1 -13 22573.7 881.826  17
  -3   1  12 12890.9 610.654  19
   3   1 -12 10037.6 522.427  17
   3  -1  12 11430.1 459.934   2
   3   1 -12 10406.1 580.735   3
  -3  -1 -12 13235.0 576.293  18
   3  -1  12 14231.6 670.495   7
  -3   1  11 132234. 3344.50   2
   3   1 -11 133187. 3601.31   3
   3  -1  11 135219. 3645.29   7
   3  -1  11 137860. 3406.60   2
  -3  -1 -11 128162. 3513.94  18
  -3   1  10 33560.9 1102.44   1
   3   1 -10 35683.2 1195.04   3
   3  -1  10 37991.8 1238.53   7
   3  -1  10 37563.0 1057.73   2
  -3  -1 -10 37782.9 1142.89  18
   3   1  -9 93295.0 2679.12   3
   3  -1   9 103491. 2738.03   7
   3  -1   9 99642.0 2551.80   2
  -3   1   9 100581. 2610.65   1
   3   1  -8 19680.6 708.834   3
   3  -1   8 20254.9 743.603   7
  -3   1   8 19104.2 650.706   1
   3  -1   8 19310.6 610.644   2
  -3   1   7 136049. 3543.13   1
   3  -1   7 141595. 3503.88   2
   3   1  -7 143918. 3613.03   3
   3   1  -6 78623.4 2074.42   8
   3  -1   6 79792.2 2007.76   2
  -3   1   6 75763.0 2030.85   1
   3   1  -5 30671.7 959.769   8
   3  -1   5 34036.8 909.548   2
   3  -1   4 264934. 6231.50   7
   3  -1   4 245113. 6130.68   2
   3   1  -4 249237. 6201.49   8
   3   1  -3 182635. 4707.09   8
   3  -1   3 181271. 4711.46   7
   3   1  -3 188819. 4669.92   3
   3  -1   3 188483. 4644.65   2
   3  -1   2 43345.2 1186.76   7
   3   1  -2 43374.8 1134.06   3
   3   1  -2 43107.4 1192.05   8
  -3   1   2 40913.4 1135.15  10
  -3   1   1 108978. 2567.96  10
   3   1  -1 106776. 2619.86   8
   3  -1   1 105836. 2605.43   7
   3   1  -1 100903. 2537.37   3
   3  -1   1 102608. 2561.48   2
  -3  -1  -1 105962. 2532.09   1
  -3  -1   0 41763.6 1089.51  10
  -3   1   0 47231.0 1168.08  10
   3   1   0 41861.2 1196.76   8
   3  -1   0 46594.3 1190.38   8
   3  -1   0 39068.0 1171.92   7
   3   1   0 45157.8 1116.70   3
   3  -1   0 43181.1 1127.74   3
  -3   1   0 48705.9 1147.99   1
  -3  -1   0 41065.5 1124.63   1
  -3  -1   1 105243. 2502.13   1
   3  -1  -1 106663. 2557.67   8
  -3   1  -1 100104. 2534.69  10
  -3   1  -1 97808.3 2461.30  11
   3   1   1 101336. 2455.31   3
   3  -1  -1 95095.6 2499.19   3
   3  -1  -2 42215.0 1110.03  18
   3   1   2 42782.7 1169.98   8
   3   1   2 41607.1 1042.73   3
  -3  -1   2 41930.2 1114.92   1
  -3   1  -2 45192.3 1071.68  11
   3  -1  -2 41632.7 1153.20   8
   3   1   2 40321.4 1162.95   7
  -3   1  -3 192881. 4706.98  11
   3  -1  -3 195687. 4808.19   8
  -3  -1   3 183700. 4773.03   1
   3  -1  -3 201363. 4774.21  18
   3   1   3 206233. 4830.30   8
   3   1   3 195489. 4834.29   7
  -3   1  -4 241663. 5782.15  11
   3  -1  -4 229956. 5887.73   3
   3   1   4 245208. 5934.22   7
   3   1   4 248219. 5912.75   8
   3  -1  -4 262386. 5901.18   8
   3  -1  -4 216578. 5849.04  18
  -3  -1   4 241445. 5871.91   1
  -3  -1   5 31555.6 877.579   1
   3  -1  -5 29481.6 864.036  18
   3   1   5 29612.3 840.524   2
   3  -1  -5 31236.8 906.614   3
   3  -1  -5 29797.6 871.315   8
   3   1   5 31455.9 896.486   8
   3   1   5 31699.4 936.864   7
   3   1   6 73182.7 2115.43   7
   3   1   6 79141.2 2078.86   8
   3  -1  -6 82476.7 2068.61  18
   3   1   6 79429.8 2024.00   2
   3  -1  -6 80465.2 2110.94   3
   3  -1  -6 75046.7 2041.03   8
  -3  -1   6 86876.2 2084.80   1
   3   1   7 138704. 3480.72   7
   3   1   7 134128. 3402.38   8
   3  -1  -7 133610. 3397.50  18
   3   1   7 137254. 3345.11   2
   3  -1  -7 136526. 3461.69   3
   3  -1  -7 129835. 3348.85   8
  -3  -1   7 131807. 3407.57   1
   3   1   8 18446.8 575.384   2
   3  -1  -8 19303.8 691.940   3
  -3  -1   8 20419.1 657.406   1
   3  -1  -8 16880.8 621.133  18
   3   1   8 21254.8 719.426   7
   3   1   8 18846.0 627.891   8
   3   1   9 92475.6 2417.96   2
  -3  -1   9 98412.8 2532.93   1
   3   1   9 95511.5 2482.91   8
   3  -1  -9 100096. 2524.29  18
   3  -1  -9 98579.6 2605.97   3
   3   1  10 38184.6 1099.47   8
   3  -1 -10 37796.8 1148.23  18
   3  -1 -10 39099.9 1228.86   3
  -3  -1  11 134333. 3435.67   2
   3  -1 -11 127133. 3595.86   3
   3   1  11 131713. 3625.24   7
   3  -1 -12 11850.5 598.979   3
  -3  -1  12 12553.4 466.379   2
   3  -1 -12 12681.8 551.892  17
  -3   1 -12 11293.1 524.777  20
   3   1  12 12532.0 615.096   7
   3  -1 -12 11802.3 536.103  18
   3  -1 -13 22084.9 923.741   3
  -3  -1  13 22758.3 744.289   2
  -3  -1  13 23235.1 974.610  19
   3  -1 -13 25036.2 886.379  17
   3  -1 -13 22035.6 852.084  18
   3   1  13 23957.2 956.623   7
  -3   1 -13 24109.5 868.344  20
   3  -1 -14 12893.6 666.404   3
  -3  -1  14 12615.9 688.642  19
   3  -1 -14 12755.6 596.626  17
   3  -1 -14 10988.3 567.462  18
   3   1  14 13065.7 677.800   7
  -3   1 -14 12770.7 588.314  20
   3  -1 -15 3176.74 334.459   3
  -3   1 -15 3684.97 309.954  20
   3   1  15 3424.93 352.624   7
  -3   1 -15 3622.61 318.709  17
   3  -1 -15 3900.67 321.659  17
  -3  -1  15 3796.57 381.674  19
   3  -1 -15 3867.52 323.292  18
  -3   1 -15 3882.47 330.134  18
  -3   1 -16 12270.7 613.808  17
   3  -1 -16 11102.6 585.601  18
  -3   1 -16 11746.9 610.236  18
  -3  -1  16 12203.4 681.273  19
  -3   1 -16 12884.8 604.696  20
  -3  -1  17 51743.3 1769.56  19
  -3   1 -17 53983.3 1688.50  17
   3  -1 -17 52431.4 1683.70  16
  -3   1 -17 55415.1 1660.90  20
   3   1  17 53083.3 1735.60  14
   3  -1 -18 1753.30 245.671  16
  -3   1 -18 1729.99 231.233  17
   3   1  18 1936.07 268.544  14
  -3  -1  18 1873.89 261.597  19
  -3   1 -19 18554.5 740.936  17
   3  -1 -19 17302.6 744.710  16
   3   1  19 18645.4 790.796  14
  -3  -1  19 17986.7 780.265  19
   3   1  19 18962.8 757.756  12
   3  -1 -20 6046.87 379.921  16
  -3   1 -20 6111.27 354.873  17
   3   1  20 6200.90 393.944  14
   3   1  20 6025.44 371.265  12
  -3  -1  21 11276.8 490.270  12
   3   1  21 12156.3 506.691  12
   3   1  21 11881.9 523.857  14
   3  -1 -21 12068.6 515.688  16
   3   1  22 2010.81 165.647  12
  -3  -1  22 1734.28 161.882  12
   3  -1 -22 2292.82 189.185  16
   3   1  22 1558.46 164.089  14
   3  -2  22 785.428 115.910  14
   3  -2  22 665.785 108.217  12
  -3   2  22 615.326 107.059  12
   3   2 -22 751.383 118.179  16
   3  -2  21 1484.36 176.590  14
  -3   2  21 1513.93 172.708  12
   3   2 -21 1537.79 179.298  16
   3  -2  20 35986.7 1178.07  14
  -3   2  20 36214.4 1155.00  12
   3   2 -20 35325.8 1153.85  16
   3   2 -19 28705.0 1020.56  16
  -3   2  19 30001.2 1027.32  12
   3  -2  19 27523.8 1030.23  14
  -3   2  18 3315.34 299.573  12
   3   2 -18 3220.44 314.413  17
   3   2 -18 3534.41 320.558  16
   3   2 -17 3331.79 316.650  17
   3   2 -17 2912.28 306.682  16
  -3   2  17 2927.19 279.865  19
   3   2 -16 20059.9 827.529  16
   3   2 -16 21334.3 866.913  17
  -3   2  16 19179.8 819.644  19
  -3   2  15 4798.53 374.201  19
   3   2 -15 5213.53 394.899  17
   3   2 -15 5146.60 368.527  18
  -3  -2 -15 5423.53 394.556  18
   3  -2  15 4383.98 438.560   7
  -3   2  14 18220.0 797.281  19
   3  -2  14 18526.8 902.394   7
   3   2 -14 19969.5 785.550  18
  -3  -2 -14 18809.8 793.890  18
   3   2 -14 20222.4 817.873  17
   3  -2  13 2484.34 207.265   2
   3   2 -13 2772.49 272.674  17
  -3   2  13 2507.49 264.638  19
   3  -2  13 2118.99 286.648   7
  -3   2  13 2175.84 184.850  11
   3   2 -13 2015.05 221.203  18
  -3  -2 -13 2333.35 250.637  18
   3  -2  12 4641.54 275.883   2
   3   2 -12 4678.06 332.944  17
  -3   2  12 4097.90 330.427  19
   3  -2  12 4705.04 389.903   7
  -3   2  12 4450.08 261.478  11
   3   2 -12 4441.02 306.470  18
  -3  -2 -12 5150.58 344.284  18
   3  -2  11 34915.9 1222.54   7
   3   2 -11 32255.4 1166.65   3
  -3  -2 -11 34998.3 1124.73  18
   3   2 -11 31922.7 1101.33  17
   3  -2  11 33886.8 1024.81   2
   3   2 -11 35467.1 1095.03  18
   3   2 -10 7746.92 374.242  18
   3   2 -10 7215.94 427.541   3
  -3   2  10 7793.59 374.486   1
   3  -2  10 8065.83 346.196   2
   3  -2   9 11644.5 428.517   2
   3   2  -9 10783.5 448.988  18
  -3   2   9 10684.9 442.680   1
   3   2  -8 84126.6 2313.17   3
   3   2  -8 83937.3 2222.51  18
  -3   2   8 77628.1 2213.60   1
  -3   2   7 150029. 3733.42   1
   3  -2   7 149815. 3711.76   2
   3   2  -7 149769. 3733.91  18
   3  -2   7 140125. 3837.38   7
  -3   2   6 4448.49 222.505   1
   3  -2   6 4014.77 205.189   2
  -3   2   5 234260. 5460.55   1
   3  -2   5 209533. 5537.00   7
   3   2  -5 195002. 5504.02   8
   3  -2   5 236219. 5448.56   2
   3   2  -5 221746. 5444.52  18
   3   2  -4 2462.07 171.832   3
  -3   2   4 2650.94 152.883   1
   3  -2   4 2195.50 183.022   7
   3   2  -4 2152.23 181.484   8
   3  -2   4 2428.72 146.697   2
   3   2  -4 2317.29 142.896  18
  -3   2   3 141796. 3484.44   1
   3   2  -3 137662. 3513.26   3
  -3   2   3 147867. 3530.44  10
   3  -2   3 141581. 3559.31   7
   3   2  -3 131058. 3558.02   8
   3   2  -3 141388. 3474.19  18
  -3  -2  -2 232641. 5734.52   1
  -3   2   2 240161. 5769.35   1
   3  -2   2 239817. 5838.86   7
  -3   2   2 233273. 5806.19  10
   3   2  -2 234834. 5788.62   3
   3   2  -2 251432. 5868.63   8
   3   2  -2 234448. 5755.01  18
   3  -2   2 233695. 5777.38   2
   3  -2   1 262976. 6369.60   7
  -3  -2  -1 261518. 6282.38   1
  -3   2   1 263299. 6310.53   1
  -3   2   1 247197. 6348.65  10
   3   2  -1 256523. 6309.59   3
   3   2  -1 259402. 6396.85   8
   3  -2   1 265869. 6328.12   2
  -3   2   1 256468. 6289.14  11
   3  -2   0 38572.4 1082.47   7
   3   2   0 40622.5 1026.05   3
  -3  -2   0 40469.6 1024.70   1
  -3   2   0 39035.9 1089.35  10
   3  -2   0 37516.0 1056.95   2
  -3   2   0 38821.6 1020.57  11
   3   2   1 261768. 6193.89   8
  -3   2  -1 238223. 6166.54  10
  -3   2  -1 240612. 6082.46  11
  -3  -2   1 260130. 6102.07   1
   3  -2  -1 259650. 6138.81   2
  -3   2  -2 228020. 5666.69  11
   3   2   2 243830. 5782.26   8
   3  -2  -2 230815. 5693.62  18
  -3  -2   2 236056. 5702.58   1
   3  -2  -2 239797. 5742.53   8
  -3   2  -3 134817. 3388.01  11
   3   2   3 141873. 3495.99   8
   3   2   3 139072. 3488.04   7
   3  -2  -3 134389. 3456.56   8
  -3  -2   3 139006. 3437.06   1
   3  -2  -3 133564. 3461.39   3
  -3   2  -4 2434.47 113.700  11
   3  -2  -4 2438.85 153.482   8
   3   2   4 2300.45 162.600   8
   3   2   4 2312.97 172.060   7
   3  -2  -4 2471.34 146.362  18
  -3  -2   4 2585.24 152.056   1
   3  -2  -4 2211.31 160.804   3
   3   2   5 215726. 5325.50   8
   3  -2  -5 217092. 5284.46   8
   3  -2  -5 225972. 5295.81  18
   3  -2  -5 221614. 5338.49   3
   3   2   5 210158. 5347.50   7
  -3   2  -5 200506. 5215.91  11
  -3  -2   5 232785. 5314.06   1
   3  -2  -6 3322.87 194.720  18
   3  -2  -6 3143.40 220.092   3
   3   2   6 4164.21 219.101   8
   3  -2  -6 3415.82 173.702   8
   3   2   6 4114.06 241.959   7
  -3  -2   6 3188.88 200.001   1
   3  -2  -7 146708. 3784.95  18
   3   2   7 144887. 3779.06   8
   3   2   7 157231. 3865.83   7
  -3  -2   7 146249. 3796.95   1
   3  -2  -8 85659.7 2294.20  18
   3  -2  -8 90282.0 2373.12   3
   3   2   8 84587.0 2265.24   8
   3   2   8 87780.8 2365.90   7
  -3  -2   8 89928.6 2324.41   1
   3  -2  -9 10773.9 491.042   3
   3   2   9 9763.31 391.542   8
   3  -2  -9 10861.5 445.653  18
   3   2   9 10699.7 489.284   7
   3   2  10 7169.01 408.177   7
   3  -2 -10 7788.08 376.127  18
   3  -2 -10 8184.08 434.475   3
  -3  -2  10 7727.32 345.896   2
   3   2  11 32632.2 1149.95   7
   3  -2 -11 37528.2 1119.71  18
   3  -2 -11 36485.3 1192.39   3
  -3  -2  11 33483.1 1033.24   2
  -3   2 -11 32811.2 1109.55  18
   3  -2 -12 4575.34 356.581   3
  -3  -2  12 4872.94 278.100   2
   3   2  12 5122.29 368.423   7
  -3   2 -12 4794.82 335.632  18
   3  -2 -12 4590.78 316.025  18
  -3   2 -12 4824.86 334.739  20
   3  -2 -12 5200.89 325.375  17
  -3  -2  12 5027.75 413.681  19
   3  -2 -13 1972.98 256.074   3
  -3  -2  13 2172.31 182.781   2
   3   2  13 2283.25 259.073   7
  -3   2 -13 2332.28 243.801  18
   3  -2 -13 2482.95 241.052  18
  -3   2 -13 2432.01 244.775  20
   3  -2 -13 1884.45 213.969  17
  -3  -2  13 2152.02 287.114  19
  -3  -2  14 19892.0 907.144  19
   3   2  14 18302.6 820.597   7
   3  -2 -14 18729.1 765.931  18
  -3   2 -14 19100.9 790.240  18
  -3  -2  14 18394.6 655.764   2
  -3   2 -14 18302.6 769.276  20
   3  -2 -14 18964.2 841.870   3
   3  -2 -15 5431.46 424.853   3
   3   2  15 5791.60 421.920  14
  -3   2 -15 4852.44 380.793  17
  -3   2 -15 5189.54 373.835  20
  -3   2 -15 5438.33 388.145  18
   3  -2 -15 5108.18 371.411  18
  -3  -2  15 5256.16 464.860  19
  -3   2 -16 18177.1 798.683  20
  -3  -2  16 18617.2 921.396  19
   3   2  16 19588.5 858.060  14
   3  -2 -16 20920.5 836.418  16
  -3   2 -16 21409.0 862.945  17
  -3   2 -17 3576.67 314.739  20
  -3  -2  17 3316.57 373.193  19
   3   2  17 2981.67 320.947  14
  -3   2 -17 3340.18 312.181  17
   3  -2 -17 2535.24 290.307  16
  -3  -2  18 3309.38 353.941  19
   3   2  18 3143.64 315.635  14
   3  -2 -18 3634.34 319.967  16
  -3   2 -18 3149.05 304.494  17
   3   2  18 3572.78 311.930  12
  -3  -2  19 30245.9 1108.41  19
   3   2  19 30213.3 1044.04  12
   3   2  19 28421.1 1064.61  14
   3  -2 -19 28959.0 1035.66  16
  -3   2 -19 29534.8 1046.72  17
   3  -2 -20 36016.1 1180.36  16
  -3  -2  20 35568.5 1208.81  19
   3   2  20 38184.7 1191.84  12
  -3   2 -20 37414.7 1184.45  17
   3   2  20 37153.2 1221.26  14
   3   2  21 1627.02 180.081  12
  -3   2 -21 1830.65 174.048  17
   3   2  21 1858.75 210.238  14
   3  -2 -21 1534.26 181.020  16
   3  -2 -22 735.431 123.146  16
  -3  -2  22 710.732 109.142  12
   3   2  22 754.744 114.830  12
   3   2  22 646.072 119.576  14
   3   3 -22 5632.27 264.428  16
  -3   3  22 5321.97 257.238  12
   3  -3  22 5282.68 255.540  14
   3  -3  22 5785.08 266.319  12
   3  -3  21 14867.5 558.032  14
  -3   3  21 13063.8 530.307  12
   3   3 -21 14547.1 545.050  16
   3  -3  20 9694.99 478.607  14
   3   3 -20 10180.3 472.350  16
  -3   3  20 9849.35 469.345  12
  -3   3  19 3077.59 274.997  12
   3   3 -19 3406.76 303.475  17
   3   3 -19 3292.91 281.578  16
  -3   3  18 20902.2 836.212  12
   3   3 -18 21208.7 860.925  17
   3   3 -18 21152.7 828.238  16
   3   3 -17 2835.66 299.468  17
   3   3 -17 2936.26 289.818  16
  -3   3  17 2673.34 276.249  12
  -3   3  17 2553.05 248.151  14
   3   3 -16 2184.15 258.873  16
   3   3 -16 2166.36 273.481  17
  -3   3  16 2188.71 265.516  12
  -3   3  16 2495.61 243.773  14
  -3   3  15 3877.98 320.667  19
   3  -3  15 4066.17 421.103   7
  -3  -3 -15 4479.09 358.383  18
   3   3 -15 4030.34 323.628  18
   3   3 -15 4904.22 352.994  16
   3   3 -15 4395.71 363.349  17
  -3   3  15 3504.82 319.643  12
  -3   3  15 4209.48 316.677  14
  -3   3  14 1965.88 231.329  19
   3  -3  14 2079.17 305.699   7
   3   3 -14 2003.45 250.768  17
  -3   3  14 2289.68 235.016  14
   3   3 -14 2084.72 231.158  18
  -3  -3 -14 2165.74 250.226  18
  -3   3  13 34947.0 1143.50  14
   3   3 -13 36344.1 1216.81  17
   3  -3  13 34874.7 1104.68   2
  -3   3  13 33624.7 1169.21  19
   3  -3  13 32557.2 1306.08   7
  -3   3  13 35292.8 1065.85  11
   3   3 -13 34148.4 1153.10  18
  -3  -3 -13 37084.3 1210.05  18
  -3   3  12 3205.22 253.731  14
   3  -3  12 3014.35 230.756   2
  -3   3  12 3343.98 220.911  11
  -3  -3 -12 3107.05 271.165  18
   3   3 -12 2981.54 249.896  18
  -3   3  12 3153.95 276.296  19
   3  -3  11 7736.63 376.962   2
  -3  -3 -11 8483.16 433.135  18
  -3   3  11 7829.63 357.019  11
   3   3 -11 8005.37 402.829  18
   3  -3  10 25310.2 790.747   2
  -3  -3 -10 22140.5 812.848  18
  -3   3  10 24718.1 802.840   1
   3  -3  10 26767.3 963.845   7
  -3   3  10 23663.0 753.794  11
   3   3 -10 21344.4 785.943  18
   3  -3   9 20084.5 655.721   2
  -3   3   9 19017.2 656.100   1
   3   3  -9 18295.9 741.609   3
  -3   3   9 19695.0 627.927  11
   3   3  -9 19543.7 666.969  18
  -3  -3  -9 18054.0 671.869  18
   3  -3   9 17654.6 753.352   7
   3  -3   8 17207.6 704.255   7
  -3   3   8 17828.6 579.623  11
   3  -3   8 18253.2 607.525   2
  -3   3   8 17054.9 604.116   1
   3   3  -8 18283.4 614.847  18
   3  -3   7 17288.6 671.343   7
  -3   3   7 16186.8 554.876   1
  -3   3   7 16089.1 534.719  11
   3  -3   7 16624.0 559.135   2
   3   3  -7 16367.0 559.411  18
   3  -3   6 26946.5 885.931   7
  -3   3   6 27288.9 769.920  11
  -3   3   6 26580.6 784.666   1
   3  -3   6 25716.4 783.222   2
   3   3  -6 24919.0 772.774  18
   3  -3   5 55109.1 1534.47   7
  -3   3   5 54020.1 1413.38  11
   3   3  -5 52536.1 1497.52   3
  -3   3   4 16949.6 583.672  10
   3   3  -4 16595.9 584.300   3
   3   3  -4 17248.0 531.539  18
   3  -3   4 17924.3 619.110   7
  -3   3   4 17525.4 541.953   1
   3   3  -4 17370.2 626.509   8
  -3   3   3 11064.3 363.665  11
  -3  -3  -3 11403.1 328.733   1
  -3   3   3 10680.7 367.647   1
   3  -3   3 10944.6 377.523   2
  -3   3   3 9563.09 403.344  10
   3   3  -3 9720.63 395.741   3
   3  -3   3 10961.7 433.093   7
   3   3  -3 9878.66 434.118   8
   3   3  -3 11701.3 365.278  18
   3   3  -2 40522.8 1046.36  18
   3  -3   2 39266.3 1074.84   2
  -3   3   2 38780.9 1062.03   1
  -3  -3  -2 38200.3 1013.87   1
   3   3  -2 38012.6 1156.49   8
  -3   3   2 40930.5 1060.82  11
   3  -3   2 40656.4 1135.54   7
   3   3  -2 38529.5 1089.68   3
   3  -3   1 4053.17 225.051   7
  -3   3   1 4867.34 246.733  10
  -3   3   1 4593.07 197.845   1
  -3  -3  -1 4473.39 169.246   1
  -3   3   1 5112.41 203.068  11
   3  -3   1 5007.85 219.349   2
   3  -3   0 120459. 2899.73   7
  -3   3   0 110117. 2917.65  10
   3  -3   0 118276. 2869.93   2
  -3  -3   0 114602. 2816.17   1
  -3   3   0 112084. 2845.36   1
  -3   3   0 116249. 2837.38  11
   3   3   0 105516. 2926.89   8
   3  -3  -1 4464.87 210.088   2
   3   3   1 3963.09 237.245   8
  -3  -3   1 3937.05 173.651   1
  -3   3  -1 4444.04 184.559  11
  -3   3  -2 40492.7 1022.89  11
   3   3   2 37470.7 1105.80   8
   3  -3  -2 38178.8 1064.57   3
   3  -3  -2 36080.0 1049.57   2
  -3  -3   2 38496.9 1023.51   1
   3  -3  -2 39596.5 1021.29  18
  -3   3  -3 10512.1 349.722  11
   3  -3  -3 11714.5 365.894  18
   3   3   3 10722.6 421.363   8
   3  -3  -3 11235.6 405.666   3
  -3  -3   3 10192.9 359.255   1
   3  -3  -3 11186.9 388.982   8
   3  -3  -4 18957.1 602.556   3
   3   3   4 18904.2 610.912   8
   3  -3  -4 17321.3 556.537   8
   3   3   4 17952.5 584.564   7
   3  -3  -4 18065.0 553.042  18
  -3  -3   4 18501.7 565.156   1
  -3   3  -4 17788.3 527.561  11
   3  -3  -5 53532.6 1439.33   3
   3   3   5 53304.0 1426.96   8
   3  -3  -5 48560.9 1358.11   8
   3   3   5 49121.3 1416.73   7
  -3  -3   5 50405.9 1394.97   1
  -3   3  -5 50050.6 1339.78  11
  -3  -3   6 24048.7 758.813   1
   3   3   6 25892.1 770.293   8
   3  -3  -6 24548.8 798.349   3
   3  -3  -6 23780.8 740.666  18
   3   3   6 26193.0 795.499   7
   3   3   7 15286.5 575.205   7
   3  -3  -7 16781.7 606.730   3
   3  -3  -7 16982.5 558.824  18
   3   3   7 17059.7 552.326   8
  -3  -3   7 14390.3 553.505   1
   3  -3  -8 18059.6 605.435  18
   3  -3  -8 19302.7 676.619   3
   3   3   8 17156.0 632.373   7
   3   3   8 15731.8 550.486   8
   3   3   9 18089.8 684.497   7
   3  -3  -9 20231.4 667.085  18
   3  -3  -9 19741.8 721.729   3
   3  -3 -10 24385.2 865.355   3
  -3  -3  10 23035.6 762.793   2
  -3   3 -10 22769.7 792.890  18
   3   3  10 23684.9 826.375   7
  -3   3 -11 8484.36 428.305  18
  -3   3 -11 8169.78 435.642  20
   3  -3 -11 8324.66 411.420  18
  -3  -3  11 8281.10 389.596   2
   3  -3 -11 8045.05 470.468   3
   3   3  11 7092.55 413.331   7
  -3   3 -12 3135.58 272.489  20
  -3   3 -12 3170.82 269.294  18
   3  -3 -12 2980.86 255.567  18
  -3  -3  12 3197.56 232.581   2
   3  -3 -12 2851.87 291.335   3
   3   3  12 3114.09 276.020   7
   3  -3 -13 35874.3 1172.20  18
  -3   3 -13 35905.5 1187.20  18
  -3   3 -13 34687.5 1191.95  20
  -3  -3  13 33939.1 1078.15   2
   3  -3 -13 34542.6 1236.67   3
  -3  -3  14 2015.42 320.340  19
  -3   3 -14 2313.41 259.400  20
  -3   3 -14 2069.03 241.034  18
   3  -3 -14 2122.24 240.174  18
  -3  -3  14 2311.97 200.644   2
   3  -3 -14 2288.22 274.057   3
   3  -3 -15 3720.57 357.378   3
  -3   3 -15 3634.45 324.528  18
   3  -3 -15 4295.85 337.495  18
   3   3  15 5039.03 369.893  12
  -3   3 -15 3888.76 338.874  20
  -3  -3  15 4189.48 437.934  19
   3  -3 -15 4600.47 347.688  16
  -3   3 -15 4736.00 372.595  17
   3   3  16 2394.80 273.923  12
  -3   3 -16 2104.60 257.973  20
   3   3  16 2541.69 294.284  14
  -3  -3  16 2062.19 335.331  19
   3  -3 -16 2539.33 279.171  16
  -3   3 -16 1877.54 262.804  17
   3   3  17 3264.58 300.192  12
  -3   3 -17 2233.79 271.668  20
   3   3  17 2814.98 318.617  14
   3  -3 -17 2729.03 289.974  16
  -3   3 -17 2603.74 294.564  17
  -3  -3  17 2604.94 352.602  19
   3   3  18 20949.2 862.939  14
   3  -3 -18 21611.3 826.231  16
  -3   3 -18 18538.2 818.874  17
  -3  -3  18 17706.4 872.827  19
   3   3  18 21553.7 831.236  12
   3   3  19 3462.36 308.568  14
   3   3  19 2955.51 272.926  12
  -3   3 -19 3239.24 291.260  17
   3  -3 -19 2964.36 274.629  16
  -3  -3  19 3038.98 318.785  19
   3   3  20 9639.39 498.219  14
   3  -3 -20 10162.8 481.840  16
   3   3  20 10634.8 489.447  12
  -3   3 -20 10438.5 494.011  17
  -3  -3  20 10194.6 528.315  19
   3   3  21 14662.6 584.432  14
  -3   3 -21 14561.5 559.101  17
   3  -3 -21 14081.3 550.507  16
   3   3  21 14487.7 554.931  12
   3  -3 -22 5373.90 263.609  16
   3   3  22 5469.58 259.710  12
  -3   3 -22 5380.80 255.477  17
   3   3  22 5279.97 279.468  14
  -3  -3  22 5169.91 254.792  12
   3  -4  21 2862.12 206.758  14
  -3   4  21 3181.31 218.329  12
   3   4 -20 2069.06 198.702  16
  -3   4  20 2313.16 218.285  12
   3  -4  20 2291.43 220.010  14
   3   4 -19 7486.01 406.350  16
   3   4 -19 7632.66 447.772  17
  -3   4  19 7688.23 422.494  12
  -3   4  18 11342.2 524.317  14
   3   4 -18 11932.3 556.098  16
   3   4 -18 11537.1 593.430  17
  -3   4  18 12108.8 574.874  12
  -3   4  17 12637.9 575.879  14
   3   4 -17 11981.6 625.999  17
   3   4 -17 12563.9 587.915  16
  -3   4  17 12240.7 597.803  12
  -3   4  16 14902.6 657.255  14
  -3   4  16 15356.0 685.337  12
   3   4 -16 14761.1 664.279  16
   3   4 -16 15351.1 720.174  17
  -3   4  15 5414.98 369.523  14
   3   4 -15 4828.19 351.037  18
  -3  -4 -15 5592.69 394.008  18
  -3   4  15 5875.53 395.517  12
   3   4 -15 5103.62 364.749  16
   3   4 -14 7987.75 456.169  16
   3   4 -14 8029.84 452.939  18
  -3  -4 -14 8981.29 501.994  18
  -3   4  14 8836.10 474.310  14
  -3   4  14 8791.39 476.880  12
   3  -4  14 8712.57 444.678   2
   3  -4  13 10925.9 665.955   7
  -3   4  13 11461.7 468.708  11
   3   4 -13 11744.0 539.985  16
  -3  -4 -13 12326.1 575.698  18
   3   4 -13 11310.8 533.023  18
  -3   4  13 10496.0 529.467  14
  -3   4  13 11700.7 548.714  12
   3  -4  13 10486.8 498.821   2
   3  -4  12 2609.67 313.986   7
   3   4 -12 2069.91 215.408  18
  -3  -4 -12 2073.62 222.147  18
   3   4 -12 1717.66 227.916  17
  -3   4  12 2060.72 219.187  14
  -3   4  12 2335.92 193.321  11
   3  -4  12 2298.79 215.263   2
  -3   4  12 2282.91 229.786  12
  -3   4  11 1102.96 161.597  12
   3  -4  11 1166.06 222.029   7
   3   4 -11 1059.88 152.613  18
   3   4 -11 1197.01 180.353  17
   3  -4  11 1337.60 163.341   2
  -3   4  11 1026.90 161.707  14
  -3  -4 -11 1330.01 177.875  18
  -3   4  11 990.908 134.656  11
   3   4 -10 8650.65 448.144  17
  -3   4  10 9445.32 396.352  11
  -3   4  10 8290.31 397.272   1
   3  -4  10 9387.91 426.506   2
  -3  -4 -10 8991.21 438.841  18
   3   4 -10 9600.80 428.518  18
   3  -4   9 9850.08 524.405   7
  -3   4   9 9396.97 405.599   1
   3  -4   9 10520.8 432.064   2
  -3   4   9 10464.1 407.337  11
  -3  -4  -9 9401.67 432.742  18
   3   4  -9 8918.96 407.616  18
   3  -4   8 39805.3 1342.09   7
  -3   4   8 43846.9 1222.25   1
   3  -4   8 41733.4 1225.89   2
  -3   4   8 42272.4 1198.08  11
   3   4  -8 43653.5 1221.70  18
  -3  -4  -8 42123.8 1235.32  18
  -3   4   7 650.386 99.9763  11
   3  -4   7 551.716 137.747   7
   3  -4   7 383.380 97.5066   2
  -3   4   7 385.253 76.7875   1
   3   4  -7 465.227 87.9908  18
  -3   4   6 17269.7 567.173   1
  -3   4   6 17679.9 571.606  11
   3   4  -6 16724.8 559.306  18
   3  -4   6 18271.0 678.081   7
  -3   4   5 95647.2 2501.62   1
   3   4  -5 97090.8 2496.58  18
  -3   4   5 101036. 2513.07  11
   3  -4   5 101172. 2635.55   7
   3   4  -4 23796.6 662.648  18
  -3  -4  -4 21399.5 590.659   1
  -3   4   4 22225.1 668.579   1
   3  -4   4 23173.8 767.080   7
   3  -4   4 23318.3 693.941   2
   3  -4   3 158559. 4166.77   7
   3   4  -3 173538. 4064.67  18
   3   4  -3 179028. 4239.54   8
  -3  -4  -3 159559. 3998.45   1
  -3   4   3 160564. 4078.89   1
  -3   4   3 168688. 4176.86  10
   3  -4   3 172047. 4113.11   2
   3  -4   2 140467. 3785.93   7
  -3  -4  -2 145879. 3641.11   1
  -3   4   2 152601. 3718.95   1
  -3   4   2 156493. 3815.02  10
  -3   4   2 162246. 3732.89  11
   3  -4   2 150824. 3741.57   2
   3  -4   1 16807.2 547.410   7
  -3   4   1 16079.6 566.411  10
  -3  -4  -1 15171.8 433.287   1
  -3   4   1 16510.8 495.535   1
  -3   4   1 15517.2 493.565  11
   3  -4   1 16809.3 517.047   2
   3  -4   0 43453.8 1223.20   7
   3   4   0 45590.9 1298.16   8
   3  -4   0 44127.2 1207.21   2
  -3   4   0 47830.7 1200.28   1
  -3  -4   0 43580.3 1138.16   1
  -3   4   0 45956.2 1288.81  10
  -3   4   0 44580.2 1191.68  11
   3   4   1 17419.3 592.342   8
   3  -4  -1 15808.1 515.769   2
  -3  -4   1 15533.7 464.373   1
  -3   4  -1 16661.1 599.934  10
  -3   4  -1 16869.8 506.243  11
   3   4   2 156425. 3818.45   8
   3  -4  -2 156670. 3766.89   3
   3  -4  -2 146337. 3738.53   2
  -3  -4   2 152831. 3698.12   1
  -3   4  -2 140686. 3840.60  10
  -3   4  -2 146445. 3714.19  11
   3  -4  -3 178093. 4373.40   3
   3   4   3 173431. 4394.32   8
  -3   4  -3 172881. 4312.95  11
  -3  -4   3 160524. 4301.34   1
   3  -4  -3 189937. 4302.52  18
   3  -4  -4 21528.6 697.608   3
   3  -4  -4 20722.6 647.010   8
   3   4   4 21672.9 699.934   8
  -3   4  -4 21661.3 638.573  11
  -3  -4   4 21445.6 645.471   1
   3  -4  -4 21712.4 634.489  18
   3  -4  -5 102667. 2533.72   3
   3  -4  -5 94892.4 2428.87   8
   3   4   5 93469.4 2489.66   8
  -3   4  -5 92159.9 2434.43  11
   3  -4  -5 97567.6 2446.51  18
  -3  -4   5 98685.1 2474.02   1
   3   4   6 17149.6 562.847   8
   3  -4  -6 16130.7 543.412  18
   3  -4  -6 16507.3 603.821   3
   3  -4  -7 348.942 104.509   3
   3  -4  -7 570.046 93.6966  18
   3   4   7 383.785 72.0476   8
   3   4   7 393.249 87.5836   7
   3  -4  -8 42454.0 1266.88   3
   3   4   8 37635.4 1182.20   7
   3  -4  -8 44843.3 1198.74  18
  -3   4  -8 39584.9 1188.56  18
   3   4   9 8763.17 409.538   7
  -3   4  -9 8631.76 411.382  18
   3  -4  -9 9233.11 408.364  18
   3  -4  -9 9414.18 470.305   3
  -3   4 -10 9511.12 437.939  18
  -3   4 -10 8335.04 445.393  20
   3  -4 -10 9267.94 480.892   3
   3   4  10 8048.83 405.432   7
  -3  -4  10 9563.76 425.788   2
   3   4  10 8799.05 446.065  14
   3  -4 -10 9224.51 422.692  18
  -3  -4  11 1167.87 156.406   2
   3   4  11 1020.25 164.112  12
   3  -4 -11 1093.50 185.054   3
   3   4  11 1029.62 168.091  14
  -3   4 -11 1258.94 185.568  20
   3  -4 -11 1068.02 156.005  18
  -3   4 -11 1045.78 159.045  18
   3  -4 -12 2156.85 222.106  18
  -3   4 -12 2571.19 238.212  18
   3   4  12 2223.39 245.384  14
  -3  -4  12 2622.67 219.935   2
   3   4  12 2133.18 224.039  12
  -3   4 -12 2025.92 233.716  20
   3  -4 -12 2041.96 255.246   3
  -3   4 -13 11008.9 570.342  20
   3  -4 -13 10272.6 578.251   3
   3   4  13 11943.8 592.440  14
  -3  -4  13 10863.0 493.500   2
   3   4  13 11007.0 543.738  12
   3  -4 -13 12189.2 553.288  16
  -3   4 -13 11145.3 546.277  18
   3  -4 -13 11800.3 544.449  18
   3  -4 -14 7549.93 495.974   3
   3   4  14 9663.29 496.310  12
  -3  -4  14 8314.37 415.873   2
   3  -4 -14 8536.72 468.289  16
  -3   4 -14 7950.08 462.065  18
   3  -4 -14 7863.05 455.368  18
  -3   4 -14 8300.92 501.062  20
  -3   4 -15 5224.53 390.187  20
   3   4  15 5639.86 391.569  12
  -3  -4  15 4723.44 305.807   2
  -3   4 -15 5256.12 369.021  18
   3  -4 -15 4846.44 351.233  18
  -3  -4  15 5060.58 467.925  19
   3  -4 -15 4563.14 349.586  16
  -3   4 -15 4765.05 390.535  17
  -3   4 -16 16247.9 738.950  20
   3  -4 -16 16502.5 701.764  16
  -3   4 -16 15038.8 731.270  17
   3   4  16 14767.5 682.473  12
  -3   4 -17 11953.4 616.533  20
  -3   4 -17 11982.9 625.321  17
   3  -4 -17 12656.5 594.453  16
  -3  -4  17 11475.2 696.090  19
   3   4  17 12238.7 600.249  12
   3   4  18 12227.6 621.051  14
   3  -4 -18 13239.7 590.604  16
  -3   4 -18 11251.6 597.762  17
  -3  -4  18 12200.1 688.971  19
   3   4  18 12538.6 591.452  12
  -3  -4  19 7779.29 502.919  19
   3  -4 -19 8111.11 431.001  16
  -3   4 -19 7951.27 457.563  17
   3   4  19 8342.93 471.083  14
   3   4  19 8317.43 443.541  12
  -3  -4  20 2512.02 267.062  19
   3   4  20 2541.80 230.073  12
   3  -4 -20 2521.02 223.837  16
  -3   4 -20 2600.15 240.036  17
   3   4  20 2627.38 243.574  14
  -3  -4  21 2686.01 232.297  19
  -3   4 -21 2995.22 221.781  17
   3  -4 -21 2684.89 201.023  16
   3   4  21 2957.77 230.030  14
   3   4  21 3133.41 218.457  12
   3   4  22 6512.68 299.672  14
   3  -5  21 6096.91 283.490  14
  -3   5  21 6299.51 296.670  12
   3  -5  20 1278.71 157.651  14
  -3   5  20 1135.58 157.027  12
  -3   5  19 791.679 157.292  12
   3   5 -18 1775.11 200.543  16
  -3   5  18 1618.30 212.992  12
  -3   5  17 23928.3 921.925  12
   3   5 -17 26146.3 909.016  16
  -3   5  16 10271.8 539.470  12
   3   5 -16 10197.2 507.280  16
  -3   5  16 10947.7 540.133  14
  -3   5  15 9070.94 495.244  12
   3   5 -15 7695.66 441.782  16
   3   5 -15 8554.95 515.189  17
  -3   5  15 8485.10 476.516  14
  -3   5  14 14609.3 661.325  14
   3   5 -14 16222.7 661.353  18
   3  -5  14 14665.6 819.564   7
  -3   5  14 15119.2 674.627  12
   3   5 -14 15773.1 651.211  16
   3   5 -14 14834.7 699.780  17
   3  -5  14 13826.1 633.614   2
  -3   5  13 15975.9 677.225  14
   3  -5  13 16135.6 841.184   7
   3   5 -13 15466.2 637.468  16
   3   5 -13 16397.3 716.135  17
  -3   5  13 15345.3 662.455  12
   3  -5  13 14948.5 636.830   2
  -3  -5 -13 14401.1 652.807  18
   3   5 -13 13781.6 613.816  18
   3  -5  12 846.837 209.343   7
  -3   5  12 556.009 146.982  14
  -3   5  12 492.452 137.137  12
  -3  -5 -12 476.133 129.676  18
   3   5 -12 716.065 132.919  18
   3   5 -12 661.048 166.821  17
  -3   5  12 609.740 112.825  11
   3  -5  12 534.085 135.169   2
   3   5 -12 729.136 142.042  16
   3   5 -11 20488.7 740.491  18
  -3  -5 -11 22362.7 790.881  18
   3  -5  11 19461.2 899.131   7
  -3   5  11 19897.3 762.827  12
   3  -5  11 21800.1 775.657   2
  -3   5  11 20844.7 788.431  14
  -3   5  11 21332.8 713.512  11
   3   5 -11 18521.1 724.928  16
   3   5 -11 21542.2 819.145  17
   3  -5  10 11127.1 496.811   2
   3   5 -10 11253.1 476.276  18
  -3  -5 -10 11192.8 501.279  18
   3  -5  10 10812.9 603.805   7
  -3   5  10 11396.7 456.593  11
  -3   5  10 11705.4 506.480  12
   3   5 -10 10287.6 512.703  17
  -3   5  10 11594.4 520.691  14
   3  -5   9 9356.61 428.216   2
  -3   5   9 9006.68 388.159   1
   3   5  -9 8720.86 394.074  18
  -3  -5  -9 9444.54 426.732  18
   3  -5   9 8376.77 503.031   7
  -3   5   9 9506.15 394.633  11
   3  -5   8 36625.5 1104.27   2
  -3   5   8 37146.5 1058.92   1
   3   5  -8 35990.6 1058.43  18
  -3  -5  -8 36222.6 1086.13  18
   3  -5   8 33059.6 1200.15   7
  -3   5   8 35706.2 1057.57  11
  -3   5   7 29688.1 866.823   1
   3   5  -7 28674.6 865.153  18
  -3  -5  -7 27895.5 877.191  18
   3  -5   7 30527.3 1030.99   7
  -3   5   7 28483.2 874.525  11
  -3   5   6 6494.04 302.079  11
   3   5  -6 6772.22 289.399  18
  -3   5   6 6808.11 294.183   1
   3  -5   5 27104.7 925.634   7
   3  -5   5 28420.7 854.216   2
  -3   5   5 28064.3 826.951  11
  -3   5   5 26491.1 801.543   1
   3   5  -5 28044.6 799.179  18
   3   5  -4 77691.6 1964.96  18
   3  -5   4 75348.2 2034.10   2
   3  -5   4 77417.1 2112.13   7
  -3   5   4 77302.3 1989.38   1
   3  -5   3 74196.4 1901.75   2
  -3   5   3 71955.2 1855.46   1
   3  -5   3 68473.2 1946.20   7
   3  -5   2 8842.23 395.196   7
   3  -5   2 9329.39 367.173   2
   3   5  -2 9758.19 301.239  10
  -3   5   2 9561.10 344.371   1
   3  -5   1 21315.8 633.481   2
   3  -5   1 18887.0 643.582   7
  -3   5   1 19221.1 620.496  11
  -3   5   1 20417.2 602.618   1
  -3   5   0 2858.46 162.770   1
   3   5   0 2863.40 225.744   8
   3  -5   0 2311.60 165.911   2
   3  -5   0 2628.88 173.195   7
  -3  -5   1 17847.9 526.548   1
  -3   5  -1 19024.6 582.709   1
   3  -5  -1 20449.7 610.510   2
  -3   5  -1 19677.1 600.635  11
   3   5   1 20141.0 684.534   8
   3  -5  -2 9678.06 370.361   2
  -3   5  -2 10335.1 374.012  11
   3   5   2 9049.76 412.462   8
   3  -5  -3 75422.9 1975.59   3
  -3   5  -3 79541.2 1934.48  11
   3   5   3 74956.8 1993.97   8
   3  -5  -4 78170.4 2123.56   3
  -3   5  -4 74451.9 2066.00  11
   3   5   4 79505.6 2120.98   8
   3  -5  -5 25038.9 741.898  18
   3  -5  -5 26610.2 841.737   3
  -3   5  -5 24287.4 769.151  11
   3   5   5 26608.5 803.171   8
   3  -5  -6 6539.30 347.465   3
   3  -5  -6 6781.63 287.471  18
   3   5   6 6278.01 293.984   8
   3  -5  -7 27516.8 824.159  18
  -3  -5   7 26832.4 867.168   2
  -3   5  -7 26316.8 825.558  18
   3  -5  -7 27712.3 910.857   3
   3  -5  -8 34504.7 1034.47  18
  -3   5  -8 34628.2 1046.83  18
   3  -5  -8 36616.3 1141.18   3
   3  -5  -9 8469.52 389.040  18
  -3   5  -9 8857.11 405.260  18
  -3  -5   9 8891.40 419.753   2
   3  -5  -9 9352.74 473.600   3
   3  -5 -10 11646.0 559.715   3
  -3  -5  10 11342.5 495.168   2
  -3   5 -10 10688.6 532.703  20
   3   5  10 10018.8 507.010  14
   3   5  10 11475.4 508.562  12
   3  -5 -10 11682.5 484.401  18
  -3   5 -10 11514.2 492.845  18
   3  -5 -11 21618.6 761.286  18
  -3   5 -11 21206.8 772.281  18
  -3  -5  11 22767.8 778.094   2
   3  -5 -11 19521.1 743.980  16
   3  -5 -11 20105.6 833.367   3
   3   5  11 20676.3 814.800  14
  -3   5 -11 21523.0 838.899  20
   3   5  11 21150.7 787.491  12
   3   5  12 680.180 147.930  12
  -3   5 -12 703.343 167.443  20
  -3   5 -12 705.892 137.545  18
   3  -5 -12 484.765 149.243   3
   3  -5 -12 509.674 126.170  16
  -3  -5  12 457.738 125.531   2
   3  -5 -12 654.255 135.954  18
   3   5  12 339.795 146.224  14
  -3   5 -13 14792.4 692.246  20
   3  -5 -13 14057.0 702.736   3
   3   5  13 15180.1 694.233  14
  -3   5 -13 16324.7 666.604  18
   3  -5 -13 13566.2 615.007  18
   3   5  13 15371.2 666.947  12
   3  -5 -13 15232.0 636.545  16
  -3  -5  13 15366.2 622.812   2
  -3  -5  14 14518.4 615.634   2
   3   5  14 15610.9 691.445  12
   3   5  14 16698.0 735.865  14
  -3   5 -14 14624.7 704.455  20
  -3   5 -14 14903.9 655.769  18
   3  -5 -14 15393.2 656.841  16
   3   5  15 8859.71 498.047  12
  -3   5 -15 8613.39 524.686  20
   3   5  15 8097.25 511.109  14
   3  -5 -15 8630.93 469.539  16
  -3   5 -15 8875.73 528.485  17
   3  -5 -16 11507.6 542.531  16
  -3   5 -16 12218.4 620.842  17
   3   5  16 10514.1 548.726  12
  -3  -5  17 23825.0 1066.44  19
   3   5  17 25595.5 935.434  12
  -3   5 -17 24522.8 970.598  17
   3  -5 -17 26384.1 911.615  16
  -3   5 -18 1770.46 240.538  17
  -3  -5  18 1403.64 271.793  19
   3   5  18 1623.72 215.774  12
   3  -5 -18 1464.36 192.340  16
  -3   5 -19 927.527 177.026  17
   3   5  19 750.823 157.446  12
  -3  -5  19 935.273 215.824  19
   3   5  19 791.179 168.521  14
   3  -5 -19 735.059 148.642  16
  -3   5 -20 1215.90 172.707  17
   3   5  20 1029.85 150.591  12
  -3  -5  20 1021.85 195.497  19
   3   5  20 1392.22 187.054  14
   3  -5 -20 1089.00 140.811  16
  -3   5 -21 6560.75 325.934  17
   3   5  21 7040.40 336.656  14
   3   5  21 6189.55 301.949  12
  -3  -5  21 6062.10 336.401  19
  -3   6  21 2164.35 149.403  12
   3  -6  20 941.419 126.952  14
  -3   6  20 699.524 125.635  12
  -3   6  19 7716.00 392.499  12
   3   6 -18 8554.70 463.991  17
  -3   6  18 7508.00 421.566  12
   3   6 -17 13483.7 630.728  17
  -3   6  17 11917.8 572.115  12
   3   6 -16 8426.89 496.738  17
  -3   6  16 8249.66 469.824  12
   3   6 -16 7608.25 406.367  16
   3   6 -15 26257.0 1016.46  17
   3   6 -15 25136.3 903.374  16
  -3   6  15 28236.6 1000.64  12
  -3   6  14 10019.2 527.198  12
   3   6 -14 10109.7 478.576  16
   3   6 -14 9108.76 534.130  17
  -3   6  14 9305.67 513.816  14
  -3   6  13 19892.4 809.770  14
   3   6 -13 19506.4 739.815  16
   3   6 -13 20315.7 834.692  17
  -3   6  13 20416.9 804.774  12
   3  -6  13 20005.1 973.296   7
   3  -6  13 19790.6 788.854   2
  -3   6  12 1604.12 168.996  11
   3  -6  12 1250.03 188.080   2
   3   6 -12 1462.74 210.023  17
   3  -6  12 1248.01 254.803   7
  -3   6  12 1302.44 205.491  12
  -3   6  12 1693.17 223.230  14
   3  -6  11 4219.31 408.314   7
   3   6 -11 4106.96 275.586  18
   3  -6  11 4463.68 316.541   2
  -3   6  11 4488.10 331.883  14
  -3   6  11 4456.06 278.836  11
  -3   6  11 5069.58 335.491  12
   3   6 -11 4558.00 335.308  17
   3  -6  10 41320.6 1420.84   7
   3   6 -10 38710.0 1172.84  18
   3  -6  10 38705.0 1234.38   2
  -3   6  10 40259.5 1270.89  14
  -3   6  10 39219.6 1174.31  11
  -3   6  10 39330.9 1236.01  12
   3   6 -10 36805.2 1245.44  17
   3   6  -9 57546.1 1714.81  17
  -3   6   9 59015.1 1699.77  12
  -3   6   9 58918.8 1646.09  11
   3   6  -9 59146.0 1631.57  18
   3  -6   9 64631.4 1902.22   7
   3  -6   9 60722.4 1716.57   2
  -3   6   9 54322.2 1706.19  14
  -3   6   8 16173.6 598.097  11
  -3   6   8 15977.1 557.205   1
   3   6  -8 17410.7 581.901  18
   3  -6   8 17969.2 761.880   7
  -3   6   7 59390.2 1646.75  11
  -3   6   7 62792.8 1612.42   1
   3   6  -7 58960.0 1599.64  18
   3  -6   7 61537.6 1821.19   7
   3  -6   6 19686.7 785.821   7
  -3   6   6 21248.3 684.625  11
   3  -6   6 20504.6 710.027   2
  -3   6   6 18587.5 624.176   1
   3   6  -6 21867.6 637.358  18
   3  -6   5 10739.6 516.952   7
  -3   6   5 11182.5 508.234  10
  -3   6   5 11719.6 450.641  11
   3  -6   5 12432.7 478.580   2
  -3   6   5 11430.1 408.396   1
   3   6  -5 12079.8 397.458  18
   3  -6   4 74829.6 2004.45   2
  -3   6   4 78651.1 1995.31  11
  -3   6   4 72244.9 2064.86  10
  -3   6   4 71460.9 1926.09   1
   3  -6   4 77829.3 2091.93   7
  -3   6   3 24232.8 848.321  10
  -3   6   3 23875.7 715.275   1
   3  -6   3 24162.4 770.697   2
   3  -6   3 26238.8 836.141   7
   3  -6   2 9621.40 418.622   7
  -3   6   2 10212.5 357.697   1
  -3   6   2 9593.85 388.997  11
   3  -6   2 10044.0 394.741   2
  -3   6   2 9256.80 448.858  10
   3  -6   1 37790.5 1153.31   7
  -3   6   1 41220.5 1111.89   1
  -3   6   1 42331.9 1163.04  11
   3  -6   1 40728.5 1153.15   2
  -3   6   1 40803.5 1246.88  10
   3  -6   0 2226.95 157.276   7
  -3   6   0 2004.68 205.545  10
  -3   6   0 2179.57 146.500   1
  -3   6   0 2162.40 169.261  11
   3  -6   0 2417.45 171.061   2
  -3   6  -1 40495.9 1297.48  10
  -3   6  -1 41552.4 1201.13  11
  -3   6  -1 41632.7 1161.78   1
   3  -6  -2 10723.9 408.051   2
  -3   6  -2 10324.8 410.261  11
   3  -6  -3 25024.7 817.689   3
   3  -6  -3 23494.9 756.256   2
  -3  -6   4 75905.7 2034.02   2
   3  -6  -4 78179.6 2085.04   3
  -3   6  -4 74803.2 2023.80  11
  -3  -6   5 12208.2 474.691   2
   3  -6  -5 11425.1 494.738   3
  -3   6  -5 12132.2 456.109  11
  -3   6  -5 10784.2 391.186  18
  -3   6  -6 20599.9 638.546  18
  -3  -6   6 20916.7 712.225   2
   3  -6  -6 19071.8 729.897   3
  -3   6  -7 59943.4 1592.46  18
   3  -6  -7 57456.0 1696.16   3
  -3  -6   7 56858.7 1651.89   2
  -3   6  -8 15385.2 651.858  20
  -3   6  -8 17203.4 583.737  18
   3  -6  -8 14930.9 649.681   3
  -3  -6   8 17024.7 638.488   2
   3   6   9 56844.7 1655.72  14
  -3   6  -9 54428.7 1569.83  18
   3   6   9 56656.0 1637.45  12
   3  -6  -9 58875.2 1711.31   3
  -3   6  -9 54246.4 1675.96  20
   3   6  10 37169.4 1234.44  14
  -3   6 -10 37433.7 1160.96  18
   3   6  10 40557.9 1233.25  12
   3  -6 -10 38482.7 1286.16   3
  -3  -6  10 37765.8 1199.58   2
   3   6  11 4885.43 352.096  14
  -3   6 -11 4399.78 289.661  18
   3   6  11 4938.64 338.326  12
   3  -6 -11 4528.59 353.129   3
  -3  -6  11 4923.69 323.147   2
   3  -6 -12 952.640 192.868   3
  -3  -6  12 1440.71 189.900   2
   3   6  12 1487.73 214.642  14
   3   6  12 1648.94 219.485  12
   3   6  13 20711.1 832.334  14
  -3  -6  13 19531.4 753.388   2
   3   6  13 19631.9 791.037  12
  -3   6 -14 9848.51 565.579  20
   3   6  14 10827.0 548.761  12
   3   6  14 9719.72 552.357  14
  -3  -6  15 25488.8 1167.58  19
   3   6  15 27926.7 1013.65  12
  -3   6 -15 27471.3 1055.13  20
   3   6  15 27028.5 1039.32  14
   3   6  16 7748.18 458.918  12
  -3   6 -16 7937.23 496.016  20
  -3   6 -16 8574.46 511.881  17
   3   6  16 8201.15 495.069  14
  -3   6 -17 12844.4 647.781  17
  -3   6 -17 14081.7 666.670  20
   3   6  17 13778.2 623.308  12
  -3  -6  18 8851.48 557.009  19
  -3   6 -18 7378.23 452.244  17
   3   6  18 8434.15 443.867  12
  -3  -6  19 8195.45 502.039  19
  -3   6 -19 8126.12 444.493  17
   3   6  19 8881.04 425.648  12
  -3  -6  20 1127.02 188.746  19
  -3   6 -20 1137.18 159.096  17
   3   6  20 834.333 128.484  12
  -3  -6  21 1743.09 175.141  19
  -3   6 -21 1812.06 158.661  17
  -3   7  20 9235.27 367.383  12
  -3   7  19 1853.58 180.090  12
  -3   7  18 2075.32 206.156  12
   3   7 -17 16027.1 679.940  17
  -3   7  17 15458.3 648.240  12
   3   7 -16 1733.25 232.573  17
  -3   7  16 2298.06 247.170  12
   3   7 -15 7911.31 479.146  17
  -3   7  15 8039.96 461.209  12
   3   7 -14 7989.29 479.563  17
  -3   7  14 7663.60 453.418  12
   3   7 -13 7051.73 442.292  17
   3  -7  13 7054.60 436.018   2
  -3   7  13 6639.40 419.518  12
   3  -7  12 5196.54 368.761   2
   3  -7  12 5250.91 468.903   7
   3   7 -12 6268.82 401.228  17
  -3   7  12 5648.21 383.933  12
   3  -7  11 22946.8 885.110   2
   3  -7  11 26212.5 1086.37   7
  -3   7  11 23876.1 819.611  11
   3   7 -11 22808.9 889.235  17
  -3   7  11 23732.5 883.171  12
   3  -7  10 4116.75 309.545   2
  -3   7  10 3168.51 279.026  12
   3   7 -10 3858.18 296.849  17
  -3   7  10 3683.35 261.183  11
   3  -7  10 4057.22 377.095   7
   3  -7   9 32708.3 1205.74   7
   3   7  -9 30730.6 1038.19  17
  -3   7   9 30590.4 1028.73  12
  -3   7   9 30997.3 992.435  11
   3   7  -9 29728.9 1136.14   5
   3   7  -8 36733.2 1182.61  17
   3   7  -8 37962.3 1246.94  13
  -3   7   8 39359.8 1169.78  11
  -3   7   8 36125.7 1182.26  12
   3  -7   8 37852.7 1215.12   2
   3   7  -7 654.061 145.432  13
  -3   7   7 703.229 130.442  12
  -3   7   7 627.717 120.680  11
   3  -7   7 905.347 156.524   2
   3  -7   7 615.898 165.399   7
  -3   7   6 28170.2 886.697  11
   3  -7   6 25825.2 983.475   7
   3  -7   6 27611.4 915.601   2
  -3   7   5 103900. 2697.54  11
  -3   7   5 101792. 2785.63  10
   3  -7   5 102210. 2720.22   2
   3  -7   5 100967. 2802.40   7
   3  -7   4 349.098 98.4359   2
  -3   7   4 106.586 79.8357  11
  -3   7   4 127.184 106.461  10
   3  -7   4 244.897 105.859   7
   3  -7   3 62880.2 1727.19   7
   3  -7   3 59968.1 1669.82   2
  -3   7   3 60842.5 1579.89   1
  -3   7   2 12910.2 425.613   1
   3  -7   2 12600.4 484.894   2
   3  -7   1 8543.19 379.338   2
  -3   7   1 8600.58 389.300  11
  -3   7   1 9028.56 332.951   1
  -3  -7  -1 8450.10 335.862   2
  -3   7   1 8606.73 447.627  10
  -3   7   0 372.242 127.677  10
  -3   7   0 133.486 54.1198   1
   3  -7   0 232.108 81.9252   2
  -3  -7   0 274.836 80.3236   2
   3  -7  -1 8402.63 366.067   2
  -3   7  -1 8144.36 376.772  11
  -3   7  -1 8473.40 455.866  10
  -3   7  -1 8741.50 338.993   1
  -3  -7   1 8570.62 359.279   2
   3  -7  -2 12066.7 453.553   2
  -3   7  -2 11209.0 465.268  11
  -3   7  -2 11631.2 560.700  10
  -3   7  -2 11372.8 422.849   1
  -3  -7   2 11539.7 451.153   2
  -3   7  -3 57986.3 1660.99  11
   3  -7  -3 56514.8 1615.99   2
   3  -7  -3 63322.5 1719.57   3
  -3   7  -3 57016.8 1805.27  10
  -3  -7   3 64064.2 1663.42   2
  -3   7  -4 163.439 93.7160  11
  -3  -7   4 202.476 93.0016   2
   3  -7  -4 61.7251 92.3280   3
  -3  -7   5 104457. 2791.02   2
   3  -7  -5 104674. 2843.29   3
  -3   7  -5 109956. 3006.62  10
  -3  -7   6 30573.9 972.330   2
  -3   7  -6 30902.3 1138.97  10
   3  -7  -6 28364.0 998.975   3
  -3  -7   7 742.954 142.531   2
   3  -7  -7 831.833 150.642   3
  -3   7  -7 820.022 144.249  20
   3   7   7 575.018 125.709  12
   3   7   8 37913.4 1191.28  12
   3  -7  -8 39522.4 1251.65   3
  -3  -7   8 35193.4 1166.58   2
  -3   7  -8 36580.7 1222.94  20
   3   7   8 39525.9 1203.70  14
   3   7   9 32504.3 1040.88  12
  -3  -7   9 30173.3 1015.02   2
   3   7   9 30068.5 1029.12  14
   3  -7  -9 29470.8 1070.14   3
  -3   7  -9 29237.3 1059.12  20
   3   7  10 3424.95 286.876  12
  -3   7 -10 3679.63 312.686  20
   3   7  10 3915.88 304.575  14
   3  -7 -10 3923.37 327.195   3
   3   7  11 24585.8 904.595  12
  -3  -7  11 24172.4 882.622   2
   3   7  11 22891.0 899.612  14
   3  -7 -11 22897.4 937.249   3
   3   7  12 5421.66 380.557  12
   3   7  12 5816.65 398.369  14
  -3   7 -12 6190.95 423.951  20
  -3  -7  12 5251.17 354.856   2
   3   7  13 7182.35 440.263  12
   3   7  13 6686.34 436.702  14
   3   7  14 7577.57 457.146  12
   3   7  14 8118.52 484.714  14
  -3   7 -14 8327.34 506.197  17
  -3  -7  15 7540.57 585.746  19
   3   7  15 8897.68 502.534  14
   3   7  15 7990.66 464.391  12
  -3   7 -15 7723.11 497.039  17
  -3   7 -15 8002.71 498.287  20
   3   7  16 1938.26 256.441  14
   3   7  16 1808.38 230.606  12
  -3  -7  16 1993.79 325.424  19
  -3   7 -16 2405.52 270.765  20
   3   7  17 15045.4 651.999  14
   3   7  17 14396.8 615.401  12
  -3  -7  17 13455.4 735.572  19
  -3   7 -17 13387.7 643.508  20
   3   7  18 2228.52 221.295  12
   3   7  18 2398.54 246.888  14
   3   7  19 1413.97 163.742  12
   3   7  20 9775.69 378.483  12
  -3   7 -20 9664.65 414.235  17
  -3  -7  20 9006.31 444.859  19
  -3   8  19 6866.59 313.383  12
  -3   8  18 3996.81 260.281  12
  -3   8  17 2448.06 228.030  12
   3   8 -16 1636.82 214.279  17
  -3   8  16 1542.23 203.131  12
   3   8 -15 8501.69 469.192  17
  -3   8  15 7476.97 437.713  12
   3   8 -14 6738.23 425.761  17
  -3   8  14 7322.67 434.603  12
   3   8 -13 12485.2 605.183  17
  -3   8  13 12679.5 598.033  12
   3   8 -12 5787.16 385.752  17
  -3   8  12 5751.62 388.033  12
  -3   8  11 46163.1 1461.66  12
   3  -8  11 45969.0 1482.48   2
   3   8 -11 46082.7 1457.84  17
   3  -8  11 47060.1 1664.43   7
   3  -8  10 42863.1 1549.70   7
  -3   8  10 42889.0 1375.90  12
  -3   8  10 45071.9 1335.03  11
   3   8 -10 42526.0 1369.64  17
   3   8  -9 46433.8 1436.37  17
   3  -8   9 46493.6 1479.70   2
  -3   8   9 45588.6 1407.49  11
  -3   8   9 49002.7 1463.55  12
   3  -8   9 47889.3 1626.24   7
   3   8  -9 46306.7 1584.07   5
   3   8  -9 49334.9 1525.01  13
  -3   8   8 34482.7 1095.88  11
   3  -8   8 35893.0 1159.37   2
  -3   8   8 33175.1 1173.84  21
  -3   8   8 34581.6 1122.95  12
   3  -8   8 35697.9 1274.25   7
   3   8  -8 32703.8 1244.36   5
   3   8  -8 33431.5 1187.01  13
  -3   8   7 44133.2 1324.98  11
   3  -8   7 42279.6 1452.63   7
   3  -8   7 45193.6 1380.63   2
  -3   8   7 43524.8 1417.89  21
  -3   8   7 45991.7 1355.04  12
   3   8  -7 40933.5 1480.97   5
   3   8  -7 42672.9 1423.92  13
  -3   8   6 54162.5 1567.16  11
   3  -8   6 55509.1 1694.35   7
  -3   8   6 50442.6 1648.80  21
   3   8  -6 52083.2 1673.23  13
   3  -8   6 56164.2 1611.75   2
  -3   8   6 56103.8 1672.70   9
  -3   8   6 52982.3 1572.47  12
   3   8  -6 54241.3 1764.64   5
  -3   8   5 27589.5 940.785  12
  -3   8   5 31482.4 1066.34  21
   3  -8   5 30586.5 986.163   2
   3   8  -5 28704.5 1051.47  13
  -3   8   5 28556.4 949.136  11
  -3   8   4 21501.6 765.006  12
   3  -8   4 24220.3 808.746   2
  -3   8   4 22469.9 849.256  10
  -3   8   4 21634.5 774.848  11
   3   8  -4 22639.3 875.745  13
  -3   8   4 22531.4 865.784  21
   3  -8   3 13414.6 535.007   2
  -3   8   3 13358.2 535.183  11
  -3   8   3 13227.8 596.545  10
   3   8  -3 11503.7 580.722  13
  -3   8   3 12584.0 594.323  21
  -3   8   2 3337.61 281.674  10
   3  -8   2 2646.80 214.588   2
   3   8  -2 2728.01 265.694  13
   3  -8   1 57781.3 1695.88   2
  -3   8   1 59973.8 1823.88  10
  -3   8   0 4629.27 285.029  11
   3  -8   0 4062.64 258.337   2
  -3  -8   0 4695.75 244.612   2
  -3   8   0 4781.59 346.789  10
  -3   8  -1 61730.4 1619.06   1
  -3   8  -1 58616.4 1716.59  11
   3  -8  -1 59044.2 1678.44   2
  -3  -8   1 61871.0 1657.78   2
  -3   8  -1 60886.4 1834.44  10
  -3   8  -2 2690.08 178.857   1
  -3   8  -2 2867.40 230.468  11
   3  -8  -2 2705.26 242.178   3
  -3  -8   2 2889.05 205.411   2
  -3   8  -2 2903.76 283.923  10
  -3   8  -3 12060.7 464.815   1
  -3   8  -3 13318.0 647.317  10
  -3   8  -3 12088.0 582.011  21
  -3  -8   3 13876.6 517.586   2
  -3   8  -3 11979.3 522.935  11
   3  -8  -3 13642.2 572.507   3
   3  -8  -4 23964.4 861.562   3
  -3   8  -4 24432.7 963.127  10
   3   8   4 22859.0 795.577  12
  -3   8  -4 22020.1 805.065  11
  -3   8  -4 23094.3 881.310  21
  -3  -8   4 24273.6 799.915   2
   3   8   5 29218.7 963.710  12
  -3   8  -5 31521.1 1156.99  10
  -3   8  -5 28357.2 1035.15  21
  -3   8  -5 27682.1 973.603  20
  -3  -8   5 30147.8 965.787   2
   3  -8  -5 31670.4 1039.16   3
  -3  -8   6 55715.4 1564.26   2
   3   8   6 52408.0 1543.25  14
  -3   8  -6 52644.5 1758.78  10
  -3   8  -6 49452.9 1616.02  21
   3   8   6 53328.9 1561.88  12
   3  -8  -6 53989.0 1629.13   3
  -3   8  -6 53209.8 1586.68  20
  -3   8  -7 45371.1 1401.73  20
  -3   8  -7 46249.6 1590.14  10
   3   8   7 44184.9 1351.21  14
   3   8   7 42106.3 1350.01  12
   3  -8  -7 43853.4 1417.81   3
  -3  -8   7 45242.0 1359.64   2
  -3   8  -8 36699.5 1185.80  20
   3   8   8 33474.3 1123.09  14
  -3   8  -8 32511.0 1309.52  10
   3  -8  -8 36056.1 1196.30   3
   3   8   8 33594.1 1123.42  12
  -3  -8   8 33815.0 1121.04   2
  -3   8  -9 44797.9 1483.16  20
   3   8   9 48531.3 1460.76  12
  -3  -8   9 48759.6 1455.57   2
   3   8   9 47178.2 1455.39  14
   3  -8  -9 43753.2 1492.98   3
  -3   8 -10 45356.0 1464.55  20
   3   8  10 45097.4 1410.29  12
  -3  -8  10 44648.9 1397.14   2
   3   8  10 43347.5 1404.89  14
   3  -8 -10 42895.4 1456.66   3
   3   8  11 45911.9 1482.83  14
   3   8  11 46205.7 1475.54  12
  -3   8 -11 48152.9 1546.83  20
   3   8  12 5524.69 390.486  14
  -3   8 -12 6133.83 429.766  20
   3   8  12 6115.42 403.505  12
   3   8  13 13744.4 641.061  14
  -3   8 -13 12443.7 642.771  20
   3   8  13 13086.8 613.269  12
  -3   8 -13 12507.5 634.978  17
   3   8  14 7809.09 463.657  14
  -3   8 -14 7614.89 478.712  20
  -3   8 -14 7463.46 472.930  17
   3   8  14 7075.31 435.387  12
  -3   8 -15 7998.99 491.612  17
  -3  -8  15 8353.95 592.252  19
   3   8  15 8538.87 468.099  12
   3   8  15 8843.17 495.094  14
  -3   8 -16 1960.78 246.635  17
  -3  -8  16 1482.50 285.639  19
   3   8  16 1834.32 218.017  12
   3   8  16 1917.67 231.315  14
  -3   8 -17 2785.36 267.121  17
  -3  -8  17 2036.09 283.280  19
   3   8  17 2340.64 225.354  12
   3   8  17 2451.17 246.123  14
  -3  -8  18 3574.25 323.010  19
   3   8  18 3840.95 255.111  12
  -3   8 -18 3432.63 271.581  17
   3   8  19 7048.46 321.807  12
  -3   8 -19 7109.61 352.376  17
  -3   8 -20 5073.03 251.535  17
   3  -9  19 11343.7 432.114   4
  -3   9  18 7550.27 334.766  12
  -3   9  17 1564.19 176.696  12
  -3   9  16 4734.94 305.492  12
  -3   9  15 821.735 160.060  12
   3   9 -15 895.067 155.365  17
  -3   9  14 778.402 174.300  12
   3   9 -14 764.569 156.977  17
  -3   9  13 12163.4 585.703  12
   3   9 -13 14208.6 608.539  17
  -3   9  12 708.949 168.992  12
   3   9 -12 869.349 159.482  17
  -3   9  11 23666.2 900.443  12
   3   9 -11 25124.2 895.686  17
  -3   9  10 28571.0 982.117  11
   3   9 -10 28862.7 1061.50  13
   3   9 -10 29132.8 993.627  17
  -3   9  10 30355.9 1035.70  12
   3  -9  10 28790.3 1054.09   2
   3   9 -10 27427.6 1091.43   5
   3   9  -9 1973.59 267.383   5
  -3   9   9 2129.02 216.861  11
  -3   9   9 2335.03 244.545  12
   3   9  -9 2291.16 269.984  13
   3  -9   9 2210.55 255.238   2
   3  -9   8 22996.4 893.792   2
  -3   9   8 24381.8 862.964  11
  -3   9   8 23132.6 862.612  12
  -3   9   8 23553.0 944.801  21
   3   9  -8 24362.0 1007.08   5
   3   9  -8 24184.8 953.795  13
   3  -9   7 31365.1 1104.85   2
  -3   9   7 33380.5 1189.40  21
   3   9  -7 33923.8 1251.96   5
  -3   9   7 32176.5 1077.51  12
  -3   9   7 31640.7 1070.02  11
   3   9  -7 31543.9 1169.26  13
   3  -9   6 45360.0 1452.66   2
  -3   9   6 48623.3 1539.31   9
  -3   9   6 47504.1 1559.08  21
   3   9  -6 47141.3 1619.17   5
  -3   9   6 47875.2 1438.64  12
  -3   9   6 46145.9 1431.62  11
   3   9  -6 47187.3 1553.97  13
   3  -9   5 8514.52 455.301   2
  -3   9   5 8626.37 494.275   9
  -3   9   5 8566.46 515.224  21
   3   9  -5 9443.65 570.524   5
  -3   9   5 8780.89 438.243  12
  -3   9   5 9101.28 449.705  11
   3   9  -5 8395.35 512.741  13
   3  -9   4 4812.23 324.231   2
  -3   9   4 5506.00 382.951   9
  -3   9   4 5430.23 400.132  21
   3   9  -4 5027.65 416.815   5
  -3   9   4 4929.30 317.489  12
  -3   9   4 4972.06 362.287  10
  -3   9   4 5713.29 340.595  11
   3   9  -4 5005.55 384.772  13
   3  -9   3 2583.25 233.805   2
  -3   9   3 2246.47 258.101   9
  -3   9   3 2387.33 279.367  21
   3   9  -3 2555.81 303.006   5
  -3   9   3 2465.09 222.350  12
  -3   9   3 2249.44 251.682  10
  -3   9   3 2857.26 240.888  11
   3   9  -3 2273.26 267.218  13
   3  -9   2 71147.6 1987.25   2
  -3   9   2 73549.9 2115.15   9
  -3   9   2 64780.9 2067.49  10
  -3   9   2 73587.3 1987.88  12
   3   9  -2 70680.0 2186.10   5
  -3   9   2 68944.4 2116.78  21
   3   9  -2 71154.1 2117.99  13
  -3   9   1 4220.45 344.014  10
   3  -9   1 4613.43 297.999   2
  -3   9   0 22909.3 945.562  21
  -3   9   0 25968.0 972.417  10
   3   9   0 24516.9 952.715  13
   3   9   0 26439.1 1030.74   5
  -3   9   0 26309.0 897.656  11
   3  -9   0 24098.9 837.991   2
  -3  -9   1 4199.12 255.205   2
  -3   9  -1 4692.06 362.804  21
  -3   9  -1 4480.43 310.190  11
   3   9   1 4377.12 370.720   5
  -3   9  -1 4767.73 367.191  10
   3   9   1 4507.20 353.408  13
   3   9   2 69341.3 2078.80  13
   3   9   2 70130.9 1973.99  12
  -3   9  -2 74419.4 2028.63  11
  -3  -9   2 67993.7 1927.18   2
  -3   9  -2 66199.2 2093.73  21
  -3   9  -2 68549.4 2123.17  10
   3   9   2 73732.7 2165.22   5
   3  -9  -2 75759.9 2069.42   3
   3   9   3 2411.93 224.493  12
  -3   9  -3 2608.46 236.573  11
   3  -9  -3 2382.64 247.621   3
  -3   9  -3 2166.77 272.436  10
  -3   9  -3 2032.91 256.637  21
   3   9   3 2513.12 254.854  13
  -3   9  -3 2261.75 265.659   9
  -3  -9   3 2069.31 198.409   2
   3   9   3 2615.91 282.887   5
   3   9   4 5769.43 409.938   5
  -3  -9   4 5444.00 322.129   2
   3  -9  -4 5717.39 374.697   3
  -3   9  -4 5710.64 433.411  10
   3   9   4 5138.56 370.240   9
  -3   9  -4 5432.82 395.662  21
   3   9   4 5587.07 371.612  13
   3   9   4 5197.90 328.880  12
   3   9   5 8695.69 439.180  12
   3   9   5 9431.67 520.070   5
  -3  -9   5 8734.55 431.405   2
   3  -9  -5 8304.27 478.247   3
  -3   9  -5 8917.58 562.012  10
   3   9   5 8915.52 482.117   9
  -3   9  -5 8426.85 437.698  20
  -3   9  -5 8156.41 499.666  21
   3   9   5 9017.01 474.527  13
  -3   9  -6 46770.1 1474.11  20
   3  -9  -6 49593.3 1549.74   3
  -3   9  -6 47969.8 1664.72  10
   3   9   6 50603.1 1519.68   9
   3   9   6 49996.7 1559.27   5
  -3  -9   6 45811.3 1444.30   2
  -3   9  -6 47226.3 1562.61  21
   3   9   6 48634.5 1471.23  12
   3   9   7 34129.3 1131.25  12
   3   9   7 34527.7 1156.25   9
  -3   9  -7 34226.3 1321.19  10
   3  -9  -7 33814.7 1190.94   3
  -3  -9   7 34773.2 1129.09   2
  -3   9  -7 32608.4 1140.14  20
  -3   9  -7 35226.2 1219.30  21
   3  -9  -8 22915.5 923.004   3
   3   9   8 24464.5 886.178  12
  -3  -9   8 24014.7 874.862   2
  -3   9  -8 24112.1 910.718  20
  -3   9  -8 23441.6 1052.70  10
  -3   9  -9 2316.38 324.121  10
  -3   9  -9 2055.54 241.339  20
   3   9   9 2333.49 243.748  12
  -3  -9   9 2062.12 231.121   2
   3   9   9 2151.69 240.304  14
  -3   9 -10 27751.9 1216.27  10
   3   9  10 29748.4 1042.08  14
  -3   9 -10 30595.1 1094.10  20
  -3  -9  10 29407.8 1033.26   2
   3   9  10 28854.2 1037.20  12
  -3   9 -11 26639.7 1001.89  20
   3   9  11 25589.7 955.015  14
   3   9  11 24881.7 940.232  12
  -3   9 -12 848.781 191.571  20
   3   9  12 1000.12 192.868  14
  -3   9 -12 869.114 189.552  17
   3   9  12 885.857 184.391  12
  -3   9 -13 14974.5 696.083  20
   3   9  13 14307.5 647.837  12
   3   9  13 15151.4 668.240  14
  -3   9 -13 14925.5 681.935  17
  -3   9 -14 867.406 183.797  20
  -3  -9  14 563.836 226.748  19
   3   9  14 633.723 164.049  12
   3   9  14 959.452 177.199  14
  -3   9 -14 813.026 175.385  17
   3   9  15 724.130 167.400  12
  -3  -9  15 825.326 237.594  19
  -3   9 -15 891.578 183.951  20
  -3   9 -15 1142.60 197.568  17
   3   9  16 4719.69 306.865  12
  -3  -9  16 4286.52 393.886  19
  -3   9 -16 4744.85 330.113  17
   3   9  17 1852.52 186.441  12
  -3  -9  17 2017.86 266.913  19
  -3   9 -17 1542.34 187.923  17
   3   9  18 7178.36 335.419  12
  -3  -9  18 7508.42 426.730  19
  -3   9 -18 8080.73 372.601  17
  -3  -9  19 11364.8 489.893  19
  -3   9 -19 12459.6 440.848  17
   3 -10  18 6889.48 323.946   4
  -3  10  17 2334.24 176.600  12
  -3  10  16 31266.1 969.812  12
  -3  10  15 3586.25 264.611  12
  -3  10  14 4495.57 306.807  12
  -3  10  13 4926.86 334.195  12
  -3  10  12 1222.62 194.827  12
  -3  10  11 12.6220 133.227  12
  -3  10  10 11225.1 548.500  12
   3  10 -10 11800.4 613.439   5
   3  10 -10 11036.0 579.993  13
   3  10  -9 7570.80 508.119   5
  -3  10   9 8001.48 451.628  12
  -3  10   9 8190.22 491.277  21
   3  10  -9 8836.00 518.319  13
  -3  10   8 16536.8 778.717  21
   3 -10   8 17576.3 750.638   2
   3  10  -8 18673.4 812.958  13
  -3  10   8 17962.4 719.809  12
   3  10  -8 16910.6 816.798   5
  -3  10   8 16205.5 693.535  11
  -3  10   7 623.131 139.735  11
  -3  10   7 269.409 157.181  21
   3 -10   7 533.497 158.309   2
  -3  10   7 421.964 144.137  12
   3  10  -7 790.158 203.586  13
   3  10  -7 411.551 174.561   5
  -3  10   6 45970.5 1567.71  21
   3 -10   6 45644.6 1466.50   2
  -3  10   6 46011.9 1526.09   9
   3  10  -6 44031.7 1588.74   5
  -3  10   6 50459.3 1452.18  12
   3  10  -6 44275.0 1545.09  13
  -3  10   6 43874.4 1424.11  11
  -3  10   5 32147.8 1203.52  21
   3 -10   5 29519.4 1062.51   2
  -3  10   5 30103.6 1132.20   9
   3  10  -5 31035.7 1218.70   5
  -3  10   5 32666.7 1059.61  12
   3  10  -5 31055.9 1173.89  13
  -3  10   5 29785.4 1055.79  11
  -3  10   4 4896.85 405.773  21
   3 -10   4 4696.18 336.078   2
  -3  10   4 3993.84 352.626   9
  -3  10   4 4064.48 305.276  12
   3  10  -4 4536.96 387.250  13
  -3  10   4 4317.79 319.147  11
  -3  10   3 55403.8 1816.22  21
   3 -10   3 56935.1 1668.88   2
  -3  10   3 53797.1 1746.52   9
   3  10  -3 54700.9 1843.57   5
  -3  10   3 57127.1 1651.09  12
   3  10  -3 54058.0 1777.58  13
  -3  10   3 56476.8 1680.65  11
  -3  10   3 52896.7 1728.77  10
  -3  10   2 21877.4 909.113   9
  -3  10   2 21833.8 947.270  21
   3  10  -2 21750.3 966.430   5
   3 -10   2 22284.3 823.798   2
  -3  10   2 21235.0 833.460  11
  -3  10   2 23931.4 921.437  10
   3  10  -1 4575.11 378.830  13
  -3  10   1 4916.38 386.201   9
   3  10  -1 4437.03 397.526   9
  -3  10   1 4798.65 381.811  10
   3  10   0 53552.8 1754.16   5
  -3  10   0 50902.0 1684.62   9
  -3  10   0 50509.4 1715.57  21
   3  10   0 51265.2 1682.15  13
  -3  10   0 52191.0 1597.99  11
  -3  10   0 55389.5 1706.56  10
   3  10   0 50989.2 1716.78   9
   3 -10  -1 5186.15 371.501   3
  -3  10  -1 4963.32 399.007   9
   3  10   1 4715.88 389.053   9
  -3  10  -1 4225.33 370.001  10
  -3  10  -1 4268.37 384.563  21
   3  10   1 4693.64 375.158  13
  -3  10  -1 4489.69 331.230  11
   3  10   1 4990.01 420.097   5
  -3  10  -2 21637.2 841.710  11
   3 -10  -2 23113.5 892.561   3
  -3  10  -2 20357.6 915.238   9
   3  10   2 20680.6 897.907   9
  -3  10  -2 22681.7 938.932  10
  -3  10  -2 21978.4 939.690  21
   3  10   2 22941.7 911.064  13
   3  10   2 23542.2 969.101   5
  -3 -10   3 54551.9 1594.01   2
   3  10   3 56118.2 1804.05   5
  -3  10  -3 53526.1 1793.15   9
  -3  10  -3 51229.1 1766.11  21
   3  10   3 56317.4 1753.92   9
  -3  10  -3 55267.0 1800.33  10
   3 -10  -3 57910.7 1742.27   3
   3  10   3 53453.9 1727.00  13
   3  10   3 57895.6 1653.42  12
  -3 -10   4 4911.27 309.299   2
   3  10   4 5173.64 407.963   5
  -3  10  -4 3959.69 375.805   9
  -3  10  -4 4147.72 379.371  21
  -3  10  -4 3919.48 369.761  10
   3  10   4 4242.00 353.444   9
   3 -10  -4 4979.35 373.537   3
   3  10   4 4803.64 357.152  13
   3  10   4 4671.50 324.431  12
  -3 -10   5 32514.2 1042.13   2
   3  10   5 33077.9 1176.96   5
   3 -10  -5 31239.7 1128.36   3
  -3  10  -5 30152.3 1195.11  10
   3  10   5 29962.4 1103.47   9
  -3  10  -5 31009.8 1197.22   9
  -3  10  -5 26994.4 1126.97  21
   3  10   5 31335.3 1101.25  13
   3  10   5 31773.1 1058.33  12
  -3  10  -6 44489.4 1419.57  20
   3  10   6 46116.6 1454.54  13
   3 -10  -6 45416.2 1517.61   3
  -3  10  -6 45306.8 1615.57  10
   3  10   6 49715.2 1506.57   9
   3  10   6 48985.7 1450.84  12
  -3  10  -6 44656.8 1539.59  21
  -3 -10   6 44213.7 1408.87   2
  -3  10  -7 257.566 165.454  10
   3 -10  -7 469.403 149.187   3
  -3  10  -7 462.162 137.528  20
  -3  10  -7 341.811 156.175  21
   3  10   7 455.435 145.959  12
  -3 -10   7 470.860 136.781   2
   3  10   7 280.680 120.544   9
  -3  10  -8 17712.1 738.104  20
  -3 -10   8 17677.6 721.565   2
   3  10   8 18062.5 731.414  12
  -3  10  -8 17563.2 878.373  10
  -3  10  -9 8363.98 478.732  20
   3  10   9 8604.63 471.188  12
  -3  10 -10 11998.2 572.316  17
   3  10  10 12468.0 578.436  12
  -3  10 -10 11291.2 580.534  20
  -3  10 -11 73.0251 116.363  20
   3  10  11 90.3198 125.436  12
  -3  10 -11 67.5540 107.648  17
  -3  10 -11 94.6724 136.428  13
  -3  10 -12 1326.47 201.773  20
   3  10  12 1362.23 204.655  12
  -3  10 -12 1546.02 212.067  17
   3  10  13 5271.77 343.454  12
  -3  10 -13 4607.02 338.553  17
  -3  10 -13 4671.84 350.261  20
  -3 -10  14 3897.27 387.229  19
   3  10  14 4559.37 309.780  12
  -3  10 -14 4428.32 316.814  17
  -3  10 -14 4609.16 334.819  20
  -3 -10  15 3790.99 356.833  19
   3  10  15 3321.51 256.969  12
  -3  10 -15 3255.00 261.249  17
  -3 -10  16 35737.3 1214.05  19
   3  10  16 34918.5 1055.67  12
  -3  10 -16 33487.6 1067.42  17
  -3 -10  17 2568.54 257.118  19
   3  10  17 2341.81 180.401  12
  -3  10 -17 2362.19 184.327  17
  -3 -10  18 6584.33 344.838  19
  -3  11  16 1277.37 130.276  12
   3 -11  16 1111.53 162.211   4
  -3  11  15 7736.28 357.273  12
  -3  11  14 12047.9 500.643  12
  -3  11  13 14029.5 574.121  12
  -3  11  12 12529.6 551.606  12
  -3  11  11 18149.4 694.004  12
   3  11 -11 15451.7 678.534  13
   3  11 -10 4760.11 370.205   5
  -3  11  10 5289.91 346.464  12
   3  11 -10 4914.63 368.984  13
   3  11  -9 56304.6 1790.10  13
  -3  11   9 56701.0 1703.95  12
   3  11  -9 56224.5 1815.52   5
  -3  11   9 58659.6 1791.38  21
   3  11  -8 18775.2 820.169  13
  -3  11   8 16760.6 709.603  12
   3  11  -8 16775.3 810.754   5
  -3  11   8 19053.9 823.929  21
  -3  11   7 1781.52 266.761  21
  -3  11   7 1831.63 222.872  12
   3  11  -7 1743.11 262.514   5
   3  11  -7 1567.78 256.601  13
  -3  11   6 4371.37 364.712   9
  -3  11   6 4992.71 419.094  21
  -3  11   6 4387.80 328.713  12
   3  11  -6 4274.56 402.281   5
   3  11  -6 3774.22 367.820  13
   3  11  -5 16853.5 794.977  13
  -3  11   5 17230.6 771.185   9
  -3  11   5 15663.9 689.050  11
   3 -11   5 16047.3 711.079   2
  -3  11   5 15674.0 795.681  21
  -3  11   5 15228.5 662.812  12
   3  11  -5 16320.8 815.411   5
  -3  11   5 16150.7 718.752  13
  -3  11   4 10653.5 523.267  12
  -3  11   4 10288.6 541.024  11
   3  11  -4 10443.4 620.212  13
  -3  11   4 10909.9 597.957   9
  -3  11   4 11078.5 646.795  21
   3 -11   4 11368.1 592.547   4
   3  11  -4 10986.8 653.737   5
   3 -11   4 11082.2 556.750   2
  -3  11   3 57211.9 1877.82  21
   3  11  -3 57860.1 1887.70   5
  -3  11   3 53059.4 1703.38  11
   3  11  -3 57606.6 1848.94  13
  -3  11   3 55894.0 1798.54   9
  -3  11   2 1474.43 277.533  21
   3  11  -2 1964.03 293.597   9
  -3  11   2 1837.56 259.108   9
   3  11  -2 2067.68 304.892   5
  -3  11   2 1863.95 243.085  10
  -3  11   2 1818.98 232.981  11
  -3  11   1 6863.31 472.685   9
   3  11  -1 6620.90 493.055   9
   3  11  -1 5956.53 450.511  13
  -3  11   1 6173.34 436.106  10
   3  11   0 90.5102 144.209  13
  -3  11   0 54.5595 133.138   9
   3  11   0 39.1252 137.443   9
  -3  11   0-14.3955 108.125  11
  -3  11   0-81.1952 173.832  21
  -3  11   0 53.0567 136.115  10
   3  11   0 225.205 164.900   5
   3 -11   0 32.8047 120.078   3
  -3  11  -1 6932.18 473.129  10
   3 -11  -1 7659.41 479.381   3
   3  11   1 7322.93 488.725  13
  -3  11  -1 6680.11 501.687  21
   3  11   1 6976.31 494.716   9
  -3  11  -1 6633.92 477.847   9
   3  11   1 7517.46 524.705   5
  -3  11  -2 1549.83 281.343  21
   3 -11  -2 1858.99 250.268   3
  -3  11  -2 1836.36 271.657   9
   3  11   2 1878.69 285.384   5
   3  11   2 1980.44 266.758   9
  -3  11  -2 2035.77 267.872  10
   3  11   2 1992.60 272.056  13
   3 -11  -3 58752.2 1833.00   3
   3  11   3 59406.1 1901.66   5
  -3  11  -3 59916.8 1927.80  21
   3  11   3 55710.1 1822.93   9
  -3  11  -3 55271.1 1873.86   9
  -3  11  -3 57214.0 1868.80  10
   3  11   3 59881.3 1838.16  13
   3 -11  -4 10035.2 572.572   3
   3  11   4 12052.9 643.136   5
  -3  11  -4 9677.14 605.122   9
   3  11   4 11858.6 606.556   9
  -3  11  -4 10207.9 609.803  10
  -3  11  -4 10323.1 626.121  21
   3  11   4 10300.1 567.948  13
   3  11   4 11993.0 550.302  12
   3 -11  -5 15444.4 735.040   3
   3  11   5 16180.5 676.254  12
  -3  11  -5 16547.4 800.031   9
  -3  11  -5 17040.4 804.531  21
   3  11   5 15815.8 704.040  13
   3  11   5 16016.9 726.817   9
  -3  11  -5 15771.5 783.596  10
  -3 -11   5 14827.6 631.288   2
  -3  11  -6 4696.00 402.121  21
   3  11   6 4073.53 318.204  12
  -3  11  -6 4112.63 392.764   9
   3  11   6 4415.53 349.629   9
   3  11   6 4368.23 328.696  13
  -3  11  -7 1757.73 259.999  21
  -3  11  -7 1558.73 194.277  20
  -3  11  -7 1500.28 249.604   9
   3  11   7 2018.88 241.670   9
   3  11   7 2149.78 239.701  12
  -3  11  -8 16199.2 808.917   9
   3  11   8 18299.1 734.843  12
  -3  11  -8 18298.6 722.757  20
  -3  11  -9 52077.0 1772.02   9
  -3  11  -9 52280.9 1639.92  20
  -3  11 -10 4634.39 376.461  13
  -3  11 -10 4394.85 382.096   9
   3  11  10 5568.86 356.552  12
  -3  11 -10 4731.46 340.638  20
  -3  11 -11 16483.4 721.872  13
  -3  11 -11 17054.5 690.655  20
   3  11  11 17183.4 676.032  12
  -3 -11  12 11557.8 647.010  19
  -3  11 -12 12252.6 555.675  20
   3  11  12 12307.4 540.493  12
  -3  11 -12 10793.2 568.295   9
   3  11  13 13359.3 549.366  12
  -3 -11  13 13596.6 678.620  19
   3  11  14 12332.6 505.838  12
  -3 -11  14 11840.4 611.345  19
   3  11  15 8173.49 367.417  12
  -3 -11  15 7523.85 449.962  19
   3  11  16 1079.45 123.550  12
  -3 -11  16 1139.83 178.150  19
   3  12 -16 1068.34 134.004   9
   3 -12  16 1451.71 138.415   4
  -3  12  15 338.980 78.3294  12
   3 -12  15 420.780 119.407   4
  -3  12  14 19106.0 637.589  12
   3 -12  14 19829.7 727.221   4
  -3  12  13 3018.59 223.315  12
   3 -12  13 3385.80 282.379   4
  -3  12  12 2526.81 217.290  12
  -3  12  11 623.792 133.750  12
   3  12 -11 538.314 127.912  13
   3  12 -10 5024.60 354.301   5
  -3  12  10 4666.62 318.137  12
   3  12 -10 5209.99 360.776  13
   3  12  -9 5303.43 392.817   5
   3  12  -9 5836.84 400.159  13
  -3  12   9 5336.91 344.763  12
   3  12  -8 2448.95 288.943   5
   3  12  -8 2060.01 267.609  13
  -3  12   8 2132.83 260.618  21
  -3  12   8 2032.25 221.780  12
   3  12  -7 12010.3 660.409   5
   3  12  -7 12155.8 650.793  13
  -3  12   7 13095.7 676.940  21
  -3  12   7 13201.6 581.683  12
   3  12  -6 8229.24 540.306   5
   3  12  -6 7538.37 509.216  13
   3 -12   6 8561.23 513.388   4
  -3  12   6 8204.46 540.310  21
  -3  12   5 10912.7 594.329   9
   3  12  -5 9775.90 644.353   9
  -3  12   5 11253.8 651.845  21
   3  12  -5 10375.3 627.414   5
   3 -12   5 11578.1 598.921   4
   3  12  -5 9818.56 592.676  13
  -3  12   5 10642.0 554.001  13
   3  12  -4 8684.99 568.177  13
   3  12  -4 9207.78 584.563   5
  -3  12   4 8742.65 519.786  13
  -3  12   4 9033.37 586.757  21
  -3  12   4 9386.88 547.524   9
   3  12  -4 9050.00 601.670   9
   3  12  -3 4268.01 383.163  13
  -3  12   3 3740.93 397.960  21
   3  12  -3 4411.84 415.157   5
  -3  12   3 4262.43 369.146   9
  -3  12   3 4083.72 359.984  13
   3  12  -3 4235.11 418.995   9
  -3  12   2 1667.98 298.146  21
   3  12  -2 2457.68 322.481   5
  -3  12   2 1608.65 252.918   9
   3  12  -2 1611.72 281.435   9
   3  12  -1 39132.9 1413.30  13
   3  12  -1 39735.2 1456.56   9
  -3  12   1 39687.0 1403.92   9
  -3  12   0 21156.5 977.340  21
   3  12   0 21632.3 929.997  13
   3  12   0 21115.9 958.123   5
  -3  12   0 20564.7 908.110   9
   3  12   0 20298.1 924.826   9
  -3  12  -1 37641.5 1431.61  21
   3  12   1 40794.2 1452.49   5
   3  12   1 39924.2 1395.94  13
  -3  12  -1 36883.1 1371.18   9
   3  12   1 39148.9 1398.27   9
   3  12   2 2110.32 276.826  13
  -3  12  -2 1800.49 273.703   9
   3  12   2 1710.96 246.322   9
  -3  12  -2 1836.52 300.998  21
   3  12   2 1911.82 281.242   5
  -3  12  -3 3823.24 375.862   9
   3  12   3 4364.23 370.878   9
  -3  12  -3 3806.51 399.896  21
   3  12   3 4348.90 363.355  13
   3  12   4 10519.9 558.925   9
  -3  12  -4 8764.16 560.956   9
  -3  12  -4 8937.80 588.191  21
   3  12   4 9065.13 524.208  13
   3  12   5 10806.7 572.485   9
  -3  12  -5 10368.5 613.781   9
  -3  12  -5 11422.4 646.503  21
   3  12   5 11213.6 561.918  13
  -3  12  -6 8318.21 542.312  21
   3  12   6 8944.82 497.600   9
  -3  12  -6 8270.57 541.973   9
  -3  12  -7 10915.0 610.948  21
   3  12   7 12996.7 574.451  12
  -3  12  -7 11695.4 642.886   9
  -3  12  -8 2050.85 269.906   9
   3  12   8 2457.70 246.166  12
  -3  12  -8 2313.35 287.188  13
  -3  12  -9 5240.42 402.405   9
  -3  12  -9 5263.21 405.514  13
   3  12   9 5442.75 350.007  12
  -3  12 -10 5439.80 388.965  13
   3  12  10 5031.72 330.698  12
  -3  12 -10 4608.33 362.413   9
  -3  12 -11 356.318 134.048  13
  -3  12 -11 756.512 164.268   9
  -3 -12  11 538.216 164.825  19
   3  12  11 516.203 134.962  12
  -3 -12  12 1984.24 254.869  19
  -3  12 -12 2286.07 225.169   9
   3  12  12 2389.59 213.379  12
   3  12  13 2890.09 219.119  12
  -3 -12  13 2599.51 257.919  19
   3  12  14 19183.9 631.261  12
  -3 -12  14 18242.5 707.704  19
   3  12  15 314.309 81.9086  12
  -3 -12  15 380.656 111.906  19
   3 -13  14 10906.4 427.108   4
   3 -13  13 7014.76 352.988   4
   3 -13  12 1996.71 203.507   4
   3 -13  11 332.913 134.628   4
   3  13 -10 5906.94 414.695   9
   3  13 -10 6021.08 357.978  13
   3 -13  10 5691.98 370.013   4
   3  13  -9 12499.2 662.077   9
   3  13  -9 12773.4 590.904  13
   3 -13   9 14170.6 619.130   4
   3  13  -8 2950.19 332.808   9
   3  13  -8 2885.79 285.212  13
   3 -13   8 3002.99 285.365   4
   3 -13   7 9942.33 521.072   4
  -3  13   7 9170.91 530.218  21
   3  13  -7 9988.89 549.305  13
   3  13  -7 9871.43 546.678   5
   3 -13   6 2229.68 253.402   4
   3  13  -6 2794.45 334.961   9
  -3  13   6 2763.34 312.517  21
   3  13  -6 2369.32 289.055  13
   3  13  -6 2273.61 283.691   5
   3  13  -5 2587.17 326.418   9
   3  13  -5 2761.78 316.442  13
   3  13  -5 2811.34 322.060   5
  -3  13   5 2844.54 325.994  21
   3  13  -4 12912.9 703.995   9
  -3  13   4 13849.2 666.997   9
   3  13  -4 12627.1 682.275  13
  -3  13   4 13520.7 633.758  13
   3  13  -4 13358.1 698.827   5
  -3  13   4 12588.3 700.892  21
  -3  13   3 2814.94 296.402   9
   3  13  -3 2215.78 306.829   9
  -3  13   3 2351.17 312.951  21
   3  13  -3 2453.45 305.904  13
  -3  13   3 2378.93 275.917  13
   3  13  -3 2985.34 343.788   5
  -3  13   2 11063.5 601.882   9
   3  13  -2 11484.3 647.221   9
  -3  13   2 10849.9 655.152  21
   3  13  -2 11748.6 664.469   5
  -3  13   2 10682.6 596.867  13
  -3  13   1 9413.01 554.642   9
   3  13  -1 9863.32 583.350   9
  -3  13   1 8737.63 547.963  13
   3  13  -1 9159.64 560.036  13
   3  13   0 9344.61 573.282   9
  -3  13   0 9608.86 559.483   9
  -3  13   0 9367.99 598.380  21
  -3  13   0 9269.17 572.460  13
   3  13   0 10094.8 578.363  13
   3  13   1 9834.20 564.840   9
  -3  13  -1 9584.14 562.015   9
  -3  13  -1 8575.52 586.722  21
  -3  13  -1 9560.17 578.505  13
   3  13   1 8866.74 541.428  13
  -3  13  -2 10719.1 604.161   9
   3  13   2 11020.1 593.568   9
  -3  13  -2 10742.6 639.873  21
  -3  13  -2 10993.9 637.475  13
   3  13   2 11839.2 608.354  13
  -3  13  -3 2720.65 328.991  21
  -3  13  -3 2764.67 308.712   9
   3  13   3 2927.10 299.084   9
   3  13   3 2502.69 279.182  13
   3  13   4 14134.8 649.725   9
  -3  13  -4 13049.3 673.148   9
  -3  13  -4 13257.3 702.426  21
  -3  13  -4 12601.4 694.816  13
   3  13   4 13454.4 626.656  13
  -3  13  -5 2583.95 311.059  21
   3  13   5 2860.70 278.773   9
  -3  13  -5 2685.46 297.707   9
  -3  13  -5 3467.96 359.258  13
  -3  13  -6 2075.21 268.068  21
  -3  13  -6 2499.42 288.862   9
  -3  13  -6 2510.93 305.824  13
  -3  13  -7 10035.0 534.426  21
  -3  13  -7 9984.35 558.432  13
  -3  13  -8 2780.69 291.964  13
  -3  13  -8 2474.37 266.315   9
  -3  13  -9 13545.2 627.687  13
  -3  13  -9 12720.4 592.525   9
  -3  13 -10 5379.23 353.656  13
  -3  13 -10 5264.59 337.971   9
  -3  13 -11 498.993 124.515  13
  -3  13 -11 399.990 114.763   9
   3 -14  11 7211.81 328.033   4
   3  14 -11 7012.68 372.214   9
   3 -14  10 12933.6 515.377   4
   3  14 -10 13483.6 579.355   9
   3 -14   9 17104.6 632.230   4
   3  14  -9 16786.4 701.767   9
   3 -14   8 8818.32 423.562   4
   3  14  -8 8345.09 482.450   9
   3  14  -8 9163.85 454.399  13
   3  14  -7 2072.52 255.511   9
   3  14  -7 2361.80 248.524  13
   3  14  -6 5762.35 389.797  13
   3  14  -6 5930.29 417.724   9
  -3  14   6 5778.04 401.073  21
   3  14  -5 915.121 201.673   9
   3  14  -5 1186.41 218.132  13
  -3  14   5 1215.90 219.027  21
   3  14  -4 2332.09 274.178  13
   3  14  -4 2293.45 284.746   9
  -3  14   4 2346.21 286.515  21
   3  14  -3 698.917 182.288   9
  -3  14   3 987.687 188.515   9
  -3  14   3 850.686 170.575  13
  -3  14   3 1039.04 216.932  21
   3  14  -2 16.0172 130.404   9
  -3  14   2 43.0641 122.929   9
   3  14  -2 63.0437 143.768  13
  -3  14   2 43.6843 121.049  13
  -3  14   2-18.4070 167.905  21
   3  14  -1 10752.7 581.636   9
  -3  14   1 11571.3 581.949   9
   3  14  -1 10893.5 583.484  13
  -3  14   1 10951.2 578.480  13
   3  14   0 6185.60 424.626  13
  -3  14   0 5949.83 426.207  13
  -3  14   0 5966.97 407.199   9
   3  14   0 6401.30 425.343   9
  -3  14   0 5624.72 445.655  21
   3  14   1 11512.1 579.242  13
  -3  14  -1 10402.6 581.756  13
  -3  14  -1 10556.0 559.216   9
   3  14   1 11548.2 575.207   9
  -3  14  -1 9955.59 601.106  21
   3  14   2 111.475 123.860   9
  -3  14  -2 115.925 129.947   9
   3  14   2 98.0139 124.461  13
  -3  14  -2 182.109 151.037  13
  -3  14  -2 54.0559 148.273  21
  -3  14  -3 860.382 188.621   9
   3  14   3 971.049 180.399   9
   3  14   3 868.515 163.687  13
  -3  14  -3 1041.00 215.260  21
   3  14   4 2561.82 248.679   9
  -3  14  -4 2181.01 253.510   9
  -3  14  -4 2477.39 290.105  21
  -3  14  -5 1196.00 189.983   9
  -3  14  -5 1041.39 204.829  13
  -3  14  -5 1137.56 205.565  21
  -3  14  -6 5818.19 403.178  13
  -3  14  -6 6129.49 378.383   9
  -3  14  -6 5375.49 376.440  21
  -3  14  -7 2297.54 230.633   9
  -3  14  -7 2184.72 251.722  13
  -3  14  -8 8335.98 420.406   9
  -3  14  -8 8707.52 459.506  13
  -3  14  -9 17807.4 644.146   9
  -3  14  -9 17626.5 681.991  13
  -3  14 -10 12786.4 477.498   9
  -3  14 -10 13175.4 519.783  13
   3  15 -10 3989.88 222.906   9
   3  15  -9 1533.85 160.940   9
   3  15  -8 6661.44 346.295   9
   3  15  -7 2482.04 223.698   9
   3  15  -6 16453.5 655.329   9
   3  15  -6 17261.5 659.356  13
   3  15  -5 530.810 136.708   9
   3  15  -5 531.535 140.982  13
   3  15  -4 6584.96 397.482  13
   3  15  -4 7257.13 404.990   9
  -3  15   4 6414.31 402.935  21
   3  15  -3 1383.34 192.548   9
  -3  15   3 1245.21 209.254  21
   3  15  -2 10059.7 506.685  13
   3  15  -2 10319.1 501.809   9
  -3  15   2 9729.12 534.103  21
   3  15  -1 13734.5 593.720   9
  -3  15   1 13440.9 583.966   9
  -3  15   1 12885.0 578.651  13
   3  15  -1 13475.1 598.865  13
   3  15   0 4175.09 306.613  13
  -3  15   0 3638.90 301.154  13
  -3  15   0 4171.22 302.807   9
   3  15   0 4247.99 301.855   9
  -3  15   0 3837.56 330.986  21
  -3  15  -1 12526.3 589.887  13
  -3  15  -1 12959.1 568.490   9
   3  15   1 13609.4 574.583   9
  -3  15  -1 13873.7 645.265  21
  -3  15  -2 9662.32 505.491  13
   3  15   2 10571.2 480.312   9
  -3  15  -2 10602.6 488.257   9
  -3  15  -2 9823.93 532.614  21
  -3  15  -3 1429.84 212.124  21
  -3  15  -3 1404.37 210.006  13
  -3  15  -3 1481.78 185.168   9
   3  15   3 1301.11 170.456   9
  -3  15  -4 6026.47 386.135  21
  -3  15  -4 6939.94 367.704   9
  -3  15  -5 317.431 129.701  13
  -3  15  -5 321.617 106.076   9
  -3  15  -6 15849.5 578.928   9
  -3  15  -6 15019.1 623.878  13
  -3  15  -7 1773.75 163.562   9
  -3  15  -7 1814.48 192.695  13
  -3  15  -8 6909.32 296.319   9
  -3  15  -8 6576.89 337.728  13
  -3  15  -9 1387.35 142.501  13
   3  16  -6 3799.59 211.348   9
   3  16  -5 8311.66 347.672   9
   3  16  -4 1832.27 164.563   9
   3  16  -3 4977.33 270.378   9
   3  16  -2 9174.04 390.037   9
   3  16  -1 116.395 81.0890   9
   3  16   0 58017.9 1591.85   9
  -3  16  -1 124.020 95.2414  13
  -3  16  -2 8221.28 388.917  13
  -3  16  -2 8800.76 368.856   9
  -3  16  -3 4076.20 260.475  13
  -3  16  -3 4318.48 237.393   9
  -3  16  -4 1621.27 135.844   9
  -3  16  -5 7978.77 357.410  13
  -3  16  -5 7816.49 303.646   9
  -3  16  -6 4490.90 245.176  13
   4   0   0 42.5370 81.8128   8
  -4   0   0 180.044 55.4312  10
   4   0   0 147.866 47.0647   3
  -4   0  -1 60558.2 1556.33  10
   4   0  -1 60182.1 1642.55   8
  -4   0   1 63587.6 1556.60  10
   4   0   1 57540.5 1621.06   7
   4   0   1 61097.4 1643.62   8
  -4   0  -1 58296.9 1555.32   1
  -4   0   1 55635.4 1552.54   1
   4   0  -1 61947.2 1555.74   3
   4   0   1 60058.0 1520.91   3
  -4   0   2 33523.2 949.656   1
  -4   0  -2 34644.1 941.347   1
   4   0  -2 36067.9 960.227   3
  -4   0   2 33807.3 934.398  10
   4   0   2 33036.8 1018.53   7
   4   0  -2 36139.6 947.875  18
   4   0  -2 33304.2 1020.92   8
  -4   0  -2 32033.5 942.831  10
   4   0   2 34421.1 891.592   3
   4   0  -3 219298. 5636.47  18
   4   0   3 217891. 5561.64   3
   4   0   3 246810. 5740.44   8
   4   0  -3 217407. 5660.12   3
   4   0  -3 244327. 5738.07   8
  -4   0   3 245779. 5661.68   1
  -4   0  -3 236368. 5551.22  11
   4   0  -4 46626.7 1260.09   8
  -4   0   4 46795.5 1202.75   1
   4   0  -4 44903.2 1218.92   3
   4   0   4 43765.4 1193.03   2
   4   0   4 42405.0 1083.14   3
  -4   0  -4 41560.1 1059.22  11
   4   0   4 43453.9 1242.40   8
   4   0  -4 43069.2 1174.72  18
  -4   0   5 115818. 3085.73   1
   4   0  -5 128532. 3091.69  18
   4   0   5 118451. 3083.21   2
   4   0   5 132218. 3167.05   8
   4   0   5 111387. 3163.01   7
   4   0  -5 125204. 3147.76   8
  -4   0   6 223740. 5452.28   1
   4   0  -6 215628. 5477.77   8
   4   0  -6 225133. 5435.67  18
   4   0   6 207647. 5532.88   7
   4   0   6 228197. 5503.84   8
   4   0   6 213150. 5422.26   2
   4   0  -7 208828. 5713.84   8
   4   0   7 227962. 5689.13   2
   4   0  -7 256092. 5735.05  18
   4   0   7 233241. 5772.30   8
   4   0   7 246583. 5857.80   7
   4   0  -7 213347. 5777.71   3
   4   0   8 14901.2 542.172   2
   4   0  -8 15835.0 576.529  18
   4   0   8 16430.7 615.970   8
   4   0   8 16115.1 668.230   7
   4   0  -8 16498.7 652.558   3
   4   0   9 94174.6 2533.14   2
   4   0  -9 102865. 2599.17  18
   4   0   9 94098.2 2613.21   8
   4   0   9 99084.6 2718.38   7
   4   0  -9 98736.7 2684.61   3
   4   0  10 33022.8 987.953   2
   4   0 -10 33058.9 1041.91  18
   4   0  10 32614.7 1154.35   7
   4   0  10 31663.0 1051.91   8
   4   0 -10 31772.2 1114.02   3
  -4   0  11 9022.05 460.913   1
  -4   0  11 8507.62 511.218  19
  -4   0 -11 8944.14 470.177  18
   4   0 -11 9608.48 529.522   3
   4   0 -11 9894.60 464.936  18
   4   0  11 10090.2 418.856   2
   4   0  11 11251.3 579.500   7
   4   0  11 10090.8 470.758   8
   4   0 -11 9871.32 480.350  17
   4   0 -11 9216.98 458.699  16
  -4   0  12 23862.0 967.789  19
  -4   0 -12 24327.5 900.930  18
   4   0 -12 24093.5 965.257   3
   4   0 -12 23996.6 886.915  17
   4   0 -12 24094.5 875.617  16
   4   0  12 25945.9 1015.36   7
   4   0 -12 23395.0 864.915  18
  -4   0  12 22795.7 757.800   2
   4   0  13 2455.76 306.443   7
   4   0 -13 2130.35 232.066  18
  -4   0 -13 2281.82 259.682  18
   4   0 -13 2076.51 279.076   3
   4   0 -13 1849.34 223.633  17
   4   0 -13 2071.49 236.068  16
  -4   0  13 2464.00 301.137  19
   4   0  14 18793.6 893.424   7
   4   0 -14 18019.1 760.220  18
  -4   0 -14 19680.5 812.155  18
   4   0 -14 19319.2 794.051  17
   4   0 -14 19393.7 779.832  16
  -4   0  14 17756.1 843.977  19
   4   0  15 76843.8 2447.31   7
  -4   0 -15 83889.3 2296.79  17
   4   0 -15 79134.9 2292.87  16
   4   0 -15 86515.8 2325.78  18
  -4   0 -15 71153.1 2289.10  18
  -4   0  15 77615.7 2392.56  19
   4   0 -15 72780.7 2387.59   3
  -4   0  16 393.215 189.164  19
   4   0 -16 738.037 186.375  16
  -4   0 -16 561.348 153.480  17
  -4   0  17 1150.76 230.817  19
   4   0 -17 1534.11 231.006  16
  -4   0 -17 1485.47 206.649  17
   4   0 -18 1613.26 234.630  16
  -4   0  18 1498.89 240.928  19
   4   0  18 1793.67 255.142  14
  -4   0  18 1400.94 215.500  15
   4   0  19 848.647 163.608  12
  -4   0  19 548.837 144.017  12
   4   0 -19 616.793 168.675  16
  -4   0  19 976.072 186.591  19
   4   0  19 552.892 178.665  14
   4   0  20 471.526 158.446  14
   4   0 -20 631.693 153.351  16
   4   0  20 362.073 120.203  12
  -4   0  20 529.977 131.482  12
  -4   0  21 1977.35 177.319  12
   4   0 -21 1743.83 187.102  16
   4   0  21 1996.71 203.340  14
   4   0 -22 10029.1 401.082  16
   4   0  22 10044.6 413.303  14
   4  -1  22 5168.34 271.166  14
  -4   1  21 1728.76 165.445  12
   4  -1  21 1844.44 195.198  14
   4  -1  20 1063.13 159.446  12
  -4   1  20 766.098 143.879  12
   4  -1  20 1155.50 191.364  14
   4  -1  19 18067.0 774.770  14
  -4   1  19 18781.8 721.913  12
  -4   1  18 26314.2 997.378  19
  -4   1  18 28370.2 986.297  12
  -4   1  17 11975.4 617.953  19
  -4   1  17 11161.4 584.314  15
   4   1 -16 268.763 145.537  17
  -4   1  16 239.580 161.043  15
  -4   1  16 190.512 165.916  19
  -4   1  15 23369.6 970.510  19
   4  -1  15 23068.2 1060.53   7
   4   1 -15 23405.6 926.112  17
   4   1 -15 20874.2 878.392  18
  -4  -1 -15 25355.3 962.833  18
  -4   1  14 68798.2 2113.84  19
   4  -1  14 73921.8 2257.41   7
   4   1 -14 69396.5 2057.67  17
   4   1 -14 66093.3 2149.40   3
  -4  -1 -14 65933.5 2055.88  18
  -4   1  13 27009.7 1072.90  19
   4  -1  13 30860.2 1186.68   7
   4   1 -13 27320.7 1023.43  17
   4   1 -13 28266.9 1115.46   3
  -4  -1 -13 30081.0 1062.84  18
   4  -1  12 61585.6 1716.82   2
   4  -1  12 61335.7 1954.73   7
   4   1 -12 60070.3 1812.50  17
   4   1 -12 59913.7 1910.52   3
  -4   1  12 61786.0 1885.97  19
  -4  -1 -12 59683.6 1825.10  18
   4  -1  11 85335.4 2289.66   2
  -4   1  11 89048.4 2366.60   1
   4  -1  11 84432.3 2376.69   8
   4  -1  11 89426.3 2530.02   7
   4   1 -11 78180.3 2352.41  17
   4   1 -11 82527.7 2340.69  16
   4   1 -11 90856.6 2498.71   3
  -4   1  11 85556.4 2451.13  19
  -4  -1 -11 84651.7 2374.59  18
   4  -1  10 15103.7 714.707   7
   4   1 -10 16642.2 707.117   3
  -4   1  10 15567.4 618.069   1
   4  -1  10 16450.0 585.431   2
   4  -1   9 41863.4 1360.99   7
   4   1  -9 42757.9 1328.60   3
  -4   1   9 40685.5 1239.39   1
   4  -1   9 40809.6 1196.46   2
   4  -1   8 10711.6 540.833   7
   4  -1   8 12132.5 460.642   2
   4   1  -8 11684.0 530.408   3
  -4   1   7 6829.64 327.063   1
   4   1  -7 7140.17 353.699   8
   4  -1   7 6595.78 312.618   2
   4   1  -6 222131. 5438.62   8
   4  -1   6 212024. 5350.17   2
   4   1  -5 14480.1 529.999   3
   4   1  -5 12805.4 525.865   8
   4  -1   5 13995.8 561.340   7
   4  -1   5 13663.5 483.023   2
   4   1  -4 52650.4 1456.37   3
   4  -1   4 54610.9 1520.53   7
   4   1  -4 52313.0 1498.14   8
   4  -1   4 52238.3 1428.45   2
   4   1  -3 199971. 4981.48   3
  -4   1   3 206281. 4975.74  10
   4  -1   3 182484. 5032.61   7
   4  -1   3 190001. 4969.69   2
  -4  -1  -2 33182.7 883.591  10
   4   1  -2 32462.1 999.785   8
   4  -1   2 30824.0 986.000   7
   4   1  -2 30823.5 917.246   3
  -4   1   2 33981.3 936.377  10
   4  -1   2 33827.5 883.377   3
  -4  -1  -2 34746.8 908.685   1
  -4   1   2 32074.1 923.979   1
   4   1  -1 219046. 5310.01   3
  -4  -1  -1 218738. 5311.54   1
  -4   1   1 228803. 5330.88   1
   4  -1   1 199862. 5382.73   8
   4  -1   1 217015. 5399.16   7
   4   1  -1 218716. 5416.30   8
   4  -1   1 217493. 5293.36   3
  -4   1   1 222306. 5338.11  10
  -4  -1  -1 210323. 5262.50  10
  -4   1   0 7969.55 325.139  10
   4   1   0 8914.56 382.008   8
   4   1   0 8620.51 292.163   3
   4  -1   0 8691.14 372.785   8
  -4  -1   0 8392.78 271.733  10
   4  -1   0 9056.73 310.434   3
  -4   1   0 9884.20 332.211   1
  -4  -1   0 7893.51 304.238   1
  -4   1  -1 222930. 5380.54  10
  -4   1  -1 213392. 5345.42   1
  -4  -1   1 213509. 5342.36   1
   4   1   1 217988. 5292.06   3
   4  -1  -1 210874. 5422.18   8
  -4   1  -1 220207. 5294.04  11
   4  -1  -1 223787. 5351.38   3
   4  -1  -2 34375.8 933.614   3
   4  -1  -2 33407.4 917.061  18
  -4   1  -2 32507.2 953.368  10
   4   1   2 34976.7 1001.13   8
   4  -1  -2 29114.4 958.625   8
   4   1   2 31193.9 838.067   3
  -4  -1   2 32910.8 916.979   1
  -4   1  -2 35108.1 860.477  11
   4  -1  -3 186909. 4774.11   3
   4   1   3 210729. 4852.32   8
   4  -1  -3 188689. 4812.49   8
   4   1   3 190418. 4837.51   7
   4  -1  -3 204863. 4759.02  18
  -4   1  -3 198770. 4673.94  11
  -4  -1   3 204419. 4771.39   1
   4   1   3 185670. 4635.40   3
   4   1   4 52579.1 1451.52   7
   4   1   4 49826.8 1422.41   8
   4  -1  -4 54388.9 1366.39  18
  -4   1  -4 47969.6 1257.17  11
  -4  -1   4 53241.7 1371.89   1
   4  -1  -4 49588.3 1407.29   8
   4   1   5 13232.5 519.056   8
   4   1   5 13626.4 545.130   7
   4  -1  -5 13878.9 478.148  18
  -4   1  -5 12851.8 372.501  11
  -4  -1   5 14963.7 496.182   1
   4  -1  -6 202740. 5338.87  18
   4  -1  -6 214821. 5370.29   8
   4  -1  -6 223750. 5419.87   3
   4   1   6 224409. 5421.05   8
   4   1   6 242380. 5483.57   7
  -4  -1   6 201955. 5349.75   1
  -4  -1   7 7214.15 328.467   1
   4  -1  -7 6116.16 300.513   8
   4  -1  -7 5864.84 300.235  18
   4   1   7 7589.51 389.393   7
   4   1   7 6034.86 329.066   8
   4  -1  -7 6579.30 354.819   3
  -4  -1   8 11291.5 479.713   1
   4  -1  -8 11561.7 469.059  18
   4   1   8 11888.8 544.907   7
   4   1   8 11783.3 492.185   8
   4  -1  -8 12634.7 539.414   3
  -4  -1   9 42884.3 1254.00   1
   4  -1  -9 45091.8 1353.41   3
   4  -1  -9 37785.1 1215.10  18
   4   1   9 42658.2 1254.80   8
   4   1   9 40054.0 1330.43   7
  -4  -1  10 17186.6 654.867   1
   4   1  10 15147.5 611.758   8
   4   1  10 16562.7 721.419   7
   4  -1 -10 17070.7 723.557   3
   4  -1 -10 16734.1 634.106  18
   4  -1 -11 88249.3 2400.87  18
  -4  -1  11 88415.8 2556.16  19
   4   1  11 90683.0 2541.03   7
   4  -1 -11 88422.6 2512.41   3
   4  -1 -11 82164.9 2382.84  16
   4  -1 -11 86972.2 2411.38  17
  -4   1 -12 58330.8 1770.87  20
  -4  -1  12 63254.9 1697.78   2
   4  -1 -12 62149.4 1792.92  18
  -4  -1  12 56347.3 1906.41  19
   4   1  12 62792.9 1928.09   7
   4  -1 -12 55748.7 1867.85   3
   4  -1 -12 61657.1 1793.24  16
   4  -1 -12 63355.4 1811.79  17
  -4   1 -13 31469.6 1028.01  20
  -4  -1  13 29211.3 903.173   2
   4  -1 -13 28017.3 1105.99   3
   4  -1 -13 26952.8 992.321  18
  -4  -1  13 28482.0 1130.75  19
   4   1  13 29420.1 1129.10   7
   4  -1 -13 24948.5 977.023  16
  -4  -1  14 68635.8 2180.97  19
  -4   1 -14 68860.2 2018.02  20
   4  -1 -14 67593.2 2029.01  18
   4  -1 -14 65070.1 2140.33   3
   4   1  14 70447.7 2178.47   7
   4  -1 -14 71957.7 2054.38  16
  -4  -1  15 23076.5 1010.31  19
  -4   1 -15 23885.1 889.052  20
   4  -1 -15 22777.2 900.276  16
   4   1  15 22135.6 991.174   7
   4  -1 -15 21600.6 975.940   3
   4  -1 -15 20174.2 865.860  18
  -4   1 -15 25353.9 952.658  18
  -4   1 -16 292.905 133.701  20
  -4  -1  16 240.885 193.775  19
  -4   1 -16 518.775 156.008  17
   4  -1 -16 60.1525 145.230  16
   4   1  17 13554.7 676.538  14
  -4  -1  17 11695.6 668.823  19
  -4   1 -17 12113.1 609.068  17
   4  -1 -17 13996.6 646.711  16
   4   1  18 27515.5 966.118  12
   4   1  18 25918.2 1023.91  14
  -4  -1  18 24552.6 1018.76  19
  -4   1 -18 26432.3 968.504  17
   4  -1 -18 26739.6 982.678  16
  -4   1 -19 20370.4 762.272  17
   4   1  19 18528.1 795.365  14
   4   1  19 19231.9 750.977  12
  -4  -1  19 18400.4 794.362  19
   4  -1 -19 21150.4 793.527  16
   4  -1 -20 1115.95 179.501  16
   4   1  20 891.377 175.347  14
  -4  -1  20 1076.95 157.147  12
   4   1  20 691.270 142.843  12
  -4  -1  21 1469.31 155.388  12
   4  -1 -21 1488.32 178.084  16
   4   1  21 1773.36 190.506  14
   4  -1 -22 5191.97 267.073  16
   4   1  22 5038.59 274.337  14
   4   2 -22 3029.71 191.352  16
   4  -2  22 3351.91 203.584  14
   4   2 -21 188.229 107.936  16
  -4   2  21 272.741 91.5311  12
   4  -2  21 237.382 108.030  14
  -4   2  20 10880.9 488.122  12
   4   2 -20 12066.5 527.044  16
  -4   2  19 2236.93 225.108  12
   4   2 -19 1901.50 231.880  16
  -4   2  18 7260.26 422.528  12
   4   2 -18 7133.79 433.773  16
  -4   2  17 51776.3 1557.20  12
  -4   2  17 48249.4 1561.45  19
   4   2 -17 47925.1 1553.95  16
  -4   2  16 14665.7 666.044  15
   4   2 -16 15648.4 721.696  17
   4   2 -16 15093.2 683.533  16
  -4   2  16 13336.3 634.284  12
  -4   2  16 15711.9 711.907  19
   4  -2  15 9562.73 640.123   7
  -4   2  15 8016.13 497.497  15
  -4   2  15 9456.16 543.113  19
   4   2 -15 9638.28 541.153  17
   4   2 -15 9693.71 522.689  16
   4   2 -15 10143.7 530.035  18
  -4  -2 -15 9083.34 531.436  18
  -4   2  14 43056.4 1270.65  11
   4   2 -14 43438.3 1415.89  17
   4   2 -14 42016.1 1364.43  16
   4  -2  14 42293.4 1564.76   7
  -4   2  14 40756.9 1403.81  19
   4   2 -14 43793.2 1376.72  18
  -4  -2 -14 41491.7 1401.01  18
  -4   2  14 37167.0 1353.74  15
   4  -2  13 1511.35 261.523   7
  -4   2  13 1069.55 207.400  19
   4   2 -13 1064.90 188.956  17
   4   2 -13 1109.72 176.596  18
  -4   2  13 1120.87 146.383  11
  -4  -2 -13 983.166 188.136  18
  -4   2  13 798.254 166.408  15
   4   2 -13 1184.46 187.889  16
   4  -2  12 17404.3 652.562   2
   4   2 -12 17350.9 687.264  18
   4  -2  12 18774.5 845.019   7
   4   2 -12 17629.1 695.633  16
   4   2 -12 15227.5 686.877  17
   4   2 -12 15791.8 763.676   3
  -4   2  12 17205.8 628.288  11
  -4  -2 -12 16532.1 711.480  18
  -4   2  12 16038.9 727.389  19
  -4   2  11 15088.4 610.086   1
  -4   2  11 14353.5 656.716  19
  -4  -2 -11 13195.8 603.477  18
   4  -2  11 15438.2 584.621   2
   4   2 -11 15364.6 611.903  18
   4   2 -11 14942.6 610.887  16
   4   2 -11 14417.4 626.806  17
   4   2 -11 14834.3 697.025   3
   4  -2  11 13522.2 705.633   7
   4   2 -10 38967.6 1308.73   3
   4   2 -10 41489.0 1219.35  18
   4  -2  10 40297.3 1179.58   2
   4   2  -9 6017.66 324.567  18
  -4   2   9 6493.10 337.961   1
   4  -2   9 5851.24 308.768   2
   4  -2   8 5221.49 285.811   2
   4   2  -8 5266.28 292.271  18
  -4   2   7 15488.5 553.329   1
   4  -2   7 15421.9 651.339   7
   4  -2   7 15964.6 550.936   2
   4   2  -7 14493.1 537.332  18
   4   2  -6 216161. 5495.43   3
   4   2  -6 208838. 5506.51   8
  -4   2   6 236138. 5442.03   1
   4  -2   6 227312. 5562.06   7
   4  -2   6 214564. 5416.90   2
   4   2  -6 209544. 5416.84  18
   4   2  -5 85525.9 2355.72   3
   4   2  -5 82549.9 2385.42   8
  -4   2   5 84953.2 2304.78   1
   4  -2   5 91212.5 2425.30   7
   4  -2   5 91579.9 2316.47   2
   4   2  -5 96544.9 2313.47  18
  -4   2   4 164539. 4098.24   1
   4   2  -4 167405. 4134.03   3
   4   2  -4 165388. 4198.34   8
  -4   2   4 157924. 4117.02  10
   4  -2   4 167319. 4201.62   7
   4  -2   4 163576. 4106.14   2
   4   2  -4 163725. 4083.58  18
  -4  -2  -3 111131. 2624.02   1
  -4   2   3 94914.5 2642.88   1
  -4   2   3 111259. 2703.33  10
   4   2  -3 103093. 2757.68   8
   4  -2   3 110176. 2757.82   7
   4   2  -3 98998.1 2631.32  18
   4   2  -3 104991. 2675.14   3
  -4   2   2 104496. 2505.43  10
  -4  -2  -2 93743.9 2346.89  10
   4   2  -2 92945.1 2455.96   3
   4  -2   2 92567.1 2527.27   7
   4   2  -2 101541. 2574.16   8
   4  -2   2 94726.0 2480.31   2
  -4  -2  -2 105252. 2435.18   1
  -4  -2  -1 32531.5 847.562   1
   4   2  -1 30776.1 965.783   8
  -4   2   1 30553.8 898.432  10
   4   2  -1 30541.7 852.743   3
   4  -2   1 28709.8 919.131   7
   4  -2   1 30733.0 895.406   2
  -4   2   1 29385.6 832.086  11
  -4   2   0 7967.86 345.888  10
   4   2   0 9068.66 300.157   3
   4  -2   0 8411.47 363.702   7
  -4  -2   0 8669.60 308.461   1
   4  -2   0 7881.35 342.308   2
   4  -2   0 8222.42 317.854   3
  -4   2   0 9287.83 299.296  11
   4   2   1 29398.6 800.287   3
  -4   2  -1 28681.8 905.763  10
   4  -2  -1 33301.5 929.664   8
   4  -2  -1 30975.3 870.144   3
  -4   2  -1 30037.1 819.874  11
  -4  -2   1 31722.8 851.969   1
   4   2   2 99430.5 2586.41   8
  -4   2  -2 92359.4 2551.49  10
  -4   2  -2 104473. 2444.75  11
   4  -2  -2 89214.2 2542.67   8
   4  -2  -2 100354. 2517.89   3
  -4  -2   2 97166.8 2488.84   1
  -4   2  -3 101454. 2501.56  11
   4  -2  -3 95030.4 2547.83  18
   4   2   3 101790. 2653.76   8
  -4  -2   3 100434. 2563.59   1
  -4   2  -4 156140. 3958.41  11
   4  -2  -4 159853. 4035.34  18
   4   2   4 162049. 4123.27   8
   4  -2  -4 172604. 4095.30   8
   4   2   4 167831. 4126.45   7
  -4  -2   4 165461. 4048.78   1
  -4   2  -5 83616.5 2191.57  11
   4   2   5 87059.6 2366.56   7
   4  -2  -5 85751.6 2307.82   8
   4   2   5 93361.6 2364.91   8
   4  -2  -5 86374.4 2330.22   3
   4  -2  -5 96732.7 2300.66  18
  -4  -2   5 93867.4 2307.26   1
   4  -2  -6 212660. 5434.54   3
   4  -2  -6 207357. 5369.40  18
   4   2   6 218845. 5467.94   7
   4   2   6 217485. 5430.01   8
   4  -2  -6 230324. 5386.95   8
  -4  -2   6 212687. 5381.31   1
   4  -2  -7 15309.8 594.111   3
   4  -2  -7 13897.2 524.747  18
   4   2   7 14286.0 594.609   7
   4   2   7 14383.5 560.179   8
   4  -2  -8 5543.44 338.699   3
   4  -2  -8 5063.05 283.180  18
   4   2   8 4990.09 328.895   7
   4   2   8 5296.63 298.950   8
  -4  -2   8 5504.28 304.703   1
   4  -2  -9 5653.25 364.693   3
   4  -2  -9 5406.75 311.617  18
   4   2   9 6081.35 373.617   7
   4   2   9 6162.23 323.543   8
  -4  -2   9 6315.78 340.516   1
   4  -2 -10 42050.9 1270.45  18
   4  -2 -10 41241.0 1357.22   3
   4   2  10 41313.0 1352.66   7
   4   2  11 14647.2 679.527   7
  -4  -2  11 15849.3 580.397   2
   4  -2 -11 16617.1 720.494   3
   4  -2 -11 14926.0 611.249  18
  -4   2 -11 15225.9 630.484  20
   4  -2 -11 14546.3 608.425  16
   4   2  12 15475.6 740.157   7
   4  -2 -12 17842.8 695.730  18
  -4  -2  12 16085.8 796.928  19
  -4   2 -12 15982.9 697.453  18
  -4  -2  12 16423.4 625.854   2
  -4   2 -12 16904.7 699.851  20
   4  -2 -12 16219.6 753.916   3
  -4  -2  13 962.850 251.058  19
  -4   2 -13 999.003 179.558  18
  -4   2 -13 1032.40 184.174  20
   4  -2 -13 1052.32 184.498  16
   4   2  13 967.972 193.138   7
   4  -2 -13 1121.09 181.638  18
  -4  -2  13 1063.32 146.517   2
   4  -2 -13 992.228 204.739   3
  -4  -2  14 43117.4 1558.75  19
   4   2  14 40723.6 1474.01   7
   4  -2 -14 44529.2 1410.77  18
  -4   2 -14 42112.2 1419.85  18
  -4   2 -14 43356.9 1411.77  20
   4  -2 -14 45948.4 1537.85   3
   4  -2 -14 42461.8 1395.56  16
   4  -2 -15 8813.14 574.047   3
   4  -2 -15 9714.72 525.646  18
  -4   2 -15 8764.22 517.373  18
  -4  -2  15 9119.89 608.603  19
  -4   2 -15 9920.94 528.052  20
   4  -2 -15 9883.19 533.637  16
  -4   2 -16 14603.0 667.992  20
  -4  -2  16 14886.2 783.123  19
   4   2  16 13931.3 640.143  12
   4  -2 -16 13444.4 650.940  16
  -4   2 -16 13945.5 672.325  17
  -4   2 -17 49335.0 1562.25  20
   4   2  17 49590.9 1548.43  12
  -4  -2  17 50066.6 1708.19  19
  -4   2 -17 48283.0 1584.57  17
   4  -2 -17 50051.9 1577.09  16
  -4   2 -18 7880.40 462.242  17
   4   2  18 7352.58 428.637  12
  -4  -2  18 7223.72 501.804  19
   4  -2 -18 7527.85 451.136  16
   4   2  18 7757.12 486.961  14
  -4   2 -19 2217.19 237.278  17
   4   2  19 2255.93 231.169  12
  -4  -2  19 2251.33 275.308  19
   4  -2 -19 1932.74 233.724  16
   4   2  19 2221.15 263.261  14
  -4   2 -20 12842.5 533.281  17
  -4  -2  20 12592.6 570.476  19
   4   2  20 11978.8 516.633  12
   4   2  20 11991.7 560.612  14
   4  -2 -20 12256.2 536.966  16
   4   2  21 418.877 120.996  14
   4  -2 -21 275.699 109.902  16
  -4   2 -21 416.702 98.7484  17
  -4  -2  21 300.587 91.6960  12
   4  -2 -22 3336.27 201.877  16
   4   2  22 3154.48 209.086  14
  -4   3  21 1853.81 158.021  12
   4   3 -21 1835.14 169.178  16
   4  -3  21 2126.29 190.085  14
   4   3 -20 10986.5 477.561  16
  -4   3  20 10337.9 453.894  12
   4  -3  20 11077.8 505.170  14
  -4   3  19 12682.0 556.317  12
   4   3 -19 13664.3 581.971  16
  -4   3  18 7572.37 427.427  12
   4   3 -18 8367.92 459.624  16
  -4   3  17 20715.6 812.656  12
   4   3 -17 20993.5 867.499  17
   4   3 -17 20837.4 824.322  16
   4   3 -16 42997.3 1453.51  17
   4   3 -16 43052.2 1401.01  16
  -4   3  16 41708.3 1374.22  12
  -4   3  16 44421.1 1411.44  19
   4  -3  15 7880.20 591.863   7
  -4  -3 -15 8537.22 509.550  18
   4   3 -15 7639.80 465.146  18
   4   3 -15 9054.63 519.727  17
   4   3 -15 9012.19 497.574  16
  -4   3  15 8419.00 471.971  12
  -4   3  15 9181.76 504.530  19
  -4   3  14 16474.7 728.358  19
   4   3 -14 16891.7 710.376  18
  -4  -3 -14 17928.1 764.124  18
   4  -3  14 15445.7 848.545   7
   4   3 -14 16210.9 739.428  17
   4   3 -14 16035.5 697.978  16
  -4   3  14 16520.1 692.531  12
  -4   3  14 16097.4 627.112  11
  -4   3  13 6811.22 361.846  11
   4   3 -13 7346.27 420.756  16
   4   3 -13 6143.45 425.192  17
   4   3 -13 6569.08 401.327  18
  -4  -3 -13 6678.94 434.391  18
  -4   3  13 6792.44 434.335  19
  -4   3  13 6249.48 408.118  15
  -4   3  13 7602.52 410.798  12
   4  -3  13 7164.03 394.919   2
  -4   3  12 20368.0 715.436  11
  -4   3  12 18598.7 771.033  15
   4   3 -12 19772.1 767.430  16
  -4   3  12 20857.2 754.401  12
  -4  -3 -12 21457.9 821.430  18
  -4   3  12 19006.1 793.127  19
   4  -3  12 20136.1 745.556   2
   4   3 -12 19846.6 763.763  18
  -4   3  11 33883.9 1019.05  11
  -4   3  11 31883.3 1054.84   1
   4   3 -11 31403.2 1055.27  18
  -4   3  11 30543.8 1080.30  15
  -4   3  11 32759.1 1039.48  12
  -4  -3 -11 33558.1 1105.11  18
  -4   3  11 32236.1 1109.45  19
   4  -3  11 34645.4 1057.64   2
   4   3 -11 30921.2 1056.19  16
   4   3 -10 3227.72 242.852  18
   4   3 -10 3054.29 256.345  17
   4  -3  10 3316.13 240.607   2
  -4  -3 -10 3343.35 261.167  18
  -4   3  10 3727.91 233.692  11
   4  -3  10 3414.28 333.254   7
  -4   3  10 2738.44 229.721   1
  -4   3   9 8736.14 400.452   1
   4  -3   9 6952.16 359.081   2
   4   3  -9 8105.54 382.050  18
  -4   3   9 7568.10 349.444  11
   4  -3   9 7348.31 472.309   7
   4  -3   8 5197.07 286.509   2
  -4   3   8 4657.63 277.459   1
   4   3  -8 5718.23 297.097  18
  -4   3   8 5548.59 275.081  11
   4  -3   8 5237.94 374.061   7
   4   3  -7 42268.7 1359.33   3
  -4   3   7 43730.5 1272.29   1
   4   3  -7 42726.5 1264.30  18
  -4   3   7 45607.6 1251.29  11
   4  -3   7 44127.1 1405.44   7
   4  -3   6 54283.6 1562.24   2
  -4   3   6 55345.6 1563.28   1
   4  -3   6 58962.0 1703.46   7
   4   3  -6 61203.4 1570.35  18
  -4   3   6 56703.5 1541.67  11
   4   3  -6 58363.1 1652.25   3
  -4   3   5 98830.0 2529.73   1
  -4  -3  -5 98114.4 2466.26   1
   4  -3   5 100369. 2654.43   7
   4   3  -5 104628. 2523.19  18
   4   3  -5 93424.9 2582.61   3
   4   3  -5 88178.5 2618.37   8
  -4   3   4 32995.1 944.941  11
   4  -3   4 31239.7 1047.27   7
  -4   3   4 34372.1 1017.90  10
   4   3  -4 32328.4 1005.57   3
   4   3  -4 34138.0 953.787  18
   4   3  -4 34819.9 1078.81   8
  -4  -3  -4 34620.1 915.925   1
  -4   3   4 32991.7 966.479   1
  -4   3   3 161789. 3990.49  11
  -4   3   3 153256. 4003.72   1
  -4  -3  -3 164881. 3959.33   1
   4  -3   3 170755. 4131.07   7
  -4   3   3 160256. 4072.76  10
   4   3  -3 163339. 4053.58   3
   4   3  -3 166283. 4145.48   8
   4  -3   3 160158. 4029.30   2
   4   3  -3 153432. 3986.77  18
   4  -3   2 11338.5 456.462   7
  -4   3   2 10706.2 434.517  10
  -4   3   2 10960.1 391.608   1
  -4  -3  -2 10945.0 354.035   1
   4  -3   2 11037.5 414.875   2
   4   3  -2 11087.0 482.572   8
  -4   3   2 11373.0 379.255  11
   4   3  -2 9744.42 395.905   3
   4  -3   1 12587.4 457.564   2
  -4   3   1 11785.5 430.810   1
  -4  -3  -1 13825.1 411.755   1
  -4   3   1 12558.4 486.830  10
   4   3  -1 13329.0 437.916   3
   4  -3   1 12935.0 494.828   7
  -4   3   1 12909.9 425.918  11
  -4   3   0 716.452 119.304  10
   4  -3   0 661.926 93.9839   3
   4  -3   0 808.663 110.158   2
  -4   3   0 642.563 83.3370  11
  -4  -3   0 842.643 80.9820   1
  -4   3   0 657.928 90.1831   1
   4  -3  -1 12976.0 457.447   3
   4  -3  -1 12520.3 465.534   2
  -4   3  -1 13456.0 513.269  10
  -4  -3   1 14008.8 430.994   1
  -4   3  -1 12324.0 440.430   1
  -4   3  -1 12677.3 415.137  11
   4   3   1 13809.1 529.822   8
   4  -3  -2 11131.0 433.240   8
  -4   3  -2 10601.9 454.808  10
  -4  -3   2 9961.66 370.867   1
   4   3   2 11114.7 470.555   8
  -4   3  -2 11442.0 362.319  11
  -4   3  -3 169510. 3990.88  11
   4  -3  -3 152103. 4067.97   8
  -4  -3   3 161755. 4025.32   1
   4   3   3 170755. 4144.65   8
   4  -3  -3 155406. 4011.99  18
  -4   3  -4 33266.8 905.335  11
   4  -3  -4 33467.9 1002.35   3
  -4  -3   4 33976.7 958.671   1
   4   3   4 33609.2 1030.42   8
   4  -3  -4 32223.1 980.334   8
   4  -3  -4 33361.1 945.547  18
  -4   3  -5 94303.3 2384.79  11
   4   3   5 90632.5 2499.98   7
   4  -3  -5 89211.3 2496.42   3
   4  -3  -5 92554.8 2461.39   8
   4   3   5 96145.1 2525.54   8
  -4  -3   5 96633.3 2463.12   1
  -4   3  -6 57904.2 1509.48  11
   4  -3  -6 61058.0 1595.22  18
   4  -3  -6 62274.2 1671.31   3
   4  -3  -6 56821.6 1571.66   8
   4   3   6 61475.7 1652.54   8
   4   3   6 60353.5 1662.18   7
   4   3   7 47759.7 1374.62   7
   4  -3  -7 49023.8 1385.75   3
   4  -3  -7 42105.1 1283.99  18
  -4  -3   7 43919.5 1306.53   1
   4   3   7 47495.3 1338.55   8
   4   3   8 5030.62 323.903   7
   4  -3  -8 5782.52 350.016   3
   4  -3  -8 6015.96 303.977  18
  -4  -3   8 4990.32 298.790   1
   4   3   8 5343.96 296.224   8
   4  -3  -9 8437.55 393.690  18
   4   3   9 7854.58 423.595   7
   4  -3  -9 7683.38 436.952   3
   4   3  10 2807.87 257.676   7
   4  -3 -10 3423.03 297.787   3
   4  -3 -10 2491.72 219.266  18
  -4   3 -10 3094.86 256.938  20
  -4  -3  10 2736.43 304.050  19
  -4   3 -10 3442.31 256.136  18
   4  -3 -11 33531.4 1081.08  16
   4  -3 -11 33902.0 1186.05   3
  -4   3 -11 32419.0 1086.23  18
  -4  -3  11 31206.2 1210.70  19
   4   3  11 30144.6 1111.12   7
   4  -3 -11 30972.5 1057.94  18
  -4   3 -11 31709.8 1101.15  20
  -4  -3  11 36160.5 1064.58   2
   4  -3 -12 19232.1 765.792  16
   4  -3 -12 19029.7 760.384  18
   4  -3 -12 22089.2 897.258   3
  -4  -3  12 20955.0 741.457   2
   4   3  12 19391.0 815.015   7
   4   3  12 20433.6 759.557  12
  -4   3 -12 19508.8 796.763  20
  -4   3 -12 21107.0 806.535  18
   4  -3 -13 7316.08 484.923   3
  -4  -3  13 6490.00 363.204   2
  -4   3 -13 7235.16 437.379  20
   4   3  13 6931.54 401.038  12
   4  -3 -13 7082.60 416.663  16
   4  -3 -13 6590.48 406.754  18
  -4   3 -13 7021.02 428.970  18
   4  -3 -14 15237.5 762.390   3
  -4  -3  14 14812.0 608.740   2
   4   3  14 17231.0 698.127  12
   4   3  14 15643.2 735.121  14
   4  -3 -14 16904.9 706.943  16
  -4   3 -14 15173.0 704.766  20
   4  -3 -14 16039.6 695.356  18
  -4   3 -14 16745.0 725.926  18
   4  -3 -15 7810.24 533.479   3
  -4  -3  15 8277.31 585.581  19
   4   3  15 8785.63 531.947  14
   4   3  15 8519.10 478.265  12
   4  -3 -15 9407.62 505.449  16
  -4   3 -15 8533.11 496.997  18
   4  -3 -15 7395.75 460.508  18
  -4   3 -15 8673.29 509.698  20
   4   3  16 44002.3 1413.62  12
  -4  -3  16 40931.2 1569.60  19
   4  -3 -16 43265.0 1421.82  16
  -4   3 -16 43045.6 1468.22  17
  -4   3 -16 46875.6 1473.36  20
   4   3  17 19591.5 805.683  12
  -4  -3  17 21147.5 960.890  19
  -4   3 -17 21508.2 872.073  17
   4  -3 -17 20495.1 826.406  16
  -4   3 -17 22348.2 862.916  20
  -4   3 -18 7316.00 455.731  17
   4   3  18 8035.95 439.905  12
  -4  -3  18 7466.72 517.109  19
   4  -3 -18 8165.12 454.004  16
  -4   3 -18 7754.57 447.192  20
  -4  -3  19 11792.9 628.777  19
   4   3  19 12889.3 558.163  12
   4  -3 -19 13911.3 587.057  16
  -4   3 -19 12969.4 592.532  17
  -4   3 -20 11102.5 489.646  17
  -4  -3  20 10916.1 526.470  19
   4   3  20 10660.7 459.243  12
   4   3  20 9854.91 493.346  14
   4  -3 -20 10090.4 465.811  16
   4   3  21 1753.51 184.306  14
  -4   3 -21 2073.50 175.618  17
   4  -3 -21 1615.21 161.762  16
  -4  -3  21 1687.96 150.815  12
   4   3  22 8235.50 345.552  14
   4  -4  21 1767.27 163.302  14
  -4   4  21 1611.94 137.095  12
   4   4 -20 638.149 119.227  16
   4  -4  20 347.650 119.079  14
  -4   4  20 429.168 114.206  12
   4   4 -19 13251.2 555.745  16
  -4   4  19 13669.2 560.075  12
   4   4 -18 10218.1 486.335  16
  -4   4  18 8733.44 460.918  12
   4   4 -17 13565.6 618.286  16
  -4   4  17 14429.7 633.218  12
   4   4 -17 14065.4 674.551  17
   4   4 -16 14132.4 644.813  16
  -4   4  16 15511.5 663.171  12
  -4   4  15 9772.56 510.337  12
  -4   4  15 9523.57 488.407  14
   4   4 -15 10311.4 522.225  16
   4   4 -14 10599.1 534.785  16
  -4  -4 -14 10837.8 573.074  18
   4   4 -14 10740.5 536.994  18
   4  -4  14 10520.5 529.448   2
  -4   4  14 10911.4 523.672  14
  -4   4  14 11361.9 539.586  12
  -4   4  13 20485.7 833.272  12
   4  -4  13 22425.3 860.586   2
   4   4 -13 25242.1 891.772  18
  -4  -4 -13 22650.0 902.486  18
   4   4 -13 25889.7 897.458  16
   4   4 -13 24323.5 934.563  17
  -4   4  13 23244.9 817.995  11
  -4   4  13 23037.2 890.246  19
   4  -4  13 26002.7 1100.08   7
  -4   4  13 24314.5 868.148  14
  -4   4  12 6731.06 384.080  12
   4  -4  12 6827.59 391.502   2
   4   4 -12 6222.35 378.388  18
  -4  -4 -12 6923.95 417.934  18
   4   4 -12 7050.16 400.721  16
   4   4 -12 6550.32 420.670  17
  -4   4  12 7151.53 370.665  11
  -4   4  12 6872.16 416.591  19
   4  -4  12 6859.86 514.322   7
  -4   4  12 6656.90 384.439  14
  -4   4  11 4468.29 303.019  14
  -4   4  11 4237.30 287.706   1
  -4   4  11 4754.14 284.837  11
  -4   4  11 4712.35 330.293  19
  -4  -4 -11 3996.19 321.728  18
   4   4 -11 4077.41 297.301  16
   4   4 -11 4336.63 325.796  17
   4  -4  11 5205.57 424.430   7
   4   4 -11 4193.80 295.690  18
   4  -4  11 4569.77 308.547   2
  -4   4  11 4690.35 309.103  12
   4  -4  10 63138.2 1980.48   7
  -4   4  10 62578.9 1816.20  19
  -4  -4 -10 60943.7 1792.76  18
   4   4 -10 62980.4 1771.58  18
   4   4 -10 60775.1 1813.60  17
   4   4 -10 61178.2 1765.33  16
  -4   4  10 66050.6 1745.45  11
  -4   4  10 57498.6 1738.65   1
   4  -4  10 65117.1 1791.81   2
   4   4  -9 31167.1 971.276  18
   4  -4   9 32148.6 1149.06   7
  -4   4   9 31313.7 949.034  11
   4  -4   9 30876.2 981.374   2
   4   4  -8 69711.7 1899.50  18
   4  -4   8 69001.9 2068.67   7
  -4   4   8 68376.0 1873.43  11
   4  -4   8 68518.8 1913.21   2
  -4   4   8 71185.3 1899.94   1
   4  -4   7 4294.76 331.955   7
  -4   4   7 4309.32 246.033   1
   4   4  -7 4392.39 245.818  18
  -4   4   7 3653.24 227.394  11
   4  -4   7 3560.26 244.161   2
   4   4  -6 52062.0 1410.17  18
   4  -4   6 50331.4 1547.09   7
  -4   4   6 52340.4 1406.84  11
  -4   4   6 48199.1 1405.24   1
   4   4  -5 42071.9 1131.02  18
   4  -4   5 41022.2 1273.16   7
   4  -4   4 6207.10 347.516   7
   4  -4   4 5615.37 286.130   2
   4   4  -4 5735.49 256.342  18
  -4   4   4 5728.26 268.890   1
  -4  -4  -4 5351.01 210.138   1
  -4   4   4 5868.62 319.935  10
   4   4  -4 5255.81 345.570   8
   4  -4   3 64790.9 1697.72   2
   4   4  -3 59783.2 1787.64   8
  -4  -4  -3 62418.9 1585.21   1
  -4   4   3 59369.0 1655.86   1
  -4   4   3 65324.5 1664.77  11
  -4   4   3 65334.9 1756.73  10
   4  -4   3 60497.7 1760.01   7
   4  -4   2 84906.3 2247.76   2
  -4   4   2 84133.3 2299.36  10
  -4   4   2 86618.5 2219.61   1
  -4  -4  -2 87138.9 2147.45   1
  -4   4   2 86589.9 2213.62  11
   4  -4   2 83635.9 2305.25   7
   4  -4   1 44865.2 1283.37   2
  -4   4   1 43731.1 1327.75  10
  -4  -4  -1 46689.2 1198.59   1
  -4   4   1 44599.8 1239.62  11
   4  -4   1 44714.1 1320.98   7
   4  -4   0 3819.55 233.137   7
   4  -4   0 4307.02 232.910   2
  -4   4   0 4297.28 266.420  10
  -4   4   0 4161.20 215.936   1
  -4  -4   0 3637.88 171.184   1
   4   4   0 3627.94 264.483   8
  -4   4   0 4214.95 202.476  11
   4  -4  -1 47302.7 1283.70   2
  -4   4  -1 48485.2 1363.95  10
   4   4   1 43506.0 1343.24   8
  -4   4  -1 42751.2 1221.97  11
  -4   4  -1 45693.1 1247.99   1
  -4  -4   1 45881.9 1201.31   1
  -4   4  -2 89171.8 2376.75  10
  -4  -4   2 86394.3 2214.41   1
  -4   4  -2 86748.8 2221.55  11
   4   4   2 87136.6 2355.95   8
  -4   4  -3 65398.6 1768.94  10
  -4   4  -3 58211.5 1578.26  11
  -4  -4   3 57590.1 1588.05   1
   4  -4  -3 59389.5 1652.51   8
   4   4   3 60287.1 1706.72   8
   4  -4  -3 67536.3 1687.42   3
  -4   4  -4 5873.08 251.362  11
  -4  -4   4 5152.26 257.027   1
   4  -4  -4 5347.38 249.570  18
   4  -4  -4 5424.93 279.164   8
   4   4   4 5611.11 315.679   8
   4  -4  -4 5910.91 305.605   3
  -4   4  -5 36423.4 1084.67  11
  -4  -4   5 40878.2 1140.00   1
   4   4   5 38341.7 1186.21   8
   4  -4  -5 39955.5 1137.75   8
   4  -4  -5 39350.9 1195.71   3
  -4   4  -6 54039.6 1409.82  11
   4  -4  -6 52306.1 1451.80  18
   4   4   6 51521.7 1498.93   8
  -4  -4   6 55146.0 1477.50   1
   4  -4  -6 49615.9 1516.54   3
   4  -4  -7 3779.84 228.124  18
   4  -4  -7 3242.30 263.932   3
  -4  -4   7 3901.98 247.082   1
   4   4   7 3480.32 234.712   8
   4  -4  -8 69391.0 1855.20  18
   4  -4  -8 72292.2 1964.97   3
   4   4   9 27473.2 953.456   7
  -4   4  -9 28449.5 988.785  20
   4  -4  -9 29485.0 938.888  18
   4  -4 -10 65161.2 1759.09  18
  -4   4 -10 57719.5 1735.73  18
   4  -4 -10 62661.7 1858.75   3
  -4   4 -10 59249.8 1797.26  20
   4   4  10 58135.8 1755.40   7
   4  -4 -10 64508.2 1755.90  16
   4   4  10 56614.6 1764.20  14
  -4  -4  10 62955.9 1751.80   2
  -4   4 -11 4483.93 321.638  18
  -4   4 -11 4384.62 334.103  20
   4  -4 -11 4867.86 368.039   3
   4   4  11 4578.06 331.901  14
   4  -4 -11 4597.64 312.340  16
   4  -4 -11 4513.81 310.059  18
   4   4  11 4277.03 300.802  12
  -4  -4  11 4838.48 309.244   2
  -4  -4  12 5908.13 478.018  19
  -4   4 -12 6746.99 424.717  20
   4  -4 -12 6251.60 448.850   3
   4   4  12 6309.99 411.692  14
   4  -4 -12 6736.93 395.035  16
   4  -4 -12 6855.16 394.909  18
  -4   4 -12 6441.34 393.091  18
   4   4  12 6227.13 376.299  12
  -4  -4  12 6255.62 362.312   2
  -4  -4  13 21574.7 1030.99  19
  -4   4 -13 23808.6 938.696  20
   4  -4 -13 21563.4 968.750   3
   4   4  13 23826.9 941.101  14
   4  -4 -13 26815.5 920.097  16
   4  -4 -13 25789.6 911.774  18
  -4   4 -13 23972.4 911.440  18
  -4  -4  13 24294.8 850.561   2
   4   4  13 23998.8 889.929  12
  -4   4 -14 9908.03 557.540  20
   4  -4 -14 9862.46 597.212   3
   4   4  14 11257.9 597.127  14
  -4  -4  14 10243.8 487.507   2
   4  -4 -14 11314.8 550.222  16
  -4   4 -14 10805.6 555.401  18
   4  -4 -14 10913.7 544.280  18
   4   4  14 11663.9 552.055  12
  -4   4 -15 9555.56 550.992  20
   4   4  15 10234.8 528.425  12
   4   4  15 10036.7 568.163  14
   4  -4 -15 10354.2 529.738  16
  -4   4 -16 15803.5 728.406  20
  -4   4 -16 16279.7 749.834  17
  -4  -4  16 15164.4 833.310  19
   4   4  16 17182.6 706.908  12
   4  -4 -16 14802.7 674.867  16
   4   4  16 15872.8 748.458  14
  -4   4 -17 15747.8 691.647  20
  -4   4 -17 15464.7 703.298  17
  -4  -4  17 12999.4 742.292  19
   4   4  17 14819.8 647.196  12
   4  -4 -17 13323.6 625.292  16
   4   4  17 13802.9 681.233  14
  -4   4 -18 8919.13 501.302  17
  -4  -4  18 8697.49 553.925  19
  -4   4 -18 9206.84 491.741  20
   4  -4 -18 8945.01 465.465  16
   4   4  18 8866.22 461.613  12
  -4  -4  19 13614.2 660.554  19
  -4   4 -19 14289.9 614.738  17
   4  -4 -19 12799.8 557.150  16
   4   4  19 13246.2 558.041  12
  -4  -4  20 385.253 146.201  19
   4  -4 -20 408.301 108.935  16
  -4   4 -20 580.560 138.024  17
  -4   4 -21 1595.57 156.011  17
  -4  -4  21 1527.51 175.424  19
   4  -4 -21 1739.06 149.701  16
   4  -5  21 3950.84 216.619  14
   4  -5  20 579.688 120.776  14
  -4   5  20 391.884 97.5854  12
  -4   5  19 1029.81 151.815  12
  -4   5  18 562.605 134.187  12
   4   5 -18 551.324 126.623  16
  -4   5  17 14756.0 628.779  12
   4   5 -17 14223.1 602.357  16
   4   5 -16 3312.17 328.145  17
  -4   5  16 3312.08 284.888  12
   4   5 -16 3347.88 276.015  16
   4   5 -15 2465.12 284.319  17
   4   5 -15 2391.73 245.609  16
  -4   5  15 2428.29 250.917  12
   4  -5  14 19832.5 969.592   7
   4   5 -14 19537.7 748.903  16
   4   5 -14 17443.1 729.422  18
   4   5 -14 18965.6 808.343  17
  -4   5  14 18702.6 755.930  12
   4  -5  14 17127.6 746.757   2
   4  -5  13 5736.43 376.516   2
   4   5 -13 5834.97 367.177  16
   4   5 -13 5775.59 406.112  17
  -4  -5 -13 6094.86 398.591  18
   4   5 -13 5234.98 351.646  18
  -4   5  13 5604.26 368.514  12
   4  -5  13 5216.91 475.890   7
  -4   5  13 5099.09 318.411  11
   4  -5  12 1058.01 240.326   7
   4  -5  12 860.638 166.068   2
   4   5 -12 1230.46 194.492  17
   4   5 -12 1235.83 171.287  18
   4   5 -12 910.251 160.565  16
  -4  -5 -12 1075.77 170.558  18
  -4   5  12 1058.55 176.620  12
  -4   5  12 849.060 139.840  11
   4  -5  11 35117.6 1127.10   2
   4   5 -11 32151.1 1131.36  17
   4   5 -11 32863.9 1073.35  16
   4  -5  11 32315.2 1287.40   7
  -4   5  11 32681.2 1045.07  11
  -4   5  11 31665.5 1079.10  12
   4   5 -11 34490.4 1086.28  18
  -4  -5 -11 35263.3 1134.10  18
  -4   5  10 13073.5 541.444  12
  -4   5  10 12355.0 511.420  11
   4   5 -10 11906.4 514.929  16
   4   5 -10 11644.5 555.191  17
   4   5 -10 13221.0 533.855  18
  -4  -5 -10 11807.5 548.290  18
  -4   5  10 12559.5 516.939   1
   4  -5  10 12271.4 675.789   7
   4  -5  10 13005.9 561.215   2
  -4   5   9 12839.2 514.206   1
  -4  -5  -9 12710.3 534.988  18
   4  -5   9 12969.0 552.165   2
   4   5  -9 12396.6 511.216  18
   4  -5   9 12689.5 669.538   7
   4   5  -9 12953.0 562.828  17
  -4   5   9 12570.4 508.878  11
   4  -5   8 1404.84 224.212   7
   4  -5   8 908.819 144.426   2
  -4   5   8 896.879 122.171   1
   4   5  -8 1343.66 142.648  18
  -4   5   8 971.617 129.936  11
  -4   5   7 22430.5 761.645   1
   4   5  -7 25010.7 774.195  18
  -4   5   7 24401.9 779.865  11
   4  -5   7 24202.3 930.344   7
  -4   5   6 20718.0 710.528   1
   4  -5   6 20079.2 833.583   7
  -4   5   5 10748.3 425.546   1
   4  -5   5 11229.6 529.682   7
   4  -5   5 11322.5 459.113   2
   4   5  -5 11470.4 412.285  18
  -4   5   5 10871.3 493.066  10
   4  -5   4 43858.3 1362.88   7
   4  -5   4 46797.7 1287.01   2
  -4   5   4 45045.1 1240.14   1
  -4   5   3 14898.0 532.356   1
  -4   5   3 15739.1 625.816  10
  -4   5   3 15642.1 545.670  11
   4  -5   3 16671.1 576.525   2
  -4   5   2 72419.5 1960.46   1
  -4   5   2 71330.2 2071.60  10
  -4   5   2 78317.8 1977.24  11
   4  -5   2 72125.5 2000.23   2
   4  -5   1 16259.6 574.502   7
  -4   5   1 14216.6 501.531   1
  -4   5   1 14908.1 594.717  10
   4   5  -1 14070.7 604.737   8
  -4   5   1 14129.9 501.336  11
   4  -5   1 15540.0 547.144   2
   4  -5   0 9088.34 394.234   7
  -4   5   0 10270.1 383.350   1
  -4   5   0 8517.54 436.449  10
   4   5   0 8984.33 454.811   8
   4  -5   0 10174.4 406.704   2
  -4   5   0 9895.31 375.892  11
   4  -5  -1 13798.7 524.977   2
   4   5   1 13495.4 582.683   8
  -4   5  -1 15183.9 509.158   1
  -4  -5   1 14621.2 451.761   1
  -4   5  -1 14970.7 615.230  10
  -4   5  -1 15559.0 510.363  11
   4  -5  -2 75651.8 2034.94   2
   4  -5  -2 74150.9 2052.76   3
   4   5   2 76718.8 2117.60   8
  -4   5  -2 77991.2 2011.43   1
  -4   5  -2 72207.9 1986.51  11
  -4  -5   2 78703.4 1958.02   1
  -4   5  -2 79054.0 2164.80  10
   4   5   3 16823.8 639.648   8
   4  -5  -3 17246.9 615.516   3
  -4   5  -3 16679.5 553.024  11
  -4  -5   3 15638.0 522.795   1
  -4   5  -3 18343.1 709.427  10
  -4  -5   4 42195.2 1173.84   1
  -4   5  -4 45119.3 1189.16  11
   4   5   4 39131.1 1259.00   8
   4  -5  -4 38920.2 1241.68   3
  -4   5  -4 44672.3 1376.22  10
   4  -5  -4 42696.1 1224.01   8
   4  -5  -5 10292.7 469.917   3
  -4  -5   5 10703.8 410.794   1
   4   5   5 9965.67 449.740   8
  -4   5  -5 10102.6 397.903  11
   4  -5  -5 10434.4 387.384  18
  -4   5  -6 20325.1 681.387  11
   4  -5  -6 22671.4 803.089   3
   4  -5  -6 23589.5 707.310  18
   4   5   6 21473.1 743.529   8
   4  -5  -7 24687.3 857.468   3
   4  -5  -7 24679.5 765.526  18
   4  -5  -8 1219.33 140.746  18
   4  -5  -8 762.975 155.173   3
  -4   5  -9 12032.0 512.889  18
   4  -5  -9 14052.4 626.130   3
   4  -5  -9 13096.6 520.467  18
  -4  -5   9 11908.9 533.753   2
   4   5   9 12464.7 546.855  14
   4  -5 -10 13194.4 637.513   3
  -4   5 -10 13799.7 567.141  18
   4  -5 -10 13302.3 543.731  18
   4   5  10 12640.4 549.494  12
  -4   5 -10 12692.2 597.948  20
   4   5  10 11927.8 563.763  14
  -4  -5  10 12987.9 561.001   2
   4  -5 -11 33061.8 1065.75  16
   4  -5 -11 33070.2 1065.52  18
  -4   5 -11 32977.9 1085.59  18
   4  -5 -11 30622.2 1163.00   3
  -4  -5  11 31632.1 1074.44   2
   4   5  11 31499.1 1108.20  14
   4   5  11 32776.8 1082.59  12
  -4   5 -11 33810.3 1159.28  20
   4  -5 -12 743.644 186.339   3
  -4   5 -12 1163.07 173.148  18
   4   5  12 1023.38 180.028  12
  -4  -5  12 1020.24 156.728   2
   4   5  12 1223.94 198.183  14
   4  -5 -12 1116.70 175.039  16
   4  -5 -12 1202.46 172.232  18
  -4   5 -12 1294.26 217.045  20
   4  -5 -13 5061.85 353.358  18
  -4   5 -13 5655.22 372.148  18
   4  -5 -13 5577.61 437.021   3
   4   5  13 5980.55 377.082  12
  -4  -5  13 6305.96 367.941   2
   4   5  13 5912.94 409.058  14
  -4   5 -13 6754.66 440.895  20
  -4  -5  13 4750.47 461.459  19
   4  -5 -13 5200.11 355.624  16
  -4   5 -14 19130.5 770.418  18
   4  -5 -14 16784.2 825.748   3
   4  -5 -14 20272.1 768.283  16
   4   5  14 18926.7 769.821  12
  -4  -5  14 18115.4 721.416   2
  -4  -5  14 19788.3 952.766  19
  -4   5 -14 17699.9 807.962  20
   4   5  14 18743.7 807.986  14
   4  -5 -15 1895.85 232.033  16
  -4  -5  15 2752.76 372.821  19
   4   5  15 2689.15 264.111  12
   4   5  15 2314.66 279.582  14
  -4   5 -15 2466.81 288.664  20
   4  -5 -16 3338.00 284.509  16
  -4   5 -16 3595.80 341.744  17
   4   5  16 3929.71 310.089  12
   4   5  16 3347.39 326.911  14
  -4   5 -16 3036.63 309.671  20
   4  -5 -17 15285.3 628.694  16
   4   5  17 15324.8 645.751  12
   4   5  17 13638.8 668.812  14
  -4   5 -17 14314.9 676.111  20
  -4   5 -17 15447.7 705.077  17
  -4  -5  18 575.579 205.277  19
  -4   5 -18 620.629 159.660  20
   4  -5 -18 619.437 135.465  16
   4   5  18 487.734 159.784  14
  -4   5 -18 552.465 170.142  17
   4   5  18 397.612 131.127  12
  -4  -5  19 740.367 203.624  19
   4  -5 -19 796.763 137.732  16
   4   5  19 823.302 171.321  14
   4   5  19 663.423 137.899  12
  -4   5 -19 847.839 165.890  17
   4  -5 -20 423.618 91.0348  16
  -4  -5  20 421.062 143.558  19
  -4   5 -21 3696.20 223.589  17
  -4  -5  21 3361.21 230.667  19
   4  -6  20 2349.93 181.980  14
  -4   6  20 2103.66 153.372  12
  -4   6  19 4039.15 251.198  12
  -4   6  18 1590.09 186.341  12
  -4   6  17 1539.26 196.375  12
  -4   6  16 4904.15 343.175  12
   4   6 -16 4301.15 347.971  17
   4   6 -16 4732.49 305.673  16
  -4   6  15 11872.2 563.866  12
   4   6 -15 11898.6 602.072  17
   4   6 -15 10999.1 509.693  16
  -4   6  14 2336.81 254.561  12
   4   6 -14 2676.59 236.851  16
   4   6 -14 2132.58 260.844  17
  -4   6  13 21325.7 848.031  12
   4  -6  13 22806.1 1066.26   7
   4   6 -13 21796.9 809.498  16
   4   6 -13 23729.7 916.084  17
   4   6 -12 7441.00 398.281  16
  -4   6  12 7411.82 391.634  11
   4   6 -12 8049.73 469.375  17
  -4   6  12 7230.53 424.258  12
   4  -6  12 6767.24 539.983   7
   4  -6  12 8087.43 457.308   2
   4  -6  11 7703.64 440.794   2
  -4   6  11 7246.35 383.468  11
   4   6 -11 7377.81 435.782  17
   4   6 -11 7227.56 380.136  18
   4  -6  11 8283.41 566.947   7
  -4   6  11 6883.30 400.872  12
   4  -6  10 11091.0 525.595   2
  -4   6  10 10488.0 476.917  11
   4   6 -10 10784.0 522.667  17
   4   6 -10 10065.9 458.548  18
   4  -6  10 10870.1 647.671   7
  -4   6  10 10832.7 500.503  12
  -4   6   9 35780.2 1139.99   1
   4  -6   9 39855.2 1250.30   2
  -4   6   9 40164.7 1190.71  11
   4   6  -9 39803.0 1242.85  17
   4   6  -9 39391.7 1167.04  18
   4  -6   9 41524.6 1423.42   7
  -4   6   9 37496.2 1196.61  12
  -4   6   8 9372.40 434.961  12
   4  -6   8 9457.70 555.491   7
  -4   6   8 9883.23 437.474  11
  -4   6   8 9787.42 414.974   1
   4   6  -8 9373.74 453.298  17
   4   6  -8 9312.59 400.215  18
   4   6  -7 36043.9 1040.23  18
  -4   6   7 36007.1 1087.31  11
   4  -6   7 34195.5 1236.35   7
  -4   6   7 34860.8 1047.13   1
  -4   6   6 32626.9 1034.36  11
   4  -6   6 35251.8 1087.05   2
  -4   6   6 33660.8 1011.26   1
  -4   6   5 210302. 5281.29  11
   4  -6   5 211462. 5327.79   2
  -4   6   5 221477. 5259.69   1
   4  -6   4 4333.00 273.644   2
   4  -6   4 4271.38 310.207   7
  -4   6   4 4124.52 230.440   1
  -4   6   3 53358.3 1468.94  11
   4  -6   3 53403.6 1499.03   2
   4  -6   3 51639.6 1551.21   7
  -4   6   3 51910.7 1438.44   1
  -4   6   2 7485.44 340.519  11
   4  -6   2 8275.96 375.898   2
   4  -6   2 7009.14 372.505   7
  -4   6   2 7468.77 320.914   1
  -4   6   1 22780.3 724.061  11
   4  -6   1 22242.2 740.761   2
   4  -6   1 22614.4 758.302   7
  -4   6   1 21675.0 695.859   1
  -4   6   0 11529.3 429.260   1
   4  -6   0 11059.2 457.655   2
  -4   6   0 11389.1 442.521  11
  -4   6  -1 22505.3 718.448   1
   4   6   1 24022.3 842.161   8
   4  -6  -1 22063.6 745.747   2
  -4   6  -1 22454.5 727.964  11
  -4   6  -2 8290.29 347.068   1
  -4   6  -2 7902.88 350.052  11
   4  -6  -2 7622.22 359.993   2
   4  -6  -2 7528.21 377.010   3
   4   6   2 7309.95 405.460   8
   4  -6  -3 54133.4 1479.17   3
  -4   6  -3 51222.4 1572.04  10
   4   6   3 50777.2 1487.81   8
   4  -6  -4 4355.10 290.237   3
  -4   6  -4 4395.75 255.093  11
  -4   6  -4 4840.02 363.466  10
   4   6   4 4667.21 297.785   8
  -4   6  -5 214920. 5540.61  10
  -4   6  -5 208319. 5283.71  11
   4  -6  -5 214109. 5395.14   3
   4  -6  -6 35105.5 1150.21   3
  -4   6  -7 33252.8 1026.65  18
   4  -6  -7 33677.4 1152.68   3
   4  -6  -8 9247.78 495.004   3
  -4   6  -8 9639.88 488.803  20
   4   6   8 9556.64 440.985  12
  -4   6  -8 9203.46 408.841  18
  -4  -6   8 10056.4 471.961   2
   4   6   8 9031.40 445.219  14
  -4   6  -9 40695.2 1314.87  20
  -4   6  -9 40081.8 1210.23  18
   4   6   9 40431.4 1237.19  12
   4  -6  -9 37665.2 1321.03   3
   4   6   9 39302.9 1252.56  14
  -4  -6  10 10967.0 510.827   2
   4   6  10 10148.4 492.810  12
  -4   6 -10 9970.36 464.481  18
   4  -6 -10 10862.0 571.101   3
   4   6  10 9691.68 502.832  14
  -4  -6  11 6797.47 396.399   2
  -4   6 -11 6618.69 377.027  18
   4  -6 -11 6205.30 446.155   3
   4   6  11 7654.63 437.383  14
   4   6  11 7815.73 418.142  12
   4   6  12 7498.02 450.927  14
  -4  -6  12 7958.15 431.003   2
   4  -6 -12 6905.94 481.600   3
  -4   6 -12 7776.03 480.609  20
   4   6  12 6694.05 415.847  12
  -4  -6  13 22380.6 1064.80  19
   4  -6 -13 25607.4 1032.61   3
   4   6  13 24006.2 936.990  14
  -4  -6  13 23641.7 871.409   2
   4   6  13 23572.1 887.887  12
  -4   6 -13 23606.9 958.686  20
   4   6  14 2742.72 273.443  12
  -4  -6  14 2000.19 345.658  19
   4   6  14 2512.59 285.046  14
  -4   6 -14 3078.89 321.270  20
  -4   6 -15 11830.7 624.045  20
   4   6  15 12707.9 588.289  12
  -4   6 -15 11501.3 616.965  17
   4   6  15 12654.0 624.277  14
  -4  -6  15 11679.3 715.618  19
  -4   6 -16 4821.39 379.024  20
  -4   6 -16 4263.43 364.180  17
  -4  -6  16 3764.98 420.857  19
   4   6  16 5291.64 381.216  14
   4   6  16 4234.03 323.814  12
  -4   6 -17 1663.62 240.370  17
  -4  -6  17 1716.73 298.205  19
  -4   6 -17 1658.10 233.740  20
   4   6  17 1895.71 235.316  14
   4   6  17 1538.39 201.619  12
  -4   6 -18 1725.54 224.925  17
  -4   6 -18 1574.92 211.346  20
   4   6  18 1629.57 216.195  14
   4   6  18 1544.26 185.399  12
  -4   6 -19 4528.44 308.927  17
   4   6  19 4431.25 300.710  14
  -4   6 -20 2251.71 194.930  17
  -4  -6  20 2158.05 223.831  19
   4   6  20 2480.01 199.222  14
  -4   7  19 6377.63 297.457  12
  -4   7  18 2175.88 194.481  12
  -4   7  17 3483.89 262.400  12
  -4   7  16 985.107 171.713  12
   4   7 -15 2492.85 267.591  17
  -4   7  15 2217.36 244.663  12
   4   7 -14 5023.62 370.546  17
  -4   7  14 4626.36 339.147  12
   4   7 -13 1598.73 223.478  17
  -4   7  13 1830.85 223.556  12
   4  -7  12 17877.9 773.640   2
   4  -7  12 19123.6 946.110   7
  -4   7  12 17977.0 704.927  11
   4   7 -12 20528.5 802.431  17
  -4   7  12 18541.4 747.472  12
   4  -7  11 23588.3 887.655   2
   4  -7  11 19747.3 981.507   7
  -4   7  11 23265.2 811.573  11
  -4   7  11 20578.7 820.084  12
   4   7 -11 22938.6 865.345  17
   4   7 -10 5300.99 355.610  17
   4  -7  10 6174.78 481.196   7
  -4   7  10 5702.59 343.069  11
  -4   7  10 5440.80 347.161  12
   4   7 -10 5166.98 417.791   5
   4  -7  10 5471.53 377.328   2
  -4   7   9 1606.82 193.284  12
   4   7  -9 1410.43 194.991  13
  -4   7   9 1896.27 194.478  11
   4   7  -9 1913.22 208.046  17
   4   7  -9 1179.34 219.000   5
   4  -7   9 1743.61 262.785   7
   4   7  -8 15917.8 775.713   5
   4   7  -8 16052.8 647.856  17
   4  -7   8 17492.5 806.661   7
   4   7  -8 16047.1 696.454  13
  -4   7   8 16378.4 642.438  12
  -4   7   8 17773.9 655.043  11
   4   7  -7 1403.72 227.920   5
   4  -7   7 1457.57 193.127   2
   4  -7   7 1285.50 217.361   7
  -4   7   7 1759.27 187.899  11
  -4   7   7 1477.42 207.639  21
   4   7  -7 1319.09 190.529  13
  -4   7   7 1550.83 172.967  12
   4  -7   6 40751.9 1247.77   2
   4  -7   6 42457.1 1362.55   7
  -4   7   6 39665.1 1273.73  21
   4   7  -6 36521.5 1266.61  13
  -4   7   6 38015.1 1189.58  11
   4  -7   5 19535.0 708.597   2
  -4   7   5 17663.3 608.311   1
   4   7  -5 19093.4 760.160  13
   4  -7   5 18122.1 764.297   7
  -4   7   5 19144.6 757.313  10
  -4   7   5 18607.9 673.923  11
  -4   7   4 18500.5 617.312   1
   4  -7   4 18700.9 699.607   2
   4  -7   4 18419.1 745.281   7
  -4   7   4 19670.3 764.609  10
   4  -7   3 744.295 140.298   2
  -4   7   3 684.585 99.6764   1
  -4   7   3 748.306 160.819  10
   4  -7   3 1043.60 153.985   7
   4  -7   2 29279.4 955.499   2
  -4   7   2 30092.8 890.755   1
  -4   7   2 29326.3 942.191  11
  -4   7   2 30316.0 1050.49  10
  -4   7   1 5334.56 362.353  10
   4  -7   1 5444.73 314.477   2
  -4   7   1 5763.17 277.089   1
  -4   7   1 5751.19 306.650  11
   4  -7   0 18.2385 79.5824   2
  -4   7   0 6.89660 58.4910   1
  -4   7   0 77.2448 85.2776  11
   4  -7  -1 5585.34 311.005   2
  -4   7  -1 5648.30 286.083   1
  -4   7  -1 5605.54 306.787  11
   4  -7  -2 31844.5 974.233   2
   4  -7  -2 32093.5 1018.13   3
  -4   7  -2 29813.5 922.301   1
  -4   7  -3 627.039 107.241   1
  -4  -7   3 530.207 120.034   2
  -4   7  -3 574.009 117.793  11
  -4  -7   4 20042.5 702.407   2
  -4   7  -4 18807.3 685.606  11
   4  -7  -4 19840.5 753.185   3
  -4  -7   5 19691.0 716.026   2
  -4   7  -5 19546.7 695.492  11
   4  -7  -5 19579.7 765.049   3
   4  -7  -6 38820.9 1281.07   3
  -4  -7   6 39562.6 1224.67   2
   4   7   7 1608.22 179.324  12
   4   7   7 1551.12 173.525  14
   4  -7  -7 1508.62 205.772   3
  -4   7  -7 1339.99 189.325  20
  -4  -7   7 1630.58 191.913   2
   4   7   8 16754.7 645.163  12
   4   7   8 16719.6 650.427  14
   4  -7  -8 15342.9 703.584   3
  -4  -7   8 15063.6 648.891   2
  -4   7  -8 17301.0 709.550  20
  -4   7  -9 1734.70 222.576  20
   4   7   9 1601.07 194.419  14
   4   7   9 1903.20 211.887  12
  -4  -7   9 1520.50 197.527   2
   4  -7  -9 1764.23 233.928   3
   4   7  10 5780.09 375.909  14
   4   7  10 5412.90 348.091  12
   4  -7 -10 5037.88 395.488   3
  -4   7 -10 5512.15 397.113  20
  -4   7 -11 21560.9 890.722  20
   4   7  11 21714.0 841.703  14
   4   7  11 22186.8 829.759  12
  -4  -7  11 20347.8 806.448   2
   4  -7 -11 20979.2 906.519   3
   4   7  12 19375.0 784.136  14
   4   7  12 19620.0 765.167  12
  -4  -7  12 17736.6 738.677   2
   4  -7 -12 17965.2 838.235   3
  -4  -7  13 1798.64 326.850  19
   4   7  13 1683.64 234.978  14
   4   7  13 1399.95 203.124  12
  -4  -7  14 4643.09 461.424  19
   4   7  14 4671.23 356.976  14
   4   7  14 4593.08 337.930  12
  -4   7 -14 5257.74 404.693  20
  -4  -7  15 2338.68 334.519  19
   4   7  15 2148.40 250.293  14
   4   7  15 2306.65 242.558  12
  -4   7 -15 2016.21 275.003  20
  -4  -7  16 1050.68 251.733  19
  -4   7 -16 979.235 205.237  20
   4   7  16 769.142 173.356  14
   4   7  16 1088.40 179.683  12
  -4  -7  17 3362.42 359.576  19
   4   7  17 3642.76 292.052  14
   4   7  17 3334.83 260.327  12
  -4   7 -17 3031.40 288.378  20
  -4  -7  18 2211.55 276.602  19
   4   7  18 2592.97 230.567  14
   4   7  18 2137.13 194.193  12
  -4   7 -19 6810.77 361.606  17
   4   7  19 6887.38 348.052  14
  -4   7 -20 4025.30 238.095  17
  -4   8  18 5320.76 277.446  12
   4  -8  18 5896.87 334.249   4
  -4   8  17 1070.97 147.706  12
  -4   8  16 1189.21 168.438  12
  -4   8  15 10150.5 487.654  12
   4   8 -14 18937.5 749.206  17
  -4   8  14 17036.7 703.627  12
   4   8 -13 2695.08 266.468  17
  -4   8  13 2542.72 251.132  12
   4   8 -12 10251.9 524.545  17
  -4   8  12 10726.8 525.400  12
   4  -8  11 18405.9 770.511   2
   4  -8  11 16227.3 859.171   7
  -4   8  11 16886.7 699.345  12
  -4   8  11 16498.2 670.608  11
   4   8 -11 16599.3 699.435  17
   4  -8  10 9473.36 613.539   7
   4   8 -10 9056.79 565.894   5
  -4   8  10 10375.0 495.109  12
  -4   8  10 9327.94 468.448  11
   4   8 -10 9323.76 479.155  17
   4   8  -9 19907.2 767.260  17
   4  -8   9 18594.8 911.459   7
  -4   8   9 21264.3 778.797  11
   4   8  -9 20241.7 916.754   5
   4  -8   9 21949.3 853.525   2
  -4   8   9 22685.8 803.483  12
   4   8  -9 19557.5 820.935  13
  -4   8   8 4539.71 306.004  12
   4  -8   8 4857.70 405.994   7
  -4   8   8 3967.78 332.450  21
   4   8  -8 3885.48 381.492   5
   4  -8   8 4515.96 346.276   2
  -4   8   8 4078.56 296.565  11
   4   8  -8 4407.17 348.498  13
  -4   8   7 58800.4 1756.49  12
   4  -8   7 63522.1 1956.37   7
  -4   8   7 61178.6 1873.13  21
   4   8  -7 64339.8 2005.10   5
   4  -8   7 59611.6 1829.33   2
  -4   8   7 62029.8 1783.78  11
   4   8  -7 63876.4 1895.85  13
  -4   8   6 14205.3 578.895  12
   4  -8   6 14117.8 622.048   2
   4  -8   6 14110.0 677.400   7
   4   8  -6 14309.0 667.689  13
  -4   8   6 15200.3 676.748  21
  -4   8   6 15175.9 602.166  11
  -4   8   5 2485.77 224.180  11
   4  -8   5 2579.18 244.451   2
  -4   8   5 2379.94 211.345  12
  -4   8   5 2988.06 288.390  21
   4   8  -5 2832.61 281.333  13
   4   8  -5 2780.70 317.225   5
  -4   8   5 2685.44 259.094   9
  -4   8   4 24600.8 853.750  12
   4   8  -4 26536.2 990.902  13
  -4   8   4 25751.4 975.425  21
  -4   8   4 25324.7 971.897  10
   4   8  -4 27496.5 1081.88   5
  -4   8   3 55694.7 1809.31  10
  -4   8   3 60533.2 1684.76  12
   4   8  -3 57896.1 1814.84  13
  -4   8   3 59210.3 1815.32  21
   4   8  -2 20818.7 849.765  13
   4  -8   2 22213.8 794.791   2
  -4   8   2 21562.6 853.671  21
  -4   8   2 23642.6 899.091  10
  -4   8   2 21947.5 780.352  11
  -4   8   1 23352.7 814.333  11
  -4   8   1 22317.1 905.238  10
   4  -8   1 23796.6 823.797   2
   4  -8   0 6518.00 361.389   2
  -4   8   0 5647.42 386.314  21
  -4   8   0 5966.32 292.876   1
   4   8   0 6227.21 401.245  13
  -4  -8   0 6362.80 310.358   2
  -4   8   0 6735.71 357.306  11
  -4   8   0 5945.54 410.159  10
   4  -8  -1 22201.9 807.129   2
   4  -8  -1 23778.3 865.428   3
  -4   8  -1 23265.3 889.619  21
  -4   8  -1 24770.3 767.496   1
   4   8   1 24686.6 904.261  13
  -4  -8   1 23348.3 777.246   2
  -4   8  -1 21831.8 807.318  11
  -4   8  -1 24625.1 943.698  10
   4  -8  -2 23473.5 855.966   3
  -4   8  -2 21362.2 858.919  21
  -4   8  -2 24768.4 765.733   1
  -4   8  -2 21484.0 791.201  11
  -4  -8   2 23618.3 779.549   2
  -4   8  -2 21074.3 899.963  10
   4   8   2 22425.5 860.970  13
   4   8   3 61546.6 1840.94  13
   4  -8  -3 64107.2 1851.80   3
  -4   8  -3 58482.7 1846.37  21
  -4   8  -3 62275.0 1724.70   1
  -4  -8   3 63793.0 1760.94   2
   4   8   3 62263.5 1739.78  12
  -4   8  -3 60995.9 1774.65  11
  -4   8  -3 64329.3 1962.07  10
   4   8   4 28251.0 978.343  13
  -4   8  -4 25639.3 911.306  11
  -4   8  -4 26801.4 878.605   1
  -4   8  -4 25572.6 981.802  21
  -4   8  -4 28101.9 1090.20  10
  -4  -8   4 28278.6 926.501   2
   4  -8  -4 27382.8 985.532   3
   4   8   4 28532.7 904.502  12
   4   8   5 2297.95 209.561  12
  -4   8  -5 2766.24 215.451   1
   4   8   5 2441.23 237.794  13
  -4   8  -5 2497.93 308.005  10
  -4   8  -5 2556.52 260.895  21
  -4  -8   5 2633.26 233.933   2
   4  -8  -5 2648.49 265.631   3
  -4   8  -5 1818.24 217.391  20
  -4   8  -6 13365.2 600.408  20
  -4  -8   6 12619.5 568.343   2
   4   8   6 13496.8 564.591  12
  -4   8  -6 13772.1 732.390  10
  -4   8  -6 13639.0 630.615  21
   4  -8  -6 14665.9 663.390   3
  -4   8  -7 59456.8 1832.21  20
  -4  -8   7 61171.9 1797.48   2
   4   8   7 60430.5 1763.78  14
   4   8   7 62501.3 1781.45  12
  -4   8  -7 60193.8 2020.75  10
  -4   8  -7 66581.7 1888.31  21
   4  -8  -7 61751.2 1890.37   3
   4  -8  -8 4337.44 352.271   3
   4   8   8 4061.96 294.725  12
  -4   8  -8 4495.08 345.796  20
  -4   8  -8 4772.83 443.650  10
  -4  -8   8 4290.37 312.515   2
   4   8   8 3638.49 281.406  14
  -4   8  -9 21945.6 870.979  20
   4   8   9 21004.1 800.769  12
   4  -8  -9 20229.1 879.840   3
  -4   8  -9 22151.2 1026.47  10
  -4  -8   9 21797.9 821.324   2
   4   8   9 21310.6 806.544  14
  -4   8 -10 8698.93 519.282  20
   4   8  10 9970.85 492.051  12
   4  -8 -10 9148.68 547.585   3
  -4   8 -10 9094.35 635.833  10
  -4  -8  10 9741.35 500.852   2
   4   8  10 9652.12 494.112  14
  -4   8 -11 18711.3 796.082  20
   4   8  11 16617.7 701.270  12
   4  -8 -11 17150.1 796.872   3
  -4   8 -11 16210.0 889.763  10
   4   8  11 17376.0 723.482  14
   4   8  12 10217.6 534.218  14
  -4   8 -12 11237.5 595.738  20
   4   8  12 10315.4 523.492  12
   4   8  13 2837.18 275.995  14
  -4   8 -13 2893.92 313.553  20
   4   8  13 2565.70 258.498  12
  -4  -8  13 2763.45 364.756  19
  -4  -8  14 17944.2 909.146  19
   4   8  14 18688.1 743.435  12
   4   8  14 19611.6 780.028  14
  -4   8 -14 18435.2 794.762  17
  -4  -8  15 10081.4 647.656  19
   4   8  15 11093.7 518.483  12
   4   8  15 11205.4 547.684  14
  -4   8 -15 11854.2 584.115  17
  -4  -8  16 1101.29 247.240  19
   4   8  16 1121.43 164.093  12
   4   8  16 1065.92 173.680  14
  -4   8 -16 1102.75 191.149  17
  -4   8 -17 1026.19 178.291  20
  -4  -8  17 1286.51 234.017  19
   4   8  17 1120.26 150.233  12
   4   8  17 1229.59 171.975  14
  -4   8 -17 1279.48 188.448  17
  -4   8 -18 5319.04 318.634  17
  -4  -8  18 5119.72 361.511  19
  -4  -8  19 4721.89 304.901  19
   4  -9  18 649.855 117.822   4
  -4   9  17 4379.48 246.119  12
   4  -9  17 4907.11 314.503   4
  -4   9  16 746.696 133.751  12
  -4   9  15 10796.5 480.218  12
  -4   9  14 12045.6 534.640  12
  -4   9  13 6725.15 389.305  12
  -4   9  12 6832.74 399.822  12
   4   9 -11 33285.6 1221.86   5
  -4   9  11 34081.8 1128.15  12
   4   9 -10 12984.1 690.388   5
  -4   9  10 14217.6 610.043  12
   4   9 -10 12813.8 625.660  13
   4  -9   9 40643.8 1378.75   2
   4   9  -9 38486.5 1360.68  13
  -4   9   9 41412.0 1308.66  11
   4   9  -9 40791.9 1468.98   5
  -4   9   9 43411.8 1317.35  12
  -4   9   8 30137.2 988.523  12
   4  -9   8 26920.0 1030.85   2
   4   9  -8 26250.5 1039.17  13
  -4   9   8 26538.4 1049.81  21
  -4   9   8 28976.6 987.763  11
   4   9  -8 28267.1 1140.46   5
  -4   9   7 19972.4 762.119  12
   4  -9   7 20448.3 834.553   2
   4   9  -7 21540.1 880.778  13
  -4   9   7 20735.3 875.857  21
  -4   9   7 20121.9 779.283  11
   4   9  -7 20009.2 933.979   5
  -4   9   6 5488.34 342.178  12
   4   9  -6 5958.40 427.009  13
  -4   9   6 5689.73 428.005  21
   4  -9   6 6752.44 414.823   2
  -4   9   6 5909.86 366.651  11
   4   9  -6 5392.10 455.512   5
  -4   9   5 72462.0 1975.47  12
   4   9  -5 68678.3 2112.49  13
  -4   9   5 70282.1 2121.04  21
   4  -9   5 65246.1 2014.78   2
  -4   9   5 70331.6 2077.51   9
  -4   9   5 71715.5 2010.81  11
   4   9  -5 66052.6 2184.49   5
  -4   9   4 35570.2 1123.51  12
   4   9  -4 37098.8 1275.57  13
  -4   9   4 35875.7 1272.43  21
   4  -9   4 37244.9 1202.36   2
  -4   9   4 37128.0 1233.63   9
  -4   9   4 33517.0 1232.01  10
  -4   9   4 32782.9 1142.24  11
   4   9  -4 34579.5 1332.24   5
  -4   9   3 86100.5 2285.60  12
  -4   9   3 85008.7 2396.69   9
  -4   9   3 82111.8 2439.00  21
   4  -9   3 85524.3 2351.36   2
  -4   9   3 74635.1 2389.66  10
   4   9  -3 82440.8 2532.69   5
   4   9  -3 83340.6 2436.56  13
  -4   9   2 263.378 148.984  10
  -4   9   2 273.748 127.017   9
   4  -9   2 309.568 123.162   2
  -4   9   2 178.541 143.060  21
   4  -9   2 391.729 144.264   4
   4   9  -2 174.825 137.521  13
  -4   9   2 128.566 105.858  11
   4  -9   1 10058.5 541.079   4
   4  -9   1 11619.5 533.271   2
  -4   9   1 11831.5 609.319  10
  -4   9   1 10880.4 515.612  11
  -4   9   1 11728.1 580.092   9
  -4   9   0 10855.9 514.750  11
   4   9   0 10578.3 579.955   9
  -4   9   0 11443.8 595.997  21
   4  -9   0 11089.7 514.912   2
   4   9   0 12096.0 631.322   6
  -4   9   0 9923.23 545.378   9
  -4   9   0 10410.9 588.919  10
   4   9   0 12143.3 657.337   5
   4   9   0 11474.4 589.285  13
   4   9   1 11262.0 634.842   5
  -4   9  -1 11417.2 530.615  11
  -4  -9   1 11631.0 471.683   2
   4   9   1 11207.3 589.200   9
   4  -9  -1 12940.9 591.207   3
   4   9   1 11967.2 625.122   6
  -4   9  -1 10663.0 568.622   9
  -4   9  -1 11373.3 617.503  10
  -4   9  -1 10555.3 582.150  21
   4   9   1 10824.4 572.990  13
   4   9   2 163.107 128.288  13
  -4   9  -2 431.089 162.524  10
   4   9   2 260.596 105.237  12
   4   9   2 144.525 132.342   5
  -4  -9   2 139.342 91.1021   2
  -4   9  -2 291.945 141.428   9
   4   9   2 146.024 108.406   9
   4  -9  -2 273.531 122.191   3
   4   9   2 317.038 141.597   6
  -4   9  -2 168.104 109.638  11
  -4   9  -2 128.600 117.780  21
   4   9   3 80935.0 2261.53  12
  -4   9  -3 76781.4 2297.28  11
   4  -9  -3 84914.0 2398.73   3
  -4  -9   3 82710.2 2257.90   2
  -4   9  -3 82115.4 2420.97  21
  -4   9  -3 84921.0 2489.85  10
  -4   9  -3 78891.1 2395.26   9
   4   9   3 82329.2 2358.16   9
   4   9   3 84291.6 2389.95  13
   4   9   3 87967.9 2479.22   5
   4   9   3 87885.2 2458.26   6
   4   9   4 35708.3 1233.19  13
  -4   9  -4 35137.9 1334.35  10
   4   9   4 36059.1 1215.63   9
  -4   9  -4 35394.9 1167.92  20
  -4  -9   4 36140.1 1151.06   2
   4  -9  -4 37951.8 1270.20   3
   4   9   4 38729.8 1303.41   6
   4   9   4 38545.3 1313.45   5
   4   9   4 37073.4 1156.33  12
  -4   9  -4 36618.8 1283.79  21
  -4   9  -4 35683.5 1274.39   9
   4   9   5 71815.1 2008.62  12
  -4   9  -5 70029.8 2029.27  20
   4  -9  -5 68960.8 2114.08   3
  -4   9  -5 71260.8 2137.37  21
   4   9   5 69995.9 2063.81  13
  -4   9  -5 71393.5 2239.06  10
   4   9   5 72031.8 2050.73   9
   4   9   5 72412.9 2132.95   6
   4   9   5 72819.3 2142.64   5
  -4  -9   5 68469.3 1998.35   2
  -4   9  -6 6729.57 397.508  20
  -4   9  -6 5917.84 340.632   1
  -4   9  -6 6175.36 427.040  21
  -4   9  -6 6122.44 499.349  10
   4  -9  -6 5926.89 418.247   3
   4   9   6 6046.85 360.314  12
   4   9   6 5163.00 384.871   5
  -4  -9   6 5794.66 359.278   2
  -4   9  -7 19060.6 799.861  20
  -4   9  -7 21561.3 765.702   1
   4   9   7 20939.7 777.422  12
  -4   9  -7 21667.6 989.862  10
  -4  -9   7 21038.6 791.042   2
   4  -9  -7 18673.8 840.255   3
  -4   9  -7 19855.7 847.900  21
  -4   9  -8 26615.7 985.020  20
   4  -9  -8 25576.3 1021.28   3
  -4  -9   8 25221.6 937.897   2
  -4   9  -8 26314.9 1144.60  10
   4   9   8 27667.9 941.531  12
  -4   9  -9 42477.5 1387.95  20
   4   9   9 41303.1 1320.29  12
  -4   9  -9 39858.1 1544.38  10
   4  -9  -9 42632.8 1447.04   3
  -4  -9   9 41316.3 1339.58   2
   4   9  10 12784.0 595.578  12
   4   9  10 13278.3 601.000  14
  -4   9 -10 14810.4 677.730  20
   4   9  11 33458.0 1142.68  12
  -4   9 -11 35735.3 1232.70  20
   4   9  11 34570.9 1159.94  14
   4   9  12 7132.08 417.548  12
  -4   9 -12 7428.70 468.909  20
  -4  -9  12 7538.43 554.917  19
   4   9  12 7151.48 424.856  14
  -4   9 -13 7128.93 446.100  17
   4   9  13 7027.39 402.945  12
  -4   9 -13 7059.01 451.419  20
  -4  -9  13 7524.71 550.091  19
   4   9  13 6575.87 405.213  14
  -4   9 -14 13844.0 632.973  17
   4   9  14 13331.6 575.295  12
  -4   9 -14 13509.7 639.622  20
  -4  -9  14 13056.8 727.343  19
  -4   9 -15 10874.5 536.801  17
   4   9  15 11213.2 494.378  12
  -4   9 -15 11397.6 553.113  20
  -4  -9  15 10764.5 624.530  19
   4   9  16 729.579 133.615  12
  -4   9 -16 1082.00 181.238  20
  -4  -9  16 737.257 198.796  19
  -4   9 -16 847.657 159.083  17
  -4  -9  17 4888.46 357.775  19
  -4   9 -17 4587.02 290.326  17
  -4  -9  18 491.467 141.894  19
  -4   9 -18 590.633 112.348  17
   4 -10  18 1967.35 153.485   4
   4 -10  17 371.700 111.616   4
  -4  10  16 3660.16 221.979  12
   4 -10  16 4447.00 303.829   4
  -4  10  15 3953.79 248.846  12
  -4  10  14 7077.51 363.430  12
  -4  10  13 5817.06 342.754  12
  -4  10  12 4004.90 290.798  12
   4  10 -11 1926.63 244.549   5
  -4  10  11 1842.12 215.232  12
   4  10 -10 744.359 173.467  13
  -4  10  10 753.831 161.184  12
   4  10 -10 878.452 205.278   5
   4  10  -9 53807.5 1659.80  13
  -4  10   9 51558.5 1549.83  12
   4  10  -9 47797.8 1682.95   5
  -4  10   9 50323.4 1629.90  21
   4  10  -8 6029.48 439.369  13
  -4  10   8 6891.33 400.549  12
  -4  10   8 6701.60 461.067  21
   4  10  -8 6473.63 491.412   5
  -4  10   7 31791.2 1170.78  21
   4  10  -7 30921.2 1207.60   5
   4 -10   7 30220.3 1098.96   2
   4  10  -7 28948.3 1125.83  13
  -4  10   7 27907.6 1000.34  12
  -4  10   7 29500.8 1036.17  11
  -4  10   6 11931.2 643.853  21
   4 -10   6 10943.0 577.139   2
   4  10  -6 10736.5 663.997   5
   4  10  -6 11443.8 629.379  13
  -4  10   6 11846.8 536.840  12
  -4  10   6 11524.6 552.209  11
  -4  10   5 21425.2 908.700  21
   4 -10   5 19383.7 811.305   2
  -4  10   5 19637.0 832.154   9
   4  10  -5 20442.0 933.745   5
   4  10  -5 19221.8 860.190  13
  -4  10   5 18561.8 734.188  12
  -4  10   5 18483.5 760.270  11
  -4  10   4 18325.0 700.132  12
  -4  10   4 16572.2 711.971  11
   4 -10   4 17130.2 746.927   2
  -4  10   4 18052.9 779.669   9
   4 -10   4 19184.9 814.228   4
   4  10  -4 17571.1 859.657   5
  -4  10   4 16508.2 807.363  21
   4  10  -4 17556.4 811.651  13
  -4  10   3 28829.6 1107.74  10
   4 -10   3 27417.3 1030.00   2
  -4  10   3 28463.1 1078.71   9
   4 -10   3 31584.5 1118.06   4
   4  10  -3 28240.2 1182.85   5
  -4  10   3 30550.4 1166.66  21
   4  10  -3 30240.9 1137.76  13
   4 -10   2 24937.6 917.638   2
   4 -10   2 24136.6 957.021   4
  -4  10   2 24330.1 997.286  10
  -4  10   2 24066.6 1013.09  21
  -4  10   2 25422.9 976.382   9
   4  10  -2 24200.4 1054.60   5
   4  10  -1 125798. 3613.18   9
  -4  10   1 128357. 3480.83  11
  -4  10   1 135261. 3630.18  10
  -4  10   1 129435. 3557.13   9
   4 -10   0 1537.52 226.927   3
  -4  10   0 1867.83 274.147  10
  -4  10   0 2063.30 233.310  11
   4  10   0 1606.51 250.934   9
  -4  10   0 1699.53 236.219   9
   4  10   0 1651.04 247.184  13
   4  10   0 2309.73 307.184   5
  -4  10   0 1920.05 277.205  21
   4 -10  -1 130046. 3574.09   3
   4  10   1 129520. 3594.08   9
  -4  10  -1 135255. 3605.13   9
  -4  10  -1 127339. 3631.05  10
  -4  10  -1 125460. 3626.70  21
   4  10   1 138692. 3707.77   5
  -4  10  -1 126128. 3494.46  11
   4  10   1 132361. 3610.92  13
   4 -10  -2 26334.9 996.041   3
  -4  10  -2 27777.2 1026.31   9
   4  10   2 24170.9 971.822   9
  -4  10  -2 23899.9 1028.75  10
  -4  10  -2 25403.8 1035.82  21
   4  10   2 26279.8 1064.52   5
   4  10   2 25505.3 992.208  13
  -4  10  -2 22732.5 904.558  11
  -4  10  -3 31410.4 1157.69  21
   4  10   3 28337.8 1065.29   9
  -4  10  -3 28730.3 1106.77   9
  -4  10  -3 28990.9 1159.59  10
   4  10   3 29515.9 1153.74   5
  -4 -10   3 29377.2 971.564   2
   4 -10  -3 29364.5 1097.99   3
   4  10   3 29032.6 1088.68  13
   4 -10  -4 17523.3 785.694   3
  -4  10  -4 16244.3 774.663   9
   4  10   4 16762.5 731.227   9
  -4  10  -4 16713.5 827.762  10
   4  10   4 17828.7 808.870   5
  -4 -10   4 16862.1 673.505   2
  -4  10  -4 17222.2 804.284  21
   4  10   4 18244.6 766.632  13
   4  10   4 18117.6 694.711  12
   4  10   5 18934.3 737.953  12
  -4  10  -5 18600.3 740.049  20
   4  10   5 20224.9 853.429   5
  -4  10  -5 18007.7 829.544   9
  -4 -10   5 18325.0 728.352   2
  -4  10  -5 20353.7 872.945  21
  -4  10  -5 19489.0 902.632  10
   4  10   5 21111.7 802.217   9
   4  10   5 20033.1 804.846  13
   4 -10  -5 17172.7 810.803   3
  -4  10  -6 11395.9 545.979  20
  -4  10  -6 10637.0 605.878   9
  -4 -10   6 11646.7 539.610   2
   4  10   6 12549.4 620.044   5
  -4  10  -6 11074.8 611.390  21
   4  10   6 11766.8 556.072   9
  -4  10  -6 10767.7 659.150  10
   4 -10  -6 9467.38 579.328   3
   4  10   6 11968.2 539.585  12
   4  10   7 29454.5 997.691  12
  -4  10  -7 30254.0 1110.92  21
  -4 -10   7 29317.4 1002.08   2
  -4  10  -7 26730.3 1083.13   9
  -4  10  -7 29655.8 1029.23  20
  -4  10  -7 28374.8 1184.56  10
   4  10   8 6125.09 377.358  12
  -4  10  -8 5827.62 392.167  20
   4  10   9 54558.0 1622.76  12
  -4  10  -9 52572.6 1659.83  20
   4  10  10 699.175 153.870  12
  -4 -10  10 811.541 225.425  19
  -4  10 -10 749.647 175.485  20
  -4  10 -11 1796.15 224.374  17
   4  10  11 2180.78 228.288  12
  -4 -10  11 1970.19 294.772  19
  -4  10 -11 1506.85 221.359  20
  -4  10 -12 4173.47 320.077  17
   4  10  12 3977.23 293.626  12
  -4  10 -12 3960.17 328.213  20
  -4 -10  12 3808.13 388.792  19
  -4  10 -13 5635.56 367.894  17
   4  10  13 6112.15 354.477  12
  -4  10 -13 6639.85 409.014  20
  -4 -10  13 5883.31 458.359  19
  -4  10 -14 7385.99 402.490  17
   4  10  14 7028.29 365.950  12
  -4  10 -14 7130.83 413.850  20
  -4 -10  14 6486.69 471.367  19
  -4  10 -15 4112.46 282.532  17
   4  10  15 3940.55 252.441  12
  -4  10 -15 4052.94 292.904  20
  -4 -10  15 4149.56 350.503  19
  -4  10 -16 3632.29 243.828  17
  -4 -10  16 3595.31 303.613  19
  -4  10 -17 175.343 76.5047  17
  -4 -10  17 281.967 120.649  19
  -4  11  15 662.322 102.180  12
   4 -11  15 673.732 146.511   4
  -4  11  14 8683.67 381.454  12
   4 -11  14 9949.35 492.766   4
  -4  11  13 16.8727 87.9134  12
  -4  11  12 2148.53 207.887  12
   4  11 -11 5851.41 385.354   5
  -4  11  11 5591.00 339.724  12
   4  11 -10 1489.01 214.078  13
   4  11 -10 1608.08 232.182   5
  -4  11  10 1495.86 193.099  12
   4  11  -9 568.135 163.697  13
  -4  11   9 632.576 150.632  12
   4  11  -9 541.002 177.625   5
   4  11  -8 12152.8 626.287  13
  -4  11   8 11510.6 536.465  12
  -4  11   8 11871.2 623.507  21
   4  11  -8 11514.8 650.647   5
   4  11  -7 3626.70 350.966  13
   4  11  -7 3287.93 360.467   5
  -4  11   7 3285.93 278.300  12
  -4  11   7 3401.03 340.489  21
   4  11  -6 40295.9 1441.58  13
  -4  11   6 39530.3 1459.30  21
   4  11  -6 41106.0 1498.47   5
  -4  11   6 41195.5 1305.70  12
   4 -11   6 44703.2 1464.78   4
   4  11  -5 2964.65 344.197   5
  -4  11   5 3246.19 319.443   9
  -4  11   5 2735.85 337.797  21
   4  11  -5 2549.45 312.273  13
   4 -11   5 3310.09 334.678   4
   4  11  -4 14482.1 773.825   5
  -4  11   4 14410.1 697.135   9
  -4  11   4 14340.5 759.444  21
   4 -11   4 15193.5 719.729   4
   4  11  -4 14803.4 744.542  13
  -4  11   3 6379.52 418.434  11
   4 -11   3 7267.65 468.859   4
   4  11  -3 6565.10 514.239   5
  -4  11   3 7285.21 474.393   9
  -4  11   3 7291.67 520.587  21
   4  11  -3 5860.87 478.862   9
   4  11  -3 7575.08 504.346  13
  -4  11   2 48148.2 1680.67  10
  -4  11   2 55636.8 1708.12   9
   4 -11   2 52339.2 1674.00   4
   4  11  -2 49801.2 1748.13   9
  -4  11   2 54997.1 1798.03  21
   4  11  -2 52684.8 1792.35   5
   4  11  -1 28851.8 1158.76   9
   4 -11   1 30553.8 1129.06   3
  -4  11   1 30527.1 1123.58   9
   4  11  -1 29185.7 1149.45  13
  -4  11   1 29219.2 1063.23  11
  -4  11   1 29150.4 1142.45  10
   4  11   0 791.909 196.696  13
   4 -11   0 726.861 172.868   3
  -4  11   0 628.223 178.964   9
   4  11   0 907.427 204.720   9
  -4  11   0 955.765 243.348  21
  -4  11   0 706.512 168.599  11
  -4  11   0 548.752 179.246  10
   4  11   0 904.872 228.365   5
   4  11   1 30162.7 1206.11   5
   4 -11  -1 30580.4 1145.72   3
  -4  11  -1 30411.0 1140.85   9
   4  11   1 30664.4 1147.63   9
   4  11   1 30780.9 1160.64  13
  -4  11  -1 27258.2 1054.18  11
  -4  11  -1 32787.4 1211.77  10
  -4  11  -1 30089.2 1194.58  21
   4  11   2 54117.4 1727.51  13
  -4  11  -2 51690.1 1781.05  21
   4 -11  -2 52814.0 1728.76   3
   4  11   2 53564.3 1792.98   5
   4  11   2 54311.9 1717.13   9
  -4  11  -2 54494.3 1732.19   9
  -4  11  -2 50552.3 1752.76  10
   4  11   3 7353.40 479.861  13
  -4  11  -3 6440.82 499.062  21
   4 -11  -3 7261.30 481.538   3
   4  11   3 6857.12 493.566   5
  -4  11  -3 6516.40 489.245  10
   4  11   3 7008.83 451.903   9
  -4  11  -3 8086.23 503.779   9
   4  11   4 14305.0 723.747   5
  -4  11  -4 14421.3 709.580   9
   4  11   4 13922.2 653.282   9
   4  11   4 15182.1 688.064  13
  -4  11  -4 12923.8 714.775  21
   4  11   5 3698.47 341.990   5
   4  11   5 2952.83 281.604   9
  -4  11  -5 3471.44 338.356   9
  -4  11  -5 3100.47 347.545  21
   4  11   6 44068.8 1346.23  12
  -4  11  -6 42507.1 1453.00   9
   4  11   6 42189.2 1360.62   9
  -4  11  -6 39284.7 1450.23  21
   4  11   7 3413.51 284.607  12
  -4  11  -7 3577.27 338.807   9
  -4  11  -7 3298.28 274.954  20
  -4  11  -7 3543.47 341.369  21
   4  11   8 11941.5 542.915  12
  -4  11  -8 11279.2 601.597   9
  -4  11  -8 10657.6 530.707  20
   4  11   9 774.272 155.868  12
  -4  11  -9 430.129 131.685  20
   4  11  10 1342.63 183.558  12
  -4 -11  10 1408.06 237.767  19
  -4  11 -10 1331.46 195.470  20
  -4 -11  11 5700.04 432.301  19
  -4  11 -11 5634.31 391.755  13
  -4  11 -11 6387.31 384.524  20
   4  11  11 6373.85 361.739  12
  -4  11 -12 2254.67 230.072  20
  -4 -11  12 1742.33 250.956  19
   4  11  12 1707.95 192.242  12
  -4 -11  13 164.495 153.797  19
  -4  11 -13 21.2569 96.9534  20
   4  11  13 8.63750 92.8888  12
  -4 -11  14 8889.14 482.546  19
  -4 -11  15 926.648 161.349  19
  -4 -11  16 3356.43 236.822  19
   4 -12  15 7480.71 346.788   4
   4 -12  14 2053.02 204.509   4
   4 -12  13 2157.32 225.106   4
  -4  12  12 4485.36 265.136  12
   4 -12  12 5452.99 366.251   4
  -4  12  11 3247.61 235.618  12
   4 -12  11 4308.60 339.111   4
   4 -12  10 3092.51 306.896   4
   4  12 -10 3394.91 291.322   5
  -4  12  10 3143.05 243.392  12
   4  12  -9 6284.53 402.921  13
   4 -12   9 5945.44 423.470   4
   4  12  -9 6053.42 413.113   5
  -4  12   9 5756.12 338.732  12
  -4  12   8 486.456 153.986  21
   4  12  -8 428.977 159.956  13
   4 -12   8 449.932 172.028   4
   4  12  -8 284.567 159.335   5
   4  12  -7 20741.0 895.713   5
  -4  12   7 20417.9 877.726  21
   4 -12   7 19856.2 854.525   4
   4  12  -7 19622.9 852.572  13
   4  12  -6 4381.48 404.263   5
   4  12  -6 5663.65 428.747  13
  -4  12   6 4731.57 410.050  21
   4  12  -5 9187.83 601.747   9
  -4  12   5 9780.43 520.801  13
   4  12  -5 9743.94 603.744   5
   4  12  -5 9382.69 577.001  13
  -4  12   5 10275.4 612.652  21
   4 -12   5 10503.9 570.370   4
   4 -12   4 4240.16 361.025   4
  -4  12   4 4349.29 362.573   9
  -4  12   4 4652.16 367.136  13
   4  12  -4 4187.96 388.173  13
  -4  12   4 4852.11 429.254  21
   4  12  -4 3936.98 398.508   9
   4  12  -4 4663.76 417.444   5
   4  12  -3 5554.16 457.134   5
  -4  12   3 4816.25 431.499  21
   4  12  -3 5426.75 436.895  13
  -4  12   3 4277.80 371.769   9
   4  12  -3 5557.59 457.978   9
   4  12  -2 43985.9 1583.14   9
  -4  12   2 48418.7 1538.33   9
   4  12  -2 44437.2 1606.61   5
  -4  12   2 45343.4 1620.27  21
  -4  12   1 12053.5 630.430   9
   4  12  -1 11704.2 651.401   9
   4  12  -1 12701.4 671.957  13
   4  12   0-62.0366 159.149   5
   4  12   0-18.0360 152.960  13
  -4  12   0-49.9090 133.995   9
   4  12   0 36.0191 136.945   9
  -4  12   0 21.0513 185.401  21
   4  12   1 11524.0 625.092  13
   4  12   1 11790.6 677.616   5
  -4  12  -1 11625.8 683.312  21
   4  12   1 11813.9 625.013   9
  -4  12  -1 10653.9 598.656   9
   4  12   2 46362.9 1557.39  13
   4  12   2 48025.8 1630.33   5
  -4  12  -2 45691.5 1625.66  21
  -4  12  -2 47928.4 1564.26   9
   4  12   2 45737.6 1532.96   9
   4  12   3 4893.06 383.730  13
   4  12   3 4371.17 394.220   5
  -4  12  -3 4565.06 379.187   9
   4  12   3 5109.21 376.972   9
  -4  12  -3 4728.03 422.020  21
   4  12   4 4561.69 344.936   9
  -4  12  -4 3803.36 349.433   9
  -4  12  -4 4262.29 402.566  21
   4  12   4 4305.46 348.664  13
  -4  12  -5 9384.88 576.768  21
   4  12   5 9973.75 508.774   9
  -4  12  -5 8999.84 534.023   9
  -4  12  -6 5053.34 409.992  21
  -4  12  -6 5457.12 401.850   9
  -4  12  -7 18634.4 807.211  21
  -4  12  -7 17894.5 773.586   9
  -4  12  -8 440.776 143.663   9
   4  12   9 5697.22 335.996  12
  -4  12  -9 4961.49 390.377  13
   4  12  10 3134.14 245.364  12
  -4  12 -10 3037.39 288.304  13
  -4  12 -11 3005.73 263.874  13
   4  12  11 3552.71 244.777  12
   4  13 -14 2459.89 176.687   9
   4 -13  14 2444.60 168.253   4
   4 -13  13 15.2031 84.2117   4
   4  13 -13 112.921 88.1451   9
   4 -13  12 8131.72 398.316   4
   4  13 -12 7991.88 419.479   9
   4 -13  11 657.623 149.511   4
   4  13 -11 594.819 159.887   9
   4 -13  10 1112.12 182.494   4
   4  13 -10 1188.09 203.787   9
   4 -13   9 7599.10 433.169   4
   4  13  -9 6711.41 448.033   9
   4  13  -8 2896.26 275.650  13
   4  13  -8 2735.44 302.227   9
   4  13  -8 3285.07 291.832   5
   4 -13   8 2581.38 268.261   4
   4  13  -7 22250.5 876.047  13
   4  13  -7 20953.0 909.511   9
  -4  13   7 22539.9 887.189  21
   4 -13   7 22362.3 862.049   4
   4  13  -7 21724.8 884.359   5
   4  13  -6 1774.53 244.880  13
   4  13  -6 1349.22 238.949   9
   4  13  -6 1619.33 253.578   5
  -4  13   6 1675.89 249.279  21
   4 -13   6 1779.06 234.413   4
   4  13  -5 5000.13 394.301  13
   4  13  -5 5154.46 417.930   9
   4 -13   5 4628.83 354.885   4
   4  13  -5 5507.92 422.187   5
  -4  13   5 6174.48 444.465  21
   4  13  -4 18617.9 829.773  13
  -4  13   4 19275.6 878.450  21
   4  13  -4 19092.8 856.019   9
   4  13  -4 20072.3 881.566   5
   4  13  -3 2492.19 301.376  13
   4  13  -3 2837.50 328.810   5
  -4  13   3 2510.63 316.266  21
   4  13  -3 2918.98 323.938   9
  -4  13   3 3311.72 307.068   9
  -4  13   3 2821.78 287.190  13
[truncated: 402,838 more chars]
