# Supplementary material for: Azetidinylideneketenimines as a Multimodal Synthetic Platform: Coordination Chemistry and Cycloaddition‐Triggered Transformations
Source: Angew Chem Int Ed Engl. 2026 Mar 30;65(20):e1569919. doi: 10.1002/anie.1569919 (PMC13159403; doi:10.1002/anie.1569919)
Supplement: Supplementary file 2 — Supporting File 2: anie72019‐sup‐0002‐Data.zip. [file ANIE-65-e1569919-s001.zip › Cpd_10_CCDC2523264_si186a_auto_2.cif]

 
data_si186a_auto
 
_audit_creation_method            'SHELXL-2019/3'
_shelx_SHELXL_version_number      '2019/3'
_chemical_name_systematic         ?
_chemical_name_common             ?
_chemical_melting_point           ?
_chemical_formula_moiety          ?
_chemical_formula_sum
 'C35 H52 N4 O' 
_chemical_formula_weight          544.80

loop_
 _atom_type_symbol
 _atom_type_description
 _atom_type_scat_dispersion_real
 _atom_type_scat_dispersion_imag
 _atom_type_scat_source
 'C'  'C'   0.0181   0.0091
 'International Tables Vol C Tables 4.2.6.8 and 6.1.1.4'
 'H'  'H'   0.0000   0.0000
 'International Tables Vol C Tables 4.2.6.8 and 6.1.1.4'
 'N'  'N'   0.0311   0.0180
 'International Tables Vol C Tables 4.2.6.8 and 6.1.1.4'
 'O'  'O'   0.0492   0.0322
 'International Tables Vol C Tables 4.2.6.8 and 6.1.1.4'
 
_space_group_crystal_system       monoclinic
_space_group_IT_number            14
_space_group_name_H-M_alt         'P 21/c'
_space_group_name_Hall            '-P 2ybc'
 
_shelx_space_group_comment
;
The symmetry employed for this shelxl refinement is uniquely defined
by the following loop, which should always be used as a source of
symmetry information in preference to the above space-group names.
They are only intended as comments.
;
 
loop_
 _space_group_symop_operation_xyz
 'x, y, z'
 '-x, y+1/2, -z+1/2'
 '-x, -y, -z'
 'x, -y-1/2, z-1/2'
 
_cell_length_a                    24.2277(4)
_cell_length_b                    15.2314(2)
_cell_length_c                    17.1128(5)
_cell_angle_alpha                 90
_cell_angle_beta                  94.405(2)
_cell_angle_gamma                 90
_cell_volume                      6296.3(2)
_cell_formula_units_Z             8
_cell_measurement_temperature     100(2)
_cell_measurement_reflns_used   51344
_cell_measurement_theta_min     3.4090
_cell_measurement_theta_max     75.3330
 
_exptl_crystal_description        plate
_exptl_crystal_colour             colorless
_exptl_crystal_density_meas       ?
_exptl_crystal_density_method     ?
_exptl_crystal_density_diffrn     1.149          
_exptl_crystal_F_000              2384
_exptl_transmission_factor_min    ?
_exptl_transmission_factor_max    ?
_exptl_crystal_size_max           0.300
_exptl_crystal_size_mid           0.200
_exptl_crystal_size_min           0.040
_exptl_absorpt_coefficient_mu     0.531
_shelx_estimated_absorpt_T_min    0.857
_shelx_estimated_absorpt_T_max    0.979
_exptl_absorpt_correction_T_min                   0.76665
_exptl_absorpt_correction_T_max                   1.00000
_exptl_absorpt_correction_type            multi-scan
_exptl_absorpt_process_details
;
CrysAlisPro 1.171.43.131a (Rigaku Oxford Diffraction, 2024)
Empirical absorption correction using spherical harmonics,
implemented in SCALE3 ABSPACK scaling algorithm.
;
_oxdiff_exptl_absorpt_empirical_full_min           0.535
_oxdiff_exptl_absorpt_empirical_full_max           1.871
_oxdiff_exptl_absorpt_empirical_details
;
Empirical correction (ABSPACK) includes:
- Absorption correction using spherical harmonics
- Frame scaling
;
_exptl_absorpt_special_details    ?
_diffrn_ambient_temperature       100(2)
_diffrn_source 'Rotating-anode X-ray tube'
_diffrn_source_type 'Rigaku (Cu) X-ray Source'
_diffrn_radiation_probe x-ray
_diffrn_radiation_type 'Cu K\a'
_diffrn_radiation_wavelength 1.54184
_diffrn_radiation_monochromator mirror
_diffrn_measurement_device 'four-circle diffractometer'
_diffrn_measurement_device_type 'XtaLAB Synergy R, DW system, HyPix'
_diffrn_detector 'Hybrid Pixel Array Detector'
_diffrn_detector_type HyPix
_diffrn_detector_area_resol_mean 10.0000
_diffrn_reflns_number             98819
_diffrn_reflns_av_unetI/netI      0.0213
_diffrn_reflns_av_R_equivalents   0.0401
_diffrn_reflns_limit_h_min        -30
_diffrn_reflns_limit_h_max        30
_diffrn_reflns_limit_k_min        -18
_diffrn_reflns_limit_k_max        19
_diffrn_reflns_limit_l_min        -21
_diffrn_reflns_limit_l_max        16
_diffrn_reflns_theta_min          3.430
_diffrn_reflns_theta_max          75.670
_diffrn_reflns_theta_full         67.684
_diffrn_measured_fraction_theta_max   0.978
_diffrn_measured_fraction_theta_full  1.000
_diffrn_reflns_Laue_measured_fraction_max    0.978
_diffrn_reflns_Laue_measured_fraction_full   1.000
_diffrn_reflns_point_group_measured_fraction_max   0.978
_diffrn_reflns_point_group_measured_fraction_full  1.000
_reflns_number_total              12794
_reflns_number_gt                 11519
_reflns_threshold_expression      'I > 2\s(I)'
_reflns_Friedel_coverage          0.000
_reflns_Friedel_fraction_max      .
_reflns_Friedel_fraction_full     .
 
_reflns_special_details
;
 Reflections were merged by SHELXL according to the crystal
 class for the calculation of statistics and refinement.
 
 _reflns_Friedel_fraction is defined as the number of unique
 Friedel pairs measured divided by the number that would be
 possible theoretically, ignoring centric projections and
 systematic absences.
;
 
_computing_data_collection        'CrysAlisPro 1.171.43.131a (Rigaku OD, 2024)'
_computing_cell_refinement        'CrysAlisPro 1.171.43.131a (Rigaku OD, 2024)'
_computing_data_reduction         'CrysAlisPro 1.171.43.131a (Rigaku OD, 2024)'
_computing_structure_solution     'SHELXT 2018/2 (Sheldrick, 2018)'
_computing_structure_refinement 'SHELXL-2019/2 (Sheldrick, 2019)'
_computing_molecular_graphics     ?
_computing_publication_material   ?
_refine_special_details           ?
_refine_ls_structure_factor_coef  Fsqd
_refine_ls_matrix_type            full
_refine_ls_weighting_scheme       calc
_refine_ls_weighting_details
'w=1/[\s^2^(Fo^2^)+(0.0546P)^2^+1.9543P] where P=(Fo^2^+2Fc^2^)/3'
_atom_sites_solution_primary      ?
_atom_sites_solution_secondary    ?
_atom_sites_solution_hydrogens    geom
_refine_ls_hydrogen_treatment     constr
_refine_ls_extinction_method      none
_refine_ls_extinction_coef        .
_refine_ls_number_reflns          12794
_refine_ls_number_parameters      741
_refine_ls_number_restraints      0
_refine_ls_R_factor_all           0.0407
_refine_ls_R_factor_gt            0.0366
_refine_ls_wR_factor_ref          0.0998
_refine_ls_wR_factor_gt           0.0963
_refine_ls_goodness_of_fit_ref    1.013
_refine_ls_restrained_S_all       1.013
_refine_ls_shift/su_max           0.001
_refine_ls_shift/su_mean          0.000
 
loop_
 _atom_site_label
 _atom_site_type_symbol
 _atom_site_fract_x
 _atom_site_fract_y
 _atom_site_fract_z
 _atom_site_U_iso_or_equiv
 _atom_site_adp_type
 _atom_site_occupancy
 _atom_site_site_symmetry_order  
 _atom_site_calc_flag
 _atom_site_refinement_flags_posn
 _atom_site_refinement_flags_adp
 _atom_site_refinement_flags_occupancy
 _atom_site_disorder_assembly
 _atom_site_disorder_group
O1 O 0.14850(3) 0.09085(5) 0.21432(4) 0.02148(16) Uani 1 1 d . . . . .
N1 N 0.08248(3) -0.01939(5) 0.17310(5) 0.01744(17) Uani 1 1 d . . . . .
C1 C 0.13486(4) 0.02211(6) 0.18380(6) 0.01622(19) Uani 1 1 d . . . . .
C2 C 0.16133(4) -0.05033(6) 0.14270(6) 0.01583(19) Uani 1 1 d . . . . .
C3 C 0.10586(4) -0.09495(6) 0.13923(6) 0.01588(19) Uani 1 1 d . . . . .
C4 C 0.21476(4) -0.05822(6) 0.12419(6) 0.01441(18) Uani 1 1 d . . . . .
N2 N 0.24250(3) -0.11160(5) 0.07776(5) 0.01529(16) Uani 1 1 d . . . . .
C5 C 0.29712(4) -0.06648(6) 0.09113(6) 0.01549(19) Uani 1 1 d . . . . .
C6 C 0.26696(4) -0.00493(6) 0.15020(6) 0.01477(18) Uani 1 1 d . . . . .
H1 H 0.263557 0.056004 0.128608 0.018 Uiso 1 1 calc R U . . .
C7 C 0.22001(4) -0.16942(7) 0.01493(6) 0.0189(2) Uani 1 1 d . . . . .
H2 H 0.191456 -0.207161 0.037546 0.023 Uiso 1 1 calc R U . . .
C8 C 0.19055(5) -0.11729(8) -0.05173(7) 0.0277(2) Uani 1 1 d . . . . .
H3 H 0.162574 -0.079211 -0.030859 0.042 Uiso 1 1 calc R U . . .
H4 H 0.172557 -0.157835 -0.090185 0.042 Uiso 1 1 calc R U . . .
H5 H 0.217536 -0.081250 -0.077065 0.042 Uiso 1 1 calc R U . . .
C9 C 0.26435(5) -0.23061(7) -0.01212(7) 0.0271(2) Uani 1 1 d . . . . .
H6 H 0.293346 -0.195964 -0.034523 0.041 Uiso 1 1 calc R U . . .
H7 H 0.247745 -0.270885 -0.051936 0.041 Uiso 1 1 calc R U . . .
H8 H 0.280531 -0.264415 0.032686 0.041 Uiso 1 1 calc R U . . .
C10 C 0.34284(4) -0.12467(7) 0.12804(6) 0.0211(2) Uani 1 1 d . . . . .
H9 H 0.327837 -0.162507 0.167606 0.032 Uiso 1 1 calc R U . . .
H10 H 0.372418 -0.087957 0.152900 0.032 Uiso 1 1 calc R U . . .
H11 H 0.357781 -0.161123 0.087452 0.032 Uiso 1 1 calc R U . . .
C11 C 0.31589(4) -0.01780(7) 0.02034(6) 0.0197(2) Uani 1 1 d . . . . .
H12 H 0.326613 -0.060281 -0.018754 0.030 Uiso 1 1 calc R U . . .
H13 H 0.347659 0.019535 0.036600 0.030 Uiso 1 1 calc R U . . .
H14 H 0.285497 0.018741 -0.002491 0.030 Uiso 1 1 calc R U . . .
N3 N 0.28618(4) -0.00189(5) 0.23080(5) 0.01771(17) Uani 1 1 d . . . . .
C12 C 0.27158(4) -0.07096(6) 0.28490(6) 0.01675(19) Uani 1 1 d . . . . .
H15 H 0.254896 -0.120098 0.252303 0.020 Uiso 1 1 calc R U . . .
C13 C 0.22842(4) -0.04277(7) 0.34080(6) 0.0230(2) Uani 1 1 d . . . . .
H16 H 0.244497 0.001687 0.377171 0.035 Uiso 1 1 calc R U . . .
H17 H 0.217064 -0.093859 0.370470 0.035 Uiso 1 1 calc R U . . .
H18 H 0.196100 -0.018118 0.310528 0.035 Uiso 1 1 calc R U . . .
C14 C 0.32263(4) -0.10810(7) 0.33193(6) 0.0216(2) Uani 1 1 d . . . . .
H19 H 0.349122 -0.129491 0.295838 0.032 Uiso 1 1 calc R U . . .
H20 H 0.311474 -0.156701 0.364783 0.032 Uiso 1 1 calc R U . . .
H21 H 0.339967 -0.061892 0.365257 0.032 Uiso 1 1 calc R U . . .
C15 C 0.31123(4) 0.07930(7) 0.26248(6) 0.0186(2) Uani 1 1 d . . . . .
H22 H 0.320377 0.069297 0.319768 0.022 Uiso 1 1 calc R U . . .
C16 C 0.27339(5) 0.15986(7) 0.25512(7) 0.0241(2) Uani 1 1 d . . . . .
H23 H 0.268688 0.178295 0.200145 0.036 Uiso 1 1 calc R U . . .
H24 H 0.290051 0.207830 0.286996 0.036 Uiso 1 1 calc R U . . .
H25 H 0.237222 0.145029 0.273508 0.036 Uiso 1 1 calc R U . . .
C17 C 0.36596(4) 0.09876(7) 0.22660(7) 0.0234(2) Uani 1 1 d . . . . .
H26 H 0.391787 0.050078 0.237947 0.035 Uiso 1 1 calc R U . . .
H27 H 0.381947 0.153057 0.249181 0.035 Uiso 1 1 calc R U . . .
H28 H 0.359137 0.105583 0.169738 0.035 Uiso 1 1 calc R U . . .
N4 N 0.08082(3) -0.16638(5) 0.12386(5) 0.01803(17) Uani 1 1 d . . . . .
C18 C 0.10787(4) -0.24103(6) 0.09609(6) 0.01694(19) Uani 1 1 d . . . . .
C19 C 0.14624(4) -0.28799(7) 0.14565(6) 0.0199(2) Uani 1 1 d . . . . .
C20 C 0.17077(4) -0.36249(7) 0.11592(7) 0.0264(2) Uani 1 1 d . . . . .
H29 H 0.197155 -0.394540 0.148466 0.032 Uiso 1 1 calc R U . . .
C21 C 0.15741(5) -0.39054(7) 0.04011(8) 0.0295(3) Uani 1 1 d . . . . .
H30 H 0.175016 -0.440799 0.020492 0.035 Uiso 1 1 calc R U . . .
C22 C 0.11824(5) -0.34508(7) -0.00722(7) 0.0267(2) Uani 1 1 d . . . . .
H31 H 0.108751 -0.365131 -0.059081 0.032 Uiso 1 1 calc R U . . .
C23 C 0.09253(4) -0.27046(7) 0.01992(6) 0.0206(2) Uani 1 1 d . . . . .
C24 C 0.16003(5) -0.25944(7) 0.22896(7) 0.0259(2) Uani 1 1 d . . . . .
H32 H 0.186142 -0.301174 0.255059 0.039 Uiso 1 1 calc R U . . .
H33 H 0.126120 -0.257651 0.256664 0.039 Uiso 1 1 calc R U . . .
H34 H 0.176821 -0.200887 0.229455 0.039 Uiso 1 1 calc R U . . .
C25 C 0.05022(5) -0.22053(8) -0.03139(7) 0.0284(2) Uani 1 1 d . . . . .
H35 H 0.043240 -0.251264 -0.081492 0.043 Uiso 1 1 calc R U . . .
H36 H 0.064150 -0.161373 -0.040840 0.043 Uiso 1 1 calc R U . . .
H37 H 0.015701 -0.216431 -0.005284 0.043 Uiso 1 1 calc R U . . .
C26 C 0.03294(4) -0.01121(6) 0.21717(6) 0.0170(2) Uani 1 1 d . . . . .
C27 C -0.01765(4) -0.04875(7) 0.16887(6) 0.0225(2) Uani 1 1 d . . . . .
H38 H -0.023583 -0.016513 0.118696 0.027 Uiso 1 1 calc R U . . .
H39 H -0.011265 -0.111361 0.156929 0.027 Uiso 1 1 calc R U . . .
C28 C -0.06900(4) -0.03978(8) 0.21572(7) 0.0254(2) Uani 1 1 d . . . . .
H40 H -0.101890 -0.064471 0.184295 0.030 Uiso 1 1 calc R U . . .
C29 C -0.07928(4) 0.05712(8) 0.23244(7) 0.0269(2) Uani 1 1 d . . . . .
H41 H -0.112702 0.063360 0.261817 0.032 Uiso 1 1 calc R U . . .
H42 H -0.085520 0.089727 0.182498 0.032 Uiso 1 1 calc R U . . .
C30 C -0.02886(4) 0.09490(7) 0.28070(7) 0.0269(2) Uani 1 1 d . . . . .
H43 H -0.035507 0.158282 0.292000 0.032 Uiso 1 1 calc R U . . .
C31 C 0.02273(4) 0.08613(7) 0.23428(7) 0.0243(2) Uani 1 1 d . . . . .
H44 H 0.055302 0.111101 0.264998 0.029 Uiso 1 1 calc R U . . .
H45 H 0.017158 0.119092 0.184431 0.029 Uiso 1 1 calc R U . . .
C32 C 0.04172(4) -0.06155(8) 0.29467(6) 0.0242(2) Uani 1 1 d . . . . .
H46 H 0.074392 -0.037769 0.325998 0.029 Uiso 1 1 calc R U . . .
H47 H 0.048685 -0.124299 0.283999 0.029 Uiso 1 1 calc R U . . .
C33 C -0.01002(5) -0.05258(9) 0.34096(7) 0.0302(3) Uani 1 1 d . . . . .
H48 H -0.004241 -0.085413 0.391526 0.036 Uiso 1 1 calc R U . . .
C34 C -0.06005(5) -0.09011(8) 0.29247(8) 0.0314(3) Uani 1 1 d . . . . .
H49 H -0.093398 -0.085243 0.322195 0.038 Uiso 1 1 calc R U . . .
H50 H -0.053780 -0.152996 0.281531 0.038 Uiso 1 1 calc R U . . .
C35 C -0.02000(5) 0.04450(9) 0.35765(7) 0.0319(3) Uani 1 1 d . . . . .
H51 H -0.053007 0.050788 0.387900 0.038 Uiso 1 1 calc R U . . .
H52 H 0.012266 0.068976 0.389392 0.038 Uiso 1 1 calc R U . . .
O2 O 0.33740(3) 0.19122(5) 0.02417(5) 0.02315(16) Uani 1 1 d . . . . .
N5 N 0.26934(3) 0.29211(5) 0.06278(5) 0.01772(17) Uani 1 1 d . . . . .
C43 C 0.38475(5) 0.37493(8) 0.32302(7) 0.0283(2) Uani 1 1 d . . . . .
H53 H 0.357073 0.335194 0.297608 0.042 Uiso 1 1 calc R U . . .
H54 H 0.366945 0.413696 0.359256 0.042 Uiso 1 1 calc R U . . .
H55 H 0.413680 0.340503 0.352118 0.042 Uiso 1 1 calc R U . . .
C44 C 0.45652(5) 0.48928(8) 0.29617(8) 0.0323(3) Uani 1 1 d . . . . .
H56 H 0.486482 0.453214 0.320890 0.048 Uiso 1 1 calc R U . . .
H57 H 0.441862 0.527709 0.335583 0.048 Uiso 1 1 calc R U . . .
H58 H 0.470834 0.525103 0.254665 0.048 Uiso 1 1 calc R U . . .
C45 C 0.50063(4) 0.26817(7) 0.26238(6) 0.0232(2) Uani 1 1 d . . . . .
H59 H 0.511409 0.304492 0.308310 0.035 Uiso 1 1 calc R U . . .
H60 H 0.532052 0.231662 0.249773 0.035 Uiso 1 1 calc R U . . .
H61 H 0.469508 0.230397 0.273791 0.035 Uiso 1 1 calc R U . . .
C46 C 0.53128(4) 0.38451(8) 0.17219(7) 0.0251(2) Uani 1 1 d . . . . .
H62 H 0.517732 0.429696 0.134710 0.038 Uiso 1 1 calc R U . . .
H63 H 0.559063 0.348282 0.148725 0.038 Uiso 1 1 calc R U . . .
H64 H 0.548007 0.412629 0.219784 0.038 Uiso 1 1 calc R U . . .
C49 C 0.51718(5) 0.38820(8) -0.03459(7) 0.0276(2) Uani 1 1 d . . . . .
H65 H 0.545762 0.396588 0.008470 0.041 Uiso 1 1 calc R U . . .
H66 H 0.510983 0.443628 -0.063003 0.041 Uiso 1 1 calc R U . . .
H67 H 0.529322 0.343226 -0.070460 0.041 Uiso 1 1 calc R U . . .
C50 C 0.49619(4) 0.20153(7) 0.01334(6) 0.0203(2) Uani 1 1 d . . . . .
H68 H 0.497783 0.212238 -0.044099 0.024 Uiso 1 1 calc R U . . .
C52 C 0.55610(5) 0.18922(8) 0.04740(8) 0.0299(3) Uani 1 1 d . . . . .
H69 H 0.577932 0.241081 0.035653 0.045 Uiso 1 1 calc R U . . .
H70 H 0.571980 0.137170 0.024010 0.045 Uiso 1 1 calc R U . . .
H71 H 0.556687 0.181542 0.104320 0.045 Uiso 1 1 calc R U . . .
N8 N 0.26319(3) 0.42865(6) 0.12953(5) 0.01829(17) Uani 1 1 d . . . . .
C36 C 0.32236(4) 0.25526(6) 0.05793(6) 0.01639(19) Uani 1 1 d . . . . .
C37 C 0.34774(4) 0.32449(6) 0.11049(6) 0.01577(19) Uani 1 1 d . . . . .
C38 C 0.29064(4) 0.36283(6) 0.10937(6) 0.01583(19) Uani 1 1 d . . . . .
C39 C 0.40093(4) 0.32922(6) 0.14163(6) 0.01485(18) Uani 1 1 d . . . . .
N6 N 0.43019(3) 0.37507(5) 0.19865(5) 0.01699(17) Uani 1 1 d . . . . .
C40 C 0.48342(4) 0.32721(7) 0.19281(6) 0.0178(2) Uani 1 1 d . . . . .
C41 C 0.45172(4) 0.27516(6) 0.12222(6) 0.01556(19) Uani 1 1 d . . . . .
H72 H 0.446573 0.212603 0.137851 0.019 Uiso 1 1 calc R U . . .
C42 C 0.41049(4) 0.42991(7) 0.26101(6) 0.0207(2) Uani 1 1 d . . . . .
H73 H 0.380713 0.468766 0.236505 0.025 Uiso 1 1 calc R U . . .
C47 C 0.46316(4) 0.35874(7) -0.00138(6) 0.0194(2) Uani 1 1 d . . . . .
H74 H 0.452178 0.406259 0.034650 0.023 Uiso 1 1 calc R U . . .
C48 C 0.41727(5) 0.35208(7) -0.06753(6) 0.0249(2) Uani 1 1 d . . . . .
H75 H 0.426967 0.306961 -0.104945 0.037 Uiso 1 1 calc R U . . .
H76 H 0.413019 0.408776 -0.094397 0.037 Uiso 1 1 calc R U . . .
H77 H 0.382400 0.336229 -0.045689 0.037 Uiso 1 1 calc R U . . .
N7 N 0.46942(4) 0.27836(5) 0.04513(5) 0.01793(17) Uani 1 1 d . . . . .
C51 C 0.46351(5) 0.11652(7) 0.02147(7) 0.0233(2) Uani 1 1 d . . . . .
H78 H 0.467023 0.097230 0.076257 0.035 Uiso 1 1 calc R U . . .
H79 H 0.478166 0.070983 -0.011706 0.035 Uiso 1 1 calc R U . . .
H80 H 0.424408 0.126884 0.005064 0.035 Uiso 1 1 calc R U . . .
C53 C 0.28911(4) 0.49963(6) 0.17030(6) 0.01708(19) Uani 1 1 d . . . . .
C54 C 0.27726(4) 0.51366(7) 0.24807(6) 0.0203(2) Uani 1 1 d . . . . .
C55 C 0.30085(5) 0.58618(7) 0.28738(6) 0.0247(2) Uani 1 1 d . . . . .
H81 H 0.293770 0.596046 0.340508 0.030 Uiso 1 1 calc R U . . .
C56 C 0.33449(5) 0.64429(7) 0.25048(7) 0.0262(2) Uani 1 1 d . . . . .
H82 H 0.350581 0.693046 0.278363 0.031 Uiso 1 1 calc R U . . .
C57 C 0.34444(5) 0.63084(7) 0.17293(7) 0.0235(2) Uani 1 1 d . . . . .
H83 H 0.367017 0.671223 0.147556 0.028 Uiso 1 1 calc R U . . .
C58 C 0.32192(4) 0.55907(7) 0.13138(6) 0.0189(2) Uani 1 1 d . . . . .
C59 C 0.23996(5) 0.45060(8) 0.28684(7) 0.0283(2) Uani 1 1 d . . . . .
H84 H 0.239510 0.465388 0.342519 0.042 Uiso 1 1 calc R U . . .
H85 H 0.253788 0.390587 0.281568 0.042 Uiso 1 1 calc R U . . .
H86 H 0.202346 0.454805 0.261636 0.042 Uiso 1 1 calc R U . . .
C60 C 0.33150(5) 0.54599(7) 0.04637(6) 0.0243(2) Uani 1 1 d . . . . .
H87 H 0.349552 0.598159 0.026565 0.037 Uiso 1 1 calc R U . . .
H88 H 0.295929 0.536666 0.016245 0.037 Uiso 1 1 calc R U . . .
H89 H 0.355256 0.494624 0.040914 0.037 Uiso 1 1 calc R U . . .
C61 C 0.21364(4) 0.27570(6) 0.02516(6) 0.01630(19) Uani 1 1 d . . . . .
C62 C 0.21311(4) 0.18658(7) -0.01653(7) 0.0216(2) Uani 1 1 d . . . . .
H90 H 0.240642 0.186557 -0.056389 0.026 Uiso 1 1 calc R U . . .
H91 H 0.223140 0.139538 0.021887 0.026 Uiso 1 1 calc R U . . .
C63 C 0.15502(4) 0.16936(7) -0.05611(7) 0.0233(2) Uani 1 1 d . . . . .
H92 H 0.154723 0.111242 -0.083330 0.028 Uiso 1 1 calc R U . . .
C64 C 0.13990(5) 0.24146(8) -0.11614(7) 0.0282(2) Uani 1 1 d . . . . .
H93 H 0.102697 0.230011 -0.142202 0.034 Uiso 1 1 calc R U . . .
H94 H 0.166914 0.241919 -0.156708 0.034 Uiso 1 1 calc R U . . .
C65 C 0.14033(5) 0.33054(7) -0.07442(7) 0.0270(2) Uani 1 1 d . . . . .
H95 H 0.130436 0.377889 -0.113490 0.032 Uiso 1 1 calc R U . . .
C66 C 0.19854(4) 0.34784(7) -0.03502(6) 0.0217(2) Uani 1 1 d . . . . .
H96 H 0.225877 0.348695 -0.075142 0.026 Uiso 1 1 calc R U . . .
H97 H 0.199369 0.405755 -0.008693 0.026 Uiso 1 1 calc R U . . .
C67 C 0.17122(4) 0.27431(7) 0.08739(6) 0.0206(2) Uani 1 1 d . . . . .
H98 H 0.171650 0.331319 0.115224 0.025 Uiso 1 1 calc R U . . .
H99 H 0.180952 0.227638 0.126296 0.025 Uiso 1 1 calc R U . . .
C68 C 0.11317(4) 0.25709(8) 0.04743(7) 0.0247(2) Uani 1 1 d . . . . .
H100 H 0.085507 0.256443 0.087888 0.030 Uiso 1 1 calc R U . . .
C69 C 0.11273(4) 0.16809(7) 0.00575(7) 0.0259(2) Uani 1 1 d . . . . .
H101 H 0.122087 0.120909 0.044302 0.031 Uiso 1 1 calc R U . . .
H102 H 0.075342 0.156189 -0.019526 0.031 Uiso 1 1 calc R U . . .
C70 C 0.09833(5) 0.32972(8) -0.01204(8) 0.0291(3) Uani 1 1 d . . . . .
H103 H 0.098545 0.387239 0.014919 0.035 Uiso 1 1 calc R U . . .
H104 H 0.060699 0.319542 -0.037169 0.035 Uiso 1 1 calc R U . . .
 
loop_
 _atom_site_aniso_label
 _atom_site_aniso_U_11
 _atom_site_aniso_U_22
 _atom_site_aniso_U_33
 _atom_site_aniso_U_23
 _atom_site_aniso_U_13
 _atom_site_aniso_U_12
O1 0.0194(3) 0.0177(3) 0.0275(4) -0.0049(3) 0.0028(3) -0.0010(3)
N1 0.0142(4) 0.0166(4) 0.0219(4) -0.0040(3) 0.0037(3) 0.0003(3)
C1 0.0154(4) 0.0169(4) 0.0164(5) 0.0013(4) 0.0018(4) 0.0011(4)
C2 0.0167(4) 0.0152(4) 0.0157(5) -0.0010(4) 0.0017(4) 0.0000(3)
C3 0.0148(4) 0.0175(5) 0.0155(5) -0.0003(4) 0.0020(3) 0.0023(4)
C4 0.0171(4) 0.0130(4) 0.0131(4) 0.0012(3) 0.0015(3) 0.0003(3)
N2 0.0140(4) 0.0162(4) 0.0160(4) -0.0019(3) 0.0035(3) -0.0013(3)
C5 0.0139(4) 0.0153(4) 0.0174(5) -0.0015(4) 0.0026(4) -0.0016(3)
C6 0.0149(4) 0.0143(4) 0.0153(5) -0.0002(3) 0.0020(3) -0.0006(3)
C7 0.0188(5) 0.0205(5) 0.0178(5) -0.0052(4) 0.0053(4) -0.0044(4)
C8 0.0256(5) 0.0382(6) 0.0191(5) -0.0025(5) 0.0003(4) -0.0025(5)
C9 0.0269(5) 0.0229(5) 0.0325(6) -0.0111(5) 0.0094(5) -0.0026(4)
C10 0.0182(5) 0.0220(5) 0.0233(5) -0.0013(4) 0.0022(4) 0.0035(4)
C11 0.0214(5) 0.0188(5) 0.0196(5) -0.0009(4) 0.0068(4) -0.0028(4)
N3 0.0233(4) 0.0157(4) 0.0140(4) 0.0009(3) 0.0009(3) -0.0052(3)
C12 0.0169(4) 0.0166(4) 0.0169(5) 0.0018(4) 0.0020(4) -0.0014(3)
C13 0.0232(5) 0.0268(5) 0.0196(5) 0.0040(4) 0.0055(4) 0.0032(4)
C14 0.0200(5) 0.0245(5) 0.0201(5) 0.0036(4) 0.0010(4) 0.0007(4)
C15 0.0214(5) 0.0177(5) 0.0164(5) -0.0007(4) -0.0003(4) -0.0046(4)
C16 0.0252(5) 0.0187(5) 0.0283(6) -0.0051(4) 0.0014(4) -0.0027(4)
C17 0.0206(5) 0.0237(5) 0.0256(5) -0.0004(4) 0.0004(4) -0.0059(4)
N4 0.0151(4) 0.0178(4) 0.0214(4) -0.0024(3) 0.0029(3) 0.0004(3)
C18 0.0134(4) 0.0152(4) 0.0229(5) -0.0009(4) 0.0061(4) -0.0025(3)
C19 0.0154(4) 0.0188(5) 0.0260(5) 0.0043(4) 0.0054(4) -0.0029(4)
C20 0.0204(5) 0.0206(5) 0.0395(7) 0.0087(5) 0.0102(5) 0.0033(4)
C21 0.0291(6) 0.0176(5) 0.0443(7) -0.0031(5) 0.0177(5) 0.0011(4)
C22 0.0275(5) 0.0240(5) 0.0299(6) -0.0099(5) 0.0102(5) -0.0072(4)
C23 0.0171(5) 0.0206(5) 0.0248(5) -0.0030(4) 0.0053(4) -0.0050(4)
C24 0.0250(5) 0.0256(5) 0.0267(6) 0.0077(4) -0.0014(4) -0.0040(4)
C25 0.0222(5) 0.0366(6) 0.0259(6) -0.0036(5) -0.0023(4) -0.0028(5)
C26 0.0127(4) 0.0190(5) 0.0195(5) -0.0034(4) 0.0029(4) 0.0017(3)
C27 0.0155(5) 0.0293(5) 0.0225(5) -0.0087(4) 0.0009(4) 0.0010(4)
C28 0.0129(4) 0.0338(6) 0.0295(6) -0.0134(5) 0.0018(4) -0.0013(4)
C29 0.0167(5) 0.0342(6) 0.0298(6) -0.0060(5) 0.0023(4) 0.0073(4)
C30 0.0185(5) 0.0251(5) 0.0379(7) -0.0122(5) 0.0066(5) 0.0018(4)
C31 0.0195(5) 0.0200(5) 0.0343(6) -0.0055(4) 0.0070(4) 0.0013(4)
C32 0.0181(5) 0.0323(6) 0.0223(5) 0.0026(4) 0.0021(4) 0.0049(4)
C33 0.0245(5) 0.0443(7) 0.0225(6) 0.0054(5) 0.0073(4) 0.0047(5)
C34 0.0234(5) 0.0313(6) 0.0415(7) -0.0022(5) 0.0150(5) -0.0029(5)
C35 0.0192(5) 0.0512(7) 0.0257(6) -0.0168(5) 0.0040(4) 0.0002(5)
O2 0.0182(3) 0.0185(3) 0.0324(4) -0.0088(3) 0.0001(3) 0.0019(3)
N5 0.0133(4) 0.0170(4) 0.0226(4) -0.0053(3) -0.0010(3) 0.0008(3)
C43 0.0322(6) 0.0306(6) 0.0225(6) -0.0020(5) 0.0044(5) 0.0049(5)
C44 0.0320(6) 0.0274(6) 0.0363(7) -0.0133(5) -0.0053(5) -0.0021(5)
C45 0.0212(5) 0.0275(5) 0.0203(5) 0.0016(4) -0.0018(4) 0.0039(4)
C46 0.0183(5) 0.0304(6) 0.0262(6) -0.0010(5) -0.0002(4) -0.0065(4)
C49 0.0304(6) 0.0260(5) 0.0275(6) 0.0053(5) 0.0086(5) -0.0035(4)
C50 0.0211(5) 0.0198(5) 0.0207(5) 0.0007(4) 0.0055(4) 0.0052(4)
C52 0.0208(5) 0.0306(6) 0.0390(7) 0.0030(5) 0.0058(5) 0.0060(4)
N8 0.0159(4) 0.0186(4) 0.0203(4) -0.0038(3) 0.0008(3) 0.0014(3)
C36 0.0147(4) 0.0159(4) 0.0185(5) 0.0001(4) 0.0005(4) -0.0002(3)
C37 0.0156(4) 0.0148(4) 0.0170(5) -0.0016(4) 0.0017(4) 0.0005(3)
C38 0.0147(4) 0.0170(4) 0.0157(5) -0.0010(4) 0.0006(3) -0.0014(3)
C39 0.0162(4) 0.0130(4) 0.0154(5) 0.0010(3) 0.0018(4) -0.0005(3)
N6 0.0143(4) 0.0176(4) 0.0186(4) -0.0024(3) -0.0021(3) 0.0008(3)
C40 0.0135(4) 0.0202(5) 0.0193(5) -0.0005(4) -0.0005(4) 0.0008(4)
C41 0.0133(4) 0.0158(4) 0.0174(5) 0.0010(4) 0.0005(4) 0.0001(3)
C42 0.0218(5) 0.0198(5) 0.0198(5) -0.0051(4) -0.0028(4) 0.0031(4)
C47 0.0228(5) 0.0160(5) 0.0197(5) 0.0026(4) 0.0030(4) 0.0006(4)
C48 0.0298(6) 0.0242(5) 0.0204(5) 0.0028(4) -0.0002(4) 0.0031(4)
N7 0.0211(4) 0.0154(4) 0.0178(4) 0.0023(3) 0.0048(3) 0.0032(3)
C51 0.0262(5) 0.0178(5) 0.0262(6) -0.0010(4) 0.0034(4) 0.0047(4)
C53 0.0147(4) 0.0158(4) 0.0205(5) -0.0020(4) -0.0005(4) 0.0041(3)
C54 0.0205(5) 0.0196(5) 0.0207(5) -0.0012(4) 0.0019(4) 0.0045(4)
C55 0.0304(6) 0.0241(5) 0.0196(5) -0.0059(4) 0.0016(4) 0.0054(4)
C56 0.0315(6) 0.0176(5) 0.0289(6) -0.0065(4) -0.0028(5) 0.0006(4)
C57 0.0258(5) 0.0167(5) 0.0278(6) 0.0015(4) 0.0002(4) -0.0001(4)
C58 0.0186(5) 0.0179(5) 0.0201(5) 0.0008(4) -0.0002(4) 0.0042(4)
C59 0.0301(6) 0.0296(6) 0.0263(6) -0.0012(5) 0.0100(5) -0.0005(5)
C60 0.0278(5) 0.0247(5) 0.0209(5) 0.0016(4) 0.0042(4) 0.0006(4)
C61 0.0123(4) 0.0170(4) 0.0192(5) -0.0016(4) -0.0017(4) -0.0009(3)
C62 0.0176(5) 0.0189(5) 0.0274(6) -0.0055(4) -0.0033(4) 0.0004(4)
C63 0.0200(5) 0.0206(5) 0.0281(6) -0.0052(4) -0.0057(4) -0.0027(4)
C64 0.0270(5) 0.0331(6) 0.0231(6) 0.0001(5) -0.0068(4) -0.0060(5)
C65 0.0274(6) 0.0230(5) 0.0285(6) 0.0072(4) -0.0104(5) -0.0016(4)
C66 0.0224(5) 0.0201(5) 0.0220(5) 0.0031(4) -0.0020(4) -0.0039(4)
C67 0.0160(5) 0.0248(5) 0.0208(5) -0.0007(4) 0.0009(4) -0.0015(4)
C68 0.0142(5) 0.0317(6) 0.0282(6) -0.0014(5) 0.0014(4) -0.0023(4)
C69 0.0191(5) 0.0257(5) 0.0317(6) 0.0038(5) -0.0052(4) -0.0068(4)
C70 0.0177(5) 0.0265(6) 0.0416(7) -0.0027(5) -0.0078(5) 0.0040(4)
 
_geom_special_details
;
 All esds (except the esd in the dihedral angle between two l.s. planes)
 are estimated using the full covariance matrix.  The cell esds are taken
 into account individually in the estimation of esds in distances, angles
 and torsion angles; correlations between esds in cell parameters are only
 used when they are defined by crystal symmetry.  An approximate (isotropic)
 treatment of cell esds is used for estimating esds involving l.s. planes.
;
 
loop_
 _geom_bond_atom_site_label_1
 _geom_bond_atom_site_label_2
 _geom_bond_distance
 _geom_bond_site_symmetry_2
 _geom_bond_publ_flag
O1 C1 1.2049(12) . ?
N1 C1 1.4170(12) . ?
N1 C3 1.4254(12) . ?
N1 C26 1.4710(12) . ?
C1 C2 1.4809(13) . ?
C1 C3 2.0425(14) . ?
C2 C4 1.3614(14) . ?
C2 C3 1.5031(13) . ?
C3 N4 1.2636(13) . ?
C4 N2 1.3512(12) . ?
C4 C6 1.5396(13) . ?
N2 C7 1.4624(12) . ?
N2 C5 1.4932(12) . ?
C5 C10 1.5178(14) . ?
C5 C11 1.5195(13) . ?
C5 C6 1.5963(13) . ?
C6 N3 1.4221(13) . ?
C7 C8 1.5219(15) . ?
C7 C9 1.5209(14) . ?
N3 C15 1.4632(12) . ?
N3 C12 1.4627(12) . ?
C12 C14 1.5312(14) . ?
C12 C13 1.5317(14) . ?
C15 C16 1.5311(15) . ?
C15 C17 1.5322(14) . ?
N4 C18 1.4127(12) . ?
C18 C23 1.4014(15) . ?
C18 C19 1.4049(15) . ?
C19 C20 1.3951(15) . ?
C19 C24 1.5033(16) . ?
C20 C21 1.3805(19) . ?
C21 C22 1.3849(18) . ?
C22 C23 1.3928(15) . ?
C23 C25 1.5040(16) . ?
C26 C32 1.5326(15) . ?
C26 C31 1.5351(14) . ?
C26 C27 1.5351(14) . ?
C27 C28 1.5369(14) . ?
C28 C34 1.5217(18) . ?
C28 C29 1.5274(16) . ?
C29 C30 1.5330(15) . ?
C30 C35 1.5250(18) . ?
C30 C31 1.5375(14) . ?
C32 C33 1.5393(15) . ?
C33 C34 1.5265(17) . ?
C33 C35 1.5288(18) . ?
O2 C36 1.2043(12) . ?
N5 C36 1.4100(12) . ?
N5 C38 1.4139(12) . ?
N5 C61 1.4714(12) . ?
C43 C42 1.5224(16) . ?
C44 C42 1.5233(15) . ?
C45 C40 1.5244(14) . ?
C46 C40 1.5144(14) . ?
C49 C47 1.5334(14) . ?
C50 N7 1.4629(12) . ?
C50 C51 1.5296(15) . ?
C50 C52 1.5337(15) . ?
N8 C38 1.2655(13) . ?
N8 C53 1.4080(13) . ?
C36 C37 1.4879(13) . ?
C36 C38 2.0381(14) . ?
C37 C39 1.3582(14) . ?
C37 C38 1.5003(13) . ?
C39 N6 1.3550(13) . ?
C39 C41 1.5379(13) . ?
N6 C42 1.4638(13) . ?
N6 C40 1.4914(12) . ?
C40 C41 1.5924(13) . ?
C41 N7 1.4191(13) . ?
C47 N7 1.4619(12) . ?
C47 C48 1.5280(15) . ?
C53 C54 1.3994(15) . ?
C53 C58 1.4058(14) . ?
C54 C55 1.3929(15) . ?
C54 C59 1.5070(15) . ?
C55 C56 1.3876(17) . ?
C56 C57 1.3824(17) . ?
C57 C58 1.3923(15) . ?
C58 C60 1.5039(15) . ?
C61 C66 1.5310(14) . ?
C61 C67 1.5358(14) . ?
C61 C62 1.5331(13) . ?
C62 C63 1.5368(14) . ?
C63 C69 1.5290(16) . ?
C63 C64 1.5289(16) . ?
C64 C65 1.5330(17) . ?
C65 C70 1.5303(18) . ?
C65 C66 1.5384(15) . ?
C67 C68 1.5384(14) . ?
C68 C70 1.5273(16) . ?
C68 C69 1.5315(16) . ?
 
loop_
 _geom_angle_atom_site_label_1
 _geom_angle_atom_site_label_2
 _geom_angle_atom_site_label_3
 _geom_angle
 _geom_angle_site_symmetry_1
 _geom_angle_site_symmetry_3
 _geom_angle_publ_flag
C1 N1 C3 91.88(7) . . ?
C1 N1 C26 130.83(8) . . ?
C3 N1 C26 129.96(8) . . ?
O1 C1 N1 131.06(9) . . ?
O1 C1 C2 137.64(9) . . ?
N1 C1 C2 91.29(7) . . ?
O1 C1 C3 174.53(8) . . ?
N1 C1 C3 44.22(5) . . ?
C2 C1 C3 47.26(5) . . ?
C4 C2 C1 129.09(9) . . ?
C4 C2 C3 144.50(9) . . ?
C1 C2 C3 86.39(7) . . ?
N4 C3 N1 125.48(9) . . ?
N4 C3 C2 144.20(9) . . ?
N1 C3 C2 90.06(7) . . ?
N4 C3 C1 167.23(8) . . ?
N1 C3 C1 43.90(5) . . ?
C2 C3 C1 46.35(5) . . ?
N2 C4 C2 135.62(9) . . ?
N2 C4 C6 93.02(7) . . ?
C2 C4 C6 131.36(9) . . ?
C4 N2 C7 128.37(8) . . ?
C4 N2 C5 96.20(7) . . ?
C7 N2 C5 131.73(8) . . ?
N2 C5 C10 113.89(8) . . ?
N2 C5 C11 114.73(8) . . ?
C10 C5 C11 111.30(8) . . ?
N2 C5 C6 85.64(7) . . ?
C10 C5 C6 115.74(8) . . ?
C11 C5 C6 113.44(8) . . ?
N3 C6 C4 119.88(8) . . ?
N3 C6 C5 120.10(8) . . ?
C4 C6 C5 85.01(7) . . ?
N2 C7 C8 111.32(9) . . ?
N2 C7 C9 111.15(8) . . ?
C8 C7 C9 113.16(9) . . ?
C6 N3 C15 118.84(8) . . ?
C6 N3 C12 120.89(8) . . ?
C15 N3 C12 119.14(8) . . ?
N3 C12 C14 111.93(8) . . ?
N3 C12 C13 113.81(8) . . ?
C14 C12 C13 109.75(8) . . ?
N3 C15 C16 114.72(8) . . ?
N3 C15 C17 111.23(8) . . ?
C16 C15 C17 110.06(8) . . ?
C3 N4 C18 122.36(8) . . ?
C23 C18 C19 120.97(9) . . ?
C23 C18 N4 118.27(9) . . ?
C19 C18 N4 120.61(9) . . ?
C20 C19 C18 118.34(10) . . ?
C20 C19 C24 120.74(10) . . ?
C18 C19 C24 120.92(9) . . ?
C21 C20 C19 121.25(11) . . ?
C20 C21 C22 119.70(10) . . ?
C21 C22 C23 121.13(11) . . ?
C22 C23 C18 118.54(10) . . ?
C22 C23 C25 121.35(10) . . ?
C18 C23 C25 120.10(9) . . ?
N1 C26 C32 109.68(8) . . ?
N1 C26 C31 109.23(8) . . ?
C32 C26 C31 109.38(9) . . ?
N1 C26 C27 109.98(8) . . ?
C32 C26 C27 109.36(9) . . ?
C31 C26 C27 109.19(8) . . ?
C28 C27 C26 109.32(8) . . ?
C34 C28 C29 109.85(9) . . ?
C34 C28 C27 109.76(9) . . ?
C29 C28 C27 109.50(9) . . ?
C28 C29 C30 109.21(9) . . ?
C35 C30 C29 109.25(10) . . ?
C35 C30 C31 109.66(9) . . ?
C29 C30 C31 109.55(9) . . ?
C30 C31 C26 109.38(9) . . ?
C26 C32 C33 109.67(9) . . ?
C34 C33 C35 109.46(10) . . ?
C34 C33 C32 109.33(10) . . ?
C35 C33 C32 109.20(10) . . ?
C33 C34 C28 109.57(9) . . ?
C30 C35 C33 109.84(9) . . ?
C36 N5 C38 92.39(7) . . ?
C36 N5 C61 135.70(8) . . ?
C38 N5 C61 131.22(8) . . ?
N7 C50 C51 113.32(8) . . ?
N7 C50 C52 112.97(9) . . ?
C51 C50 C52 110.08(9) . . ?
C38 N8 C53 121.30(8) . . ?
O2 C36 N5 131.38(9) . . ?
O2 C36 C37 137.55(9) . . ?
N5 C36 C37 91.05(7) . . ?
O2 C36 C38 175.09(9) . . ?
N5 C36 C38 43.88(5) . . ?
C37 C36 C38 47.25(5) . . ?
C39 C37 C36 127.61(9) . . ?
C39 C37 C38 146.16(9) . . ?
C36 C37 C38 86.01(7) . . ?
N8 C38 N5 125.49(9) . . ?
N8 C38 C37 143.92(9) . . ?
N5 C38 C37 90.39(7) . . ?
N8 C38 C36 167.97(9) . . ?
N5 C38 C36 43.73(5) . . ?
C37 C38 C36 46.74(5) . . ?
N6 C39 C37 137.56(9) . . ?
N6 C39 C41 92.79(7) . . ?
C37 C39 C41 129.62(9) . . ?
C39 N6 C42 129.59(8) . . ?
C39 N6 C40 96.15(7) . . ?
C42 N6 C40 131.28(8) . . ?
N6 C40 C46 114.55(8) . . ?
N6 C40 C45 114.97(8) . . ?
C46 C40 C45 110.70(9) . . ?
N6 C40 C41 85.70(7) . . ?
C46 C40 C41 116.32(8) . . ?
C45 C40 C41 112.70(8) . . ?
N7 C41 C39 119.10(8) . . ?
N7 C41 C40 121.71(8) . . ?
C39 C41 C40 85.23(7) . . ?
N6 C42 C44 110.91(9) . . ?
N6 C42 C43 111.60(9) . . ?
C44 C42 C43 112.20(10) . . ?
N7 C47 C48 112.76(8) . . ?
N7 C47 C49 113.02(9) . . ?
C48 C47 C49 109.76(9) . . ?
C41 N7 C50 119.51(8) . . ?
C41 N7 C47 120.58(8) . . ?
C50 N7 C47 119.86(8) . . ?
C54 C53 C58 121.13(9) . . ?
C54 C53 N8 118.18(9) . . ?
C58 C53 N8 120.44(9) . . ?
C55 C54 C53 118.28(10) . . ?
C55 C54 C59 122.04(10) . . ?
C53 C54 C59 119.67(9) . . ?
C56 C55 C54 121.31(10) . . ?
C57 C56 C55 119.62(10) . . ?
C56 C57 C58 121.08(10) . . ?
C57 C58 C53 118.52(10) . . ?
C57 C58 C60 120.96(10) . . ?
C53 C58 C60 120.52(9) . . ?
N5 C61 C66 109.64(8) . . ?
N5 C61 C67 109.82(8) . . ?
C66 C61 C67 109.77(8) . . ?
N5 C61 C62 109.19(8) . . ?
C66 C61 C62 109.23(8) . . ?
C67 C61 C62 109.17(8) . . ?
C63 C62 C61 109.32(8) . . ?
C69 C63 C64 109.60(9) . . ?
C69 C63 C62 109.68(9) . . ?
C64 C63 C62 109.73(9) . . ?
C63 C64 C65 109.28(9) . . ?
C70 C65 C64 109.66(9) . . ?
C70 C65 C66 109.39(9) . . ?
C64 C65 C66 109.20(9) . . ?
C61 C66 C65 109.60(8) . . ?
C61 C67 C68 109.37(8) . . ?
C70 C68 C69 109.75(9) . . ?
C70 C68 C67 109.46(9) . . ?
C69 C68 C67 109.36(9) . . ?
C63 C69 C68 109.28(9) . . ?
C68 C70 C65 109.61(9) . . ?
 
loop_
 _geom_torsion_atom_site_label_1
 _geom_torsion_atom_site_label_2
 _geom_torsion_atom_site_label_3
 _geom_torsion_atom_site_label_4
 _geom_torsion
 _geom_torsion_site_symmetry_1
 _geom_torsion_site_symmetry_2
 _geom_torsion_site_symmetry_3
 _geom_torsion_site_symmetry_4
 _geom_torsion_publ_flag
C3 N1 C1 O1 -176.18(11) . . . . ?
C26 N1 C1 O1 -24.82(18) . . . . ?
C3 N1 C1 C2 4.84(8) . . . . ?
C26 N1 C1 C2 156.20(10) . . . . ?
C26 N1 C1 C3 151.36(13) . . . . ?
O1 C1 C2 C4 -2.4(2) . . . . ?
N1 C1 C2 C4 176.47(10) . . . . ?
C3 C1 C2 C4 -178.94(14) . . . . ?
O1 C1 C2 C3 176.55(13) . . . . ?
N1 C1 C2 C3 -4.60(7) . . . . ?
C1 N1 C3 N4 170.60(10) . . . . ?
C26 N1 C3 N4 18.84(17) . . . . ?
C1 N1 C3 C2 -4.77(8) . . . . ?
C26 N1 C3 C2 -156.53(10) . . . . ?
C26 N1 C3 C1 -151.76(13) . . . . ?
C4 C2 C3 N4 9.6(3) . . . . ?
C1 C2 C3 N4 -168.97(15) . . . . ?
C4 C2 C3 N1 -176.85(15) . . . . ?
C1 C2 C3 N1 4.57(7) . . . . ?
C4 C2 C3 C1 178.58(18) . . . . ?
C1 C2 C4 N2 -167.51(10) . . . . ?
C3 C2 C4 N2 14.3(2) . . . . ?
C1 C2 C4 C6 11.55(18) . . . . ?
C3 C2 C4 C6 -166.62(12) . . . . ?
C2 C4 N2 C7 16.27(18) . . . . ?
C6 C4 N2 C7 -163.02(9) . . . . ?
C2 C4 N2 C5 176.31(12) . . . . ?
C6 C4 N2 C5 -2.99(8) . . . . ?
C4 N2 C5 C10 119.16(9) . . . . ?
C7 N2 C5 C10 -81.86(13) . . . . ?
C4 N2 C5 C11 -110.95(9) . . . . ?
C7 N2 C5 C11 48.03(14) . . . . ?
C4 N2 C5 C6 2.89(7) . . . . ?
C7 N2 C5 C6 161.86(10) . . . . ?
N2 C4 C6 N3 -119.24(9) . . . . ?
C2 C4 C6 N3 61.42(14) . . . . ?
N2 C4 C6 C5 2.79(7) . . . . ?
C2 C4 C6 C5 -176.55(11) . . . . ?
N2 C5 C6 N3 119.30(9) . . . . ?
C10 C5 C6 N3 4.83(12) . . . . ?
C11 C5 C6 N3 -125.61(9) . . . . ?
N2 C5 C6 C4 -2.53(6) . . . . ?
C10 C5 C6 C4 -116.99(8) . . . . ?
C11 C5 C6 C4 112.57(8) . . . . ?
C4 N2 C7 C8 63.60(13) . . . . ?
C5 N2 C7 C8 -89.34(12) . . . . ?
C4 N2 C7 C9 -169.26(9) . . . . ?
C5 N2 C7 C9 37.80(14) . . . . ?
C4 C6 N3 C15 -144.80(9) . . . . ?
C5 C6 N3 C15 112.67(10) . . . . ?
C4 C6 N3 C12 22.95(13) . . . . ?
C5 C6 N3 C12 -79.58(11) . . . . ?
C6 N3 C12 C14 128.64(9) . . . . ?
C15 N3 C12 C14 -63.65(11) . . . . ?
C6 N3 C12 C13 -106.21(10) . . . . ?
C15 N3 C12 C13 61.50(12) . . . . ?
C6 N3 C15 C16 59.41(12) . . . . ?
C12 N3 C15 C16 -108.55(10) . . . . ?
C6 N3 C15 C17 -66.32(11) . . . . ?
C12 N3 C15 C17 125.72(9) . . . . ?
N1 C3 N4 C18 -174.79(9) . . . . ?
C2 C3 N4 C18 -2.7(2) . . . . ?
C1 C3 N4 C18 -144.0(3) . . . . ?
C3 N4 C18 C23 -114.16(11) . . . . ?
C3 N4 C18 C19 70.33(13) . . . . ?
C23 C18 C19 C20 3.03(14) . . . . ?
N4 C18 C19 C20 178.42(9) . . . . ?
C23 C18 C19 C24 -176.20(9) . . . . ?
N4 C18 C19 C24 -0.81(14) . . . . ?
C18 C19 C20 C21 -0.82(15) . . . . ?
C24 C19 C20 C21 178.41(10) . . . . ?
C19 C20 C21 C22 -1.16(16) . . . . ?
C20 C21 C22 C23 0.98(17) . . . . ?
C21 C22 C23 C18 1.18(15) . . . . ?
C21 C22 C23 C25 179.63(10) . . . . ?
C19 C18 C23 C22 -3.21(14) . . . . ?
N4 C18 C23 C22 -178.70(9) . . . . ?
C19 C18 C23 C25 178.32(9) . . . . ?
N4 C18 C23 C25 2.83(14) . . . . ?
C1 N1 C26 C32 -76.01(13) . . . . ?
C3 N1 C26 C32 65.31(13) . . . . ?
C1 N1 C26 C31 43.86(14) . . . . ?
C3 N1 C26 C31 -174.82(10) . . . . ?
C1 N1 C26 C27 163.68(10) . . . . ?
C3 N1 C26 C27 -55.00(13) . . . . ?
N1 C26 C27 C28 179.95(9) . . . . ?
C32 C26 C27 C28 59.45(11) . . . . ?
C31 C26 C27 C28 -60.20(11) . . . . ?
C26 C27 C28 C34 -60.02(12) . . . . ?
C26 C27 C28 C29 60.64(12) . . . . ?
C34 C28 C29 C30 60.13(12) . . . . ?
C27 C28 C29 C30 -60.47(12) . . . . ?
C28 C29 C30 C35 -59.89(12) . . . . ?
C28 C29 C30 C31 60.25(12) . . . . ?
C35 C30 C31 C26 59.78(12) . . . . ?
C29 C30 C31 C26 -60.11(12) . . . . ?
N1 C26 C31 C30 -179.72(9) . . . . ?
C32 C26 C31 C30 -59.66(11) . . . . ?
C27 C26 C31 C30 59.98(12) . . . . ?
N1 C26 C32 C33 179.71(9) . . . . ?
C31 C26 C32 C33 59.93(11) . . . . ?
C27 C26 C32 C33 -59.60(11) . . . . ?
C26 C32 C33 C34 59.86(13) . . . . ?
C26 C32 C33 C35 -59.88(12) . . . . ?
C35 C33 C34 C28 59.44(12) . . . . ?
C32 C33 C34 C28 -60.14(12) . . . . ?
C29 C28 C34 C33 -59.99(11) . . . . ?
C27 C28 C34 C33 60.46(12) . . . . ?
C29 C30 C35 C33 59.96(11) . . . . ?
C31 C30 C35 C33 -60.12(12) . . . . ?
C34 C33 C35 C30 -59.73(12) . . . . ?
C32 C33 C35 C30 59.94(12) . . . . ?
C38 N5 C36 O2 -178.21(12) . . . . ?
C61 N5 C36 O2 -7.4(2) . . . . ?
C38 N5 C36 C37 3.08(8) . . . . ?
C61 N5 C36 C37 173.91(11) . . . . ?
C61 N5 C36 C38 170.83(15) . . . . ?
O2 C36 C37 C39 -5.7(2) . . . . ?
N5 C36 C37 C39 172.88(10) . . . . ?
C38 C36 C37 C39 175.78(13) . . . . ?
O2 C36 C37 C38 178.52(13) . . . . ?
N5 C36 C37 C38 -2.91(7) . . . . ?
C53 N8 C38 N5 -174.33(9) . . . . ?
C53 N8 C38 C37 -1.2(2) . . . . ?
C53 N8 C38 C36 -150.2(4) . . . . ?
C36 N5 C38 N8 172.91(10) . . . . ?
C61 N5 C38 N8 1.42(17) . . . . ?
C36 N5 C38 C37 -3.05(8) . . . . ?
C61 N5 C38 C37 -174.55(10) . . . . ?
C61 N5 C38 C36 -171.49(14) . . . . ?
C39 C37 C38 N8 14.5(3) . . . . ?
C36 C37 C38 N8 -171.52(15) . . . . ?
C39 C37 C38 N5 -171.10(15) . . . . ?
C36 C37 C38 N5 2.90(7) . . . . ?
C39 C37 C38 C36 -174.00(19) . . . . ?
C36 C37 C39 N6 -166.21(11) . . . . ?
C38 C37 C39 N6 6.2(3) . . . . ?
C36 C37 C39 C41 11.01(17) . . . . ?
C38 C37 C39 C41 -176.55(13) . . . . ?
C37 C39 N6 C42 12.95(19) . . . . ?
C41 C39 N6 C42 -164.91(10) . . . . ?
C37 C39 N6 C40 174.80(12) . . . . ?
C41 C39 N6 C40 -3.06(8) . . . . ?
C39 N6 C40 C46 120.00(9) . . . . ?
C42 N6 C40 C46 -78.63(13) . . . . ?
C39 N6 C40 C45 -110.11(9) . . . . ?
C42 N6 C40 C45 51.26(14) . . . . ?
C39 N6 C40 C41 2.96(7) . . . . ?
C42 N6 C40 C41 164.33(10) . . . . ?
N6 C39 C41 N7 -121.00(9) . . . . ?
C37 C39 C41 N7 60.88(14) . . . . ?
N6 C39 C41 C40 2.86(7) . . . . ?
C37 C39 C41 C40 -175.26(11) . . . . ?
N6 C40 C41 N7 118.87(9) . . . . ?
C46 C40 C41 N7 3.55(13) . . . . ?
C45 C40 C41 N7 -125.83(9) . . . . ?
N6 C40 C41 C39 -2.60(7) . . . . ?
C46 C40 C41 C39 -117.92(9) . . . . ?
C45 C40 C41 C39 112.70(8) . . . . ?
C39 N6 C42 C44 -163.31(10) . . . . ?
C40 N6 C42 C44 41.03(14) . . . . ?
C39 N6 C42 C43 70.79(13) . . . . ?
C40 N6 C42 C43 -84.86(13) . . . . ?
C39 C41 N7 C50 -149.32(9) . . . . ?
C40 C41 N7 C50 107.27(10) . . . . ?
C39 C41 N7 C47 33.17(13) . . . . ?
C40 C41 N7 C47 -70.24(12) . . . . ?
C51 C50 N7 C41 50.89(12) . . . . ?
C52 C50 N7 C41 -75.18(12) . . . . ?
C51 C50 N7 C47 -131.59(10) . . . . ?
C52 C50 N7 C47 102.34(11) . . . . ?
C48 C47 N7 C41 -107.22(10) . . . . ?
C49 C47 N7 C41 127.57(10) . . . . ?
C48 C47 N7 C50 75.29(12) . . . . ?
C49 C47 N7 C50 -49.92(13) . . . . ?
C38 N8 C53 C54 -112.28(11) . . . . ?
C38 N8 C53 C58 73.41(13) . . . . ?
C58 C53 C54 C55 -2.83(15) . . . . ?
N8 C53 C54 C55 -177.10(9) . . . . ?
C58 C53 C54 C59 177.42(9) . . . . ?
N8 C53 C54 C59 3.15(14) . . . . ?
C53 C54 C55 C56 1.16(16) . . . . ?
C59 C54 C55 C56 -179.10(10) . . . . ?
C54 C55 C56 C57 0.72(17) . . . . ?
C55 C56 C57 C58 -0.97(17) . . . . ?
C56 C57 C58 C53 -0.66(15) . . . . ?
C56 C57 C58 C60 178.25(10) . . . . ?
C54 C53 C58 C57 2.60(15) . . . . ?
N8 C53 C58 C57 176.73(9) . . . . ?
C54 C53 C58 C60 -176.32(9) . . . . ?
N8 C53 C58 C60 -2.19(14) . . . . ?
C36 N5 C61 C66 -105.63(12) . . . . ?
C38 N5 C61 C66 62.15(13) . . . . ?
C36 N5 C61 C67 133.68(11) . . . . ?
C38 N5 C61 C67 -58.54(13) . . . . ?
C36 N5 C61 C62 14.00(15) . . . . ?
C38 N5 C61 C62 -178.21(10) . . . . ?
N5 C61 C62 C63 -179.82(9) . . . . ?
C66 C61 C62 C63 -59.94(11) . . . . ?
C67 C61 C62 C63 60.11(11) . . . . ?
C61 C62 C63 C69 -60.29(11) . . . . ?
C61 C62 C63 C64 60.16(12) . . . . ?
C69 C63 C64 C65 60.26(11) . . . . ?
C62 C63 C64 C65 -60.24(12) . . . . ?
C63 C64 C65 C70 -59.75(12) . . . . ?
C63 C64 C65 C66 60.10(12) . . . . ?
N5 C61 C66 C65 179.91(9) . . . . ?
C67 C61 C66 C65 -59.37(11) . . . . ?
C62 C61 C66 C65 60.30(11) . . . . ?
C70 C65 C66 C61 59.64(11) . . . . ?
C64 C65 C66 C61 -60.38(12) . . . . ?
N5 C61 C67 C68 -179.99(8) . . . . ?
C66 C61 C67 C68 59.40(11) . . . . ?
C62 C61 C67 C68 -60.31(11) . . . . ?
C61 C67 C68 C70 -59.86(11) . . . . ?
C61 C67 C68 C69 60.41(11) . . . . ?
C64 C63 C69 C68 -60.28(11) . . . . ?
C62 C63 C69 C68 60.25(11) . . . . ?
C70 C68 C69 C63 59.86(11) . . . . ?
C67 C68 C69 C63 -60.22(11) . . . . ?
C69 C68 C70 C65 -59.52(11) . . . . ?
C67 C68 C70 C65 60.50(12) . . . . ?
C64 C65 C70 C68 59.45(12) . . . . ?
C66 C65 C70 C68 -60.29(12) . . . . ?
 
_refine_diff_density_max    0.302
_refine_diff_density_min   -0.210
_refine_diff_density_rms    0.040

_shelx_res_file
;
TITL si186a_auto in P21/c #14
    si186a_auto.res
    created by SHELXL-2019/3 at 16:50:08 on 10-Oct-2025
REM  Yadorkari-X generated
CELL 1.54184 24.2277 15.2314 17.1128 90.0000 94.4045 90.0000
ZERR 8.0 0.0004 0.0002 0.0005 0.0000 0.0020 0.0000
LATT 1
SYMM -X, 1/2+Y, 1/2-Z
REM  SPGR P21/c monoclinic
SFAC C H N O
UNIT 280 416 32 8
SIZE 0.30 0.20 0.04
TEMP -172.0
L.S. 20
FMAP 2
PLAN -16
ACTA
CONF
LIST 4

fmap 2

WGHT    0.054600    1.954300
FVAR       0.21141
O1    4    0.148502    0.090851    0.214315    11.00000    0.01935    0.01773 =
         0.02750   -0.00489    0.00280   -0.00104
N1    3    0.082478   -0.019392    0.173098    11.00000    0.01415    0.01663 =
         0.02189   -0.00401    0.00366    0.00028
C1    1    0.134855    0.022112    0.183798    11.00000    0.01545    0.01688 =
         0.01643    0.00131    0.00181    0.00107
C2    1    0.161332   -0.050334    0.142704    11.00000    0.01667    0.01519 =
         0.01572   -0.00097    0.00174   -0.00003
C3    1    0.105861   -0.094947    0.139230    11.00000    0.01480    0.01748 =
         0.01550   -0.00028    0.00203    0.00228
C4    1    0.214761   -0.058222    0.124187    11.00000    0.01714    0.01304 =
         0.01310    0.00119    0.00150    0.00030
N2    3    0.242498   -0.111597    0.077757    11.00000    0.01397    0.01624 =
         0.01603   -0.00189    0.00351   -0.00132
C5    1    0.297123   -0.066483    0.091135    11.00000    0.01390    0.01534 =
         0.01745   -0.00150    0.00262   -0.00156
C6    1    0.266962   -0.004926    0.150204    11.00000    0.01491    0.01427 =
         0.01525   -0.00020    0.00199   -0.00064
AFIX  13
H1    2    0.263557    0.056004    0.128608    11.00000   -1.20000
AFIX   0
C7    1    0.220013   -0.169423    0.014928    11.00000    0.01881    0.02054 =
         0.01783   -0.00517    0.00526   -0.00435
AFIX  13
H2    2    0.191456   -0.207161    0.037546    11.00000   -1.20000
AFIX   0
C8    1    0.190547   -0.117288   -0.051729    11.00000    0.02557    0.03822 =
         0.01906   -0.00247    0.00029   -0.00250
AFIX 137
H3    2    0.162574   -0.079211   -0.030859    11.00000   -1.50000
H4    2    0.172557   -0.157835   -0.090185    11.00000   -1.50000
H5    2    0.217536   -0.081250   -0.077065    11.00000   -1.50000
AFIX   0
C9    1    0.264351   -0.230612   -0.012116    11.00000    0.02688    0.02288 =
         0.03253   -0.01108    0.00938   -0.00256
AFIX 137
H6    2    0.293346   -0.195964   -0.034523    11.00000   -1.50000
H7    2    0.247745   -0.270885   -0.051936    11.00000   -1.50000
H8    2    0.280531   -0.264415    0.032686    11.00000   -1.50000
AFIX   0
C10   1    0.342840   -0.124672    0.128043    11.00000    0.01819    0.02199 =
         0.02333   -0.00129    0.00217    0.00347
AFIX 137
H9    2    0.327837   -0.162507    0.167606    11.00000   -1.50000
H10   2    0.372418   -0.087957    0.152900    11.00000   -1.50000
H11   2    0.357781   -0.161123    0.087452    11.00000   -1.50000
AFIX   0
C11   1    0.315889   -0.017801    0.020338    11.00000    0.02141    0.01883 =
         0.01965   -0.00086    0.00683   -0.00283
AFIX 137
H12   2    0.326613   -0.060281   -0.018754    11.00000   -1.50000
H13   2    0.347659    0.019535    0.036600    11.00000   -1.50000
H14   2    0.285497    0.018741   -0.002491    11.00000   -1.50000
AFIX   0
N3    3    0.286182   -0.001894    0.230797    11.00000    0.02334    0.01570 =
         0.01400    0.00089    0.00087   -0.00521
C12   1    0.271576   -0.070962    0.284902    11.00000    0.01689    0.01658 =
         0.01690    0.00182    0.00204   -0.00144
AFIX  13
H15   2    0.254896   -0.120098    0.252303    11.00000   -1.20000
AFIX   0
C13   1    0.228423   -0.042775    0.340801    11.00000    0.02322    0.02683 =
         0.01957    0.00398    0.00553    0.00316
AFIX 137
H16   2    0.244497    0.001687    0.377171    11.00000   -1.50000
H17   2    0.217064   -0.093859    0.370470    11.00000   -1.50000
H18   2    0.196100   -0.018118    0.310528    11.00000   -1.50000
AFIX   0
C14   1    0.322630   -0.108104    0.331927    11.00000    0.02000    0.02455 =
         0.02012    0.00362    0.00100    0.00065
AFIX 137
H19   2    0.349122   -0.129491    0.295838    11.00000   -1.50000
H20   2    0.311474   -0.156701    0.364783    11.00000   -1.50000
H21   2    0.339967   -0.061892    0.365257    11.00000   -1.50000
AFIX   0
C15   1    0.311232    0.079297    0.262480    11.00000    0.02144    0.01767 =
         0.01635   -0.00070   -0.00031   -0.00458
AFIX  13
H22   2    0.320377    0.069297    0.319768    11.00000   -1.20000
AFIX   0
C16   1    0.273393    0.159863    0.255120    11.00000    0.02521    0.01872 =
         0.02826   -0.00515    0.00142   -0.00267
AFIX 137
H23   2    0.268688    0.178295    0.200145    11.00000   -1.50000
H24   2    0.290051    0.207830    0.286996    11.00000   -1.50000
H25   2    0.237222    0.145029    0.273508    11.00000   -1.50000
AFIX   0
C17   1    0.365956    0.098757    0.226604    11.00000    0.02063    0.02368 =
         0.02560   -0.00040    0.00043   -0.00588
AFIX 137
H26   2    0.391787    0.050078    0.237947    11.00000   -1.50000
H27   2    0.381947    0.153057    0.249181    11.00000   -1.50000
H28   2    0.359137    0.105583    0.169738    11.00000   -1.50000
AFIX   0
N4    3    0.080821   -0.166383    0.123858    11.00000    0.01511    0.01785 =
         0.02137   -0.00243    0.00286    0.00044
C18   1    0.107874   -0.241027    0.096090    11.00000    0.01343    0.01522 =
         0.02289   -0.00093    0.00609   -0.00255
C19   1    0.146240   -0.287986    0.145647    11.00000    0.01543    0.01881 =
         0.02598    0.00432    0.00543   -0.00289
C20   1    0.170766   -0.362495    0.115921    11.00000    0.02035    0.02056 =
         0.03945    0.00874    0.01025    0.00331
AFIX  43
H29   2    0.197155   -0.394540    0.148466    11.00000   -1.20000
AFIX   0
C21   1    0.157414   -0.390542    0.040108    11.00000    0.02906    0.01756 =
         0.04429   -0.00312    0.01774    0.00113
AFIX  43
H30   2    0.175016   -0.440799    0.020492    11.00000   -1.20000
AFIX   0
C22   1    0.118244   -0.345079   -0.007219    11.00000    0.02751    0.02403 =
         0.02989   -0.00986    0.01019   -0.00724
AFIX  43
H31   2    0.108751   -0.365131   -0.059081    11.00000   -1.20000
AFIX   0
C23   1    0.092532   -0.270463    0.019918    11.00000    0.01706    0.02063 =
         0.02475   -0.00299    0.00529   -0.00504
C24   1    0.160031   -0.259440    0.228957    11.00000    0.02497    0.02563 =
         0.02669    0.00767   -0.00145   -0.00399
AFIX 137
H32   2    0.186142   -0.301174    0.255059    11.00000   -1.50000
H33   2    0.126120   -0.257651    0.256664    11.00000   -1.50000
H34   2    0.176821   -0.200887    0.229455    11.00000   -1.50000
AFIX   0
C25   1    0.050220   -0.220534   -0.031394    11.00000    0.02224    0.03655 =
         0.02589   -0.00358   -0.00231   -0.00283
AFIX 137
H35   2    0.043240   -0.251264   -0.081492    11.00000   -1.50000
H36   2    0.064150   -0.161373   -0.040840    11.00000   -1.50000
H37   2    0.015701   -0.216431   -0.005284    11.00000   -1.50000
AFIX   0
C26   1    0.032939   -0.011211    0.217166    11.00000    0.01272    0.01896 =
         0.01952   -0.00336    0.00295    0.00165
C27   1   -0.017651   -0.048748    0.168874    11.00000    0.01550    0.02927 =
         0.02252   -0.00870    0.00094    0.00101
AFIX  23
H38   2   -0.023583   -0.016513    0.118696    11.00000   -1.20000
H39   2   -0.011265   -0.111361    0.156929    11.00000   -1.20000
AFIX   0
C28   1   -0.068997   -0.039776    0.215725    11.00000    0.01291    0.03381 =
         0.02951   -0.01343    0.00178   -0.00129
AFIX  13
H40   2   -0.101890   -0.064471    0.184295    11.00000   -1.20000
AFIX   0
C29   1   -0.079277    0.057121    0.232440    11.00000    0.01672    0.03418 =
         0.02981   -0.00598    0.00230    0.00732
AFIX  23
H41   2   -0.112702    0.063360    0.261817    11.00000   -1.20000
H42   2   -0.085520    0.089727    0.182498    11.00000   -1.20000
AFIX   0
C30   1   -0.028862    0.094902    0.280702    11.00000    0.01845    0.02509 =
         0.03789   -0.01217    0.00658    0.00178
AFIX  13
H43   2   -0.035507    0.158282    0.292000    11.00000   -1.20000
AFIX   0
C31   1    0.022728    0.086134    0.234275    11.00000    0.01949    0.01997 =
         0.03430   -0.00550    0.00703    0.00131
AFIX  23
H44   2    0.055302    0.111101    0.264998    11.00000   -1.20000
H45   2    0.017158    0.119092    0.184431    11.00000   -1.20000
AFIX   0
C32   1    0.041717   -0.061548    0.294668    11.00000    0.01808    0.03227 =
         0.02233    0.00260    0.00215    0.00485
AFIX  23
H46   2    0.074392   -0.037769    0.325998    11.00000   -1.20000
H47   2    0.048685   -0.124299    0.283999    11.00000   -1.20000
AFIX   0
C33   1   -0.010015   -0.052580    0.340955    11.00000    0.02449    0.04434 =
         0.02253    0.00539    0.00734    0.00475
AFIX  13
H48   2   -0.004241   -0.085413    0.391526    11.00000   -1.20000
AFIX   0
C34   1   -0.060052   -0.090105    0.292468    11.00000    0.02336    0.03128 =
         0.04146   -0.00216    0.01496   -0.00294
AFIX  23
H49   2   -0.093398   -0.085243    0.322195    11.00000   -1.20000
H50   2   -0.053780   -0.152996    0.281531    11.00000   -1.20000
AFIX   0
C35   1   -0.020004    0.044501    0.357647    11.00000    0.01923    0.05119 =
         0.02568   -0.01678    0.00402    0.00016
AFIX  23
H51   2   -0.053007    0.050788    0.387900    11.00000   -1.20000
H52   2    0.012266    0.068976    0.389392    11.00000   -1.20000
AFIX   0
O2    4    0.337396    0.191220    0.024173    11.00000    0.01824    0.01854 =
         0.03239   -0.00876    0.00013    0.00190
N5    3    0.269343    0.292113    0.062780    11.00000    0.01330    0.01695 =
         0.02255   -0.00533   -0.00101    0.00083
C43   1    0.384754    0.374929    0.323022    11.00000    0.03219    0.03063 =
         0.02249   -0.00198    0.00437    0.00487
AFIX 137
H53   2    0.357073    0.335194    0.297608    11.00000   -1.50000
H54   2    0.366945    0.413696    0.359256    11.00000   -1.50000
H55   2    0.413680    0.340503    0.352118    11.00000   -1.50000
AFIX   0
C44   1    0.456521    0.489278    0.296173    11.00000    0.03203    0.02737 =
         0.03630   -0.01333   -0.00530   -0.00212
AFIX 137
H56   2    0.486482    0.453214    0.320890    11.00000   -1.50000
H57   2    0.441862    0.527709    0.335583    11.00000   -1.50000
H58   2    0.470834    0.525103    0.254665    11.00000   -1.50000
AFIX   0
C45   1    0.500634    0.268169    0.262383    11.00000    0.02125    0.02749 =
         0.02025    0.00161   -0.00181    0.00391
AFIX 137
H59   2    0.511409    0.304492    0.308310    11.00000   -1.50000
H60   2    0.532052    0.231662    0.249773    11.00000   -1.50000
H61   2    0.469508    0.230397    0.273791    11.00000   -1.50000
AFIX   0
C46   1    0.531277    0.384510    0.172189    11.00000    0.01834    0.03041 =
         0.02623   -0.00102   -0.00022   -0.00650
AFIX 137
H62   2    0.517732    0.429696    0.134710    11.00000   -1.50000
H63   2    0.559063    0.348282    0.148725    11.00000   -1.50000
H64   2    0.548007    0.412629    0.219784    11.00000   -1.50000
AFIX   0
C49   1    0.517181    0.388205   -0.034590    11.00000    0.03043    0.02598 =
         0.02748    0.00535    0.00860   -0.00347
AFIX 137
H65   2    0.545762    0.396588    0.008470    11.00000   -1.50000
H66   2    0.510983    0.443628   -0.063003    11.00000   -1.50000
H67   2    0.529322    0.343226   -0.070460    11.00000   -1.50000
AFIX   0
C50   1    0.496191    0.201533    0.013337    11.00000    0.02109    0.01979 =
         0.02074    0.00074    0.00554    0.00517
AFIX  13
H68   2    0.497783    0.212238   -0.044099    11.00000   -1.20000
AFIX   0
C52   1    0.556105    0.189220    0.047404    11.00000    0.02079    0.03059 =
         0.03895    0.00302    0.00576    0.00598
AFIX 137
H69   2    0.577932    0.241081    0.035653    11.00000   -1.50000
H70   2    0.571980    0.137170    0.024010    11.00000   -1.50000
H71   2    0.556687    0.181542    0.104320    11.00000   -1.50000
AFIX   0
N8    3    0.263191    0.428649    0.129533    11.00000    0.01589    0.01857 =
         0.02031   -0.00383    0.00081    0.00141
C36   1    0.322361    0.255263    0.057934    11.00000    0.01468    0.01586 =
         0.01849    0.00012    0.00046   -0.00018
C37   1    0.347738    0.324493    0.110492    11.00000    0.01562    0.01476 =
         0.01700   -0.00155    0.00173    0.00046
C38   1    0.290643    0.362835    0.109370    11.00000    0.01467    0.01701 =
         0.01572   -0.00103    0.00057   -0.00138
C39   1    0.400934    0.329224    0.141628    11.00000    0.01624    0.01300 =
         0.01539    0.00097    0.00182   -0.00047
N6    3    0.430188    0.375069    0.198653    11.00000    0.01425    0.01758 =
         0.01863   -0.00239   -0.00209    0.00080
C40   1    0.483419    0.327213    0.192814    11.00000    0.01346    0.02022 =
         0.01933   -0.00047   -0.00052    0.00081
C41   1    0.451717    0.275156    0.122218    11.00000    0.01333    0.01582 =
         0.01741    0.00099    0.00051    0.00013
AFIX  13
H72   2    0.446573    0.212603    0.137851    11.00000   -1.20000
AFIX   0
C42   1    0.410487    0.429912    0.261014    11.00000    0.02181    0.01978 =
         0.01983   -0.00512   -0.00282    0.00306
AFIX  13
H73   2    0.380713    0.468766    0.236505    11.00000   -1.20000
AFIX   0
C47   1    0.463164    0.358744   -0.001380    11.00000    0.02282    0.01603 =
         0.01967    0.00259    0.00298    0.00063
AFIX  13
H74   2    0.452178    0.406259    0.034650    11.00000   -1.20000
AFIX   0
C48   1    0.417273    0.352080   -0.067534    11.00000    0.02978    0.02420 =
         0.02044    0.00276   -0.00021    0.00307
AFIX 137
H75   2    0.426967    0.306961   -0.104945    11.00000   -1.50000
H76   2    0.413019    0.408776   -0.094397    11.00000   -1.50000
H77   2    0.382400    0.336229   -0.045689    11.00000   -1.50000
AFIX   0
N7    3    0.469420    0.278356    0.045125    11.00000    0.02106    0.01543 =
         0.01781    0.00234    0.00482    0.00317
C51   1    0.463511    0.116521    0.021469    11.00000    0.02625    0.01779 =
         0.02616   -0.00101    0.00340    0.00466
AFIX 137
H78   2    0.467023    0.097230    0.076257    11.00000   -1.50000
H79   2    0.478166    0.070983   -0.011706    11.00000   -1.50000
H80   2    0.424408    0.126884    0.005064    11.00000   -1.50000
AFIX   0
C53   1    0.289115    0.499626    0.170299    11.00000    0.01466    0.01578 =
         0.02050   -0.00197   -0.00050    0.00406
C54   1    0.277256    0.513664    0.248074    11.00000    0.02048    0.01963 =
         0.02075   -0.00115    0.00186    0.00445
C55   1    0.300849    0.586179    0.287381    11.00000    0.03040    0.02407 =
         0.01955   -0.00587    0.00161    0.00536
AFIX  43
H81   2    0.293770    0.596046    0.340508    11.00000   -1.20000
AFIX   0
C56   1    0.334486    0.644293    0.250485    11.00000    0.03147    0.01759 =
         0.02885   -0.00649   -0.00277    0.00058
AFIX  43
H82   2    0.350581    0.693046    0.278363    11.00000   -1.20000
AFIX   0
C57   1    0.344441    0.630839    0.172926    11.00000    0.02576    0.01665 =
         0.02784    0.00145    0.00024   -0.00012
AFIX  43
H83   2    0.367017    0.671223    0.147556    11.00000   -1.20000
AFIX   0
C58   1    0.321921    0.559067    0.131382    11.00000    0.01864    0.01787 =
         0.02006    0.00079   -0.00022    0.00424
C59   1    0.239965    0.450597    0.286838    11.00000    0.03014    0.02960 =
         0.02633   -0.00118    0.01002   -0.00047
AFIX 137
H84   2    0.239510    0.465388    0.342519    11.00000   -1.50000
H85   2    0.253788    0.390587    0.281568    11.00000   -1.50000
H86   2    0.202346    0.454805    0.261636    11.00000   -1.50000
AFIX   0
C60   1    0.331498    0.545990    0.046373    11.00000    0.02776    0.02473 =
         0.02090    0.00157    0.00417    0.00063
AFIX 137
H87   2    0.349552    0.598159    0.026565    11.00000   -1.50000
H88   2    0.295929    0.536666    0.016245    11.00000   -1.50000
H89   2    0.355256    0.494624    0.040914    11.00000   -1.50000
AFIX   0
C61   1    0.213638    0.275697    0.025160    11.00000    0.01226    0.01701 =
         0.01919   -0.00163   -0.00167   -0.00089
C62   1    0.213109    0.186579   -0.016530    11.00000    0.01759    0.01887 =
         0.02743   -0.00549   -0.00333    0.00040
AFIX  23
H90   2    0.240642    0.186557   -0.056389    11.00000   -1.20000
H91   2    0.223140    0.139538    0.021887    11.00000   -1.20000
AFIX   0
C63   1    0.155023    0.169356   -0.056111    11.00000    0.02004    0.02060 =
         0.02806   -0.00522   -0.00574   -0.00271
AFIX  13
H92   2    0.154723    0.111242   -0.083330    11.00000   -1.20000
AFIX   0
C64   1    0.139903    0.241457   -0.116139    11.00000    0.02696    0.03309 =
         0.02311    0.00006   -0.00683   -0.00596
AFIX  23
H93   2    0.102697    0.230011   -0.142202    11.00000   -1.20000
H94   2    0.166914    0.241919   -0.156708    11.00000   -1.20000
AFIX   0
C65   1    0.140333    0.330544   -0.074417    11.00000    0.02735    0.02303 =
         0.02854    0.00722   -0.01041   -0.00156
AFIX  13
H95   2    0.130436    0.377889   -0.113490    11.00000   -1.20000
AFIX   0
C66   1    0.198539    0.347841   -0.035021    11.00000    0.02237    0.02007 =
         0.02204    0.00312   -0.00205   -0.00394
AFIX  23
H96   2    0.225877    0.348695   -0.075142    11.00000   -1.20000
H97   2    0.199369    0.405755   -0.008693    11.00000   -1.20000
AFIX   0
C67   1    0.171224    0.274313    0.087392    11.00000    0.01601    0.02481 =
         0.02083   -0.00066    0.00095   -0.00154
AFIX  23
H98   2    0.171650    0.331319    0.115224    11.00000   -1.20000
H99   2    0.180952    0.227638    0.126296    11.00000   -1.20000
AFIX   0
C68   1    0.113175    0.257093    0.047433    11.00000    0.01425    0.03169 =
         0.02824   -0.00143    0.00138   -0.00225
AFIX  13
H100  2    0.085507    0.256443    0.087888    11.00000   -1.20000
AFIX   0
C69   1    0.112725    0.168089    0.005751    11.00000    0.01908    0.02575 =
         0.03166    0.00383   -0.00516   -0.00677
AFIX  23
H101  2    0.122087    0.120909    0.044302    11.00000   -1.20000
H102  2    0.075342    0.156189   -0.019526    11.00000   -1.20000
AFIX   0
C70   1    0.098334    0.329719   -0.012041    11.00000    0.01768    0.02655 =
         0.04163   -0.00266   -0.00784    0.00402
AFIX  23
H103  2    0.098545    0.387239    0.014919    11.00000   -1.20000
H104  2    0.060699    0.319542   -0.037169    11.00000   -1.20000

AFIX   0
HKLF 4 1 1 0 0 0 1 0 0 0 1


REM  si186a_auto in P21/c #14
REM wR2 = 0.0998, GooF = S = 1.013, Restrained GooF = 1.013 for all data
REM R1 = 0.0366 for 11519 Fo > 4sig(Fo) and 0.0407 for all 12794 data
REM 741 parameters refined using 0 restraints

END

WGHT      0.0474      2.0310

REM Highest difference peak  0.302,  deepest hole -0.210,  1-sigma level  0.040
Q1    1   0.2385 -0.0231  0.1423  11.00000  0.05    0.30
Q2    1   0.4747  0.2968  0.1567  11.00000  0.05    0.30
Q3    1   0.2892 -0.0312  0.1230  11.00000  0.05    0.25
Q4    1   0.4936  0.2990  0.2288  11.00000  0.05    0.24
Q5    1   0.2054  0.3153 -0.0038  11.00000  0.05    0.24
Q6    1   0.4242  0.2958  0.1230  11.00000  0.05    0.24
Q7    1   0.1377 -0.0801  0.1322  11.00000  0.05    0.23
Q8    1   0.1479  0.2051 -0.0861  11.00000  0.05    0.23
Q9    1  -0.0108 -0.0022  0.3475  11.00000  0.05    0.22
Q10   1   0.3221  0.3567  0.1175  11.00000  0.05    0.22
Q11   1   0.3199 -0.0927  0.1069  11.00000  0.05    0.22
Q12   1   0.3076 -0.0414  0.0572  11.00000  0.05    0.21
Q13   1   0.1259 -0.2637  0.1228  11.00000  0.05    0.21
Q14   1   0.2978  0.0381  0.2428  11.00000  0.05    0.21
Q15   1   0.0367 -0.0364  0.2540  11.00000  0.05    0.20
Q16   1   0.2145  0.2353  0.0017  11.00000  0.05    0.20
;
_shelx_res_checksum   61453

_shelx_hkl_file
;
   0   0  -1    0.03    0.08
   0   0  -1    0.07    0.12
   0   0  -2   73.07    3.21
   0   0  -2   69.62    3.25
   0   0  -3   -0.05    0.33
   0   0  -3    0.11    0.45
   0   0  -4 2348.97   97.05
   0   0  -4 2134.81   97.12
   0   0  -5    0.54    0.45
   0   0  -5    0.38    0.61
   0   0  -6  308.35   14.15
   0   0  -6  322.54   14.00
   0   0   7   -0.02    0.19
   0   0   7   -0.33    0.24
   0   0  -7   -0.09    0.76
   0   0  -7   -0.20    0.56
   0   0   8  580.09   25.96
   0   0  -8  605.13   26.41
   0   0  -8  611.65   26.66
   0   0   8  613.00   26.03
   0   0   8  620.83   26.05
   0   0  -9   -0.18    0.69
   0   0  -9    0.39    0.88
   0   0   9   -0.33    0.28
   0   0   9   -0.04    0.29
   0   0 -10  126.42    6.16
   0   0  10  125.20    5.69
   0   0 -10  125.18    6.50
   0   0 -11    0.24    0.34
   0   0 -11   -0.48    0.69
   0   0  11   -0.25    0.47
   0   0 -11   -0.17    0.98
   0   0 -12   69.63    3.40
   0   0 -12   60.33    3.45
   0   0 -12   75.87    4.51
   0   0  12   81.38    3.80
   0   0 -12   79.11    3.35
   0   0 -12   63.92    3.39
   0   0 -12   70.20    3.44
   0   0 -12   74.25    3.27
   0   0 -12   65.97    3.96
   0   0 -12   71.49    3.30
   0   0  12   75.76    3.85
   0   0 -13   -0.05    0.43
   0   0 -13   -0.79    0.61
   0   0 -13    0.53    0.45
   0   0 -13    0.22    0.41
   0   0 -13    0.11    0.49
   0   0 -13   -0.15    0.47
   0   0 -13    0.20    0.39
   0   0 -13   -0.19    0.57
   0   0 -13    0.43    1.05
   0   0 -13    0.31    0.33
   0   0 -14    2.10    0.60
   0   0 -14    2.92    0.67
   0   0 -14    2.26    0.53
   0   0 -14    2.76    0.43
   0   0 -14    3.28    0.61
   0   0 -14    3.67    0.79
   0   0 -14    2.93    0.59
   0   0 -14    1.40    0.65
   0   0 -15    0.38    0.62
   0   0 -15   -0.06    0.53
   0   0 -15   -0.21    0.51
   0   0 -15   -0.03    0.40
   0   0 -15    0.45    0.53
   0   0 -15   -0.74    1.12
   0   0 -15    0.43    0.51
   0   0 -15   -0.60    0.73
   0   0 -16   -0.21    0.52
   0   0 -16   -0.15    0.69
   0   0 -16    0.33    0.55
   0   0 -16   -0.12    0.56
   0   0 -16    0.13    0.61
   0   0 -16    0.38    0.50
   0   0 -17    0.57    0.74
   0   0 -17    0.11    0.58
   0   0 -17   -0.36    0.59
   0   0 -17    0.50    0.48
   0   0 -18    6.71    0.89
   0   0 -18    7.90    0.86
   0   0 -18    7.51    0.82
   0   0 -18    7.73    0.69
   0   0 -19   -0.26    0.56
   0   0 -19    0.77    0.54
   0   0 -20   24.41    1.34
   0   0 -20   22.94    1.31
   0   1   0    0.07    0.08
   0  -1   0    0.28    0.10
   0   1   0    0.08    0.09
   0  -1   0    0.09    0.09
   0  -1   1    0.90    0.14
   0   1  -1    0.88    0.17
   0  -1   1    0.63    0.11
   0   1   1    0.83    0.09
   0  -1   1    0.77    0.14
   0   1   1    0.85    0.07
   0   1  -1    0.89    0.13
   0  -1   2    0.14    0.14
   0  -1   2    0.33    0.13
   0   1  -2    0.45    0.11
   0  -1   2    0.30    0.09
   0  -1  -2    0.49    0.17
   0   1  -2   -0.05    0.28
   0  -1  -2    0.27    0.14
   0  -1  -2    0.40    0.09
   0   1  -2    0.59    0.21
   0   1  -3    1.26    0.15
   0   1  -3    1.71    0.39
   0   1  -3    1.01    0.49
   0  -1   3    1.67    0.22
   0  -1   3    1.61    0.22
   0   1   4   16.84    0.81
   0   1  -4   15.98    1.19
   0  -1   4   18.12    0.91
   0  -1   4   18.58    0.90
   0   1  -4   17.44    1.10
   0  -1   4   19.31    0.84
   0   1  -5  284.24   12.80
   0  -1   5  298.03   12.47
   0  -1   5  293.44   12.48
   0   1  -5  290.31   12.68
   0  -1   5  279.22   12.40
   0   1  -6  621.48   27.96
   0   1  -6  650.03   27.81
   0  -1   6  642.65   27.55
   0  -1   6  672.72   27.57
   0  -1   6  620.67   27.47
   0   1   7  150.39    6.75
   0   1  -7  165.77    7.17
   0   1  -7  151.30    7.36
   0  -1   7  155.87    6.84
   0  -1   7  161.42    6.85
   0  -1   7  153.07    6.73
   0  -1   8   36.70    1.79
   0  -1   8   34.92    1.80
   0   1  -8   37.20    2.18
   0   1  -8   39.41    2.44
   0   1  -9  181.40    8.18
   0   1  -9  170.43    8.45
   0   1   9  181.06    7.73
   0  -1   9  168.59    7.73
   0  -1   9  166.02    7.76
   0  -1   9  185.35    8.00
   0   1 -10    1.37    0.72
   0   1 -10    0.15    0.94
   0  -1  10    2.00    0.39
   0   1  10    1.75    0.34
   0  -1  10    1.15    0.49
   0  -1  11   14.29    1.27
   0   1 -11   11.60    1.58
   0   1 -11   15.39    1.44
   0  -1 -11   15.21    0.90
   0   1 -11   14.31    0.89
   0  -1  11   14.34    1.22
   0  -1  12   43.68    2.39
   0   1 -12   36.07    1.94
   0  -1 -12   37.00    1.96
   0   1 -12   41.90    2.11
   0   1 -12   30.50    2.74
   0   1 -12   36.41    2.06
   0  -1 -12   31.34    2.01
   0   1 -12   37.37    1.86
   0   1 -12   38.37    1.82
   0   1 -12   37.69    2.55
   0  -1 -12   40.41    1.86
   0  -1 -12   35.52    1.80
   0  -1 -12   34.41    1.97
   0   1 -12   37.56    1.97
   0  -1 -12   37.02    1.96
   0  -1  12   40.79    2.42
   0   1  12   40.86    2.34
   0   1 -12   38.48    1.89
   0  -1  13   62.58    3.61
   0   1 -13   63.86    3.17
   0  -1 -13   67.40    3.17
   0  -1  13   64.44    3.54
   0   1 -13   57.78    3.24
   0   1 -13   58.42    4.20
   0  -1 -13   67.94    2.99
   0  -1 -13   63.60    3.19
   0   1 -13   60.19    3.15
   0  -1 -13   65.58    3.03
   0   1 -13   64.45    3.05
   0   1 -13   64.50    3.00
   0  -1 -13   68.35    2.99
   0   1 -13   68.99    3.08
   0   1 -13   58.74    3.12
   0  -1 -13   60.28    3.15
   0  -1 -13   62.77    3.26
   0   1 -13   67.83    3.31
   0  -1 -14   34.29    1.94
   0   1 -14   39.49    1.97
   0  -1 -14   35.18    2.08
   0   1 -14   29.66    2.04
   0   1 -14   37.13    1.87
   0  -1 -14   37.95    2.00
   0   1 -14   31.79    1.94
   0   1 -14   36.92    1.79
   0   1 -14   35.82    1.85
   0  -1 -14   38.54    1.77
   0   1 -14   22.85    2.72
   0   1 -14   30.58    2.03
   0   1 -14   37.99    1.98
   0  -1 -14   33.60    1.93
   0   1 -15    4.56    0.73
   0  -1 -15    4.54    0.76
   0   1 -15    4.95    0.63
   0  -1 -15    4.28    0.65
   0   1 -15    5.08    0.69
   0   1 -15    5.28    0.89
   0   1 -15    4.01    0.66
   0  -1 -15    4.67    0.85
   0  -1 -15    4.86    0.70
   0   1 -15    4.32    0.54
   0   1 -15    2.97    1.37
   0  -1 -15    3.95    1.44
   0   1 -16   -0.54    0.80
   0  -1 -16    0.33    0.58
   0  -1 -16    0.22    0.71
   0   1 -16   -0.17    0.53
   0  -1 -16    0.62    0.61
   0   1 -16    0.06    0.57
   0   1 -16   -0.45    0.66
   0   1 -16    0.89    0.45
   0   1 -16    0.33    0.51
   0  -1 -16    0.27    0.49
   0   1 -17   -0.40    0.50
   0  -1 -17   -0.10    0.47
   0  -1 -17   -0.07    0.67
   0   1 -17    0.95    0.73
   0   1 -17   -1.05    0.63
   0  -1 -17    0.41    0.56
   0   1 -17   -0.24    0.66
   0  -1 -18   34.92    1.80
   0   1 -18   33.17    1.80
   0   1 -18   34.33    2.02
   0  -1 -18   35.10    1.98
   0  -1 -18   33.63    1.91
   0   1 -18   34.26    1.95
   0   1 -18   36.13    1.91
   0  -1 -19   25.01    1.46
   0   1 -19   22.33    1.48
   0   1 -19   27.26    1.49
   0  -1 -19   22.87    1.42
   0   1 -20   17.10    1.14
   0   1 -20   21.11    1.16
   0  -2   0   22.99    1.10
   0  -2   0   22.06    1.09
   0   2   0   21.71    1.08
   0   2  -1  414.86   17.75
   0  -2   1  405.57   17.78
   0   2  -1  403.55   17.72
   0  -2  -1  411.35   17.72
   0   2  -1  446.98   17.75
   0  -2  -1  396.53   17.74
   0  -2   1  418.37   17.77
   0   2   1  403.17   17.77
   0   2  -1  404.68   17.76
   0  -2   1  414.20   17.78
   0  -2  -2 9023.87  394.13
   0   2   2 9645.08  394.08
   0   2   2 9283.95  394.05
   0  -2   2 8527.06  394.14
   0   2  -2 9357.85  394.05
   0   2  -2 8921.83  394.12
   0  -2  -2 9630.00  394.13
   0  -2   2 8586.05  394.15
   0   2   2 8794.36  394.02
   0  -2  -2 9013.49  394.15
   0  -2   2 9999.00  394.11
   0   2  -2 9341.71  394.18
   0  -2  -2 8996.62  394.17
   0   2   2 9728.94  394.13
   0   2  -2 9500.35  394.09
   0  -2   3  260.00   11.09
   0   2  -3  275.00   11.10
   0  -2  -3  258.70   11.09
   0  -2  -3  251.08   11.17
   0   2  -3  260.28   11.17
   0  -2  -3  233.71   11.05
   0  -2   3  236.31   10.97
   0  -2  -3  260.40   10.95
   0  -2  -3  260.91   11.03
   0   2  -3  254.87   10.97
   0  -2   4  197.29    8.49
   0  -2  -4  181.85    8.60
   0   2  -4  181.91    8.60
   0  -2  -4  200.23    8.52
   0   2  -4  195.78    8.51
   0  -2  -4  195.73    8.31
   0  -2  -4  193.93    8.39
   0   2  -4  193.89    8.31
   0  -2   4  177.79    8.38
   0  -2  -5 3312.35  148.89
   0   2  -5 3635.30  148.93
   0   2  -5 3508.69  148.49
   0  -2   5 3323.97  148.59
   0  -2   5 3186.35  148.59
   0  -2   5 3660.40  148.73
   0   2  -5 3648.18  148.78
   0  -2  -5 3642.04  148.78
   0  -2   6  151.60    5.83
   0  -2   6  132.34    5.54
   0  -2  -6  154.33    5.92
   0   2  -6  151.64    5.94
   0   2  -6  136.25    6.06
   0  -2  -6  140.85    6.07
   0  -2   6  146.81    5.67
   0  -2   6  133.56    5.63
   0  -2   7    8.39    0.61
   0  -2   7    7.41    0.57
   0  -2  -7    6.87    1.09
   0   2  -7    6.18    1.03
   0   2   7    7.30    0.55
   0  -2   7    9.06    0.78
   0   2  -7    6.87    0.84
   0  -2  -7    7.89    0.85
   0  -2  -8   35.43    2.36
   0   2  -8   33.42    2.36
   0  -2   8   36.94    2.00
   0  -2   8   35.51    1.81
   0   2  -8   33.54    2.09
   0  -2  -8   37.31    2.11
   0   2  -9  324.65   15.09
   0  -2  -9  320.40   15.05
   0  -2   9  341.31   14.67
   0  -2   9  326.47   14.72
   0  -2   9  314.61   14.42
   0   2  -9  346.06   14.83
   0  -2  -9  342.42   14.81
   0  -2 -10    7.22    1.36
   0   2 -10    8.96    1.41
   0  -2 -10   10.00    1.17
   0   2 -10   11.58    1.23
   0  -2  10   12.81    1.10
   0  -2  10   11.47    1.11
   0   2 -11    4.16    1.14
   0  -2 -11    6.18    1.23
   0  -2 -11    7.32    0.58
   0   2 -11    7.69    0.60
   0  -2 -11    7.60    1.07
   0   2 -11    6.68    0.53
   0   2 -11    5.81    0.57
   0   2 -11    6.79    1.05
   0  -2  11    7.01    0.95
   0  -2  11    8.01    0.97
   0   2 -12    2.14    0.40
   0  -2 -12    1.60    0.31
   0   2 -12    1.78    0.47
   0  -2  12    2.00    0.68
   0  -2 -12    2.13    1.13
   0  -2 -12    0.87    0.52
   0   2 -12    0.20    0.98
   0   2 -12    0.94    0.52
   0  -2 -12    1.64    0.43
   0   2 -12    1.06    0.41
   0   2 -12    0.56    0.45
   0   2 -12    1.53    0.52
   0  -2 -12    1.20    0.47
   0  -2 -12    1.59    0.47
   0   2 -12    1.37    0.82
   0  -2 -12    0.67    0.73
   0  -2 -12    2.02    0.37
   0   2 -12    1.32    0.44
   0  -2  12    2.15    0.74
   0   2 -12    1.80    0.44
   0  -2 -12    1.82    0.52
   0   2 -12    1.71    0.58
   0  -2  13   30.88    2.11
   0   2 -13   27.68    1.58
   0  -2 -13   28.86    1.56
   0  -2  13   26.06    1.91
   0   2 -13   22.45    1.60
   0   2 -13   27.06    2.48
   0  -2 -13   24.45    2.41
   0  -2 -13   24.80    1.64
   0  -2 -13   27.96    1.39
   0   2 -13   27.34    1.46
   0  -2 -13   26.94    1.35
   0   2 -13   30.30    1.42
   0   2 -13   25.09    1.59
   0   2 -13   24.55    1.53
   0  -2 -13   23.53    1.55
   0  -2 -13   26.87    1.55
   0   2 -13   26.27    1.68
   0  -2 -13   26.91    1.67
   0   2 -13   24.81    1.50
   0  -2 -13   26.18    1.55
   0   2 -13   26.05    1.46
   0  -2 -13   26.63    1.45
   0  -2 -14   36.95    1.96
   0   2 -14   35.41    1.97
   0  -2 -14   32.24    2.94
   0   2 -14   37.45    3.09
   0   2 -14   31.75    2.05
   0  -2 -14   30.63    2.04
   0  -2 -14   38.32    1.80
   0   2 -14   37.50    1.89
   0   2 -14   37.16    1.82
   0  -2 -14   37.82    1.89
   0   2 -14   38.88    1.89
   0  -2  14   36.82    2.49
   0   2 -14   34.76    2.02
   0   2 -14   32.17    1.95
   0  -2 -14   36.07    2.00
   0  -2 -14   35.99    1.98
   0  -2 -14   34.66    2.09
   0   2 -14   33.39    2.11
   0   2 -14   35.04    1.92
   0  -2 -14   33.31    1.95
   0   2 -15    0.29    0.52
   0  -2 -15    0.95    0.52
   0  -2 -15    0.03    0.33
   0  -2 -15   -0.23    0.59
   0   2 -15    0.06    0.54
   0  -2 -15    1.79    0.62
   0   2 -15    0.26    0.62
   0  -2 -15    0.38    0.50
   0   2 -15    1.03    0.56
   0   2 -15    0.23    0.75
   0  -2 -15    0.72    0.65
   0  -2 -15    0.73    0.59
   0   2 -15    0.03    0.44
   0  -2 -16   44.35    2.44
   0   2 -16   46.62    2.48
   0  -2 -16   49.11    2.55
   0   2 -16   47.08    2.52
   0  -2 -16   47.43    2.52
   0   2 -16   46.85    2.66
   0  -2 -16   45.72    2.60
   0  -2 -16   53.83    2.55
   0   2 -16   48.10    2.33
   0   2 -16   50.32    2.42
   0   2 -17    6.83    0.61
   0   2 -17    5.79    0.70
   0  -2 -17    6.14    0.68
   0  -2 -17    6.71    0.81
   0   2 -17    4.91    0.73
   0  -2 -17    7.01    0.80
   0  -2 -17    5.94    0.84
   0   2 -17    5.71    0.89
   0   2 -18    3.67    0.55
   0  -2 -18    3.30    0.62
   0   2 -18    2.70    0.64
   0  -2 -18    1.77    0.58
   0   2 -18    2.73    0.75
   0  -2 -18    2.16    0.65
   0  -2 -19    1.91    0.51
   0   2 -19    2.30    0.67
   0   2 -20    3.80    0.58
   0  -3   0   -0.05    0.40
   0  -3   0   -0.05    0.35
   0   3  -1  235.66   10.79
   0   3  -1  257.91   10.82
   0  -3  -1  241.46   10.81
   0  -3   1  263.30   10.94
   0  -3  -1  248.31   10.96
   0   3   1  258.87   10.95
   0   3  -1  256.33   10.90
   0   3  -1  264.65   10.92
   0   3   1  250.97   10.93
   0  -3   1  254.25   10.94
   0  -3  -1  253.50   10.78
   0   3  -2  431.48   18.90
   0  -3  -2  432.20   18.90
   0  -3   2  436.73   18.90
   0  -3   2  416.85   18.93
   0   3  -2  443.47   18.88
   0   3   2  437.38   18.92
   0   3  -2  445.22   18.86
   0  -3  -2  430.56   18.85
   0  -3   2  456.67   18.92
   0  -3  -2  429.71   18.93
   0   3  -3  995.84   42.62
   0  -3  -3  961.21   42.62
   0   3  -3  979.10   42.70
   0  -3  -3  965.22   42.69
   0  -3  -3 1019.87   42.68
   0  -3   3  963.42   42.58
   0  -3   3  988.79   42.68
   0   3   3  984.96   42.56
   0   3  -3  991.58   42.50
   0  -3   3  988.84   42.62
   0  -3  -3  988.85   42.53
   0  -3  -3  981.88   42.63
   0   3   3 1004.22   42.63
   0   3  -3 1031.41   42.58
   0  -3   3  969.77   42.69
   0   3  -4 2113.04   89.81
   0   3   4 2155.91   89.90
   0  -3   4 2258.43   90.02
   0   3   4 1982.40   89.74
   0  -3   4 2057.79   89.97
   0   3   4 2090.44   89.77
   0   3   4 2100.62   89.82
   0  -3  -4 2186.77   89.78
   0  -3  -4 2082.81   89.89
   0  -3   4 2053.10   89.86
   0  -3  -4 2062.23   90.05
   0   3  -4 2104.33   90.06
   0  -3  -4 2185.47   89.96
   0   3  -4 2046.45   89.94
   0   3   5   76.44    3.47
   0   3  -5   73.14    3.34
   0  -3   5   83.17    3.63
   0  -3   5   75.01    3.57
   0   3   5   74.45    3.35
   0   3   5   75.44    3.39
   0  -3   5   70.49    3.41
   0  -3  -5   78.27    3.46
   0  -3  -5   76.20    3.33
   0  -3  -5   73.47    3.71
   0   3  -5   79.76    3.75
   0   3  -5   76.24    3.59
   0  -3  -5   77.39    3.58
   0   3   6   11.59    0.74
   0   3  -6   10.46    0.57
   0  -3   6   12.50    0.95
   0  -3   6   14.18    0.94
   0   3   6   11.35    0.66
   0  -3   6    8.89    0.64
   0   3  -6   11.31    1.07
   0  -3  -6   10.11    1.05
   0   3  -6    9.87    0.88
   0  -3  -6   12.17    0.92
   0   3  -7  235.84   11.39
   0  -3  -7  241.55   11.38
   0   3   7  247.02   10.97
   0   3   7  245.81   10.98
   0   3  -7  230.04   11.17
   0  -3  -7  244.62   11.18
   0  -3   7  265.32   11.18
   0  -3   8  412.70   17.88
   0   3  -8  386.85   18.11
   0  -3  -8  399.76   18.13
   0   3   8  403.68   17.61
   0   3   8  393.80   17.56
   0  -3   8  420.29   17.84
   0   3  -8  403.67   17.88
   0  -3  -8  408.44   17.90
   0   3  -9   26.46    2.11
   0  -3  -9   29.30    2.15
   0  -3   9   31.12    1.86
   0  -3   9   30.66    1.89
   0  -3  -9   28.20    1.92
   0   3  -9   28.80    1.93
   0  -3 -10    1.05    0.98
   0   3 -10   -0.15    0.96
   0  -3 -10    0.73    0.72
   0   3 -10    0.32    0.70
   0  -3  10    2.53    0.70
   0  -3  10    1.61    0.67
   0   3 -11   -0.35    0.89
   0  -3 -11    0.17    0.90
   0  -3 -11    0.75    0.34
   0   3 -11    0.31    0.35
   0   3 -11    0.41    0.37
   0   3 -11    1.10    0.73
   0  -3 -11   -0.12    0.65
   0  -3  11    0.11    0.67
   0  -3  11    0.41    0.55
   0   3 -12    0.49    0.37
   0  -3 -12    0.83    0.53
   0   3 -12    0.49    0.45
   0  -3 -12    1.31    0.44
   0  -3  12    0.68    0.65
   0  -3 -12    0.42    0.47
   0  -3 -12    0.06    0.32
   0  -3 -12    0.73    0.41
   0   3 -12   -0.07    0.40
   0  -3 -12    0.20    0.29
   0  -3 -12    0.05    0.48
   0   3 -12   -0.05    0.48
   0   3 -12    0.05    0.43
   0  -3 -12    1.43    0.46
   0   3 -12    0.70    0.51
   0  -3 -12    0.19    0.97
   0  -3 -12   -0.29    0.54
   0   3 -12    0.20    1.00
   0  -3  12    1.27    0.69
   0  -3  13    4.03    0.93
   0   3 -13    2.75    0.60
   0  -3 -13    3.37    0.54
   0  -3  13    3.91    0.82
   0  -3 -13    1.28    1.17
   0  -3 -13    3.11    0.69
   0   3 -13    2.64    0.67
   0   3 -13    0.86    1.12
   0  -3 -13    3.45    0.61
   0  -3 -13    3.44    0.46
   0  -3 -13    3.01    0.59
   0   3 -13    3.55    0.57
   0  -3 -13    3.55    0.60
   0   3 -13    2.64    0.65
   0   3 -13    3.03    0.76
   0  -3 -13    2.53    0.66
   0   3 -13    4.69    0.58
   0   3 -13    4.22    0.55
   0  -3 -13    2.92    0.51
   0  -3 -14   23.55    1.41
   0   3 -14   23.98    1.45
   0   3 -14   15.98    2.18
   0  -3 -14   20.97    1.48
   0  -3 -14   23.77    2.45
   0  -3 -14   19.72    1.41
   0  -3 -14   23.38    1.26
   0  -3 -14   23.67    1.33
   0   3 -14   22.66    1.34
   0   3 -14   22.37    1.44
   0  -3 -14   23.87    1.44
   0  -3 -14   24.50    1.45
   0   3 -14   19.78    1.44
   0  -3 -14   23.24    1.54
   0   3 -14   22.95    1.61
   0   3 -14   25.62    1.30
   0  -3  14   23.44    1.93
   0  -3 -15   -0.49    0.62
   0   3 -15   -0.85    0.76
   0  -3 -15    0.06    0.56
   0  -3 -15    0.80    0.58
   0   3 -15   -0.28    0.55
   0   3 -15    0.13    0.65
   0  -3 -15    0.28    0.56
   0  -3 -15   -0.42    0.40
   0   3 -15   -0.83    0.55
   0  -3 -15    0.12    0.49
   0   3 -15    1.02    0.48
   0   3 -15    0.46    0.53
   0  -3 -15    0.21    0.46
   0   3 -16    2.01    0.58
   0  -3 -16    1.01    0.48
   0   3 -16    0.62    0.75
   0  -3 -16    1.44    0.63
   0  -3 -16    0.75    0.66
   0   3 -16    1.80    0.48
   0  -3 -16    1.15    0.58
   0   3 -16    1.38    0.61
   0   3 -16    1.21    0.63
   0  -3 -16    1.35    0.60
   0   3 -17    0.86    0.51
   0  -3 -17    1.12    0.46
   0   3 -17   -0.22    0.74
   0  -3 -17    0.52    0.57
   0  -3 -17    0.25    0.57
   0   3 -17    0.06    0.44
   0  -3 -17   -0.15    0.54
   0   3 -17    1.02    0.68
   0  -3 -17    0.52    0.56
   0   3 -17    0.26    0.55
   0  -3 -18    9.04    0.81
   0   3 -18   11.03    0.98
   0   3 -18    7.83    0.75
   0  -3 -18    9.94    0.86
   0   3 -18   10.03    1.03
   0   3 -19   -0.16    0.58
   0   3 -19   -0.44    0.54
   0   3 -20   40.01    2.07
   0   3 -20   41.46    2.04
   0  -4   0  289.90   12.03
   0  -4   0  259.00   11.99
   0  -4  -1  155.98    6.83
   0  -4   1  163.06    7.04
   0   4  -1  159.82    6.99
   0  -4  -1  161.89    7.06
   0  -4   1  159.26    7.03
   0   4   1  154.59    7.01
   0   4  -1  154.62    7.00
   0  -4  -2    2.10    0.32
   0  -4   2    2.10    0.43
   0   4  -2    2.73    0.36
   0  -4  -2    1.91    0.47
   0  -4   2    1.54    0.44
   0   4   2    1.59    0.46
   0   4  -2    1.61    0.24
   0   4   2    2.16    0.43
   0  -4   2    2.05    0.47
   0   4  -2    1.96    0.44
   0  -4  -3   13.30    0.83
   0   4  -3   13.46    0.86
   0  -4   3   12.28    0.81
   0  -4  -3   12.19    0.85
   0   4  -3   11.67    0.67
   0  -4  -3   12.05    0.74
   0   4  -3   11.23    0.72
   0  -4   3   11.73    0.78
   0  -4  -3   12.97    0.91
   0   4  -3   12.79    0.79
   0   4   3   13.06    0.84
   0   4  -4    0.10    0.28
   0  -4   4    0.88    0.47
   0  -4   4    0.09    0.42
   0  -4  -4    0.52    0.33
   0   4  -4    0.07    0.33
   0   4  -4    0.15    0.46
   0  -4  -4    0.59    0.46
   0   4   4    0.37    0.33
   0  -4  -4    0.07    0.36
   0  -4  -4    0.88    0.23
   0  -4   4   -0.03    0.34
   0  -4   5  180.29    7.90
   0  -4   5  179.78    7.86
   0   4   5  176.39    7.65
   0  -4  -5  171.05    7.79
   0   4  -5  177.13    7.80
   0   4  -5  173.33    7.94
   0  -4  -5  165.85    7.91
   0   4   5  173.33    7.75
   0   4  -5  171.30    7.62
   0  -4  -5  172.32    7.74
   0  -4   5  171.16    7.71
   0  -4  -5  174.67    7.58
   0  -4   6    3.23    0.67
   0   4   6    3.09    0.55
   0   4   6    2.51    0.26
   0  -4   6    2.98    0.60
   0   4   6    2.90    0.34
   0   4  -6    2.39    0.53
   0  -4  -6    2.09    0.53
   0  -4  -6    1.25    0.65
   0   4  -6    2.87    0.72
   0   4  -6    2.48    0.30
   0   4   6    2.98    0.47
   0  -4  -6    2.78    0.28
   0  -4   6    2.57    0.41
   0   4   7  101.09    4.60
   0  -4   7  109.04    4.92
   0  -4  -7  101.25    5.07
   0  -4   7  113.42    4.99
   0   4  -7   98.30    4.48
   0   4   7  107.54    4.73
   0   4   7  100.71    4.73
   0   4  -7  104.30    4.89
   0  -4  -7  110.43    4.90
   0  -4   8    0.08    0.57
   0   4   8    0.97    0.27
   0  -4  -8   -0.89    0.84
   0   4  -8   -0.23    0.79
   0  -4   8    1.70    0.64
   0   4   8    0.53    0.40
   0   4   8    0.68    0.34
   0   4  -8    0.40    0.56
   0  -4  -8    0.23    0.56
   0  -4  -9    0.13    0.76
   0   4  -9    0.27    0.82
   0  -4   9    1.55    0.69
   0  -4   9    1.22    0.59
   0   4   9    0.72    0.44
   0   4  -9    0.84    0.66
   0  -4  -9    0.72    0.61
   0  -4 -10   72.12    4.47
   0   4 -10   87.20    4.63
   0  -4  10   83.70    4.27
   0   4 -10   77.12    4.19
   0  -4 -10   83.41    4.22
   0   4  10   81.81    4.02
   0  -4  10   77.90    4.15
   0   4 -11    3.13    0.45
   0   4 -11    2.96    0.47
   0   4 -11    2.47    0.43
   0  -4 -11    3.13    0.43
   0  -4 -11    2.84    0.41
   0  -4  11    3.31    0.82
   0  -4  11    3.51    0.80
   0  -4 -11    3.88    0.55
   0   4 -11    1.91    1.03
   0  -4 -11    1.20    0.98
   0   4 -11    3.61    0.63
   0  -4 -12    0.88    0.47
   0  -4 -12    0.30    0.48
   0  -4 -12    0.23    0.33
   0   4 -12    0.66    0.44
   0   4 -12    0.05    0.51
   0   4 -12    0.09    0.44
   0  -4 -12   -0.36    0.46
   0  -4 -12   -0.28    0.43
   0  -4 -12   -0.33    0.41
   0   4 -12   -0.55    0.43
   0  -4 -12    0.66    0.36
   0   4 -12    0.40    0.38
   0  -4 -12    0.42    0.23
   0   4 -12    0.87    0.46
   0  -4 -12    0.14    0.39
   0  -4  12    0.12    0.62
   0  -4 -12    0.34    0.48
   0  -4 -12    0.55    0.36
   0  -4  12   -0.14    0.70
   0  -4 -12    1.03    0.51
   0   4 -12   -0.29    0.52
   0   4 -12   -0.58    1.00
   0  -4 -12    0.76    0.96
   0   4 -13   28.96    1.50
   0   4 -13   27.24    1.60
   0   4 -13   23.24    1.51
   0  -4 -13   26.06    1.54
   0  -4 -13   28.18    1.54
   0   4 -13   25.29    1.45
   0  -4 -13   26.38    1.44
   0  -4 -13   27.55    1.41
   0   4 -13   25.59    1.57
   0  -4 -13   29.37    1.56
   0  -4 -13   22.78    2.34
   0   4 -13   22.09    2.37
   0  -4 -13   20.91    1.55
   0   4 -13   23.11    1.60
   0  -4 -13   25.10    1.53
   0  -4 -13   27.88    1.43
   0  -4 -13   28.26    1.39
   0  -4 -13   27.73    1.56
   0  -4 -13   25.38    1.62
   0  -4  13   31.62    2.20
   0   4 -14    5.97    0.75
   0  -4 -14    4.24    0.63
   0  -4 -14    5.21    0.57
   0  -4 -14    4.83    0.76
   0   4 -14    5.45    0.63
   0  -4 -14    5.47    0.62
   0  -4 -14    4.58    0.67
   0   4 -14    4.39    0.69
   0  -4 -14    5.77    0.71
   0   4 -14    4.77    0.80
   0   4 -14    5.11    0.66
   0  -4  14    6.02    1.04
   0  -4 -14    5.26    0.80
   0  -4 -14    4.24    0.70
   0   4 -15   93.44    4.51
   0  -4 -15   96.91    4.48
   0  -4 -15   86.89    4.46
   0  -4 -15  102.91    4.36
   0  -4 -15   91.47    4.57
   0   4 -15   90.81    4.49
   0   4 -15   90.03    4.55
   0  -4 -15   94.26    4.48
   0  -4 -15   93.00    4.48
   0   4 -15  103.38    4.42
   0  -4 -16   31.72    2.00
   0  -4 -16   35.49    1.96
   0   4 -16   35.03    1.96
   0  -4 -16   33.82    1.93
   0   4 -16   34.14    2.05
   0  -4 -16   38.42    1.94
   0   4 -16   36.31    1.99
   0  -4 -16   39.50    1.82
   0  -4 -16   34.42    1.97
   0   4 -17    1.14    0.47
   0   4 -17    0.36    0.72
   0   4 -17    0.90    0.51
   0   4 -17    0.23    0.62
   0   4 -17    0.73    0.52
   0  -4 -17    0.53    0.50
   0  -4 -17    0.66    0.51
   0   4 -18   -0.75    0.68
   0   4 -18    0.12    0.43
   0   4 -18   -0.31    0.62
   0   4 -19   -0.20    0.57
   0   4 -19    0.13    0.49
   0   4 -20    0.47    0.44
   0   4 -20    0.68    0.39
   0  -5   0   -0.27    0.47
   0  -5   0    0.14    0.43
   0   5   0   -0.08    0.39
   0  -5  -1  108.68    4.92
   0  -5  -1  114.00    5.21
   0  -5   1  115.47    5.19
   0   5  -1  117.98    5.14
   0   5  -1  110.81    5.14
   0   5   1  115.32    5.18
   0  -5   1  118.95    5.19
   0  -5   2    0.09    0.38
   0   5   2    0.14    0.51
   0   5  -2    0.50    0.43
   0  -5   2    0.64    0.43
   0  -5   2    0.13    0.39
   0   5   2    0.33    0.48
   0   5   2    0.34    0.41
   0   5   3   16.23    1.12
   0   5  -3   17.02    0.92
   0  -5   3   16.65    1.13
   0  -5  -3   17.57    1.16
   0  -5   3   17.50    1.06
   0  -5  -3   16.80    0.98
   0   5  -3   16.62    1.00
   0   5   3   14.94    1.06
   0   5   3   18.14    1.16
   0   5  -3   16.94    1.03
   0  -5  -3   17.08    1.10
   0  -5   3   17.63    1.09
   0  -5  -4  409.94   17.64
   0   5  -4  375.58   17.61
   0  -5   4  411.04   17.72
   0  -5  -4  409.03   17.56
   0  -5  -4  426.79   17.75
   0   5  -4  381.08   17.72
   0  -5  -4  395.97   17.72
   0   5   4  419.16   17.78
   0   5  -4  405.72   17.64
   0   5   4  412.62   17.74
   0   5   4  427.54   17.82
   0   5  -4  405.31   17.52
   0   5  -5  909.98   39.09
   0  -5  -5  902.78   39.08
   0  -5  -5  925.00   38.98
   0  -5  -5  888.86   38.77
   0  -5   5  931.93   38.95
   0   5  -5  889.33   38.94
   0  -5  -5  845.65   38.92
   0   5  -5  892.11   38.84
   0   5   5  929.09   38.99
   0   5   5  918.39   39.02
   0  -5   6  187.28    8.31
   0  -5   6  187.17    8.35
   0  -5  -6  174.49    8.35
   0   5  -6  181.84    8.37
   0  -5  -6  178.02    7.92
   0  -5  -6  189.60    8.16
   0  -5   6  181.76    8.10
   0  -5  -6  180.56    8.18
   0   5  -6  180.54    8.19
   0   5   6  181.30    8.20
   0   5   6  178.96    8.15
   0   5  -6  180.58    7.98
   0  -5   7   68.00    3.39
   0   5   7   69.04    3.35
   0  -5   7   75.65    3.50
   0   5  -7   59.40    3.44
   0  -5  -7   63.11    3.47
   0  -5   7   60.45    3.08
   0  -5  -7   69.96    3.32
   0   5  -7   63.45    3.27
   0   5  -7   62.95    2.97
   0   5   7   67.81    3.22
   0   5   7   68.81    3.26
   0   5   8   48.70    2.56
   0   5   8   47.20    2.52
   0   5  -8   50.18    2.69
   0  -5  -8   51.23    2.70
   0  -5   8   55.73    2.88
   0  -5   8   53.96    2.78
   0   5   8   48.79    2.67
   0  -5  -8   44.54    2.88
   0   5  -8   45.18    2.88
   0   5  -9   49.47    2.85
   0  -5   9   51.76    2.87
   0   5   9   51.92    2.77
   0  -5   9   48.51    2.90
   0   5  -9   53.31    3.14
   0  -5  -9   47.15    3.05
   0  -5  10   41.06    2.52
   0   5 -10   38.41    1.90
   0   5 -10   42.25    1.95
   0  -5 -10   42.05    2.74
   0   5 -10   33.71    2.61
   0  -5 -10   37.11    1.93
   0   5  10   40.41    2.32
   0  -5  10   38.54    2.42
   0   5 -11   10.88    0.75
   0   5 -11   12.43    0.82
   0   5 -11   11.74    0.91
   0  -5 -11   10.83    0.85
   0  -5 -11   11.80    0.76
   0  -5 -11   11.01    0.66
   0  -5 -11   10.81    0.77
   0  -5  11   13.51    1.35
   0  -5 -11   11.69    0.85
   0  -5 -11   11.87    0.77
   0   5 -11   11.22    0.65
   0  -5 -11   11.85    0.75
   0   5 -11   10.60    0.75
   0  -5 -11    9.44    1.47
   0  -5 -12    6.06    0.57
   0   5 -12    4.55    0.56
   0  -5 -12    5.29    0.65
   0   5 -12    5.28    0.63
   0   5 -12    5.70    0.72
   0   5 -12    6.29    0.81
   0  -5 -12    7.55    0.80
   0  -5 -12    6.69    0.71
   0  -5 -12    7.01    0.58
   0   5 -12    6.35    0.64
   0  -5 -12    6.66    0.59
   0  -5 -12    6.81    0.46
   0   5 -12    5.08    0.57
   0  -5 -12    7.14    0.70
   0  -5 -12    6.64    0.71
   0  -5 -12    6.68    0.60
   0   5 -12    6.42    0.44
   0  -5  12    6.78    1.08
   0  -5 -12    6.74    1.30
   0  -5 -12    5.40    0.70
   0   5 -12    4.13    0.68
   0   5 -12    6.86    1.28
   0  -5 -13   25.94    1.27
   0  -5 -13   27.02    1.42
   0  -5  13   25.62    2.10
   0  -5 -13   25.08    1.51
   0   5 -13   23.54    1.55
   0  -5 -13   29.14    1.43
   0  -5 -13   23.23    1.52
   0  -5 -13   29.08    1.40
   0   5 -13   22.21    1.48
   0  -5 -13   25.47    1.49
   0   5 -13   24.51    1.57
   0  -5 -13   25.30    1.49
   0   5 -13   24.76    1.68
   0  -5 -13   22.45    1.57
   0  -5 -13   25.51    1.54
   0   5 -13   28.66    1.42
   0   5 -13   25.60    1.46
   0  -5 -13   26.50    1.41
   0   5 -13   25.32    1.43
   0  -5  14    7.35    1.19
   0  -5 -14   10.03    0.84
   0   5 -14    6.93    0.84
   0   5 -14   10.13    0.76
   0  -5 -14    8.78    0.82
   0  -5 -14    8.89    0.81
   0   5 -14    8.48    0.81
   0   5 -14    9.55    0.91
   0  -5 -14    9.17    0.73
   0  -5 -14    7.57    0.88
   0  -5 -14   10.73    0.94
   0   5 -14    8.88    1.06
   0  -5 -14    9.65    0.87
   0   5 -14    8.34    0.75
   0   5 -15   20.33    1.34
   0  -5 -15   21.16    1.32
   0  -5 -15   21.54    1.17
   0   5 -15   21.20    1.31
   0  -5 -15   18.88    1.26
   0   5 -15   18.64    1.37
   0  -5 -15   17.92    1.24
   0   5 -15   18.86    1.17
   0  -5 -15   21.09    1.35
   0  -5 -16    0.05    0.57
   0  -5 -16   -0.03    0.38
   0  -5 -16   -0.24    0.63
   0   5 -16    0.11    0.53
   0  -5 -16   -0.10    0.51
   0   5 -16    0.54    0.51
   0   5 -16    0.12    0.64
   0   5 -17   -0.19    0.48
   0   5 -17    0.11    0.60
   0   5 -18    7.81    0.68
   0   5 -18    7.90    0.81
   0   5 -19    2.80    0.53
   0   5 -19    2.65    0.63
   0   5 -20   13.44    0.81
   0   5 -20   11.88    0.85
   0   6   0  111.33    5.08
   0  -6   0  111.52    5.14
   0  -6   0  108.16    5.12
   0  -6   0  108.23    4.87
   0   6  -1  361.06   15.76
   0   6   1  343.22   15.78
   0   6  -1  363.80   15.75
   0  -6  -1  380.16   15.86
   0  -6   1  374.65   15.82
   0  -6   1  386.59   15.83
   0  -6  -1  358.70   15.80
   0  -6  -1  346.28   15.48
   0  -6   2  376.24   16.55
   0   6   2  385.58   16.57
   0   6  -2  370.30   16.49
   0   6   2  373.47   16.56
   0  -6   3   14.37    1.12
   0  -6   3   14.40    1.06
   0  -6  -3   15.71    1.13
   0   6  -3   14.75    0.90
   0   6   3   15.27    1.13
   0   6  -3   14.78    1.02
   0   6   3   14.99    1.14
   0   6   3   14.24    1.05
   0  -6   4   14.01    1.14
   0  -6  -4   14.63    1.10
   0  -6   4   13.57    1.05
   0   6   4   14.11    1.14
   0   6  -4   14.76    0.83
   0   6   4   13.87    1.06
   0   6  -4   14.50    0.98
   0   6   4   16.89    1.21
   0   6  -5  114.87    5.67
   0  -6  -5  119.90    5.67
   0  -6  -5  121.43    5.45
   0  -6  -5  129.58    5.71
   0  -6   5  121.40    5.65
   0   6   5  129.68    5.80
   0   6   5  127.61    5.76
   0   6   5  119.83    5.68
   0   6  -5  120.88    5.54
   0  -6  -6  348.25   15.92
   0   6  -6  312.38   15.88
   0  -6  -6  371.97   15.84
   0  -6   6  362.25   15.79
   0  -6  -6  355.96   15.56
   0   6   6  376.17   15.98
   0   6   6  374.03   15.91
   0   6   6  374.18   15.85
   0   6  -6  357.50   15.65
   0   6   7    4.43    0.77
   0  -6  -7    3.09    0.71
   0   6  -7    3.55    0.78
   0  -6   7    3.38    0.52
   0  -6   7    2.90    0.80
   0   6   7    5.35    0.74
   0   6  -7    3.96    0.43
   0   6   7    4.14    0.63
   0   6   8    2.25    0.53
   0  -6   8    1.15    0.69
   0   6   8    1.80    0.57
   0   6   8    2.03    0.63
   0   6  -8   -0.33    0.68
   0  -6  -8    0.65    0.62
   0  -6  -9   -0.06    0.35
   0   6  -9    0.21    0.33
   0  -6   9   -0.23    0.66
   0   6   9    0.57    0.58
   0  -6  -9    0.51    0.68
   0   6  -9   -0.52    0.76
   0  -6 -10   11.29    0.76
   0   6 -10   10.19    0.78
   0   6 -10   11.49    0.76
   0  -6 -10   11.26    0.80
   0  -6 -10   11.80    0.69
   0  -6  10   12.70    1.33
   0   6  10   14.08    1.21
   0   6 -10   11.51    0.68
   0  -6 -10   12.23    1.40
   0   6 -10    9.35    1.30
   0  -6 -10   13.49    0.85
   0  -6 -11    0.37    0.35
   0  -6 -11    1.22    0.41
   0   6 -11    0.75    0.50
   0  -6 -11    0.93    0.46
   0  -6 -11    0.23    0.36
   0   6 -11    0.61    0.43
   0   6 -11    1.39    0.41
   0  -6 -11    0.54    0.41
   0  -6 -11    1.22    0.30
   0  -6  11    1.56    0.78
   0   6  11    2.62    0.68
   0   6 -11    1.55    0.28
   0  -6 -11    1.45    0.49
   0   6 -11    0.67    0.81
   0  -6 -12  112.29    5.01
   0  -6 -12  108.85    4.87
   0  -6  12  111.97    5.83
   0   6 -12  109.58    4.87
   0  -6 -12  116.69    5.01
   0  -6 -12  112.42    5.07
   0   6 -12  111.93    5.25
   0  -6 -12  112.58    5.10
   0  -6 -12  109.98    4.95
   0   6 -12  113.36    4.97
   0   6 -12  102.08    5.10
   0  -6 -12  103.50    5.02
   0   6 -12  101.01    4.96
   0   6 -12  108.54    5.02
   0  -6 -12  115.19    4.99
   0   6 -13   10.90    1.11
   0  -6 -13   10.62    0.95
   0  -6 -13   13.34    1.01
   0  -6 -13   12.07    0.87
   0  -6 -13   12.31    0.85
   0   6 -13   12.54    0.72
   0  -6 -13   13.61    0.74
   0  -6 -13   13.82    0.89
   0   6 -13   11.55    0.92
   0   6 -13   12.55    1.06
   0  -6 -13   12.85    0.93
   0  -6  13   11.55    1.42
   0   6 -13   14.42    0.90
   0   6 -13   12.28    0.94
   0   6 -14   13.26    1.03
   0  -6 -14   12.34    1.01
   0  -6 -14   13.51    0.89
   0  -6 -14   11.51    0.69
   0   6 -14   12.36    1.03
   0  -6 -14   10.52    0.91
   0   6 -14   10.48    0.91
   0   6 -14   14.72    1.21
   0  -6 -14   13.97    1.00
   0   6 -14   12.03    0.88
   0   6 -15    0.06    0.57
   0  -6 -15    0.30    0.62
   0  -6 -15   -0.14    0.43
   0   6 -15    0.38    0.46
   0   6 -15    0.15    0.74
   0  -6 -15    0.58    0.60
   0   6 -15    0.19    0.46
   0   6 -15   -0.48    0.63
   0  -6 -15   -0.96    0.50
   0  -6 -16   68.10    3.64
   0   6 -16   75.91    3.55
   0  -6 -16   87.24    3.73
   0   6 -16   83.90    3.91
   0   6 -16   74.12    3.73
   0   6 -16   76.33    3.70
   0   6 -17   50.93    2.38
   0   6 -17   49.12    2.67
   0   6 -17   49.25    2.50
   0   6 -17   48.85    2.55
   0   6 -18    0.54    0.38
   0   6 -18    0.94    0.50
   0   6 -19    4.44    0.56
   0  -7   0    0.27    0.59
   0  -7   0    0.08    0.24
   0   7   0    0.18    0.52
   0  -7   1   -0.07    0.59
   0  -7  -1    0.27    0.58
   0   7  -1   -0.72    0.59
   0  -7   1   -0.07    0.29
   0   7  -1    0.17    0.49
   0   7  -2  111.20    5.29
   0   7   2  119.57    5.49
   0   7  -2  112.35    5.39
   0  -7   2  122.50    5.48
   0   7  -3   59.33    3.03
   0   7   3   70.76    3.36
   0  -7   3   65.87    3.27
   0  -7  -3   65.26    3.30
   0   7  -3   68.56    3.20
   0   7   3   59.89    3.26
   0  -7  -4   -0.28    0.61
   0  -7   4   -0.13    0.50
   0   7   4    0.37    0.65
   0   7  -4    0.48    0.47
   0   7  -4    0.36    0.28
   0   7   4   -0.08    0.62
   0  -7   5    6.89    0.93
   0   7   5    8.28    0.95
   0   7   5    7.37    0.93
   0   7  -5    7.94    0.72
   0  -7  -5    7.22    0.58
   0  -7   5    6.87    0.79
   0  -7  -5    7.29    0.83
   0   7   6  273.55   12.38
   0  -7  -6  269.61   11.94
   0  -7  -6  279.77   12.26
   0  -7   6  271.23   12.20
   0   7   6  284.13   12.34
   0   7  -6  270.26   12.06
   0   7   7    1.41    0.59
   0   7   7    1.24    0.64
   0   7   8    2.80    0.70
   0  -7   8    2.78    0.79
   0   7   8    3.54    0.72
   0   7  -9   49.92    2.40
   0   7  -9   47.72    2.36
   0   7   9   48.46    2.75
   0  -7  -9   50.79    2.43
   0  -7  -9   46.21    2.31
   0   7   9   52.18    2.92
   0  -7  -9   52.97    2.41
   0   7  -9   50.34    2.32
   0  -7   9   47.72    3.01
   0  -7  -9   53.81    2.42
   0  -7  -9   54.80    2.45
   0  -7 -10    9.53    0.74
   0  -7 -10    9.47    0.60
   0   7  10    6.99    1.04
   0   7  10    7.51    1.01
   0  -7 -10   10.48    0.71
   0   7 -10    9.25    0.59
   0  -7 -10    8.60    0.70
   0  -7 -10    9.39    0.76
   0   7 -10    9.59    0.68
   0   7 -10    7.96    0.70
   0   7 -10    8.46    0.77
   0  -7  10    8.78    1.22
   0  -7 -10    8.68    0.75
   0  -7 -11   71.24    3.39
   0  -7 -11   69.36    3.25
   0   7  11   67.43    3.85
   0  -7 -11   75.02    3.37
   0   7 -11   73.32    3.25
   0  -7 -11   72.08    3.42
   0  -7 -11   76.00    3.38
   0   7 -11   73.59    3.37
   0   7 -11   69.87    3.33
   0   7 -11   67.12    3.44
   0  -7  11   70.36    4.12
   0  -7 -11   71.60    3.43
   0  -7 -12   13.45    1.01
   0   7 -12   15.48    1.24
   0  -7 -12   15.36    1.05
   0  -7 -12   13.21    0.90
   0  -7  12   13.23    1.52
   0   7 -12   12.68    1.03
   0  -7 -12   14.06    0.81
   0  -7 -12   14.72    0.96
   0   7 -12   12.88    0.93
   0   7 -12   13.73    0.95
   0   7 -12   14.04    0.79
   0  -7 -13    1.93    0.52
   0   7 -13    2.89    0.52
   0  -7 -13    2.70    0.36
   0  -7 -13    2.10    0.48
   0   7 -13    2.40    0.33
   0  -7 -13    2.77    0.65
   0   7 -13    3.27    0.64
   0   7 -13    2.15    0.77
   0  -7 -13    2.60    0.58
   0   7 -14   10.34    0.81
   0   7 -14    8.82    0.91
   0  -7 -14    8.68    0.76
   0   7 -14   11.00    0.62
   0  -7 -14   12.04    0.83
   0  -7 -14    8.90    0.89
   0   7 -14   10.20    0.96
   0  -7 -14   10.44    0.63
   0  -7 -14    9.32    0.88
   0   7 -14   10.60    1.11
   0   7 -15   15.49    1.38
   0  -7 -15   18.03    1.19
   0  -7 -15   17.37    1.20
   0  -7 -15   19.85    1.12
   0   7 -15   19.10    1.26
   0   7 -15   16.44    1.22
   0   7 -15   17.75    1.08
   0   7 -16    6.11    0.93
   0  -7 -16    7.81    0.74
   0  -7 -16    5.87    0.75
   0   7 -16    5.94    0.62
   0   7 -16    6.78    0.74
   0   7 -16    6.30    0.77
   0   7 -17    9.78    0.82
   0   7 -17   13.04    1.08
   0   7 -17   11.77    0.75
   0   7 -17    8.83    0.85
   0   7 -18    0.75    0.59
   0   7 -18    0.35    0.37
   0   7 -18    0.29    0.44
   0   7 -19   -0.03    0.35
   0   7 -19    0.07    0.45
   0  -8   0   16.88    0.94
   0   8   0   17.21    1.34
   0   8   0   18.65    1.31
   0  -8   0   16.80    1.33
   0  -8   1   78.15    3.57
   0   8  -1   77.38    3.84
   0   8  -1   75.63    3.73
   0   8   1   76.22    3.84
   0  -8   1   76.65    3.89
   0  -8  -1   72.57    3.84
   0   8  -2    2.29    0.53
   0   8  -2    2.83    0.67
   0   8   2    2.07    0.75
   0  -8   2    2.24    0.46
   0  -8   2    2.13    0.63
   0   8  -3  238.47   11.14
   0   8   3  247.17   11.28
   0   8   3  254.29   11.31
   0   8  -3  248.00   11.02
   0  -8  -3  252.73   11.28
   0  -8   3  253.96   11.26
   0   8   4   10.46    1.08
   0   8  -4    9.67    0.72
   0   8  -4    9.67    0.90
   0   8   4   10.56    1.09
   0  -8   4    8.80    0.92
   0  -8  -4   11.38    1.06
   0   8   5   55.15    3.06
   0   8  -5   56.35    2.85
   0   8   5   55.99    3.07
   0  -8  -5   54.57    2.69
   0  -8   5   59.55    2.99
   0  -8  -5   54.20    2.98
   0   8   6    1.02    0.67
   0   8   6    2.30    0.74
   0  -8  -6    1.08    0.64
   0  -8   6    0.46    0.49
   0   8  -6    1.22    0.41
   0   8   7   56.44    3.01
   0   8   7   54.59    2.93
   0  -8  -7   49.35    2.45
   0   8  -7   48.78    2.37
   0  -8  -7   54.83    2.44
   0  -8  -8   92.66    4.34
   0  -8  -8   86.40    4.23
   0  -8   8   95.53    4.29
   0  -8  -8   97.83    4.33
   0  -8  -8  101.07    4.35
   0  -8  -8   99.46    4.32
   0   8  -8   90.99    4.27
   0   8  -8   96.55    4.28
   0   8   8   93.83    4.88
   0   8  -8   97.67    4.25
   0   8   8   96.77    4.79
   0  -8   9   13.49    0.83
   0   8  -9   14.17    0.86
   0   8  -9   12.93    0.84
   0   8   9   11.65    1.34
   0   8   9   12.81    1.32
   0  -8  -9   15.22    0.89
   0  -8  -9   15.11    0.93
   0   8  -9   13.69    0.80
   0  -8  -9   12.56    0.79
   0   8   9   13.03    1.23
   0  -8  -9   11.98    0.88
   0  -8 -10    0.27    0.32
   0  -8 -10    0.04    0.47
   0  -8 -10   -0.09    0.38
   0  -8 -10   -0.56    0.50
   0  -8 -10   -0.07    0.40
   0  -8 -10    0.76    0.42
   0   8 -10    0.38    0.29
   0   8  10    0.61    0.66
   0   8  10    0.25    0.79
   0   8 -10    0.34    0.43
   0   8 -10    0.59    0.39
   0  -8  10   -0.30    0.38
   0   8 -11  150.66    7.00
   0   8  11  163.31    7.59
   0  -8 -11  159.16    6.98
   0  -8 -11  155.14    6.92
   0  -8 -11  149.80    6.97
   0   8 -11  150.97    6.88
   0   8 -11  154.87    6.82
   0  -8 -11  157.52    6.93
   0  -8 -11  159.87    6.96
   0  -8 -11  152.10    6.81
   0   8 -12   36.01    2.11
   0  -8 -12   43.45    2.14
   0  -8 -12   41.15    2.05
   0  -8 -12   39.21    2.10
   0   8 -12   39.09    2.29
   0   8 -12   38.80    2.01
   0  -8 -12   42.80    2.05
   0  -8 -12   41.28    2.09
   0  -8 -12   41.03    1.93
   0   8 -12   39.83    1.91
   0   8 -13    1.75    0.57
   0   8 -13    0.91    0.28
   0  -8 -13    1.26    0.51
   0   8 -13    1.55    0.78
   0  -8 -13    1.76    0.59
   0  -8 -13    1.23    0.45
   0  -8 -13    1.50    0.53
   0  -8 -13    0.90    0.31
   0   8 -13    1.80    0.51
   0   8 -14   91.38    4.29
   0   8 -14   94.69    4.55
   0   8 -14   97.17    4.59
   0  -8 -14   94.46    4.51
   0  -8 -14   96.05    4.30
   0   8 -14  104.17    4.75
   0  -8 -14  102.63    4.53
   0   8 -14  102.43    4.42
   0   8 -15  117.59    5.50
   0   8 -15  116.37    5.51
   0  -8 -15  129.91    5.40
   0  -8 -15  108.76    5.44
   0   8 -15  113.41    5.64
   0  -8 -15  124.42    5.47
   0   8 -15  118.83    5.36
   0   8 -16    0.50    0.49
   0  -8 -16    0.94    0.55
   0   8 -16    0.38    0.50
   0   8 -16    0.22    0.38
   0   8 -16    0.38    0.71
   0   8 -17   31.52    1.75
   0   8 -17   28.20    1.57
   0   8 -17   26.59    1.56
   0   8 -17   31.63    1.49
   0   8 -18   18.83    1.17
   0   8 -18   16.82    1.00
   0   8 -19   26.63    1.41
   0   9   0   -0.53    0.55
   0   9   0    0.09    0.64
   0  -9   0   -0.28    0.69
   0   9  -1    0.07    0.50
   0   9   1    0.17    0.63
   0   9  -1    0.50    0.65
   0  -9   1    0.37    0.62
   0  -9  -1   -0.09    0.58
   0  -9   2  231.78    9.75
   0   9  -2  214.83    9.95
   0   9   2  216.75   10.04
   0   9  -2  211.69    9.81
   0  -9   2  208.21   10.01
   0  -9   3   51.11    2.62
   0   9  -3   51.17    2.58
   0   9   3   45.40    2.81
   0  -9  -3   51.72    2.87
   0  -9   3   52.95    2.85
   0   9  -3   48.65    2.72
   0   9   3   51.35    2.88
   0   9  -4   60.32    2.92
   0   9   4   55.43    3.24
   0   9  -4   59.39    3.11
   0   9   4   62.65    3.32
   0  -9  -4   58.68    2.94
   0  -9   4   61.17    3.26
   0  -9  -4   60.65    3.26
   0   9   5    1.82    0.79
   0  -9   5    0.91    0.56
   0  -9  -5    2.05    0.41
   0  -9  -5    1.15    0.68
   0  -9   5    1.24    0.37
   0   9  -5    1.26    0.55
   0   9   5    1.64    0.78
   0   9  -5    0.93    0.38
   0  -9  -5    0.71    0.35
   0   9  -5    1.05    0.31
   0   9   6   89.63    4.57
   0   9  -6   88.87    3.92
   0  -9  -6   86.18    3.98
   0   9  -6   89.22    3.98
   0   9   6   92.22    4.54
   0   9  -6   84.25    4.20
   0  -9  -6   88.49    3.97
   0  -9  -6   82.73    3.87
   0  -9   6   86.42    3.96
   0  -9  -6   88.13    4.44
   0  -9   6   84.34    4.35
   0  -9  -7    0.26    0.36
   0   9  -7    0.06    0.32
   0   9  -7   -0.08    0.29
   0  -9  -7   -0.12    0.26
   0   9   7   -1.08    0.78
   0   9  -7    0.03    0.30
   0  -9  -7   -0.11    0.40
   0  -9   7   -0.22    0.36
   0  -9  -7   -0.13    0.35
   0  -9  -7    0.17    0.38
   0   9   7   -0.59    0.67
   0  -9  -7   -0.30    0.34
   0   9  -8   19.73    1.12
   0   9  -8   21.10    1.10
   0   9   8   20.38    1.62
   0   9  -8   19.94    1.11
   0  -9  -8   23.07    1.22
   0  -9  -8   20.26    1.09
   0  -9   8   20.07    1.14
   0   9   8   20.21    1.69
   0   9   8   19.55    1.71
   0  -9  -8   19.48    1.03
   0  -9  -8   20.16    1.16
   0  -9  -8   20.86    1.16
   0  -9  -8   19.85    1.18
   0   9  -8   19.45    1.07
   0  -9  -9   27.37    1.34
   0   9  -9   28.49    1.43
   0  -9  -9   27.31    1.47
   0  -9  -9   28.14    1.51
   0   9  -9   27.48    1.39
   0   9   9   26.81    2.02
   0   9   9   26.18    2.01
   0  -9   9   28.56    1.44
   0   9  -9   26.52    1.40
   0   9   9   23.27    1.84
   0  -9  -9   28.21    1.52
   0  -9  -9   27.38    1.39
   0  -9   9   25.56    1.44
   0  -9  -9   27.76    1.48
   0  -9 -10   90.26    4.11
   0   9 -10   90.43    4.11
   0  -9  10   88.89    4.14
   0  -9 -10   96.16    4.21
   0  -9 -10   95.46    4.26
   0   9 -10   89.83    4.16
   0   9 -10   91.03    4.12
   0  -9  10   90.22    4.16
   0   9  10   88.66    4.83
   0   9  10   90.85    4.88
   0  -9  11    3.41    0.92
   0   9  11    2.90    0.89
   0  -9  11    3.37    0.48
   0   9 -11    4.59    0.45
   0  -9 -11    3.49    0.64
   0  -9 -11    4.89    0.57
   0  -9 -11    4.51    0.46
   0   9 -11    3.91    0.54
   0  -9 -11    4.21    0.54
   0   9 -12    1.14    0.69
   0  -9 -12    0.49    0.42
   0  -9 -12    1.03    0.54
   0   9 -12    0.71    0.43
   0  -9 -12    0.77    0.36
   0  -9 -12    1.20    0.49
   0  -9 -12    0.61    0.45
   0  -9 -12    0.78    0.58
   0   9 -12    1.17    0.32
   0   9 -13   25.87    1.32
   0  -9 -13   29.93    1.49
   0  -9 -13   28.18    1.49
   0  -9 -13   26.56    1.57
   0   9 -13   26.82    1.74
   0  -9 -13   27.73    1.51
   0  -9 -13   26.15    1.33
   0   9 -13   26.05    1.43
   0   9 -13   24.49    1.53
   0  -9 -14    0.90    0.26
   0   9 -14    0.69    0.45
   0  -9 -14    1.14    0.48
   0  -9 -14    0.71    0.59
   0  -9  14    0.23    0.34
   0   9 -14    0.71    0.48
   0   9 -14    0.89    0.55
   0   9 -14    1.39    0.73
   0  -9 -14    0.58    0.44
   0   9 -15   19.73    1.39
   0   9 -15   17.31    1.16
   0  -9 -15   17.44    1.19
   0   9 -15   19.93    1.08
   0   9 -15   20.27    1.26
   0   9 -16   -0.47    0.41
   0   9 -16    0.34    0.46
   0  -9 -16   -0.91    0.52
   0   9 -16    0.51    0.65
   0   9 -16    0.54    0.36
   0   9 -17    8.49    0.65
   0   9 -17   10.06    0.88
   0   9 -17   10.00    0.71
   0   9 -18    0.07    0.42
   0 -10   0   20.76    1.14
   0  10   0   21.11    1.61
   0  10   0   21.36    1.16
   0  10   0   22.84    1.55
   0 -10   0   19.90    1.64
   0 -10   1   37.45    1.77
   0 -10  -1   35.54    1.77
   0  10  -1   32.16    2.20
   0  10  -1   35.16    1.77
   0 -10  -1   36.19    2.30
   0 -10   1   34.36    2.28
   0  10   1   37.20    2.23
   0  10  -1   36.54    2.12
   0 -10  -2   16.55    0.98
   0  10   2   18.33    1.52
   0  10  -2   16.65    1.39
   0  10  -2   16.47    0.98
   0 -10   2   16.18    1.45
   0  10  -2   18.02    1.25
   0  10   2   16.01    1.43
   0  10   2   19.51    1.50
   0  10   3    9.49    1.14
   0  10  -3    8.50    1.01
   0 -10   3    8.82    0.69
   0 -10  -3    8.96    0.69
   0  10  -3   10.06    0.67
   0 -10   3   11.85    1.22
   0 -10  -3   10.02    1.14
   0  10   3    8.91    1.10
   0  10  -3    9.00    0.83
   0  10   4  106.45    5.65
   0  10   4  102.80    5.62
   0 -10   4  109.35    5.40
   0 -10   4  108.39    5.59
   0 -10  -4  108.52    5.29
   0 -10  -4  117.73    5.70
   0  10  -4  118.14    5.52
   0  10  -4  113.49    5.09
   0  10   4  117.70    5.71
   0 -10   4  118.44    5.12
   0 -10  -4  117.54    5.12
   0 -10  -4  111.24    5.10
   0  10  -4  113.64    5.10
   0 -10  -5   35.91    1.78
   0  10   5   33.21    2.32
   0 -10   5   34.49    1.76
   0 -10  -5   35.54    1.78
   0  10  -5   35.08    1.75
   0  10  -5   34.39    2.09
   0  10   5   35.61    2.34
   0  10  -5   36.14    1.74
   0 -10   5   30.31    2.05
   0 -10  -5   37.15    1.76
   0 -10  -5   33.87    2.27
   0 -10   5   34.17    2.22
   0 -10  -5   32.37    1.67
   0 -10  -5   36.43    1.77
   0 -10  -6   16.27    0.93
   0  10  -6   15.92    1.24
   0  10   6   16.38    1.52
   0  10  -6   17.40    1.01
   0  10  -6   18.61    0.99
   0  10  -6   16.66    0.89
   0 -10  -6   15.86    1.04
   0  10   6   18.15    1.57
   0  10   6   19.91    1.65
   0 -10  -6   17.67    1.04
   0 -10  -6   17.76    0.99
   0 -10   6   14.41    1.33
   0 -10  -6   17.98    1.03
   0 -10   6   16.88    1.41
   0 -10  -6   17.51    1.48
   0 -10   6   17.88    1.04
   0 -10  -7    0.58    0.41
   0  10  -7    0.16    0.36
   0 -10   7    0.07    0.39
   0 -10   7   -0.44    0.71
   0  10   7   -0.12    0.74
   0 -10  -7    0.08    0.44
   0 -10  -7    0.32    0.38
   0 -10  -7   -0.05    0.30
   0  10  -7    0.06    0.35
   0 -10  -7    0.25    0.33
   0 -10  -7   -0.04    0.41
   0  10   7    0.39    0.84
   0  10   7    0.78    0.70
   0 -10  -8   70.93    3.15
   0 -10   8   67.49    3.23
   0  10  -8   70.78    3.22
   0  10   8   69.85    3.83
   0 -10   8   74.21    3.89
   0  10  -8   66.72    3.19
   0  10   8   66.56    3.93
   0  10   8   72.96    3.97
   0 -10  -8   64.99    3.18
   0 -10  -8   65.85    3.28
   0 -10   8   69.39    3.25
   0  10  -8   68.10    3.18
   0 -10  -8   77.67    3.32
   0 -10  -8   73.87    3.25
   0  10  -8   69.17    3.20
   0 -10  -8   67.27    3.26
   0 -10  -9   68.64    3.05
   0  10  -9   67.99    3.10
   0  10  -9   64.64    3.11
   0 -10   9   62.39    3.77
   0 -10  -9   68.60    3.22
   0 -10  -9   66.69    3.10
   0 -10   9   64.02    3.14
   0 -10  -9   68.77    3.19
   0 -10   9   72.71    3.16
   0  10  -9   62.56    3.06
   0 -10  -9   70.55    3.17
   0 -10  -9   67.38    3.22
   0  10   9   63.84    3.84
   0  10   9   69.58    3.88
   0  10  -9   66.48    3.12
   0  10 -10   -0.12    0.34
   0  10 -10    0.34    0.37
   0 -10 -10    0.13    0.54
   0 -10 -10   -0.04    0.40
   0 -10  10   -0.24    0.40
   0  10  10   -0.96    0.86
   0  10  10   -0.14    0.80
   0 -10  10    0.03    0.36
   0 -10 -10   -0.08    0.38
   0 -10 -10   -0.13    0.49
   0 -10  10   -0.14    0.77
   0  10 -10    0.05    0.33
   0 -10 -10    0.47    0.46
   0 -10 -11   22.58    1.19
   0 -10  11   21.30    1.23
   0 -10 -11   21.64    1.37
   0 -10 -11   21.32    1.28
   0  10 -11   21.50    1.24
   0  10 -11   25.25    1.20
   0  10 -12    1.90    0.46
   0 -10 -12    1.75    0.39
   0 -10  12    1.93    0.40
   0  10 -12    2.78    0.77
   0  10 -12    1.98    0.34
   0 -10 -12    3.20    0.53
   0 -10 -12    1.88    0.61
   0 -10  13   -0.37    0.37
   0  10 -13    0.07    0.66
   0 -10 -13    0.19    0.34
   0  10 -13    0.34    0.40
   0 -10 -13   -0.13    0.31
   0  10 -13   -0.13    0.26
   0 -10 -13   -0.26    0.54
   0 -10 -13   -0.29    0.45
   0 -10  14    1.44    0.37
   0  10 -14    2.27    0.61
   0 -10 -14    2.20    0.29
   0  10 -14    2.83    0.45
   0  10 -14    1.91    0.71
   0 -10 -14    2.09    0.60
   0  10 -15   -0.14    0.49
   0 -10 -15    0.15    0.50
   0  10 -15    0.49    0.36
   0  10 -15    0.57    0.63
   0  10 -16   62.28    2.96
   0  10 -16   66.65    3.10
   0  10 -16   67.52    2.86
   0  10 -17   12.14    0.80
   0  10 -17   15.38    0.95
   0  10 -18    2.52    0.39
   0 -11   0   -0.17    0.35
   0  11   0   -0.10    0.59
   0 -11   0    0.16    0.35
   0 -11   0   -0.06    0.34
   0  11   0   -0.11    0.70
   0 -11   0   -0.36    0.71
   0  11   0    0.46    0.39
   0  11   0    0.03    0.35
   0 -11  -1  289.42   12.76
   0 -11   1  289.92   12.77
   0 -11  -1  279.26   12.04
   0 -11  -1  252.51   11.97
   0 -11   1  286.78   12.07
   0 -11   1  283.67   12.05
   0 -11  -1  273.47   12.06
   0  11  -1  281.34   12.49
   0  11   1  283.22   12.61
   0 -11   1  267.30   12.04
   0 -11  -1  265.37   12.01
   0  11  -1  285.71   12.07
   0  11   1  296.75   12.06
   0  11  -1  281.69   12.64
   0  11  -1  278.76   12.07
   0  11   1  264.28   12.06
   0  11   2    9.76    1.11
   0  11  -2    6.01    0.79
   0 -11   2    6.74    1.07
   0 -11  -2    9.25    0.62
   0 -11   2    8.04    0.65
   0 -11  -2    8.15    0.66
   0  11   2    7.73    1.11
   0  11  -2    8.50    1.04
   0  11   2    8.43    0.61
   0  11  -2    8.16    0.64
   0 -11  -2    7.05    0.56
   0  11   2    7.29    0.62
   0  11  -2    8.04    0.64
   0  11   3   20.90    1.72
   0 -11  -3   20.87    1.73
   0 -11   3   22.49    1.72
   0 -11  -3   21.54    1.14
   0 -11  -3   21.00    1.21
   0 -11  -3   21.08    1.18
   0  11  -3   22.78    1.65
   0  11   3   22.27    1.16
   0  11  -3   21.91    1.20
   0  11   3   20.12    1.76
   0  11  -3   19.45    1.18
   0 -11   4   71.59    3.33
   0 -11  -4   71.34    3.25
   0 -11   4   69.06    3.89
   0 -11  -4   75.78    3.31
   0 -11  -4   70.67    3.93
   0 -11  -4   73.15    3.35
   0  11  -4   64.17    3.71
   0  11   4   71.29    3.97
   0  11   4   62.23    3.85
   0 -11  -4   70.15    3.31
   0 -11  -5   31.66    1.72
   0  11  -5   30.88    2.05
   0  11   5   33.14    2.32
   0  11  -5   37.00    1.73
   0 -11   5   32.32    1.72
   0 -11  -5   34.32    1.74
   0 -11   5   34.23    1.74
   0 -11  -5   34.20    1.73
   0 -11  -5   33.74    1.65
   0 -11  -5   31.20    2.25
   0 -11   5   28.95    2.16
   0 -11  -5   34.14    1.70
   0  11   5   26.98    2.21
   0 -11  -6    3.28    0.53
   0  11  -6    3.47    0.47
   0  11  -6    2.75    0.46
   0 -11   6    2.58    0.52
   0  11  -6    3.07    0.33
   0  11   6    2.57    0.91
   0 -11   6    3.40    0.70
   0 -11  -6    4.01    0.54
   0 -11  -6    2.66    0.48
   0 -11  -6    3.30    0.42
   0 -11  -6    2.52    0.42
   0 -11   6    2.91    0.50
   0  11   6    2.83    0.90
   0  11   6    2.86    0.85
   0 -11  -7    2.10    0.36
   0  11  -7    2.57    0.43
   0  11  -7    3.01    0.48
   0 -11   7    2.50    0.48
   0  11   7    2.59    0.89
   0 -11   7    0.44    0.62
   0 -11  -7    1.79    0.49
   0 -11   7    1.49    0.49
   0  11  -7    1.80    0.41
   0 -11  -7    3.26    0.55
   0 -11  -7    1.91    0.42
   0  11   7    2.37    0.86
   0  11   7    2.92    0.91
   0 -11  -7    1.75    0.47
   0 -11  -8    0.68    0.30
   0  11  -8    0.63    0.38
   0  11  -8    1.18    0.41
   0 -11   8    1.33    0.45
   0 -11   8    2.65    0.74
   0  11   8    2.04    0.82
   0 -11  -8    0.59    0.40
   0 -11  -8    0.59    0.50
   0 -11   8    0.44    0.46
   0  11   8    0.99    0.74
   0  11   8   -0.14    0.77
   0 -11  -8    0.90    0.48
   0  11  -8    1.46    0.40
   0 -11  -8    0.47    0.39
   0 -11  -8    1.54    0.45
   0  11  -9    0.36    0.38
   0 -11   9    0.14    0.44
   0 -11  -9    0.97    0.30
   0  11  -9    0.46    0.39
   0  11  -9    0.24    0.34
   0 -11  -9    0.30    0.50
   0 -11  -9    0.11    0.39
   0 -11  -9    0.51    0.45
   0 -11   9    0.86    0.42
   0 -11  -9    0.17    0.48
   0 -11  -9   -0.14    0.41
   0  11 -10    0.15    0.35
   0 -11 -10   -0.03    0.38
   0 -11 -10    0.22    0.52
   0 -11 -10    0.16    0.47
   0  11 -10   -0.03    0.34
   0  11 -10   -0.06    0.36
   0 -11  10    0.10    0.37
   0 -11 -10    0.43    0.49
   0 -11 -10   -0.36    0.41
   0 -11  10   -0.20    0.45
   0 -11 -11   35.45    1.83
   0  11 -11   34.63    1.73
   0  11 -11   34.77    1.70
   0 -11 -11   34.25    1.70
   0 -11 -11   37.03    1.80
   0 -11 -11   34.74    1.85
   0 -11  11   32.14    1.73
   0 -11  12    6.30    0.55
   0  11 -12    6.72    0.50
   0 -11 -12    5.44    0.51
   0 -11 -12    8.05    0.65
   0 -11 -12    6.93    0.72
   0 -11  12    5.09    0.57
   0  11 -12    6.15    0.86
   0  11 -12    7.02    0.57
   0  11 -13    2.21    0.69
   0  11 -13    2.14    0.40
   0 -11 -13    2.49    0.35
   0 -11 -13    2.21    0.58
   0 -11  13    1.85    0.40
   0  11 -13    2.23    0.31
   0  11 -14    5.56    0.71
   0 -11  14    6.48    0.50
   0  11 -14    6.43    0.52
   0 -11 -14    6.38    0.69
   0  11 -14    7.01    0.82
   0  11 -15    0.78    0.46
   0 -11 -15    0.51    0.46
   0  11 -15    0.26    0.29
   0  11 -15    0.82    0.54
   0  11 -16   15.80    0.94
   0 -11 -16   14.84    0.91
   0  11 -16   16.11    1.02
   0  11 -17    2.06    0.40
   0 -12   0   80.81    4.60
   0 -12   0   84.61    3.92
   0 -12   0   88.00    3.95
   0  12   0   85.27    3.95
   0  12   0   88.65    4.60
   0  12   0   84.69    3.96
   0 -12   0   92.11    3.97
   0 -12   0   82.59    3.88
   0  12   0   87.08    4.46
   0  12  -1    9.17    1.03
   0  12   1    9.36    1.11
   0 -12   1   11.99    1.30
   0 -12  -1   11.34    1.34
   0 -12   1   10.49    0.77
   0 -12  -1    9.62    0.71
   0 -12   1   11.00    0.75
   0 -12  -1   11.22    0.78
   0  12   1    9.60    0.73
   0  12  -1   10.67    0.76
   0  12   1   10.20    0.78
   0  12  -1    9.65    0.77
   0 -12  -1   11.67    0.76
   0 -12   1   11.39    0.77
   0 -12  -1   10.62    0.67
   0  12   1   12.42    1.34
   0  12  -1    8.73    1.18
   0 -12   2   75.99    4.18
   0 -12  -2   71.79    3.41
   0 -12   2   74.28    3.48
   0 -12  -2   78.73    3.51
   0  12  -2   73.81    3.48
   0  12  -2   75.27    4.04
   0  12   2   79.41    3.47
   0  12   2   69.84    3.46
   0  12  -2   77.10    3.49
   0 -12   2   74.97    3.49
   0 -12  -2   75.65    3.45
   0  12   2   66.95    4.00
   0  12   3    9.88    1.31
   0 -12  -3   11.53    1.06
   0 -12   3   10.88    1.25
   0 -12  -3   10.66    1.32
   0 -12  -3   11.02    0.77
   0 -12  -3   13.56    0.89
   0 -12   3   13.00    0.88
   0  12  -3   12.82    0.86
   0  12   3   10.95    0.81
   0  12   3   10.62    1.37
   0  12  -3   12.36    1.28
   0  12  -3   13.54    0.87
   0  12   3   13.08    0.81
   0 -12  -4   72.88    4.26
   0 -12   4   66.00    4.15
   0 -12  -4   80.63    3.61
   0  12   4   72.07    4.25
   0  12  -4   73.91    4.07
   0  12   4   73.33    3.59
   0 -12  -4   79.38    3.57
   0 -12  -4   84.80    3.67
   0 -12   4   76.87    3.64
   0  12   4   75.69    4.27
   0 -12  -4   82.24    3.63
   0  12  -5   28.43    1.92
   0  12  -5   30.62    1.57
   0  12   5   26.63    2.10
   0  12   5   25.68    1.49
   0  12  -5   28.40    1.44
   0 -12  -5   28.72    1.56
   0 -12  -5   30.32    1.59
   0 -12   5   28.40    2.07
   0 -12  -5   28.88    1.53
   0 -12  -5   29.36    1.48
   0 -12   5   31.21    1.58
   0 -12  -5   31.67    1.60
   0 -12   5   28.55    1.57
   0  12   5   26.18    2.14
   0  12  -6  107.77    4.84
   0  12   6  102.10    5.62
   0  12  -6  110.52    4.96
   0 -12  -6  113.05    5.00
   0 -12   6  105.85    4.96
   0 -12  -6  107.67    4.88
   0  12  -6  105.39    4.92
   0  12  -6  110.20    4.94
   0 -12  -6  112.77    5.00
   0 -12   6  109.59    4.98
   0 -12  -6  111.63    4.97
   0  12  -7   11.94    0.86
   0 -12  -7   12.90    0.81
   0 -12  -7   13.19    0.92
   0 -12  -7   12.68    0.89
   0 -12   7   11.97    0.90
   0  12  -7   11.43    0.80
   0 -12  -7   11.27    0.76
   0  12  -7   12.98    0.85
   0  12   7    9.81    1.29
   0 -12   7   12.26    0.89
   0 -12  -7   13.45    0.89
   0 -12  -8   64.63    2.99
   0  12  -8   64.13    3.05
   0 -12   8   66.51    3.10
   0 -12  -8   65.92    3.13
   0 -12  -8   69.14    3.07
   0  12  -8   63.97    3.03
   0  12  -8   66.29    3.08
   0 -12  -8   59.36    3.02
   0 -12  -8   66.12    3.14
   0 -12   8   66.59    3.10
   0 -12  -8   67.69    3.11
   0 -12  -9    0.20    0.27
   0 -12  -9    0.43    0.41
   0 -12  -9    0.30    0.47
   0 -12  -9    0.15    0.43
   0  12  -9   -0.05    0.34
   0  12  -9    0.26    0.39
   0  12  -9   -0.16    0.41
   0 -12   9    0.45    0.43
   0 -12  -9    0.42    0.52
   0 -12  -9    0.30    0.38
   0 -12   9    0.53    0.45
   0 -12  10    9.73    0.74
   0  12 -10   10.32    0.69
   0 -12 -10   10.20    0.70
   0  12 -10    8.36    0.62
   0  12 -10   10.23    0.71
   0 -12 -10    9.64    0.85
   0  12 -11   22.11    1.43
   0 -12  11   21.28    1.17
   0  12 -11   19.47    1.11
   0 -12 -11   22.99    1.31
   0 -12  11   20.78    1.19
   0 -12 -11   22.66    1.15
   0 -12 -12   -0.27    0.48
   0 -12 -12    0.51    0.33
   0  12 -12    0.10    0.29
   0 -12  12    0.07    0.33
   0  12 -12    0.29    0.57
   0 -12  12    0.72    0.38
   0  12 -13    5.72    0.46
   0  12 -13    5.75    0.72
   0 -12  13    5.88    0.50
   0 -12 -13    5.84    0.45
   0 -12 -13    5.26    0.63
   0  12 -14   21.89    1.32
   0  12 -14   23.72    1.38
   0 -12 -14   21.89    1.25
   0 -12  14   21.70    1.13
   0  12 -14   24.01    1.13
   0  12 -15    5.90    0.64
   0 -12 -15    5.34    0.53
   0  12 -15    5.57    0.55
   0  12 -16    0.89    0.28
   0  12 -16    0.43    0.34
   0  13   0   -0.52    0.74
   0  13   0   -0.04    0.45
   0 -13   0    0.28    0.44
   0 -13   0   -0.14    0.38
   0 -13   0   -0.16    0.31
   0  13   0   -0.47    0.46
   0 -13   0   -0.43    0.71
   0  13   0   -0.43    0.63
   0 -13   0    0.10    0.39
   0  13   1  103.82    5.51
   0 -13   1  108.29    4.93
   0 -13  -1  116.17    4.99
   0 -13   1  115.25    5.01
   0 -13   1  105.34    5.71
   0 -13  -1   99.71    5.67
   0 -13   1  107.97    4.97
   0 -13  -1  106.49    4.94
   0 -13  -1  113.19    5.00
   0 -13   1  113.13    4.97
   0  13   1  105.01    4.99
   0  13  -1  112.15    5.01
   0  13  -1  108.48    5.00
   0  13   1  102.26    5.63
   0  13  -1  104.19    5.60
   0  13   1  112.42    4.98
   0  13  -2    1.22    0.75
   0  13   2    2.21    0.79
   0 -13   2    1.31    0.42
   0 -13   2    1.12    0.82
   0 -13  -2    1.07    0.56
   0 -13  -2    1.30    0.47
   0  13  -2    2.10    0.50
   0  13   2    1.83    0.44
   0 -13   2    1.75    0.50
   0 -13  -2    1.14    0.35
   0 -13   2    1.90    0.53
   0 -13  -2    1.75    0.40
   0  13   2    1.32    0.45
   0  13  -2    2.35    0.52
   0 -13  -3   55.18    2.58
   0 -13   3   53.42    2.58
   0 -13   3   50.07    3.21
   0 -13  -3   56.17    3.34
   0 -13  -3   59.59    2.67
   0  13   3   53.50    3.24
   0 -13   3   55.43    2.63
   0  13   3   50.60    2.59
   0  13  -3   57.76    2.64
   0  13  -3   49.67    3.11
   0  13   3   52.74    2.58
   0  13  -3   54.12    2.63
   0  13   3   50.13    3.27
   0  13   4   51.71    3.36
   0 -13   4   63.75    2.82
   0 -13   4   57.81    2.79
   0  13   4   56.60    2.75
   0  13  -4   60.01    2.77
   0  13   4   51.64    3.39
   0  13  -4   52.55    3.21
   0  13   4   56.10    2.72
   0 -13  -4   62.36    2.82
   0 -13   4   53.51    3.34
   0 -13  -4   61.70    2.75
   0  13  -4   56.88    2.68
   0 -13  -4   54.91    2.71
   0  13   5    2.56    0.45
   0 -13   5    3.44    0.58
   0  13  -5    4.51    0.55
   0  13   5    3.28    0.45
   0 -13  -5    2.65    0.45
   0 -13  -5    2.79    0.55
   0 -13  -5    4.18    0.50
   0  13  -5    3.13    0.37
   0 -13   6   27.16    1.45
   0 -13   6   25.42    1.43
   0  13   6   22.07    1.32
   0  13  -6   25.41    1.37
   0 -13  -6   27.52    1.44
   0  13  -6   23.55    1.25
   0  13  -6   27.32    1.43
   0 -13  -6   24.83    1.31
   0 -13  -6   27.98    1.40
   0  13  -7    0.25    0.39
   0  13   7   -0.03    0.32
   0 -13   7   -0.15    0.42
   0 -13  -7    0.05    0.34
   0  13  -7    0.25    0.44
   0  13  -7    0.34    0.41
   0 -13  -7    0.49    0.51
   0 -13   7    0.45    0.47
   0 -13  -7    0.40    0.43
   0  13  -8    0.20    0.40
   0 -13  -8    0.38    0.42
   0  13  -8    0.27    0.38
   0  13  -8   -0.03    0.38
   0 -13  -8    0.04    0.50
   0 -13   8   -0.21    0.49
   0 -13  -8    0.26    0.29
   0 -13   8    0.43    0.42
   0 -13   8    0.14    0.46
   0 -13  -8    0.87    0.44
   0 -13  -9    0.33    0.39
   0 -13   9    0.07    0.44
   0 -13  -9    0.12    0.25
   0  13  -9    0.33    0.36
   0 -13  -9    0.16    0.49
   0 -13   9    0.59    0.44
   0  13  -9   -0.47    0.39
   0  13  -9   -0.03    0.33
   0 -13 -10   10.11    0.69
   0  13 -10    8.83    0.89
   0 -13  10   10.31    0.73
   0 -13 -10    9.48    0.82
   0  13 -10   10.63    0.69
   0 -13  10   11.12    0.78
   0 -13 -11    0.22    0.49
   0  13 -11    0.05    0.54
   0  13 -11    0.39    0.29
   0 -13  11    0.06    0.39
   0 -13  11    0.03    0.36
   0 -13 -11   -0.02    0.32
   0 -13 -12    7.51    0.51
   0  13 -12    5.74    0.73
   0  13 -12    6.04    0.47
   0 -13  12    7.39    0.52
   0 -13 -12    6.33    0.65
   0 -13  12    6.97    0.55
   0  13 -13    2.17    0.51
   0 -13  13    1.63    0.33
   0 -13 -13    2.21    0.47
   0  13 -14   17.91    1.04
   0  13 -14   16.77    1.02
   0 -13 -14   17.05    0.97
   0 -13  14   17.04    0.86
   0  13 -15   10.22    0.67
   0 -13 -15   10.87    0.64
   0 -14   0    0.83    0.43
   0 -14   0    1.59    0.44
   0  14   0    1.23    0.44
   0 -14   0    1.50    0.34
   0  14   0    1.03    0.46
   0  14   1   23.39    1.36
   0  14  -1   24.66    1.38
   0 -14  -1   23.82    1.30
   0 -14   1   23.96    1.34
   0 -14   1   23.25    1.27
   0 -14   1   29.75    1.43
   0  14   1   24.42    1.35
   0  14  -1   22.29    1.32
   0  14  -1   24.70    1.38
   0  14   1   25.87    1.36
   0  14  -2   47.83    2.27
   0  14   2   43.64    2.24
   0 -14  -2   43.04    2.16
   0 -14   2   43.50    2.24
   0  14  -2   46.55    2.25
   0  14   2   45.76    2.23
   0 -14   2   47.85    2.29
   0 -14   2   44.15    2.19
   0 -14  -2   44.12    2.21
   0  14   2   49.73    2.24
   0  14  -2   48.36    2.29
   0 -14   3  155.83    6.90
   0 -14   3  156.28    6.95
   0  14  -3  156.36    6.94
   0  14   3  145.65    6.91
   0 -14  -3  159.43    6.97
   0  14   3  155.35    6.91
   0  14  -3  165.49    6.97
   0 -14  -3  151.80    6.90
   0  14   3  154.63    6.90
   0 -14   4    3.24    0.58
   0 -14   4    2.36    0.52
   0  14  -4    2.03    0.37
   0 -14  -4    2.32    0.43
   0  14  -4    3.05    0.55
   0 -14  -4    1.17    0.49
   0  14  -4    1.51    0.47
   0  14   4    2.71    0.45
   0  14  -4    3.07    0.54
   0  14   4    2.08    0.45
   0 -14   4    2.04    0.49
   0  14   5    2.17    0.40
   0  14  -5    2.55    0.50
   0  14  -5    1.77    0.32
   0 -14  -5    3.11    0.47
   0 -14  -5    2.57    0.52
   0 -14   5    1.91    0.47
   0  14   5    2.26    0.43
   0 -14   5    2.25    0.54
   0 -14  -6   20.91    1.15
   0 -14   6   18.59    1.15
   0  14   6   15.81    1.00
   0 -14  -6   18.52    1.02
   0  14  -6   17.94    0.95
   0  14  -6   18.16    1.11
   0  14  -6   19.33    1.09
   0 -14   6   18.78    1.12
   0 -14   6   19.67    1.11
   0 -14  -6   18.17    1.07
   0 -14  -7   12.28    0.77
   0  14  -7   11.62    0.85
   0  14  -7   13.25    0.84
   0 -14   7   12.97    0.90
   0  14  -7   12.42    0.84
   0 -14   8   46.58    2.24
   0 -14  -8   43.60    2.19
   0 -14  -8   45.21    2.13
   0  14  -8   48.97    2.20
   0 -14  -8   43.80    2.27
   0  14  -8   47.55    2.24
   0  14  -8   44.95    2.18
   0  14  -9   27.55    1.35
   0 -14  -9   26.17    1.38
   0  14  -9   26.90    1.54
   0 -14   9   25.71    1.41
   0 -14  -9   24.97    1.45
   0  14  -9   28.84    1.38
   0 -14   9   27.83    1.43
   0 -14 -10    0.66    0.47
   0  14 -10    0.13    0.47
   0  14 -10    0.52    0.31
   0 -14  10   -0.24    0.37
   0 -14  10   -0.08    0.36
   0 -14 -10   -0.43    0.33
   0 -14 -11   14.60    0.78
   0  14 -11   12.83    0.93
   0 -14  11   13.59    0.79
   0 -14  11   13.72    0.81
   0 -14 -11   13.78    0.90
   0  14 -11   13.35    0.75
   0  14 -12    1.28    0.41
   0 -14 -12    1.52    0.41
   0 -14 -12    1.61    0.28
   0 -14  12    1.55    0.32
   0 -14  12    1.39    0.28
   0  14 -13    0.83    0.34
   0 -14  13    0.81    0.25
   0 -14 -13    1.06    0.34
   0  14 -13    0.33    0.37
   0 -14 -14    0.16    0.25
   0  14 -14    0.29    0.29
   0 -15   0    0.35    0.39
   0  15   0    0.03    0.46
   0  15   0   -0.14    0.44
   0  15   0   -0.07    0.42
   0  15   1    3.65    0.51
   0  15  -1    4.44    0.56
   0  15  -1    3.24    0.55
   0  15   1    4.34    0.54
   0 -15  -1    3.33    0.43
   0 -15   1    3.49    0.50
   0  15   1    4.09    0.55
   0  15  -1    3.44    0.54
   0 -15   1    3.38    0.41
   0 -15   2    8.71    0.63
   0  15  -2    8.01    0.72
   0  15   2    8.63    0.70
   0 -15  -2    8.84    0.69
   0  15   2    7.78    0.67
   0  15  -2    9.67    0.73
   0 -15   2    9.60    0.70
   0 -15  -2    8.80    0.73
   0  15   2    8.09    0.70
   0  15  -2    9.79    0.75
   0 -15   3   32.78    1.63
   0  15   3   32.50    1.64
   0  15  -3   32.45    1.60
   0 -15  -3   31.06    1.64
   0  15  -3   35.71    1.73
   0  15   3   32.08    1.63
   0 -15   3   31.19    1.68
   0 -15  -3   34.83    1.71
   0  15   3   29.11    1.63
   0  15  -3   35.44    1.71
   0 -15   4    9.83    0.73
   0 -15   4   11.50    0.81
   0  15   4    9.93    0.71
   0  15  -4   10.86    0.79
   0 -15  -4   10.77    0.73
   0  15  -4   10.58    0.81
   0  15  -4   10.56    0.80
   0  15   4   10.81    0.73
   0 -15  -4   11.82    0.82
   0  15  -4   10.38    0.66
   0  15   5    0.27    0.34
   0 -15  -5    0.74    0.38
   0 -15  -5    0.92    0.46
   0 -15   5    0.15    0.40
   0  15  -5    0.93    0.43
   0  15   5    0.55    0.33
   0 -15  -5    0.67    0.45
   0  15   6    4.00    0.42
   0 -15  -6    4.57    0.46
   0  15  -6    5.32    0.57
   0 -15  -6    5.16    0.59
   0 -15  -6    4.52    0.54
   0 -15   6    5.13    0.53
   0  15  -6    4.25    0.52
   0  15  -7    0.05    0.34
   0 -15  -7   -0.03    0.44
   0  15  -7    0.09    0.41
   0 -15   7    0.42    0.45
   0  15  -7    0.38    0.38
   0 -15  -7    0.04    0.28
   0 -15   7    0.03    0.39
   0 -15   8   14.33    0.91
   0  15  -8   15.84    0.87
   0 -15  -8   14.93    0.95
   0  15  -8   15.05    0.88
   0  15  -9    7.33    0.52
   0 -15   9    7.81    0.59
   0 -15  -9    6.82    0.52
   0 -15  -9    6.21    0.61
   0 -15 -10   11.90    0.82
   0  15 -10   14.61    0.75
   0 -15 -10   14.49    0.76
   0 -15  10   13.17    0.78
   0 -15  10   12.61    0.77
   0 -15 -11    7.81    0.60
   0 -15 -11    8.69    0.52
   0  15 -11    8.59    0.50
   0 -15  11    8.59    0.53
   0 -15  11    8.31    0.55
   0  15 -12    0.83    0.37
   0 -15 -12    0.51    0.31
   0 -15  12    0.81    0.25
   0 -15 -12    0.82    0.20
   0  15 -13    0.84    0.25
   0  16   0   11.71    0.79
   0 -16   0   12.36    0.74
   0  16   0   12.23    0.81
   0  16   0   11.10    0.80
   0 -16   1   68.33    3.13
   0  16  -1   66.79    3.15
   0  16   1   69.63    3.16
   0  16  -1   68.47    3.18
   0  16   1   70.14    3.16
   0  16  -1   65.85    3.12
   0 -16   1   65.32    3.14
   0 -16  -1   69.95    3.18
   0  16  -1   72.80    3.17
   0  16   1   65.59    3.14
   0 -16  -2    2.59    0.47
   0  16  -2    3.36    0.50
   0  16   2    2.97    0.44
   0  16  -2    3.78    0.50
   0  16   2    3.18    0.44
   0 -16  -2    3.29    0.46
   0 -16   2    3.77    0.50
   0  16  -2    3.63    0.41
   0 -16   2    3.24    0.47
   0  16   2    3.90    0.48
   0  16  -2    4.18    0.53
   0  16   3    1.03    0.37
   0 -16  -3    1.50    0.45
   0  16  -3    1.60    0.43
   0  16   3    1.40    0.36
   0  16  -3    1.24    0.30
   0 -16   3    1.50    0.34
   0 -16  -3    1.33    0.39
   0  16  -3    1.75    0.45
   0 -16   3    1.07    0.42
   0 -16   4   34.04    1.69
   0  16  -4   37.70    1.73
   0  16  -4   34.90    1.69
   0  16   4   31.29    1.62
   0 -16  -4   36.37    1.72
   0 -16  -4   33.72    1.64
   0 -16  -4   29.92    1.64
   0 -16   4   33.40    1.64
   0  16   4   33.85    1.63
   0  16  -5   25.24    1.26
   0  16  -5   23.68    1.25
   0  16   5   21.07    1.17
   0 -16  -5   24.75    1.29
   0 -16  -5   24.32    1.21
   0 -16  -5   23.00    1.23
   0 -16   5   24.08    1.23
   0 -16   5   24.96    1.28
   0  16  -6    0.77    0.40
   0 -16  -6    0.87    0.29
   0  16  -6    1.64    0.38
   0 -16   6    0.61    0.35
   0 -16  -6    0.71    0.40
   0 -16  -6    0.74    0.37
   0  16  -7   10.33    0.65
   0 -16   7   10.19    0.69
   0 -16   7   10.85    0.67
   0  16  -7   10.52    0.65
   0 -16  -7    9.57    0.70
   0 -16  -8    0.68    0.37
   0 -16   8    0.45    0.25
   0 -16   8    0.02    0.32
   0 -16   8    0.77    0.31
   0  16  -8    0.39    0.28
   0  16  -8    0.03    0.26
   0 -16  -9   -0.26    0.25
   0 -16   9    0.35    0.29
   0  16  -9    0.05    0.23
   0 -16  -9   -0.02    0.32
   0 -16 -10    0.86    0.29
   0  16 -10    1.40    0.23
   0 -16 -10    1.46    0.25
   0 -16  10    1.32    0.27
   0 -16  10    1.39    0.27
   0 -16  11   13.18    0.67
   0  17   0   -0.08    0.28
   0  17   0    0.38    0.31
   0  17   0   -0.14    0.35
   0 -17   0   -0.39    0.34
   0 -17   1    8.94    0.64
   0 -17  -1    9.32    0.64
   0  17   1    9.07    0.59
   0  17  -1    9.58    0.59
   0 -17  -1    9.05    0.63
   0 -17   1    9.81    0.65
   0  17   1    8.85    0.64
   0  17  -1    9.43    0.66
   0  17  -1   10.69    0.67
   0  17  -1    9.95    0.64
   0  17   1    9.19    0.62
   0  17  -2    0.23    0.36
   0  17   2    0.52    0.33
   0  17   2    0.41    0.29
   0  17  -2    0.18    0.33
   0 -17   2    0.40    0.34
   0 -17  -2    0.11    0.33
   0  17  -2    0.18    0.35
   0 -17  -2    0.35    0.33
   0 -17  -2   -0.02    0.34
   0 -17   2   -0.62    0.34
   0  17  -2   -0.11    0.25
   0  17   2    0.25    0.29
   0 -17   2   -0.19    0.30
   0 -17   3   21.38    1.10
   0 -17   3   20.22    1.10
   0 -17  -3   22.18    1.09
   0  17   3   19.63    1.06
   0  17  -3   21.92    1.11
   0 -17  -3   20.50    1.09
   0 -17  -3   21.67    1.13
   0  17   3   20.82    1.07
   0  17  -3   23.03    1.13
   0 -17   4   14.71    0.82
   0 -17  -4   15.27    0.78
   0 -17   4   14.40    0.80
   0  17  -4   13.30    0.79
   0  17   4   12.56    0.74
   0 -17  -4   13.58    0.79
   0  17   4   14.39    0.75
   0 -17  -4   14.30    0.82
   0  17  -5   20.52    1.01
   0 -17   5   19.29    1.01
   0 -17   5   20.10    0.98
   0 -17   5   17.72    0.98
   0 -17  -5   18.10    0.95
   0 -17  -5   18.75    0.98
   0  17  -5   19.40    1.00
   0 -17  -5   18.16    1.01
   0 -17   6    4.07    0.36
   0 -17   6    3.29    0.35
   0 -17  -6    4.18    0.38
   0  17  -6    3.68    0.39
   0 -17  -6    3.61    0.40
   0  17  -7    0.66    0.25
   0 -17  -7    0.52    0.28
   0 -17   7    0.49    0.22
   0 -17  -7    0.46    0.26
   0 -17   7    1.31    0.26
   0  17  -7    1.13    0.26
   0  17  -8    0.58    0.22
   0 -17   8    0.65    0.23
   0 -17  -8    0.48    0.26
   0 -17   8    1.05    0.25
   0  17   8    0.55    0.18
   0 -17   9   11.56    0.58
   0 -17   9    9.76    0.58
   0 -17  -9   11.15    0.57
   0  18   0  129.70    5.30
   0  18   0  122.60    5.28
   0  18   0  117.08    5.28
   0 -18   0  114.48    5.27
   0  18   1   81.93    3.52
   0  18  -1   79.77    3.50
   0 -18   1   81.39    3.53
   0 -18  -1   83.97    3.53
   0  18   1   83.75    3.53
   0  18  -1   83.04    3.54
   0 -18  -1   78.20    3.52
   0  18  -1   81.40    3.53
   0  18   1   78.41    3.51
   0 -18  -1   75.32    3.51
   0 -18   1   70.55    3.49
   0  18   2   13.30    0.68
   0 -18   2   12.48    0.70
   0 -18  -2   14.22    0.70
   0  18   2   13.13    0.68
   0  18  -2   13.67    0.72
   0 -18  -2   11.68    0.68
   0  18  -2   11.71    0.69
   0  18   2   12.02    0.66
   0 -18  -2   12.46    0.68
   0 -18  -3    0.44    0.23
   0 -18   3    0.14    0.24
   0  18  -3   -0.03    0.27
   0  18   3    0.13    0.19
   0 -18  -3    0.14    0.23
   0  18   3    0.22    0.17
   0  18  -3    0.27    0.23
   0 -18  -3    0.30    0.23
   0 -18  -4   10.62    0.61
   0 -18   4   10.98    0.62
   0 -18  -4   12.12    0.60
   0 -18   4   10.42    0.61
   0  18  -4   11.55    0.62
   0  18  -5    6.69    0.40
   0 -18   5    5.62    0.39
   0 -18   5    6.53    0.41
   0  18   5    4.99    0.37
   0  18  -5    6.29    0.41
   0 -18  -5    5.95    0.39
   0 -18   6   11.76    0.60
   0  18   6   10.38    0.57
   0 -18  -6   11.83    0.59
   0  18  -6   11.34    0.59
   0  19  -1    5.20    0.33
   0  19  -2    0.12    0.17
   1   0 -20   47.01    2.34
   1   0 -19    0.32    0.59
   1   0 -19    0.64    0.54
   1   0 -18   50.58    2.50
   1   0 -18   49.60    2.52
   1   0 -18   47.90    2.42
   1   0 -18   43.64    2.55
   1   0 -17   -0.36    0.62
   1   0 -17    0.06    0.61
   1   0 -17   -0.07    0.74
   1   0 -17    0.84    0.51
   1   0 -16   22.92    1.64
   1   0 -16   22.87    1.27
   1   0 -16   24.59    1.49
   1   0 -16   22.83    1.52
   1   0 -16   24.52    1.40
   1   0 -16   22.89    1.46
   1   0 -15   -0.46    0.54
   1   0 -15    0.33    0.55
   1   0 -15    0.08    0.71
   1   0 -15   -0.29    0.54
   1   0 -15    0.38    0.61
   1   0 -15   -0.49    0.39
   1   0 -15   -0.13    0.48
   1   0 -14   50.27    3.94
   1   0 -14   58.66    3.07
   1   0 -14   56.49    2.89
   1   0 -14   59.95    2.78
   1   0 -14   57.98    2.72
   1   0 -14   56.89    2.95
   1   0 -14   50.45    2.88
   1   0 -14   59.80    2.94
   1   0 -14   62.81    2.83
   1   0 -13   -0.04    0.40
   1   0 -13   -0.11    0.52
   1   0 -13   -0.36    0.48
   1   0 -13    1.72    1.08
   1   0 -13    0.13    0.55
   1   0 -13    0.13    0.57
   1   0 -13   -0.19    0.46
   1   0 -13   -0.14    0.39
   1   0 -13   -0.75    0.79
   1   0 -13   -0.42    0.45
   1   0 -13    0.33    0.34
   1   0 -12   -0.20    0.44
   1   0 -12   -0.58    0.59
   1   0 -12   -1.35    1.17
   1   0 -12    0.09    0.40
   1   0 -12   -0.05    0.31
   1   0 -12   -0.78    0.48
   1   0 -12   -0.25    0.46
   1   0 -12   -0.30    0.40
  -1   0  12    0.20    0.46
   1   0 -12   -0.40    0.78
   1   0 -12   -0.31    0.36
  -1   0  11    0.39    0.47
   1   0 -11    0.12    0.67
  -1   0  11   -0.54    0.54
   1   0 -11   -0.68    1.01
  -1   0  10  445.73   18.60
   1   0 -10  410.54   18.81
  -1   0  10  421.74   18.64
   1   0 -10  383.85   19.09
  -1   0   9   -0.29    0.41
   1   0  -9    0.18    0.63
  -1   0   9    0.06    0.22
  -1   0   9   -0.10    0.25
   1   0  -9   -0.13    0.82
  -1   0   8  116.47    5.35
   1   0  -8  120.74    5.83
  -1   0   8  126.99    5.44
  -1   0   8  124.30    5.41
   1   0  -8  127.97    6.09
  -1   0   7    0.11    0.21
  -1   0   7    0.16    0.19
   1   0  -7    0.28    0.74
  -1   0   6  419.00   17.75
   1   0  -6  373.52   18.15
   1   0  -6  411.88   18.03
   1   0  -5    0.56    0.55
   1   0  -5   -0.13    0.44
   1   0  -4    5.22    0.74
  -1   0   4    6.14    0.33
   1   0  -4    5.21    0.61
   1   0  -3    0.04    0.44
   1   0  -3    0.08    0.31
  -1   0   3    0.12    0.12
  -1   0   2 2131.64   92.53
   1   0  -2 2193.55   92.61
   1   0  -2 2178.81   92.67
  -1   0   1    0.04    0.08
  -1   0   1    0.13    0.06
   1   0  -1   -0.03    0.10
   1   0  -1    0.20    0.15
  -1   0   1    0.07    0.05
   1   0   1    0.18    0.07
   1   0   1    0.01    0.07
  -1   0  -2 4536.57  189.36
  -1   0  -2 4665.16  189.43
   1   0   2 4314.29  189.26
  -1   0  -3    0.04    0.48
  -1   0  -3   -0.01    0.11
  -1   0  -3   -0.19    0.34
  -1   0  -4  600.86   27.06
  -1   0  -4  637.19   26.96
  -1   0  -5   -0.40    0.64
  -1   0  -5    0.23    0.47
  -1   0  -6  563.73   22.31
  -1   0  -6  502.05   22.44
   1   0   6  498.45   21.96
   1   0   6  507.06   21.98
   1   0   7    0.08    0.26
  -1   0  -7    0.87    0.59
  -1   0  -7   -0.19    0.78
   1   0   7   -0.16    0.23
   1   0   7    0.04    0.17
   1   0   8   18.29    0.98
   1   0   8   20.10    1.05
   1   0   8   17.54    1.06
  -1   0  -8   19.82    1.43
  -1   0  -8   16.45    1.64
   1   0   9    0.32    0.24
  -1   0  -9   -0.67    0.93
  -1   0  -9   -0.09    0.63
   1   0   9    0.04    0.29
   1   0   9    0.12    0.30
  -1   0 -10   52.45    3.43
   1   0  10   55.27    2.69
   1   0  10   56.63    2.72
  -1   0 -10   54.11    3.15
   1   0  11   -0.43    0.58
  -1   0 -11    1.41    0.99
  -1   0 -11   -0.06    0.33
  -1   0 -11   -0.36    0.69
   1   0  11   -0.05    0.32
   1   0  12   16.19    1.36
  -1   0 -12   14.46    1.80
  -1   0 -12   14.90    1.12
  -1   0 -12   16.37    0.98
  -1   0 -12   14.71    1.06
  -1   0 -12   14.83    1.04
  -1   0 -12   16.21    0.95
  -1   0 -12   15.91    0.89
  -1   0 -12   15.48    1.04
  -1   0 -13   -0.31    0.34
  -1   0 -13    0.05    0.43
   1   0  13   -0.72    0.65
  -1   0 -13    0.05    0.45
  -1   0 -13   -0.44    0.53
  -1   0 -13    0.19    0.41
  -1   0 -13   -0.66    0.96
  -1   0 -13    0.07    0.56
  -1   0 -13    0.20    0.45
  -1   0 -13    0.46    0.58
   1   0  13   -0.54    0.67
  -1   0 -14  112.49    5.10
  -1   0 -14  105.43    5.21
  -1   0 -14   95.36    6.19
  -1   0 -14   99.72    5.20
  -1   0 -14  113.51    5.15
  -1   0 -14   97.63    5.07
  -1   0 -14  117.28    5.02
  -1   0 -14  104.06    5.06
  -1   0 -14  117.29    4.93
  -1   0 -15    0.35    0.53
  -1   0 -15    0.12    0.61
  -1   0 -15    0.25    0.50
  -1   0 -15    0.28    0.39
  -1   0 -15   -0.16    0.50
  -1   0 -15    0.07    0.69
  -1   0 -15    0.05    0.54
  -1   0 -15   -1.00    1.09
  -1   0 -15   -0.37    0.66
  -1   0 -16  129.31    6.17
  -1   0 -16  137.82    6.29
  -1   0 -16  132.49    6.24
  -1   0 -16  132.52    6.36
  -1   0 -16  144.16    6.25
  -1   0 -17   -0.14    0.41
  -1   0 -17   -0.17    0.59
  -1   0 -17    0.24    0.62
  -1   0 -17    0.14    0.65
  -1   0 -18    1.83    0.62
  -1   0 -18    1.76    0.63
  -1   0 -18    1.16    0.65
  -1   0 -19   -0.13    0.50
  -1   0 -19    0.29    0.51
  -1   0 -20   13.10    0.88
   1   1 -20   10.11    0.78
   1   1 -20    9.74    0.81
   1  -1 -19    1.89    0.54
   1   1 -19    1.21    0.57
   1  -1 -19    2.80    0.64
   1   1 -19    1.59    0.64
   1  -1 -18    3.46    0.56
   1   1 -18    2.65    0.54
   1   1 -18    3.14    0.65
   1  -1 -18    2.81    0.64
   1   1 -18    3.39    0.79
   1  -1 -18    5.04    0.79
   1   1 -17   77.72    3.55
   1  -1 -17   72.30    3.51
   1   1 -17   71.69    3.70
   1  -1 -17   69.47    3.65
   1  -1 -17   72.04    3.59
   1   1 -17   72.37    3.55
   1  -1 -16   29.73    1.76
   1   1 -16   30.12    1.78
   1   1 -16   31.94    1.70
   1  -1 -16   28.81    1.82
   1   1 -16   31.44    1.82
   1  -1 -16   29.28    1.92
   1   1 -16   29.97    1.97
   1  -1 -16   33.39    1.82
   1   1 -16   32.61    1.61
   1  -1 -15   86.55    4.41
   1   1 -15   84.95    4.41
   1   1 -15   98.37    4.36
   1  -1 -15   92.91    4.47
   1   1 -15   91.73    4.44
   1   1 -15   91.95    4.59
   1  -1 -15   94.87    4.44
   1  -1 -15   92.17    4.56
   1  -1 -15   96.94    4.23
   1   1 -15   95.45    4.25
   1   1 -14   27.44    1.48
   1   1 -14   27.81    1.54
   1  -1 -14   28.32    1.46
   1  -1 -14   28.29    1.51
   1  -1 -14   25.89    1.67
   1   1 -14   28.49    1.67
   1   1 -14   29.53    1.58
   1  -1 -14   30.92    1.46
   1   1 -14   22.69    2.49
   1  -1 -14   29.17    1.67
   1   1 -14   28.47    1.68
   1   1 -14   29.60    1.84
   1  -1 -14   26.20    1.79
   1  -1 -14   29.22    1.67
   1   1 -14   29.11    1.65
   1  -1 -13    3.52    0.42
   1   1 -13    3.79    0.45
   1   1 -13    2.92    0.58
   1  -1 -13    2.82    0.56
  -1  -1  13    2.86    0.73
   1   1 -13    2.98    0.74
   1   1 -13    4.11    0.57
   1  -1 -13    2.22    0.68
   1  -1 -13    3.71    0.59
   1   1 -13    2.92    0.48
   1  -1 -13    2.40    0.58
   1   1 -13    3.36    0.60
   1  -1 -13    2.32    0.43
   1   1 -13    3.00    0.49
   1   1 -13    1.20    0.86
   1   1 -13    1.10    0.57
   1   1 -13    0.65    1.18
   1  -1 -13    2.90    0.41
   1  -1 -13    1.78    0.55
   1  -1 -12    0.97    0.31
   1   1 -12    0.79    0.34
   1  -1 -12    1.53    0.46
   1   1 -12    1.03    0.45
   1   1 -12    1.09    0.58
  -1  -1  12    0.87    0.56
   1   1 -12    0.31    0.40
   1  -1 -12   -0.05    0.46
   1  -1 -12    1.33    0.49
   1   1 -12    0.14    0.47
   1   1 -12   -0.97    1.09
   1  -1 -12    0.06    0.51
   1   1 -12    0.12    0.54
  -1  -1  12    0.48    0.58
   1  -1 -12    1.14    0.48
   1   1 -12    0.06    0.38
   1  -1 -12    0.26    0.34
   1   1 -12   -0.14    0.80
  -1  -1  11   10.52    1.05
  -1   1  11    8.44    0.88
   1   1 -11   10.67    0.69
   1  -1 -11    8.96    0.66
   1   1 -11    9.46    1.15
   1   1 -11    9.57    1.45
  -1  -1  11    9.49    0.95
  -1   1  11    8.32    0.86
   1   1 -11    8.39    0.68
   1  -1 -11    8.96    0.69
   1   1 -10  146.71    7.76
   1   1 -10  153.33    7.48
  -1  -1  10  165.22    7.29
  -1  -1  10  155.37    7.34
   1   1  -9   41.27    2.61
   1   1  -9   39.35    2.31
  -1  -1   9   41.46    2.12
  -1  -1   9   38.53    2.16
  -1   1   9   36.90    1.82
  -1  -1   9   34.48    1.85
   1   1  -8    1.76    0.91
   1   1  -8    3.13    0.75
  -1  -1   8    3.08    0.53
  -1  -1   8    2.40    0.34
  -1  -1   8    2.46    0.36
   1   1  -7   10.60    1.19
   1   1  -7   12.38    1.03
  -1  -1   7   12.41    0.89
  -1  -1   7   11.68    0.58
  -1  -1   7   11.67    0.68
  -1  -1   7   11.22    0.70
   1   1  -6  282.66   12.95
   1   1  -6  317.95   12.84
  -1  -1   6  307.10   12.68
  -1  -1   6  280.54   12.44
  -1  -1   6  288.15   12.52
  -1  -1   6  292.00   12.54
  -1  -1   5   31.18    1.40
  -1  -1   5   31.45    1.41
   1   1  -5   30.93    1.81
   1   1  -5   28.15    1.63
  -1   1   5   26.62    1.32
  -1  -1   5   30.97    1.32
  -1  -1   5   32.18    1.54
  -1  -1   4  154.91    6.75
  -1  -1   4  156.26    6.74
   1   1  -4  158.26    6.93
   1   1  -4  152.92    7.03
  -1   1   4  144.67    6.73
  -1  -1   4  169.69    6.86
  -1  -1   4  156.33    6.68
   1   1  -3  240.92   11.27
  -1  -1   3  249.53   11.07
  -1  -1   3  250.84   11.07
   1   1  -3  264.37   11.21
   1  -1  -3  264.29   11.08
   1   1  -3  261.60   11.07
  -1  -1   3  257.24   11.15
  -1  -1   3  257.70   11.10
   1   1  -2 2103.11   93.28
  -1  -1   2 2076.33   93.22
   1   1  -2 2294.93   93.24
   1  -1  -2 2191.34   93.17
   1   1  -2 2201.50   93.17
  -1  -1   2 2136.46   93.21
  -1  -1   2 2142.62   93.20
   1   1  -1  232.77    9.69
  -1  -1   1  219.80    9.67
  -1   1   1  213.73    9.62
  -1   1   1  221.64    9.63
   1   1  -1  232.10    9.66
  -1  -1   1  231.87    9.68
   1  -1   0  201.08    9.10
   1   1   0  204.49    9.09
  -1  -1   0  210.40    9.11
  -1  -1   0  227.75    9.12
   1   1   0  214.41    9.10
   1   1   1    2.81    0.21
  -1   1  -1    2.50    0.15
   1   1   1    2.45    0.20
   1   1   1    2.38    0.17
   1  -1   1    2.34    0.18
   1  -1   1    2.05    0.18
  -1   1  -1    2.07    0.25
   1  -1   1    2.05    0.17
  -1  -1  -2  283.11   12.60
   1  -1   2  293.60   12.58
  -1   1  -2  299.59   12.68
   1  -1   2  300.93   12.62
   1  -1   2  301.64   12.62
  -1  -1  -2  290.58   12.63
   1   1   2  292.44   12.59
   1   1   2  288.46   12.61
  -1   1  -2  269.35   12.72
  -1   1  -3  257.78   11.27
   1  -1   3  271.82   11.08
   1  -1   3  272.62   11.08
  -1   1  -3  274.88   11.19
   1  -1   3  263.68   11.03
  -1  -1  -3  248.57   11.07
   1   1   3  253.72   11.05
  -1  -1  -3  246.72   11.04
   1  -1   3  244.18   11.00
   1  -1   4   19.86    1.02
   1  -1   4   20.83    1.04
  -1   1  -4   20.01    1.19
   1  -1   4   21.19    0.97
  -1  -1  -4   19.84    1.01
   1   1   4   20.44    0.98
  -1   1  -4   18.20    1.30
   1  -1   5   63.83    2.96
   1  -1   5   72.88    2.98
  -1   1  -5   71.59    3.17
  -1   1  -5   59.20    2.85
   1   1   5   66.46    2.90
   1  -1   5   70.07    2.90
  -1   1  -5   64.85    3.30
  -1   1  -6   13.61    1.25
   1   1   6   12.67    0.68
   1  -1   6   14.16    0.71
  -1   1  -6   14.01    1.07
   1  -1   6   14.08    0.79
   1  -1   6   13.27    0.78
  -1   1  -7   -0.39    0.81
   1  -1   7    0.28    0.30
   1  -1   7    0.10    0.18
  -1   1  -7    0.07    0.56
   1   1   8  241.62   10.90
   1  -1   8  245.83   10.93
   1  -1   8  258.29   10.97
  -1   1  -8  258.42   11.29
  -1   1  -8  246.75   11.54
   1   1   9   45.03    2.18
   1  -1   9   46.86    2.28
   1  -1   9   44.59    2.24
  -1   1  -9   46.22    2.65
  -1   1  -9   44.66    2.91
  -1   1 -10   66.22    4.24
  -1   1 -10   76.61    3.98
   1   1  10   71.87    3.51
   1  -1  10   72.55    3.54
   1   1  10   74.55    3.50
   1  -1  10   73.75    3.52
   1  -1  11    2.73    0.47
   1   1  11    2.27    0.42
   1  -1  11    3.81    0.70
  -1   1 -11    0.88    0.98
  -1   1 -11    2.52    0.41
  -1   1 -11    2.73    0.37
  -1   1 -11    2.26    0.41
  -1   1 -11    1.46    0.75
  -1   1 -12   65.17    2.87
  -1  -1 -12   58.30    2.79
  -1  -1 -12   64.22    2.84
  -1   1 -12   62.69    2.82
  -1  -1 -12   62.60    2.98
  -1  -1 -12   56.57    2.94
  -1   1 -12   53.06    2.93
  -1   1 -12   63.96    2.89
  -1  -1 -12   56.35    2.92
  -1   1 -12   61.53    4.03
  -1   1 -12   54.03    3.03
   1  -1  12   64.78    3.46
  -1  -1 -12   54.78    2.93
  -1   1 -12   66.41    3.09
  -1   1 -12   62.10    2.94
   1  -1  12   64.59    3.36
   1   1  12   64.94    3.31
  -1   1 -13   28.81    1.76
  -1   1 -13   29.13    1.61
  -1  -1 -13   27.55    1.62
  -1  -1 -13   25.97    1.71
   1  -1  13   29.98    2.11
  -1   1 -13   28.54    1.61
  -1  -1 -13   28.30    1.60
  -1  -1 -13   25.40    1.58
  -1  -1 -13   30.99    1.45
  -1   1 -13   20.88    2.41
  -1   1 -13   21.92    1.67
  -1   1 -13   29.78    1.54
  -1  -1 -13   26.39    1.63
  -1   1 -13   26.21    1.65
  -1   1 -13   25.71    1.61
  -1   1 -13   29.88    1.48
  -1  -1 -13   30.69    1.45
  -1   1 -13   29.20    1.52
   1  -1  13   29.95    2.03
  -1  -1 -14    3.39    0.58
  -1   1 -14    4.03    0.61
  -1   1 -14    2.95    0.65
  -1   1 -14    4.22    0.71
  -1  -1 -14    2.27    0.64
  -1   1 -14    4.07    0.61
  -1   1 -14    2.81    0.72
  -1   1 -14    2.14    1.29
   1  -1  14    4.19    0.89
  -1   1 -14    3.65    0.65
  -1  -1 -14    2.51    0.71
  -1  -1 -14    2.09    0.56
  -1   1 -14    2.73    0.76
  -1   1 -14    3.70    0.50
  -1  -1 -14    3.19    0.47
  -1   1 -15   87.58    6.03
  -1  -1 -15   86.45    6.00
  -1   1 -15   93.24    5.02
  -1   1 -15  109.68    4.83
  -1   1 -15  109.97    4.75
  -1   1 -15  107.78    4.95
  -1  -1 -15  101.03    4.94
  -1   1 -15  104.71    4.98
  -1  -1 -15   95.99    5.01
  -1  -1 -15  104.22    4.92
  -1   1 -15  110.34    5.09
  -1   1 -15  112.59    4.92
  -1   1 -15  102.20    4.89
  -1  -1 -15  104.87    4.89
  -1   1 -16   -0.32    0.66
  -1  -1 -16   -0.55    0.63
  -1   1 -16   -0.12    0.56
  -1   1 -16   -0.42    0.42
  -1  -1 -16    0.43    0.70
  -1   1 -16    0.30    0.71
  -1  -1 -16    0.22    0.59
  -1  -1 -16   -0.15    0.48
  -1   1 -16   -0.31    0.50
  -1   1 -17   13.11    1.08
  -1   1 -17   11.97    1.00
  -1  -1 -17   11.01    1.02
  -1  -1 -17   11.11    1.05
  -1   1 -17    8.87    1.06
  -1   1 -17   11.46    0.90
  -1  -1 -17   12.29    0.88
  -1  -1 -18   -0.31    0.55
  -1   1 -18    0.15    0.54
  -1   1 -18    0.22    0.60
  -1   1 -18   -0.81    0.67
  -1  -1 -18    0.29    0.58
  -1   1 -19    5.55    0.70
  -1  -1 -19    6.58    0.68
  -1   1 -19    5.31    0.74
  -1  -1 -19    6.09    0.70
  -1   1 -20    7.25    0.66
  -1   1 -20    6.82    0.65
   1   2 -21    0.57    0.30
   1   2 -20    8.73    0.78
   1   2 -19   34.29    1.88
   1  -2 -19   31.21    1.78
   1  -2 -18   50.75    2.55
   1   2 -18   49.53    2.67
   1  -2 -18   47.70    2.59
   1  -2 -18   48.79    2.46
   1   2 -18   51.47    2.51
   1  -2 -17    2.32    0.65
   1   2 -17    2.87    0.67
   1  -2 -17    3.06    0.64
   1   2 -17    2.52    0.74
   1   2 -17    1.44    0.56
   1  -2 -17    2.20    0.55
   1   2 -17    2.63    0.48
   1  -2 -17    1.85    0.70
   1   2 -17    3.14    0.81
   1  -2 -16    1.45    0.63
   1  -2 -16    1.03    0.71
   1   2 -16    2.82    0.88
   1  -2 -16    1.21    0.35
   1  -2 -16    0.99    0.53
   1   2 -16    0.41    0.57
   1   2 -16    1.56    0.57
   1  -2 -16    1.89    0.56
   1  -2 -16    1.98    0.67
   1  -2 -16    1.41    0.63
   1   2 -16    1.82    0.62
   1   2 -16    1.42    0.69
   1   2 -16    2.02    0.47
   1  -2 -15    1.71    0.71
   1   2 -15    1.71    0.77
   1  -2 -15    1.79    0.57
  -1  -2  15    2.10    0.83
   1  -2 -15    2.60    0.61
   1   2 -15    1.07    0.58
   1   2 -15    1.80    0.53
   1  -2 -15    1.35    0.62
   1   2 -15    1.09    0.68
   1  -2 -15    1.51    0.62
   1   2 -15    1.37    0.58
   1  -2 -15    1.81    0.54
   1   2 -15    1.47    0.53
   1   2 -15    1.78    0.47
   1  -2 -15    1.99    0.39
   1  -2 -14    2.89    0.42
   1   2 -14    2.77    0.47
   1  -2 -14    3.15    0.60
   1   2 -14    1.73    0.57
   1  -2 -14    2.23    0.41
   1  -2 -14    2.49    0.56
   1   2 -14    1.98    0.52
   1  -2 -14    1.79    0.57
   1   2 -14    2.40    0.59
   1   2 -14    2.70    0.69
   1  -2 -14    3.13    0.66
   1   2 -14    2.09    0.55
   1  -2 -14    1.78    0.58
   1  -2 -14    3.15    0.80
   1   2 -14    1.63    0.70
   1   2 -13    2.06    0.49
   1  -2 -13    1.33    0.74
   1   2 -13    1.36    0.86
   1  -2 -13    1.77    0.38
   1  -2 -13    1.66    0.55
   1  -2 -13    1.77    0.59
   1   2 -13    1.07    0.50
   1   2 -13    1.02    0.52
   1   2 -13    2.14    0.47
   1  -2 -13    2.72    0.50
   1   2 -13    2.09    0.43
   1  -2 -13    1.93    0.36
   1  -2 -13    1.41    0.55
   1   2 -13    3.07    0.69
   1   2 -13    3.13    0.52
   1  -2 -13    2.87    0.65
  -1  -2  13    1.54    0.72
   1  -2 -13    1.50    0.36
   1   2 -13    1.35    0.50
   1  -2 -13    2.45    0.52
  -1  -2  13    1.89    0.64
   1  -2 -13    2.77    1.20
   1  -2 -13    0.96    0.59
   1   2 -13    1.67    0.58
   1   2 -13    0.64    1.09
   1   2 -12    5.33    0.57
   1  -2 -12    7.15    0.60
   1   2 -12    5.03    0.65
   1   2 -12    5.50    0.68
   1  -2 -12    5.35    0.65
   1  -2 -12    6.08    0.67
   1  -2 -12    5.43    0.73
   1   2 -12    6.58    1.36
   1  -2 -12    5.56    1.33
   1   2 -12    4.49    0.71
  -1  -2  12    6.73    0.91
  -1  -2  12    7.12    0.99
   1   2 -12    4.77    1.06
   1  -2 -12    6.40    0.47
   1   2 -12    5.93    0.53
   1  -2 -12    5.85    0.53
   1  -2 -12    6.52    1.05
   1   2 -12    6.17    0.59
   1   2 -12    6.50    0.63
   1  -2 -12    6.94    0.68
   1   2 -12    6.86    0.78
   1  -2 -12    6.70    0.77
   1   2 -12    6.11    0.68
   1   2 -11    0.13    0.36
   1  -2 -11    0.03    0.35
  -1  -2  11    0.09    0.53
  -1  -2  11    0.31    0.56
   1  -2 -11    0.17    0.98
   1   2 -11   -0.17    0.94
   1  -2 -11    0.51    0.35
   1   2 -11    0.37    0.35
   1   2 -11   -0.48    0.73
   1   2 -11    0.13    0.31
   1   2 -11   -0.03    0.35
   1  -2 -11   -0.59    0.80
  -1  -2  10   10.13    0.94
  -1  -2  10    9.69    1.01
   1   2 -10    8.59    1.09
   1  -2 -10    6.22    1.00
   1  -2 -10    7.58    1.29
   1   2 -10    7.05    1.28
  -1  -2   9    1.54    0.51
  -1  -2   9    1.43    0.58
   1   2  -9    1.29    0.66
   1  -2  -9    0.54    0.64
   1  -2  -9    0.64    0.82
   1   2  -9    0.91    0.91
  -1  -2   8    2.77    0.57
  -1  -2   8    3.83    0.69
   1  -2  -8    2.70    0.71
   1   2  -8    5.12    0.83
   1  -2  -8    3.18    0.98
   1   2  -8    1.11    0.88
  -1  -2   7   55.41    2.70
   1  -2  -7   53.92    3.01
   1   2  -7   46.00    2.93
  -1  -2   7   56.05    2.77
   1  -2  -7   51.93    2.78
   1   2  -7   55.44    2.82
  -1  -2   6    1.70    0.46
   1   2  -6    1.09    0.65
   1  -2  -6    1.39    0.71
  -1  -2   6    1.63    0.47
   1  -2  -6    2.40    0.56
   1   2  -6    1.45    0.51
  -1   2   6    1.46    0.18
  -1  -2   5 1634.07   63.22
  -1  -2   5 1384.72   62.96
   1   2  -5 1525.40   63.01
   1   2  -5 1510.79   63.41
   1  -2  -5 1452.83   63.38
   1   2  -5 1512.18   63.26
   1  -2  -5 1527.31   63.26
  -1  -2   5 1522.86   63.24
   1  -2  -4   79.05    3.67
   1   2  -4   80.92    3.68
  -1  -2   4   78.53    3.64
  -1  -2   4   72.92    3.48
   1   2  -4   81.82    3.50
   1  -2  -4   74.76    3.76
   1   2  -4   81.05    3.80
   1  -2  -4   84.92    3.51
  -1  -2   4   80.23    3.67
   1  -2  -3   33.39    1.71
   1   2  -3   36.06    1.73
  -1  -2   3   40.41    1.75
  -1   2   3   34.62    1.61
  -1  -2   3   33.23    1.62
   1   2  -3   35.57    1.62
   1   2  -3   36.63    1.82
   1  -2  -3   32.29    1.80
   1  -2  -3   34.30    1.67
   1  -2  -3   36.45    1.61
  -1  -2   3   34.90    1.74
  -1   2   3   34.58    1.59
   1  -2  -2  692.78   31.03
   1   2  -2  772.64   31.05
  -1   2   2  745.72   31.01
  -1   2   2  727.64   30.98
   1   2  -2  727.84   30.97
  -1  -2   2  707.10   31.06
  -1  -2   2  706.71   31.02
   1   2  -2  733.73   31.01
   1   2  -2  716.72   31.09
   1  -2  -2  721.90   31.08
  -1   2   2  709.52   30.96
  -1  -2   2  679.89   31.06
   1  -2  -2  717.97   31.04
   1  -2  -2  716.00   30.99
  -1  -2   1  912.11   39.25
  -1   2   1  911.89   39.26
  -1  -2   1  865.42   39.26
   1   2  -1  953.29   39.20
   1  -2  -1  907.93   39.20
   1   2  -1  890.80   39.21
  -1   2   1  922.84   39.23
  -1  -2   0  389.98   15.72
   1  -2   0  391.37   15.71
  -1   2   0  367.91   15.70
   1   2   0  360.21   15.69
   1   2   0  361.62   15.69
   1  -2   0  368.77   15.66
  -1  -2   0  331.07   15.64
   1   2   1   32.16    1.50
  -1   2  -1   32.53    1.49
  -1  -2  -1   29.94    1.48
   1  -2   1   29.75    1.48
  -1   2  -1   33.20    1.46
   1   2   1   31.78    1.50
   1   2   2 1208.52   53.56
   1  -2   2 1221.95   53.66
   1   2   2 1239.10   53.65
  -1  -2  -2 1283.91   53.67
   1   2   2 1212.74   53.64
   1   2   2 1245.67   53.62
  -1   2  -2 1218.79   53.70
  -1  -2  -2 1238.63   53.70
  -1  -2  -2 1213.28   53.64
   1  -2   2 1281.66   53.62
  -1   2  -2 1313.03   53.64
  -1  -2  -2 1329.65   53.65
  -1  -2  -3  251.35   10.75
  -1   2  -3  253.83   10.74
   1   2   3  252.76   10.60
   1  -2   3  237.42   10.73
  -1  -2  -3  249.06   10.71
  -1  -2  -3  247.90   10.57
  -1  -2  -3  245.49   10.67
   1  -2   3  236.97   10.63
   1   2   3  238.76   10.65
   1   2   3  244.96   10.68
  -1   2  -3  248.27   10.61
   1  -2   3  244.20   10.68
   1  -2   3  233.54   10.66
  -1   2  -3  253.59   10.85
  -1  -2  -3  231.07   10.81
  -1   2  -4    2.54    0.49
  -1  -2  -4    3.87    0.52
  -1   2  -4    2.03    0.62
   1  -2   4    2.90    0.27
  -1  -2  -4    2.58    0.61
  -1  -2  -4    2.78    0.33
  -1   2  -4    2.63    0.21
   1   2   4    3.00    0.30
   1  -2   4    3.28    0.35
   1  -2   4    2.94    0.35
   1   2   4    2.39    0.37
  -1  -2  -4    2.47    0.38
  -1   2  -5  601.13   26.87
  -1  -2  -5  654.70   26.89
   1  -2   5  603.04   26.60
  -1  -2  -5  629.86   26.66
   1   2   5  645.88   26.69
   1   2   5  612.68   26.69
   1  -2   5  619.30   26.71
   1  -2   5  610.44   26.72
  -1   2  -5  603.19   27.02
  -1  -2  -5  607.46   27.01
  -1   2  -6  231.05    8.79
  -1  -2  -6  249.56    8.81
   1   2   6  225.78    8.47
   1  -2   6  227.51    8.53
   1  -2   6  226.64    8.54
  -1  -2  -6  229.43    8.98
  -1   2  -6  219.61    8.97
  -1   2  -7   -0.10    0.80
  -1  -2  -7    0.97    0.79
   1  -2   7    0.05    0.43
   1   2   7    0.36    0.24
   1  -2   7    0.36    0.30
   1  -2   7    0.04    0.31
   1   2   7    0.05    0.22
  -1   2  -7    0.13    0.10
  -1   2  -7   -0.13    0.58
  -1  -2  -7   -0.27    0.59
   1  -2   8  254.08   10.82
  -1  -2  -8  249.99   10.92
  -1   2  -8  260.17   10.94
   1  -2   8  230.28   10.60
   1  -2   8  231.81   10.58
  -1  -2  -8  242.62   11.16
  -1   2  -8  230.00   11.13
   1  -2   9   89.11    4.22
   1   2   9   83.42    3.99
   1   2   9   80.88    3.95
  -1   2  -9   93.21    4.40
  -1  -2  -9   90.51    4.37
   1  -2   9   85.13    3.99
   1  -2   9   82.47    3.96
  -1  -2  -9   87.36    4.66
  -1   2  -9   84.20    4.63
   1   2  10   24.68    1.41
   1  -2  10   31.42    1.81
  -1  -2 -10   25.35    2.13
  -1   2 -10   20.32    2.08
  -1  -2 -10   26.39    1.87
  -1   2 -10   28.45    1.92
   1  -2  10   27.10    1.80
   1  -2  10   27.11    1.52
   1  -2  11    6.88    0.95
  -1   2 -11    9.53    1.43
  -1  -2 -11    5.59    1.27
  -1   2 -11    8.26    0.63
  -1  -2 -11    8.68    0.64
  -1   2 -11    8.36    0.60
  -1   2 -11    8.16    0.64
   1  -2  11    8.03    1.00
  -1   2 -12   11.41    0.85
  -1   2 -12   10.88    0.95
  -1  -2 -12   10.67    0.89
   1  -2  12   14.73    1.36
  -1  -2 -12   10.71    0.87
  -1  -2 -12   10.02    1.58
  -1  -2 -12   11.18    0.95
  -1   2 -12    8.33    1.55
  -1   2 -12    8.62    0.92
  -1   2 -12   11.51    0.81
  -1  -2 -12   12.23    0.81
  -1   2 -12    8.17    0.84
  -1  -2 -12   11.13    0.87
  -1   2 -12   10.28    0.89
  -1  -2 -12   10.91    0.88
  -1   2 -12   11.95    0.75
  -1   2 -12   13.81    0.83
  -1  -2 -12   12.51    0.72
   1  -2  12   10.66    1.18
  -1   2 -13   -0.04    0.42
  -1  -2 -13   -0.51    0.52
  -1   2 -13   -0.52    0.50
  -1   2 -13    0.34    0.56
  -1  -2 -13    0.26    0.48
  -1  -2 -13   -0.04    0.42
  -1   2 -13    0.38    0.43
  -1   2 -13    0.15    0.45
  -1  -2 -13    0.19    0.41
  -1  -2 -13    0.19    0.55
  -1  -2 -13    0.39    0.32
  -1   2 -13    0.22    1.11
  -1  -2 -13   -0.26    0.55
  -1   2 -13    0.07    0.55
  -1  -2 -13   -0.65    1.04
   1  -2  13    0.27    0.66
  -1   2 -13    0.64    0.40
  -1   2 -13    0.20    0.57
  -1  -2 -13   -0.13    0.51
  -1   2 -13    0.37    0.43
  -1  -2 -13    0.72    0.47
   1  -2  13    0.36    0.59
  -1   2 -14    6.51    0.61
  -1  -2 -14    6.84    0.70
  -1   2 -14    7.30    0.75
  -1  -2 -14    6.54    0.56
  -1  -2 -14    5.69    0.77
  -1   2 -14    7.56    1.52
  -1  -2 -14    1.64    1.25
  -1   2 -14    4.76    0.82
  -1  -2 -14    4.58    0.84
   1  -2  14    7.41    1.10
  -1   2 -14    5.78    0.65
  -1  -2 -14    5.89    0.65
  -1   2 -14    6.42    0.74
  -1  -2 -14    5.10    0.74
  -1  -2 -14    8.41    0.82
  -1  -2 -14    6.64    0.83
  -1   2 -14    5.10    0.82
  -1   2 -14    7.04    0.73
  -1  -2 -14    4.88    0.74
  -1   2 -15   63.51    3.60
  -1  -2 -15   66.43    3.59
  -1   2 -15   76.40    3.43
  -1  -2 -15   74.47    3.41
  -1   2 -15   77.41    3.35
  -1  -2 -15   71.80    3.51
  -1  -2 -15   67.96    3.59
  -1   2 -15   73.18    3.48
  -1   2 -15   72.26    3.67
  -1   2 -15   69.42    3.51
  -1  -2 -15   70.95    3.53
  -1  -2 -15   68.56    3.51
  -1  -2 -15   70.81    3.46
  -1   2 -15   70.22    3.49
  -1  -2 -16    1.58    0.70
  -1  -2 -16    1.33    0.61
  -1   2 -16    1.07    0.78
  -1   2 -16    1.68    0.45
  -1   2 -16    1.80    0.56
  -1  -2 -16    2.19    0.51
  -1   2 -16    2.11    0.61
  -1  -2 -16    2.65    0.64
  -1  -2 -16    2.58    0.64
  -1  -2 -17    0.22    0.37
  -1   2 -17   -0.24    0.45
  -1  -2 -17   -0.22    0.54
  -1   2 -17    0.54    0.54
  -1  -2 -17    0.27    0.56
  -1  -2 -17    0.06    0.60
  -1   2 -17   -0.21    0.72
  -1  -2 -17    0.31    0.60
  -1  -2 -18   -0.34    0.53
  -1   2 -18    0.81    0.56
  -1  -2 -18    0.76    0.55
  -1  -2 -18    0.85    0.55
  -1   2 -18    1.01    0.68
  -1  -2 -19    5.28    0.60
  -1   2 -19    5.79    0.73
  -1   2 -20   12.34    0.88
   1   3 -21    0.60    0.30
   1   3 -20   -0.17    0.42
   1   3 -20   -0.08    0.48
   1   3 -19    5.46    0.70
   1   3 -19    5.17    0.78
   1   3 -18    1.93    0.51
   1  -3 -18    2.62    0.65
   1   3 -18    1.37    0.74
   1   3 -18    3.17    0.67
   1  -3 -18    2.39    0.56
   1  -3 -17   16.19    1.14
   1   3 -17   13.98    1.11
   1  -3 -17   15.56    1.11
   1   3 -17   18.86    1.27
   1   3 -17   14.31    0.95
   1   3 -17   15.09    1.28
   1  -3 -17   15.99    1.22
   1  -3 -17   15.93    1.07
   1   3 -17   15.09    1.11
   1  -3 -16    0.70    0.68
   1   3 -16    1.01    0.79
   1  -3 -16    1.16    0.61
   1   3 -16    1.16    0.57
   1  -3 -16    1.55    0.55
   1   3 -16    1.23    0.52
   1  -3 -16    1.11    0.53
   1  -3 -16    0.59    0.37
   1   3 -16    1.07    0.46
   1  -3 -16    1.54    0.58
   1   3 -16    0.22    0.59
   1  -3 -16    0.98    0.58
   1   3 -16    1.34    0.71
   1  -3 -15   71.26    3.17
   1  -3 -15   64.79    3.31
   1   3 -15   61.57    3.33
   1  -3 -15   69.58    3.22
   1   3 -15   73.50    3.26
   1   3 -15   64.96    3.38
   1  -3 -15   66.73    3.33
   1  -3 -15   64.68    3.34
   1   3 -15   63.81    3.31
   1   3 -15   70.07    3.18
   1  -3 -15   65.25    3.44
   1  -3 -14    0.50    0.37
   1  -3 -14    0.99    0.55
   1   3 -14   -0.06    0.54
  -1  -3  14    1.16    0.72
   1  -3 -14    0.28    0.66
   1  -3 -14    0.58    0.46
   1   3 -14    0.80    0.49
   1  -3 -14    1.86    0.62
   1  -3 -14    0.48    0.54
   1   3 -14    0.65    0.54
   1   3 -14    1.72    0.61
   1   3 -14    1.23    0.46
   1   3 -13    2.37    0.46
   1  -3 -13    1.36    0.50
   1   3 -13    1.16    0.52
   1  -3 -13    1.73    0.40
   1   3 -13    1.07    1.05
   1  -3 -13    1.48    1.09
   1  -3 -13   -0.06    0.57
  -1  -3  13    0.68    0.70
   1  -3 -13    1.17    0.43
   1   3 -13    1.54    0.46
   1  -3 -13    1.06    0.49
   1   3 -13    2.35    0.61
   1   3 -13    1.41    0.49
   1  -3 -13    1.05    0.54
   1  -3 -13    1.93    0.68
   1   3 -12    2.22    0.42
   1  -3 -12    2.65    0.87
   1   3 -12    1.10    0.81
   1  -3 -12    3.13    0.54
   1   3 -12    2.02    0.52
   1   3 -12    2.39    0.56
   1  -3 -12    1.27    0.46
   1  -3 -12    2.55    0.32
   1  -3 -12    2.25    0.29
   1  -3 -12    2.39    0.37
   1   3 -12    0.97    1.03
   1  -3 -12    1.90    0.54
   1   3 -12    1.11    0.51
   1  -3 -12    1.53    0.99
   1  -3 -12    2.51    0.39
  -1  -3  12    2.13    0.77
   1   3 -12    2.23    0.47
   1  -3 -12    2.30    0.45
   1  -3 -12    2.69    0.63
   1   3 -12    3.07    0.50
   1  -3 -12    2.57    0.50
   1   3 -12    1.57    0.51
  -1  -3  12    1.75    0.68
   1   3 -11    0.34    0.92
   1  -3 -11   -0.68    0.82
   1  -3 -11    0.47    0.69
   1   3 -11   -0.85    0.75
  -1  -3  11    0.22    0.58
   1  -3 -11   -0.32    0.36
   1   3 -11    0.16    0.36
  -1  -3  11   -0.10    0.59
   1   3 -11    0.15    0.34
   1  -3 -11    0.36    0.34
   1  -3 -10   17.85    1.85
   1   3 -10   19.28    1.86
   1  -3 -10   20.78    1.62
   1   3 -10   21.35    1.66
  -1  -3  10   23.73    1.64
  -1  -3  10   23.13    1.56
   1   3  -9   -0.13    0.88
   1  -3  -9   -0.26    0.79
   1  -3  -9    0.54    0.62
   1   3  -9   -0.47    0.65
  -1   3   9    0.25    0.32
  -1  -3   9   -0.09    0.55
  -1  -3   9    0.31    0.52
   1  -3  -8   82.06    4.44
   1   3  -8   86.50    4.46
   1   3  -8   91.62    4.28
   1  -3  -8   78.99    4.18
  -1   3   8   85.01    3.94
  -1  -3   8   84.94    4.21
  -1  -3   8   82.96    4.12
   1   3  -7   -0.09    0.67
   1  -3  -7   -0.56    0.78
   1  -3  -7    0.26    0.57
   1   3  -7   -0.07    0.57
  -1  -3   7    0.32    0.26
  -1  -3   7   -0.18    0.47
  -1  -3   7    0.07    0.53
   1  -3  -6   39.58    2.35
   1   3  -6   39.74    2.36
   1   3  -6   42.03    1.90
  -1  -3   6   44.06    2.23
  -1   3   6   39.91    1.91
  -1  -3   6   39.57    2.14
  -1   3   6   40.29    1.94
   1  -3  -6   44.17    2.22
   1   3  -6   42.92    2.23
   1  -3  -5   18.57    1.17
   1   3  -5   20.63    1.22
  -1   3   5   20.42    0.98
  -1  -3   5   21.54    1.20
  -1   3   5   18.97    1.01
  -1  -3   5   18.25    0.96
  -1   3   5   18.27    0.95
  -1  -3   5   17.63    1.20
   1  -3  -5   16.23    1.28
   1   3  -5   21.56    1.36
   1   3  -5   19.64    0.98
   1  -3  -5   20.24    0.97
   1  -3  -4  265.83   11.12
   1   3  -4  257.55   11.12
  -1  -3   4  252.17   11.14
  -1   3   4  240.29   10.96
  -1   3   4  266.38   11.02
  -1  -3   4  247.64   10.99
  -1  -3   4  251.34   11.15
  -1   3   4  244.11   10.93
   1   3  -4  240.68   11.20
   1  -3  -4  249.94   11.21
   1   3  -4  262.26   10.99
   1  -3  -4  258.90   10.96
   1  -3  -4  258.28   11.07
   1   3  -3  410.58   19.30
   1  -3  -3  419.75   19.29
  -1   3   3  451.73   19.22
  -1   3   3  460.76   19.27
  -1  -3   3  431.70   19.35
  -1  -3   3  437.23   19.28
  -1  -3   3  446.20   19.38
   1  -3  -3  430.99   19.37
   1   3  -3  438.52   19.38
  -1   3   3  477.38   19.34
   1   3  -3  456.08   19.27
   1  -3  -3  452.22   19.23
   1  -3  -3  464.55   19.33
  -1  -3   2 1140.48   48.44
   1   3  -2 1123.50   48.42
  -1   3   2 1180.88   48.47
   1  -3  -2 1163.44   48.44
   1   3  -2 1109.87   48.44
  -1   3   2 1173.15   48.41
   1   3  -2 1134.04   48.37
   1  -3  -2 1126.31   48.38
   1   3  -2 1015.96   48.38
   1   3  -1   64.32    2.83
  -1   3   1   63.05    2.88
   1   3  -1   62.10    2.75
   1  -3  -1   61.15    2.74
  -1  -3   1   63.31    2.89
   1  -3   0 1108.72   47.67
  -1  -3   0 1090.17   47.62
  -1   3   0 1099.92   47.71
  -1  -3   0 1134.44   47.74
   1  -3   0 1123.02   47.72
  -1   3  -1  285.21   11.81
   1   3   1  283.86   11.85
  -1  -3  -1  259.20   11.86
   1  -3   1  291.10   11.84
   1  -3   1  260.90   11.83
   1   3   1  278.43   11.85
  -1  -3  -1  273.92   11.76
  -1   3  -1  251.47   11.75
   1   3   2  301.51   13.01
   1   3   2  300.45   13.03
  -1   3  -2  298.00   12.99
  -1   3  -2  290.42   13.03
  -1  -3  -2  286.63   13.02
  -1   3  -2  307.35   12.97
   1   3   2  301.46   13.05
   1  -3   2  300.10   13.01
  -1  -3  -2  301.56   13.04
   1   3   3   10.49    0.76
   1  -3   3   12.15    0.79
  -1  -3  -3    9.88    0.77
  -1   3  -3   10.66    0.84
  -1  -3  -3   10.58    0.82
  -1   3  -3   11.34    0.72
  -1  -3  -3   10.45    0.72
  -1   3  -3   11.48    0.67
   1   3   3   10.93    0.77
   1   3   3   11.98    0.72
   1  -3   3   11.64    0.70
  -1  -3  -3   10.77    0.74
   1  -3   4 1079.63   44.01
   1   3   4 1010.07   43.81
   1   3   4  964.51   43.76
  -1  -3  -4 1018.67   43.96
  -1   3  -4 1050.45   44.11
  -1  -3  -4  999.73   44.08
  -1  -3  -4 1110.61   44.00
  -1   3  -4 1054.57   43.98
   1   3   4 1039.75   43.93
   1   3   4 1021.70   43.90
  -1   3  -4 1016.14   43.82
  -1  -3  -4 1035.53   43.77
   1  -3   4 1006.69   43.87
  -1  -3  -4 1035.65   43.91
   1   3   5  403.70   18.16
   1  -3   5  460.04   18.45
   1   3   5  422.90   18.20
  -1  -3  -5  421.05   18.35
   1   3   5  428.91   18.29
  -1   3  -5  420.43   18.16
   1   3   5  430.73   18.31
   1  -3   5  433.80   18.23
  -1  -3  -5  420.53   18.28
  -1  -3  -5  412.16   18.56
  -1   3  -5  375.41   18.52
  -1   3  -5  429.07   18.42
  -1  -3  -5  436.21   18.43
  -1  -3  -6   33.03    1.78
  -1   3  -6   34.11    1.80
   1   3   6   29.90    1.60
   1   3   6   33.34    1.58
  -1   3  -6   30.75    1.39
   1  -3   6   30.03    1.48
  -1   3  -6   32.27    1.98
  -1  -3  -6   31.19    1.95
   1   3   6   32.49    1.50
   1  -3   6   28.71    1.73
   1   3   7   20.68    1.15
   1   3   7   20.47    1.13
   1   3   7   19.86    1.06
   1  -3   7   20.87    1.38
  -1  -3  -7   19.91    1.37
  -1   3  -7   21.35    1.41
  -1   3  -7   21.17    1.64
  -1  -3  -7   20.76    1.61
   1   3   8   31.43    1.83
   1  -3   8   34.22    2.01
   1  -3   8   39.19    2.12
  -1  -3  -8   32.37    2.01
  -1   3  -8   36.08    2.10
  -1  -3  -8   33.74    2.29
  -1   3  -8   33.31    2.29
   1   3   9    4.49    0.60
   1  -3   9    4.30    0.76
   1   3   9    3.65    0.54
   1  -3   9    5.74    0.81
  -1  -3  -9    4.59    0.87
  -1   3  -9    3.37    0.78
  -1   3  -9    4.46    1.11
  -1  -3  -9    5.33    1.05
   1  -3  10  155.97    6.96
  -1  -3 -10  144.33    7.36
  -1   3 -10  131.42    7.29
   1  -3  10  156.71    7.02
  -1   3 -10  132.00    6.96
   1  -3  11    0.10    0.57
  -1  -3 -11   -0.30    0.35
  -1   3 -11   -0.09    0.34
  -1  -3 -11   -0.17    0.89
  -1   3 -11   -0.35    0.94
   1  -3  11   -0.58    0.65
  -1   3 -11   -0.67    0.38
  -1  -3 -12   12.24    0.82
  -1   3 -12   12.48    0.83
  -1   3 -12   13.21    1.02
  -1  -3 -12   11.70    0.98
  -1   3 -12   10.96    0.84
  -1  -3 -12   11.48    0.77
  -1  -3 -12   11.69    0.89
  -1  -3 -12   10.88    0.73
  -1  -3 -12   13.10    0.89
  -1   3 -12   12.22    0.90
   1  -3  12   11.44    1.22
  -1   3 -12   11.24    0.65
  -1  -3 -12   11.90    0.89
  -1   3 -12   11.47    0.88
  -1   3 -12   13.07    0.95
  -1  -3 -12    9.98    0.85
  -1   3 -12    9.32    1.53
  -1  -3 -12   11.28    0.95
  -1  -3 -12   11.54    1.58
  -1   3 -12   10.42    0.94
   1  -3  12   12.54    1.33
   1  -3  13   32.15    2.26
   1  -3  13   31.62    2.18
  -1  -3 -13   31.52    1.56
  -1  -3 -13   27.55    1.66
  -1  -3 -13   30.45    1.59
  -1   3 -13   31.91    1.62
  -1   3 -13   31.95    1.71
  -1  -3 -13   30.72    1.67
  -1   3 -13   28.07    1.74
  -1   3 -13   29.33    1.70
  -1  -3 -13   28.16    1.68
  -1  -3 -13   31.83    1.73
  -1   3 -13   33.86    1.89
  -1   3 -13   31.30    1.66
  -1  -3 -13   26.93    1.76
  -1  -3 -13   29.39    1.79
  -1   3 -13   25.29    1.75
  -1  -3 -13   26.46    2.62
  -1   3 -13   26.38    2.61
   1  -3  14    6.73    1.11
  -1  -3 -14    6.46    0.69
  -1   3 -14    6.73    0.74
   1  -3  14    4.11    0.96
  -1  -3 -14    6.05    0.78
  -1  -3 -14    6.22    0.58
  -1  -3 -14    7.00    0.66
  -1   3 -14    7.15    0.68
  -1   3 -14    3.97    1.39
  -1  -3 -14    3.00    1.25
  -1   3 -14    5.32    0.85
  -1  -3 -14    4.30    0.81
  -1  -3 -14    6.66    0.79
  -1   3 -14    7.16    0.91
  -1  -3 -14    6.46    0.82
  -1  -3 -14    5.84    0.74
  -1   3 -14    5.14    0.79
  -1   3 -14    5.84    0.74
  -1  -3 -14    6.47    0.75
  -1  -3 -15   11.31    1.02
  -1   3 -15   12.82    1.11
  -1  -3 -15   13.74    1.06
  -1   3 -15   14.13    1.06
  -1  -3 -15   13.66    0.86
  -1  -3 -15   13.29    1.08
  -1   3 -15   15.97    1.07
  -1  -3 -15   14.13    0.99
  -1  -3 -15   12.03    1.05
  -1  -3 -15   11.61    1.10
  -1   3 -15   11.64    1.20
  -1   3 -15   12.04    0.89
  -1   3 -16    7.13    0.75
  -1  -3 -16    7.57    0.70
  -1  -3 -16    6.82    0.79
  -1   3 -16    6.67    0.85
  -1  -3 -16    7.45    0.80
  -1   3 -16    5.08    0.72
  -1  -3 -16    6.59    0.82
  -1   3 -16    7.85    1.01
  -1  -3 -16    7.85    0.88
  -1   3 -16    7.91    0.68
  -1   3 -17   21.91    1.45
  -1  -3 -17   20.57    1.34
  -1   3 -17   19.83    1.34
  -1  -3 -17   19.43    1.32
  -1  -3 -17   23.89    1.40
  -1  -3 -17   19.08    1.37
  -1   3 -17   23.02    1.54
  -1   3 -17   22.06    1.31
  -1  -3 -17   21.31    1.23
  -1   3 -18    3.21    0.59
  -1  -3 -18    1.79    0.56
  -1   3 -18    2.75    0.67
  -1  -3 -18    2.64    0.54
  -1   3 -18    1.63    0.70
  -1   3 -19    3.44    0.65
  -1   3 -19    4.00    0.67
  -1   3 -20    1.45    0.45
   1   4 -20   20.11    1.18
   1   4 -20   21.94    1.25
   1   4 -19    2.18    0.56
   1   4 -19    2.28    0.67
   1   4 -18    0.91    0.49
   1   4 -18    0.61    0.41
   1   4 -18    0.10    0.59
   1   4 -17    1.41    0.55
   1   4 -17    1.63    0.46
   1   4 -17    1.05    0.64
   1   4 -16   61.54    3.03
   1  -4 -16   59.36    2.96
   1  -4 -16   60.20    2.98
   1   4 -16   60.38    3.07
   1  -4 -16   57.98    2.98
   1   4 -16   55.95    2.97
   1  -4 -16   63.69    2.83
   1   4 -16   61.00    2.85
   1  -4 -16   55.15    3.05
   1  -4 -15    3.44    0.61
   1   4 -15    2.46    0.63
   1  -4 -15    3.45    0.50
   1   4 -15    2.46    0.55
   1  -4 -15    2.71    0.55
   1  -4 -15    3.05    0.72
   1  -4 -15    2.67    0.65
   1  -4 -15    2.87    0.63
   1   4 -15    2.86    0.72
   1  -4 -15    1.17    0.57
   1   4 -15    2.26    0.61
  -1  -4  14    1.37    0.74
   1   4 -14    1.31    0.61
   1  -4 -14    2.63    0.57
   1  -4 -14    1.72    0.37
   1  -4 -14    2.17    0.43
   1  -4 -14    1.55    0.47
   1   4 -14    0.91    0.47
   1   4 -14    1.95    0.59
   1  -4 -14    1.96    0.57
   1  -4 -14    1.97    0.55
   1   4 -14    2.41    0.69
   1  -4 -14    2.02    0.61
   1  -4 -14    2.21    0.74
   1   4 -14    2.21    0.58
   1  -4 -13   27.32    1.29
  -1  -4  13   26.28    2.08
   1   4 -13   24.43    1.55
   1  -4 -13   26.77    1.56
   1  -4 -13   27.36    1.38
   1  -4 -13   27.88    1.42
   1   4 -13   24.90    1.43
   1  -4 -13   27.31    1.43
   1   4 -13   24.00    1.59
   1  -4 -13   25.97    1.52
   1   4 -13   25.41    1.54
   1  -4 -13   23.15    1.51
   1  -4 -13   23.93    1.61
   1  -4 -13   26.49    1.56
   1   4 -13   27.55    1.69
   1   4 -13   27.64    1.48
   1   4 -12   -0.18    0.45
   1   4 -12    0.14    0.66
   1  -4 -12   -0.28    0.46
   1   4 -12   -0.27    0.45
   1  -4 -12   -0.54    0.44
   1   4 -12    0.42    0.49
   1  -4 -12    0.13    0.24
   1  -4 -12   -0.32    0.34
   1   4 -12    0.21    0.46
   1  -4 -12    0.74    0.46
   1  -4 -12   -0.68    0.54
   1  -4 -12   -0.38    0.92
   1   4 -12   -0.17    0.49
   1   4 -12   -0.38    0.93
  -1  -4  12   -0.13    0.74
   1   4 -12    0.13    0.53
   1  -4 -12    0.31    0.56
   1  -4 -12    0.48    0.47
   1  -4 -12   -0.03    0.35
   1  -4 -12   -0.03    0.32
   1  -4 -12    0.23    0.38
   1   4 -12   -0.24    0.40
   1   4 -11    2.70    0.59
  -1  -4  11    3.22    0.78
   1  -4 -11    3.17    0.42
   1  -4 -11    4.11    0.34
   1  -4 -11    2.20    0.98
   1   4 -11    2.75    1.09
  -1  -4  11    4.01    0.93
   1  -4 -11    3.74    0.46
   1   4 -11    3.39    0.44
   1  -4 -11    3.41    0.82
   1   4 -11    3.51    0.50
   1   4 -11    1.96    0.80
   1   4 -11    3.11    0.44
   1  -4 -10    2.48    0.75
   1   4 -10    2.36    0.75
   1  -4 -10    0.89    0.91
   1   4 -10    1.06    0.93
  -1  -4  10    2.17    0.71
  -1  -4  10    2.12    0.67
  -1  -4   9   15.03    1.33
  -1   4   9   16.58    1.09
   1   4  -9   14.93    1.53
   1  -4  -9   14.96    1.48
  -1  -4   9   17.91    1.33
   1   4  -9   15.33    1.34
   1  -4  -9   15.53    1.33
  -1  -4   8   18.19    1.33
  -1   4   8   15.71    1.07
  -1   4   8   13.86    1.02
   1   4  -8   13.70    1.38
   1  -4  -8   15.02    1.40
   1  -4  -8   14.85    1.19
   1   4  -8   17.56    1.28
  -1  -4   8   16.60    1.22
  -1   4   8   14.47    0.92
  -1   4   7   21.39    1.16
  -1  -4   7   25.38    1.53
  -1   4   7   23.56    1.24
  -1  -4   7   22.63    1.55
  -1   4   7   23.22    1.36
   1   4  -7   23.13    1.15
  -1  -4   7   22.69    1.26
   1   4  -7   21.94    1.48
   1  -4  -7   22.79    1.47
   1  -4  -7   22.63    1.69
   1   4  -7   21.33    1.64
  -1  -4   6 1152.97   49.79
  -1   4   6 1163.33   49.59
  -1   4   6 1078.93   49.51
  -1  -4   6 1164.70   49.84
   1   4  -6 1175.74   49.53
  -1   4   6 1183.71   49.70
  -1  -4   6 1166.76   49.63
   1  -4  -6 1153.59   49.50
   1   4  -6 1163.45   49.78
   1  -4  -6 1143.41   49.76
   1  -4  -6 1190.01   49.95
   1   4  -6 1129.35   49.92
   1   4  -5   74.73    3.80
   1  -4  -5   82.07    3.82
  -1  -4   5   77.84    3.87
  -1   4   5   79.73    3.62
  -1   4   5   81.67    3.70
  -1  -4   5   83.16    3.92
  -1  -4   5   77.24    3.67
   1  -4  -5   82.51    3.64
   1  -4  -5   84.07    3.79
   1   4  -5   83.52    3.67
  -1   4   5   85.92    3.82
   1   4  -5   81.83    3.97
   1  -4  -5   79.92    3.94
   1  -4  -4    9.19    0.67
   1   4  -4    7.67    0.65
  -1   4   4    9.32    0.61
  -1  -4   4    7.29    0.75
  -1  -4   4    7.76    0.61
  -1   4   4    8.96    0.69
   1   4  -4    9.65    0.62
   1  -4  -4    9.75    0.57
   1  -4  -4    9.65    0.72
   1   4  -4    6.88    0.74
   1  -4  -4    9.25    0.79
   1   4  -3    0.37    0.23
   1   4  -3    0.33    0.34
   1  -4  -3    0.13    0.27
   1   4  -3    0.41    0.27
   1  -4  -3    0.22    0.37
   1  -4  -3    0.17    0.35
   1   4  -3    0.04    0.38
  -1  -4   3    0.52    0.32
  -1   4   3    0.04    0.37
   1   4  -2   15.14    0.90
  -1  -4   2   13.51    0.89
   1   4  -2   13.70    0.76
   1  -4  -2   13.59    0.75
   1   4  -2   15.38    0.83
  -1  -4   1  437.49   16.28
   1   4  -1  345.79   16.01
   1  -4  -1  355.50   16.00
  -1  -4   1  415.74   16.27
   1  -4  -1  436.71   16.28
  -1   4   1  444.82   16.27
   1   4  -1  429.10   16.24
  -1   4   0  570.66   24.85
  -1  -4   0  563.47   24.86
   1  -4   0  570.28   24.85
  -1  -4   0  580.78   24.88
  -1   4   0  559.65   24.83
  -1  -4   0  584.82   24.73
   1   4   1    1.20    0.49
   1  -4   1    1.94    0.38
   1  -4   1    1.45    0.44
  -1   4  -1    2.43    0.41
   1   4   1    2.03    0.43
  -1  -4  -1    1.43    0.21
  -1   4  -1    1.40    0.22
  -1  -4  -1    1.32    0.46
   1  -4   2  225.66    9.33
   1   4   2  202.94    9.29
  -1   4  -2  203.36    9.24
   1   4   2  207.21    9.27
  -1  -4  -2  211.04    9.30
   1  -4   2  228.00    9.30
   1   4   2  212.90    9.31
  -1   4  -2  210.56    9.22
  -1  -4  -2  203.08    9.20
  -1   4  -2  207.90    9.21
  -1   4  -3   35.61    1.72
   1   4   3   36.05    1.80
   1   4   3   34.70    1.74
   1  -4   3   36.31    1.76
  -1  -4  -3   35.89    1.79
  -1  -4  -3   30.43    1.80
  -1   4  -3   33.31    1.78
  -1  -4  -3   33.14    1.77
   1   4   3   34.91    1.83
   1  -4   4  292.58   11.86
   1   4   4  271.10   11.81
  -1   4  -4  264.99   11.54
   1   4   4  279.60   11.74
   1   4   4  269.84   11.77
  -1   4  -4  271.88   11.65
   1  -4   4  250.17   11.69
  -1  -4  -4  273.45   11.58
  -1  -4  -4  271.46   11.76
  -1  -4  -4  263.02   11.81
  -1   4  -4  259.75   11.72
  -1   4  -4  246.22   11.83
  -1  -4  -4  260.24   11.84
  -1  -4  -5  420.87   18.55
  -1   4  -5  410.67   18.53
   1  -4   5  419.89   18.61
   1   4   5  417.70   18.57
   1  -4   5  417.90   18.62
  -1  -4  -5  417.19   18.56
  -1   4  -5  412.17   18.69
  -1  -4  -5  428.39   18.70
   1   4   5  442.51   18.54
  -1   4  -5  416.46   18.36
   1   4   5  423.46   18.48
  -1  -4  -5  433.64   18.30
  -1  -4  -5  427.96   18.49
   1  -4   5  428.52   18.44
   1   4   6   45.25    2.20
  -1   4  -6   42.53    1.97
   1   4   6   43.67    2.14
   1  -4   6   43.73    2.07
  -1  -4  -6   44.57    2.15
   1   4   6   41.52    2.02
   1  -4   6   44.66    2.33
   1   4   6   42.33    2.25
  -1   4  -6   40.71    2.27
  -1  -4  -6   41.46    2.27
   1  -4   6   48.52    2.39
  -1   4  -6   39.39    2.43
  -1  -4  -6   42.89    2.45
   1  -4   7  628.37   26.58
   1  -4   7  586.47   26.48
   1   4   7  580.28   26.17
   1   4   7  632.60   26.43
  -1   4  -7  628.07   26.75
  -1  -4  -7  589.09   26.69
  -1  -4  -7  605.89   26.50
  -1   4  -7  623.74   26.50
   1   4   7  606.21   26.29
   1   4   7  616.99   26.32
   1  -4   8  254.14   10.90
   1  -4   8  245.46   10.82
   1   4   8  238.32   10.69
  -1  -4  -8  232.45   11.04
  -1   4  -8  229.64   11.06
  -1  -4  -8  239.74   10.82
  -1   4  -8  233.39   10.81
   1   4   8  233.36   10.54
   1  -4   9    4.21    0.77
   1   4   9    3.04    0.56
   1  -4   9    3.22    0.67
  -1  -4  -9    3.06    0.96
  -1   4  -9    0.95    0.77
   1  -4  10   77.16    4.02
   1   4  10   73.98    3.79
  -1   4 -10   78.62    3.54
  -1   4 -10   73.84    3.48
  -1  -4 -10   75.83    4.37
  -1   4 -10   68.90    4.33
  -1   4 -11   15.56    0.95
  -1   4 -11   15.78    0.91
  -1   4 -11   15.53    1.05
  -1  -4 -11   14.00    1.01
  -1  -4 -11   14.79    0.98
  -1  -4 -11   14.90    0.90
   1  -4  11   16.37    1.46
  -1   4 -11   14.77    0.80
   1  -4  11   15.57    1.41
  -1  -4 -11   16.25    0.93
  -1   4 -11   15.72    0.92
  -1   4 -11   14.81    1.74
  -1  -4 -11   13.52    1.65
  -1  -4 -12  200.40    7.78
  -1  -4 -12  182.46    7.80
  -1   4 -12  185.45    7.80
  -1   4 -12  172.64    7.93
  -1  -4 -12  169.05    7.87
  -1  -4 -12  164.91    7.86
  -1   4 -12  164.09    7.87
  -1  -4 -12  160.87    7.93
  -1  -4 -12  168.68    7.91
  -1  -4 -12  173.83    7.86
  -1  -4 -12  180.41    7.78
  -1   4 -12  182.80    7.82
  -1   4 -12  183.63    7.77
  -1  -4 -12  178.51    7.78
  -1  -4 -12  169.86    7.86
  -1   4 -12  178.95    7.92
   1  -4  12  176.26    8.44
  -1   4 -12  175.98    7.68
  -1   4 -12  158.37    7.94
  -1   4 -12  154.58    8.82
  -1  -4 -12  151.81    7.92
  -1  -4 -12  184.69    8.99
   1  -4  12  192.43    8.61
  -1   4 -13    4.38    0.57
  -1  -4 -13    4.70    0.57
  -1  -4 -13    5.69    0.65
  -1  -4 -13    3.78    0.61
  -1   4 -13    4.86    0.73
  -1   4 -13    3.99    0.64
  -1  -4 -13    4.49    0.71
  -1  -4 -13    4.54    0.69
  -1  -4 -13    6.22    0.57
  -1  -4 -13    3.76    0.70
  -1   4 -13    4.72    0.65
  -1   4 -13    5.92    0.71
  -1  -4 -13    4.59    0.60
   1  -4  13    4.50    0.95
  -1   4 -13    3.44    1.25
  -1   4 -13    3.39    0.71
  -1  -4 -13    4.46    0.72
  -1  -4 -13    3.59    1.32
  -1  -4 -13    4.94    0.51
  -1   4 -13    4.47    0.56
   1  -4  13    6.24    1.13
  -1   4 -13    4.98    0.40
  -1  -4 -14   98.59    4.51
  -1   4 -14   92.39    4.57
  -1  -4 -14   94.62    4.50
  -1   4 -14   90.09    4.49
  -1   4 -14  102.97    4.71
  -1  -4 -14   90.77    4.57
  -1  -4 -14  102.27    4.38
  -1  -4 -14   92.11    4.49
  -1   4 -14  100.67    4.42
  -1   4 -14   96.11    4.53
  -1  -4 -14   98.92    4.49
   1  -4  14   98.70    5.25
  -1  -4 -14   96.95    5.68
  -1  -4 -14   86.41    4.57
  -1   4 -14   79.38    5.49
  -1  -4 -14   94.62    4.35
  -1  -4 -15    9.50    0.89
  -1  -4 -15   11.54    0.76
  -1   4 -15    9.76    0.98
  -1   4 -15    8.65    0.88
  -1  -4 -15    8.57    0.85
  -1  -4 -15    9.15    0.86
  -1   4 -15    7.29    0.84
  -1  -4 -15    9.65    0.82
  -1  -4 -15    9.08    0.92
  -1   4 -15   11.27    1.09
  -1  -4 -16    7.18    0.76
  -1   4 -16    5.35    0.73
  -1   4 -16    5.74    0.87
  -1  -4 -16    6.02    0.71
  -1   4 -16    6.68    0.74
  -1   4 -16    7.32    0.98
  -1  -4 -16    5.72    0.74
  -1  -4 -17    5.51    0.66
  -1  -4 -17    4.25    0.61
  -1   4 -17    4.14    0.67
  -1   4 -17    4.53    0.79
  -1   4 -17    4.39    0.61
  -1   4 -17    6.78    0.90
  -1   4 -18    5.42    0.77
  -1   4 -18    6.14    0.85
  -1   4 -19   29.75    1.65
  -1   4 -19   30.58    1.71
  -1   4 -20    0.18    0.37
  -1   4 -20   -0.41    0.43
   1   5 -20    1.05    0.37
   1   5 -19    1.79    0.51
   1   5 -18    5.10    0.70
   1   5 -18    4.09    0.57
   1   5 -17    2.16    0.69
   1   5 -17    2.57    0.57
   1  -5 -16   22.33    1.22
   1  -5 -16   24.32    1.42
   1   5 -16   21.30    1.55
   1   5 -16   19.14    1.40
   1  -5 -16   21.92    1.34
   1   5 -16   20.40    1.33
   1   5 -16   21.92    1.41
   1  -5 -15    3.14    0.67
   1  -5 -15    3.44    0.51
   1   5 -15    1.50    0.52
   1  -5 -15    2.12    0.62
   1   5 -15    1.94    0.78
   1   5 -15    2.58    0.65
   1  -5 -15    1.45    0.56
   1   5 -15    1.12    0.56
   1  -5 -15    2.38    0.54
   1   5 -15    1.56    0.66
   1   5 -14    2.21    0.49
  -1  -5  14    1.74    0.80
   1  -5 -14    2.50    0.44
   1  -5 -14    2.49    0.48
   1  -5 -14    1.24    0.65
   1  -5 -14    1.42    0.48
   1   5 -14    1.22    0.48
   1   5 -14    1.90    0.65
   1  -5 -14    1.84    0.53
   1   5 -14    1.82    0.56
   1  -5 -14    1.29    0.52
   1  -5 -14    1.79    0.58
   1  -5 -14    2.86    0.70
   1   5 -14    1.29    0.77
   1  -5 -14    2.40    0.57
   1   5 -14    1.99    0.60
   1   5 -14    2.34    0.60
   1  -5 -13    8.08    0.53
   1  -5 -13    8.24    0.68
  -1  -5  13    8.86    1.23
   1  -5 -13    8.04    0.65
   1  -5 -13    8.54    0.68
   1  -5 -13    7.37    0.79
   1   5 -13    7.68    0.67
   1  -5 -13    7.23    0.66
   1   5 -13    6.58    0.74
   1  -5 -13    8.35    0.77
   1  -5 -13    6.43    0.73
   1   5 -13    7.93    0.85
   1  -5 -13    7.51    0.87
   1  -5 -13    7.12    0.79
   1   5 -13    9.00    0.95
   1  -5 -13    6.35    0.73
   1   5 -13    7.59    0.81
   1   5 -13    7.62    0.68
   1   5 -13    8.35    0.76
   1  -5 -12   13.65    0.91
   1  -5 -12   15.19    0.80
  -1  -5  12   13.74    1.48
   1  -5 -12   12.82    0.88
   1  -5 -12   14.25    0.90
   1  -5 -12   15.31    1.02
   1  -5 -12   14.91    1.03
   1   5 -12   17.00    1.19
   1  -5 -12   13.89    1.01
   1  -5 -12   12.01    1.07
   1   5 -12   14.53    1.08
   1   5 -12   13.60    0.98
   1  -5 -12   12.64    0.96
   1  -5 -12   11.86    0.96
   1  -5 -12   13.79    0.88
   1   5 -12   14.22    0.90
   1   5 -12   15.29    0.98
   1   5 -12   15.08    0.91
   1  -5 -11   15.84    0.90
   1  -5 -11   14.59    1.01
   1   5 -11   16.26    1.14
   1   5 -11   15.46    0.91
   1  -5 -11   15.39    0.91
   1  -5 -11   15.50    0.82
   1  -5 -11   14.86    0.92
   1  -5 -11   14.84    1.01
  -1   5  11   13.62    1.26
   1   5 -11   13.97    0.78
   1   5 -11   13.00    1.02
  -1  -5  11   16.57    1.52
   1   5 -11   14.64    0.95
   1   5 -11   15.13    0.91
   1  -5 -11   13.72    1.60
   1   5 -11   15.15    1.71
   1  -5 -11   13.12    0.90
   1  -5 -11   17.06    1.01
  -1  -5  10    9.24    1.16
   1  -5 -10    7.08    1.22
   1   5 -10   11.11    1.37
   1  -5 -10   10.37    0.72
  -1   5  10    8.36    1.00
   1  -5 -10   10.07    1.12
   1   5 -10   11.73    0.71
   1   5 -10    9.72    1.11
   1   5 -10    9.83    0.73
  -1   5   9   23.75    1.43
  -1   5   9   20.35    1.37
   1  -5  -9   21.10    1.58
   1   5  -9   20.06    1.57
   1   5  -9   21.95    1.80
   1  -5  -9   20.67    1.80
  -1  -5   9   23.20    1.70
  -1  -5   8    1.04    0.65
  -1   5   8    1.03    0.53
  -1   5   8    0.92    0.43
   1  -5  -8    0.11    0.70
   1   5  -8    0.34    0.70
   1   5  -8    0.32    0.52
   1  -5  -8    0.15    0.51
  -1   5   8    0.96    0.29
  -1   5   7    4.86    0.49
  -1  -5   7    5.75    0.88
  -1   5   7    5.48    0.74
   1   5  -7    5.61    0.46
  -1   5   7    5.33    0.64
  -1  -5   7    4.36    0.53
   1  -5  -7    4.90    0.40
   1   5  -7    4.41    0.70
   1  -5  -7    4.80    0.66
   1   5  -7    3.97    0.87
   1  -5  -7    3.42    0.81
  -1   5   6  193.20    8.80
  -1  -5   6  218.18    9.14
   1  -5  -6  205.49    8.72
  -1  -5   6  186.86    8.86
  -1   5   6  198.83    8.94
   1   5  -6  198.03    8.76
   1   5  -6  190.42    9.10
   1  -5  -6  200.00    9.11
   1   5  -6  198.45    8.95
   1  -5  -6  203.15    8.95
  -1  -5   5  120.97    5.56
   1  -5  -5  112.27    5.36
   1   5  -5  110.41    5.36
   1  -5  -5  120.68    5.24
  -1  -5   5  118.92    5.40
   1  -5  -5  121.82    5.43
  -1   5   5  116.94    5.44
   1   5  -5  111.58    5.28
   1  -5  -5  124.71    5.53
   1   5  -5  125.76    5.55
   1   5  -4    9.84    0.59
   1   5  -4   11.02    0.74
  -1   5   4   10.33    0.81
  -1  -5   4    9.11    0.73
   1  -5  -4    9.73    0.64
   1  -5  -4   10.35    0.82
  -1  -5   4    9.63    0.79
   1   5  -4    8.28    0.67
   1  -5  -4    9.00    0.67
   1   5  -4    8.80    0.79
  -1   5   3  264.70   10.97
   1   5  -3  255.72   10.88
  -1  -5   3  252.48   10.92
   1  -5  -3  250.73   10.95
  -1  -5   3  247.11   10.95
   1  -5  -3  237.90   10.77
   1   5  -3  233.48   10.77
   1   5  -3  252.67   10.79
   1   5  -2   80.70    3.52
  -1   5   2   83.02    3.59
  -1  -5   2   82.29    3.58
  -1  -5   2   79.87    3.58
   1   5  -2   80.56    3.45
  -1  -5   1   98.61    4.41
  -1  -5   1   95.04    4.38
   1  -5  -1   92.34    4.36
   1  -5  -1   92.98    4.10
   1   5  -1   94.27    4.34
  -1   5   1   93.21    4.37
  -1  -5   0  378.33   16.52
   1  -5   0  389.92   16.52
  -1  -5   0  384.15   16.55
  -1   5   0  368.97   16.48
  -1  -5   0  371.80   16.33
  -1  -5  -1   31.83    1.83
  -1   5  -1   36.12    1.81
   1   5   1   33.90    1.81
  -1   5  -1   35.32    1.76
   1   5   1   33.27    1.81
   1  -5   1   32.75    1.80
   1  -5   2   39.02    1.93
  -1   5  -2   39.50    1.92
   1   5   2   37.19    1.95
  -1  -5  -2   37.66    1.96
   1  -5   2   37.82    1.92
  -1  -5  -2   36.47    1.72
  -1   5  -2   32.51    1.72
   1   5   2   37.96    1.95
  -1   5  -2   38.71    1.86
   1   5   3   10.99    0.86
   1  -5   3   12.77    0.87
  -1  -5  -3    9.73    0.89
   1  -5   3    9.63    0.79
  -1  -5  -3    8.80    0.81
  -1   5  -3    9.63    0.72
  -1  -5  -3    8.92    0.69
  -1   5  -3    9.61    0.75
   1   5   3   11.13    0.87
   1   5   4   27.37    1.58
   1   5   4   27.67    1.53
  -1   5  -4   29.31    1.46
  -1  -5  -4   27.74    1.57
   1  -5   4   28.27    1.52
  -1  -5  -4   27.03    1.61
   1   5   4   26.69    1.61
  -1   5  -4   26.34    1.31
  -1  -5  -4   28.68    1.57
  -1   5  -4   26.54    1.56
   1   5   5    0.52    0.52
  -1   5  -5    0.48    0.32
  -1  -5  -5    0.43    0.43
  -1  -5  -5    1.01    0.24
   1  -5   5    0.50    0.38
   1   5   5    0.64    0.40
   1   5   5    0.82    0.54
   1  -5   5    0.12    0.55
  -1   5  -5    0.33    0.51
  -1  -5  -5    0.32    0.52
   1  -5   6   25.81    1.76
   1  -5   6   27.89    1.52
  -1  -5  -6   29.26    1.34
  -1  -5  -6   31.46    1.62
   1  -5   6   27.66    1.76
   1   5   6   28.39    1.72
  -1  -5  -6   26.84    1.79
  -1   5  -6   28.70    1.84
   1   5   6   26.69    1.58
  -1   5  -6   29.18    1.43
   1   5   6   28.52    1.65
   1  -5   7   95.23    4.78
   1  -5   7  105.05    4.80
   1   5   7   97.57    4.68
  -1   5  -7   91.20    4.85
  -1  -5  -7   94.64    4.87
   1   5   7  101.40    4.59
   1   5   7   93.54    4.52
   1  -5   8   52.34    3.08
   1   5   8   59.24    2.99
   1  -5   8   59.95    3.12
  -1   5  -8   53.12    3.22
  -1  -5  -8   53.41    3.24
   1   5   8   59.32    2.87
  -1   5  -9   -0.27    0.84
  -1  -5  -9    1.06    0.83
   1  -5   9    1.07    0.69
   1  -5   9    1.18    0.63
   1   5   9    1.26    0.54
   1  -5  10   11.03    1.18
  -1  -5 -10    7.57    1.21
  -1   5 -10    6.33    1.17
   1   5  10    9.08    0.89
   1   5  10    8.61    0.93
   1  -5  10    7.88    1.05
  -1   5 -10    8.19    0.67
  -1   5 -10    9.39    0.63
  -1  -5 -10    7.76    0.64
  -1   5 -11   36.08    1.80
  -1  -5 -11   35.43    1.79
  -1   5 -11   34.75    1.94
  -1  -5 -11   34.65    1.91
  -1  -5 -11   38.56    1.83
  -1  -5 -11   37.91    1.89
  -1   5 -11   37.00    1.84
  -1   5 -11   35.81    1.80
  -1  -5 -11   35.08    1.81
  -1  -5 -11   35.39    1.70
   1  -5  11   34.56    2.43
  -1   5 -11   37.43    1.72
   1  -5  11   38.37    2.44
  -1  -5 -11   38.97    1.82
  -1  -5 -11   28.39    2.56
  -1   5 -11   33.11    2.62
  -1   5 -12    1.18    0.40
  -1  -5 -12    0.75    0.38
  -1   5 -12    1.97    0.55
  -1  -5 -12    0.81    0.45
  -1   5 -12    0.14    0.45
  -1  -5 -12    1.06    0.50
  -1   5 -12    2.52    0.67
  -1  -5 -12    1.67    0.41
  -1  -5 -12    1.53    0.55
  -1   5 -12    1.00    0.47
  -1   5 -12    1.66    0.45
  -1  -5 -12    1.12    0.39
  -1  -5 -12    1.25    0.26
  -1  -5 -12    1.72    0.46
  -1   5 -12    1.95    0.29
  -1  -5 -12    1.61    0.39
  -1   5 -12    0.46    0.54
  -1  -5 -12    0.62    0.47
  -1   5 -12   -0.19    1.08
  -1  -5 -12   -0.19    1.10
   1  -5  12    2.18    0.87
  -1   5 -13   41.62    1.98
  -1   5 -13   36.87    2.04
  -1  -5 -13   37.26    2.05
  -1   5 -13   41.35    2.17
  -1  -5 -13   35.61    2.11
  -1  -5 -13   41.28    2.12
  -1  -5 -13   41.73    1.98
  -1  -5 -13   41.90    2.11
  -1  -5 -13   38.66    1.97
  -1   5 -13   36.53    2.08
  -1  -5 -13   39.95    2.06
  -1   5 -13   40.11    1.84
  -1  -5 -13   42.72    1.96
   1  -5  13   39.69    2.72
  -1   5 -13   38.15    1.95
  -1   5 -13   34.46    2.95
  -1  -5 -13   33.63    2.11
  -1   5 -13   34.24    2.12
  -1  -5 -13   32.38    2.90
  -1  -5 -14    1.74    0.44
  -1   5 -14    2.74    0.51
   1  -5  14    1.77    0.82
  -1   5 -14    2.40    0.59
  -1   5 -14    2.17    0.65
  -1  -5 -14    1.99    0.50
  -1   5 -14    1.68    0.56
  -1  -5 -14    2.75    0.55
  -1  -5 -14    2.30    0.66
  -1  -5 -14    2.09    0.46
  -1  -5 -14    1.72    0.59
  -1  -5 -14    2.47    0.59
  -1  -5 -15    2.18    0.46
  -1  -5 -15    2.58    0.69
  -1  -5 -15    1.44    0.58
  -1  -5 -15    2.20    0.52
  -1   5 -15    1.22    0.55
  -1  -5 -15    1.85    0.56
  -1   5 -15    3.32    0.71
  -1   5 -15    2.59    0.52
  -1   5 -15    1.63    0.56
  -1  -5 -16   14.91    1.13
  -1   5 -16   18.08    1.25
  -1  -5 -16   15.24    1.05
  -1   5 -16   15.29    1.10
  -1  -5 -16   17.31    1.12
  -1   5 -16   16.09    1.13
  -1  -5 -16   16.37    1.16
  -1   5 -16   16.50    1.01
  -1  -5 -17    7.27    0.70
  -1   5 -17    7.14    0.71
  -1   5 -17    7.99    0.85
  -1   5 -17    5.15    0.67
  -1  -5 -17    7.41    0.79
  -1   5 -17    8.20    0.98
  -1   5 -18    0.99    0.53
  -1   5 -18    0.52    0.64
  -1   5 -19    5.23    0.63
  -1   5 -19    5.03    0.69
  -1   5 -20   33.43    1.66
  -1   5 -20   33.59    1.70
   1   6 -19   23.95    1.29
   1   6 -19   21.87    1.37
   1   6 -18   20.85    1.22
   1   6 -18   19.36    1.31
   1   6 -18   17.34    1.13
   1   6 -17   47.05    2.45
   1   6 -17   48.21    2.28
   1   6 -17   46.49    2.41
   1   6 -17   47.03    2.58
   1  -6 -16    1.13    0.63
   1  -6 -16    0.27    0.39
   1   6 -16   -0.07    0.72
   1  -6 -16    0.40    0.52
   1   6 -16   -0.34    0.62
   1   6 -16    0.32    0.47
   1   6 -16   -0.11    0.55
   1   6 -15   11.40    1.02
   1   6 -15   11.50    1.16
   1  -6 -15   12.55    0.99
   1   6 -15   11.41    0.92
   1   6 -15    9.88    1.00
   1  -6 -15   13.89    0.88
   1  -6 -15   10.52    0.98
   1   6 -15   12.78    0.87
   1  -6 -14   10.64    0.76
   1  -6 -14   12.15    0.83
   1  -6 -14    9.99    0.97
   1  -6 -14   11.54    0.94
   1   6 -14    9.60    1.06
   1   6 -14   10.27    0.83
   1   6 -14    9.89    0.85
   1   6 -14   10.59    0.98
   1  -6 -14    9.12    0.83
   1  -6 -14   10.70    0.64
   1   6 -14   11.10    0.98
   1  -6 -13   -0.17    0.42
   1  -6 -13   -0.38    0.58
   1  -6 -13   -0.19    0.45
   1  -6 -13    0.02    0.28
   1  -6 -13    0.15    0.43
   1   6 -13   -0.03    0.45
   1   6 -13   -0.58    0.73
   1  -6 -13   -0.15    0.51
   1  -6 -13   -0.53    0.40
   1   6 -13   -0.38    0.44
   1   6 -13   -0.46    0.56
   1   6 -13   -0.51    0.49
   1  -6 -13   -0.63    0.49
  -1  -6  13    0.16    0.76
   1   6 -13   -0.04    0.53
   1  -6 -12   71.55    3.16
   1  -6 -12   65.36    3.01
   1  -6 -12   71.67    3.12
   1   6 -12   66.78    3.37
   1  -6 -12   67.43    3.22
   1  -6 -12   70.65    3.22
   1  -6 -12   63.89    3.12
  -1  -6  12   67.58    3.90
   1  -6 -12   66.22    3.08
   1   6 -12   66.99    3.10
   1   6 -12   64.59    3.26
   1  -6 -12   64.05    3.17
   1   6 -12   65.54    3.11
   1   6 -12   64.15    3.15
   1   6 -12   62.45    2.99
   1  -6 -11    5.75    0.62
   1  -6 -11    4.55    0.49
   1   6 -11    5.29    0.54
   1   6 -11    4.96    0.57
   1  -6 -11    5.16    0.57
   1   6 -11    5.00    0.65
   1  -6 -11    5.47    0.45
   1  -6 -11    5.75    0.59
   1  -6 -11    6.06    0.54
   1   6 -11    4.73    0.40
  -1   6  11    4.32    0.84
  -1  -6  11    6.90    1.05
   1  -6 -11    5.96    0.64
   1  -6 -11    6.46    0.67
  -1  -6  10    0.13    0.69
   1  -6 -10   -0.12    0.33
  -1   6  10   -0.31    0.66
   1   6 -10    0.11    0.34
   1   6 -10   -0.46    0.41
   1  -6 -10    0.27    0.26
   1  -6 -10   -0.13    0.37
   1   6 -10    0.58    0.24
   1  -6 -10    0.29    0.40
   1   6  -9   34.10    1.72
   1   6  -9   31.32    2.11
  -1   6   9   36.88    2.24
   1  -6  -9   35.62    1.76
  -1   6   9   36.95    2.09
   1  -6  -8   16.06    1.26
   1   6  -8   17.01    1.29
  -1   6   8   18.55    1.44
   1   6  -8   18.85    1.54
  -1  -6   8   17.65    1.49
  -1   6   8   17.67    1.27
  -1   6   8   18.93    1.34
  -1   6   7   25.62    1.54
  -1   6   7   22.76    1.45
   1   6  -7   20.86    1.20
  -1   6   7   20.72    1.52
   1   6  -7   21.43    1.40
   1  -6  -7   21.42    1.38
  -1  -6   7   20.89    1.33
  -1  -6   7   23.09    1.64
  -1   6   6    1.67    0.54
   1   6  -6    1.47    0.37
  -1   6   6    1.48    0.60
   1   6  -6    0.99    0.41
   1  -6  -6    1.14    0.43
   1  -6  -6    1.65    0.33
  -1  -6   6    1.60    0.49
   1  -6  -6    2.23    0.55
  -1  -6   6    2.09    0.74
  -1   6   6    1.49    0.66
   1   6  -5   64.03    3.27
   1  -6  -5   65.34    3.27
  -1   6   5   73.35    3.54
   1  -6  -5   69.42    3.21
  -1  -6   5   67.61    3.39
   1  -6  -5   73.33    3.45
  -1   6   5   77.93    3.54
  -1   6   5   68.29    3.43
   1   6  -5   71.67    3.30
   1   6  -4  399.83   19.79
  -1  -6   4  445.42   19.97
  -1   6   4  470.56   20.05
   1   6  -4  464.00   19.93
  -1  -6   4  481.58   20.06
   1  -6  -4  475.48   20.05
   1  -6  -4  473.29   19.85
  -1   6   4  469.72   20.12
   1   6  -4  476.78   19.82
  -1  -6   3   16.23    1.14
   1   6  -3   18.14    1.12
  -1   6   3   17.67    1.18
   1  -6  -3   16.13    1.19
  -1  -6   3   17.32    1.20
  -1   6   3   15.49    1.21
   1   6  -3   16.42    0.98
  -1  -6   2   74.08    3.40
  -1   6   2   66.09    3.36
   1   6  -2   64.87    3.31
  -1  -6   2   72.77    3.41
   1   6  -2   68.27    3.24
   1   6  -1   49.52    2.45
   1   6  -1   54.45    2.55
  -1  -6   1   52.22    2.58
   1  -6  -1   52.80    2.56
  -1  -6   1   52.65    2.59
  -1  -6   1   50.99    2.37
   1  -6  -1   46.04    2.20
  -1  -6   0  210.44    9.07
  -1  -6   0  201.40    8.80
  -1  -6   0  194.95    9.04
   1  -6   0  199.80    9.03
  -1   6   0  201.03    9.00
   1   6   0  197.24    8.98
  -1  -6  -1  183.83    8.23
  -1   6  -1  176.95    8.13
   1   6   1  180.36    8.15
   1  -6   1  177.46    8.15
  -1   6  -1  184.73    8.11
   1  -6   2  226.82   10.14
   1   6   2  237.72   10.19
  -1   6  -2  226.57   10.11
   1   6   2  233.95   10.18
  -1   6  -2  228.84   10.08
  -1  -6  -2  212.72   10.15
   1  -6   2  224.14   10.14
  -1  -6  -3    0.34    0.26
  -1   6  -3   -0.23    0.48
   1   6   3   -0.52    0.57
   1  -6   3    0.30    0.49
   1  -6   3    0.43    0.49
  -1  -6  -3    0.23    0.52
   1   6   3    0.36    0.52
  -1   6  -3    0.51    0.33
  -1  -6  -4  667.05   28.57
   1  -6   4  696.54   28.54
   1   6   4  639.37   28.60
  -1   6  -4  641.68   28.31
   1   6   4  659.63   28.58
  -1   6  -4  640.15   28.44
  -1  -6  -4  655.68   28.64
  -1   6  -4  664.22   28.48
  -1  -6  -4  647.76   28.45
   1  -6   4  669.10   28.65
  -1   6  -5  164.95    7.75
  -1  -6  -5  173.58    7.76
   1   6   5  179.57    7.86
   1  -6   5  165.40    7.68
  -1  -6  -5  176.89    7.76
  -1  -6  -5  171.35    7.49
   1   6   5  167.67    7.77
  -1   6  -5  166.22    7.60
  -1   6  -6   31.69    2.03
  -1  -6  -6   32.32    2.02
   1   6   6   34.52    2.03
   1  -6   6   35.38    1.88
  -1  -6  -6   35.63    1.94
   1   6   6   35.93    1.99
  -1   6  -6   35.58    1.76
  -1  -6  -7   70.65    3.81
  -1   6  -7   67.31    3.79
   1   6   7   74.47    3.74
  -1  -6  -7   73.96    3.59
   1   6   7   78.86    3.68
   1  -6   8    2.31    0.73
   1   6   8    1.23    0.54
  -1  -6  -8    1.55    0.65
  -1   6  -8    1.02    0.67
   1   6   8    1.02    0.55
  -1  -6  -9  117.66    5.39
   1   6   9  126.85    5.86
   1   6   9  121.03    5.83
   1  -6   9  125.33    6.05
  -1  -6  -9  114.30    6.06
  -1   6  -9  117.32    6.09
  -1   6  -9  117.63    5.35
  -1   6  -9  124.22    5.39
  -1   6 -10   14.69    0.89
  -1   6 -10   12.28    0.82
   1   6  10   14.05    1.21
   1   6  10   12.34    1.21
  -1  -6 -10   13.94    0.88
  -1  -6 -10   12.95    0.75
   1  -6  10   13.04    1.41
  -1  -6 -10   14.97    0.86
  -1   6 -10   12.54    0.76
  -1  -6 -10   14.53    0.91
  -1  -6 -10   12.71    1.47
  -1   6 -10   13.72    1.52
  -1   6 -11   22.96    1.23
  -1   6 -11   23.18    1.28
   1   6  11   20.17    1.59
  -1  -6 -11   23.08    1.13
  -1  -6 -11   24.46    1.27
   1  -6  11   21.39    1.89
  -1  -6 -11   22.97    1.23
  -1   6 -11   22.55    1.13
  -1   6 -11   21.75    1.36
  -1  -6 -11   20.12    1.25
  -1   6 -11   15.93    1.86
  -1  -6 -11   19.56    1.93
  -1  -6 -11   20.36    1.33
  -1  -6 -11   23.29    1.32
  -1  -6 -11   20.95    1.32
  -1  -6 -12    2.79    0.31
  -1   6 -12    2.04    0.50
  -1  -6 -12    1.36    0.48
   1  -6  12    2.62    0.93
  -1  -6 -12    1.51    0.41
  -1   6 -12    1.96    0.31
  -1  -6 -12    0.30    0.43
  -1   6 -12    1.89    0.56
  -1   6 -12    1.86    0.98
  -1  -6 -12    1.09    0.96
  -1   6 -12    2.08    0.51
  -1   6 -12    1.37    0.66
  -1  -6 -12    2.05    0.57
  -1  -6 -12    2.31    0.59
  -1  -6 -12    1.99    0.48
  -1   6 -13    0.58    0.70
  -1  -6 -13    0.32    0.53
  -1  -6 -13   -0.17    0.39
  -1   6 -13    0.22    0.25
   1  -6  13   -0.16    0.74
  -1   6 -13    0.41    0.47
  -1  -6 -13    0.15    0.24
  -1  -6 -13    0.04    0.43
  -1   6 -13   -0.51    0.45
  -1  -6 -13   -0.05    0.45
  -1   6 -13    0.30    0.57
  -1  -6 -13   -0.10    0.54
  -1  -6 -13    0.30    0.43
  -1  -6 -14   49.76    2.24
  -1  -6 -14   41.56    2.32
  -1  -6 -14   46.86    2.36
  -1   6 -14   49.07    2.57
  -1   6 -14   45.24    2.21
  -1   6 -14   43.51    2.37
  -1  -6 -14   45.26    2.23
  -1   6 -14   42.77    2.08
  -1   6 -14   46.43    2.30
  -1   6 -14   42.24    2.37
  -1  -6 -14   42.43    2.27
  -1  -6 -15   11.39    0.98
  -1  -6 -15   12.40    0.85
  -1   6 -15   11.00    0.97
  -1   6 -15   11.37    0.84
  -1   6 -15   12.87    1.20
  -1  -6 -15   12.22    0.98
  -1   6 -15   12.24    1.01
  -1   6 -15   10.32    0.88
  -1  -6 -15   11.63    0.89
  -1  -6 -16   64.99    3.45
  -1   6 -16   76.00    3.37
  -1   6 -16   72.60    3.49
  -1  -6 -16   80.35    3.54
  -1   6 -16   70.95    3.44
  -1   6 -16   70.97    3.55
  -1  -6 -16   70.53    3.43
  -1   6 -17    1.80    0.50
  -1  -6 -17    2.52    0.58
  -1   6 -17    1.63    0.60
  -1   6 -17    2.11    0.43
  -1   6 -18    2.12    0.54
  -1   6 -19   -0.16    0.40
  -1   6 -20   55.20    2.53
  -1   6 -20   54.92    2.58
   1   7 -20    5.67    0.47
   1   7 -19   22.99    1.21
   1   7 -19   22.72    1.32
   1   7 -18    0.31    0.41
   1   7 -18   -0.10    0.58
   1   7 -18    0.69    0.43
   1  -7 -17   13.53    1.02
   1   7 -17   16.74    0.93
   1   7 -17   14.51    1.04
   1   7 -17   16.52    1.22
   1   7 -17   14.80    1.06
   1  -7 -16    0.81    0.44
   1  -7 -16    0.04    0.57
   1   7 -16   -0.79    0.56
   1   7 -16    0.96    0.43
   1   7 -16    0.07    0.70
   1   7 -16   -0.16    0.56
   1  -7 -15   53.32    2.81
   1  -7 -15   59.37    2.73
   1   7 -15   57.17    2.70
   1   7 -15   51.90    2.83
   1   7 -15   57.39    3.03
   1  -7 -15   58.95    2.82
   1   7 -15   55.61    2.87
   1  -7 -14    1.33    0.45
   1  -7 -14    2.01    0.48
   1  -7 -14    1.85    0.64
   1   7 -14    1.81    0.64
   1   7 -14    1.21    0.62
   1  -7 -14    2.22    0.33
   1   7 -14    1.83    0.53
   1  -7 -14    1.36    0.55
   1   7 -14    1.21    0.79
   1   7 -13    0.21    0.52
  -1  -7  13    0.32    0.85
   1  -7 -13    0.91    0.59
   1  -7 -13    0.30    0.49
   1   7 -13    0.44    0.69
   1   7 -13    0.78    0.47
   1  -7 -13    0.66    0.31
   1  -7 -13    0.33    0.42
   1   7 -13    0.74    0.57
   1   7 -13    1.11    0.26
   1  -7 -12    1.00    0.53
   1   7 -12    1.51    0.30
   1  -7 -12    1.16    0.44
   1  -7 -12    1.02    0.51
   1   7 -12    1.82    0.75
   1  -7 -12    0.88    0.48
   1  -7 -12    1.55    0.34
   1   7 -12    1.15    0.49
   1   7 -12    0.24    0.45
   1   7 -12    1.29    0.51
   1   7 -11   61.06    2.87
   1   7 -11   60.29    2.92
  -1   7  11   64.44    3.49
  -1   7  11   65.86    3.49
  -1  -7  11   59.97    3.63
   1  -7 -11   62.93    2.91
   1  -7 -11   65.50    2.97
   1  -7 -11   59.21    2.90
   1  -7 -11   58.69    2.96
   1  -7 -11   61.95    2.80
   1  -7 -11   61.37    2.93
   1   7 -11   56.45    2.98
   1   7 -11   59.65    2.78
   1   7 -10   27.86    1.55
   1   7 -10   29.07    1.58
  -1   7  10   31.43    2.11
  -1  -7  10   28.57    2.18
   1  -7 -10   30.40    1.49
   1  -7 -10   30.97    1.60
   1  -7 -10   32.01    1.62
   1  -7 -10   29.84    1.57
   1  -7 -10   30.96    1.58
   1  -7 -10   31.84    1.64
   1   7 -10   29.71    1.65
   1   7 -10   30.34    1.47
   1  -7  -9   71.55    3.20
   1  -7  -9   69.72    3.17
  -1  -7   9   64.93    3.77
   1  -7  -9   64.35    3.08
   1  -7  -9   67.61    3.18
  -1   7   9   71.44    3.58
  -1   7   9   73.17    3.77
   1   7  -9   70.24    3.16
   1   7  -9   66.22    3.13
   1   7  -9   66.99    3.08
   1  -7  -9   68.00    3.16
  -1   7   8    1.65    0.72
  -1   7   8    0.88    0.60
  -1  -7   8    0.23    0.63
  -1   7   8    0.08    0.48
  -1   7   7   42.00    2.35
  -1  -7   7   42.22    2.39
  -1  -7   7   33.74    2.04
  -1   7   7   35.34    2.19
  -1   7   7   39.22    2.18
   1   7  -7   34.85    1.90
  -1   7   6    0.63    0.61
  -1   7   6    1.49    0.67
   1  -7  -6    0.89    0.30
  -1  -7   6    0.48    0.47
   1  -7  -6    0.93    0.54
   1   7  -6    1.15    0.38
  -1   7   6    0.53    0.52
  -1   7   5  377.16   16.62
  -1  -7   5  367.94   16.50
   1  -7  -5  375.76   16.27
   1  -7  -5  372.77   16.52
  -1   7   5  357.76   16.51
   1   7  -5  370.75   16.37
  -1   7   5  387.30   16.60
  -1   7   4   39.40    2.35
   1   7  -4   40.80    2.02
   1  -7  -4   39.03    2.25
   1  -7  -4   41.18    2.06
  -1  -7   4   39.87    2.26
  -1   7   4   43.78    2.30
  -1   7   4   38.44    2.31
   1   7  -4   44.00    2.19
  -1   7   3   37.79    2.34
   1   7  -3   40.73    2.11
  -1  -7   3   44.24    2.34
   1  -7  -3   44.42    2.36
  -1  -7   3   41.54    2.29
   1   7  -3   42.68    2.25
  -1   7   3   42.78    2.31
  -1   7   3   43.98    2.40
  -1   7   2  199.13    9.69
   1   7  -2  216.85    9.64
  -1  -7   2  220.59    9.53
   1   7  -2  216.63    9.55
  -1  -7   2  215.94    9.71
  -1  -7   2  212.56    9.71
   1   7  -1   82.38    3.74
  -1  -7   1   86.21    3.54
   1  -7  -1   68.71    3.32
   1   7  -1   79.15    3.64
  -1   7   1   80.36    3.77
  -1  -7   1   79.19    3.80
   1  -7  -1   73.47    3.74
  -1  -7   1   85.04    3.82
  -1   7   0   78.69    3.69
   1   7   0   79.39    3.65
  -1   7   0   76.32    3.65
   1  -7   0   68.20    3.34
  -1  -7   0   73.00    3.37
  -1  -7   0   76.55    3.71
   1  -7   0   74.18    3.68
  -1  -7   0   77.56    3.73
   1  -7   1    0.59    0.59
   1   7   1    0.51    0.63
  -1   7  -1    1.29    0.66
  -1  -7  -1    1.03    0.63
  -1   7  -1    1.13    0.51
   1  -7   2    1.24    0.62
   1   7   2    1.27    0.60
   1   7   2    0.93    0.67
  -1   7  -2    0.41    0.57
  -1  -7  -2    0.91    0.65
  -1   7  -3  204.81    9.38
   1   7   3  214.94    9.50
   1  -7   3  226.23    9.49
  -1  -7  -3  206.44    9.48
   1   7   3  213.53    9.51
  -1   7  -3  198.02    9.24
   1   7   4   16.37    1.27
  -1   7  -4   15.95    0.97
  -1  -7  -4   18.81    1.31
   1  -7   4   17.48    1.21
  -1   7  -4   17.20    1.14
   1   7   4   17.18    1.29
   1  -7   4   16.94    1.29
   1   7   5    0.64    0.55
  -1  -7  -5    0.06    0.25
   1  -7   5    0.44    0.47
  -1  -7  -5    0.07    0.50
  -1   7  -5    0.29    0.41
   1   7   5   -0.15    0.62
   1  -7   5    0.09    0.58
  -1   7  -6   11.26    0.81
   1   7   6   11.69    1.08
   1  -7   6   10.29    0.90
  -1  -7  -6    9.92    0.95
   1   7   6   10.55    1.10
   1  -7   6    9.65    1.08
  -1  -7  -6   12.60    0.98
   1   7   7   92.77    4.63
   1   7   7   98.86    4.57
  -1  -7  -7   81.10    4.51
  -1  -7  -7   96.21    4.49
   1   7   8   45.18    2.48
   1   7   8   46.38    2.60
  -1  -7  -8   41.60    2.59
  -1   7  -8   43.77    2.06
  -1  -7  -9  106.94    5.34
  -1   7  -9   96.01    4.63
  -1   7  -9  101.14    4.66
  -1  -7  -9  114.66    4.72
  -1  -7  -9  108.97    4.68
  -1  -7  -9  103.14    4.70
  -1  -7  -9   96.04    4.58
   1   7   9  112.90    5.25
   1   7   9  110.63    5.22
  -1  -7  -9  106.67    4.68
  -1   7  -9  104.59    4.60
   1  -7   9   99.21    4.62
   1  -7   9  110.90    5.41
  -1  -7 -10    0.45    0.41
  -1  -7 -10    0.55    0.29
   1   7  10    0.76    0.63
   1   7  10    0.53    0.57
  -1   7 -10    0.86    0.28
   1  -7  10    0.56    0.77
  -1  -7 -10    1.12    0.42
  -1   7 -10    0.33    0.46
  -1  -7 -10    0.38    0.44
  -1  -7 -10    0.17    0.36
  -1  -7 -10    0.10    0.36
  -1   7 -10    0.50    0.36
  -1   7 -10   -0.03    0.44
  -1  -7 -11   28.33    1.42
  -1  -7 -11   30.08    1.57
   1   7  11   26.93    1.97
  -1   7 -11   29.41    1.43
   1  -7  11   28.79    2.23
  -1  -7 -11   27.54    1.62
  -1   7 -11   24.55    1.60
  -1  -7 -11   27.63    1.53
  -1  -7 -11   29.54    1.60
  -1  -7 -11   32.50    1.55
  -1   7 -11   29.11    1.52
  -1   7 -12   17.64    1.12
  -1  -7 -12   18.63    1.22
  -1   7 -12   18.24    1.00
   1  -7  12   17.95    1.78
  -1  -7 -12   20.01    1.24
  -1   7 -12   20.13    1.26
  -1  -7 -12   18.65    1.15
  -1  -7 -12   17.98    0.99
  -1  -7 -12   20.57    1.13
  -1   7 -13   51.89    2.44
  -1   7 -13   56.40    2.57
  -1  -7 -13   51.67    2.65
  -1   7 -13   52.79    2.85
  -1  -7 -13   51.86    2.67
  -1   7 -13   51.45    2.71
  -1  -7 -13   50.65    2.59
  -1  -7 -13   51.52    2.43
  -1  -7 -13   58.58    2.59
  -1   7 -14    9.78    0.61
  -1   7 -14    8.70    0.89
  -1  -7 -14   10.20    0.90
  -1   7 -14   10.59    1.12
  -1   7 -14    8.75    0.91
  -1  -7 -14   10.20    0.77
  -1  -7 -14    9.29    0.88
  -1  -7 -14    8.93    0.77
  -1  -7 -14   10.52    0.79
  -1   7 -14    9.96    0.76
  -1   7 -15   13.37    1.22
  -1  -7 -15   15.87    1.07
  -1   7 -15   13.85    1.10
  -1  -7 -15   13.36    1.08
  -1   7 -15   13.91    1.07
  -1   7 -15   15.28    0.94
  -1   7 -16    0.72    0.49
  -1  -7 -16    1.18    0.52
  -1   7 -16    0.20    0.76
  -1   7 -16    0.63    0.54
  -1   7 -16    0.66    0.45
  -1  -7 -16    1.26    0.61
  -1   7 -17   26.88    1.72
  -1   7 -17   27.20    1.54
  -1   7 -17   29.54    1.47
  -1   7 -17   30.22    1.63
  -1   7 -18   -0.54    0.44
  -1   7 -19    0.26    0.32
   1   8 -19   27.82    1.45
   1   8 -18    1.35    0.55
   1   8 -18    1.18    0.40
   1   8 -18    2.16    0.39
   1   8 -17   21.47    1.40
   1   8 -17   18.37    1.20
   1  -8 -17   20.18    1.23
   1   8 -17   23.12    1.28
   1   8 -17   23.19    1.15
   1   8 -16   19.77    1.29
   1  -8 -16   19.66    1.30
   1   8 -16   21.79    1.34
   1   8 -16   22.19    1.20
   1   8 -15    0.78    0.58
   1   8 -15    0.56    0.73
   1   8 -15    1.05    0.53
   1   8 -15    0.57    0.46
   1  -8 -15    0.38    0.46
   1  -8 -15    0.23    0.58
   1  -8 -14   29.27    1.49
   1   8 -14   28.26    1.67
   1   8 -14   25.05    1.58
   1  -8 -14   25.26    1.58
   1   8 -14   26.85    1.47
   1  -8 -14   27.47    1.35
   1  -8 -14   28.86    1.57
   1   8 -14   26.48    1.79
   1   8 -13    3.30    0.34
   1  -8 -13    3.54    0.67
   1  -8 -13    2.35    0.53
   1  -8 -13    3.42    0.56
   1   8 -13    2.20    0.75
   1   8 -13    2.15    0.61
   1  -8 -13    2.90    0.39
   1   8 -13    2.84    0.52
   1  -8 -13    3.48    0.52
   1   8 -12   45.48    2.13
   1   8 -12   47.32    2.53
   1  -8 -12   45.48    2.32
   1  -8 -12   45.71    2.27
   1  -8 -12   45.70    2.34
   1   8 -12   41.19    2.32
   1   8 -12   45.74    2.28
   1   8 -12   46.90    2.24
   1  -8 -12   44.87    2.29
   1  -8 -12   45.20    2.15
   1  -8 -12   47.03    2.28
  -1  -8  12   47.59    3.06
   1   8 -11    2.84    0.52
   1   8 -11    3.77    0.54
   1  -8 -11    4.22    0.57
   1  -8 -11    3.42    0.54
  -1  -8  11    3.48    0.46
   1   8 -11    4.15    0.43
  -1   8  11    3.57    0.86
  -1   8  11    3.82    0.92
   1  -8 -11    4.15    0.58
   1  -8 -11    4.14    0.46
   1  -8 -11    3.69    0.64
   1  -8 -11    3.53    0.55
   1  -8 -10    0.93    0.33
   1   8 -10    0.70    0.30
   1  -8 -10    0.40    0.41
  -1   8  10    0.75    0.71
   1  -8 -10    0.62    0.40
   1   8 -10    0.92    0.40
   1   8 -10    0.24    0.41
   1  -8 -10    0.54    0.41
   1  -8 -10    0.88    0.51
   1   8  -9    0.23    0.34
   1   8  -9    0.18    0.36
  -1   8   9    1.11    0.71
   1  -8  -9    0.39    0.31
  -1  -8   9    0.84    0.35
  -1   8   9    0.97    0.73
   1   8  -9    0.23    0.28
   1  -8  -9    0.85    0.42
   1  -8  -9    0.33    0.23
   1  -8  -9    0.68    0.38
   1   8  -9    1.77    0.32
  -1   8   8   34.28    2.08
  -1   8   8   33.16    2.14
   1  -8  -8   31.47    1.48
   1   8  -8   29.73    1.54
   1   8  -8   27.99    1.54
   1  -8  -8   28.29    1.50
   1  -8  -8   31.42    1.61
  -1  -8   8   31.53    1.56
   1  -8  -8   34.05    1.59
   1   8  -8   30.74    1.61
   1  -8  -8   35.35    1.63
   1  -8  -8   28.83    1.56
   1   8  -8   29.85    1.51
  -1   8   7    5.71    0.94
  -1  -8   7    6.92    0.81
   1   8  -7    6.02    0.47
   1  -8  -7    5.81    0.55
   1  -8  -7    7.24    0.54
   1   8  -7    6.73    0.58
  -1   8   7    5.76    0.95
   1   8  -7    5.01    0.62
  -1   8   6   52.78    2.91
   1  -8  -6   51.74    2.73
   1  -8  -6   47.72    2.39
  -1  -8   6   44.79    2.65
   1   8  -6   47.65    2.52
  -1   8   6   53.49    2.84
  -1   8   5   29.72    1.92
   1  -8  -5   28.69    1.55
   1  -8  -5   29.26    1.84
  -1  -8   5   27.22    1.78
   1   8  -5   28.05    1.67
  -1   8   5   27.59    1.88
   1   8  -4   80.42    3.80
  -1   8   4   84.49    4.18
   1  -8  -4   83.43    4.12
  -1  -8   4   77.06    4.07
   1  -8  -4   80.55    3.84
  -1   8   4   84.17    4.17
   1   8  -4   81.65    3.98
   1  -8  -3    1.05    0.61
  -1  -8   3   -0.08    0.59
  -1   8   3    0.51    0.72
   1   8  -3   -0.07    0.52
  -1  -8   3    0.12    0.37
   1   8  -3    0.39    0.40
  -1   8   2  171.33    7.45
   1   8  -2  158.22    7.30
  -1  -8   2  151.04    7.37
  -1  -8   2  152.28    7.13
   1   8  -2  162.34    7.21
   1   8  -1  247.29   10.89
   1  -8  -1  243.87   10.95
  -1  -8   1  251.65   10.98
  -1  -8   1  231.38   10.62
  -1   8   1  241.79   10.91
   1   8  -1  241.61   10.79
  -1   8   0  109.11    4.98
  -1  -8   0  108.08    5.02
   1  -8   0   99.08    4.94
   1  -8   0   95.20    4.55
  -1  -8   0  102.67    4.59
  -1   8   0  107.42    4.93
   1   8   0  106.56    4.88
  -1   8  -1   41.47    2.27
   1  -8   1   45.68    2.37
  -1  -8  -1   35.79    2.26
   1  -8   1   38.01    1.98
  -1   8  -1   41.08    2.23
  -1   8  -2   16.93    1.14
   1  -8   2   16.71    1.29
  -1   8  -2   17.62    1.27
   1   8   2   14.36    1.30
   1   8   3   63.36    3.34
  -1   8  -3   60.76    3.06
  -1  -8  -3   66.03    3.34
   1  -8   3   61.01    3.28
   1   8   3   66.05    3.35
  -1   8  -3   64.23    3.22
  -1  -8  -4    1.65    0.63
   1  -8   4    1.07    0.53
   1   8   4    0.84    0.70
  -1   8  -4    0.70    0.49
   1   8   4    0.70    0.61
  -1   8  -4    1.18    0.34
   1   8   5   57.84    3.06
   1  -8   5   57.80    2.91
  -1  -8  -5   51.55    2.60
  -1  -8  -5   55.20    2.95
   1   8   5   55.89    2.99
  -1   8  -5   52.65    2.76
  -1   8  -6  643.64   28.29
   1   8   6  668.89   28.58
   1  -8   6  612.42   28.40
  -1  -8  -6  656.20   28.52
   1  -8   6  670.59   28.71
   1   8   6  672.71   28.66
   1   8   7   40.39    2.48
  -1  -8  -7   37.58    2.29
   1   8   7   41.66    2.41
  -1  -8  -7   40.24    1.96
   1  -8   7   39.72    2.53
  -1  -8  -7   39.12    1.99
  -1   8  -7   41.85    1.92
   1   8   8   48.43    2.91
   1   8   8   49.14    2.95
  -1   8  -8   47.58    2.37
  -1   8  -8   53.43    2.38
   1  -8   8   49.76    2.38
  -1  -8  -8   51.53    2.45
  -1  -8  -8   50.67    2.41
  -1  -8  -8   54.81    2.44
  -1  -8  -8   53.05    2.43
   1  -8   8   46.86    2.37
  -1  -8  -8   52.62    2.41
   1   8   8   52.28    2.86
  -1   8  -8   46.76    2.34
  -1   8  -9   78.04    3.54
  -1   8  -9   78.02    3.52
  -1  -8  -9   72.57    3.49
  -1  -8  -9   78.66    3.58
  -1  -8  -9   79.00    3.62
   1  -8   9   77.01    3.54
  -1  -8  -9   73.87    3.62
   1  -8   9   80.08    3.54
   1   8   9   78.30    4.14
   1   8   9   79.85    4.18
  -1   8  -9   78.69    3.51
  -1  -8 -10    2.16    0.51
  -1  -8 -10    1.80    0.35
   1   8  10    1.05    0.68
   1   8  10    2.40    0.84
  -1  -8 -10    1.96    0.52
  -1  -8 -10    2.14    0.44
   1  -8  10    1.97    0.39
  -1   8 -10    1.56    0.34
  -1  -8 -10    1.33    0.47
   1  -8  10    1.49    0.81
  -1   8 -10    1.23    0.47
  -1   8 -10    1.19    0.41
  -1  -8 -11   56.18    2.65
  -1  -8 -11   60.37    2.81
   1   8  11   54.65    3.28
  -1  -8 -11   60.70    2.78
  -1  -8 -11   60.72    2.78
  -1  -8 -11   59.25    2.83
  -1   8 -11   57.44    2.67
  -1  -8 -11   56.46    2.84
   1  -8  11   54.19    3.50
  -1   8 -11   50.86    2.84
  -1   8 -11   58.50    2.73
  -1   8 -12    0.49    0.54
  -1  -8 -12    1.47    0.52
  -1  -8 -12    0.64    0.42
  -1  -8 -12    0.41    0.31
  -1  -8 -12    0.46    0.51
  -1   8 -12    0.51    0.43
  -1   8 -12    0.50    0.30
  -1  -8 -12    0.57    0.43
  -1  -8 -12    0.78    0.56
  -1  -8 -13    1.03    0.59
  -1  -8 -13    1.09    0.30
  -1   8 -13    1.29    0.45
  -1  -8 -13    1.87    0.54
  -1   8 -13    0.81    0.66
  -1  -8 -13    1.79    0.55
  -1   8 -13    1.24    0.31
  -1   8 -13    1.44    0.56
  -1  -8 -14   94.94    4.60
  -1  -8 -14  101.55    4.38
  -1   8 -14   97.28    4.39
  -1   8 -14   98.45    4.66
  -1   8 -14   92.96    4.63
  -1   8 -14   98.59    4.50
  -1   8 -14   98.23    4.81
  -1  -8 -14  104.74    4.63
  -1  -8 -15   52.01    2.35
  -1   8 -15   45.05    2.51
  -1  -8 -15   42.11    2.31
  -1   8 -15   44.25    2.35
  -1   8 -15   42.58    2.33
  -1   8 -15   45.96    2.21
  -1   8 -16    2.86    0.45
  -1  -8 -16    2.43    0.58
  -1  -8 -16    2.20    0.51
  -1   8 -16    3.02    0.79
  -1   8 -16    1.96    0.55
  -1   8 -16    2.55    0.55
  -1   8 -17   23.40    1.48
  -1   8 -17   23.12    1.31
  -1   8 -17   22.63    1.29
  -1   8 -18   -0.26    0.34
  -1   8 -18    0.13    0.49
  -1   8 -19    8.01    0.63
   1   9 -18    0.38    0.29
   1   9 -18    1.00    0.46
   1  -9 -17   16.09    1.05
   1   9 -17   19.20    1.22
   1   9 -17   19.01    0.98
   1   9 -17   17.79    1.07
   1  -9 -16   13.66    0.97
   1   9 -16   14.74    1.01
   1   9 -16   14.49    1.11
   1   9 -16   13.82    0.85
   1   9 -16   13.03    0.90
   1  -9 -15    6.27    0.75
   1   9 -15    6.99    0.87
   1   9 -15    5.27    0.72
   1   9 -15    4.96    0.62
   1   9 -15    6.64    0.58
   1  -9 -14    6.33    0.50
   1  -9 -14    8.21    0.81
   1  -9 -14    7.60    0.68
  -1  -9  14    6.76    0.56
   1   9 -14    6.85    0.72
   1   9 -14    5.05    0.89
   1   9 -14    7.41    0.67
   1   9 -14    6.25    0.80
   1   9 -13   78.53    3.97
   1  -9 -13   81.24    3.75
   1  -9 -13   80.98    3.79
   1  -9 -13   83.33    3.72
   1   9 -13   79.21    3.68
   1  -9 -13   81.59    3.60
   1   9 -13   73.59    3.56
   1  -9 -13   82.55    3.72
   1   9 -12   28.97    1.78
   1  -9 -12   28.32    1.55
   1  -9 -12   29.32    1.61
   1  -9 -12   28.94    1.54
   1  -9 -12   29.82    1.55
   1   9 -12   25.10    1.49
   1   9 -12   26.91    1.39
   1  -9 -12   28.46    1.42
   1  -9 -11    1.27    0.38
  -1   9  11    1.61    0.75
  -1   9  11    0.95    0.77
  -1  -9  11    1.19    0.41
   1  -9 -11    1.13    0.42
  -1  -9  11    1.79    0.86
   1  -9 -11    1.76    0.49
   1  -9 -11    2.32    0.58
   1   9 -11    2.16    0.46
   1   9 -11    1.71    0.34
   1   9 -10   30.36    1.55
   1   9 -10   28.31    1.51
  -1  -9  10   26.09    2.17
   1  -9 -10   29.61    1.48
   1   9 -10   28.88    1.45
  -1  -9  10   29.79    1.51
  -1  -9  10   28.52    1.53
   1  -9 -10   30.37    1.56
   1  -9 -10   27.84    1.61
   1   9 -10   29.06    1.47
  -1   9  10   28.42    2.15
  -1   9  10   29.24    2.18
   1   9  -9   94.89    4.40
  -1  -9   9   85.10    5.01
   1  -9  -9   94.58    4.37
   1  -9  -9   99.74    4.49
   1   9  -9   98.04    4.37
   1  -9  -9   99.22    4.46
  -1  -9   9   97.95    4.42
   1  -9  -9   97.10    4.33
   1  -9  -9   96.59    4.44
   1  -9  -9   97.78    4.48
   1   9  -9   99.11    4.39
  -1   9   9   96.12    4.98
  -1   9   9  103.63    5.16
  -1   9   8  330.02   14.03
   1   9  -8  317.25   13.36
  -1  -9   8  321.16   14.05
   1   9  -8  302.72   13.35
  -1   9   8  308.69   14.09
   1  -9  -8  285.95   13.32
   1  -9  -8  307.40   13.42
   1   9  -8  307.90   13.33
   1  -9  -8  305.72   13.40
   1   9  -8  294.28   13.31
   1  -9  -8  311.28   13.30
  -1  -9   8  312.23   13.38
   1  -9  -8  308.16   13.42
   1  -9  -8  312.86   13.39
   1  -9  -7   81.17    3.72
   1  -9  -7   85.70    3.77
  -1   9   7   86.15    4.33
   1   9  -7   82.06    3.71
  -1  -9   7   84.94    4.27
   1  -9  -7   79.78    3.77
   1   9  -7   88.24    3.79
   1   9  -7   79.55    3.68
  -1  -9   7   83.44    3.74
   1  -9  -7   79.02    3.65
   1   9  -7   72.64    3.67
  -1   9   7   77.88    4.32
   1  -9  -7   87.40    3.76
  -1  -9   6   12.40    1.14
  -1   9   6   12.03    1.23
   1   9  -6   12.12    0.79
   1   9  -6    9.89    0.69
  -1  -9   6   11.65    0.75
   1   9  -6   11.22    0.96
   1  -9  -6   10.99    0.67
   1  -9  -6   10.66    0.77
  -1   9   6   10.90    1.22
  -1  -9   6   10.19    1.05
   1  -9  -6   11.08    1.11
  -1  -9   5   46.88    2.67
   1   9  -5   52.05    2.35
   1   9  -5   47.93    2.29
  -1   9   5   47.27    2.84
   1  -9  -5   51.80    2.34
  -1  -9   5   46.96    2.32
  -1   9   5   50.19    2.87
   1   9  -5   51.09    2.64
  -1  -9   5   43.94    2.72
   1  -9  -5   47.86    2.46
   1  -9  -5   48.85    2.79
   1  -9  -5   47.50    2.33
  -1   9   4  199.36    9.35
   1   9  -4  201.99    9.16
  -1  -9   4  195.20    9.13
   1  -9  -4  202.27    9.01
   1  -9  -4  213.14    9.35
  -1  -9   4  202.12    9.30
   1   9  -4  195.20    8.96
  -1   9   4  200.71    9.38
   1   9  -3   65.48    3.42
  -1   9   3   60.36    3.53
  -1  -9   3   67.47    3.31
   1   9  -3   69.54    3.29
   1  -9  -3   66.52    3.56
  -1  -9   3   66.85    3.54
   1   9  -2    0.56    0.57
  -1   9   2    0.28    0.74
  -1  -9   2    0.89    0.36
   1   9  -2    0.95    0.47
  -1   9   2    0.83    0.70
  -1  -9   2    0.76    0.64
   1   9  -1    2.74    0.75
   1  -9  -1    4.06    0.86
  -1  -9   1    3.89    0.85
   1   9  -1    3.40    0.64
  -1   9   1    3.42    0.76
  -1  -9   0  127.17    6.06
   1  -9   0  122.02    6.01
  -1   9   0  127.81    5.98
   1   9   0  123.85    5.91
  -1   9   0  122.10    6.00
   1   9   0  125.18    6.00
  -1   9  -1   -0.51    0.68
  -1   9  -1    0.28    0.49
   1   9   1    0.08    0.58
   1  -9   1    0.18    0.64
  -1  -9  -1    0.67    0.65
   1  -9   2    0.30    0.34
   1   9   2    0.18    0.70
  -1   9  -2    0.90    0.61
   1  -9   2    0.54    0.63
  -1   9  -2    0.76    0.47
   1   9   2    0.17    0.64
   1  -9   3   59.30    3.23
  -1  -9  -3   56.76    3.24
   1   9   3   60.46    3.30
  -1   9  -3   58.73    2.98
   1   9   3   59.08    3.24
  -1   9  -3   62.19    3.17
   1   9   3   65.33    3.33
   1   9   4    0.88    0.73
  -1   9  -4   -0.07    0.53
   1  -9   4   -0.35    0.55
  -1  -9  -4    0.38    0.63
   1   9   4    0.80    0.70
   1  -9   5   46.85    2.14
   1   9   5   44.90    2.65
   1   9   5   45.22    2.66
   1   9   5   45.63    2.65
  -1   9  -5   45.77    2.43
  -1  -9  -5   41.43    2.14
   1  -9   5   42.29    2.50
  -1  -9  -5   42.77    2.58
  -1  -9  -6    0.98    0.40
   1   9   6    2.11    0.78
   1   9   6    1.67    0.74
  -1   9  -6    1.17    0.33
   1  -9   6    1.40    0.35
  -1  -9  -6    0.67    0.35
  -1  -9  -6    1.67    0.29
   1   9   6    2.06    0.74
  -1   9  -6    1.02    0.46
  -1  -9  -6    1.25    0.58
   1  -9   6    0.93    0.50
   1   9   7   34.59    2.19
  -1   9  -7   34.93    1.65
  -1  -9  -7   30.21    1.55
  -1  -9  -7   34.85    1.68
   1   9   7   35.07    2.27
   1   9   7   31.19    2.16
  -1  -9  -7   31.34    1.69
   1  -9   7   30.58    1.64
   1  -9   7   32.29    1.64
  -1   9  -7   33.47    1.62
  -1  -9  -7   31.79    1.67
  -1  -9  -7   32.60    1.65
  -1  -9  -7   35.17    1.68
  -1  -9  -7   32.43    2.06
  -1  -9  -8    0.36    0.36
  -1  -9  -8   -0.24    0.36
  -1   9  -8    0.17    0.32
   1  -9   8    0.35    0.37
  -1   9  -8    0.08    0.33
  -1  -9  -8   -0.07    0.41
  -1  -9  -8    0.54    0.43
   1   9   8    0.25    0.77
   1   9   8   -0.48    0.71
  -1  -9  -8    0.49    0.25
  -1  -9  -8    0.14    0.40
  -1   9  -8    0.13    0.32
   1   9   8    0.11    0.68
   1  -9   8    0.12    0.33
  -1   9  -9   22.47    1.24
  -1  -9  -9   24.88    1.36
  -1  -9  -9   23.60    1.30
  -1  -9  -9   23.75    1.23
  -1  -9  -9   25.64    1.38
   1  -9   9   24.89    1.28
  -1  -9  -9   21.79    1.31
   1   9   9   21.10    1.78
   1   9   9   26.85    1.97
   1  -9   9   22.79    1.28
  -1   9  -9   20.61    1.24
  -1   9  -9   24.93    1.23
  -1  -9 -10    1.48    0.38
  -1   9 -10    1.86    0.44
  -1   9 -10    1.65    0.35
   1   9  10    0.88    0.66
   1   9  10    0.52    0.76
   1  -9  10    0.88    0.41
  -1  -9 -10    2.10    0.46
  -1  -9 -10    1.58    0.53
  -1  -9 -10    2.20    0.47
  -1   9 -10    1.53    0.36
  -1  -9 -11   27.41    1.56
  -1  -9 -11   28.33    1.49
  -1   9 -11   27.22    1.44
  -1   9 -11   27.93    1.38
   1   9  11   26.67    2.02
  -1  -9 -11   26.70    1.37
  -1  -9 -11   26.14    1.52
   1  -9  11   26.00    1.41
  -1  -9 -12   28.64    1.43
  -1  -9 -12   31.46    1.62
  -1   9 -12   28.23    1.43
  -1  -9 -12   28.95    1.60
  -1   9 -12   25.16    1.59
  -1  -9 -12   28.29    1.56
  -1  -9 -12   28.90    1.64
  -1  -9 -12   30.24    1.57
  -1   9 -12   27.55    1.51
  -1  -9 -13    5.55    0.75
  -1  -9 -13    7.62    0.67
   1  -9  13    4.66    0.51
  -1   9 -13    5.01    0.67
  -1   9 -13    4.81    0.85
  -1  -9 -13    5.25    0.63
  -1   9 -13    5.53    0.47
  -1  -9 -13    6.00    0.66
  -1  -9 -13    5.20    0.45
  -1   9 -13    5.01    0.58
  -1  -9 -14    0.31    0.58
   1  -9  14    0.25    0.32
  -1   9 -14   -0.16    0.55
  -1   9 -14   -0.19    0.47
  -1   9 -14   -0.04    0.24
  -1  -9 -14   -0.30    0.43
  -1   9 -14   -0.62    0.74
  -1   9 -14    0.18    0.39
  -1  -9 -15    3.48    0.62
  -1   9 -15    3.59    0.58
  -1   9 -15    3.84    0.77
  -1  -9 -15    5.12    0.57
  -1   9 -15    4.56    0.51
  -1   9 -15    2.83    0.59
  -1  -9 -16    0.78    0.50
  -1   9 -16    0.44    0.45
  -1   9 -16    1.35    0.68
  -1   9 -16    0.51    0.35
  -1   9 -16    0.63    0.41
  -1   9 -17    0.45    0.36
  -1   9 -17    0.65    0.55
  -1   9 -18    7.12    0.66
   1  10 -18    1.97    0.36
   1  10 -17    0.17    0.33
   1  10 -17   -0.76    0.45
   1  10 -16   24.58    1.23
   1  10 -16   24.09    1.46
   1  10 -16   26.10    1.38
   1 -10 -16   22.05    1.32
   1  10 -15   11.83    0.75
   1  10 -15   11.83    1.03
   1  10 -15   10.44    0.91
   1 -10 -15   12.05    0.89
   1 -10 -14   96.52    4.01
   1 -10 -14   80.01    4.04
   1  10 -14   88.78    3.96
   1  10 -14   93.81    4.25
   1 -10 -14   87.08    3.87
  -1 -10  14   81.68    3.90
   1  10 -14   82.89    4.12
   1 -10 -13    8.50    0.81
   1 -10 -13    9.38    0.73
   1  10 -13    6.89    0.52
   1 -10 -13    7.40    0.57
   1 -10 -13    8.46    0.71
   1  10 -13    7.98    0.94
   1  10 -13    8.84    0.69
  -1 -10  12   20.84    1.20
   1  10 -12   23.23    1.16
   1 -10 -12   23.00    1.37
   1 -10 -12   24.61    1.32
   1  10 -12   20.75    1.49
   1 -10 -12   22.84    1.19
   1  10 -12   21.48    1.25
  -1 -10  11    6.19    0.59
   1  10 -11    6.53    0.88
   1 -10 -11    7.62    0.76
   1 -10 -11    6.65    0.67
   1  10 -11    5.50    0.61
   1  10 -11    6.67    0.53
   1 -10 -11    7.32    0.58
   1  10 -10    0.03    0.32
   1  10 -10   -0.18    0.35
  -1 -10  10    0.28    0.76
   1  10 -10    0.06    0.41
   1 -10 -10    0.56    0.40
   1 -10 -10    0.39    0.52
  -1 -10  10   -0.07    0.40
   1 -10 -10    0.04    0.51
   1 -10 -10    0.19    0.42
  -1  10  10   -0.71    0.84
  -1  10  10    0.99    0.81
  -1 -10  10    1.01    0.39
   1 -10 -10    0.40    0.43
   1 -10  -9    8.97    0.69
   1 -10  -9    7.67    0.75
   1  10  -9    8.30    0.60
   1  10  -9    6.69    0.60
  -1 -10   9    5.65    1.06
  -1  10   9    7.38    1.06
   1 -10  -9    7.71    0.55
   1  10  -9    8.89    0.66
   1 -10  -9    7.65    0.76
   1 -10  -9    7.11    0.62
  -1 -10   9    7.65    0.70
  -1  10   9    6.09    1.20
  -1  10   9    8.55    1.18
   1  10  -9    7.42    0.57
  -1 -10   9    9.77    0.70
   1 -10  -9    8.94    0.72
   1 -10  -8    1.42    0.50
   1  10  -8    1.55    0.37
   1  10  -8    1.41    0.38
  -1 -10   8   -0.12    0.72
  -1  10   8    2.10    0.84
   1 -10  -8    1.82    0.34
   1  10  -8    0.63    0.35
   1 -10  -8    1.46    0.49
   1 -10  -8    1.06    0.40
   1 -10  -8    1.38    0.46
   1 -10  -8    1.02    0.41
   1  10  -8    1.39    0.35
  -1 -10   8    0.97    0.43
  -1  10   8    1.10    0.76
  -1  10   8    1.10    0.86
   1  10  -7    0.03    0.36
   1  10  -7    0.40    0.35
  -1 -10   7   -0.11    0.59
  -1  10   7   -0.49    0.74
  -1  10   7    0.40    0.72
   1 -10  -7   -0.27    0.43
   1 -10  -7   -0.29    0.43
   1 -10  -7   -0.02    0.29
   1 -10  -7   -0.16    0.34
   1  10  -7    0.80    0.35
   1 -10  -7   -0.19    0.42
  -1 -10   7   -0.07    0.40
   1  10  -6   24.08    1.64
   1  10  -6   29.29    1.40
  -1  10   6   26.63    2.00
   1  10  -6   22.12    1.33
  -1 -10   6   24.40    1.78
  -1 -10   6   26.54    1.84
   1 -10  -6   26.38    1.40
   1 -10  -6   25.77    1.41
   1  10  -6   28.22    1.44
  -1 -10   6   27.49    1.41
  -1  10   6   28.87    2.05
   1 -10  -6   26.70    1.32
   1 -10  -6   25.11    1.35
   1 -10  -6   26.46    1.42
  -1 -10   5    0.09    0.48
  -1  10   5    0.47    0.75
   1  10  -5    0.09    0.34
   1 -10  -5   -0.03    0.40
   1  10  -5    0.63    0.36
  -1  10   5    0.12    0.64
   1 -10  -5   -0.06    0.38
   1 -10  -5    0.22    0.30
  -1 -10   5   -0.43    0.64
   1 -10  -5   -0.11    0.65
   1 -10  -5    0.60    0.37
   1 -10  -5    0.31    0.31
   1  10  -5    0.90    0.54
   1  10  -5   -0.18    0.36
  -1 -10   5    0.27    0.39
   1  10  -4   20.53    1.13
   1 -10  -4   21.93    1.14
   1 -10  -4   19.95    1.33
  -1 -10   4   21.36    1.65
   1 -10  -4   21.45    1.64
   1 -10  -4   21.51    1.15
  -1 -10   4   18.75    1.13
  -1  10   4   17.85    1.62
  -1 -10   4   18.54    1.38
  -1  10   4   20.04    1.66
   1  10  -4   18.93    1.46
  -1 -10   3  254.80   11.63
   1 -10  -3  232.79   11.57
  -1 -10   3  250.56   11.06
   1 -10  -3  253.17   11.06
   1  10  -3  263.78   11.33
  -1 -10   3  244.42   11.29
  -1  10   3  259.52   11.67
   1  10  -3  260.05   11.51
  -1 -10   2    9.49    1.16
  -1 -10   2   12.22    0.77
   1 -10  -2   11.63    0.74
   1  10  -2   10.56    0.74
   1  10  -2   10.30    0.98
  -1  10   2   12.11    1.20
   1  10  -2   11.94    1.16
  -1  10   2   11.84    1.26
   1  10  -1   16.96    1.25
  -1  10   1   15.76    1.37
  -1 -10   1   17.28    1.48
   1 -10  -1   15.85    1.40
   1  10  -1   14.16    0.89
  -1  10   1   15.24    0.90
   1  10  -1   15.10    1.35
  -1 -10   1   15.21    0.91
  -1  10   0  124.33    5.93
   1  10   0  134.27    5.97
  -1 -10   0  117.20    5.49
   1 -10   0  125.23    5.50
   1 -10   0  130.23    6.10
  -1 -10   0  125.58    6.12
  -1  10   0  119.93    5.50
  -1  10   0  125.35    6.05
   1  10   0  127.64    6.05
  -1  10  -1   -0.23    0.34
   1 -10   1   -0.13    0.33
   1 -10   1   -0.32    0.65
  -1 -10  -1    0.11    0.69
  -1  10  -1   -0.24    0.51
   1  10   1   -0.37    0.64
  -1 -10  -1    0.33    0.33
   1 -10   1    0.17    0.31
  -1  10  -1    0.10    0.67
  -1  10  -2   60.36    3.02
   1  10   2   54.54    3.17
  -1  10  -2   56.20    2.69
  -1 -10  -2   59.05    2.71
   1 -10   2   53.34    3.17
   1  10   2   60.82    3.27
  -1  10  -2   57.97    3.16
   1 -10   3   63.19    3.28
  -1 -10  -3   55.83    3.23
  -1 -10  -3   58.87    2.71
  -1  10  -3   57.64    2.93
   1  10   3   55.84    3.23
  -1  10  -3   56.82    2.68
   1  10   3   55.45    3.22
  -1  10  -3   64.07    3.18
   1 -10   3   57.62    2.71
  -1 -10  -3   54.08    2.68
   1 -10   4   25.27    1.75
  -1 -10  -4   26.72    1.86
  -1 -10  -4   23.44    1.46
  -1 -10  -4   25.00    1.32
   1  10   4   25.55    1.85
  -1  10  -4   22.61    1.27
  -1  10  -4   24.15    1.29
   1  10   4   23.98    1.81
  -1  10  -4   25.45    1.68
   1 -10   4   26.56    1.32
   1 -10   4   21.21    1.52
  -1 -10  -4   23.86    1.30
  -1  10  -5   14.81    0.84
  -1 -10  -5   14.79    0.96
   1 -10   5   15.97    0.96
  -1 -10  -5   15.14    1.38
  -1 -10  -5   16.44    0.95
   1 -10   5   17.68    1.37
  -1 -10  -5   16.98    0.96
   1  10   5   16.36    1.49
  -1  10  -5   15.75    1.26
  -1  10  -5   16.59    0.96
   1  10   5   17.01    1.52
   1 -10   5   15.81    0.95
  -1 -10  -5   14.78    0.87
   1 -10   5   13.80    1.21
   1  10   6  343.69   14.63
  -1  10  -6  328.67   13.97
   1 -10   6  330.80   13.98
  -1 -10  -6  325.59   14.00
   1 -10   6  304.87   13.96
   1  10   6  322.81   14.64
   1  10   6  320.25   14.64
  -1 -10  -6  322.24   13.98
  -1 -10  -6  334.41   13.95
  -1  10  -6  315.36   13.94
  -1  10  -6  305.31   13.86
  -1 -10  -6  305.77   13.89
  -1 -10  -6  317.65   14.53
  -1 -10  -6  339.37   13.99
  -1  10  -7   76.56    3.76
  -1 -10  -7   81.72    3.79
  -1 -10  -7   85.21    3.84
  -1 -10  -7   80.38    3.85
   1 -10   7   79.39    3.80
   1  10   7   81.91    4.48
   1  10   7   81.67    4.46
  -1  10  -7   88.77    3.81
   1  10   7   81.83    4.40
  -1 -10  -7   88.45    3.85
  -1 -10  -7   80.55    3.72
   1 -10   7   83.20    3.81
  -1 -10  -7   88.50    3.85
  -1 -10  -8    4.93    0.59
  -1  10  -8    2.61    0.45
  -1  10  -8    3.68    0.48
   1  10   8    3.96    0.93
  -1 -10  -8    5.06    0.63
   1 -10   8    4.07    0.53
  -1 -10  -8    4.38    0.55
  -1 -10  -8    4.34    0.39
   1  10   8    4.01    0.89
   1  10   8    3.82    0.89
  -1 -10  -8    4.31    0.51
   1 -10   8    3.75    0.50
  -1 -10  -9    4.50    0.61
  -1 -10  -9    5.77    0.58
  -1  10  -9    4.92    0.50
  -1 -10  -9    4.75    0.63
  -1 -10  -9    4.54    0.51
   1 -10   9    4.06    0.55
  -1  10  -9    5.21    0.46
   1 -10   9    6.23    0.56
  -1  10  -9    4.87    0.50
   1  10   9    4.51    0.99
  -1  10  -9    4.41    0.51
  -1 -10  -9    5.94    0.61
  -1  10 -10    2.66    0.41
  -1 -10 -10    1.75    0.54
  -1 -10 -10    1.92    0.48
   1 -10  10    1.86    0.46
   1  10  10    2.75    0.87
  -1  10 -10    2.53    0.40
   1 -10  10    1.53    0.73
  -1 -10 -10    2.83    0.53
  -1  10 -10    2.27    0.43
  -1 -10 -10    1.93    0.55
  -1 -10 -10    2.17    0.42
   1 -10  10    2.62    0.43
  -1 -10 -11   20.53    1.14
  -1 -10 -11   16.67    1.16
   1 -10  11   17.83    1.04
  -1  10 -11   18.30    1.05
  -1  10 -11   18.61    1.02
  -1 -10 -11   17.03    1.00
   1 -10  12   14.41    0.87
  -1 -10 -12   13.34    0.94
  -1  10 -12   15.31    1.24
  -1 -10 -12   14.61    1.05
  -1 -10 -12   16.11    0.99
  -1  10 -12   14.52    0.92
  -1 -10 -12   14.66    0.85
  -1  10 -12   15.86    0.86
   1 -10  12   13.05    0.90
  -1  10 -13   22.74    1.50
  -1 -10 -13   20.93    1.19
   1 -10  13   20.82    1.13
  -1 -10 -13   19.80    1.27
  -1  10 -13   20.26    1.15
  -1  10 -13   20.79    1.08
  -1 -10 -13   20.58    1.06
  -1  10 -14   14.58    1.04
  -1 -10 -14   13.22    1.00
  -1  10 -14   14.37    0.87
  -1  10 -14   16.17    1.22
   1 -10  14   13.23    0.80
  -1 -10 -15   46.75    2.34
  -1  10 -15   46.59    2.22
  -1  10 -15   49.99    2.39
  -1  10 -15   46.47    2.49
  -1 -10 -16    0.63    0.42
  -1  10 -16    0.76    0.41
  -1  10 -16    0.83    0.58
  -1  10 -17   11.69    0.87
  -1  10 -18    2.22    0.38
   1  11 -17    1.19    0.28
   1  11 -17    0.81    0.35
   1 -11 -16    3.98    0.50
   1  11 -16    3.96    0.57
   1  11 -16    3.74    0.49
   1  11 -15    6.41    0.68
   1 -11 -15    6.36    0.65
   1  11 -15    8.24    0.54
   1  11 -15    7.80    0.76
  -1 -11  15    6.69    0.46
  -1 -11  14   63.42    3.09
   1  11 -14   68.47    3.31
   1 -11 -14   71.82    3.06
   1  11 -14   71.09    3.13
   1 -11 -14   61.72    3.21
   1  11 -14   72.44    3.38
  -1 -11  13   25.54    1.45
   1  11 -13   30.57    1.48
   1 -11 -13   30.00    1.42
   1  11 -13   30.75    1.76
   1 -11 -13   29.17    1.61
   1  11 -12   22.63    1.54
   1  11 -12   21.78    1.27
   1  11 -12   23.23    1.20
   1 -11 -12   24.26    1.23
   1 -11 -12   25.88    1.43
   1 -11 -12   25.77    1.33
  -1 -11  12   23.34    1.25
  -1 -11  11   15.10    0.87
   1 -11 -11   14.28    0.96
   1  11 -11   13.33    1.11
   1 -11 -11   12.51    0.84
   1  11 -11   12.52    0.85
  -1 -11  11   12.75    0.86
   1 -11 -11   14.71    1.01
   1 -11 -11   15.70    0.95
   1  11 -11   12.99    0.79
   1  11 -10  157.48    6.98
   1 -11 -10  156.88    6.99
  -1 -11  10  159.81    7.03
   1 -11 -10  168.84    7.10
  -1 -11  10  148.09    7.02
   1  11 -10  151.44    7.00
   1 -11 -10  166.02    7.13
   1 -11 -10  162.16    7.06
   1  11 -10  157.28    7.01
   1  11  -9   20.93    1.14
   1  11  -9   18.69    1.17
   1 -11  -9   20.50    1.09
   1  11  -9   19.51    1.13
   1 -11  -9   21.03    1.15
   1 -11  -9   21.30    1.28
  -1 -11   9   21.81    1.20
   1 -11  -9   22.17    1.29
   1 -11  -9   21.14    1.19
   1  11  -9   20.27    1.12
  -1 -11   9   21.14    1.21
   1 -11  -9   21.16    1.23
   1 -11  -8    0.56    0.32
   1 -11  -8    1.32    0.41
   1  11  -8    0.03    0.38
   1  11  -8    0.57    0.40
  -1  11   8    0.26    0.74
  -1 -11   8   -0.60    0.63
   1 -11  -8    0.09    0.41
   1 -11  -8    0.21    0.45
  -1 -11   8    1.06    0.44
   1 -11  -8    0.73    0.46
   1 -11  -8    0.46    0.47
   1  11  -8    0.93    0.38
  -1 -11   8    0.48    0.45
  -1  11   8    0.29    0.78
  -1  11   8    0.87    0.83
   1  11  -7   32.14    1.68
  -1  11   7   30.35    2.30
   1  11  -7   29.94    1.64
   1 -11  -7   33.00    1.74
  -1  11   7   31.46    2.35
  -1  11   7   25.98    2.28
   1 -11  -7   35.25    1.72
   1  11  -7   31.13    1.63
   1 -11  -7   33.63    1.61
  -1 -11   7   26.20    2.04
   1 -11  -7   35.95    1.75
   1 -11  -7   34.94    1.67
  -1 -11   7   32.98    1.71
   1  11  -6   81.00    3.62
  -1  11   6   77.35    4.29
   1  11  -6   81.36    3.60
   1 -11  -6   78.36    3.54
  -1 -11   6   75.10    4.05
   1 -11  -6   76.29    3.64
  -1 -11   6   75.19    3.62
  -1 -11   6   76.81    4.14
   1 -11  -6   78.36    3.62
   1 -11  -6   77.65    3.64
   1  11  -6   75.91    3.56
  -1  11   6   75.78    4.29
   1 -11  -5   44.44    2.09
   1 -11  -5   39.47    2.00
   1 -11  -5   41.70    2.09
   1 -11  -5   42.16    2.07
   1 -11  -5   43.03    2.66
  -1 -11   5   40.76    2.58
  -1 -11   5   42.18    2.10
   1 -11  -5   45.01    2.11
   1  11  -5   40.76    2.05
  -1  11   5   37.27    2.63
   1  11  -5   42.78    2.07
  -1  11   5   41.87    2.72
   1  11  -5   37.00    2.41
   1 -11  -4    3.08    0.45
  -1  11   4    3.09    0.88
   1 -11  -4    3.50    0.44
   1  11  -4    3.16    0.47
   1 -11  -4    2.96    0.44
  -1 -11   4    2.65    0.80
   1 -11  -4    3.67    0.85
   1 -11  -4    3.56    0.58
  -1 -11   4    3.44    0.51
   1 -11  -4    4.05    0.52
  -1  11   4    2.93    0.96
   1  11  -4    3.09    0.80
   1 -11  -3   29.25    1.47
  -1  11   3   28.34    2.05
  -1  11   3   26.93    2.02
  -1  11   3   26.24    1.45
   1 -11  -3   27.86    1.49
   1 -11  -3   29.93    1.44
   1 -11  -3   25.98    1.74
  -1 -11   3   26.98    2.05
   1 -11  -3   27.68    2.07
   1  11  -3   28.17    1.46
  -1  11   3   26.67    2.05
   1  11  -3   29.53    1.50
  -1  11   3   30.22    1.46
   1  11  -3   26.10    1.90
  -1  11   2   -0.06    0.32
   1  11  -2    0.13    0.36
  -1  11   2   -0.32    0.37
   1  11  -2   -0.47    0.39
  -1  11   2    0.11    0.67
   1  11  -2    0.24    0.49
   1 -11  -2   -0.03    0.29
  -1 -11   2    0.25    0.74
   1 -11  -2    0.20    0.33
  -1 -11   2    0.30    0.38
  -1 -11   2   -0.21    0.33
   1 -11  -2    0.07    0.36
   1  11  -2   -0.52    0.64
   1  11  -1   53.94    2.96
  -1  11   1   49.15    3.02
  -1  11   1   53.93    2.58
   1  11  -1   54.97    2.59
   1 -11  -1   52.33    2.50
   1 -11  -1   57.40    2.57
  -1 -11   1   56.58    2.59
   1 -11  -1   51.64    2.53
   1  11  -1   55.48    2.58
  -1  11   1   59.79    3.23
   1  11  -1   49.67    3.05
  -1  11   1   56.17    2.58
   1 -11  -1   54.73    3.19
  -1 -11   1   54.71    3.21
   1 -11  -1   57.42    2.59
  -1 -11   1   50.66    2.56
  -1  11   0   56.03    3.04
   1  11   0   52.92    3.01
   1  11   0   52.27    2.57
  -1  11   0   54.35    2.57
   1 -11   0   50.71    2.50
   1 -11   0   54.64    2.56
  -1 -11   0   53.37    2.57
   1 -11   0   51.55    2.53
   1  11   0   55.08    2.56
  -1  11   0   56.09    3.17
  -1  11   0   54.80    2.57
   1  11   0   57.45    3.15
  -1 -11   0   56.35    3.20
   1 -11   0   58.23    3.23
  -1 -11   0   56.54    2.58
   1 -11   0   54.76    2.55
  -1  11  -1  190.34    8.63
   1  11   1  191.16    8.74
  -1  11  -1  179.68    8.20
   1  11   1  172.34    8.20
   1 -11   1  181.78    8.17
  -1 -11  -1  181.59    8.21
   1 -11   1  195.61    8.22
  -1 -11  -1  191.13    8.20
   1 -11   1  190.96    8.85
  -1 -11  -1  178.54    8.85
  -1 -11  -1  173.03    8.16
   1 -11   1  180.39    8.18
   1  11   1  198.63    8.21
  -1  11  -1  198.23    8.82
  -1  11  -1  201.07    8.22
  -1  11  -2    3.48    0.49
   1  11   2    4.44    0.47
  -1  11  -2    3.16    0.47
   1  11   2    5.45    0.91
  -1  11  -2    4.00    0.68
   1 -11   2    4.39    0.50
  -1 -11  -2    4.02    0.43
   1 -11   2    3.54    0.87
  -1 -11  -2    3.96    0.47
   1  11   2    4.11    1.04
  -1  11  -2    2.86    0.85
  -1 -11  -2    3.72    0.49
  -1 -11  -3   10.00    0.75
   1  11   3   10.26    1.22
   1 -11   3   11.70    1.24
  -1 -11  -3   11.36    1.26
  -1 -11  -3   11.38    0.72
   1 -11   3   12.27    0.80
   1 -11   3   11.45    0.79
   1  11   3   11.51    0.74
  -1  11  -3   11.48    0.79
  -1  11  -3   10.45    0.77
  -1 -11  -3   12.06    0.81
  -1  11  -3   10.53    1.14
   1  11   3   11.90    1.32
   1  11   4   11.42    1.30
  -1  11  -4   11.32    1.16
   1  11   4   14.38    1.42
  -1 -11  -4   10.16    0.79
   1 -11   4   12.28    0.86
  -1 -11  -4   12.08    0.79
   1 -11   4   13.06    1.26
  -1 -11  -4   11.38    1.27
  -1  11  -4   13.21    0.82
  -1 -11  -4   13.84    0.86
   1  11   5  115.60    5.67
  -1  11  -5  105.85    5.37
  -1  11  -5  114.74    5.01
  -1 -11  -5  108.65    5.63
  -1 -11  -5  112.43    4.99
   1 -11   5  112.04    5.54
   1 -11   5  114.26    5.01
  -1 -11  -5  105.97    4.92
  -1 -11  -5  114.44    5.03
  -1 -11  -5  109.32    5.00
  -1  11  -5  109.40    4.90
   1 -11   5  103.70    4.99
  -1 -11  -5  111.74    5.02
  -1  11  -6   16.67    1.03
  -1 -11  -6   18.17    1.03
  -1 -11  -6   18.39    1.56
  -1 -11  -6   17.78    1.06
  -1 -11  -6   16.67    0.97
  -1  11  -6   16.66    0.89
  -1 -11  -6   18.35    1.08
   1  11   6   13.85    1.48
  -1 -11  -6   15.67    0.93
   1 -11   6   17.04    1.05
   1  11   6   16.16    1.54
   1 -11   6   15.42    1.02
  -1 -11  -7   28.23    1.57
  -1  11  -7   28.54    1.52
   1  11   7   26.59    2.08
   1 -11   7   26.27    1.52
   1 -11   7   27.73    1.98
  -1 -11  -7   27.08    1.57
   1 -11   7   30.34    1.54
  -1 -11  -7   27.77    1.42
  -1 -11  -7   29.78    1.50
  -1 -11  -7   30.28    1.57
  -1  11  -7   28.80    1.48
  -1 -11  -7   30.37    1.54
   1  11   7   29.12    2.17
  -1 -11  -8    0.72    0.29
  -1  11  -8    0.30    0.38
  -1  11  -8    0.44    0.39
   1 -11   8    0.11    0.44
   1 -11   8    0.84    0.63
   1  11   8    0.37    0.69
  -1 -11  -8    0.41    0.41
  -1 -11  -8    0.43    0.47
   1 -11   8    0.74    0.43
   1  11   8    1.41    0.79
  -1 -11  -8    0.24    0.49
  -1 -11  -8    0.96    0.42
  -1 -11  -8    0.37    0.40
  -1  11  -8    0.59    0.37
  -1  11  -9   11.96    0.81
   1 -11   9   11.13    0.81
  -1 -11  -9   12.72    0.89
  -1 -11  -9   12.10    0.70
  -1  11  -9   12.20    0.78
  -1  11  -9   11.35    0.75
  -1 -11  -9   11.75    0.94
  -1 -11  -9   11.75    0.80
  -1 -11  -9   14.09    0.86
  -1 -11  -9   12.09    0.92
   1 -11   9   11.80    0.85
  -1 -11 -10  111.22    4.67
  -1  11 -10  100.53    4.55
   1 -11  10   93.52    4.58
  -1 -11 -10  104.84    4.62
  -1 -11 -10  103.61    4.68
  -1  11 -10   98.72    4.56
  -1 -11 -10  104.06    4.70
  -1 -11 -10   97.29    4.54
   1 -11  11    8.48    0.69
  -1  11 -11    7.80    0.58
  -1  11 -11    7.85    0.61
  -1  11 -11    8.01    0.60
  -1 -11 -11    7.62    0.77
  -1 -11 -11    8.42    0.61
  -1 -11 -11    9.05    0.81
   1 -11  11    8.04    0.64
  -1  11 -12    2.68    0.38
  -1  11 -12    2.88    0.72
  -1 -11 -12    2.67    0.58
   1 -11  12    2.33    0.40
   1 -11  12    3.03    0.48
  -1  11 -12    2.90    0.43
  -1 -11 -12    2.46    0.38
  -1 -11 -13   -0.08    0.28
  -1  11 -13    0.38    0.34
  -1  11 -13    0.19    0.63
  -1 -11 -13   -0.51    0.51
   1 -11  13    0.05    0.34
  -1  11 -13    0.06    0.27
  -1  11 -14    7.95    0.86
  -1  11 -14    7.87    0.58
  -1 -11 -14    8.02    0.73
   1 -11  14    7.93    0.55
  -1  11 -14    7.32    0.74
  -1 -11 -15   11.63    0.81
  -1  11 -15   11.75    0.96
  -1  11 -15   11.43    0.83
  -1 -11 -16    1.74    0.40
  -1  11 -16    2.64    0.53
  -1  11 -16    2.25    0.40
  -1  11 -17    1.96    0.40
   1 -12 -16   -0.39    0.30
   1  12 -16   -0.18    0.33
   1  12 -16   -0.05    0.31
   1  12 -15    6.45    0.65
   1  12 -15    6.84    0.63
   1 -12 -15    6.80    0.60
  -1 -12  15    7.07    0.42
   1  12 -14   14.73    0.98
   1  12 -14   12.38    0.72
   1  12 -14   13.20    0.93
  -1 -12  14   12.76    0.73
   1 -12 -14   12.07    0.86
   1 -12 -13    1.65    0.52
   1  12 -13    2.96    0.62
   1  12 -13    2.25    0.36
   1 -12 -13    3.07    0.36
  -1 -12  13    2.69    0.40
   1  12 -12    8.13    0.84
  -1 -12  12    6.26    0.54
   1  12 -12    7.42    0.54
   1 -12 -12    6.56    0.72
   1 -12 -12    6.00    0.51
   1  12 -12    6.76    0.49
  -1 -12  12    6.30    0.57
   1 -12 -11   11.51    0.83
   1  12 -11   10.57    0.95
   1  12 -11   10.24    0.68
   1  12 -11   10.04    0.66
   1 -12 -11   10.99    0.76
   1 -12 -11   10.14    0.85
   1 -12 -11    9.47    0.68
  -1 -12  11    9.19    0.73
  -1 -12  10   29.20    1.52
   1 -12 -10   26.78    1.46
   1 -12 -10   28.59    1.61
   1 -12 -10   29.86    1.52
   1 -12 -10   31.41    1.58
  -1 -12  10   29.45    1.50
   1  12 -10   28.11    1.45
   1  12 -10   31.86    1.76
   1  12 -10   26.39    1.41
   1  12  -9   66.47    3.11
   1 -12  -9   67.60    3.03
   1 -12  -9   62.30    3.07
   1 -12  -9   68.30    3.11
   1 -12  -9   67.68    3.19
   1 -12  -9   69.89    3.17
  -1 -12   9   70.36    3.14
   1  12  -9   67.72    3.08
  -1 -12   9   61.35    3.12
   1  12  -9   63.03    3.05
   1  12  -8    0.45    0.42
   1 -12  -8    0.27    0.33
  -1 -12   8   -0.23    0.48
   1  12  -8    0.15    0.39
   1 -12  -8    0.30    0.44
   1 -12  -8    0.36    0.36
   1 -12  -8    0.39    0.42
  -1 -12   8    0.18    0.45
   1 -12  -8    0.93    0.52
   1  12  -8    0.09    0.37
  -1  12   7    0.69    0.75
   1  12  -7    0.42    0.38
   1 -12  -7   -0.04    0.49
  -1 -12   7    0.23    0.47
   1 -12  -7   -0.26    0.41
   1 -12  -7    0.22    0.36
   1  12  -7   -0.12    0.39
  -1 -12   7    0.04    0.42
   1 -12  -7    0.50    0.35
   1  12  -7    0.04    0.45
  -1  12   6    5.00    1.04
   1  12  -6    5.03    0.54
  -1  12   6    3.68    0.47
   1 -12  -6    4.80    0.62
   1  12  -6    4.16    0.52
   1  12  -6    5.27    0.58
   1 -12  -6    4.74    0.62
  -1 -12   6    4.12    0.59
   1 -12  -6    4.21    0.49
   1 -12  -6    4.52    0.54
  -1 -12   6    5.43    0.64
  -1 -12   5   39.69    2.01
   1  12  -5   40.04    1.99
  -1  12   5   38.28    2.64
   1  12  -5   36.41    2.37
   1  12  -5   40.43    1.98
  -1  12   5   36.42    1.93
   1 -12  -5   38.73    1.92
   1  12  -5   38.51    1.87
   1 -12  -5   44.79    2.03
  -1 -12   5   35.67    2.50
   1 -12  -5   40.87    1.98
  -1 -12   5   40.13    2.01
  -1  12   5   39.94    2.65
   1 -12  -5   40.62    2.02
   1  12  -5   37.62    1.94
  -1  12   4    4.89    1.02
   1  12  -4    3.90    0.82
  -1  12   4    4.26    0.51
   1 -12  -4    4.61    0.51
  -1 -12   4    4.80    0.93
   1 -12  -4    4.79    0.52
   1 -12  -4    4.69    1.00
   1 -12  -4    4.48    0.59
  -1  12   4    6.01    1.07
  -1 -12   4    5.08    0.60
  -1  12   3   28.83    2.14
   1  12  -3   26.83    1.99
  -1  12   3   30.56    1.49
   1  12  -3   30.42    1.53
   1  12  -3   27.38    1.52
  -1  12   3   26.90    1.48
   1 -12  -3   28.83    1.53
  -1 -12   3   28.69    1.52
  -1 -12   3   25.74    2.08
   1 -12  -3   24.03    2.07
   1 -12  -3   25.85    1.77
  -1  12   3   31.01    2.13
  -1 -12   2   45.62    3.02
  -1  12   2   50.10    2.38
   1  12  -2   44.83    2.88
   1  12  -2   53.46    2.42
  -1  12   2   48.38    2.39
   1  12  -2   47.02    2.40
  -1 -12   2   47.82    2.39
   1 -12  -2   49.24    2.33
   1 -12  -2   51.09    2.41
  -1 -12   2   46.83    2.36
   1 -12  -2   52.84    2.37
  -1 -12   2   50.37    2.42
   1  12  -2   45.95    2.71
  -1  12   2   49.79    2.96
   1 -12  -1   45.39    2.80
  -1 -12   1   45.90    2.79
  -1  12   1   44.63    2.10
   1  12  -1   38.78    2.61
   1  12  -1   41.88    2.09
  -1  12   1   37.45    2.65
   1  12  -1   44.82    2.12
  -1  12   1   41.83    2.09
  -1 -12   1   40.99    2.08
   1 -12  -1   41.67    2.04
  -1 -12   1   42.97    2.09
   1 -12  -1   44.72    2.10
   1 -12  -1   43.97    2.08
  -1 -12   1   41.15    2.10
   1 -12  -1   39.33    1.99
   1  12  -1   42.20    2.49
  -1  12   1   42.52    2.62
   1 -12   0   91.28    4.90
  -1 -12   0   98.08    5.00
   1  12   0  100.58    4.92
  -1  12   0   91.83    4.86
   1  12   0   95.80    4.23
  -1  12   0   95.34    4.24
   1  12   0   91.69    4.24
  -1  12   0   93.67    4.23
   1 -12   0   91.49    4.20
  -1 -12   0   90.08    4.20
  -1 -12   0   90.91    4.22
   1 -12   0   95.88    4.23
  -1 -12   0   88.94    4.15
   1 -12   0   94.38    4.23
   1 -12   0   88.08    4.15
  -1 -12   0   94.66    4.23
   1  12   0   93.24    4.73
  -1  12   0   86.18    4.68
  -1 -12  -1   44.96    3.04
   1 -12   1   48.00    3.04
  -1  12  -1   55.40    2.46
  -1  12  -1   50.58    3.03
   1  12   1   53.76    2.44
   1  12   1   47.02    2.45
  -1  12  -1   49.64    2.44
   1 -12   1   46.99    2.41
  -1 -12  -1   48.58    2.39
   1 -12   1   49.14    2.40
  -1 -12  -1   51.14    2.46
  -1 -12  -1   51.93    2.44
   1 -12   1   50.45    2.38
   1 -12   1   54.31    2.46
   1  12   1   52.54    2.99
  -1  12  -1   49.10    2.84
   1 -12   2   48.65    3.08
   1  12   2   52.72    2.46
  -1  12  -2   51.73    2.49
   1  12   2   47.26    3.08
  -1  12  -2   51.38    3.04
  -1  12  -2   56.44    2.50
   1  12   2   47.29    2.47
  -1 -12  -2   47.93    2.40
   1 -12   2   53.55    2.49
  -1 -12  -2   56.72    2.52
   1  12   2   48.27    3.03
  -1 -12  -2   50.78    2.45
   1 -12   2   50.15    2.44
   1 -12   2   50.79    2.49
  -1 -12  -3   11.32    0.78
   1  12   3   11.54    1.32
  -1 -12  -3   12.48    1.38
   1 -12   3   11.30    1.35
  -1  12  -3   11.78    0.84
   1  12   3   11.16    0.77
  -1  12  -3   13.93    1.28
  -1  12  -3   12.71    0.85
   1  12   3    9.92    0.80
   1 -12   3   10.97    0.84
   1  12   3   11.15    1.34
  -1 -12  -3   11.08    0.85
  -1 -12  -3   13.28    0.78
  -1 -12  -4  193.50    8.52
  -1 -12  -4  195.26    8.54
  -1 -12  -4  178.04    8.45
  -1 -12  -4  197.01    8.56
   1 -12   4  193.39    8.54
  -1 -12  -4  200.04    8.46
   1 -12   4  190.34    9.15
  -1 -12  -4  198.87    8.51
  -1 -12  -4  184.67    9.22
  -1  12  -4  179.77    8.98
   1  12   4  183.29    9.18
  -1  12  -4  202.26    8.53
   1  12   4  193.21    9.22
   1  12   4  186.71    8.46
   1  12   5   28.07    2.07
  -1  12  -5   27.94    1.48
  -1  12  -5   26.39    1.36
  -1 -12  -5   27.11    1.49
  -1 -12  -5   22.04    1.96
   1 -12   5   24.24    1.92
  -1 -12  -5   29.34    1.46
   1 -12   5   26.11    1.49
  -1 -12  -5   28.71    1.49
   1 -12   5   28.41    1.50
   1  12   5   25.93    2.07
  -1 -12  -5   28.59    1.50
  -1 -12  -5   24.84    1.38
  -1  12  -6    3.77    0.38
  -1 -12  -6    3.48    0.58
   1 -12   6    5.10    0.58
  -1 -12  -6    5.10    0.61
  -1  12  -6    4.80    0.56
  -1 -12  -6    4.41    0.54
  -1 -12  -6    3.22    0.55
   1 -12   6    3.25    0.59
   1  12   6    5.35    1.03
  -1 -12  -6    3.90    0.47
  -1 -12  -7   -0.46    0.47
  -1  12  -7    0.34    0.39
  -1 -12  -7    0.11    0.42
  -1 -12  -7    0.12    0.47
   1 -12   7    0.37    0.49
  -1  12  -7    0.47    0.46
   1 -12   7   -0.04    0.45
  -1  12  -7    0.19    0.41
  -1 -12  -7   -0.02    0.33
  -1 -12  -8    0.51    0.49
  -1 -12  -8    0.24    0.41
  -1  12  -8    0.81    0.39
  -1 -12  -8    0.99    0.45
  -1 -12  -8    0.86    0.51
   1 -12   8    0.55    0.45
  -1  12  -8    0.14    0.43
   1 -12   8    0.94    0.45
  -1  12  -8    0.74    0.40
  -1 -12  -8    0.69    0.30
  -1 -12  -9   60.09    2.88
  -1  12  -9   58.25    2.75
  -1 -12  -9   67.76    2.90
  -1  12  -9   60.11    2.80
  -1 -12  -9   62.09    2.90
  -1 -12  -9   54.56    2.76
   1 -12   9   57.93    2.82
  -1 -12  -9   57.17    2.70
  -1  12  -9   61.10    2.78
   1 -12  10   24.45    1.36
  -1  12 -10   23.42    1.32
  -1 -12 -10   24.57    1.31
  -1 -12 -10   26.71    1.46
  -1 -12 -10   26.86    1.45
   1 -12  10   25.48    1.37
  -1  12 -10   25.72    1.32
  -1  12 -11    2.59    0.68
  -1 -12 -11    1.41    0.38
   1 -12  11    1.10    0.43
  -1 -12 -11    1.89    0.52
   1 -12  11    1.29    0.39
  -1  12 -11    1.42    0.35
  -1  12 -12    0.12    0.59
  -1 -12 -12    0.26    0.32
   1 -12  12    0.27    0.37
   1 -12  12    0.22    0.32
  -1  12 -12    0.30    0.30
  -1 -12 -12    0.04    0.48
   1 -12  13    7.58    0.57
  -1 -12 -13    8.48    0.71
  -1  12 -13    7.16    0.82
  -1  12 -13    7.96    0.51
  -1 -12 -14   18.42    1.08
  -1  12 -14   20.10    1.23
   1 -12  14   18.49    0.96
  -1  12 -14   19.14    1.14
  -1  12 -15   14.70    0.93
  -1 -12 -15   12.32    0.80
  -1  12 -15   13.25    0.83
  -1  12 -16   22.52    1.20
   1  13 -15    2.68    0.38
   1 -13 -15    2.49    0.36
  -1 -13  14    3.48    0.32
   1 -13 -14    4.13    0.48
   1  13 -14    4.17    0.48
   1  13 -14    3.61    0.50
   1  13 -13   15.80    1.00
   1 -13 -13   15.58    0.78
  -1 -13  13   13.62    0.80
   1 -13 -13   13.65    0.92
   1 -13 -12   32.38    1.74
  -1 -13  12   33.60    1.65
   1  13 -12   35.48    1.84
   1 -13 -12   34.41    1.61
  -1 -13  12   33.36    1.63
   1 -13 -11    5.17    0.63
   1  13 -11    4.89    0.45
  -1 -13  11    5.20    0.55
   1  13 -11    4.88    0.68
   1 -13 -11    5.58    0.50
  -1 -13  11    6.05    0.52
   1 -13 -10    3.20    0.57
   1  13 -10    2.97    0.40
  -1 -13  10    2.21    0.48
  -1 -13  10    2.43    0.44
   1 -13 -10    2.88    0.43
   1  13 -10    3.59    0.64
   1  13  -9   -0.03    0.37
   1 -13  -9   -0.11    0.28
   1 -13  -9    0.11    0.40
   1 -13  -9   -0.04    0.49
   1 -13  -9    0.04    0.40
  -1 -13   9    0.23    0.40
  -1 -13   9    0.34    0.45
   1  13  -9    0.44    0.38
   1  13  -9    0.10    0.34
   1  13  -8   -0.26    0.38
   1 -13  -8    0.44    0.43
   1  13  -8   -0.09    0.37
   1 -13  -8    0.21    0.51
   1 -13  -8    0.10    0.32
  -1 -13   8    0.07    0.39
   1  13  -8   -0.24    0.43
  -1 -13   8    0.18    0.49
   1  13  -7   13.18    0.88
   1 -13  -7   12.01    0.95
   1 -13  -7   13.22    0.81
  -1 -13   7   13.84    0.93
   1  13  -7   13.15    0.86
  -1 -13   7   13.57    0.93
   1 -13  -7   14.14    0.90
   1  13  -7   12.02    0.90
   1  13  -6   -0.37    0.46
  -1  13   6    0.54    0.36
   1  13  -6    0.13    0.41
   1 -13  -6    0.22    0.37
  -1 -13   6    0.57    0.50
  -1 -13   6    0.16    0.48
   1 -13  -6   -0.07    0.39
   1 -13  -6   -0.25    0.50
   1  13  -6   -0.06    0.42
  -1  13   5    1.89    0.41
   1  13  -5    2.15    0.47
  -1  13   5    1.40    0.40
   1 -13  -5    1.84    0.51
   1 -13  -5    1.90    0.43
   1 -13  -5    1.29    0.41
   1  13  -5    2.07    0.32
  -1 -13   5    1.62    0.51
   1  13  -4   12.72    0.85
   1  13  -4   10.39    1.17
  -1  13   4   10.49    0.77
   1 -13  -4    9.74    0.84
  -1  13   4    9.05    1.25
   1  13  -4   11.17    0.82
  -1 -13   4   11.75    0.85
   1 -13  -4   10.74    0.77
  -1 -13   4    9.47    1.19
   1 -13  -4   11.48    0.76
  -1  13   4   10.65    1.35
  -1 -13   4   12.20    0.87
  -1 -13   3    0.42    0.70
  -1  13   3   -0.56    0.90
   1 -13  -3    1.01    0.43
  -1  13   3    0.39    0.38
   1  13  -3    0.94    0.47
   1  13  -3    0.35    0.74
   1  13  -3    1.45    0.47
  -1  13   3    0.52    0.42
  -1 -13   3    0.37    0.49
  -1  13   3   -0.26    0.77
   1  13  -2   19.88    1.76
  -1  13   2   23.16    1.28
   1  13  -2   26.38    1.34
   1  13  -2   23.59    1.33
  -1  13   2   24.07    1.30
  -1  13   2   17.94    1.71
  -1 -13   2   18.56    1.78
   1 -13  -2   21.21    1.90
   1 -13  -2   20.90    1.60
  -1 -13   2   24.04    1.33
  -1 -13   2   23.08    1.26
   1 -13  -2   22.46    1.22
  -1 -13   2   23.75    1.32
   1 -13  -1   15.69    0.94
   1 -13  -1   14.26    0.88
  -1 -13   1   13.44    0.92
  -1  13   1   12.67    1.32
   1  13  -1   12.79    1.42
  -1  13   1   12.92    1.45
   1  13  -1   13.40    0.95
  -1  13   1   14.18    0.93
  -1 -13   1   14.97    0.91
   1 -13  -1   13.54    0.81
  -1 -13   1   13.33    0.85
   1 -13  -1   15.15    0.94
  -1 -13   1   14.29    0.96
  -1 -13   1   14.04    1.50
   1 -13  -1    9.73    1.37
   1  13  -1   16.22    0.97
  -1  13   1   13.89    0.91
   1  13   0   34.56    1.85
   1  13   0   34.49    2.44
  -1  13   0   37.21    2.50
  -1  13   0   35.87    1.86
   1  13   0   36.65    1.88
  -1  13   0   37.09    1.87
   1  13   0   35.10    2.31
  -1  13   0   34.48    2.29
  -1 -13   0   30.93    2.48
   1 -13   0   35.52    2.52
   1 -13   0   39.04    1.87
  -1 -13   0   39.35    1.88
  -1 -13   0   35.48    1.77
   1 -13   0   35.81    1.78
   1 -13   0   36.27    1.83
  -1 -13   0   36.31    1.83
  -1 -13   0   36.49    1.85
   1 -13   0   38.72    1.86
   1  13   1   14.45    1.39
  -1 -13  -1   15.00    1.56
   1 -13   1   15.02    1.53
  -1 -13  -1   16.47    0.96
   1 -13   1   16.39    1.00
   1 -13   1   14.77    0.89
  -1 -13  -1   14.44    0.96
  -1 -13  -1   14.70    0.92
   1 -13   1   15.08    0.95
  -1  13  -1   15.24    0.98
   1  13   1   13.30    0.96
   1  13   1   14.37    0.94
  -1  13  -1   14.62    0.96
   1  13   1   14.27    1.49
  -1  13  -1   14.85    1.48
   1  13   2   57.15    2.60
  -1  13  -2   54.94    2.61
  -1  13  -2   50.40    3.16
  -1  13  -2   54.87    2.60
   1  13   2   50.95    2.60
   1  13   2   52.17    2.56
   1 -13   2   50.69    2.54
  -1 -13  -2   57.44    2.58
   1 -13   2   56.87    2.63
  -1 -13  -2   58.44    2.64
   1 -13   2   52.88    2.59
  -1 -13  -2   50.87    2.52
   1  13   2   50.48    3.14
   1 -13   2   49.49    3.23
   1  13   3   46.24    2.91
   1  13   3   46.20    2.24
  -1  13  -3   45.69    2.29
  -1  13  -3   45.23    2.80
   1  13   3   42.98    2.27
  -1  13  -3   48.89    2.29
   1  13   3   44.70    2.23
   1 -13   3   43.32    2.23
  -1 -13  -3   51.14    2.24
  -1 -13  -3   48.86    2.33
   1 -13   3   47.00    2.28
  -1 -13  -3   46.08    2.98
   1 -13   3   41.22    2.83
   1  13   3   45.23    2.87
  -1 -13  -4   10.73    0.82
  -1 -13  -4    9.73    0.70
  -1  13  -4    8.44    1.06
  -1  13  -4   10.36    0.77
   1  13   4    9.60    0.75
   1 -13   4    9.05    1.18
  -1  13  -4    9.87    0.66
  -1 -13  -4    8.79    0.72
   1  13   4   10.24    1.29
  -1 -13  -4   10.92    0.78
   1 -13   4    9.42    0.74
   1 -13   4    9.45    0.79
   1  13   4   10.91    1.31
   1  13   4    9.87    0.72
  -1 -13  -5  115.28    4.81
   1 -13   5  102.80    4.79
   1 -13   5  109.54    4.84
  -1 -13  -5  106.50    4.84
  -1 -13  -5  108.39    4.82
  -1  13  -5  103.49    4.71
  -1 -13  -5  111.67    4.86
  -1  13  -5  109.36    4.84
  -1 -13  -5   98.13    4.73
  -1  13  -5  106.01    4.80
   1  13   5   96.61    4.77
  -1  13  -6    0.33    0.43
   1 -13   6    0.31    0.46
   1 -13   6    0.49    0.52
  -1 -13  -6   -0.12    0.41
  -1  13  -6    0.52    0.26
  -1 -13  -6    0.46    0.40
  -1  13  -6    0.55    0.44
  -1 -13  -6    0.59    0.49
  -1 -13  -6    0.35    0.36
   1 -13   6    0.35    0.48
   1  13   6   -0.16    0.37
   1  13   7   15.90    1.03
  -1  13  -7   18.35    1.09
   1 -13   7   18.99    1.15
  -1 -13  -7   21.28    1.17
  -1 -13  -7   19.06    1.02
  -1 -13  -7   17.70    1.13
  -1 -13  -7   17.58    1.08
   1 -13   7   19.51    1.14
  -1  13  -7   19.15    1.08
  -1  13  -7   19.15    1.13
  -1  13  -8    6.93    0.57
   1 -13   8    5.76    0.62
   1 -13   8    6.03    0.64
  -1 -13  -8    5.40    0.46
  -1 -13  -8    6.86    0.68
  -1  13  -8    5.76    0.58
  -1  13  -8    5.16    0.54
  -1 -13  -8    5.13    0.57
  -1  13  -9    5.20    0.49
  -1  13  -9    5.75    0.55
  -1 -13  -9    4.26    0.62
   1 -13   9    5.03    0.59
   1 -13   9    4.83    0.59
  -1 -13  -9    4.82    0.53
  -1  13  -9    5.24    0.53
   1 -13  10    2.48    0.48
  -1  13 -10    1.91    0.37
  -1 -13 -10    1.71    0.52
  -1 -13 -10    1.37    0.39
  -1  13 -10    1.50    0.38
   1 -13  10    1.69    0.43
  -1 -13 -11    4.24    0.59
   1 -13  11    4.82    0.52
  -1  13 -11    4.40    0.70
  -1 -13 -11    4.70    0.44
  -1  13 -11    4.94    0.43
   1 -13  11    3.79    0.46
  -1 -13 -12    1.12    0.45
   1 -13  12    0.28    0.34
  -1  13 -12    0.67    0.54
  -1 -13 -12    0.94    0.28
   1 -13  12    0.55    0.29
  -1  13 -12    1.01    0.28
   1 -13  13    2.33    0.33
  -1  13 -13    2.14    0.52
  -1 -13 -13    2.62    0.46
   1 -13  14   -0.01    0.21
  -1  13 -14    0.15    0.35
  -1  13 -14    0.07    0.42
  -1 -13 -14    0.14    0.34
  -1  13 -15    2.78    0.34
  -1  13 -15    2.41    0.37
  -1 -13 -15    1.78    0.30
   1  14 -14    2.99    0.37
   1 -14 -14    2.30    0.33
   1  14 -13    2.19    0.43
  -1 -14  13    2.12    0.29
   1 -14 -13    1.94    0.38
  -1 -14  12    4.52    0.41
  -1 -14  12    3.44    0.36
   1 -14 -12    4.39    0.37
   1 -14 -12    3.92    0.51
   1 -14 -11   13.53    0.89
   1  14 -11   13.56    0.74
  -1 -14  11   13.72    0.81
  -1 -14  11   12.05    0.78
   1 -14 -11   14.14    0.76
   1 -14 -10    7.54    0.68
   1  14 -10    6.95    0.52
  -1 -14  10    6.41    0.58
  -1 -14  10    5.47    0.54
   1 -14 -10    6.29    0.51
   1 -14  -9   10.86    0.72
   1  14  -9    9.70    0.67
   1 -14  -9   12.25    0.85
  -1 -14   9    9.25    0.74
   1  14  -9   11.61    0.70
  -1 -14   9   10.15    0.75
   1 -14  -8    0.15    0.30
   1  14  -8   -0.11    0.37
   1 -14  -8    0.19    0.49
   1  14  -8   -0.03    0.41
  -1 -14   8    0.59    0.43
   1  14  -8    0.25    0.36
  -1 -14   8   -0.10    0.42
   1 -14  -7   68.53    3.29
   1  14  -7   72.69    3.34
   1 -14  -7   77.78    3.45
   1  14  -7   76.37    3.40
  -1 -14   7   68.85    3.36
  -1 -14   7   76.96    3.41
  -1 -14   7   68.52    3.38
   1  14  -7   73.22    3.35
   1 -14  -6   14.10    0.93
   1 -14  -6   14.67    0.90
   1 -14  -6   15.56    0.93
   1  14  -6   15.08    0.94
   1  14  -6   15.67    1.00
  -1 -14   6   16.82    1.02
  -1 -14   6   14.63    0.96
  -1 -14   6   15.50    1.01
   1 -14  -6   16.11    1.02
  -1  14   6   13.48    0.86
   1  14  -6   15.89    0.95
   1  14  -5   68.06    3.15
   1 -14  -5   73.47    3.31
   1  14  -5   69.51    3.25
  -1  14   5   65.27    3.19
  -1 -14   5   69.68    3.25
  -1 -14   5   73.61    3.31
   1 -14  -5   74.47    3.24
   1 -14  -5   72.74    3.22
  -1  14   5   63.16    3.20
  -1  14   4   12.99    0.86
   1  14  -4   15.13    0.96
   1 -14  -4   12.43    0.95
   1  14  -4   13.09    0.79
   1  14  -4   14.49    0.92
  -1  14   4   12.80    0.84
  -1 -14   4   13.79    0.88
   1 -14  -4   13.91    0.86
  -1 -14   4   12.88    0.93
   1  14  -3    3.35    0.53
  -1  14   3    4.37    0.50
  -1  14   3    4.07    0.51
   1  14  -3    4.73    0.59
  -1 -14   3    3.98    0.59
   1 -14  -3    3.73    0.52
  -1 -14   3    4.67    0.53
   1  14  -2   23.84    1.44
  -1  14   2   28.69    1.44
   1 -14  -2   26.46    1.41
   1  14  -2   27.24    1.46
  -1  14   2   25.81    1.43
   1  14  -2   27.46    1.44
  -1 -14   2   27.45    1.46
   1 -14  -2   25.27    1.35
  -1 -14   2   24.70    1.37
  -1 -14   2   28.73    1.48
   1  14  -1   73.22    3.45
  -1  14   1   77.34    3.45
  -1 -14   1   73.97    3.43
   1  14  -1   74.47    3.47
  -1  14   1   69.99    3.43
   1  14  -1   75.63    3.44
   1 -14  -1   73.71    3.39
  -1 -14   1   72.12    3.42
  -1 -14   1   70.76    3.37
  -1 -14   1   77.11    3.47
  -1  14   0   37.69    1.90
   1  14   0   36.59    1.89
  -1 -14   0   35.96    1.89
   1  14   0   36.23    1.92
  -1  14   0   39.13    1.91
   1  14   0   35.58    1.88
   1 -14   0   39.61    1.87
  -1 -14   0   38.98    1.87
  -1 -14   0   36.94    1.80
   1 -14   0   34.75    1.79
  -1 -14   0   39.22    1.91
  -1  14  -1   36.13    1.82
   1  14   1   34.62    1.78
  -1 -14  -1   35.38    1.80
   1  14   1   36.34    1.82
  -1  14  -1   36.14    1.81
   1  14   1   34.55    1.77
  -1 -14  -1   36.80    1.79
   1 -14   1   32.39    1.71
   1 -14   1   33.74    1.77
  -1 -14  -1   33.75    1.73
   1 -14   2   28.71    1.54
  -1 -14  -2   27.55    1.45
   1  14   2   27.88    1.55
  -1  14  -2   29.62    1.56
   1 -14   2   29.72    1.50
   1 -14   2   29.66    1.58
  -1  14  -2   29.38    1.58
   1  14   2   30.18    1.53
   1  14   2   29.05    1.52
  -1 -14  -2   28.46    1.57
   1 -14   3    5.18    0.64
  -1  14  -3    6.59    0.62
   1  14   3    4.29    0.58
   1 -14   3    5.35    0.57
  -1 -14  -3    5.41    0.56
  -1  14  -3    4.95    0.61
   1  14   3    5.46    0.54
  -1 -14  -3    5.66    0.61
  -1  14  -3    4.37    0.50
   1  14   3    5.13    0.55
   1 -14   4    3.03    0.56
   1 -14   4    2.33    0.53
   1 -14   4    3.68    0.50
  -1  14  -4    2.75    0.39
  -1 -14  -4    2.42    0.44
  -1  14  -4    2.83    0.56
  -1  14  -4    3.05    0.52
   1  14   4    2.65    0.47
  -1 -14  -4    1.99    0.51
  -1  14  -4    2.15    0.50
   1  14   4    2.33    0.44
  -1  14  -5    0.49    0.44
   1 -14   5   -0.03    0.44
  -1  14  -5   -0.24    0.27
  -1 -14  -5    0.03    0.37
  -1 -14  -5    0.30    0.47
   1  14   5   -0.23    0.38
  -1  14  -5    0.30    0.44
   1 -14   5    0.08    0.46
   1 -14   6   98.93    4.42
   1 -14   6   97.51    4.44
  -1 -14  -6  101.18    4.46
  -1  14  -6   96.36    4.31
   1  14   6   83.78    4.36
  -1  14  -6  105.20    4.46
  -1  14  -6   96.96    4.40
  -1 -14  -6   99.98    4.36
   1 -14   7    4.78    0.61
  -1 -14  -7    3.78    0.52
  -1 -14  -7    4.90    0.44
  -1 -14  -7    4.91    0.59
  -1  14  -7    4.68    0.52
   1  14   7    3.63    0.44
  -1  14  -7    5.20    0.58
  -1  14  -8   26.64    1.43
  -1 -14  -8   24.60    1.39
  -1 -14  -8   28.62    1.49
  -1  14  -8   31.17    1.43
  -1  14  -8   26.00    1.39
   1 -14   8   27.04    1.45
  -1  14  -9   35.75    1.72
  -1  14  -9   37.85    1.79
   1 -14   9   34.56    1.78
  -1 -14  -9   36.43    1.75
  -1 -14  -9   35.59    1.83
   1 -14   9   35.10    1.79
  -1  14  -9   36.44    1.76
   1 -14  10   10.19    0.68
  -1  14 -10    9.72    0.84
  -1 -14 -10    9.07    0.63
  -1 -14 -10    9.09    0.72
   1 -14  10    9.52    0.69
  -1  14 -10   10.42    0.64
  -1 -14 -11    2.97    0.49
  -1  14 -11    2.35    0.51
  -1 -14 -11    2.64    0.34
   1 -14  11    2.85    0.39
   1 -14  11    2.94    0.38
  -1  14 -11    2.61    0.33
  -1  14 -12    4.64    0.57
  -1 -14 -12    4.73    0.36
  -1 -14 -12    3.96    0.47
   1 -14  12    4.72    0.42
   1 -14  12    3.82    0.36
  -1  14 -12    3.94    0.34
  -1  14 -13    0.39    0.36
  -1 -14 -13    0.58    0.31
  -1  14 -13    0.75    0.37
   1 -14  13    1.16    0.25
  -1  14 -14    9.40    0.59
   1  15 -13    0.31    0.25
   1 -15 -12    8.12    0.46
  -1 -15  12    8.62    0.50
   1 -15 -12    7.55    0.55
  -1 -15  12    7.77    0.46
   1 -15 -11   17.59    0.84
  -1 -15  11   16.18    0.86
   1 -15 -11   15.77    0.92
  -1 -15  11   14.83    0.84
  -1 -15  10   11.14    0.71
   1 -15 -10   12.81    0.70
   1 -15 -10   12.99    0.81
  -1 -15  10   12.26    0.73
   1  15 -10   11.88    0.68
   1 -15  -9    0.96    0.34
  -1 -15   9    0.77    0.37
   1 -15  -9    1.34    0.45
   1  15  -9    0.72    0.29
  -1 -15   8    0.36    0.40
   1  15  -8    0.19    0.31
   1  15  -8    0.02    0.33
   1 -15  -8   -0.07    0.43
   1 -15  -7    7.57    0.68
   1  15  -7    7.53    0.59
   1  15  -7    8.13    0.65
   1 -15  -7    7.02    0.54
  -1 -15   7    7.33    0.65
   1 -15  -7    7.28    0.59
  -1 -15   7    7.19    0.63
   1  15  -7    7.49    0.59
   1  15  -6   50.96    2.44
   1  15  -6   51.82    2.45
   1  15  -6   53.20    2.49
   1 -15  -6   47.91    2.42
   1 -15  -6   55.97    2.52
  -1 -15   6   49.95    2.45
   1 -15  -6   52.69    2.41
   1  15  -5   37.38    1.77
  -1  15   5   33.97    1.69
   1 -15  -5   36.22    1.72
  -1  15   5   31.19    1.69
   1 -15  -5   34.31    1.74
   1 -15  -5   37.82    1.83
  -1 -15   5   34.22    1.74
  -1 -15   5   36.64    1.81
  -1 -15   4    9.68    0.71
  -1  15   4   10.10    0.70
   1 -15  -4   11.87    0.82
   1  15  -4   10.87    0.81
  -1 -15   4    9.73    0.77
   1 -15  -4    9.75    0.71
   1  15  -4    9.78    0.63
  -1  15   4   10.07    0.68
   1  15  -4    9.80    0.78
  -1 -15   3   19.63    1.13
  -1 -15   3   16.85    1.00
  -1 -15   3   17.76    1.07
  -1  15   3   16.39    1.01
   1  15  -3   20.08    1.10
   1 -15  -3   17.49    1.09
   1 -15  -3   17.65    1.03
   1  15  -3   18.83    1.10
  -1  15   3   16.42    0.99
   1  15  -3   17.08    0.97
  -1  15   3   16.98    1.02
  -1 -15   2    5.62    0.61
  -1  15   2    3.81    0.52
   1  15  -2    4.10    0.58
  -1 -15   2    3.28    0.44
   1  15  -2    4.86    0.57
  -1  15   2    3.70    0.50
  -1 -15   2    4.11    0.54
   1 -15  -2    3.48    0.56
   1 -15  -2    4.95    0.54
   1  15  -2    5.13    0.58
  -1  15   2    3.26    0.50
   1  15  -1   55.00    2.56
  -1  15   1   50.37    2.52
   1  15  -1   51.30    2.52
  -1  15   1   49.67    2.51
  -1 -15   1   53.10    2.45
  -1 -15   1   54.51    2.52
   1 -15  -1   51.88    2.46
   1  15  -1   55.31    2.55
  -1  15   1   52.45    2.51
  -1  15   0    9.91    0.75
   1  15   0   10.88    0.79
  -1  15   0   10.46    0.76
   1  15   0   11.08    0.77
  -1 -15   0    9.19    0.69
   1 -15   0    9.90    0.70
   1 -15   0    8.79    0.62
   1 -15   0    9.88    0.74
   1  15   0    9.33    0.75
  -1  15   0    8.74    0.74
   1 -15   1    1.48    0.34
  -1  15  -1    1.99    0.46
   1  15   1    1.35    0.48
  -1  15  -1    0.67    0.45
   1  15   1    1.15    0.42
  -1  15  -1    1.48    0.46
   1  15   1    1.29    0.45
  -1 -15  -1    0.83    0.44
  -1 -15  -1    0.97    0.36
   1 -15   1    1.79    0.46
   1 -15   2   12.07    0.77
   1 -15   2   11.97    0.82
  -1 -15  -2   11.56    0.85
   1  15   2   12.34    0.83
  -1  15  -2   12.59    0.83
  -1 -15  -2   11.39    0.80
  -1  15  -2   13.18    0.87
   1  15   2   10.88    0.79
   1  15   2   11.41    0.80
  -1  15  -2   12.84    0.85
  -1  15  -2   11.24    0.76
   1 -15   3    5.60    0.61
   1 -15   3    6.35    0.58
  -1  15  -3    7.04    0.63
   1  15   3    6.15    0.61
  -1 -15  -3    5.89    0.57
   1  15   3    5.36    0.52
  -1  15  -3    5.92    0.63
  -1 -15  -3    6.20    0.63
   1  15   3    6.65    0.59
  -1  15  -3    5.58    0.50
   1 -15   4   22.72    1.19
   1 -15   4   21.45    1.23
  -1  15  -4   20.38    1.21
   1  15   4   20.92    1.16
  -1 -15  -4   22.61    1.25
  -1  15  -4   23.87    1.24
   1  15   4   19.17    1.16
  -1  15  -4   22.30    1.26
  -1  15  -4   21.81    1.13
  -1 -15  -4   21.80    1.17
   1 -15   5    3.12    0.48
  -1  15  -5    3.18    0.34
   1  15   5    2.71    0.43
  -1  15  -5    4.49    0.51
  -1 -15  -5    3.16    0.52
  -1  15  -5    3.39    0.51
  -1 -15  -5    3.05    0.43
   1 -15   6   -0.16    0.47
   1  15   6   -0.13    0.31
  -1  15  -6    0.06    0.41
   1 -15   6    0.17    0.41
  -1 -15  -6    0.20    0.40
  -1  15  -6    0.48    0.40
  -1 -15  -6   -0.16    0.32
  -1  15  -7   11.27    0.67
   1  15   7    7.24    0.57
  -1  15  -7    9.75    0.71
  -1 -15  -7   10.06    0.71
   1 -15   7    8.12    0.68
   1 -15   7    9.64    0.68
  -1 -15  -7    8.21    0.56
  -1 -15  -8   14.91    0.88
   1 -15   8   15.46    0.93
  -1 -15  -8   15.72    0.95
  -1  15  -8   15.22    0.87
  -1  15  -8   15.66    0.92
  -1  15  -8   15.97    0.90
  -1 -15  -9    0.20    0.38
   1 -15   9   -0.08    0.25
   1 -15   9    0.24    0.35
  -1 -15  -9    0.71    0.32
   1 -15   9   -0.02    0.35
  -1  15  -9   -0.06    0.28
   1 -15  10    8.35    0.59
  -1 -15 -10    8.84    0.64
   1 -15  10    9.17    0.59
  -1 -15 -10    8.65    0.55
  -1  15 -10    8.96    0.56
   1 -15  11    6.20    0.46
   1 -15  11    6.09    0.43
  -1 -15 -11    5.49    0.49
  -1 -15 -11    6.11    0.41
  -1  15 -11    6.69    0.42
   1 -15  12    1.97    0.26
  -1 -15 -12    1.69    0.31
  -1  15 -12    1.56    0.37
  -1 -16  11    2.68    0.26
   1 -16 -11    1.85    0.29
   1 -16 -10    0.82    0.23
   1 -16 -10    0.65    0.31
  -1  16  10    0.83    0.18
  -1 -16  10    0.85    0.24
   1  16 -10    1.07    0.21
  -1 -16  10    0.99    0.27
  -1 -16   9    2.67    0.28
  -1 -16   9    3.65    0.37
   1  16  -9    2.90    0.31
   1 -16  -9    2.37    0.41
  -1 -16   8    2.06    0.37
  -1 -16   8    2.54    0.40
   1  16  -8    2.58    0.33
   1  16  -8    2.38    0.34
   1 -16  -8    2.25    0.42
   1  16  -7    7.86    0.56
   1  16  -7    8.25    0.57
   1 -16  -7    8.30    0.64
   1 -16  -7    8.36    0.57
  -1 -16   7    7.99    0.58
  -1 -16   7    7.52    0.61
   1 -16  -6   59.43    2.86
   1 -16  -6   62.78    2.84
   1  16  -6   66.15    2.89
  -1 -16   6   60.89    2.87
   1 -16  -6   64.37    2.93
   1 -16  -5    5.08    0.50
   1 -16  -5    4.96    0.55
  -1  16   5    4.61    0.40
   1  16  -5    4.82    0.52
   1 -16  -5    4.77    0.46
  -1 -16   5    4.97    0.53
  -1 -16   5    5.03    0.49
   1 -16  -4    0.91    0.38
  -1  16   4    0.42    0.31
   1 -16  -4    0.19    0.43
   1  16  -4    0.52    0.44
  -1  16   4    0.22    0.29
   1  16  -4   -0.03    0.37
   1 -16  -4    0.87    0.35
  -1 -16   4    0.24    0.34
  -1 -16   4    0.71    0.41
   1 -16  -3    3.58    0.47
  -1  16   3    3.59    0.44
   1  16  -3    3.75    0.53
  -1 -16   3    3.47    0.40
   1 -16  -3    3.97    0.53
   1  16  -3    3.99    0.38
   1 -16  -3    3.35    0.45
   1  16  -3    3.43    0.50
  -1  16   3    3.68    0.42
  -1  16   3    3.44    0.40
   1  16  -3    3.64    0.52
  -1 -16   3    3.24    0.47
  -1 -16   2   31.11    1.61
   1  16  -2   32.13    1.66
  -1  16   2   31.13    1.60
  -1  16   2   29.28    1.58
   1  16  -2   36.11    1.66
   1  16  -2   32.49    1.58
   1 -16  -2   32.46    1.61
   1 -16  -2   32.56    1.65
  -1  16   2   33.22    1.62
   1  16  -2   32.12    1.64
  -1 -16   1    1.37    0.39
   1  16  -1    1.72    0.46
  -1  16   1    1.67    0.40
   1 -16  -1    1.52    0.44
  -1  16   1    1.06    0.41
   1  16  -1    1.85    0.47
  -1  16   1    1.82    0.42
   1  16  -1    1.30    0.44
   1 -16   0   66.92    3.14
  -1 -16   0   66.79    3.13
  -1  16   0   71.93    3.20
  -1  16   0   67.26    3.17
   1  16   0   72.29    3.20
  -1  16   0   64.42    3.14
   1 -16   0   65.16    3.16
  -1 -16   0   71.12    3.19
   1  16   0   70.45    3.19
  -1  16   0   70.13    3.19
   1  16   0   72.23    3.20
   1 -16   1    0.89    0.38
  -1 -16  -1    0.15    0.37
  -1  16  -1    0.87    0.34
  -1 -16  -1    1.00    0.41
   1 -16   1    0.88    0.41
   1  16   1    0.47    0.40
  -1  16  -1    0.31    0.39
  -1  16  -1    0.78    0.40
   1  16   1    0.57    0.37
  -1  16  -1    0.23    0.44
   1  16   1    1.07    0.43
   1 -16   2   19.30    1.05
  -1  16  -2   18.58    1.10
  -1  16  -2   18.40    1.07
   1  16   2   19.11    1.05
  -1  16  -2   18.51    1.01
   1 -16   2   18.09    1.05
  -1 -16  -2   18.81    1.05
  -1 -16  -2   19.48    1.07
   1 -16   2   18.55    0.99
   1  16   2   18.09    1.04
  -1  16  -2   18.56    1.09
   1 -16   3    7.47    0.60
  -1  16  -3    5.87    0.63
   1  16   3    5.64    0.54
  -1  16  -3    6.92    0.57
  -1  16  -3    5.87    0.49
   1 -16   3    6.49    0.57
  -1 -16  -3    7.33    0.57
  -1 -16  -3    7.37    0.60
   1 -16   3    7.04    0.54
   1  16   3    6.30    0.54
  -1 -16  -4   11.38    0.78
   1 -16   4   12.75    0.81
  -1  16  -4   12.91    0.83
  -1  16  -4   12.86    0.80
   1  16   4   11.03    0.74
  -1  16  -4   12.22    0.70
  -1 -16  -4   13.61    0.82
   1 -16   4   13.10    0.77
  -1 -16  -4   13.15    0.76
   1 -16   4   11.62    0.78
   1  16   4   12.70    0.74
  -1  16  -5   21.47    1.12
  -1  16  -5   21.28    1.11
   1  16   5   19.33    1.05
  -1 -16  -5   20.68    1.06
   1 -16   5   19.70    1.09
  -1 -16  -5   18.85    1.09
  -1 -16  -5   19.90    1.12
   1 -16   5   21.61    1.10
   1 -16   5   21.00    1.13
   1  16   6    1.91    0.31
  -1  16  -6    3.03    0.42
   1 -16   6    2.41    0.38
  -1 -16  -6    2.75    0.32
  -1 -16  -6    2.52    0.41
   1 -16   6    2.90    0.41
  -1  16  -6    2.46    0.45
  -1 -16  -6    2.27    0.42
   1 -16   7   -0.51    0.28
  -1  16  -7    0.31    0.31
   1 -16   7    0.26    0.33
  -1 -16  -7    0.75    0.35
   1 -16   7    0.41    0.34
  -1  16  -8    1.53    0.31
  -1 -16  -8    1.61    0.36
   1 -16   8    1.78    0.28
  -1  16  -8    1.71    0.32
   1 -16   8    2.43    0.36
  -1 -16  -8    2.23    0.34
   1 -16   8    2.07    0.36
  -1 -16  -9    2.96    0.33
   1 -16   9    3.23    0.36
  -1  16  -9    3.41    0.33
  -1  16 -10    5.30    0.36
   1 -16  10    4.77    0.37
  -1 -16 -10    5.15    0.36
   1 -16  10    5.73    0.40
   1 -16  11   17.19    0.84
  -1 -17   9    1.37    0.23
  -1 -17   9    1.84    0.24
   1 -17  -8    0.73    0.27
  -1  17   8    0.89    0.19
  -1 -17   8    1.04    0.24
  -1 -17   8    1.08    0.25
   1  17  -8    0.76    0.21
   1 -17  -7    4.57    0.43
   1  17  -7    4.76    0.38
  -1  17   7    4.11    0.34
  -1 -17   7    4.39    0.36
   1 -17  -7    5.78    0.40
  -1 -17   7    5.51    0.40
   1  17  -7    5.34    0.40
   1 -17  -6   38.25    1.89
  -1 -17   6   40.27    1.88
  -1  17   6   36.05    1.83
   1 -17  -6   42.29    1.86
  -1 -17   6   41.00    1.85
   1  17  -6   43.77    1.88
  -1 -17   6   39.16    1.85
   1 -17  -5   13.52    0.80
   1  17  -5   13.93    0.79
  -1 -17   5   13.33    0.76
   1 -17  -5   13.51    0.73
   1 -17  -5   12.85    0.75
  -1 -17   5   13.01    0.73
  -1 -17   5   13.85    0.78
  -1  17   4   -0.05    0.21
   1  17  -4    0.30    0.30
  -1 -17   4   -0.04    0.31
   1 -17  -4    0.09    0.28
   1 -17  -4   -0.10    0.36
  -1  17   4   -0.41    0.28
   1 -17  -4   -0.06    0.31
  -1 -17   4   -0.26    0.33
  -1  17   4   -0.02    0.24
  -1  17   3    5.97    0.46
   1  17  -3    5.76    0.53
   1 -17  -3    6.28    0.54
  -1 -17   3    5.65    0.50
   1 -17  -3    6.66    0.49
  -1 -17   3    6.07    0.50
   1  17  -3    6.39    0.50
  -1  17   3    4.92    0.42
   1 -17  -3    6.34    0.49
  -1  17   2    0.98    0.35
   1  17  -2    0.26    0.37
   1  17  -2    0.16    0.31
  -1  17   2    0.33    0.27
   1 -17  -2    0.42    0.33
  -1 -17   2    0.22    0.33
   1  17  -2    0.13    0.24
  -1  17   2    0.04    0.27
   1 -17  -2   -0.58    0.32
  -1 -17   2    0.44    0.31
  -1 -17   2    0.40    0.30
   1 -17  -2   -0.15    0.36
  -1  17   1    0.18    0.34
   1  17  -1    0.51    0.37
   1 -17  -1    0.65    0.37
  -1 -17   1    0.77    0.31
  -1  17   1    0.65    0.32
  -1  17   1    0.28    0.29
   1  17  -1    0.23    0.26
   1  17  -1    0.54    0.35
  -1  17   1    0.60    0.30
   1 -17  -1    0.46    0.30
  -1  17   0   -0.02    0.35
   1  17   0    0.18    0.35
   1 -17   0    0.72    0.36
  -1 -17   0    0.18    0.31
  -1  17   0    0.17    0.34
  -1  17   0    0.64    0.30
   1  17   0    0.23    0.32
   1 -17   0    0.02    0.34
   1 -17   0    0.46    0.31
  -1  17   0    0.02    0.29
   1  17   0    0.19    0.27
  -1  17  -1    5.05    0.46
   1  17   1    5.32    0.46
  -1 -17  -1    4.39    0.46
   1 -17   1    4.24    0.47
   1 -17   1    4.81    0.49
  -1 -17  -1    4.48    0.44
  -1  17  -1    5.38    0.49
  -1  17  -1    4.92    0.50
   1  17   1    4.53    0.47
   1  17   1    4.94    0.43
  -1  17  -1    5.12    0.42
   1  17   2   70.60    3.18
  -1  17  -2   72.69    3.23
  -1  17  -2   72.73    3.22
   1 -17   2   71.97    3.19
   1  17   2   69.81    3.19
  -1  17  -2   73.04    3.20
   1 -17   2   70.40    3.20
  -1 -17  -2   69.68    3.19
  -1 -17  -2   63.67    3.17
  -1 -17  -2   69.49    3.20
  -1  17  -2   71.42    3.17
   1 -17   3   16.18    0.89
  -1 -17  -3   15.50    0.86
   1 -17   3   15.50    0.88
  -1  17  -3   16.22    0.88
   1  17   3   14.46    0.84
  -1 -17  -3   17.00    0.89
  -1 -17  -3   15.89    0.88
  -1  17  -3   15.32    0.90
  -1  17  -3   15.27    0.91
   1  17   3   16.59    0.86
   1 -17   4   27.39    1.29
   1 -17   4   23.95    1.25
  -1 -17  -4   27.60    1.25
   1  17   4   22.66    1.22
  -1  17  -4   25.91    1.27
  -1 -17  -4   25.46    1.26
  -1 -17  -4   25.02    1.27
  -1  17  -4   27.42    1.31
   1  17   4   23.96    1.21
  -1  17  -5    0.53    0.32
  -1  17  -5    0.19    0.27
   1  17   5    0.12    0.21
  -1 -17  -5    0.10    0.30
   1 -17   5    0.05    0.28
  -1 -17  -5    0.46    0.24
  -1 -17  -5    0.28    0.30
   1 -17   5    0.15    0.25
   1 -17   5   -0.08    0.31
  -1  17  -6   12.35    0.68
  -1  17  -6   12.48    0.69
   1 -17   6   12.03    0.66
  -1 -17  -6   11.38    0.67
   1 -17   6   12.68    0.67
  -1 -17  -6    9.71    0.67
   1 -17   7   37.93    1.80
   1 -17   7   43.18    1.84
  -1  17  -7   42.33    1.83
   1 -17   7   41.32    1.85
  -1 -17  -8    3.14    0.30
  -1  17  -8    3.17    0.29
   1 -17   8    3.19    0.31
   1 -17   8    3.41    0.32
   1 -17   9    4.52    0.33
   1 -17   9    4.60    0.33
   1  18  -6    1.61    0.23
  -1  18   6    1.61    0.19
  -1 -18   6    1.58    0.24
   1 -18  -6    1.47    0.23
  -1 -18   5    2.82    0.29
   1  18  -5    3.24    0.31
   1 -18  -5    2.53    0.28
   1 -18  -5    2.67    0.29
  -1 -18   5    2.92    0.29
  -1  18   5    2.60    0.25
  -1  18   4    9.98    0.56
   1 -18  -4    9.98    0.56
   1  18  -4   10.39    0.57
   1 -18  -4    8.90    0.58
  -1 -18   4   10.14    0.58
   1 -18  -4   10.68    0.56
  -1 -18   4   10.50    0.57
  -1  18   3    7.15    0.46
   1  18  -3    8.51    0.53
   1 -18  -3    8.51    0.49
   1  18  -3    8.09    0.50
   1 -18  -3    7.64    0.53
  -1 -18   3    8.10    0.51
   1 -18  -3    9.11    0.51
   1  18  -2   64.72    2.81
  -1  18   2   61.37    2.78
  -1 -18   2   53.39    2.75
   1 -18  -2   62.59    2.78
  -1  18   2   58.59    2.76
   1  18  -2   66.23    2.80
  -1  18   2   66.51    2.79
   1 -18  -2   63.47    2.81
  -1 -18   2   65.23    2.81
   1 -18  -2   68.45    2.80
  -1  18   1   52.75    2.20
  -1  18   1   47.82    2.17
   1  18  -1   49.64    2.20
  -1 -18   1   41.98    2.16
   1 -18  -1   45.92    2.17
   1 -18  -1   49.27    2.21
   1  18  -1   51.52    2.22
  -1  18   1   50.05    2.20
   1 -18   0    0.11    0.22
  -1 -18   0    0.25    0.23
  -1  18   0   -0.27    0.23
   1  18   0    0.90    0.26
   1 -18   0    0.71    0.29
  -1  18   0    0.40    0.21
   1  18   0    0.25    0.21
   1 -18   0    0.55    0.26
   1  18   0    0.71    0.28
  -1  18   0    1.04    0.30
  -1 -18  -1    0.21    0.25
   1 -18   1   -0.20    0.20
   1  18   1    0.01    0.23
  -1  18  -1   -0.03    0.23
  -1 -18  -1    0.12    0.25
   1 -18   1    0.48    0.27
   1  18   1    0.13    0.21
  -1  18  -1   -0.07    0.20
   1 -18   1    0.21    0.25
   1  18   1   -0.08    0.26
  -1  18  -1    0.12    0.28
  -1 -18  -2    4.22    0.36
  -1  18  -2    3.62    0.34
   1  18   2    3.85    0.32
  -1 -18  -2    4.51    0.36
   1 -18   2    4.10    0.36
   1  18   2    3.72    0.33
   1 -18   2    3.08    0.34
   1  18   2    4.08    0.34
  -1  18  -2    4.64    0.39
   1  18   3   -0.04    0.19
  -1  18  -3   -0.06    0.27
   1  18   3   -0.06    0.21
   1  18   3    0.11    0.18
  -1  18  -3    0.12    0.22
  -1 -18  -3   -0.05    0.22
   1 -18   3    0.29    0.24
   1 -18   3    0.32    0.23
   1 -18   3    0.01    0.22
  -1 -18  -3    0.21    0.25
   1 -18   4    7.42    0.45
   1 -18   4    7.47    0.47
   1  18   4    6.77    0.42
  -1  18  -4    8.62    0.47
  -1 -18  -4    7.13    0.46
   1  18   5    1.84    0.23
   1 -18   5    1.97    0.23
  -1 -18  -5    2.03    0.26
   1 -18   5    2.04    0.26
  -1  18  -5    2.06    0.28
  -1  18  -5    2.02    0.25
   1 -18   6   16.18    0.74
  -1  18  -6   14.60    0.72
   1  18   6   13.09    0.70
  -1 -18  -6   14.23    0.72
  -1  18  -6   14.22    0.71
   1  19  -2    0.62    0.17
   1  19  -2    0.10    0.17
   1  19  -1   13.05    0.64
   1  19  -1   12.57    0.64
   1  19   0   10.19    0.53
  -1  19  -1    7.70    0.43
  -1  19  -2    8.42    0.46
   2   0 -20    0.25    0.48
   2   0 -19   -0.14    0.53
   2   0 -19   -0.49    0.41
   2   0 -19   -0.22    0.60
   2   0 -18   -0.06    0.59
   2   0 -18    0.33    0.51
   2   0 -18    0.53    0.70
   2   0 -17    0.89    0.58
   2   0 -17   -0.12    0.64
   2   0 -17   -0.27    0.54
   2   0 -17    0.33    0.55
   2   0 -17   -0.75    0.76
   2   0 -16    0.23    0.73
   2   0 -16   -0.06    0.54
   2   0 -16   -0.23    0.59
   2   0 -16    0.83    0.66
   2   0 -16    0.04    0.53
   2   0 -16    0.12    0.37
   2   0 -15   -0.23    0.73
   2   0 -15   -0.36    0.55
   2   0 -15   -0.26    0.44
   2   0 -15   -0.34    0.57
   2   0 -15    1.20    0.65
   2   0 -15    0.34    0.54
   2   0 -15    0.18    0.36
   2   0 -14    8.33    0.86
   2   0 -14    7.50    0.68
   2   0 -14    7.82    1.25
   2   0 -14    8.19    0.63
   2   0 -14    6.62    0.85
   2   0 -14    7.39    0.82
   2   0 -14    8.83    1.03
   2   0 -14    7.08    0.76
   2   0 -14    7.28    0.71
   2   0 -13    0.32    0.48
  -2   0  13    0.32    0.53
   2   0 -13   -0.43    0.95
   2   0 -13    0.04    0.42
   2   0 -13    0.06    0.50
   2   0 -13   -0.30    0.45
   2   0 -13    0.03    0.32
   2   0 -13   -0.34    0.39
   2   0 -13   -0.30    0.81
   2   0 -13   -0.27    0.58
   2   0 -13    0.10    0.46
   2   0 -12   59.26    2.81
   2   0 -12   59.55    2.94
   2   0 -12   55.88    2.88
   2   0 -12   66.26    2.85
   2   0 -12   60.58    2.74
   2   0 -12   60.66    3.52
   2   0 -12   60.96    2.79
   2   0 -12   58.82    2.88
   2   0 -12   59.34    3.02
   2   0 -12   54.64    3.80
   2   0 -12   48.72    2.94
   2   0 -11    0.48    0.70
   2   0 -11    0.17    0.84
   2   0 -11    0.09    0.34
  -2   0  11   -0.43    0.51
  -2   0  11   -0.37    0.46
   2   0 -10   25.73    1.85
  -2   0  10   25.26    1.61
  -2   0  10   27.98    1.59
   2   0  -9   -0.09    0.67
  -2   0   9   -0.13    0.43
  -2   0   9    0.55    0.41
   2   0  -9   -0.51    0.86
   2   0  -8  413.26   19.11
  -2   0   8  464.52   18.98
  -2   0   8  421.17   18.70
  -2   0   8  435.90   18.73
  -2   0   8  449.50   18.91
   2   0  -8  403.86   19.35
   2   0  -7   -0.07    0.58
   2   0  -7   -0.37    0.74
  -2   0   7   -0.08    0.16
  -2   0   7   -0.10    0.17
  -2   0   7   -0.12    0.32
   2   0  -6  264.82   12.41
  -2   0   6  250.04   11.91
  -2   0   6  297.28   11.96
  -2   0   6  300.39   11.97
   2   0  -6  293.41   12.29
   2   0  -5    0.38    0.62
  -2   0   5    0.26    0.16
  -2   0   5    0.05    0.12
   2   0  -5    0.09    0.45
   2   0  -4  281.93   12.19
  -2   0   4  263.56   11.90
   2   0  -4  303.50   12.10
   2   0  -3    0.38    0.36
  -2   0   3    0.10    0.19
  -2   0   3    0.23    0.18
  -2   0   3   -0.08    0.22
   2   0  -3    0.38    0.50
   2   0  -2  249.74   10.80
  -2   0   2  249.56   10.64
   2   0  -2  254.46   10.74
  -2   0   2  248.76   10.67
  -2   0   2  232.54   10.69
  -2   0   1   -0.01    0.15
  -2   0   1    0.26    0.12
  -2   0   1    0.16    0.12
   2   0  -1    0.01    0.12
  -2   0   0  481.74   21.90
   2   0   0  506.62   21.87
   2   0   0  523.36   21.86
   2   0   1    0.14    0.08
   2   0   1    0.09    0.11
   2   0   1    0.10    0.10
  -2   0  -2  393.74   17.78
  -2   0  -2  415.87   17.62
   2   0   2  404.73   17.58
   2   0   2  406.27   17.61
   2   0   2  415.97   17.60
  -2   0  -3   -0.05    0.15
  -2   0  -3    0.62    0.60
   2   0   3    0.36    0.25
   2   0   3    0.13    0.13
   2   0   3    0.12    0.18
   2   0   3    0.08    0.11
  -2   0  -3    0.06    0.39
   2   0   4 1663.78   70.55
   2   0   4 1610.74   70.53
   2   0   4 1625.22   70.57
  -2   0  -4 1672.70   70.89
  -2   0  -4 1623.82   70.53
  -2   0  -4 1879.42   70.79
  -2   0  -4 1635.45   70.51
  -2   0  -5   -0.42    0.67
   2   0   5    0.27    0.23
   2   0   5   -0.06    0.16
  -2   0  -5    0.39    0.12
  -2   0  -5    0.43    0.46
   2   0   6  499.04   21.48
   2   0   6  490.58   21.51
  -2   0  -6  524.31   21.82
  -2   0  -6  485.02   21.99
   2   0   7    0.39    0.19
   2   0   7   -0.03    0.16
   2   0   7   -0.05    0.25
  -2   0  -7   -0.07    0.55
  -2   0  -7    0.40    0.83
  -2   0  -8   21.14    1.80
   2   0   8   17.78    1.08
   2   0   8   19.40    1.12
  -2   0  -8   18.78    1.45
   2   0   8   19.37    1.03
  -2   0  -9    0.41    0.97
   2   0   9   -0.12    0.30
   2   0   9    0.09    0.33
  -2   0  -9    0.66    0.66
   2   0   9    0.37    0.26
   2   0  10  174.49    7.78
   2   0  10  172.36    7.80
  -2   0 -10  171.94    8.58
  -2   0 -11   -0.54    0.89
  -2   0 -11   -0.02    0.29
  -2   0 -11    0.16    0.34
   2   0  11   -0.56    0.40
   2   0  12   -0.10    0.54
  -2   0 -12    1.21    1.08
  -2   0 -12    0.18    0.48
  -2   0 -12    0.32    0.42
  -2   0 -12    0.23    0.48
  -2   0 -12    0.07    0.39
  -2   0 -12    0.74    0.49
  -2   0 -12   -0.14    0.42
  -2   0 -12    0.45    0.32
  -2   0 -13   -0.14    0.35
  -2   0 -13    0.33    0.41
   2   0  13    0.25    0.59
   2   0  13   -0.89    0.80
  -2   0 -13   -0.22    0.99
  -2   0 -13    0.07    0.53
  -2   0 -13    0.61    0.44
  -2   0 -13   -0.16    0.54
  -2   0 -13    0.74    0.51
  -2   0 -13    0.32    0.58
  -2   0 -13    0.35    0.47
  -2   0 -14   16.35    1.26
  -2   0 -14   16.20    1.14
  -2   0 -14   12.97    1.24
  -2   0 -14   14.41    1.92
  -2   0 -14   14.73    1.18
  -2   0 -14   17.84    1.19
  -2   0 -14   18.52    1.11
  -2   0 -14   18.20    1.00
  -2   0 -14   16.48    1.11
  -2   0 -15   -0.79    0.63
  -2   0 -15   -0.16    0.53
  -2   0 -15   -0.06    0.57
  -2   0 -15    0.93    0.64
  -2   0 -15    0.15    0.44
  -2   0 -15   -0.25    1.15
  -2   0 -15   -0.30    0.68
  -2   0 -16    1.00    0.44
  -2   0 -16    1.10    0.67
  -2   0 -16    0.62    0.61
  -2   0 -16    0.32    0.54
  -2   0 -16    1.29    0.71
  -2   0 -17   -0.04    0.35
  -2   0 -17    0.44    0.59
  -2   0 -17    0.76    0.65
  -2   0 -17   -0.27    0.63
  -2   0 -18    1.47    0.61
  -2   0 -18    1.66    0.59
  -2   0 -19   -0.16    0.47
  -2   0 -19    0.13    0.48
  -2   0 -19   -0.22    0.49
  -2   0 -20   32.85    1.68
   2   1 -20    9.65    0.82
   2   1 -19   11.45    0.84
   2  -1 -19   10.65    0.80
   2  -1 -19   12.06    0.93
   2   1 -19   11.47    1.02
   2  -1 -19   12.59    1.02
   2   1 -18    1.93    0.54
   2  -1 -18    1.26    0.50
   2   1 -18    0.41    0.68
   2  -1 -18    0.32    0.66
   2  -1 -18    2.25    0.64
   2  -1 -17  118.11    5.59
   2   1 -17  117.79    5.60
   2   1 -17  129.38    5.53
   2  -1 -17  118.38    5.65
   2   1 -17  119.99    5.62
   2   1 -17  118.47    5.76
   2  -1 -17  115.07    5.73
   2   1 -17  123.66    5.42
   2   1 -16    9.30    0.90
   2  -1 -16    8.85    0.87
   2   1 -16    8.58    0.83
   2   1 -16    9.18    0.91
   2  -1 -16    8.45    0.94
   2   1 -16    8.62    1.04
   2  -1 -16   11.32    1.12
   2   1 -16    8.89    0.70
   2   1 -15  131.01    6.34
   2  -1 -15  128.81    6.32
   2   1 -15  141.15    6.23
   2  -1 -15  135.19    6.36
   2   1 -15  137.05    6.33
   2  -1 -15  136.93    6.32
   2   1 -15  129.13    6.47
   2  -1 -15  130.38    6.45
   2   1 -15  143.80    6.15
   2  -1 -15  143.56    6.12
   2   1 -15  137.49    6.20
   2  -1 -14    0.03    0.44
   2   1 -14    0.45    0.47
   2   1 -14   -0.16    0.93
   2  -1 -14    0.77    0.57
   2   1 -14   -0.60    0.55
   2   1 -14   -0.20    0.50
  -2  -1  14    0.87    0.63
   2  -1 -14    0.03    0.30
   2  -1 -14    0.68    0.55
   2   1 -14    0.29    0.51
   2  -1 -14    1.32    0.53
   2  -1 -14    0.72    0.35
   2   1 -14    0.19    0.37
   2   1 -14   -0.52    0.74
   2  -1 -14   -0.58    0.51
   2  -1 -14    0.44    0.67
   2  -1 -13   20.55    1.31
   2   1 -13   23.12    1.34
   2  -1 -13   21.55    1.46
   2   1 -13   20.92    1.45
   2  -1 -13   21.38    1.13
   2  -1 -13   20.32    1.31
   2   1 -13   14.58    2.03
   2   1 -13   19.92    1.33
   2  -1 -13   21.37    1.37
   2   1 -13   23.94    1.25
   2   1 -13   19.69    1.34
   2  -1 -13   20.84    1.35
   2   1 -13   21.65    1.86
   2  -1 -13   20.33    1.13
   2   1 -13   22.27    1.16
   2   1 -13   21.52    1.21
   2  -1 -13   20.53    1.18
   2   1 -12   -0.54    0.76
   2  -1 -12    0.03    0.36
   2   1 -12   -0.26    0.36
   2   1 -12   -0.41    0.48
   2  -1 -12   -0.10    0.47
   2  -1 -12   -0.59    0.48
   2  -1 -12    0.50    0.27
   2   1 -12    0.11    0.31
   2   1 -12   -1.35    1.25
   2   1 -12   -0.12    0.51
  -2  -1  12   -0.21    0.57
   2  -1 -12    0.22    0.43
   2   1 -12   -0.13    0.42
   2   1 -12   -0.31    0.57
   2  -1 -12   -0.12    0.54
   2   1 -12   -0.05    0.42
   2  -1 -12    0.24    0.44
   2   1 -12   -0.32    0.40
   2   1 -12   -0.27    0.40
  -2  -1  11    0.09    0.55
   2  -1 -11    0.03    0.36
   2   1 -11    0.15    0.36
   2   1 -11   -0.73    0.80
   2  -1 -11   -0.03    0.36
   2   1 -11   -0.32    0.37
  -2  -1  11    0.81    0.53
   2   1 -11    0.85    1.04
   2   1 -10    0.42    0.72
  -2  -1  10    0.50    0.45
  -2   1  10   -0.12    0.38
  -2   1  10    0.68    0.44
  -2  -1  10    0.99    0.57
   2   1 -10    0.74    0.97
   2   1  -9   32.29    1.99
  -2   1   9   30.16    1.66
  -2  -1   9   31.20    1.76
  -2  -1   9   30.27    1.80
  -2   1   9   29.63    1.49
   2   1  -9   25.86    2.17
   2   1  -8  326.94   14.25
  -2  -1   8  337.18   14.06
  -2  -1   8  297.93   13.83
  -2  -1   8  349.10   14.14
   2   1  -8  308.48   14.46
   2   1  -7  128.60    6.24
   2   1  -7  139.62    6.48
  -2  -1   7  149.51    6.11
  -2  -1   7  150.90    6.16
  -2  -1   7  133.14    5.91
  -2  -1   7  124.37    5.88
   2   1  -6   47.04    2.19
   2   1  -6   43.95    2.37
  -2   1   6   35.17    1.78
  -2  -1   6   39.77    1.74
  -2  -1   6   46.78    2.01
  -2  -1   6   39.08    1.82
  -2  -1   6   45.74    2.07
  -2  -1   6   40.19    1.84
  -2  -1   5  400.82   16.31
  -2  -1   5  391.90   16.14
   2   1  -5  397.38   16.40
   2   1  -5  397.13   16.54
  -2  -1   5  373.96   16.17
  -2   1   5  338.28   16.14
  -2  -1   5  370.42   16.06
  -2  -1   5  393.94   16.27
  -2  -1   4   41.27    1.90
  -2  -1   4   43.40    2.05
   2   1  -4   48.89    2.16
   2   1  -4   46.40    2.26
  -2  -1   4   42.63    1.96
  -2   1   4   37.79    1.94
  -2  -1   4   44.58    2.02
  -2  -1   3   69.48    3.07
   2  -1  -3   68.82    3.04
  -2   1   3   62.84    3.06
   2   1  -3   73.63    3.16
   2   1  -3   67.98    3.24
   2   1  -3   69.74    3.03
  -2  -1   3   65.36    3.09
  -2  -1   3   68.47    3.06
   2   1  -2    6.98    0.43
  -2   1   2    7.82    0.41
  -2  -1   2    7.79    0.47
  -2   1   2    6.85    0.42
   2  -1  -2    7.60    0.43
  -2  -1   2    6.90    0.46
   2   1  -2    7.23    0.51
  -2  -1   1   58.27    2.51
  -2   1   1   57.95    2.48
  -2  -1   1   58.01    2.53
  -2   1   1   61.21    2.49
   2   1  -1   52.03    2.43
  -2  -1   0  532.33   22.81
   2   1   0  536.80   22.78
   2   1   0  519.08   22.78
   2   1   1  805.78   34.23
  -2   1  -1  815.86   34.22
   2  -1   1  773.63   34.23
   2  -1   1  833.77   34.24
   2   1   1  744.96   34.24
  -2  -1  -2  151.97    6.93
   2  -1   2  175.09    6.95
   2  -1   2  166.54    6.94
  -2   1  -2  156.52    7.08
  -2  -1  -2  164.91    6.95
   2   1   2  156.64    6.92
   2   1   2  153.28    6.93
   2   1   2  151.74    6.94
   2   1   3   37.66    1.73
   2   1   3   38.31    1.76
  -2  -1  -3   38.54    1.70
  -2  -1  -3   36.39    1.71
  -2   1  -3   34.82    1.98
  -2   1  -3   35.31    1.87
  -2  -1  -3   38.57    1.75
   2  -1   3   38.51    1.76
   2  -1   3   41.91    1.77
   2   1   3   39.00    1.71
   2   1   3   35.35    1.67
  -2  -1  -4    0.72    0.18
  -2   1  -4    0.46    0.59
   2  -1   4    0.89    0.30
   2   1   4    0.83    0.21
  -2   1  -4    0.46    0.45
  -2  -1  -4    0.91    0.27
   2   1   4    0.95    0.16
  -2   1  -4    0.52    0.20
   2  -1   4    0.67    0.23
   2  -1   4    0.81    0.30
   2   1   4    0.85    0.24
   2   1   4    0.42    0.28
  -2   1  -5  236.38   10.89
   2  -1   5  277.39   11.01
   2  -1   5  258.31   10.99
  -2  -1  -5  244.73   10.94
   2   1   5  250.47   10.89
  -2   1  -5  249.38   11.33
   2  -1   5  255.29   10.93
   2   1   5  247.00   10.97
   2  -1   6   73.93    3.18
   2   1   6   70.21    3.23
   2   1   6   67.55    3.10
  -2   1  -6   79.28    3.52
  -2   1  -6   64.45    3.65
   2  -1   6   75.24    3.27
   2  -1   6   71.83    3.25
   2  -1   7    3.60    0.43
   2  -1   7    3.73    0.46
  -2   1  -7    3.73    0.71
  -2   1  -7    3.25    0.98
   2  -1   7    4.35    0.37
   2   1   7    4.00    0.37
   2   1   7    3.41    0.39
   2   1   8   25.94    1.37
   2   1   8   26.51    1.40
   2  -1   8   27.00    1.45
   2  -1   8   28.06    1.48
  -2   1  -8   28.74    1.82
  -2   1  -8   28.26    2.08
   2   1   9    3.46    0.42
   2  -1   9    4.68    0.51
   2  -1   9    4.71    0.53
  -2   1  -9    3.69    0.80
  -2   1  -9    4.27    1.05
  -2   1 -10   27.89    2.28
   2   1  10   26.53    1.46
   2   1  10   26.50    1.48
   2  -1  10   24.35    1.47
   2  -1  10   26.30    1.51
   2   1  10   26.23    1.39
   2  -1  11    6.77    0.86
  -2   1 -11    5.59    1.26
  -2   1 -11    6.15    0.54
  -2   1 -11    5.32    0.51
  -2   1 -11    5.48    0.48
   2   1  11    4.33    0.53
   2   1  11    5.74    0.61
   2  -1  11    4.71    0.60
   2  -1  12   55.57    3.01
  -2  -1 -12   50.80    2.55
  -2   1 -12   45.98    2.64
  -2   1 -12   48.80    3.52
  -2   1 -12   56.90    2.51
  -2   1 -12   49.08    2.57
  -2   1 -12   48.57    2.59
  -2  -1 -12   53.16    2.59
  -2  -1 -12   51.86    2.41
  -2   1 -12   52.35    2.43
  -2   1 -12   57.25    2.71
  -2   1 -12   50.43    2.55
  -2  -1 -12   48.05    2.56
  -2   1 -13    0.79    0.50
  -2  -1 -13    0.70    0.49
  -2   1 -13    0.56    0.52
  -2   1 -13    1.03    0.44
  -2  -1 -13    1.21    0.44
  -2   1 -13    1.01    0.46
   2  -1  13    0.65    0.70
  -2  -1 -13    1.01    0.32
  -2   1 -13    1.38    0.60
  -2   1 -13    0.67    1.06
  -2  -1 -13    0.06    0.54
  -2   1 -13    0.67    0.45
  -2   1 -13    0.72    0.61
  -2  -1 -13    0.76    0.45
   2  -1  13    0.47    0.64
   2   1  13    0.75    0.60
  -2   1 -13    0.89    0.38
  -2  -1 -13    0.87    0.36
  -2  -1 -14    0.68    0.44
  -2   1 -14    1.62    0.50
   2  -1  14    0.69    0.65
  -2   1 -14    0.79    0.40
  -2   1 -14    0.07    0.63
  -2   1 -14    0.24    1.14
  -2   1 -14    0.98    0.47
  -2   1 -14    0.71    0.69
  -2  -1 -14   -0.07    0.58
  -2  -1 -14    1.35    0.60
  -2   1 -14    0.96    0.51
  -2   1 -14    1.45    0.62
  -2  -1 -14    0.17    0.57
  -2   1 -14    0.39    0.53
  -2   1 -15   11.29    0.75
  -2   1 -15    7.43    0.96
  -2  -1 -15    8.95    0.90
  -2   1 -15    9.01    0.88
  -2   1 -15    8.32    0.95
  -2   1 -15    9.23    1.02
  -2  -1 -15    9.17    1.00
  -2   1 -15    9.55    0.86
  -2  -1 -15    9.56    0.90
  -2  -1 -15    8.41    0.78
  -2   1 -15    9.32    0.83
  -2   1 -16    0.19    0.65
  -2   1 -16   -0.12    0.58
  -2  -1 -16    0.06    0.59
  -2   1 -16    0.26    0.53
  -2  -1 -16    0.49    0.55
  -2   1 -16   -0.15    0.72
  -2  -1 -16    0.48    0.64
  -2   1 -16    0.68    0.45
  -2  -1 -16    0.28    0.40
  -2  -1 -17   11.30    0.99
  -2   1 -17   10.45    1.01
  -2   1 -17   12.27    0.99
  -2  -1 -17    9.78    1.00
  -2  -1 -17   12.00    0.97
  -2   1 -17   10.24    1.03
  -2   1 -17   11.21    0.83
  -2  -1 -18    1.68    0.60
  -2   1 -18    3.77    0.73
  -2  -1 -18    2.74    0.61
  -2   1 -18    2.52    0.62
  -2   1 -18    2.97    0.66
  -2   1 -19    1.75    0.58
  -2   1 -19    1.45    0.56
  -2   1 -19    1.93    0.52
  -2  -1 -19    1.61    0.50
  -2   1 -20   13.33    0.87
   2   2 -21    3.43    0.44
   2   2 -20    1.56    0.54
   2  -2 -19    0.05    0.54
   2   2 -19    1.46    0.67
   2   2 -19    0.83    0.43
   2  -2 -18   16.21    1.14
   2   2 -18   15.94    1.20
   2  -2 -18   15.27    1.21
   2   2 -18   15.49    1.28
   2  -2 -18   14.60    1.05
   2   2 -18   17.56    1.11
   2  -2 -17    3.11    0.63
   2   2 -17    1.67    0.62
   2   2 -17    4.11    0.70
   2  -2 -17    3.44    0.71
   2  -2 -17    4.08    0.69
   2   2 -17    2.28    0.71
   2  -2 -17    4.39    0.62
   2   2 -17    3.16    0.59
   2   2 -17    3.28    0.48
   2   2 -17    2.34    0.84
   2  -2 -17    1.55    0.73
   2   2 -16    2.06    0.78
   2  -2 -16    3.24    0.76
   2  -2 -16    2.08    0.39
   2  -2 -16    1.83    0.59
   2   2 -16    2.04    0.62
   2   2 -16    1.56    0.58
   2  -2 -16    2.80    0.56
   2   2 -16    1.76    0.46
   2  -2 -16    1.47    0.62
   2   2 -16    1.74    0.70
   2  -2 -16    3.09    0.72
   2   2 -16    1.36    0.61
   2   2 -15    1.92    0.55
   2   2 -15    2.22    0.64
   2  -2 -15    2.54    0.62
   2  -2 -15    2.00    0.61
   2   2 -15    2.38    0.69
   2   2 -15    3.29    0.59
   2  -2 -15    2.80    0.56
  -2  -2  15    2.36    0.86
   2  -2 -15    3.02    0.71
   2  -2 -15    2.19    0.40
   2   2 -15    2.50    0.62
   2  -2 -15    3.75    0.66
   2   2 -15    2.75    0.85
   2  -2 -15    2.43    0.78
   2  -2 -15    3.12    0.63
   2   2 -15    2.40    0.50
   2  -2 -14   14.05    1.10
   2  -2 -14   14.30    1.25
   2  -2 -14   16.41    0.92
   2  -2 -14   15.67    1.10
   2   2 -14   15.91    1.65
   2   2 -14   13.05    0.92
   2  -2 -14   14.07    0.92
   2   2 -14   15.06    1.02
   2  -2 -14   16.76    0.89
   2   2 -14   12.80    1.08
   2   2 -14   15.47    1.15
   2  -2 -14   14.62    1.15
   2  -2 -14   16.27    1.11
  -2  -2  14   14.15    1.46
   2  -2 -14   15.62    1.13
   2   2 -14   15.25    1.14
   2   2 -14   15.46    1.02
   2  -2 -14   15.19    1.00
   2  -2 -13    6.56    0.91
   2  -2 -13    6.85    0.75
  -2  -2  13   10.11    1.17
   2  -2 -13    8.36    0.61
   2  -2 -13    8.05    0.76
   2   2 -13    6.72    0.66
   2  -2 -13    7.24    0.55
   2  -2 -13    7.07    0.59
   2   2 -13    7.66    0.64
   2  -2 -13    7.24    1.20
   2   2 -13    7.71    1.21
   2  -2 -13    7.83    0.78
   2   2 -13    6.02    0.71
   2  -2 -13    6.90    0.78
   2   2 -13    7.46    0.81
   2   2 -13    7.98    0.69
   2  -2 -13    7.65    0.67
   2  -2 -13    7.33    0.76
   2   2 -13    8.19    0.80
   2  -2 -12   16.18    0.98
   2   2 -12   17.24    1.01
   2  -2 -12   13.94    1.04
   2  -2 -12   16.41    1.10
   2   2 -12   16.09    1.10
   2   2 -12   15.61    1.05
   2  -2 -12   16.54    1.58
   2   2 -12   16.12    1.58
   2  -2 -12   16.67    0.88
   2  -2 -12   17.83    0.93
   2   2 -12   14.81    0.97
   2   2 -12   16.28    0.93
   2  -2 -12   16.03    0.99
   2   2 -12   16.54    1.00
   2   2 -12   16.82    1.05
   2  -2 -12   16.22    1.17
  -2  -2  12   17.49    1.38
   2  -2 -12   14.68    1.03
  -2  -2  12   14.61    1.38
   2   2 -12   16.99    1.10
   2  -2 -12   14.21    1.04
   2   2 -12   13.12    1.10
   2  -2 -12   13.19    1.77
   2  -2 -12   13.17    1.12
   2   2 -12   11.96    1.76
  -2  -2  11   10.20    1.07
   2   2 -11    7.52    0.63
   2  -2 -11    8.63    0.63
   2  -2 -11    8.14    0.63
   2   2 -11    8.29    0.64
  -2  -2  11    8.47    0.93
   2   2 -11    8.75    0.59
   2   2 -11    4.74    0.98
   2   2 -11    8.27    0.64
   2  -2 -11    9.02    1.15
   2   2 -11    7.01    1.34
   2  -2 -11    5.59    1.25
  -2  -2  10    9.06    0.93
  -2  -2  10   11.25    1.04
   2   2 -10    7.89    1.11
   2  -2 -10    9.27    1.12
   2   2 -10    7.93    1.37
   2  -2 -10    7.86    1.32
  -2  -2   9   67.18    3.33
  -2  -2   9   68.04    3.43
   2   2  -9   68.74    3.51
   2  -2  -9   63.39    3.45
   2  -2  -9   64.85    3.73
   2   2  -9   58.69    3.68
  -2  -2   8   48.23    2.42
  -2  -2   8   53.71    2.53
   2   2  -8   36.91    2.49
   2  -2  -8   43.74    2.53
   2   2  -8   44.97    2.77
   2  -2  -8   45.77    2.77
  -2  -2   7    0.30    0.41
  -2  -2   7   -0.12    0.45
   2  -2  -7   -0.33    0.53
   2   2  -7   -0.14    0.57
   2  -2  -7   -0.28    0.76
   2   2  -7   -0.75    0.77
  -2   2   6    6.08    0.44
   2  -2  -6    6.19    0.74
   2   2  -6    8.41    0.79
  -2  -2   6    8.03    0.71
  -2  -2   6    5.94    0.36
  -2  -2   6    8.08    0.67
   2  -2  -6    8.97    0.95
   2   2  -6    8.05    0.94
   2   2  -5  136.45    5.73
  -2   2   5  127.09    5.77
   2   2  -5  130.35    5.94
   2  -2  -5  137.47    5.94
  -2  -2   5  137.98    5.91
  -2  -2   5  122.06    5.68
  -2  -2   5  134.15    5.86
   2   2  -5  122.72    6.05
   2  -2  -5  134.02    6.07
  -2   2   4   11.70    0.66
  -2  -2   4   10.92    0.82
   2   2  -4   12.47    0.68
   2  -2  -4   12.74    0.97
   2   2  -4   12.45    1.01
   2  -2  -4   10.70    0.84
   2   2  -4   12.63    0.85
  -2  -2   4   11.49    0.66
  -2  -2   4   11.92    0.78
   2  -2  -4   13.66    0.69
  -2  -2   3  579.15   26.13
  -2   2   3  606.84   26.02
  -2   2   3  588.14   26.00
   2   2  -3  627.72   26.05
  -2  -2   3  597.20   26.11
   2  -2  -3  614.30   26.21
   2   2  -3  629.94   26.23
   2  -2  -3  578.43   26.12
   2   2  -3  597.49   26.13
  -2  -2   3  593.28   26.05
  -2   2   3  625.18   26.04
   2  -2  -3  616.09   26.04
  -2  -2   2   26.46    1.38
  -2   2   2   28.41    1.28
   2   2  -2   26.30    1.32
  -2  -2   2   28.54    1.34
  -2   2   2   29.08    1.33
  -2   2   2   26.88    1.30
   2   2  -2   25.15    1.35
  -2  -2   2   28.11    1.40
   2  -2  -2   28.08    1.36
   2  -2  -2   28.11    1.31
  -2  -2   1  245.93   10.28
   2   2  -1  244.59   10.24
  -2   2   1  233.63   10.25
  -2  -2   1  223.50   10.31
   2  -2  -1  229.12   10.27
  -2  -2   0  173.35    7.42
   2   2   0  159.74    7.43
  -2  -2   0  175.01    7.47
   2  -2   0  173.77    7.41
   2  -2   0  168.72    7.45
  -2  -2   0  171.74    7.49
  -2   2  -1   63.60    2.91
   2   2   1   67.55    2.93
   2   2   1   59.99    2.92
   2   2   1   62.33    2.92
   2  -2   1   70.66    2.92
  -2  -2  -1   64.74    2.82
   2  -2   2   32.74    1.59
   2  -2   2   35.74    1.60
  -2  -2  -2   34.56    1.63
   2  -2   2   35.03    1.57
  -2  -2  -2   32.13    1.63
  -2  -2  -2   31.64    1.70
  -2   2  -2   32.47    1.72
   2   2   2   32.22    1.59
  -2   2  -2   33.71    1.51
   2   2   2   31.97    1.61
   2   2   3 1093.19   47.41
   2   2   3 1118.38   47.37
  -2  -2  -3 1106.11   47.41
   2  -2   3 1135.03   47.36
   2  -2   3 1144.27   47.43
   2  -2   3 1067.08   47.42
  -2  -2  -3 1097.46   47.45
   2   2   3 1068.04   47.43
   2   2   3 1097.77   47.31
  -2  -2  -3 1102.25   47.59
  -2   2  -3 1038.68   47.58
   2   2   4  246.73   10.87
  -2   2  -4  243.60   10.80
   2   2   4  249.14   10.90
  -2  -2  -4  247.31   10.89
   2  -2   4  258.17   10.84
  -2  -2  -4  273.93   11.07
  -2   2  -4  265.20   11.05
   2  -2   4  261.55   10.94
   2  -2   4  256.23   10.95
  -2  -2  -4  249.91   10.95
   2   2   4  244.05   10.94
  -2   2  -4  230.64   11.16
  -2  -2  -4  247.12   11.18
   2   2   5   19.21    1.00
   2   2   5   19.27    0.96
  -2  -2  -5   18.62    0.97
  -2  -2  -5   19.56    1.06
  -2  -2  -5   19.01    1.39
  -2   2  -5   19.97    1.44
   2   2   5   19.56    1.06
   2  -2   5   19.90    1.07
   2  -2   5   19.20    1.06
  -2   2  -5   18.29    1.22
  -2  -2  -5   20.20    1.22
   2  -2   6   20.63    1.05
   2  -2   6   18.93    1.05
  -2  -2  -6   18.13    1.00
   2   2   6   17.17    0.94
   2   2   6   16.77    0.91
  -2  -2  -6   16.91    1.23
  -2   2  -6   17.01    1.21
  -2  -2  -6   18.31    1.41
  -2   2  -6   18.18    1.42
   2   2   6   18.51    1.03
   2   2   7  237.64    9.59
   2   2   7  232.02    9.60
   2   2   7  238.35    9.74
   2   2   7  240.63    9.74
  -2   2  -7  244.33   10.02
  -2  -2  -7  253.38   10.04
   2  -2   7  238.04    9.73
   2  -2   7  244.75    9.76
  -2  -2  -7  245.62   10.28
  -2   2  -7  251.45   10.29
  -2   2  -8  228.33    9.75
  -2  -2  -8  234.78    9.76
   2  -2   8  214.90    9.43
   2  -2   8  203.55    9.39
  -2   2  -8  202.85    9.94
  -2  -2  -8  213.93    9.97
   2   2   8  202.62    9.37
   2   2   8  212.79    9.39
   2  -2   9  201.58    9.07
   2  -2   9  198.55    9.04
  -2  -2  -9  201.26    9.75
  -2   2  -9  196.99    9.70
   2  -2   9  230.98    9.35
   2   2   9  197.08    9.00
   2  -2  10   69.22    3.57
   2  -2  10   71.22    3.61
  -2   2 -10   75.63    4.40
  -2  -2 -10   77.23    4.36
   2   2  10   77.06    3.53
   2  -2  10   86.73    3.94
  -2  -2 -11    4.30    1.16
  -2   2 -11    4.52    1.22
   2  -2  11    6.68    0.88
   2   2  11    6.97    0.64
   2  -2  11    7.00    0.95
   2  -2  11    4.94    0.63
  -2  -2 -11    6.42    0.56
  -2   2 -11    7.29    0.58
  -2   2 -12    1.91    0.45
  -2   2 -12    2.18    0.41
  -2   2 -12    2.52    0.59
  -2  -2 -12    1.45    0.52
  -2   2 -12    2.11    0.46
   2  -2  12    2.24    0.70
  -2   2 -12    1.97    0.57
  -2  -2 -12    1.01    0.54
  -2   2 -12    1.42    1.01
  -2  -2 -12    1.40    1.03
  -2  -2 -12    2.69    0.55
  -2  -2 -12    2.19    0.50
  -2   2 -12    1.83    0.50
  -2  -2 -12    1.81    0.49
  -2   2 -12    1.99    0.26
  -2  -2 -12    1.89    0.44
  -2   2 -12    2.14    0.46
   2  -2  12    1.90    0.69
  -2  -2 -13   -0.16    0.46
  -2  -2 -13    0.26    0.51
  -2   2 -13   -0.21    0.48
  -2  -2 -13   -0.04    0.44
  -2   2 -13   -0.54    0.43
  -2   2 -13   -0.03    0.38
  -2  -2 -13    0.28    0.40
  -2   2 -13    0.15    0.42
  -2  -2 -13   -0.09    0.32
  -2  -2 -13   -0.28    0.52
  -2   2 -13    0.40    0.61
  -2   2 -13    0.14    0.43
  -2  -2 -13   -0.06    0.55
  -2  -2 -13   -0.16    0.48
   2  -2  13   -0.68    0.65
  -2   2 -13    0.45    0.99
  -2  -2 -13   -0.22    0.97
  -2  -2 -13    0.85    0.59
  -2   2 -13    0.07    0.52
   2  -2  13   -0.49    0.71
  -2   2 -14   75.05    4.93
  -2  -2 -14   70.35    4.92
  -2   2 -14   74.14    3.92
  -2  -2 -14   68.14    3.90
  -2   2 -14   79.82    3.66
  -2  -2 -14   76.09    3.81
  -2  -2 -14   76.95    3.83
  -2   2 -14   77.42    3.82
  -2   2 -14   84.31    3.75
  -2  -2 -14   84.10    3.73
   2  -2  14   83.82    4.38
  -2   2 -14   80.40    3.79
  -2  -2 -14   73.96    3.88
  -2  -2 -14   81.95    3.84
  -2   2 -14   83.57    3.98
   2  -2  14   75.86    4.39
  -2  -2 -14   71.43    3.78
  -2  -2 -14   87.91    3.66
  -2  -2 -14   79.27    3.77
  -2   2 -14   81.18    3.81
  -2  -2 -15  199.39    8.93
  -2  -2 -15  202.87    8.93
  -2   2 -15  190.06    8.91
  -2  -2 -15  206.19    8.93
  -2   2 -15  205.86    8.88
  -2  -2 -15  194.17    8.99
  -2   2 -15  207.20    9.08
  -2   2 -15  195.78    8.87
  -2  -2 -15  190.72    8.83
  -2   2 -15  210.01    8.75
  -2  -2 -15  179.52    8.99
  -2   2 -15  181.08    9.00
  -2  -2 -16    4.43    0.54
  -2   2 -16    3.37    0.57
  -2  -2 -16    2.04    0.66
  -2   2 -16    2.30    0.77
  -2  -2 -16    3.27    0.69
  -2   2 -16    4.22    0.56
  -2  -2 -16    3.45    0.69
  -2  -2 -16    4.57    0.69
  -2   2 -16    2.50    0.66
  -2  -2 -17    1.37    0.62
  -2   2 -17    3.48    0.77
  -2  -2 -17    2.53    0.63
  -2   2 -17    3.02    0.48
  -2   2 -17    2.88    0.67
  -2  -2 -17    2.46    0.63
  -2  -2 -17    3.28    0.67
  -2   2 -18    0.43    0.64
  -2  -2 -18    1.40    0.56
  -2   2 -18    1.27    0.54
  -2  -2 -18   -0.74    0.52
  -2   2 -19  128.44    6.03
  -2  -2 -19  127.49    5.94
  -2  -2 -19  140.90    5.99
  -2   2 -19  136.91    5.98
  -2   2 -19  127.01    6.00
  -2   2 -20    5.84    0.60
  -2   2 -20    6.22    0.61
   2   3 -21    9.38    0.64
   2   3 -20    1.07    0.50
   2   3 -20    1.23    0.46
   2   3 -19    2.74    0.68
   2   3 -19    2.13    0.47
   2   3 -19    1.75    0.59
   2  -3 -18   10.47    0.81
   2   3 -18    9.06    0.83
   2   3 -18   10.75    0.71
   2  -3 -18    8.80    0.92
   2   3 -18    9.83    1.06
   2   3 -18   10.99    0.96
   2  -3 -17   -0.87    0.65
   2  -3 -17   -0.49    0.52
   2   3 -17   -0.06    0.65
   2   3 -17   -0.15    0.40
   2  -3 -17    0.10    0.49
   2   3 -17    0.11    0.58
   2  -3 -16   54.98    3.14
   2   3 -16   67.55    2.99
   2  -3 -16   62.18    2.96
   2  -3 -16   59.09    3.06
   2   3 -16   57.42    3.05
   2  -3 -16   60.21    3.08
   2   3 -16   60.28    3.13
   2  -3 -16   62.07    2.88
   2   3 -16   64.33    2.91
   2   3 -16   61.16    3.10
   2  -3 -16   59.67    3.06
   2   3 -15    3.33    0.72
   2   3 -15    2.34    0.64
   2  -3 -15    3.85    0.67
   2  -3 -15    2.77    0.68
   2  -3 -15    2.17    0.56
   2   3 -15    2.53    0.57
   2  -3 -15    2.82    0.70
   2  -3 -15    3.75    0.48
   2  -3 -15    2.97    0.80
   2   3 -15    3.68    0.69
   2  -3 -15    3.24    0.62
   2   3 -15    3.40    0.55
   2  -3 -14   13.58    0.83
   2  -3 -14   10.53    0.97
   2  -3 -14   10.50    1.11
  -2  -3  14   11.12    1.39
  -2  -3  14   11.56    1.34
   2   3 -14   13.53    0.91
   2  -3 -14   11.12    0.85
   2   3 -14   12.13    1.06
   2  -3 -14   11.43    0.98
   2   3 -14   11.68    0.98
   2  -3 -14   13.61    1.01
   2   3 -14   10.79    1.01
   2  -3 -14   12.56    1.00
   2   3 -14   13.05    0.84
   2   3 -13    0.61    0.85
   2  -3 -13    0.59    0.77
   2  -3 -13    0.88    0.33
   2   3 -13    1.72    0.59
   2   3 -13    0.40    0.50
   2  -3 -13    0.30    0.49
   2  -3 -13    0.43    0.48
   2   3 -13    0.75    0.46
   2  -3 -13    0.55    0.41
   2  -3 -13    0.42    0.34
   2  -3 -13    0.51    0.53
   2  -3 -13    1.03    0.60
   2   3 -13    0.70    0.65
  -2  -3  13    0.40    0.67
   2  -3 -13    0.27    0.48
   2   3 -13    0.56    0.51
   2   3 -13    1.17    0.40
   2  -3 -12   11.65    1.31
   2   3 -12   11.68    0.80
   2   3 -12   12.80    1.42
   2  -3 -12   13.11    0.95
   2   3 -12   11.70    0.92
   2  -3 -12   12.35    0.93
   2   3 -12   12.06    0.95
   2  -3 -12   12.50    0.71
   2  -3 -12   13.91    1.71
   2   3 -12   11.96    1.69
   2  -3 -12   13.08    0.81
   2  -3 -12   14.10    0.96
   2  -3 -12   12.11    0.94
   2  -3 -12   12.04    1.05
   2   3 -12   13.95    1.10
   2  -3 -12   14.72    0.87
   2   3 -12   11.81    0.85
  -2  -3  12   13.59    1.30
   2  -3 -12   12.34    0.94
   2   3 -12   12.91    0.98
   2   3 -12   12.63    0.88
   2  -3 -12   13.08    0.88
  -2  -3  11    8.86    1.00
   2   3 -11    7.12    1.08
   2  -3 -11    7.60    1.06
   2   3 -11    8.97    0.62
  -2  -3  11    8.54    1.07
   2  -3 -11    8.48    0.63
   2   3 -11    7.96    0.64
   2   3 -11    8.82    0.66
   2  -3 -11    8.90    0.65
   2  -3 -11    8.29    1.38
   2   3 -11    6.34    1.21
   2  -3 -10   63.52    4.03
   2   3 -10   64.44    4.03
   2  -3 -10   71.40    3.79
   2   3 -10   73.44    3.83
  -2  -3  10   76.80    3.70
  -2  -3  10   69.25    3.73
   2   3  -9    9.25    1.26
   2  -3  -9   10.91    1.35
   2  -3  -9   10.88    1.11
   2   3  -9    9.66    1.09
  -2  -3   9   10.75    1.00
  -2  -3   9    9.23    1.01
   2   3  -8    2.23    0.86
   2  -3  -8    4.08    0.99
   2   3  -8    4.75    0.79
   2  -3  -8    3.20    0.73
  -2  -3   8    6.29    0.73
  -2  -3   8    5.34    0.78
  -2   3   8    4.62    0.45
  -2   3   8    4.96    0.46
   2   3  -7    7.75    1.06
   2  -3  -7    8.76    1.13
   2   3  -7    8.34    0.89
   2  -3  -7    9.00    0.88
  -2   3   7    7.91    0.59
  -2  -3   7    9.74    0.83
  -2   3   7    8.24    0.58
  -2   3   7    9.09    0.60
  -2  -3   7    9.13    0.89
  -2   3   6    1.84    0.26
  -2  -3   6    1.29    0.53
  -2   3   6    1.76    0.26
   2   3  -6    2.20    0.30
   2  -3  -6    1.55    0.65
  -2  -3   6    2.04    0.25
   2   3  -6    0.63    0.65
   2  -3  -6    1.49    0.54
   2   3  -6    1.38    0.53
  -2  -3   6    2.15    0.50
  -2   3   6    1.59    0.28
   2  -3  -5  409.78   17.82
   2   3  -5  467.53   17.88
  -2  -3   5  404.93   17.80
  -2   3   5  416.13   17.65
  -2  -3   5  379.21   17.63
   2  -3  -5  407.94   17.96
   2   3  -5  435.25   17.99
  -2   3   5  398.16   17.62
  -2   3   5  392.18   17.59
  -2  -3   5  404.68   17.84
   2  -3  -5  425.38   17.64
   2   3  -5  413.39   17.64
   2   3  -4   18.79    1.19
   2  -3  -4   21.27    1.19
  -2   3   4   21.57    1.06
  -2   3   4   19.69    1.09
  -2  -3   4   20.78    1.09
   2   3  -4   20.04    1.32
   2  -3  -4   20.59    1.31
   2  -3  -4   22.42    1.07
  -2   3   4   20.29    0.97
  -2   3   4   20.49    1.02
  -2  -3   4   22.73    1.25
   2   3  -4   23.06    1.10
  -2   3   3    0.87    0.30
  -2   3   3    0.85    0.24
  -2  -3   3    0.36    0.42
  -2  -3   3    0.58    0.30
   2   3  -3    0.69    0.35
   2  -3  -3    0.55    0.35
   2  -3  -3    0.24    0.37
   2  -3  -3    1.30    0.31
   2   3  -3    0.22    0.31
  -2  -3   2   23.69    1.29
   2  -3  -2   26.78    1.25
   2   3  -2   23.94    1.25
   2   3  -2   24.42    1.28
  -2   3   2   24.09    1.31
  -2   3   2   25.96    1.27
   2   3  -2   25.29    1.22
   2   3  -1   22.63    1.18
  -2  -3   1   23.88    1.25
  -2  -3   1   24.27    1.19
   2  -3  -1   23.64    1.24
   2   3  -1   21.17    1.10
   2  -3  -1   23.87    1.10
  -2   3   1   23.40    1.23
  -2  -3   0    4.87    0.55
   2  -3   0    4.38    0.49
   2  -3   0    4.70    0.40
   2   3   0    3.65    0.49
  -2  -3   0    4.32    0.39
   2  -3   1    2.44    0.43
   2  -3   1    1.94    0.39
   2   3   1    1.35    0.41
  -2   3  -1    1.90    0.42
  -2  -3  -1    1.73    0.17
   2   3   1    1.31    0.46
   2  -3   1    1.61    0.37
   2   3   2    0.24    0.41
  -2   3  -2    0.05    0.25
   2   3   2    0.63    0.40
  -2  -3  -2    0.35    0.41
   2  -3   2   -0.19    0.34
  -2  -3  -2    0.37    0.38
  -2   3  -2    0.36    0.43
  -2  -3  -3   16.09    1.00
   2  -3   3   13.99    0.86
  -2  -3  -3   15.17    0.93
  -2   3  -3   19.65    1.12
  -2  -3  -3   18.09    1.09
   2   3   3   15.92    0.97
   2   3   3   16.25    0.96
  -2  -3  -4  108.14    4.78
  -2  -3  -4  104.09    4.53
   2  -3   4  105.05    4.65
  -2  -3  -4  103.74    4.71
  -2  -3  -4  104.06    4.92
  -2   3  -4  105.60    4.94
   2   3   4  107.03    4.72
   2   3   4  105.17    4.67
  -2   3  -4  102.32    4.61
   2  -3   4  104.68    4.82
   2   3   4  107.29    4.76
   2   3   5  477.31   19.89
   2   3   5  447.25   19.69
   2  -3   5  491.90   19.98
  -2  -3  -5  455.29   19.88
  -2  -3  -5  459.70   20.12
  -2   3  -5  462.64   20.13
   2  -3   5  429.76   19.84
   2  -3   5  457.62   19.73
  -2  -3  -5  465.15   19.81
   2   3   5  459.34   19.82
  -2   3  -5  450.36   19.67
   2   3   5  466.36   19.79
  -2   3  -6   92.45    4.18
   2  -3   6   89.56    4.13
   2   3   6   84.99    3.83
   2   3   6   90.55    4.04
  -2  -3  -6   89.07    4.02
   2  -3   6   81.85    3.81
  -2  -3  -6   89.74    3.92
  -2   3  -6   91.28    4.40
  -2  -3  -6   82.70    4.33
   2   3   6   87.45    3.95
   2   3   6   86.24    3.91
   2  -3   6   86.96    4.00
   2  -3   7  238.58   10.68
  -2  -3  -7  235.51   11.11
  -2   3  -7  244.21   11.13
   2   3   7  239.60   10.57
   2   3   7  239.43   10.59
  -2   3  -7  249.36   10.90
   2   3   7  239.70   10.70
   2  -3   7  253.47   10.87
  -2   3  -8  108.44    5.40
  -2  -3  -8  105.26    5.37
   2  -3   8  100.94    4.84
   2   3   8  102.51    4.86
   2   3   8  105.92    4.86
   2  -3   8  108.42    5.06
  -2   3  -9    7.52    1.19
  -2  -3  -9    3.15    1.04
   2   3   9    4.72    0.58
   2  -3   9    6.17    0.81
   2   3   9    5.36    0.56
  -2  -3 -10    0.16    0.89
  -2   3 -10   -0.48    0.88
   2  -3  10    0.09    0.56
   2  -3  10    0.31    0.61
   2  -3  11  114.55    5.96
  -2   3 -11  110.72    6.33
  -2  -3 -11  113.81    6.35
   2   3  11  110.30    5.47
   2  -3  11  127.11    5.94
  -2   3 -11  128.46    5.38
  -2  -3 -11  121.19    5.36
  -2   3 -11  116.13    5.33
  -2   3 -11  120.75    5.37
  -2   3 -12   -0.38    0.43
  -2  -3 -12   -0.14    0.43
  -2   3 -12    0.64    0.51
  -2  -3 -12    0.42    0.41
  -2  -3 -12    0.36    0.33
  -2  -3 -12   -0.35    0.47
  -2  -3 -12   -0.03    0.31
  -2   3 -12   -0.38    0.42
   2  -3  12    0.36    0.66
  -2  -3 -12   -0.27    0.39
  -2   3 -12   -0.07    0.41
  -2  -3 -12    0.28    0.48
  -2   3 -12    0.25    0.56
  -2   3 -12    0.36    0.39
   2  -3  12    0.53    0.76
  -2   3 -12    0.08    0.22
  -2   3 -12    0.24    0.51
  -2  -3 -12   -0.60    1.02
  -2   3 -12   -0.81    0.99
  -2  -3 -12    0.30    0.48
   2  -3  13    0.29    0.68
  -2  -3 -13    0.05    0.39
  -2   3 -13    0.76    0.47
  -2   3 -13   -0.66    1.00
  -2   3 -13   -0.46    0.59
  -2  -3 -13   -0.22    1.07
  -2  -3 -13   -0.39    0.53
  -2   3 -13    0.12    0.23
  -2  -3 -13   -0.11    0.42
  -2   3 -13    0.08    0.45
  -2   3 -13    0.44    0.40
  -2   3 -13   -0.34    0.58
  -2  -3 -13    0.32    0.52
  -2  -3 -13    0.43    0.54
  -2  -3 -13   -0.14    0.54
  -2  -3 -13    0.54    0.34
   2  -3  13    1.42    0.75
  -2  -3 -13   -0.21    0.46
  -2  -3 -13    0.51    0.48
  -2   3 -13   -0.62    0.51
  -2   3 -13    0.17    0.54
   2  -3  14   25.61    2.18
   2  -3  14   23.23    2.08
  -2  -3 -14   28.37    1.78
  -2  -3 -14   30.55    1.76
  -2   3 -14   31.24    1.67
  -2   3 -14   32.47    1.92
  -2  -3 -14   38.23    1.62
  -2  -3 -14   28.16    1.70
  -2   3 -14   30.71    1.74
  -2   3 -14   30.49    1.82
  -2  -3 -14   31.26    1.73
  -2  -3 -14   29.41    1.73
  -2  -3 -14   28.12    1.84
  -2  -3 -14   29.07    2.72
  -2   3 -14   24.97    2.58
  -2   3 -14   26.22    1.81
  -2   3 -14   30.53    1.72
  -2  -3 -14   28.13    1.64
  -2  -3 -15   35.62    1.90
  -2   3 -15   33.33    1.95
  -2   3 -15   31.45    1.87
  -2  -3 -15   37.10    1.91
  -2   3 -15   33.20    1.85
  -2  -3 -15   33.47    1.80
  -2  -3 -15   32.78    1.94
  -2  -3 -15   34.99    1.93
  -2   3 -15   34.12    2.08
  -2  -3 -15   29.89    1.96
  -2   3 -15   32.08    1.99
  -2  -3 -16    1.72    0.64
  -2   3 -16    1.71    0.76
  -2  -3 -16    1.53    0.62
  -2   3 -16    0.82    0.67
  -2  -3 -16    0.49    0.53
  -2  -3 -16    1.19    0.55
  -2   3 -16    0.66    0.56
  -2   3 -16    1.43    0.50
  -2   3 -16    1.15    0.50
  -2  -3 -17    5.28    0.73
  -2   3 -17    5.35    0.85
  -2  -3 -17    3.94    0.63
  -2   3 -17    5.16    0.70
  -2  -3 -17    4.85    0.70
  -2   3 -17    5.26    0.82
  -2  -3 -17    4.97    0.67
  -2   3 -17    4.24    0.57
  -2  -3 -18   33.00    1.71
  -2   3 -18   30.82    1.80
  -2  -3 -18   30.25    1.67
  -2   3 -18   29.03    1.70
  -2   3 -18   32.19    1.85
  -2   3 -19    4.90    0.69
  -2   3 -20   14.10    0.93
   2   4 -20   13.31    0.87
   2   4 -20   13.03    0.93
   2   4 -19    3.90    0.62
   2   4 -19    4.57    0.54
   2   4 -18    0.23    0.49
   2   4 -18   -0.51    0.61
   2   4 -18    0.16    0.38
   2  -4 -17   51.27    2.28
   2   4 -17   43.49    2.49
   2   4 -17   43.16    2.43
   2   4 -17   48.11    2.30
   2   4 -16    4.33    0.54
   2  -4 -16    2.80    0.47
   2   4 -16    4.58    0.90
   2  -4 -16    3.64    0.76
   2  -4 -16    3.53    0.54
   2   4 -16    2.61    0.56
   2  -4 -16    3.11    0.62
   2   4 -16    4.00    0.69
   2  -4 -16    2.54    0.62
   2   4 -16    3.56    0.74
   2  -4 -16    3.64    0.62
   2   4 -16    4.82    0.75
   2  -4 -15   12.92    0.82
   2  -4 -15   11.26    1.07
   2   4 -15   10.94    1.19
   2  -4 -15   13.31    1.04
   2  -4 -15   11.78    0.86
   2   4 -15   11.61    0.90
   2   4 -15   11.73    1.08
   2  -4 -15    8.91    0.95
   2   4 -15   11.73    0.98
   2  -4 -15   11.24    0.98
   2   4 -15   12.44    0.85
   2   4 -15   11.64    1.03
   2  -4 -15   11.57    0.95
   2  -4 -14    1.18    0.35
   2  -4 -14    1.34    0.42
  -2  -4  14   -0.15    0.90
  -2  -4  14    2.83    0.88
   2  -4 -14    0.85    0.63
   2   4 -14    2.05    0.77
   2  -4 -14    2.12    0.61
   2  -4 -14    1.10    0.47
   2   4 -14    0.91    0.46
   2   4 -14    1.36    0.62
   2   4 -14    0.37    0.54
   2  -4 -14    1.24    0.55
   2  -4 -14    0.44    0.53
   2   4 -14    0.42    0.53
   2   4 -14    1.34    0.61
   2  -4 -14    1.59    0.58
   2  -4 -13    4.54    0.40
   2  -4 -13    3.05    0.45
   2  -4 -13    4.73    0.51
  -2  -4  13    5.14    0.99
   2  -4 -13    3.50    0.63
   2   4 -13    3.19    0.75
   2  -4 -13    4.08    0.76
   2   4 -13    4.22    0.54
   2  -4 -13    5.34    0.58
   2  -4 -13    3.08    0.60
   2   4 -13    4.42    0.62
   2   4 -13    4.68    0.72
   2  -4 -13    4.20    0.65
   2   4 -13    4.75    0.61
   2   4 -13    1.81    0.88
   2   4 -13    4.27    0.68
   2  -4 -13    4.93    0.66
   2  -4 -12    0.37    0.26
   2  -4 -12   -0.03    0.32
   2  -4 -12   -0.41    0.34
  -2  -4  12    0.13    0.65
   2  -4 -12   -0.36    0.36
   2  -4 -12    0.15    0.45
   2   4 -12    0.58    0.48
   2  -4 -12   -0.18    0.44
   2   4 -12   -0.42    0.54
   2   4 -12    0.09    0.44
   2  -4 -12    0.05    0.44
   2  -4 -12    0.07    0.36
   2   4 -12   -0.31    0.38
   2  -4 -12   -0.53    0.69
   2   4 -12    0.11    0.42
   2   4 -12   -0.55    0.70
   2  -4 -12   -0.24    0.46
   2   4 -12   -0.13    0.57
   2  -4 -12    0.69    0.59
   2   4 -11   74.92    3.35
   2  -4 -11   74.72    3.35
   2   4 -11   72.57    3.54
   2  -4 -11   72.21    3.32
   2   4 -11   67.82    3.32
   2  -4 -11   68.99    3.32
   2  -4 -11   72.02    3.24
   2   4 -11   66.65    4.21
   2  -4 -11   69.72    4.29
  -2  -4  11   82.35    4.07
   2   4 -11   75.37    3.37
   2  -4 -11   72.21    3.94
   2   4 -11   67.95    3.93
   2   4 -10   11.44    1.58
   2  -4 -10   14.09    1.56
   2   4 -10   14.42    1.34
   2  -4 -10   13.63    1.31
   2  -4  -9    3.54    0.76
   2   4  -9    3.40    0.79
  -2   4   9    3.15    0.56
  -2  -4   9    3.45    0.73
   2   4  -9    3.93    1.01
   2  -4  -9    3.34    0.91
  -2   4   9    5.33    0.64
  -2   4   9    3.53    0.46
   2  -4  -8    1.25    0.56
   2   4  -8   -0.16    0.61
  -2  -4   8    1.44    0.64
   2   4  -8    2.69    0.85
   2  -4  -8    1.10    0.78
  -2   4   8    1.43    0.46
  -2   4   8    1.22    0.26
  -2   4   8    0.76    0.30
  -2   4   7   31.79    1.64
  -2   4   7   29.24    1.59
  -2   4   7   29.52    1.53
   2   4  -7   31.68    1.52
  -2   4   7   30.86    1.71
  -2  -4   7   34.39    1.94
   2  -4  -7   28.43    1.79
   2   4  -7   31.40    1.85
   2  -4  -7   28.66    1.99
   2   4  -7   28.82    1.99
   2  -4  -6  166.41    7.38
   2   4  -6  156.75    7.38
   2  -4  -6  167.08    7.15
  -2  -4   6  156.85    7.15
  -2  -4   6  163.25    7.45
  -2   4   6  156.52    7.10
  -2   4   6  167.01    7.23
  -2   4   6  154.85    7.15
   2   4  -6  168.01    7.17
  -2   4   6  170.31    7.34
   2   4  -6  165.15    7.58
   2  -4  -6  169.57    7.57
   2  -4  -5  254.43   11.63
   2   4  -5  254.67   11.64
   2  -4  -5  268.96   11.48
  -2  -4   5  247.60   11.51
  -2  -4   5  277.55   11.75
  -2   4   5  258.60   11.48
  -2   4   5  259.45   11.54
  -2   4   5  271.33   11.64
   2   4  -5  268.37   11.51
   2   4  -5  296.98   11.84
   2  -4  -5  263.26   11.77
   2  -4  -4   37.70    1.84
   2  -4  -4   41.20    1.98
  -2  -4   4   35.98    1.89
  -2   4   4   37.67    1.89
   2   4  -4   39.12    1.94
   2  -4  -4   36.77    1.92
   2   4  -4   41.19    1.89
  -2   4   4   40.14    2.00
  -2  -4   4   38.18    2.04
   2  -4  -3  103.36    4.74
   2  -4  -3  103.49    4.84
  -2  -4   3  104.14    4.81
  -2  -4   3  110.31    4.91
  -2   4   3  110.38    4.79
   2   4  -3  109.35    4.72
  -2   4   3  110.22    4.87
   2   4  -3  106.50    4.79
   2   4  -3  100.94    4.77
   2  -4  -3  105.76    4.76
  -2  -4   2    1.93    0.45
   2  -4  -2    1.94    0.28
   2   4  -2    1.67    0.28
   2   4  -2    2.65    0.37
   2   4  -2    2.11    0.44
  -2   4   2    1.78    0.46
  -2   4   1  501.59   19.71
   2  -4  -1  484.09   19.70
  -2  -4   1  500.94   19.72
  -2  -4   1  448.13   19.60
   2   4  -1  473.30   19.63
   2  -4  -1  443.17   19.50
   2   4  -1  418.28   19.50
   2   4   0   24.57    1.27
  -2  -4   0   23.24    1.33
   2  -4   0   23.85    1.31
   2  -4   0   23.73    1.22
  -2  -4   0   23.24    1.17
   2   4   0   22.03    1.29
  -2   4  -1    2.08    0.41
   2   4   1    2.67    0.47
   2  -4   1    2.55    0.44
  -2   4  -1    1.96    0.33
  -2  -4  -1    2.14    0.33
  -2  -4  -1    2.50    0.54
   2   4   1    1.98    0.49
   2  -4   1    1.94    0.39
   2  -4   2   50.84    2.45
   2   4   2   52.97    2.46
  -2   4  -2   52.33    2.38
   2   4   2   53.01    2.47
   2  -4   2   51.56    2.46
  -2   4  -2   48.80    2.41
  -2  -4  -2   47.71    2.40
   2  -4   2   49.41    2.42
  -2  -4  -2   49.50    2.47
   2   4   3    2.37    0.47
  -2  -4  -3    3.77    0.56
  -2  -4  -3    4.14    0.52
  -2   4  -3    3.09    0.53
   2  -4   3    4.61    0.47
   2  -4   3    3.05    0.51
   2   4   3    3.65    0.53
  -2   4  -3    3.52    0.45
  -2  -4  -3    3.11    0.53
  -2   4  -4  224.90   10.36
   2   4   4  241.99   10.63
  -2  -4  -4  250.28   10.66
  -2   4  -4  244.90   10.49
   2   4   4  253.75   10.60
  -2   4  -4  256.49   10.75
  -2  -4  -4  224.96   10.68
  -2  -4  -4  253.42   10.60
   2  -4   4  257.58   10.54
   2  -4   5   14.30    1.06
   2   4   5   13.70    0.95
  -2  -4  -5   13.86    0.95
   2   4   5   13.59    0.85
   2   4   5   12.81    0.92
  -2   4  -5   12.95    0.75
  -2  -4  -5   13.42    0.64
   2  -4   5   14.22    0.82
  -2  -4  -5   12.48    0.88
  -2   4  -5   15.01    1.15
  -2  -4  -5   11.60    1.05
   2  -4   6  268.37   11.20
  -2  -4  -6  255.44   11.28
   2  -4   6  268.13   11.52
  -2  -4  -6  256.50   11.39
   2   4   6  263.56   11.40
   2  -4   6  259.49   11.48
  -2   4  -6  261.99   11.66
  -2  -4  -6  253.56   11.63
   2   4   6  255.58   11.27
  -2   4  -6  245.42   11.10
   2   4   6  258.41   11.32
   2   4   7  699.29   30.67
   2   4   7  681.37   30.63
   2  -4   7  678.20   30.89
   2   4   7  713.40   30.79
  -2  -4  -7  685.78   31.10
  -2   4  -7  742.13   31.17
  -2  -4  -7  733.62   30.64
   2  -4   7  747.38   30.97
   2   4   8   -0.20    0.35
   2  -4   8   -0.17    0.58
   2  -4   8    0.32    0.55
   2   4   8   -0.24    0.39
   2   4   8   -0.06    0.47
  -2  -4  -8   -0.24    0.68
  -2   4  -8    0.24    0.81
   2  -4   9   41.35    2.35
   2   4   9   35.77    2.04
   2   4   9   37.62    2.07
   2  -4   9   37.19    2.25
  -2  -4  -9   36.56    2.55
  -2   4  -9   33.19    2.47
  -2   4 -10    7.36    0.58
  -2   4 -10    7.65    0.61
  -2   4 -10    8.30    1.32
  -2  -4 -10    5.80    1.14
   2  -4  10    7.21    1.03
   2   4  10    8.99    0.83
   2  -4  10    7.84    1.00
  -2   4 -11   49.54    2.47
  -2   4 -11   51.27    2.44
  -2   4 -11   52.51    2.60
   2  -4  11   59.86    3.13
  -2  -4 -11   50.30    2.45
   2  -4  11   55.84    3.14
  -2   4 -11   50.92    2.36
  -2  -4 -11   47.27    2.56
  -2  -4 -11   53.22    2.53
  -2  -4 -11   55.67    2.47
  -2   4 -11   51.44    2.46
  -2  -4 -11   51.28    2.46
  -2  -4 -11   49.04    3.37
  -2   4 -11   51.52    3.42
  -2   4 -12  100.85    4.33
  -2  -4 -12   98.08    4.32
  -2   4 -12   83.39    4.37
  -2  -4 -12   87.71    4.38
  -2   4 -12   91.63    4.45
  -2  -4 -12   94.64    4.40
   2  -4  12   93.11    4.96
  -2   4 -12  100.51    4.30
  -2  -4 -12   94.06    4.30
  -2  -4 -12   93.77    4.37
  -2   4 -12   94.08    4.42
  -2   4 -12   97.14    4.21
  -2  -4 -12   91.69    4.43
  -2   4 -12  102.51    4.58
  -2  -4 -12   96.79    4.40
  -2  -4 -12   96.79    4.30
  -2  -4 -12   86.18    5.32
  -2   4 -12   78.86    5.29
  -2   4 -12   86.29    4.47
  -2  -4 -12   86.17    4.46
   2  -4  12  108.16    5.14
  -2   4 -13   41.28    1.91
  -2  -4 -13   35.82    1.96
  -2   4 -13   35.39    2.02
  -2   4 -13   35.29    1.97
  -2  -4 -13   35.09    1.95
   2  -4  13   36.91    2.48
  -2  -4 -13   37.05    1.84
  -2   4 -13   35.49    1.99
  -2  -4 -13   36.89    1.93
  -2   4 -13   36.15    1.74
  -2  -4 -13   32.78    2.00
  -2   4 -13   41.21    2.18
  -2  -4 -13   36.67    1.97
  -2  -4 -13   41.39    1.88
  -2  -4 -13   33.82    2.05
  -2   4 -13   29.23    2.00
  -2   4 -13   35.28    2.93
  -2  -4 -13   32.77    2.83
   2  -4  13   38.53    2.62
  -2   4 -13   40.73    1.87
  -2   4 -14   29.97    1.48
  -2   4 -14   27.08    1.66
  -2   4 -14   26.57    1.60
  -2  -4 -14   25.32    1.56
  -2  -4 -14   25.48    1.57
  -2  -4 -14   23.47    1.60
  -2   4 -14   31.01    1.81
  -2  -4 -14   27.13    1.61
  -2  -4 -14   29.87    1.48
   2  -4  14   24.06    2.04
  -2   4 -14   22.87    1.64
  -2  -4 -14   25.01    1.66
  -2  -4 -14   28.54    2.59
  -2   4 -14   23.26    2.49
   2  -4  14   27.07    2.17
  -2  -4 -14   27.85    1.54
  -2   4 -14   27.61    1.59
  -2  -4 -14   27.94    1.43
  -2   4 -15   24.44    1.59
  -2  -4 -15   21.07    1.41
  -2  -4 -15   22.06    1.41
  -2   4 -15   21.69    1.38
  -2  -4 -15   23.56    1.32
  -2   4 -15   22.85    1.40
  -2   4 -15   24.21    1.51
  -2  -4 -15   20.53    1.36
  -2  -4 -15   20.38    1.37
  -2  -4 -16    6.74    0.74
  -2   4 -16    7.72    1.00
  -2   4 -16    7.24    0.74
  -2   4 -16    7.84    0.91
  -2   4 -16    7.00    0.77
  -2  -4 -16    7.40    0.74
  -2  -4 -16    7.82    0.79
  -2   4 -17   28.52    1.72
  -2   4 -17   25.71    1.45
  -2   4 -17   25.21    1.52
  -2  -4 -17   23.92    1.45
  -2   4 -17   27.61    1.63
  -2  -4 -17   26.58    1.52
  -2   4 -18    7.12    0.89
  -2   4 -18    9.43    0.77
  -2   4 -18    8.93    0.87
  -2  -4 -18    8.62    0.75
  -2   4 -19   29.71    1.69
  -2   4 -19   30.99    1.65
  -2   4 -20    8.09    0.65
  -2   4 -20    7.81    0.63
   2   5 -19   47.85    2.34
   2   5 -19   46.67    2.28
   2   5 -18   16.23    1.23
   2   5 -18   17.29    0.96
   2   5 -18   14.35    1.04
   2   5 -18   16.17    1.12
   2  -5 -17   25.72    1.28
   2   5 -17   23.22    1.44
   2   5 -17   21.85    1.59
   2   5 -17   21.09    1.45
   2  -5 -16   24.01    1.29
   2   5 -16   22.29    1.49
   2   5 -16   23.62    1.49
   2   5 -16   23.04    1.64
   2  -5 -15   25.57    1.49
   2   5 -15   21.47    1.63
   2  -5 -15   24.54    1.32
   2   5 -15   25.03    1.43
   2   5 -15   20.91    1.40
   2   5 -15   22.58    1.51
   2  -5 -15   21.86    1.43
   2  -5 -15   24.93    1.35
   2   5 -15   24.63    1.36
   2  -5 -15   23.87    1.46
   2   5 -15   24.15    1.53
  -2  -5  14   15.09    1.66
   2  -5 -14   15.28    0.91
   2   5 -14   13.37    1.21
   2  -5 -14   13.19    1.15
   2  -5 -14   15.20    1.09
   2  -5 -14   15.49    0.95
   2   5 -14   14.45    1.01
   2   5 -14   13.30    1.12
   2  -5 -14   12.98    1.03
   2  -5 -14   12.25    1.01
   2   5 -14   12.98    1.02
   2  -5 -14   14.67    0.94
   2   5 -14   14.56    0.96
   2  -5 -14   15.22    1.09
   2   5 -14   12.79    1.08
   2  -5 -13   -0.06    0.29
  -2  -5  13    0.60    0.74
   2  -5 -13   -0.26    0.39
   2  -5 -13    0.20    0.62
   2  -5 -13    0.26    0.51
   2   5 -13   -0.36    0.66
   2  -5 -13    0.04    0.39
   2   5 -13    0.20    0.45
   2   5 -13   -0.12    0.51
   2  -5 -13   -0.30    0.45
   2   5 -13   -0.06    0.56
   2  -5 -13   -0.76    0.55
   2   5 -13   -0.92    0.53
   2  -5 -13   -0.14    0.40
   2   5 -13   -0.47    0.47
   2  -5 -13    0.06    0.51
   2   5 -13    0.47    0.58
   2  -5 -12   27.69    1.35
   2  -5 -12   27.89    1.46
  -2  -5  12   31.19    2.17
   2  -5 -12   28.70    1.43
   2   5 -12   29.97    1.74
   2  -5 -12   26.22    1.55
   2  -5 -12   26.38    1.67
   2  -5 -12   27.65    1.47
   2   5 -12   27.48    1.50
   2   5 -12   26.66    2.08
   2   5 -12   25.86    1.44
   2   5 -12   25.00    1.51
   2   5 -12   27.25    1.60
   2  -5 -12   25.61    1.52
   2  -5 -12   25.79    1.55
   2   5 -12   28.37    1.46
   2  -5 -12   25.80    1.44
   2  -5 -12   30.38    1.62
   2  -5 -11    0.23    0.34
   2   5 -11    0.28    0.38
   2  -5 -11   -0.35    0.65
   2   5 -11    0.24    0.40
   2   5 -11   -0.49    0.74
   2   5 -11    0.72    0.39
   2  -5 -11    0.20    0.37
   2  -5 -11    0.38    0.26
   2  -5 -11   -0.13    0.35
   2   5 -11    1.38    0.60
   2  -5 -11    0.31    0.44
   2  -5 -11    0.46    0.32
   2   5 -11    0.92    0.47
   2  -5 -11   -0.39    0.44
  -2  -5  11    0.13    0.71
  -2   5  11   -0.31    0.54
   2  -5 -10   32.77    1.58
   2  -5 -10   36.35    1.68
   2   5 -10   32.02    1.64
   2  -5 -10   31.53    2.13
   2   5 -10   30.62    2.14
   2   5 -10   31.10    1.67
   2  -5  -9   73.06    3.89
   2   5  -9   68.39    3.90
  -2   5   9   77.87    3.77
  -2   5   9   77.78    3.77
  -2  -5   9   81.75    4.08
  -2   5   8    1.50    0.38
  -2  -5   8    1.32    0.64
   2  -5  -8    1.62    0.59
   2   5  -8    1.46    0.58
  -2   5   8    1.39    0.48
   2  -5  -8    0.88    0.72
   2   5  -8    1.57    0.76
  -2  -5   7  300.46   14.41
   2  -5  -7  327.12   14.28
  -2   5   7  328.60   14.39
  -2  -5   7  356.63   14.75
   2  -5  -7  323.78   14.55
   2   5  -7  329.46   14.58
   2   5  -7  322.72   14.76
  -2   5   7  331.75   14.53
   2   5  -7  338.36   14.31
  -2  -5   6  153.65    7.04
   2  -5  -6  158.73    6.89
  -2  -5   6  147.10    6.92
  -2   5   6  157.72    6.98
   2  -5  -6  152.13    7.07
   2   5  -6  153.24    7.09
  -2   5   6  160.05    7.11
   2   5  -6  157.88    6.92
  -2  -5   6  159.38    7.24
   2  -5  -5    0.83    0.32
  -2   5   5    0.81    0.35
  -2  -5   5    0.13    0.55
   2  -5  -5   -0.13    0.40
   2   5  -5   -0.05    0.41
  -2  -5   5    0.56    0.37
   2   5  -5    0.76    0.36
  -2   5   5    0.81    0.46
  -2  -5   4  277.24   11.97
   2  -5  -4  290.86   12.03
   2  -5  -4  275.51   11.87
   2  -5  -4  272.74   11.91
   2   5  -4  247.37   11.89
  -2   5   4  280.27   12.04
   2   5  -4  273.66   11.92
  -2  -5   4  261.05   12.08
  -2  -5   3    9.39    0.75
   2   5  -3    8.35    0.61
   2  -5  -3    8.11    0.58
   2   5  -3    8.75    0.60
  -2   5   3   11.35    0.85
   2   5  -3    8.85    0.72
   2  -5  -3   10.87    0.81
   2  -5  -2  133.09    6.21
   2   5  -2  135.64    6.23
   2   5  -2  154.23    6.35
   2   5  -2  152.96    6.42
  -2   5   2  155.43    6.50
  -2  -5   2  153.80    6.49
  -2  -5   1  240.28    9.45
   2  -5  -1  226.15    9.42
  -2  -5   1  236.42    9.46
   2   5  -1  237.40    9.34
   2   5  -1  225.08    9.37
  -2   5   1  224.73    9.43
  -2  -5   1  215.83    9.28
  -2  -5   0    0.54    0.25
   2  -5   0    0.48    0.46
  -2  -5   0    0.28    0.44
  -2  -5   0   -0.44    0.48
  -2   5   0    0.62    0.43
   2   5   0    0.76    0.43
   2   5   1    0.04    0.48
   2  -5   1    0.61    0.36
  -2   5  -1    0.23    0.17
  -2  -5  -1    0.25    0.16
   2  -5   1    0.56    0.43
  -2  -5  -1    0.46    0.45
  -2   5  -1    0.42    0.39
   2   5   1    0.57    0.44
   2   5   2    6.53    0.68
  -2   5  -2    6.61    0.58
   2  -5   2    8.09    0.69
   2   5   2    7.14    0.72
   2  -5   2    6.21    0.66
  -2  -5  -2    5.36    0.69
  -2   5  -2    6.87    0.54
  -2  -5  -2    6.76    0.52
  -2   5  -2    7.44    0.69
  -2   5  -3  153.18    6.92
   2   5   3  154.89    6.99
  -2  -5  -3  151.96    7.05
   2  -5   3  158.00    7.02
   2  -5   3  157.03    6.96
  -2  -5  -3  162.36    7.02
   2  -5   3  151.92    7.00
   2   5   3  159.35    7.02
  -2  -5  -3  151.91    6.93
  -2   5  -3  148.24    6.93
  -2   5  -4    4.32    0.50
   2   5   4    5.21    0.68
   2  -5   4    3.51    0.63
  -2   5  -4    3.14    0.31
   2   5   4    3.82    0.61
  -2   5  -4    4.55    0.62
   2  -5   4    3.92    0.52
  -2  -5  -4    4.40    0.60
  -2  -5  -4    3.27    0.56
  -2  -5  -4    4.15    0.67
  -2  -5  -5   13.24    1.03
  -2  -5  -5   15.51    1.00
   2  -5   5   12.33    0.87
  -2  -5  -5   12.65    0.69
   2   5   5   14.63    1.01
  -2   5  -5   13.66    0.83
  -2   5  -5   12.25    1.08
  -2  -5  -5   13.91    1.08
   2  -5   5   12.70    1.10
   2   5   5   15.82    1.08
  -2  -5  -6   56.30    2.67
   2  -5   6   54.87    2.57
   2   5   6   51.96    2.75
   2  -5   6   50.83    2.80
  -2   5  -6   51.31    2.46
   2   5   6   55.45    2.69
  -2  -5  -6   51.10    2.89
  -2   5  -6   54.39    2.94
  -2  -5  -7  363.46   15.64
   2   5   7  348.10   15.77
   2  -5   7  384.71   15.93
   2   5   7  353.59   15.67
   2  -5   7  350.01   15.91
  -2   5  -7  344.20   16.00
  -2  -5  -7  344.96   16.00
   2   5   8   33.84    2.01
   2  -5   8   37.33    2.18
   2   5   8   36.11    2.06
   2   5   8   35.86    1.91
   2  -5   8   34.87    2.17
  -2   5  -8   34.16    2.33
  -2  -5  -8   32.86    2.29
   2  -5   9    0.33    0.63
  -2  -5  -9    2.72    0.80
  -2   5  -9    0.69    0.74
   2   5   9    1.55    0.56
   2   5   9    2.39    0.57
   2  -5   9    1.21    0.65
  -2  -5 -10  172.95    7.61
   2  -5  10  189.55    8.34
   2   5  10  174.67    7.98
   2  -5  10  174.85    8.21
  -2   5 -10  175.70    7.52
  -2  -5 -10  168.10    8.47
  -2   5 -10  166.27    8.48
  -2   5 -10  166.45    7.57
  -2   5 -10  166.40    7.61
  -2  -5 -11   46.83    2.17
  -2   5 -11   42.63    2.14
  -2   5 -11   43.34    2.20
  -2   5 -11   44.75    2.16
   2  -5  11   39.29    2.70
  -2  -5 -11   44.13    2.18
   2  -5  11   44.95    2.83
  -2   5 -11   46.82    2.08
  -2  -5 -11   54.06    2.19
  -2  -5 -11   48.49    2.19
  -2  -5 -11   45.61    2.24
  -2  -5 -11   41.10    2.22
  -2   5 -11   41.51    2.29
  -2   5 -11   40.81    2.22
  -2  -5 -11   45.22    2.30
  -2  -5 -11   43.24    3.04
  -2  -5 -11   41.21    2.30
  -2   5 -11   39.83    2.99
  -2   5 -11   40.21    2.30
  -2  -5 -12   67.49    3.29
  -2  -5 -12   74.27    3.19
  -2  -5 -12   63.73    3.24
  -2   5 -12   74.89    3.17
  -2  -5 -12   68.51    3.18
  -2  -5 -12   69.05    3.24
  -2   5 -12   67.98    3.07
  -2  -5 -12   78.18    3.18
  -2   5 -12   55.56    3.29
  -2   5 -12   66.55    4.24
  -2  -5 -12   57.56    4.09
  -2  -5 -12   60.07    3.29
   2  -5  12   68.33    3.85
  -2  -5 -12   64.85    3.24
  -2   5 -12   62.16    3.30
  -2   5 -12   62.21    3.24
   2  -5  12   73.47    3.99
  -2   5 -13    2.13    0.62
  -2  -5 -13    0.83    0.91
  -2   5 -13    1.06    0.99
  -2  -5 -13    1.97    0.60
   2  -5  13    2.05    0.89
  -2  -5 -13    1.43    0.59
  -2  -5 -13    2.39    0.46
  -2  -5 -13    2.48    0.65
  -2   5 -13    1.94    0.55
  -2   5 -13    1.53    0.52
  -2  -5 -13    1.94    0.52
  -2   5 -13    1.44    0.63
  -2   5 -13    1.96    0.32
  -2  -5 -13    1.92    0.44
  -2   5 -13    1.99    0.50
  -2  -5 -14   17.29    1.04
  -2  -5 -14   18.52    1.25
  -2  -5 -14   17.13    1.21
  -2  -5 -14   19.72    1.09
  -2   5 -14   16.58    1.06
  -2  -5 -14   12.58    1.78
  -2  -5 -14   14.37    1.20
  -2   5 -14   16.78    1.18
  -2   5 -14   17.11    0.92
  -2  -5 -14   18.47    1.17
  -2   5 -14   16.85    1.15
  -2   5 -14   17.21    1.28
  -2  -5 -15   77.61    3.76
  -2   5 -15   74.36    3.75
  -2  -5 -15   80.81    3.81
  -2   5 -15   81.15    3.97
  -2   5 -15   80.98    3.64
  -2   5 -15   78.94    3.75
  -2  -5 -15   75.85    3.74
  -2   5 -15   75.39    3.83
  -2   5 -16    9.45    0.85
  -2  -5 -16   13.50    1.00
  -2   5 -16   12.59    1.15
  -2   5 -16   11.90    0.81
  -2   5 -16   10.47    1.02
  -2   5 -16    9.65    0.87
  -2  -5 -16   10.56    0.88
  -2   5 -17    0.42    0.40
  -2  -5 -17    0.25    0.46
  -2   5 -17   -0.05    0.61
  -2   5 -17    0.43    0.45
  -2   5 -17   -0.46    0.71
  -2   5 -18    0.60    0.57
  -2   5 -18    1.24    0.68
  -2   5 -19    1.83    0.49
  -2   5 -19    1.75    0.56
  -2   5 -20   -0.05    0.34
  -2   5 -20    0.06    0.34
   2   6 -20   -0.03    0.37
   2   6 -19    0.69    0.34
   2   6 -19    0.78    0.42
   2   6 -19    0.04    0.52
   2   6 -18   13.35    0.94
   2   6 -18   13.61    0.98
   2   6 -18   14.25    1.14
   2   6 -17    0.15    0.51
   2   6 -17    0.10    0.55
   2   6 -17   -0.20    0.73
   2   6 -16    1.02    0.73
   2  -6 -16    0.30    0.39
   2   6 -16    0.74    0.58
   2   6 -16    0.59    0.49
   2   6 -16   -0.34    0.59
   2   6 -15   24.42    1.63
   2  -6 -15   27.37    1.46
   2   6 -15   25.29    1.65
   2   6 -15   28.48    1.49
   2   6 -15   26.36    1.79
   2  -6 -15   27.98    1.61
   2  -6 -14    1.49    0.41
   2  -6 -14    1.20    0.56
   2   6 -14    1.75    0.78
   2  -6 -14    1.70    0.48
   2   6 -14    1.18    0.61
   2  -6 -14    0.61    0.37
   2   6 -14    0.79    0.45
   2  -6 -14    0.33    0.49
   2   6 -14    1.01    0.59
   2   6 -14    0.76    0.49
   2   6 -14    1.75    0.55
   2   6 -14    1.14    0.49
   2  -6 -14    1.40    0.31
   2  -6 -13    9.01    0.59
  -2  -6  13    9.24    1.30
   2  -6 -13    8.99    0.84
   2   6 -13    6.95    0.97
   2  -6 -13    8.65    0.72
   2   6 -13    7.18    0.84
   2  -6 -13    8.00    0.65
   2   6 -13    6.79    0.67
   2  -6 -13    7.24    0.73
   2   6 -13    7.95    0.84
   2   6 -13    7.90    0.74
   2   6 -13   10.16    0.79
   2   6 -13    8.07    0.74
   2  -6 -13    8.11    0.68
   2  -6 -12   20.89    1.16
   2   6 -12   20.82    1.43
   2  -6 -12   20.03    1.27
   2  -6 -12   20.61    1.18
   2  -6 -12   21.86    1.32
   2   6 -12   19.08    1.14
   2  -6 -12   20.58    1.13
   2  -6 -12   18.97    1.22
   2   6 -12   20.11    1.31
   2   6 -12   20.46    1.18
   2   6 -12   20.25    1.23
   2  -6 -12   19.07    1.18
   2  -6 -12   21.21    1.07
   2   6 -11    3.75    0.53
   2   6 -11    3.81    0.48
   2  -6 -11    1.64    0.45
   2   6 -11    2.61    0.56
   2  -6 -11    2.25    0.46
   2  -6 -11    3.49    0.39
  -2  -6  11    2.80    0.81
  -2   6  11    3.53    0.76
   2  -6 -11    4.15    0.57
   2  -6 -11    3.11    0.41
   2  -6 -11    3.40    0.54
   2  -6 -11    4.53    0.56
   2   6 -11    2.49    0.66
   2  -6 -11    2.62    0.45
  -2  -6  10    8.46    1.08
   2  -6 -10    6.30    0.49
   2  -6 -10    6.18    0.59
   2  -6 -10    5.62    0.53
   2  -6 -10    8.88    0.67
   2   6 -10    4.21    0.85
   2  -6 -10    6.66    0.89
   2   6 -10    6.76    0.60
   2   6 -10    7.02    0.58
   2   6 -10    6.37    0.45
  -2   6  10    6.42    0.97
   2   6  -9   88.39    4.79
   2  -6  -9   99.28    4.82
   2   6  -9   99.00    4.41
  -2  -6   9   90.93    4.97
   2  -6  -9   96.97    4.41
  -2   6   9  100.33    4.77
  -2   6   9  101.30    4.79
   2  -6  -8   63.01    3.18
   2   6  -8   58.31    3.18
  -2   6   8   63.06    3.20
  -2   6   8   58.40    3.19
  -2  -6   8   63.26    3.41
   2   6  -7    1.93    0.38
  -2   6   7    1.00    0.49
   2  -6  -7    1.46    0.32
  -2  -6   7    1.09    0.44
   2   6  -7    0.59    0.46
   2  -6  -7    0.38    0.44
  -2  -6   7    1.13    0.69
  -2   6   7    1.47    0.62
  -2   6   6   88.27    4.45
   2   6  -6   93.64    4.28
  -2  -6   6   94.74    4.60
   2  -6  -6   93.33    4.22
  -2  -6   6   92.51    4.42
   2  -6  -6   92.97    4.36
   2   6  -6   90.69    4.36
  -2   6   5   51.59    2.69
   2   6  -5   50.96    2.53
   2  -6  -5   52.05    2.46
   2  -6  -5   56.91    2.70
  -2  -6   5   48.11    2.63
   2  -6  -5   49.31    2.50
   2   6  -5   47.39    2.50
  -2  -6   5   55.56    2.60
  -2   6   4  264.39   11.28
   2   6  -4  264.30   11.15
  -2  -6   4  255.40   11.20
   2  -6  -4  261.16   11.07
   2  -6  -4  268.73   11.27
  -2  -6   4  258.96   11.25
   2  -6  -4  240.01   11.01
   2   6  -4  229.20   11.01
   2   6  -3  229.12   10.12
  -2   6   3  241.35   10.23
   2   6  -3  240.92   10.03
  -2  -6   3  250.04   10.22
  -2  -6   3  242.16   10.24
   2  -6  -3  243.29   10.22
   2  -6  -3  210.45    9.90
   2   6  -3  217.89    9.92
  -2  -6   2   37.84    2.07
  -2  -6   2   37.62    1.96
  -2   6   2   39.45    2.09
   2   6  -2   38.74    2.03
  -2  -6   2   38.32    2.09
   2   6  -2   37.83    1.95
  -2  -6   1    6.70    0.80
  -2   6   1    6.91    0.76
  -2  -6   1    5.46    0.54
   2   6  -1    7.09    0.76
   2   6  -1    7.25    0.66
  -2   6   1    7.23    0.77
   2  -6  -1    5.47    0.74
  -2  -6   1    6.41    0.78
  -2  -6   0   50.50    2.50
   2   6   0   55.56    2.70
  -2   6   0   55.44    2.72
  -2  -6   0   53.48    2.76
   2  -6   0   56.72    2.75
  -2  -6   0   56.32    2.79
  -2   6  -1   -0.52    0.53
   2   6   1    0.05    0.56
   2   6   1    0.43    0.49
  -2   6  -1    0.42    0.40
   2  -6   1    0.21    0.49
  -2  -6  -1   -0.13    0.54
  -2   6  -2  280.38   11.05
   2   6   2  259.27   11.06
   2  -6   2  270.65   11.08
   2   6   2  270.76   11.09
  -2   6  -2  277.21   10.99
   2  -6   2  289.97   11.08
  -2  -6  -2  263.57   11.10
  -2  -6  -3   12.97    1.04
   2  -6   3   12.84    0.97
  -2  -6  -3   11.02    1.05
   2  -6   3   15.21    1.05
  -2  -6  -3   11.08    0.78
  -2   6  -3   12.05    0.82
   2   6   3   14.44    1.05
  -2   6  -3   12.31    0.95
   2   6   3   14.18    1.05
   2  -6   4  140.99    5.95
  -2  -6  -4  135.39    6.00
  -2  -6  -4  132.30    6.08
   2  -6   4  130.18    6.03
  -2  -6  -4  122.30    5.87
  -2   6  -4  120.09    5.89
   2   6   4  130.04    5.99
  -2   6  -4  134.07    5.87
   2   6   4  135.17    6.04
  -2   6  -4  122.43    5.71
  -2  -6  -5   56.80    2.86
  -2  -6  -5   55.34    2.56
   2  -6   5   56.28    2.78
  -2  -6  -5   57.70    2.97
   2  -6   5   58.79    2.98
   2   6   5   54.68    2.91
   2   6   5   59.22    2.89
  -2   6  -5   57.43    2.71
  -2   6  -5   54.41    2.88
  -2  -6  -5   51.67    2.85
   2   6   6  192.30    8.59
  -2   6  -6  189.64    8.36
   2  -6   6  189.00    8.47
  -2  -6  -6  192.42    8.56
   2   6   6  193.64    8.66
   2  -6   6  192.55    8.73
  -2   6  -6  177.38    8.68
  -2  -6  -6  183.38    8.69
   2   6   7   11.04    0.94
  -2  -6  -7    7.96    1.02
  -2   6  -7    8.65    1.04
  -2  -6  -7   10.62    0.87
   2   6   7   10.21    0.99
   2   6   7   10.36    1.05
   2  -6   8   39.02    2.37
   2   6   8   36.58    2.08
  -2   6  -8   36.54    2.41
  -2  -6  -8   33.44    2.33
   2   6   8   39.96    2.22
   2   6   8   37.47    2.26
   2  -6   8   38.35    2.32
   2  -6   9   16.28    1.46
  -2   6  -9   15.13    0.89
  -2   6  -9   14.53    0.85
   2   6   9   13.77    1.22
   2  -6   9   14.02    1.34
   2   6   9   14.97    1.24
  -2  -6  -9   11.67    1.36
  -2   6  -9   12.36    1.37
  -2   6  -9   14.89    0.79
  -2  -6  -9   14.21    0.89
  -2   6 -10  269.76   11.63
  -2   6 -10  270.03   11.59
   2   6  10  275.79   12.09
   2  -6  10  253.20   12.23
   2   6  10  280.96   12.07
  -2  -6 -10  269.54   11.63
  -2  -6 -10  245.73   11.50
   2  -6  10  263.10   12.34
  -2  -6 -10  297.13   11.63
  -2   6 -10  266.02   11.53
  -2   6 -10  256.21   11.71
  -2  -6 -10  277.99   11.66
  -2   6 -10  226.99   12.34
  -2  -6 -10  251.79   12.44
  -2  -6 -10  255.11   11.70
  -2  -6 -11   14.14    0.78
  -2  -6 -11   14.08    0.93
   2  -6  11   16.07    1.53
  -2  -6 -11   15.26    0.90
  -2   6 -11   15.09    0.81
  -2  -6 -11   11.72    0.90
  -2   6 -11   12.71    1.03
  -2  -6 -11   16.13    1.00
  -2   6 -11   15.85    0.90
  -2   6 -11   12.96    1.60
  -2  -6 -11   10.83    1.56
  -2  -6 -11   12.75    0.99
  -2  -6 -11   13.80    1.02
  -2  -6 -12   70.02    3.33
   2  -6  12   76.49    4.19
  -2  -6 -12   78.57    3.34
  -2   6 -12   70.12    3.21
  -2   6 -12   65.82    3.45
  -2  -6 -12   64.86    3.35
  -2  -6 -12   73.91    3.41
  -2  -6 -12   80.63    3.36
  -2   6 -12   70.04    3.30
  -2  -6 -12   68.72    3.43
  -2  -6 -12   62.29    3.42
  -2  -6 -12   68.26    4.29
  -2   6 -13   -0.03    0.46
  -2  -6 -13    0.12    0.43
  -2   6 -13   -0.33    0.52
  -2  -6 -13   -0.39    0.78
   2  -6  13   -0.33    0.83
  -2  -6 -13    0.10    0.58
  -2  -6 -13    0.19    0.42
  -2   6 -13    0.84    0.46
  -2  -6 -13    0.28    0.41
  -2   6 -13   -0.12    0.61
  -2   6 -13   -0.07    0.27
  -2  -6 -13   -0.33    0.52
  -2   6 -14  327.83   15.17
  -2  -6 -14  348.75   15.19
  -2   6 -14  338.06   15.03
  -2  -6 -14  352.82   15.06
  -2   6 -14  338.15   15.12
  -2  -6 -14  336.81   15.11
  -2   6 -14  337.52   15.22
  -2   6 -14  339.75   14.93
  -2  -6 -14  387.84   15.08
  -2  -6 -14  330.91   15.13
  -2   6 -15    0.21    0.51
  -2  -6 -15    0.78    0.63
  -2   6 -15    0.10    0.43
  -2  -6 -15    0.27    0.57
  -2  -6 -15    0.73    0.46
  -2   6 -15    0.37    0.44
  -2   6 -15   -0.12    0.60
  -2   6 -16   21.60    1.35
  -2  -6 -16   23.15    1.38
  -2   6 -16   25.60    1.28
  -2   6 -16   23.17    1.46
  -2  -6 -16   19.71    1.30
  -2   6 -16   21.10    1.32
  -2  -6 -16   24.13    1.41
  -2   6 -17    9.53    0.75
  -2   6 -17   10.10    0.90
  -2  -6 -17   10.39    0.85
  -2   6 -18    1.25    0.52
  -2   6 -18    0.78    0.60
  -2   6 -19    0.38    0.40
  -2   6 -19    0.40    0.49
  -2   6 -20    3.13    0.37
  -2   6 -20    3.93    0.40
   2   7 -20    1.82    0.33
   2   7 -19   25.99    1.40
   2   7 -19   23.76    1.26
   2   7 -18    0.40    0.44
   2   7 -18    1.80    0.37
   2   7 -18    2.02    0.61
   2   7 -18    1.17    0.44
   2   7 -17   14.68    0.85
   2   7 -17   12.51    0.96
   2   7 -17   13.20    1.12
   2   7 -17   11.42    0.94
   2   7 -16    0.92    0.58
   2   7 -16    2.15    0.49
   2  -7 -16    2.34    0.46
   2  -7 -16    1.64    0.62
   2   7 -16    1.52    0.77
   2   7 -16    1.22    0.57
   2   7 -15    2.07    0.68
   2  -7 -15    1.66    0.48
   2  -7 -15    1.87    0.66
   2   7 -15    2.48    0.54
   2   7 -15    1.70    0.76
   2   7 -15    1.93    0.60
   2  -7 -14    1.30    0.44
   2   7 -14    0.74    0.60
   2  -7 -14    0.87    0.31
   2   7 -14    0.53    0.46
   2  -7 -14    0.34    0.46
   2  -7 -14    0.68    0.61
   2   7 -14    1.02    0.58
   2   7 -14    0.45    0.73
   2  -7 -14    1.69    0.57
   2   7 -14    1.13    0.55
   2  -7 -13    4.63    0.57
   2   7 -13    5.52    0.88
   2  -7 -13    6.08    0.67
   2  -7 -13    4.82    0.46
   2   7 -13    4.58    0.71
  -2  -7  13    2.91    1.00
   2  -7 -13    4.70    0.73
   2   7 -13    5.18    0.66
   2   7 -13    5.00    0.63
   2  -7 -12    6.68    0.52
   2  -7 -12    7.08    0.68
   2  -7 -12    4.78    0.56
   2   7 -12    6.55    0.86
   2  -7 -12    6.14    0.67
   2   7 -12    6.04    0.46
   2   7 -12    5.26    0.69
   2  -7 -12    6.17    0.74
   2   7 -12    6.38    0.68
   2   7 -12    5.74    0.64
   2  -7 -11   18.27    0.98
   2  -7 -11   20.29    1.14
   2  -7 -11   17.00    1.08
   2   7 -11   17.28    1.29
   2  -7 -11   16.69    1.11
   2  -7 -11   19.01    1.09
   2  -7 -11   20.32    1.18
   2   7 -11   16.88    0.93
   2   7 -11   17.78    1.17
   2   7 -11   18.03    1.10
   2   7 -11   17.55    1.06
  -2   7  11   16.48    1.52
   2   7 -10   66.91    3.01
   2  -7 -10   69.08    3.12
   2  -7 -10   67.76    3.03
   2  -7 -10   64.35    3.14
  -2   7  10   69.71    3.75
   2   7 -10   65.33    3.12
   2   7 -10   64.66    3.09
   2  -7 -10   66.80    3.12
   2  -7 -10   66.89    3.16
   2  -7 -10   62.48    3.14
  -2   7   9   -0.47    0.65
   2  -7  -9   -0.31    0.37
   2  -7  -9   -0.29    0.30
   2  -7  -9   -0.35    0.37
  -2   7   9   -0.09    0.48
   2  -7  -9   -0.13    0.35
   2  -7  -9    0.10    0.36
   2   7  -9   -0.06    0.24
  -2   7   9   -0.11    0.69
   2   7  -9    0.34    0.34
   2   7  -9   -0.46    0.39
  -2   7   8   96.89    4.60
  -2   7   8   95.26    4.46
  -2   7   8   87.45    4.36
   2  -7  -8   83.84    3.89
  -2  -7   7   44.32    2.40
  -2   7   7   43.13    2.52
  -2   7   7   42.19    2.46
   2   7  -7   43.92    2.23
  -2   7   7   45.48    2.62
  -2  -7   6  144.91    7.09
   2  -7  -6  156.72    6.87
  -2   7   6  154.22    7.17
   2   7  -6  149.70    6.94
  -2   7   6  164.00    7.26
  -2   7   6  150.94    7.26
   2  -7  -5   15.54    0.96
   2  -7  -5   15.70    1.19
  -2  -7   5   12.27    1.12
  -2   7   5   16.37    1.21
  -2   7   5   16.06    1.29
   2   7  -5   13.28    1.03
  -2   7   5   16.01    1.30
   2   7  -4   60.31    2.77
  -2   7   4   55.34    3.05
  -2   7   4   55.48    3.02
   2   7  -4   58.94    2.90
  -2  -7   4   59.29    3.03
   2  -7  -4   56.82    3.00
   2  -7  -4   56.28    2.79
  -2  -7   4   57.57    2.97
  -2  -7   3  259.57   11.89
   2   7  -3  272.70   11.82
   2   7  -3  269.17   11.92
  -2   7   3  281.78   12.05
   2  -7  -3  263.59   12.01
  -2  -7   3  269.23   12.05
  -2  -7   3  260.39   11.98
  -2  -7   2  173.32    8.59
   2   7  -2  199.63    8.64
   2   7  -2  193.83    8.72
  -2   7   2  195.91    8.80
  -2  -7   2  198.92    8.84
  -2  -7   2  208.19    8.83
  -2  -7   1   70.44    3.42
  -2   7   1   72.84    3.66
   2   7  -1   73.97    3.56
   2   7  -1   79.70    3.65
  -2  -7   1   73.86    3.71
  -2  -7   1   72.64    3.69
   2  -7  -1   73.35    3.67
  -2  -7   0    9.38    0.64
  -2   7   0    9.32    1.01
   2   7   0    9.88    0.87
  -2   7   0    9.34    0.90
  -2  -7   0    8.53    0.95
   2  -7   0    9.61    0.93
  -2  -7   0    8.42    0.99
   2   7   1  204.99    9.56
  -2   7  -1  216.32    9.55
   2  -7   1  205.43    9.59
  -2   7  -1  212.59    9.60
   2   7   1  212.78    9.60
  -2  -7  -1  225.89    9.73
  -2   7  -2  103.19    4.64
   2   7   2   93.69    4.64
   2   7   2   93.21    4.65
  -2   7  -2   97.51    4.55
   2  -7   2   96.95    4.64
  -2  -7  -2   95.02    4.69
   2   7   3    5.51    0.78
   2  -7   3    5.31    0.71
  -2  -7  -3    5.43    0.80
   2  -7   3    6.68    0.76
   2   7   3    5.39    0.82
  -2   7  -3    5.11    0.69
   2  -7   4  326.11   14.15
  -2   7  -4  297.51   13.79
   2   7   4  328.52   14.15
   2   7   4  323.96   14.10
  -2   7  -4  321.54   13.97
  -2  -7  -4  322.22   14.19
  -2  -7  -4  312.54   14.09
   2  -7   4  322.91   14.03
   2   7   5   15.06    1.19
  -2   7  -5   15.43    0.99
   2   7   5   15.39    1.18
  -2  -7  -5   11.25    0.93
   2  -7   5   12.77    1.19
  -2  -7  -5   13.92    1.12
  -2  -7  -5   13.39    0.80
   2  -7   5   13.15    1.03
   2   7   6    2.19    0.70
   2   7   6    2.91    0.78
   2  -7   6    1.40    0.48
  -2  -7  -6    1.14    0.56
  -2  -7  -6    1.46    0.50
  -2   7  -6    1.30    0.37
   2  -7   6    0.38    0.62
   2   7   6    1.66    0.62
   2   7   7   68.34    3.51
   2   7   7   65.74    3.44
   2   7   7   65.01    3.36
  -2  -7  -7   62.60    3.30
   2  -7   7   61.42    3.52
  -2  -7  -7   67.69    3.46
   2   7   8   11.05    1.00
  -2   7  -8   10.91    0.65
   2   7   8   11.02    1.15
   2   7   8   11.79    1.11
  -2  -7  -8    9.74    1.09
   2   7   9   22.42    1.67
   2   7   9   24.56    1.69
  -2  -7  -9   25.16    1.26
  -2  -7  -9   22.78    1.27
  -2   7  -9   21.75    1.20
  -2  -7  -9   21.86    1.15
  -2  -7  -9   21.06    1.26
  -2  -7  -9   23.02    1.80
  -2  -7  -9   23.76    1.26
  -2  -7  -9   25.84    1.24
  -2   7  -9   22.56    1.17
   2  -7   9   22.00    1.20
  -2  -7 -10   25.70    1.41
  -2  -7 -10   22.89    1.26
  -2  -7 -10   27.36    1.39
  -2  -7 -10   26.96    1.43
  -2  -7 -10   27.08    1.39
   2   7  10   22.30    1.77
   2   7  10   27.37    1.84
  -2  -7 -10   24.46    1.47
  -2   7 -10   26.08    1.50
   2  -7  10   26.49    2.03
  -2   7 -10   28.84    1.37
  -2   7 -10   24.37    1.29
  -2  -7 -11    5.57    0.45
  -2  -7 -11    5.12    0.63
  -2   7 -11    5.36    0.56
  -2  -7 -11    4.80    0.66
  -2  -7 -11    6.37    0.59
   2   7  11    6.72    0.92
  -2  -7 -11    5.57    0.65
  -2   7 -11    6.24    0.50
  -2   7 -11    4.37    0.66
  -2  -7 -11    5.27    0.57
   2  -7  11    5.34    1.06
  -2  -7 -12    1.31    0.44
  -2  -7 -12    0.58    0.54
   2  -7  12    0.97    0.83
  -2  -7 -12    0.99    0.52
  -2   7 -12    0.17    0.54
  -2  -7 -12    1.18    0.46
  -2   7 -12    1.04    0.45
  -2  -7 -12    0.95    0.27
  -2   7 -12    0.74    0.31
  -2   7 -13  407.15   17.81
  -2  -7 -13  407.30   17.95
  -2   7 -13  420.10   18.13
  -2   7 -13  413.56   17.73
  -2   7 -13  408.48   17.99
  -2  -7 -13  407.17   17.86
  -2  -7 -13  399.26   17.91
  -2  -7 -14    2.79    0.65
  -2  -7 -14    3.05    0.54
  -2   7 -14    2.48    0.60
  -2  -7 -14    2.77    0.47
  -2   7 -14    2.24    0.69
  -2   7 -14    3.58    0.80
  -2  -7 -14    2.80    0.61
  -2   7 -14    3.05    0.56
  -2  -7 -14    3.26    0.56
  -2   7 -14    2.58    0.36
  -2   7 -15   14.99    1.23
  -2  -7 -15   14.09    0.99
  -2   7 -15   12.67    1.01
  -2  -7 -15    9.56    0.80
  -2   7 -15   12.08    0.96
  -2  -7 -15   10.55    0.97
  -2   7 -15   13.06    0.86
  -2   7 -16    5.11    0.63
  -2   7 -16    5.06    0.71
  -2  -7 -16    4.11    0.67
  -2  -7 -16    5.46    0.69
  -2   7 -16    5.29    0.57
  -2  -7 -17   14.08    0.95
  -2   7 -17   12.79    0.97
  -2   7 -18   -0.25    0.44
  -2   7 -19   21.31    1.13
   2   8 -19    0.21    0.37
   2   8 -18    6.65    0.59
   2   8 -18    5.86    0.52
   2   8 -18    5.48    0.69
   2   8 -18    6.75    0.50
   2   8 -17    5.40    0.76
   2   8 -17    4.74    0.58
   2   8 -17    3.83    0.59
   2  -8 -17    6.37    0.67
   2   8 -17    5.35    0.50
   2   8 -16    1.11    0.55
   2   8 -16    0.04    0.45
   2   8 -16    0.57    0.67
   2  -8 -16    0.87    0.42
   2  -8 -16    0.82    0.56
   2   8 -16    0.37    0.40
   2   8 -15    0.11    0.56
   2   8 -15   -0.10    0.51
   2   8 -15   -0.70    0.75
   2   8 -15    0.19    0.45
   2  -8 -15    1.08    0.62
   2  -8 -14   44.49    2.36
   2   8 -14   44.50    2.25
   2   8 -14   41.57    2.42
   2  -8 -14   45.81    2.14
   2   8 -14   40.87    2.34
   2   8 -14   46.67    2.56
   2  -8 -14   51.09    2.37
   2  -8 -14   50.00    2.27
   2  -8 -13   40.13    1.87
   2   8 -13   36.28    2.06
   2  -8 -13   37.49    1.99
   2  -8 -13   38.62    2.08
   2   8 -13   37.74    1.96
   2   8 -13   37.58    2.01
   2  -8 -13   41.78    1.99
   2   8 -13   37.24    2.22
   2  -8 -13   41.53    2.06
   2   8 -12   10.24    0.65
   2   8 -12   11.43    1.12
   2  -8 -12   12.28    0.88
   2  -8 -12   10.88    0.81
   2   8 -12   10.44    0.87
   2   8 -12   11.03    0.82
   2   8 -12   10.40    0.85
   2  -8 -12   12.68    0.74
   2  -8 -12   10.58    0.92
   2  -8 -12   11.15    0.84
  -2  -8  12    7.67    1.33
  -2   8  11   21.75    1.82
   2  -8 -11   25.96    1.40
   2  -8 -11   22.25    1.30
   2   8 -11   23.12    1.16
  -2  -8  11   21.73    1.23
   2   8 -11   24.21    1.55
   2  -8 -11   21.72    1.31
   2  -8 -11   23.74    1.20
   2  -8 -11   23.38    1.35
  -2  -8  11   19.29    1.85
   2   8 -11   21.89    1.28
   2   8 -11   22.43    1.27
   2  -8 -11   21.96    1.28
   2   8 -10    4.90    0.54
   2   8 -10    3.77    0.52
  -2   8  10    5.85    1.02
   2  -8 -10    4.05    0.46
   2   8 -10    5.02    0.43
   2  -8 -10    4.25    0.56
   2  -8 -10    4.46    0.55
   2  -8 -10    5.05    0.61
  -2  -8  10    4.27    0.96
   2  -8 -10    4.07    0.53
   2   8  -9    1.17    0.41
   2   8  -9    0.25    0.38
  -2   8   9    1.25    0.76
   2  -8  -9    0.70    0.26
   2  -8  -9    1.30    0.39
   2  -8  -9    0.66    0.34
   2   8  -9    0.95    0.30
   2   8  -9    0.90    0.30
   2  -8  -9    1.15    0.46
  -2  -8   9    0.25    0.76
  -2   8   9    1.27    0.69
  -2  -8   9    1.01    0.34
  -2   8   8    1.74    0.63
  -2   8   8    2.72    0.85
   2  -8  -8    2.88    0.34
   2   8  -8    1.72    0.39
   2  -8  -8    3.26    0.47
   2  -8  -8    3.23    0.38
   2   8  -8    3.50    0.48
  -2  -8   8    2.87    0.40
  -2   8   8    3.46    0.81
   2  -8  -8    3.21    0.48
   2   8  -8    3.23    0.36
   2  -8  -8    3.37    0.45
   2  -8  -8    2.52    0.42
   2   8  -7   10.59    0.77
  -2   8   7   12.58    1.22
   2  -8  -7   11.11    0.76
   2   8  -7   11.89    0.88
  -2   8   7    9.75    1.07
  -2   8   7   10.14    1.18
   2   8  -7   11.74    0.68
  -2  -8   7   10.07    1.00
  -2  -8   7   11.54    0.75
  -2   8   6   60.71    3.27
   2  -8  -6   56.63    2.82
  -2  -8   6   58.44    3.11
  -2   8   6   57.92    3.15
   2   8  -6   57.94    2.95
  -2   8   6   61.49    3.26
  -2   8   5   70.43    3.75
  -2  -8   5   74.86    3.62
   2  -8  -5   66.62    3.62
   2  -8  -5   68.01    3.36
  -2  -8   5   74.09    3.66
   2   8  -5   72.74    3.50
  -2   8   5   70.19    3.66
  -2   8   5   66.37    3.69
  -2   8   4   60.93    3.32
   2   8  -4   67.31    3.01
  -2  -8   4   61.51    3.15
   2  -8  -4   60.32    3.02
   2  -8  -4   65.76    3.29
  -2  -8   4   59.07    3.25
  -2   8   4   58.80    3.26
   2   8  -4   60.15    3.13
  -2   8   4   60.67    3.32
   2   8  -3   13.06    1.03
  -2   8   3   12.00    1.20
  -2  -8   3    9.39    0.84
   2   8  -3    9.63    0.82
  -2  -8   3   11.67    1.08
  -2  -8   3   12.40    1.09
   2   8  -2  106.82    5.05
  -2   8   2  102.14    5.14
  -2  -8   2  106.09    4.89
   2   8  -2  106.54    4.94
  -2   8   2  106.51    5.14
  -2  -8   2  105.10    5.13
  -2  -8   2  102.90    5.13
   2   8  -1   94.09    4.30
   2   8  -1   82.65    4.16
  -2   8   1   90.28    4.30
  -2  -8   1   81.86    4.00
   2  -8  -1   85.60    4.28
  -2  -8   1   90.26    4.36
  -2  -8   1   87.47    4.36
  -2  -8   0    0.17    0.62
   2  -8   0    0.15    0.57
  -2  -8   0    0.08    0.60
  -2   8   0   -0.08    0.67
  -2   8   0   -0.07    0.54
   2   8   0    0.78    0.58
  -2  -8  -1    3.49    0.77
   2  -8   1    3.68    0.70
  -2   8  -1    3.73    0.78
   2   8   1    2.11    0.75
  -2   8  -1    2.44    0.58
   2   8   1    3.36    0.74
  -2  -8  -2    1.47    0.70
   2   8   2    0.71    0.65
   2   8   2    1.35    0.62
   2   8   2    0.78    0.68
  -2   8  -2    0.79    0.60
  -2  -8  -2    1.43    0.72
   2  -8   2    1.37    0.55
   2   8   3   21.14    1.56
  -2   8  -3   24.42    1.50
   2   8   3   23.29    1.57
  -2   8  -3   21.07    1.31
  -2  -8  -3   21.58    1.54
   2  -8   3   22.40    1.52
   2   8   4    6.87    0.90
   2   8   4    8.24    1.01
  -2   8  -4    7.37    0.60
   2   8   4    7.87    0.96
  -2   8  -4    7.21    0.79
  -2  -8  -4    6.31    0.88
   2  -8   4    7.06    0.85
   2  -8   5   21.75    1.58
  -2   8  -5   21.01    1.36
   2   8   5   20.97    1.53
   2   8   5   22.77    1.60
   2   8   5   22.09    1.60
   2  -8   5   21.90    1.44
  -2  -8  -5   19.06    1.48
   2  -8   6   15.87    1.43
   2  -8   6   15.20    1.17
  -2  -8  -6   15.90    1.29
   2   8   6   15.86    1.35
   2   8   6   17.35    1.42
   2   8   6   16.84    1.34
  -2   8  -6   16.73    1.10
   2  -8   7    1.29    0.34
   2  -8   7    1.76    0.71
   2   8   7    1.44    0.61
  -2  -8  -7    1.85    0.42
  -2   8  -7    1.51    0.32
  -2  -8  -7    0.95    0.34
   2  -8   7    1.29    0.35
  -2  -8  -7    1.65    0.51
   2   8   7    1.56    0.77
   2   8   7    1.22    0.71
  -2  -8  -8    1.50    0.37
   2  -8   8    0.48    0.33
  -2   8  -8    0.87    0.34
   2  -8   8    1.04    0.33
  -2  -8  -8    1.45    0.42
   2   8   8    0.96    0.61
   2   8   8    1.76    0.72
  -2  -8  -8    1.27    0.35
   2  -8   8    0.13    0.67
   2   8   8    0.81    0.58
  -2  -8  -8    1.21    0.40
  -2  -8  -8    1.57    0.36
  -2   8  -8    1.09    0.30
  -2  -8  -9    4.72    0.46
  -2  -8  -9    4.68    0.56
   2  -8   9    4.49    0.49
  -2  -8  -9    5.37    0.52
  -2   8  -9    5.25    0.46
   2   8   9    5.05    0.93
   2   8   9    5.53    0.85
  -2   8  -9    4.72    0.49
  -2  -8  -9    5.42    0.55
  -2  -8  -9    5.75    0.62
  -2  -8 -10   94.20    4.70
  -2  -8 -10  103.93    4.65
  -2  -8 -10  104.28    4.69
  -2   8 -10  106.66    4.57
  -2   8 -10   94.31    4.71
   2  -8  10   98.07    4.58
  -2   8 -10  100.15    4.60
  -2  -8 -10  104.79    4.69
  -2  -8 -10  104.40    4.55
   2   8  10   98.88    5.15
   2   8  10  107.67    5.25
  -2  -8 -11   63.00    3.14
  -2  -8 -11   65.26    3.00
   2   8  11   63.14    3.64
   2  -8  11   67.25    3.95
  -2  -8 -11   69.54    3.18
  -2  -8 -11   69.48    3.14
  -2   8 -11   65.51    3.02
  -2  -8 -11   61.69    3.17
  -2  -8 -11   73.18    3.15
  -2   8 -11   63.03    3.07
  -2   8 -11   62.41    3.21
   2  -8  12  110.80    6.55
  -2  -8 -12  123.81    5.89
  -2   8 -12  123.71    5.92
  -2   8 -12  131.10    5.71
  -2  -8 -12  139.03    5.83
  -2  -8 -12  129.89    5.87
  -2   8 -12  129.40    5.77
  -2  -8 -12  132.97    5.86
  -2  -8 -12  124.55    5.68
  -2  -8 -13    2.45    0.56
  -2   8 -13    3.85    0.53
  -2  -8 -13    3.06    0.34
  -2   8 -13    2.75    0.39
  -2  -8 -13    2.57    0.63
  -2   8 -13    2.41    0.61
   2  -8  13    2.29    0.40
  -2   8 -13    3.24    0.80
  -2  -8 -13    3.43    0.58
  -2  -8 -14    0.15    0.50
  -2   8 -14    0.29    0.73
  -2  -8 -14    0.69    0.60
  -2   8 -14   -0.06    0.55
  -2   8 -14   -0.27    0.52
  -2   8 -14    0.33    0.41
  -2  -8 -14    0.23    0.45
  -2   8 -14    0.20    0.25
  -2  -8 -15    1.72    0.53
  -2   8 -15    0.96    0.76
  -2  -8 -15    1.78    0.59
  -2   8 -15    1.55    0.59
  -2   8 -15    1.97    0.47
  -2   8 -15    1.03    0.52
  -2  -8 -16    0.56    0.45
  -2   8 -16    0.74    0.69
  -2  -8 -16    1.74    0.56
  -2   8 -16    1.29    0.41
  -2   8 -16    0.78    0.52
  -2   8 -16    1.04    0.46
  -2   8 -17    1.73    0.48
  -2   8 -17    2.36    0.67
  -2   8 -18    0.39    0.36
  -2   8 -18    0.25    0.50
   2   9 -18    8.95    0.64
   2   9 -18    9.90    0.76
   2  -9 -17   50.19    2.58
   2   9 -17   52.43    2.71
   2   9 -17   57.99    2.52
   2   9 -17   55.93    2.64
   2  -9 -16    0.30    0.49
   2   9 -16    0.11    0.62
   2   9 -16    0.41    0.36
   2   9 -16    0.32    0.50
   2  -9 -15    1.55    0.61
   2   9 -15    1.91    0.72
   2   9 -15    1.59    0.45
   2   9 -15    2.01    0.61
   2  -9 -14    6.36    0.60
   2  -9 -14    6.43    0.65
   2  -9 -14    6.15    0.75
   2   9 -14    4.30    0.86
   2  -9 -14    5.32    0.47
   2   9 -14    5.09    0.62
   2   9 -14    4.51    0.77
   2  -9 -13    0.91    0.48
   2  -9 -13    0.74    0.57
   2   9 -13    0.85    0.68
   2  -9 -13    0.75    0.41
   2  -9 -13   -0.05    0.33
   2   9 -13    0.41    0.48
   2   9 -13    0.26    0.24
   2  -9 -13   -0.34    0.44
   2   9 -12    0.07    0.46
   2  -9 -12   -0.51    0.56
   2  -9 -12    0.39    0.46
   2  -9 -12    0.43    0.45
   2   9 -12    0.56    0.68
   2  -9 -12    0.42    0.39
   2  -9 -12   -0.03    0.36
   2   9 -12    0.31    0.27
  -2   9  11    4.17    0.93
  -2  -9  11    3.16    0.48
   2   9 -11    3.18    0.73
   2  -9 -11    3.38    0.47
   2   9 -11    2.99    0.37
   2  -9 -11    3.12    0.51
   2  -9 -11    3.11    0.63
  -2  -9  11    1.94    0.94
   2   9 -11    3.13    0.51
   2   9 -11    2.24    0.54
   2   9 -10  131.75    5.85
   2   9 -10  129.41    5.85
  -2  -9  10  131.85    6.63
   2  -9 -10  126.99    5.80
   2   9 -10  125.29    5.78
  -2  -9  10  132.35    5.85
   2   9 -10  129.75    5.81
   2  -9 -10  135.59    5.90
   2  -9 -10  138.19    5.94
  -2   9  10  129.60    6.60
   2   9  -9  179.57    8.41
  -2  -9   9  182.45    9.11
   2  -9  -9  192.41    8.49
   2  -9  -9  180.87    8.37
   2   9  -9  189.43    8.37
  -2  -9   9  199.52    8.44
   2  -9  -9  189.76    8.46
   2  -9  -9  192.22    8.35
   2  -9  -9  199.76    8.50
   2  -9  -9  194.45    8.45
   2   9  -9  193.98    8.40
  -2   9   9  193.67    9.05
  -2   9   9  197.52    9.20
  -2  -9   8   36.39    1.90
   2  -9  -8   38.14    1.91
   2  -9  -8   40.66    1.96
   2   9  -8   41.52    1.89
  -2   9   8   40.67    2.53
  -2  -9   8   41.91    2.53
   2   9  -8   35.50    1.87
   2  -9  -8   38.10    1.96
   2  -9  -8   34.38    1.84
   2   9  -8   39.15    1.86
   2   9  -8   37.65    1.84
   2  -9  -8   38.93    1.93
   2  -9  -8   40.11    1.83
  -2   9   8   39.07    2.57
   2   9  -8   39.39    1.96
   2  -9  -7    3.78    0.49
   2  -9  -7    4.13    0.46
   2   9  -7    4.14    0.44
   2  -9  -7    4.33    0.41
   2  -9  -7    4.03    0.51
  -2   9   7    5.19    0.94
  -2  -9   7    3.55    0.71
  -2  -9   7    4.20    0.50
   2  -9  -7    4.01    0.50
  -2   9   7    6.42    0.99
  -2  -9   7    3.85    0.77
   2   9  -7    3.90    0.43
   2   9  -7    4.23    0.55
   2   9  -6    2.50    0.59
   2  -9  -6    2.91    0.34
  -2   9   6    2.69    0.80
  -2  -9   6    2.71    0.72
  -2  -9   6    1.79    0.40
  -2  -9   6    2.29    0.67
  -2   9   6    2.34    0.86
   2  -9  -6    2.10    0.43
   2   9  -6    2.81    0.37
   2   9  -6    2.94    0.45
  -2   9   5   28.53    1.92
   2   9  -5   24.57    1.61
   2  -9  -5   25.34    1.28
   2  -9  -5   30.21    1.38
   2  -9  -5   27.13    1.82
   2  -9  -5   26.74    1.51
  -2  -9   5   25.03    1.77
  -2  -9   5   24.68    1.34
   2  -9  -5   25.70    1.35
  -2  -9   5   24.39    1.66
  -2   9   5   24.13    1.83
   2   9  -5   22.69    1.30
   2   9  -5   26.48    1.36
   2  -9  -4    1.61    0.46
   2  -9  -4    2.38    0.71
  -2  -9   4    1.97    0.66
  -2   9   4    1.36    0.68
   2   9  -4    1.43    0.60
  -2   9   4    1.04    0.77
  -2  -9   4    1.40    0.52
  -2  -9   3  127.28    6.31
   2   9  -3  132.97    6.04
  -2   9   3  131.62    6.35
   2   9  -3  133.33    6.20
  -2  -9   3  126.99    6.06
  -2   9   2    0.37    0.60
   2   9  -2   -0.19    0.46
  -2  -9   2   -0.10    0.68
  -2  -9   2    0.48    0.33
   2   9  -2   -0.48    0.59
  -2   9   2   -0.10    0.74
  -2   9   1   12.32    1.12
   2   9  -1    9.38    0.94
   2  -9  -1   11.03    1.11
  -2  -9   1    9.48    1.11
  -2  -9   1    9.79    0.73
   2   9  -1   10.29    1.05
   2   9   0   -0.08    0.54
  -2   9   0    1.26    0.61
   2  -9   0    0.63    0.66
  -2  -9   0    0.10    0.61
  -2   9   0   -0.09    0.67
   2  -9   1   43.31    2.56
  -2   9  -1   43.31    2.55
  -2   9  -1   44.50    2.50
   2   9   1   47.65    2.54
  -2   9  -2    2.51    0.55
   2   9   2    2.68    0.75
   2  -9   2    2.93    0.72
  -2   9  -2    2.42    0.71
   2   9   2    2.43    0.79
  -2   9  -3  135.72    6.28
   2   9   3  139.57    6.57
   2  -9   3  130.68    6.49
  -2  -9  -3  137.18    6.62
  -2   9  -3  142.80    6.48
   2   9   3  135.60    6.56
  -2   9  -4    5.31    0.47
  -2  -9  -4    5.61    0.51
   2   9   4    6.72    0.96
  -2   9  -4    4.90    0.73
   2   9   4    6.19    0.91
   2  -9   4    6.42    0.83
  -2  -9  -4    6.93    0.94
   2  -9   4    5.41    0.49
  -2  -9  -5   10.65    0.75
   2   9   5   10.35    1.13
   2   9   5   12.81    1.24
  -2  -9  -5   11.21    1.14
   2  -9   5   12.75    1.09
   2  -9   5   11.05    0.73
   2   9   5   10.53    1.17
  -2   9  -5   11.58    0.99
   2  -9   5   11.01    0.73
  -2   9  -6    0.38    0.40
  -2  -9  -6   -0.08    0.25
  -2  -9  -6    0.26    0.34
   2   9   6   -0.10    0.66
  -2  -9  -6    0.07    0.36
   2  -9   6   -0.21    0.37
  -2   9  -6    0.20    0.29
   2  -9   6   -0.03    0.32
   2   9   6   -0.11    0.63
   2   9   6    1.77    0.75
   2  -9   6    0.16    0.48
  -2  -9  -6   -0.48    0.61
  -2  -9  -7    0.83    0.33
  -2  -9  -7    0.50    0.37
  -2   9  -7    0.52    0.32
  -2  -9  -7    0.80    0.37
   2  -9   7    0.43    0.36
  -2  -9  -7    0.40    0.41
   2   9   7    0.69    0.66
   2   9   7    0.47    0.68
  -2  -9  -7    0.56    0.24
  -2   9  -7    0.55    0.32
   2   9   7    1.23    0.65
  -2  -9  -7    0.46    0.34
  -2  -9  -7    0.48    0.55
   2  -9   7    0.60    0.36
   2   9   8   30.12    2.17
   2   9   8   27.03    2.10
  -2   9  -8   29.33    1.56
   2  -9   8   29.04    1.61
  -2  -9  -8   28.97    1.67
   2  -9   8   33.97    1.62
  -2  -9  -8   32.76    1.65
  -2   9  -8   32.57    1.59
   2   9   8   33.61    2.12
  -2  -9  -8   33.42    1.64
  -2  -9  -8   31.58    1.66
  -2  -9  -8   32.73    1.63
  -2   9  -8   32.90    1.58
  -2   9  -9  153.71    6.70
  -2   9  -9  146.42    6.70
  -2  -9  -9  144.31    6.79
   2  -9   9  142.59    6.71
   2  -9   9  157.58    6.72
  -2  -9  -9  162.19    6.79
  -2   9  -9  160.91    6.70
  -2  -9  -9  155.60    6.79
  -2  -9  -9  157.72    6.76
  -2  -9  -9  151.23    6.80
  -2  -9  -9  138.68    6.66
   2   9   9  144.20    7.38
  -2  -9 -10   25.01    1.37
  -2   9 -10   29.43    1.41
   2   9  10   27.39    2.07
   2  -9  10   25.38    1.42
  -2  -9 -10   28.69    1.48
  -2  -9 -10   27.79    1.53
  -2   9 -10   27.42    1.43
  -2  -9 -10   27.76    1.54
  -2  -9 -11  113.93    5.24
  -2  -9 -11  125.54    5.37
  -2  -9 -11  122.92    5.41
  -2   9 -11  116.70    5.26
   2   9  11  116.07    5.96
  -2   9 -11  117.24    5.44
   2  -9  11  116.41    5.29
  -2  -9 -11  120.48    5.42
  -2   9 -11  116.35    5.31
  -2  -9 -12    6.87    0.76
  -2  -9 -12    7.68    0.68
  -2   9 -12    8.43    0.65
  -2  -9 -12    6.54    0.71
  -2   9 -12    7.36    0.77
   2  -9  12    6.52    0.59
  -2  -9 -12    6.58    0.74
  -2  -9 -12    6.60    0.52
  -2   9 -12    6.57    0.54
  -2  -9 -13    0.95    0.58
  -2  -9 -13    0.78    0.47
  -2   9 -13    0.65    0.69
   2  -9  13    0.47    0.35
  -2   9 -13    1.10    0.32
  -2   9 -13    1.04    0.45
  -2  -9 -13    0.55    0.28
  -2  -9 -13    1.25    0.53
  -2   9 -13    0.62    0.53
  -2   9 -14   56.77    2.61
  -2   9 -14   51.96    2.73
  -2   9 -14   55.00    2.53
  -2  -9 -14   54.24    2.72
  -2  -9 -14   58.12    2.72
  -2   9 -14   58.08    2.95
  -2   9 -14   51.30    2.75
  -2   9 -15   27.67    1.58
  -2   9 -15   30.20    1.48
  -2  -9 -15   27.28    1.57
  -2   9 -15   30.91    1.79
  -2  -9 -15   28.44    1.55
  -2   9 -15   27.31    1.60
  -2  -9 -16    2.73    0.54
  -2   9 -16    2.19    0.48
  -2   9 -16    1.97    0.47
  -2   9 -16    2.73    0.69
  -2   9 -17    0.26    0.34
  -2   9 -17    1.00    0.56
  -2   9 -18   27.97    1.49
   2  10 -18   12.70    0.72
   2  10 -18   13.73    0.79
   2 -10 -17    5.56    0.54
   2  10 -17    5.23    0.61
   2  10 -17    5.80    0.54
   2  10 -17    4.94    0.42
   2  10 -16   -0.09    0.53
   2 -10 -16    0.42    0.48
   2  10 -16    0.28    0.33
   2  10 -16    0.32    0.46
   2  10 -15    2.34    0.43
   2 -10 -15    2.19    0.58
  -2 -10  15    1.96    0.32
   2  10 -15    1.86    0.57
   2  10 -15    2.68    0.68
  -2 -10  14   32.33    1.69
   2 -10 -14   34.98    1.66
   2 -10 -14   38.92    1.80
   2 -10 -14   33.31    1.86
   2  10 -14   35.60    2.01
   2  10 -14   35.76    1.95
   2  10 -14   34.21    1.74
   2 -10 -13    9.33    0.90
   2 -10 -13   10.73    0.80
   2 -10 -13   11.55    0.83
   2  10 -13   10.66    0.78
   2 -10 -13   11.35    0.70
   2  10 -13   11.01    1.03
   2  10 -12  107.72    5.25
   2  10 -12  107.54    4.90
   2 -10 -12  115.85    5.04
   2 -10 -12  112.55    5.10
   2  10 -12  113.81    5.00
  -2 -10  12  101.49    4.95
   2 -10 -12  115.84    4.94
   2 -10 -11   22.63    1.20
  -2 -10  11   21.91    1.20
   2  10 -11   23.93    1.55
   2  10 -11   23.19    1.17
   2  10 -11   21.66    1.25
   2 -10 -11   22.53    1.29
   2 -10 -11   21.20    1.35
  -2 -10  11   21.42    1.23
   2  10 -10    3.02    0.44
  -2 -10  10    1.82    0.82
   2  10 -10    2.93    0.52
  -2  10  10    3.46    0.90
  -2  10  10    4.07    0.97
   2 -10 -10    3.62    0.47
  -2 -10  10    2.45    0.47
   2 -10 -10    2.75    0.52
   2 -10 -10    3.27    0.52
   2 -10 -10    4.60    0.68
  -2 -10  10    2.80    0.49
   2  10 -10    3.75    0.43
   2  10  -9   27.60    1.45
   2 -10  -9   29.92    1.44
   2  10  -9   28.42    1.49
  -2  10   9   29.56    2.11
  -2 -10   9   31.52    2.18
   2  10  -9   29.46    1.51
   2 -10  -9   27.42    1.48
   2 -10  -9   31.84    1.61
  -2 -10   9   29.18    1.52
   2 -10  -9   29.42    1.57
   2 -10  -9   30.57    1.61
   2 -10  -9   26.98    1.52
   2  10  -9   26.36    1.43
  -2  10   9   28.36    2.16
  -2  10   9   29.39    2.20
   2 -10  -8    5.66    0.62
   2  10  -8    5.88    0.50
   2 -10  -8    5.01    0.45
   2  10  -8    4.10    0.51
  -2  10   8    3.94    0.97
  -2 -10   8    4.14    0.88
   2  10  -8    4.71    0.51
   2 -10  -8    3.99    0.52
   2 -10  -8    4.69    0.61
  -2 -10   8    5.26    0.55
   2 -10  -8    3.74    0.52
   2  10  -8    4.49    0.47
   2 -10  -8    4.73    0.56
  -2  10   8    4.05    1.03
   2 -10  -7    6.23    0.58
   2 -10  -7    7.07    0.67
   2  10  -7    8.18    0.59
   2  10  -7    6.72    0.58
  -2 -10   7    7.44    1.03
  -2  10   7   10.11    1.26
   2  10  -7    5.84    0.57
   2 -10  -7    7.68    0.67
  -2 -10   7    6.23    0.63
   2 -10  -7    6.99    0.63
   2  10  -7    6.96    0.57
   2 -10  -7    6.95    0.53
   2  10  -7    6.43    0.65
  -2  10   7    8.50    1.15
   2 -10  -6    4.50    0.45
   2 -10  -6    4.39    0.49
   2 -10  -6    3.62    0.45
   2 -10  -6    4.45    0.55
  -2  10   6    4.71    0.97
  -2 -10   6    4.29    0.76
   2 -10  -6    3.80    0.52
  -2 -10   6    4.27    0.54
  -2 -10   6    4.41    0.87
   2  10  -6    4.82    0.50
   2  10  -6    4.74    0.71
   2  10  -6    5.17    0.50
   2  10  -6    3.85    0.45
  -2  10   6    6.07    1.01
   2  10  -6    6.07    0.57
   2 -10  -5    4.69    0.52
   2 -10  -5    4.85    0.45
   2 -10  -5    4.74    0.52
   2  10  -5    4.78    0.53
  -2 -10   5    4.31    0.52
  -2  10   5    5.43    1.00
   2  10  -5    4.92    0.78
   2  10  -5    5.34    0.51
   2  10  -5    4.50    0.50
  -2 -10   5    4.44    0.74
  -2  10   5    4.34    0.95
   2 -10  -5    4.70    0.50
   2 -10  -5    4.91    0.62
  -2 -10   5    3.20    0.79
   2  10  -4   34.46    1.76
   2  10  -4   33.91    2.13
  -2  10   4   39.09    2.40
  -2 -10   4   37.96    1.79
  -2 -10   4   38.71    2.11
   2 -10  -4   35.43    2.28
   2 -10  -4   33.65    1.97
  -2 -10   4   34.25    2.26
   2 -10  -4   34.82    1.76
   2 -10  -4   38.24    1.78
   2 -10  -4   32.26    1.69
   2  10  -4   34.53    1.74
   2  10  -3    4.59    0.49
   2  10  -3    5.74    0.69
  -2  10   3    6.94    0.97
  -2  10   3    5.50    0.49
  -2 -10   3    7.17    0.71
   2  10  -3    4.59    0.85
  -2  10   3    4.76    0.97
  -2 -10   3    6.05    0.95
   2 -10  -3    5.66    0.72
   2 -10  -3    5.92    0.52
   2 -10  -3    5.39    0.51
   2 -10  -2   48.88    2.78
  -2 -10   2   45.79    2.77
  -2  10   2   42.57    2.18
  -2 -10   2   47.25    2.22
  -2  10   2   52.90    2.81
   2  10  -2   48.44    2.54
   2  10  -2   43.38    2.62
   2 -10  -2   46.03    2.21
   2 -10  -1   35.49    1.69
  -2 -10   1   36.69    1.73
   2  10  -1   34.96    1.72
  -2  10   1   31.62    1.68
   2  10  -1   38.47    2.11
  -2  10   1   34.09    2.17
   2 -10  -1   29.69    2.14
  -2 -10   1   35.38    2.28
  -2  10   1   32.44    2.22
   2  10  -1   31.77    2.14
   2  10   0    0.09    0.57
  -2  10   0   -0.48    0.62
   2 -10   0    0.14    0.30
  -2 -10   0    0.20    0.31
  -2 -10   0   -0.03    0.33
  -2  10   0    0.10    0.69
   2  10   0    1.08    0.70
  -2  10   0    0.70    0.32
   2 -10   0    0.21    0.68
  -2 -10   0    0.11    0.76
   2 -10   1    4.70    0.46
   2  10   1    4.04    0.76
  -2  10  -1    4.53    0.74
   2 -10   1    4.67    0.48
  -2 -10  -1    4.28    0.48
  -2  10  -1    5.17    0.90
   2 -10   1    3.52    0.79
  -2  10  -1    4.33    0.45
   2  10   2    9.11    1.07
  -2  10  -2    5.92    0.78
  -2 -10  -2    6.90    0.62
  -2  10  -2    8.96    0.61
   2 -10   2    7.71    0.59
   2 -10   2    6.75    0.99
  -2  10  -2    8.63    1.02
   2  10   2   10.36    1.14
   2 -10   3    6.17    0.55
  -2 -10  -3    5.61    0.56
  -2  10  -3    4.90    0.64
   2  10   3    5.92    0.96
  -2  10  -3    5.96    0.51
  -2  10  -3    6.20    0.89
   2  10   3    6.06    0.94
  -2 -10  -3    6.18    0.95
   2 -10   3    5.96    0.92
  -2 -10  -3    5.95    0.52
  -2 -10  -4   44.95    2.21
   2 -10   4   45.77    2.21
   2 -10   4   43.82    2.66
  -2 -10  -4   45.11    2.75
  -2 -10  -4   46.27    2.23
   2 -10   4   43.28    2.20
  -2  10  -4   48.96    2.20
   2  10   4   46.36    2.76
  -2  10  -4   46.17    2.21
  -2  10  -4   45.45    2.59
  -2  10  -5    2.67    0.32
  -2 -10  -5    2.02    0.42
   2 -10   5    3.55    0.46
   2  10   5    1.63    0.79
  -2 -10  -5    2.77    0.74
  -2 -10  -5    2.15    0.38
   2 -10   5    2.41    0.66
  -2 -10  -5    3.10    0.46
   2 -10   5    1.86    0.44
  -2  10  -5    3.04    0.46
  -2  10  -5    2.15    0.60
   2  10   5    1.22    0.73
  -2 -10  -6   30.67    1.63
   2  10   6   32.50    2.22
  -2 -10  -6   33.27    1.64
  -2 -10  -6   28.95    1.51
   2 -10   6   30.01    1.60
   2 -10   6   30.45    1.60
  -2  10  -6   28.93    1.49
   2  10   6   30.14    2.10
  -2  10  -6   33.04    1.61
  -2 -10  -6   29.92    2.06
  -2 -10  -6   34.42    1.62
  -2 -10  -6   30.59    1.57
  -2 -10  -6   34.17    1.63
  -2  10  -7   33.21    1.64
  -2 -10  -7   30.64    1.71
   2  10   7   31.68    2.28
  -2 -10  -7   31.98    1.57
  -2 -10  -7   35.45    1.71
   2 -10   7   29.81    1.66
   2 -10   7   35.12    1.69
  -2  10  -7   31.09    1.55
  -2 -10  -7   34.14    1.67
  -2 -10  -7   33.51    1.71
  -2  10  -7   32.30    1.66
   2  10   7   32.67    2.21
  -2 -10  -7   33.68    1.70
  -2 -10  -7   33.25    2.17
  -2  10  -8   21.58    1.19
   2  10   8   20.75    1.67
   2 -10   8   21.59    1.21
  -2  10  -8   22.86    1.18
   2 -10   8   20.30    1.18
  -2 -10  -8   19.61    1.23
  -2 -10  -8   20.87    1.20
  -2 -10  -8   20.48    1.27
   2  10   8   22.17    1.87
  -2 -10  -8   21.75    1.24
  -2 -10  -8   23.01    1.25
   2  10   9   31.31    2.36
   2 -10   9   36.58    1.80
  -2  10  -9   35.94    1.77
  -2 -10  -9   32.54    1.84
  -2 -10  -9   36.52    1.81
  -2  10  -9   37.18    1.76
  -2 -10  -9   34.49    1.88
  -2 -10  -9   31.40    1.73
   2 -10   9   37.22    1.79
  -2 -10  -9   38.53    1.85
  -2  10 -10   14.42    0.90
  -2 -10 -10   13.50    0.87
  -2 -10 -10   14.38    1.04
   2 -10  10   14.90    0.93
  -2  10 -10   12.90    0.86
  -2  10 -10   18.45    0.92
  -2 -10 -10   15.55    0.98
  -2 -10 -10   15.82    1.05
   2  10  10   14.70    1.48
  -2 -10 -10   16.15    1.01
  -2  10 -11   33.77    1.75
  -2  10 -11   37.34    1.79
   2 -10  11   35.14    1.81
  -2 -10 -11   34.97    1.85
   2 -10  11   36.55    1.79
  -2 -10 -11   34.17    1.73
  -2 -10 -11   33.61    1.89
  -2 -10 -11   42.15    1.88
  -2  10 -12   42.58    2.02
  -2 -10 -12   42.01    2.10
   2 -10  12   40.95    2.02
  -2 -10 -12   43.57    2.16
  -2 -10 -12   41.28    1.96
  -2  10 -12   39.29    1.97
  -2  10 -13    0.36    0.30
  -2 -10 -13   -0.16    0.37
  -2  10 -13    0.61    0.67
  -2 -10 -13   -0.21    0.53
  -2  10 -13    0.11    0.35
  -2 -10 -13    0.15    0.25
  -2 -10 -13    0.56    0.49
   2 -10  13   -0.03    0.35
  -2  10 -14    1.48    0.28
  -2  10 -14    1.31    0.39
  -2 -10 -14    2.12    0.41
  -2  10 -14    1.59    0.71
  -2  10 -14    1.62    0.54
   2 -10  14    0.82    0.31
  -2 -10 -14    0.70    0.50
  -2  10 -15   63.04    3.04
  -2  10 -15   68.51    3.21
  -2  10 -15   64.55    2.92
  -2 -10 -15   59.76    3.00
  -2 -10 -16   -0.26    0.41
  -2  10 -16    1.14    0.58
  -2  10 -17    9.44    0.77
  -2  10 -18   10.33    0.67
   2  11 -17   15.37    0.83
   2  11 -17   13.68    0.84
   2  11 -16    0.05    0.26
   2  11 -16   -0.15    0.42
   2 -11 -16    0.91    0.42
   2  11 -16   -0.33    0.38
   2  11 -15  112.33    4.86
   2  11 -15  110.13    4.81
  -2 -11  15   97.96    4.59
   2  11 -15  109.45    4.64
   2 -11 -15   99.82    4.72
   2 -11 -14    1.91    0.33
   2  11 -14    1.86    0.40
   2  11 -14    1.94    0.62
   2  11 -14    1.75    0.60
   2 -11 -14    2.52    0.59
  -2 -11  14    2.18    0.37
   2  11 -13   13.74    0.85
   2 -11 -13   13.13    0.78
   2  11 -13   12.69    1.07
   2 -11 -13   14.55    0.91
   2 -11 -13   13.64    1.01
   2  11 -12    2.50    0.70
   2  11 -12    1.97    0.31
   2 -11 -12    1.41    0.38
   2  11 -12    1.59    0.42
   2 -11 -12    1.61    0.46
   2 -11 -12    1.33    0.59
  -2 -11  12    1.33    0.38
  -2 -11  11    6.30    0.63
   2  11 -11    5.59    0.82
  -2 -11  11    6.72    0.59
   2  11 -11    7.93    0.65
   2  11 -11    8.28    0.57
   2 -11 -11    7.79    0.61
   2 -11 -11    6.91    0.68
   2 -11 -11    9.88    0.81
   2 -11 -11    7.67    0.71
   2  11 -10    0.31    0.59
   2  11 -10   -0.05    0.33
   2  11 -10   -0.12    0.39
   2 -11 -10    0.03    0.40
  -2 -11  10   -0.46    0.46
  -2 -11  10   -0.40    0.38
   2  11 -10   -0.07    0.30
   2 -11 -10   -0.04    0.50
   2 -11 -10    0.14    0.42
   2 -11 -10   -0.04    0.44
   2 -11  -9   -0.13    0.49
   2  11  -9   -0.13    0.41
   2  11  -9   -0.03    0.32
   2  11  -9   -0.28    0.38
   2 -11  -9    0.03    0.40
   2 -11  -9   -0.04    0.39
   2 -11  -9   -0.40    0.47
   2 -11  -9   -0.07    0.30
  -2 -11   9    0.07    0.40
  -2 -11   9    0.07    0.47
   2  11  -9   -0.37    0.34
   2  11  -8   13.92    0.90
  -2  11   8   12.23    1.38
  -2 -11   8   13.67    1.34
   2  11  -8   12.98    0.84
   2  11  -8   13.19    0.85
  -2 -11   8   15.78    0.96
   2 -11  -8   16.02    0.95
   2 -11  -8   13.76    0.89
   2 -11  -8   13.58    0.98
   2 -11  -8   12.91    0.81
  -2  11   8   13.35    1.51
  -2  11   8   13.67    1.48
   2  11  -8   13.03    0.85
   2  11  -7    0.41    0.39
   2  11  -7    0.25    0.35
   2 -11  -7    1.01    0.52
  -2 -11   7    0.49    0.44
  -2 -11   7    0.56    0.62
  -2  11   7    0.14    0.83
   2 -11  -7    0.16    0.45
   2 -11  -7   -0.49    0.44
   2 -11  -7    0.03    0.33
   2 -11  -7    0.19    0.37
  -2  11   7   -0.14    0.74
  -2  11   7    0.43    0.84
   2  11  -7   -0.29    0.39
   2 -11  -6    0.82    0.46
   2  11  -6    0.65    0.41
   2  11  -6    1.05    0.56
   2  11  -6    0.38    0.38
   2 -11  -6    0.50    0.46
  -2  11   6    0.28    0.70
   2 -11  -6    0.45    0.35
   2  11  -6    1.00    0.46
  -2 -11   6    0.75    0.45
  -2 -11   6    0.10    0.51
  -2  11   6    0.40    0.82
  -2 -11   6    1.29    0.67
   2 -11  -6    0.61    0.41
   2  11  -6    0.36    0.37
  -2  11   5   28.98    2.19
   2  11  -5   31.33    1.54
  -2  11   5   25.57    1.47
   2 -11  -5   29.85    1.56
   2  11  -5   30.87    1.52
  -2 -11   5   30.04    1.58
   2 -11  -5   29.68    1.49
  -2  11   5   26.78    2.14
   2  11  -5   33.62    1.99
   2  11  -5   29.67    1.54
  -2 -11   5   27.15    2.03
   2 -11  -5   29.45    1.53
   2  11  -5   29.73    1.56
   2 -11  -4   18.09    1.03
   2 -11  -4   19.90    1.07
  -2 -11   4   17.29    1.05
   2 -11  -4   17.67    1.60
   2 -11  -4   16.48    0.99
  -2 -11   4   14.66    1.46
   2 -11  -4   16.59    1.24
   2 -11  -4   16.97    0.98
   2  11  -4   17.97    1.43
   2  11  -4   17.45    1.03
  -2  11   4   15.50    0.97
  -2  11   4   15.94    1.59
   2  11  -4   16.67    1.01
   2  11  -3    1.33    0.35
   2  11  -3    0.30    0.47
  -2  11   3    0.99    0.71
  -2  11   3    0.51    0.87
  -2  11   3    0.58    0.36
   2  11  -3    1.52    0.69
   2  11  -3    1.18    0.40
  -2  11   3    0.69    0.34
   2 -11  -3    0.83    0.28
  -2 -11   3    0.38    0.74
   2 -11  -3    0.93    0.53
   2 -11  -3    0.33    0.30
   2 -11  -3    1.09    0.40
  -2 -11   2   36.72    1.76
   2 -11  -2   37.84    1.72
  -2 -11   2   36.65    2.39
   2 -11  -2   31.47    2.28
   2 -11  -2   33.88    1.73
  -2 -11   2   33.59    1.72
   2  11  -2   33.12    1.74
  -2  11   2   31.04    1.70
   2 -11  -2   33.78    1.67
   2  11  -2   36.94    1.74
   2  11  -2   31.48    2.17
  -2  11   2   35.09    1.72
   2  11  -2   33.58    2.05
  -2  11   2   29.80    2.21
   2  11  -1    0.43    0.70
  -2  11   1    0.95    0.87
  -2 -11   1    1.22    0.37
   2 -11  -1    1.22    0.38
  -2 -11   1    1.01    0.78
   2 -11  -1    0.72    0.79
   2 -11  -1    1.10    0.34
   2  11  -1    1.34    0.39
  -2  11   1    0.79    0.37
   2  11  -1    1.22    0.42
  -2  11   1    0.46    0.36
   2 -11  -1    0.77    0.29
   2 -11  -1    1.42    0.38
  -2 -11   1    0.36    0.37
  -2  11   1    1.15    0.66
   2  11  -1    1.07    0.61
   2  11   0    0.55    0.71
  -2  11   0    0.93    0.80
   2 -11   0    0.45    0.31
  -2 -11   0    0.50    0.37
   2 -11   0    1.07    0.74
  -2 -11   0   -1.01    0.80
   2 -11   0    0.20    0.32
  -2  11   0    0.93    0.38
   2  11   0    0.70    0.37
   2  11   0    0.27    0.41
  -2  11   0    1.09    0.39
   2  11   0    1.15    0.66
  -2  11   0    0.68    0.63
   2 -11   0    1.01    0.37
  -2 -11   0    0.70    0.38
   2 -11   0    0.24    0.27
   2 -11   1   30.59    2.04
  -2 -11  -1   22.17    1.96
   2 -11   1   28.27    1.45
  -2  11  -1   26.84    1.83
   2  11   1   25.80    1.90
  -2  11  -1   29.27    1.47
   2  11   1   30.91    1.46
  -2  11  -1   27.11    1.99
  -2  11  -1   28.69    1.47
  -2 -11  -1   27.81    1.48
   2 -11   1   28.13    1.44
  -2 -11  -1   27.28    1.45
   2 -11   1   26.10    1.41
   2 -11   1   28.94    1.48
   2 -11   2   40.28    2.59
  -2 -11  -2   41.71    2.03
  -2 -11  -2   37.12    1.97
   2 -11   2   40.88    2.03
  -2  11  -2   39.76    2.35
   2  11   2   42.13    2.58
  -2  11  -2   43.40    2.05
   2  11   2   45.90    2.67
  -2  11  -2   45.68    2.08
   2  11   2   43.60    2.03
  -2  11  -2   42.73    2.58
  -2 -11  -2   42.09    2.08
   2  11   3   15.60    1.43
  -2  11  -3   13.17    0.89
  -2 -11  -3   11.90    0.85
   2  11   3   15.27    1.40
   2 -11   3   11.39    1.27
  -2 -11  -3   13.55    1.37
   2 -11   3   12.11    0.85
  -2  11  -3   11.13    1.23
   2 -11   3   12.79    0.88
  -2 -11  -3   14.76    0.83
  -2 -11  -3   14.71    0.90
  -2  11  -3   15.44    0.88
  -2  11  -4    1.92    0.42
   2 -11   4    2.27    0.46
  -2  11  -4    2.70    0.71
   2  11   4    2.43    0.86
  -2 -11  -4    2.04    0.41
  -2 -11  -4    1.99    0.80
   2 -11   4    1.22    0.65
  -2 -11  -4    2.33    0.39
  -2 -11  -4    2.75    0.44
   2  11   4    2.29    0.38
  -2 -11  -4    2.54    0.51
   2  11   4    2.54    0.83
  -2  11  -5    4.87    0.55
  -2  11  -5    4.93    0.51
  -2  11  -5    3.45    0.39
  -2 -11  -5    3.15    0.52
  -2 -11  -5    3.32    0.87
   2 -11   5    4.08    0.77
  -2 -11  -5    4.93    0.53
   2 -11   5    5.26    0.58
   2 -11   5    4.11    0.55
  -2 -11  -5    4.47    0.45
  -2 -11  -5    3.77    0.53
  -2 -11  -5    4.20    0.56
   2  11   5    5.77    0.98
  -2  11  -5    3.81    0.74
  -2 -11  -6   28.12    1.49
   2  11   6   25.59    2.03
  -2 -11  -6   28.67    2.03
  -2 -11  -6   29.53    1.47
   2 -11   6   25.46    1.44
  -2 -11  -6   24.57    1.34
   2 -11   6   26.61    1.44
  -2 -11  -6   27.07    1.40
  -2 -11  -6   29.00    1.47
  -2  11  -6   29.35    1.46
   2  11   6   25.93    1.98
  -2  11  -6   24.58    1.31
  -2  11  -7   43.27    2.17
   2  11   7   41.07    2.73
  -2 -11  -7   42.97    2.19
  -2 -11  -7   49.74    2.18
  -2  11  -7   41.82    2.04
  -2 -11  -7   44.21    2.22
   2  11   7   43.60    2.83
  -2 -11  -7   48.04    2.22
  -2 -11  -7   41.65    2.07
  -2 -11  -7   45.50    2.22
   2 -11   7   44.69    2.19
  -2  11  -7   46.51    2.15
   2 -11   7   39.01    2.60
   2 -11   7   42.78    2.17
   2 -11   8   43.77    2.93
  -2 -11  -8   52.50    2.52
   2 -11   8   46.39    2.43
[truncated: 2,593,192 more chars]
