# Supplementary material for: Azetidinylideneketenimines as a Multimodal Synthetic Platform: Coordination Chemistry and Cycloaddition‐Triggered Transformations
Source: Angew Chem Int Ed Engl. 2026 Mar 30;65(20):e1569919. doi: 10.1002/anie.1569919 (PMC13159403; doi:10.1002/anie.1569919)
Supplement: Supplementary file 2 — Supporting File 2: anie72019‐sup‐0002‐Data.zip. [file ANIE-65-e1569919-s001.zip › Cpd_11_CCDC2523265_si168a_auto_2.cif]

 
data_si168a_auto
 
_audit_creation_method            'SHELXL-2019/3'
_shelx_SHELXL_version_number      '2019/3'
_chemical_name_systematic         ?
_chemical_name_common             ?
_chemical_melting_point           ?
_chemical_formula_moiety          ?
_chemical_formula_sum
 'C37.50 H56 N6' 
_chemical_formula_weight          590.88

loop_
 _atom_type_symbol
 _atom_type_description
 _atom_type_scat_dispersion_real
 _atom_type_scat_dispersion_imag
 _atom_type_scat_source
 'C'  'C'   0.0181   0.0091
 'International Tables Vol C Tables 4.2.6.8 and 6.1.1.4'
 'H'  'H'   0.0000   0.0000
 'International Tables Vol C Tables 4.2.6.8 and 6.1.1.4'
 'N'  'N'   0.0311   0.0180
 'International Tables Vol C Tables 4.2.6.8 and 6.1.1.4'
 
_space_group_crystal_system       triclinic
_space_group_IT_number            2
_space_group_name_H-M_alt         'P -1'
_space_group_name_Hall            '-P 1'
 
_shelx_space_group_comment
;
The symmetry employed for this shelxl refinement is uniquely defined
by the following loop, which should always be used as a source of
symmetry information in preference to the above space-group names.
They are only intended as comments.
;
 
loop_
 _space_group_symop_operation_xyz
 'x, y, z'
 '-x, -y, -z'
 
_cell_length_a                    9.0685(2)
_cell_length_b                    11.9619(3)
_cell_length_c                    16.2345(4)
_cell_angle_alpha                 79.823(2)
_cell_angle_beta                  88.108(2)
_cell_angle_gamma                 83.596(2)
_cell_volume                      1722.38(7)
_cell_formula_units_Z             2
_cell_measurement_temperature     100(2)
_cell_measurement_reflns_used   31519
_cell_measurement_theta_min     2.7270
_cell_measurement_theta_max     75.2360
 
_exptl_crystal_description        plate
_exptl_crystal_colour             colorless
_exptl_crystal_density_meas       ?
_exptl_crystal_density_method     ?
_exptl_crystal_density_diffrn     1.139          
_exptl_crystal_F_000              646
_exptl_transmission_factor_min    ?
_exptl_transmission_factor_max    ?
_exptl_crystal_size_max           0.100
_exptl_crystal_size_mid           0.100
_exptl_crystal_size_min           0.060
_exptl_absorpt_coefficient_mu     0.516
_shelx_estimated_absorpt_T_min    0.950
_shelx_estimated_absorpt_T_max    0.970
_exptl_absorpt_correction_T_min                   0.53157
_exptl_absorpt_correction_T_max                   1.00000
_exptl_absorpt_correction_type            multi-scan
_exptl_absorpt_process_details
;
CrysAlisPro 1.171.43.131a (Rigaku Oxford Diffraction, 2024)
Empirical absorption correction using spherical harmonics,
implemented in SCALE3 ABSPACK scaling algorithm.
;
_oxdiff_exptl_absorpt_empirical_full_min           0.634
_oxdiff_exptl_absorpt_empirical_full_max           1.735
_oxdiff_exptl_absorpt_empirical_details
;
Empirical correction (ABSPACK) includes:
- Absorption correction using spherical harmonics
- Frame scaling
;
_exptl_absorpt_special_details    ?
_diffrn_ambient_temperature       100(2)
_diffrn_source 'Rotating-anode X-ray tube'
_diffrn_source_type 'Rigaku (Cu) X-ray Source'
_diffrn_radiation_probe x-ray
_diffrn_radiation_type 'Cu K\a'
_diffrn_radiation_wavelength 1.54184
_diffrn_radiation_monochromator mirror
_diffrn_measurement_device 'four-circle diffractometer'
_diffrn_measurement_device_type 'XtaLAB Synergy R, DW system, HyPix'
_diffrn_detector 'Hybrid Pixel Array Detector'
_diffrn_detector_type HyPix
_diffrn_detector_area_resol_mean 10.0000
_diffrn_reflns_number             45905
_diffrn_reflns_av_unetI/netI      0.0220
_diffrn_reflns_av_R_equivalents   0.0366
_diffrn_reflns_limit_h_min        -9
_diffrn_reflns_limit_h_max        11
_diffrn_reflns_limit_k_min        -14
_diffrn_reflns_limit_k_max        15
_diffrn_reflns_limit_l_min        -20
_diffrn_reflns_limit_l_max        20
_diffrn_reflns_theta_min          2.766
_diffrn_reflns_theta_max          75.389
_diffrn_reflns_theta_full         67.684
_diffrn_measured_fraction_theta_max   0.969
_diffrn_measured_fraction_theta_full  0.996
_diffrn_reflns_Laue_measured_fraction_max    0.969
_diffrn_reflns_Laue_measured_fraction_full   0.996
_diffrn_reflns_point_group_measured_fraction_max   0.969
_diffrn_reflns_point_group_measured_fraction_full  0.996
_reflns_number_total              6904
_reflns_number_gt                 6347
_reflns_threshold_expression      'I > 2\s(I)'
_reflns_Friedel_coverage          0.000
_reflns_Friedel_fraction_max      .
_reflns_Friedel_fraction_full     .
 
_reflns_special_details
;
 Reflections were merged by SHELXL according to the crystal
 class for the calculation of statistics and refinement.
 
 _reflns_Friedel_fraction is defined as the number of unique
 Friedel pairs measured divided by the number that would be
 possible theoretically, ignoring centric projections and
 systematic absences.
;
 
_computing_data_collection        'CrysAlisPro 1.171.43.131a (Rigaku OD, 2024)'
_computing_cell_refinement        'CrysAlisPro 1.171.43.131a (Rigaku OD, 2024)'
_computing_data_reduction         'CrysAlisPro 1.171.43.131a (Rigaku OD, 2024)'
_computing_structure_solution     'SHELXT 2018/2 (Sheldrick, 2018)'
_computing_structure_refinement 'SHELXL-2019/2 (Sheldrick, 2019)'
_computing_molecular_graphics     ?
_computing_publication_material   ?
_refine_special_details           ?
_refine_ls_structure_factor_coef  Fsqd
_refine_ls_matrix_type            full
_refine_ls_weighting_scheme       calc
_refine_ls_weighting_details
'w=1/[\s^2^(Fo^2^)+(0.0541P)^2^+0.6038P] where P=(Fo^2^+2Fc^2^)/3'
_atom_sites_solution_primary      ?
_atom_sites_solution_secondary    ?
_atom_sites_solution_hydrogens    mixed
_refine_ls_hydrogen_treatment     mixed
_refine_ls_extinction_method      none
_refine_ls_extinction_coef        .
_refine_ls_number_reflns          6904
_refine_ls_number_parameters      438
_refine_ls_number_restraints      51
_refine_ls_R_factor_all           0.0443
_refine_ls_R_factor_gt            0.0415
_refine_ls_wR_factor_ref          0.1109
_refine_ls_wR_factor_gt           0.1085
_refine_ls_goodness_of_fit_ref    1.052
_refine_ls_restrained_S_all       1.063
_refine_ls_shift/su_max           0.001
_refine_ls_shift/su_mean          0.000
 
loop_
 _atom_site_label
 _atom_site_type_symbol
 _atom_site_fract_x
 _atom_site_fract_y
 _atom_site_fract_z
 _atom_site_U_iso_or_equiv
 _atom_site_adp_type
 _atom_site_occupancy
 _atom_site_site_symmetry_order  
 _atom_site_calc_flag
 _atom_site_refinement_flags_posn
 _atom_site_refinement_flags_adp
 _atom_site_refinement_flags_occupancy
 _atom_site_disorder_assembly
 _atom_site_disorder_group
C1 C 0.38045(11) 0.71919(9) 0.17873(6) 0.0173(2) Uani 1 1 d . . . . .
C2 C 0.37269(11) 0.60221(9) 0.20166(6) 0.0168(2) Uani 1 1 d . . . . .
N1 N 0.50121(10) 0.55342(7) 0.17031(6) 0.01836(19) Uani 1 1 d . . . . .
N2 N 0.58624(10) 0.63694(8) 0.13233(6) 0.0212(2) Uani 1 1 d . . . . .
N3 N 0.51223(10) 0.73549(8) 0.13751(6) 0.02066(19) Uani 1 1 d . . . . .
C3 C 0.27608(12) 0.81392(9) 0.19887(6) 0.0180(2) Uani 1 1 d . . . . .
N4 N 0.34181(10) 0.90800(8) 0.22118(6) 0.0210(2) Uani 1 1 d . . . . .
C4 C 0.40589(13) 0.89811(10) 0.29867(8) 0.0253(2) Uani 1 1 d . . . . .
C5 C 0.39334(16) 0.79118(11) 0.35754(8) 0.0330(3) Uani 1 1 d . . . . .
H1 H 0.432385 0.797296 0.411957 0.050 Uiso 1 1 calc R U . . .
H2 H 0.450406 0.727819 0.335899 0.050 Uiso 1 1 calc R U . . .
H3 H 0.288846 0.777066 0.364064 0.050 Uiso 1 1 calc R U . . .
C6 C 0.47808(15) 0.98226(11) 0.32228(9) 0.0340(3) Uani 1 1 d . . . . .
H4 H 0.485973 1.051778 0.284540 0.041 Uiso 1 1 calc R U . . .
H5 H 0.520097 0.970900 0.376352 0.041 Uiso 1 1 calc R U . . .
C7 C 0.34123(13) 1.01581(9) 0.16096(8) 0.0247(2) Uani 1 1 d . . . . .
H48 H 0.435734 1.048464 0.168431 0.030 Uiso 1 1 calc R U . . .
C8 C 0.21378(15) 1.10349(10) 0.17826(8) 0.0306(3) Uani 1 1 d . . . . .
H6 H 0.119352 1.078084 0.165517 0.046 Uiso 1 1 calc R U . . .
H7 H 0.226035 1.177425 0.143048 0.046 Uiso 1 1 calc R U . . .
H8 H 0.214064 1.111298 0.237340 0.046 Uiso 1 1 calc R U . . .
C9 C 0.33921(16) 0.99710(11) 0.07087(8) 0.0335(3) Uani 1 1 d . . . . .
H9 H 0.418346 0.937438 0.061996 0.050 Uiso 1 1 calc R U . . .
H10 H 0.354977 1.068376 0.033068 0.050 Uiso 1 1 calc R U . . .
H11 H 0.242994 0.973431 0.059422 0.050 Uiso 1 1 calc R U . . .
C10 C 0.12641(12) 0.82155(9) 0.19958(6) 0.0188(2) Uani 1 1 d . . . . .
H60 H 0.078853 0.883121 0.223755 0.023 Uiso 1 1 calc R U . . .
N5 N 0.02950(10) 0.75444(8) 0.17087(6) 0.01932(19) Uani 1 1 d . . . . .
C11 C -0.12961(12) 0.78414(9) 0.19108(7) 0.0227(2) Uani 1 1 d . . . . .
H49 H -0.188565 0.739697 0.159949 0.027 Uiso 1 1 calc R U . . .
C12 C -0.15956(14) 0.74523(11) 0.28386(8) 0.0305(3) Uani 1 1 d . . . . .
H12 H -0.130173 0.662934 0.298825 0.046 Uiso 1 1 calc R U . . .
H13 H -0.265598 0.761464 0.295970 0.046 Uiso 1 1 calc R U . . .
H14 H -0.102201 0.786226 0.316585 0.046 Uiso 1 1 calc R U . . .
C13 C -0.18833(13) 0.91065(10) 0.16574(8) 0.0276(3) Uani 1 1 d . . . . .
H15 H -0.148541 0.955219 0.203376 0.041 Uiso 1 1 calc R U . . .
H16 H -0.296950 0.919123 0.169572 0.041 Uiso 1 1 calc R U . . .
H17 H -0.156962 0.938347 0.108090 0.041 Uiso 1 1 calc R U . . .
C14 C 0.06230(12) 0.71841(10) 0.08869(7) 0.0227(2) Uani 1 1 d . . . . .
H50 H 0.172474 0.701599 0.083995 0.027 Uiso 1 1 calc R U . . .
C15 C -0.00492(14) 0.60876(11) 0.08295(9) 0.0311(3) Uani 1 1 d . . . . .
H18 H 0.026766 0.549804 0.130848 0.047 Uiso 1 1 calc R U . . .
H19 H 0.028678 0.582536 0.030910 0.047 Uiso 1 1 calc R U . . .
H20 H -0.113417 0.623498 0.083407 0.047 Uiso 1 1 calc R U . . .
C16 C 0.01319(15) 0.81065(12) 0.01412(8) 0.0343(3) Uani 1 1 d . . . . .
H21 H -0.095426 0.823579 0.013372 0.051 Uiso 1 1 calc R U . . .
H22 H 0.049867 0.785742 -0.037887 0.051 Uiso 1 1 calc R U . . .
H23 H 0.053633 0.881774 0.019046 0.051 Uiso 1 1 calc R U . . .
N6 N 0.25827(10) 0.54645(8) 0.24167(6) 0.01857(19) Uani 1 1 d . . . . .
H59 H 0.1751(17) 0.5953(13) 0.2428(9) 0.029(4) Uiso 1 1 d . . . . .
C17 C 0.27164(12) 0.45786(9) 0.31894(6) 0.0189(2) Uani 1 1 d . . . . .
C18 C 0.41693(14) 0.45613(10) 0.36481(7) 0.0257(2) Uani 1 1 d . . . . .
H24 H 0.424782 0.532469 0.378857 0.031 Uiso 1 1 calc R U . . .
H25 H 0.502121 0.437798 0.327996 0.031 Uiso 1 1 calc R U . . .
C19 C 0.42165(16) 0.36631(11) 0.44547(8) 0.0311(3) Uani 1 1 d . . . . .
H26 H 0.517124 0.365431 0.474807 0.037 Uiso 1 1 calc R U . . .
C20 C 0.41066(15) 0.24847(10) 0.42303(8) 0.0286(3) Uani 1 1 d . . . . .
H27 H 0.495030 0.228940 0.386034 0.034 Uiso 1 1 calc R U . . .
H28 H 0.415520 0.189969 0.474559 0.034 Uiso 1 1 calc R U . . .
C21 C 0.26442(14) 0.24907(9) 0.37860(7) 0.0248(2) Uani 1 1 d . . . . .
H29 H 0.257471 0.171965 0.364163 0.030 Uiso 1 1 calc R U . . .
C22 C 0.25967(13) 0.33897(9) 0.29806(7) 0.0217(2) Uani 1 1 d . . . . .
H30 H 0.342730 0.319060 0.260339 0.026 Uiso 1 1 calc R U . . .
H31 H 0.165536 0.339575 0.268701 0.026 Uiso 1 1 calc R U . . .
C23 C 0.14136(14) 0.48666(10) 0.37704(8) 0.0283(3) Uani 1 1 d . . . . .
H32 H 0.046513 0.488323 0.348122 0.034 Uiso 1 1 calc R U . . .
H33 H 0.147176 0.563197 0.391221 0.034 Uiso 1 1 calc R U . . .
C24 C 0.14589(17) 0.39670(11) 0.45776(8) 0.0352(3) Uani 1 1 d . . . . .
H34 H 0.060738 0.416396 0.495191 0.042 Uiso 1 1 calc R U . . .
C25 C 0.13422(15) 0.27877(11) 0.43582(8) 0.0324(3) Uani 1 1 d . . . . .
H35 H 0.136057 0.220774 0.487584 0.039 Uiso 1 1 calc R U . . .
H36 H 0.039424 0.279060 0.407200 0.039 Uiso 1 1 calc R U . . .
C26 C 0.29182(19) 0.39610(11) 0.50265(8) 0.0395(3) Uani 1 1 d . . . . .
H37 H 0.298738 0.472218 0.517316 0.047 Uiso 1 1 calc R U . . .
H38 H 0.295155 0.339189 0.555032 0.047 Uiso 1 1 calc R U . . .
C27 C 0.55213(12) 0.43797(9) 0.16092(7) 0.0214(2) Uani 1 1 d . . . . .
C28 C 0.68229(13) 0.38410(10) 0.20024(8) 0.0294(3) Uani 1 1 d . . . . .
C29 C 0.73260(15) 0.27481(12) 0.18467(10) 0.0404(3) Uani 1 1 d . . . . .
H51 H 0.819923 0.235281 0.211140 0.049 Uiso 1 1 calc R U . . .
C30 C 0.65753(16) 0.22341(11) 0.13150(10) 0.0412(4) Uani 1 1 d . . . . .
H52 H 0.693484 0.149071 0.121879 0.049 Uiso 1 1 calc R U . . .
C31 C 0.53089(15) 0.27921(10) 0.09232(9) 0.0332(3) Uani 1 1 d . . . . .
H53 H 0.480931 0.243218 0.055397 0.040 Uiso 1 1 calc R U . . .
C32 C 0.47505(13) 0.38779(10) 0.10612(7) 0.0241(2) Uani 1 1 d . . . . .
C33 C 0.76964(15) 0.43897(13) 0.25643(9) 0.0379(3) Uani 1 1 d . . . . .
H39 H 0.862337 0.459668 0.228072 0.057 Uiso 1 1 calc R U . . .
H40 H 0.792358 0.385137 0.308459 0.057 Uiso 1 1 calc R U . . .
H41 H 0.711098 0.507840 0.269327 0.057 Uiso 1 1 calc R U . . .
C34 C 0.33748(14) 0.44737(11) 0.06282(8) 0.0280(3) Uani 1 1 d . . . . .
H42 H 0.319272 0.411852 0.014673 0.042 Uiso 1 1 calc R U . . .
H43 H 0.350272 0.528142 0.043586 0.042 Uiso 1 1 calc R U . . .
H44 H 0.252838 0.441133 0.101863 0.042 Uiso 1 1 calc R U . . .
C35 C 1.0423(3) 0.9825(2) 0.5426(2) 0.0474(8) Uani 0.5 1 d D U P A -1
C36 C 1.0990(5) 0.9721(6) 0.4641(3) 0.051(2) Uani 0.5 1 d D U P A -1
H54 H 1.201312 0.946522 0.458941 0.061 Uiso 0.5 1 calc R U P A -1
C37 C 1.0153(5) 0.9966(4) 0.3934(2) 0.0885(19) Uani 0.5 1 d D U P A -1
H55 H 1.061499 0.984117 0.341993 0.106 Uiso 0.5 1 calc R U P A -1
C38 C 0.8659(6) 1.0389(5) 0.3929(3) 0.0597(15) Uani 0.5 1 d D U P A -1
H56 H 0.808721 1.056983 0.343369 0.072 Uiso 0.5 1 calc R U P A -1
C39 C 0.8074(4) 1.0523(3) 0.4722(2) 0.0624(11) Uani 0.5 1 d D U P A -1
H57 H 0.705283 1.077958 0.478083 0.075 Uiso 0.5 1 calc R U P A -1
C40 C 0.8986(5) 1.0283(6) 0.5431(3) 0.076(4) Uani 0.5 1 d D U P A -1
H58 H 0.856806 1.045175 0.594471 0.091 Uiso 0.5 1 calc R U P A -1
C41 C 1.1340(8) 0.9381(9) 0.6189(4) 0.155(6) Uani 0.5 1 d D U P A -1
H45 H 1.198229 0.869496 0.610274 0.232 Uiso 0.5 1 calc R U P A -1
H46 H 1.068437 0.919002 0.667350 0.232 Uiso 0.5 1 calc R U P A -1
H47 H 1.195266 0.996685 0.628969 0.232 Uiso 0.5 1 calc R U P A -1
 
loop_
 _atom_site_aniso_label
 _atom_site_aniso_U_11
 _atom_site_aniso_U_22
 _atom_site_aniso_U_33
 _atom_site_aniso_U_23
 _atom_site_aniso_U_13
 _atom_site_aniso_U_12
C1 0.0159(5) 0.0178(5) 0.0182(5) -0.0024(4) -0.0019(4) -0.0031(4)
C2 0.0155(5) 0.0186(5) 0.0163(5) -0.0024(4) -0.0019(4) -0.0018(4)
N1 0.0162(4) 0.0168(4) 0.0219(4) -0.0025(3) 0.0013(3) -0.0027(3)
N2 0.0179(5) 0.0190(4) 0.0265(5) -0.0022(4) 0.0022(4) -0.0045(3)
N3 0.0182(5) 0.0191(4) 0.0247(5) -0.0032(4) -0.0003(4) -0.0032(3)
C3 0.0206(5) 0.0153(5) 0.0179(5) -0.0015(4) -0.0006(4) -0.0032(4)
N4 0.0234(5) 0.0161(4) 0.0240(5) -0.0030(4) -0.0016(4) -0.0047(3)
C4 0.0211(6) 0.0268(6) 0.0288(6) -0.0092(5) -0.0035(4) 0.0011(4)
C5 0.0461(8) 0.0257(6) 0.0275(6) -0.0033(5) -0.0130(5) -0.0038(5)
C6 0.0386(7) 0.0296(6) 0.0367(7) -0.0099(5) -0.0074(6) -0.0083(5)
C7 0.0241(6) 0.0162(5) 0.0330(6) -0.0005(4) -0.0005(5) -0.0053(4)
C8 0.0365(7) 0.0221(6) 0.0322(6) -0.0052(5) -0.0050(5) 0.0032(5)
C9 0.0436(8) 0.0231(6) 0.0297(6) 0.0031(5) 0.0100(5) -0.0008(5)
C10 0.0213(5) 0.0152(5) 0.0190(5) -0.0009(4) 0.0012(4) -0.0018(4)
N5 0.0162(4) 0.0191(4) 0.0228(5) -0.0043(3) 0.0005(3) -0.0017(3)
C11 0.0161(5) 0.0217(5) 0.0295(6) -0.0035(4) 0.0022(4) -0.0014(4)
C12 0.0257(6) 0.0285(6) 0.0340(7) 0.0011(5) 0.0095(5) -0.0010(5)
C13 0.0219(6) 0.0248(6) 0.0335(6) -0.0020(5) 0.0010(5) 0.0033(4)
C14 0.0181(5) 0.0274(6) 0.0234(5) -0.0072(4) -0.0016(4) -0.0006(4)
C15 0.0233(6) 0.0344(7) 0.0397(7) -0.0170(5) -0.0052(5) -0.0029(5)
C16 0.0331(7) 0.0432(7) 0.0235(6) -0.0018(5) -0.0014(5) 0.0027(6)
N6 0.0165(4) 0.0175(4) 0.0199(4) 0.0011(3) 0.0007(3) -0.0015(3)
C17 0.0222(5) 0.0159(5) 0.0177(5) -0.0005(4) 0.0014(4) -0.0022(4)
C18 0.0312(6) 0.0226(5) 0.0229(5) 0.0010(4) -0.0061(5) -0.0074(5)
C19 0.0431(7) 0.0264(6) 0.0230(6) 0.0026(5) -0.0105(5) -0.0076(5)
C20 0.0365(7) 0.0220(6) 0.0241(6) 0.0031(4) -0.0028(5) 0.0004(5)
C21 0.0333(6) 0.0161(5) 0.0243(6) -0.0010(4) 0.0009(5) -0.0037(4)
C22 0.0262(6) 0.0181(5) 0.0208(5) -0.0023(4) -0.0005(4) -0.0039(4)
C23 0.0336(7) 0.0207(5) 0.0272(6) 0.0000(4) 0.0107(5) 0.0015(5)
C24 0.0486(8) 0.0253(6) 0.0270(6) 0.0012(5) 0.0180(6) 0.0021(5)
C25 0.0359(7) 0.0249(6) 0.0321(6) 0.0061(5) 0.0081(5) -0.0055(5)
C26 0.0745(10) 0.0253(6) 0.0179(6) -0.0016(5) 0.0017(6) -0.0062(6)
C27 0.0201(5) 0.0168(5) 0.0260(5) -0.0017(4) 0.0066(4) -0.0016(4)
C28 0.0209(6) 0.0257(6) 0.0377(7) 0.0025(5) 0.0046(5) -0.0002(5)
C29 0.0272(7) 0.0276(7) 0.0588(9) 0.0048(6) 0.0094(6) 0.0076(5)
C30 0.0402(8) 0.0192(6) 0.0621(9) -0.0068(6) 0.0206(7) -0.0006(5)
C31 0.0373(7) 0.0227(6) 0.0420(7) -0.0110(5) 0.0173(6) -0.0107(5)
C32 0.0248(6) 0.0214(5) 0.0266(6) -0.0048(4) 0.0107(4) -0.0064(4)
C33 0.0221(6) 0.0416(7) 0.0460(8) 0.0027(6) -0.0070(5) -0.0011(5)
C34 0.0294(6) 0.0324(6) 0.0251(6) -0.0104(5) 0.0025(5) -0.0078(5)
C35 0.0495(19) 0.0311(14) 0.066(2) -0.0133(14) 0.0006(17) -0.0140(13)
C36 0.045(4) 0.038(4) 0.072(4) -0.003(3) -0.030(3) -0.015(2)
C37 0.155(5) 0.090(3) 0.040(2) -0.030(2) 0.030(3) -0.078(4)
C38 0.070(4) 0.0332(18) 0.074(3) -0.0005(18) -0.014(3) -0.010(2)
C39 0.0389(19) 0.052(2) 0.085(3) 0.019(2) -0.0105(19) -0.0038(15)
C40 0.076(5) 0.043(4) 0.120(7) -0.048(4) 0.076(5) -0.026(3)
C41 0.176(10) 0.163(11) 0.146(9) -0.009(7) -0.070(7) -0.112(8)
 
_geom_special_details
;
 All esds (except the esd in the dihedral angle between two l.s. planes)
 are estimated using the full covariance matrix.  The cell esds are taken
 into account individually in the estimation of esds in distances, angles
 and torsion angles; correlations between esds in cell parameters are only
 used when they are defined by crystal symmetry.  An approximate (isotropic)
 treatment of cell esds is used for estimating esds involving l.s. planes.
;
 
loop_
 _geom_bond_atom_site_label_1
 _geom_bond_atom_site_label_2
 _geom_bond_distance
 _geom_bond_site_symmetry_2
 _geom_bond_publ_flag
C1 N3 1.3663(14) . ?
C1 C2 1.3920(14) . ?
C1 C3 1.4691(14) . ?
C2 N1 1.3683(14) . ?
C2 N6 1.3785(14) . ?
N1 N2 1.3768(13) . ?
N1 C27 1.4391(13) . ?
N2 N3 1.3046(13) . ?
C3 C10 1.3499(16) . ?
C3 N4 1.4355(13) . ?
N4 C4 1.3838(15) . ?
N4 C7 1.4738(14) . ?
C4 C6 1.3743(17) . ?
C4 C5 1.4682(17) . ?
C7 C9 1.5193(18) . ?
C7 C8 1.5255(16) . ?
C10 N5 1.3967(14) . ?
N5 C14 1.4841(14) . ?
N5 C11 1.4871(14) . ?
C11 C12 1.5208(17) . ?
C11 C13 1.5354(15) . ?
C14 C15 1.5250(16) . ?
C14 C16 1.5282(17) . ?
N6 C17 1.4909(13) . ?
C17 C18 1.5311(15) . ?
C17 C23 1.5345(15) . ?
C17 C22 1.5351(14) . ?
C18 C19 1.5386(15) . ?
C19 C26 1.525(2) . ?
C19 C20 1.5312(17) . ?
C20 C21 1.5291(17) . ?
C21 C25 1.5277(17) . ?
C21 C22 1.5376(15) . ?
C23 C24 1.5403(16) . ?
C24 C25 1.5301(18) . ?
C24 C26 1.530(2) . ?
C27 C28 1.3966(17) . ?
C27 C32 1.4013(17) . ?
C28 C29 1.3990(19) . ?
C28 C33 1.505(2) . ?
C29 C30 1.381(2) . ?
C30 C31 1.377(2) . ?
C31 C32 1.3937(16) . ?
C32 C34 1.4970(17) . ?
C35 C40 1.357(4) . ?
C35 C36 1.378(4) . ?
C35 C41 1.499(4) . ?
C36 C37 1.367(4) . ?
C37 C38 1.392(4) . ?
C38 C39 1.406(4) . ?
C39 C40 1.408(4) . ?
 
loop_
 _geom_angle_atom_site_label_1
 _geom_angle_atom_site_label_2
 _geom_angle_atom_site_label_3
 _geom_angle
 _geom_angle_site_symmetry_1
 _geom_angle_site_symmetry_3
 _geom_angle_publ_flag
N3 C1 C2 108.38(9) . . ?
N3 C1 C3 122.80(9) . . ?
C2 C1 C3 128.64(10) . . ?
N1 C2 N6 126.97(9) . . ?
N1 C2 C1 104.31(9) . . ?
N6 C2 C1 128.58(10) . . ?
C2 N1 N2 110.06(8) . . ?
C2 N1 C27 132.83(9) . . ?
N2 N1 C27 116.58(8) . . ?
N3 N2 N1 107.40(8) . . ?
N2 N3 C1 109.81(9) . . ?
C10 C3 N4 116.82(9) . . ?
C10 C3 C1 127.36(10) . . ?
N4 C3 C1 115.82(9) . . ?
C4 N4 C3 120.50(9) . . ?
C4 N4 C7 119.80(9) . . ?
C3 N4 C7 119.70(9) . . ?
C6 C4 N4 123.54(11) . . ?
C6 C4 C5 119.68(11) . . ?
N4 C4 C5 116.78(10) . . ?
N4 C7 C9 112.17(9) . . ?
N4 C7 C8 111.87(10) . . ?
C9 C7 C8 110.83(10) . . ?
C3 C10 N5 131.05(10) . . ?
C10 N5 C14 118.25(9) . . ?
C10 N5 C11 114.50(9) . . ?
C14 N5 C11 116.39(9) . . ?
N5 C11 C12 110.11(9) . . ?
N5 C11 C13 115.47(9) . . ?
C12 C11 C13 109.61(10) . . ?
N5 C14 C15 111.68(10) . . ?
N5 C14 C16 113.51(9) . . ?
C15 C14 C16 109.67(10) . . ?
C2 N6 C17 125.71(9) . . ?
N6 C17 C18 112.49(9) . . ?
N6 C17 C23 107.13(8) . . ?
C18 C17 C23 108.73(9) . . ?
N6 C17 C22 110.58(8) . . ?
C18 C17 C22 109.33(9) . . ?
C23 C17 C22 108.46(9) . . ?
C17 C18 C19 110.05(10) . . ?
C26 C19 C20 109.64(11) . . ?
C26 C19 C18 109.46(10) . . ?
C20 C19 C18 109.25(10) . . ?
C21 C20 C19 109.74(10) . . ?
C25 C21 C20 109.72(10) . . ?
C25 C21 C22 109.42(9) . . ?
C20 C21 C22 109.08(9) . . ?
C17 C22 C21 110.28(9) . . ?
C17 C23 C24 110.06(9) . . ?
C25 C24 C26 109.90(11) . . ?
C25 C24 C23 109.56(11) . . ?
C26 C24 C23 109.22(11) . . ?
C21 C25 C24 109.20(10) . . ?
C19 C26 C24 109.36(10) . . ?
C28 C27 C32 122.47(11) . . ?
C28 C27 N1 119.44(11) . . ?
C32 C27 N1 117.84(10) . . ?
C27 C28 C29 117.29(13) . . ?
C27 C28 C33 123.04(11) . . ?
C29 C28 C33 119.66(12) . . ?
C30 C29 C28 121.14(13) . . ?
C31 C30 C29 120.43(12) . . ?
C30 C31 C32 120.86(13) . . ?
C31 C32 C27 117.79(12) . . ?
C31 C32 C34 120.16(11) . . ?
C27 C32 C34 122.04(10) . . ?
C40 C35 C36 114.2(3) . . ?
C40 C35 C41 125.1(4) . . ?
C36 C35 C41 120.5(4) . . ?
C37 C36 C35 123.3(4) . . ?
C36 C37 C38 123.5(4) . . ?
C37 C38 C39 113.8(4) . . ?
C38 C39 C40 120.7(4) . . ?
C35 C40 C39 124.1(4) . . ?
 
loop_
 _geom_torsion_atom_site_label_1
 _geom_torsion_atom_site_label_2
 _geom_torsion_atom_site_label_3
 _geom_torsion_atom_site_label_4
 _geom_torsion
 _geom_torsion_site_symmetry_1
 _geom_torsion_site_symmetry_2
 _geom_torsion_site_symmetry_3
 _geom_torsion_site_symmetry_4
 _geom_torsion_publ_flag
N3 C1 C2 N1 -1.64(11) . . . . ?
C3 C1 C2 N1 -176.87(10) . . . . ?
N3 C1 C2 N6 -177.57(10) . . . . ?
C3 C1 C2 N6 7.19(18) . . . . ?
N6 C2 N1 N2 177.99(10) . . . . ?
C1 C2 N1 N2 1.97(11) . . . . ?
N6 C2 N1 C27 6.89(18) . . . . ?
C1 C2 N1 C27 -169.13(11) . . . . ?
C2 N1 N2 N3 -1.59(11) . . . . ?
C27 N1 N2 N3 171.12(9) . . . . ?
N1 N2 N3 C1 0.50(12) . . . . ?
C2 C1 N3 N2 0.73(12) . . . . ?
C3 C1 N3 N2 176.31(9) . . . . ?
N3 C1 C3 C10 144.47(11) . . . . ?
C2 C1 C3 C10 -40.91(17) . . . . ?
N3 C1 C3 N4 -36.31(14) . . . . ?
C2 C1 C3 N4 138.31(11) . . . . ?
C10 C3 N4 C4 104.91(12) . . . . ?
C1 C3 N4 C4 -74.40(13) . . . . ?
C10 C3 N4 C7 -75.22(13) . . . . ?
C1 C3 N4 C7 105.48(11) . . . . ?
C3 N4 C4 C6 176.16(11) . . . . ?
C7 N4 C4 C6 -3.72(17) . . . . ?
C3 N4 C4 C5 -4.21(16) . . . . ?
C7 N4 C4 C5 175.91(11) . . . . ?
C4 N4 C7 C9 152.05(11) . . . . ?
C3 N4 C7 C9 -27.83(14) . . . . ?
C4 N4 C7 C8 -82.69(13) . . . . ?
C3 N4 C7 C8 97.43(12) . . . . ?
N4 C3 C10 N5 170.12(10) . . . . ?
C1 C3 C10 N5 -10.67(19) . . . . ?
C3 C10 N5 C14 -42.88(16) . . . . ?
C3 C10 N5 C11 174.06(11) . . . . ?
C10 N5 C11 C12 -72.77(12) . . . . ?
C14 N5 C11 C12 143.46(10) . . . . ?
C10 N5 C11 C13 52.01(13) . . . . ?
C14 N5 C11 C13 -91.76(12) . . . . ?
C10 N5 C14 C15 154.68(9) . . . . ?
C11 N5 C14 C15 -62.95(12) . . . . ?
C10 N5 C14 C16 -80.71(12) . . . . ?
C11 N5 C14 C16 61.67(13) . . . . ?
N1 C2 N6 C17 57.86(15) . . . . ?
C1 C2 N6 C17 -127.07(12) . . . . ?
C2 N6 C17 C18 15.74(14) . . . . ?
C2 N6 C17 C23 135.16(11) . . . . ?
C2 N6 C17 C22 -106.82(12) . . . . ?
N6 C17 C18 C19 177.91(9) . . . . ?
C23 C17 C18 C19 59.43(12) . . . . ?
C22 C17 C18 C19 -58.82(12) . . . . ?
C17 C18 C19 C26 -60.32(13) . . . . ?
C17 C18 C19 C20 59.74(14) . . . . ?
C26 C19 C20 C21 59.52(13) . . . . ?
C18 C19 C20 C21 -60.43(13) . . . . ?
C19 C20 C21 C25 -59.59(12) . . . . ?
C19 C20 C21 C22 60.26(12) . . . . ?
N6 C17 C22 C21 -176.71(9) . . . . ?
C18 C17 C22 C21 58.90(12) . . . . ?
C23 C17 C22 C21 -59.51(12) . . . . ?
C25 C21 C22 C17 60.42(13) . . . . ?
C20 C21 C22 C17 -59.61(12) . . . . ?
N6 C17 C23 C24 178.71(10) . . . . ?
C18 C17 C23 C24 -59.48(13) . . . . ?
C22 C17 C23 C24 59.32(13) . . . . ?
C17 C23 C24 C25 -60.26(14) . . . . ?
C17 C23 C24 C26 60.16(13) . . . . ?
C20 C21 C25 C24 59.60(13) . . . . ?
C22 C21 C25 C24 -60.04(13) . . . . ?
C26 C24 C25 C21 -59.95(13) . . . . ?
C23 C24 C25 C21 60.07(14) . . . . ?
C20 C19 C26 C24 -59.53(13) . . . . ?
C18 C19 C26 C24 60.29(13) . . . . ?
C25 C24 C26 C19 60.03(13) . . . . ?
C23 C24 C26 C19 -60.19(13) . . . . ?
C2 N1 C27 C28 -120.78(13) . . . . ?
N2 N1 C27 C28 68.58(13) . . . . ?
C2 N1 C27 C32 64.80(15) . . . . ?
N2 N1 C27 C32 -105.84(11) . . . . ?
C32 C27 C28 C29 -1.64(18) . . . . ?
N1 C27 C28 C29 -175.79(11) . . . . ?
C32 C27 C28 C33 177.39(11) . . . . ?
N1 C27 C28 C33 3.24(17) . . . . ?
C27 C28 C29 C30 1.0(2) . . . . ?
C33 C28 C29 C30 -178.07(13) . . . . ?
C28 C29 C30 C31 0.1(2) . . . . ?
C29 C30 C31 C32 -0.7(2) . . . . ?
C30 C31 C32 C27 0.10(18) . . . . ?
C30 C31 C32 C34 179.82(12) . . . . ?
C28 C27 C32 C31 1.11(17) . . . . ?
N1 C27 C32 C31 175.35(10) . . . . ?
C28 C27 C32 C34 -178.61(11) . . . . ?
N1 C27 C32 C34 -4.37(16) . . . . ?
C40 C35 C36 C37 -5.1(10) . . . . ?
C41 C35 C36 C37 170.9(7) . . . . ?
C35 C36 C37 C38 2.6(9) . . . . ?
C36 C37 C38 C39 -1.1(8) . . . . ?
C37 C38 C39 C40 2.4(8) . . . . ?
C36 C35 C40 C39 6.7(11) . . . . ?
C41 C35 C40 C39 -169.2(7) . . . . ?
C38 C39 C40 C35 -5.7(9) . . . . ?
 
_refine_diff_density_max    0.308
_refine_diff_density_min   -0.308
_refine_diff_density_rms    0.042

_shelx_res_file
;
TITL si168a_auto_a.res in P-1
    si168a_auto.res
    created by SHELXL-2019/3 at 11:58:38 on 05-Jun-2025
REM  Yadorkari-X generated
CELL 1.54184 9.0685 11.9619 16.2345 79.8230 88.1080 83.5960
ZERR 2.0 0.0002 0.0003 0.0004 0.0020 0.0020 0.0020
LATT 1
REM  SPGR P-1 triclinic
SFAC C H N
UNIT 75 112 12
SIZE 0.10 0.10 0.06
TEMP -173.0
L.S. 30
FMAP 2
PLAN -30
ACTA
CONF
LIST 4

fmap 2
dfix 1.506 0.005 C35 C41
dfix 2.509 0.005 C36 C41 C40 C41
dfix 1.395 0.005 C35 C36 C36 C37 C37 C38 C38 C39 C39 C40 C40 C35
simu C35 > C41

WGHT    0.054100    0.603800
FVAR       0.80221
C1    1    0.380454    0.719190    0.178726    11.00000    0.01594    0.01784 =
         0.01816   -0.00243   -0.00190   -0.00314
C2    1    0.372691    0.602214    0.201664    11.00000    0.01551    0.01861 =
         0.01625   -0.00237   -0.00187   -0.00184
N1    3    0.501211    0.553420    0.170312    11.00000    0.01621    0.01676 =
         0.02192   -0.00250    0.00125   -0.00270
N2    3    0.586238    0.636938    0.132334    11.00000    0.01789    0.01900 =
         0.02651   -0.00220    0.00220   -0.00454
N3    3    0.512234    0.735493    0.137514    11.00000    0.01819    0.01914 =
         0.02468   -0.00320   -0.00027   -0.00319
C3    1    0.276079    0.813920    0.198870    11.00000    0.02059    0.01529 =
         0.01786   -0.00155   -0.00064   -0.00321
N4    3    0.341806    0.907997    0.221175    11.00000    0.02344    0.01607 =
         0.02405   -0.00303   -0.00165   -0.00468
C4    1    0.405887    0.898110    0.298671    11.00000    0.02111    0.02684 =
         0.02881   -0.00918   -0.00351    0.00105
C5    1    0.393338    0.791184    0.357542    11.00000    0.04611    0.02574 =
         0.02752   -0.00325   -0.01302   -0.00384
AFIX 137
H1    2    0.432385    0.797296    0.411957    11.00000   -1.50000
H2    2    0.450406    0.727819    0.335899    11.00000   -1.50000
H3    2    0.288846    0.777066    0.364064    11.00000   -1.50000
AFIX   0
C6    1    0.478082    0.982255    0.322284    11.00000    0.03858    0.02963 =
         0.03670   -0.00985   -0.00736   -0.00832
AFIX  93
H4    2    0.485973    1.051778    0.284540    11.00000   -1.20000
H5    2    0.520097    0.970900    0.376352    11.00000   -1.20000
AFIX   0
C7    1    0.341232    1.015806    0.160965    11.00000    0.02413    0.01620 =
         0.03303   -0.00054   -0.00050   -0.00534
AFIX  13
H48   2    0.435734    1.048464    0.168431    11.00000   -1.20000
AFIX   0
C8    1    0.213776    1.103492    0.178264    11.00000    0.03655    0.02208 =
         0.03223   -0.00517   -0.00501    0.00320
AFIX 137
H6    2    0.119352    1.078084    0.165517    11.00000   -1.50000
H7    2    0.226035    1.177425    0.143048    11.00000   -1.50000
H8    2    0.214064    1.111298    0.237340    11.00000   -1.50000
AFIX   0
C9    1    0.339207    0.997103    0.070868    11.00000    0.04357    0.02306 =
         0.02970    0.00312    0.01001   -0.00082
AFIX 137
H9    2    0.418346    0.937438    0.061996    11.00000   -1.50000
H10   2    0.354977    1.068376    0.033068    11.00000   -1.50000
H11   2    0.242994    0.973431    0.059422    11.00000   -1.50000
AFIX   0
C10   1    0.126411    0.821554    0.199581    11.00000    0.02126    0.01515 =
         0.01902   -0.00094    0.00122   -0.00177
AFIX  43
H60   2    0.078853    0.883121    0.223755    11.00000   -1.20000
AFIX   0
N5    3    0.029497    0.754444    0.170866    11.00000    0.01621    0.01910 =
         0.02281   -0.00434    0.00052   -0.00170
C11   1   -0.129614    0.784143    0.191076    11.00000    0.01607    0.02175 =
         0.02946   -0.00347    0.00223   -0.00136
AFIX  13
H49   2   -0.188565    0.739697    0.159949    11.00000   -1.20000
AFIX   0
C12   1   -0.159559    0.745232    0.283863    11.00000    0.02566    0.02846 =
         0.03395    0.00108    0.00949   -0.00104
AFIX 137
H12   2   -0.130173    0.662934    0.298825    11.00000   -1.50000
H13   2   -0.265598    0.761464    0.295970    11.00000   -1.50000
H14   2   -0.102201    0.786226    0.316585    11.00000   -1.50000
AFIX   0
C13   1   -0.188326    0.910648    0.165737    11.00000    0.02187    0.02478 =
         0.03345   -0.00200    0.00102    0.00329
AFIX 137
H15   2   -0.148541    0.955219    0.203376    11.00000   -1.50000
H16   2   -0.296950    0.919123    0.169572    11.00000   -1.50000
H17   2   -0.156962    0.938347    0.108090    11.00000   -1.50000
AFIX   0
C14   1    0.062302    0.718407    0.088688    11.00000    0.01805    0.02737 =
         0.02336   -0.00718   -0.00157   -0.00058
AFIX  13
H50   2    0.172474    0.701599    0.083995    11.00000   -1.20000
AFIX   0
C15   1   -0.004924    0.608765    0.082950    11.00000    0.02333    0.03441 =
         0.03969   -0.01703   -0.00520   -0.00287
AFIX 137
H18   2    0.026766    0.549804    0.130848    11.00000   -1.50000
H19   2    0.028678    0.582536    0.030910    11.00000   -1.50000
H20   2   -0.113417    0.623498    0.083407    11.00000   -1.50000
AFIX   0
C16   1    0.013190    0.810647    0.014117    11.00000    0.03312    0.04320 =
         0.02353   -0.00182   -0.00140    0.00272
AFIX 137
H21   2   -0.095426    0.823579    0.013372    11.00000   -1.50000
H22   2    0.049867    0.785742   -0.037887    11.00000   -1.50000
H23   2    0.053633    0.881774    0.019046    11.00000   -1.50000
AFIX   0
N6    3    0.258269    0.546454    0.241673    11.00000    0.01655    0.01750 =
         0.01994    0.00108    0.00070   -0.00154
H59   2    0.175137    0.595321    0.242817    11.00000    0.02912
C17   1    0.271637    0.457861    0.318942    11.00000    0.02224    0.01585 =
         0.01766   -0.00048    0.00143   -0.00225
C18   1    0.416931    0.456131    0.364809    11.00000    0.03122    0.02255 =
         0.02288    0.00102   -0.00608   -0.00743
AFIX  23
H24   2    0.424782    0.532469    0.378857    11.00000   -1.20000
H25   2    0.502121    0.437798    0.327996    11.00000   -1.20000
AFIX   0
C19   1    0.421651    0.366306    0.445469    11.00000    0.04309    0.02637 =
         0.02295    0.00263   -0.01047   -0.00758
AFIX  13
H26   2    0.517124    0.365431    0.474807    11.00000   -1.20000
AFIX   0
C20   1    0.410660    0.248469    0.423031    11.00000    0.03647    0.02204 =
         0.02411    0.00307   -0.00280    0.00044
AFIX  23
H27   2    0.495030    0.228940    0.386034    11.00000   -1.20000
H28   2    0.415520    0.189969    0.474559    11.00000   -1.20000
AFIX   0
C21   1    0.264421    0.249075    0.378598    11.00000    0.03333    0.01609 =
         0.02428   -0.00100    0.00086   -0.00371
AFIX  13
H29   2    0.257471    0.171965    0.364163    11.00000   -1.20000
AFIX   0
C22   1    0.259667    0.338967    0.298056    11.00000    0.02617    0.01809 =
         0.02080   -0.00229   -0.00049   -0.00389
AFIX  23
H30   2    0.342730    0.319060    0.260339    11.00000   -1.20000
H31   2    0.165536    0.339575    0.268701    11.00000   -1.20000
AFIX   0
C23   1    0.141356    0.486657    0.377042    11.00000    0.03364    0.02069 =
         0.02722    0.00005    0.01068    0.00155
AFIX  23
H32   2    0.046513    0.488323    0.348122    11.00000   -1.20000
H33   2    0.147176    0.563197    0.391221    11.00000   -1.20000
AFIX   0
C24   1    0.145887    0.396696    0.457765    11.00000    0.04859    0.02531 =
         0.02699    0.00121    0.01796    0.00213
AFIX  13
H34   2    0.060738    0.416396    0.495191    11.00000   -1.20000
AFIX   0
C25   1    0.134224    0.278770    0.435820    11.00000    0.03591    0.02494 =
         0.03214    0.00609    0.00810   -0.00549
AFIX  23
H35   2    0.136057    0.220774    0.487584    11.00000   -1.20000
H36   2    0.039424    0.279060    0.407200    11.00000   -1.20000
AFIX   0
C26   1    0.291815    0.396098    0.502648    11.00000    0.07447    0.02529 =
         0.01794   -0.00158    0.00169   -0.00617
AFIX  23
H37   2    0.298738    0.472218    0.517316    11.00000   -1.20000
H38   2    0.295155    0.339189    0.555032    11.00000   -1.20000
AFIX   0
C27   1    0.552132    0.437970    0.160920    11.00000    0.02007    0.01683 =
         0.02603   -0.00171    0.00662   -0.00158
C28   1    0.682288    0.384099    0.200237    11.00000    0.02086    0.02574 =
         0.03773    0.00255    0.00462   -0.00023
C29   1    0.732599    0.274812    0.184669    11.00000    0.02723    0.02762 =
         0.05878    0.00479    0.00941    0.00764
AFIX  43
H51   2    0.819923    0.235281    0.211140    11.00000   -1.20000
AFIX   0
C30   1    0.657532    0.223412    0.131497    11.00000    0.04023    0.01924 =
         0.06208   -0.00677    0.02062   -0.00065
AFIX  43
H52   2    0.693484    0.149071    0.121879    11.00000   -1.20000
AFIX   0
C31   1    0.530889    0.279209    0.092318    11.00000    0.03726    0.02270 =
         0.04201   -0.01103    0.01730   -0.01070
AFIX  43
H53   2    0.480931    0.243218    0.055397    11.00000   -1.20000
AFIX   0
C32   1    0.475053    0.387792    0.106123    11.00000    0.02483    0.02137 =
         0.02655   -0.00479    0.01073   -0.00640
C33   1    0.769641    0.438973    0.256425    11.00000    0.02208    0.04161 =
         0.04600    0.00273   -0.00703   -0.00113
AFIX 137
H39   2    0.862337    0.459668    0.228072    11.00000   -1.50000
H40   2    0.792358    0.385137    0.308459    11.00000   -1.50000
H41   2    0.711098    0.507840    0.269327    11.00000   -1.50000
AFIX   0
C34   1    0.337481    0.447374    0.062823    11.00000    0.02942    0.03241 =
         0.02509   -0.01045    0.00246   -0.00781
AFIX 137
H42   2    0.319272    0.411852    0.014673    11.00000   -1.50000
H43   2    0.350272    0.528142    0.043586    11.00000   -1.50000
H44   2    0.252838    0.441133    0.101863    11.00000   -1.50000
PART -1
AFIX   0
C35   1    1.042338    0.982493    0.542551    10.50000    0.04954    0.03106 =
         0.06558   -0.01326    0.00063   -0.01398
C36   1    1.098964    0.972054    0.464129    10.50000    0.04467    0.03841 =
         0.07189   -0.00277   -0.02960   -0.01479
AFIX  43
H54   2    1.201312    0.946522    0.458941    10.50000   -1.20000
AFIX   0
C37   1    1.015282    0.996586    0.393442    10.50000    0.15460    0.09017 =
         0.04040   -0.03015    0.02988   -0.07842
AFIX  43
H55   2    1.061499    0.984117    0.341993    10.50000   -1.20000
AFIX   0
C38   1    0.865917    1.038875    0.392862    10.50000    0.07016    0.03324 =
         0.07446   -0.00054   -0.01361   -0.01015
AFIX  43
H56   2    0.808721    1.056983    0.343369    10.50000   -1.20000
AFIX   0
C39   1    0.807445    1.052339    0.472205    10.50000    0.03895    0.05242 =
         0.08506    0.01881   -0.01050   -0.00376
AFIX  43
H57   2    0.705283    1.077958    0.478083    10.50000   -1.20000
AFIX   0
C40   1    0.898581    1.028285    0.543063    10.50000    0.07598    0.04283 =
         0.12001   -0.04761    0.07556   -0.02554
AFIX  43
H58   2    0.856806    1.045175    0.594471    10.50000   -1.20000
AFIX   0
C41   1    1.133998    0.938076    0.618891    10.50000    0.17564    0.16267 =
         0.14619   -0.00914   -0.07027   -0.11240
AFIX 137
H45   2    1.198229    0.869496    0.610274    10.50000   -1.50000
H46   2    1.068437    0.919002    0.667350    10.50000   -1.50000
H47   2    1.195266    0.996685    0.628969    10.50000   -1.50000
PART 0

AFIX   0
HKLF 4 1 1 0 0 0 1 0 0 0 1


REM  si168a_auto_a.res in P-1
REM wR2 = 0.1109, GooF = S = 1.052, Restrained GooF = 1.063 for all data
REM R1 = 0.0415 for 6347 Fo > 4sig(Fo) and 0.0443 for all 6904 data
REM 438 parameters refined using 51 restraints

END

WGHT      0.0541      0.6037

REM Highest difference peak  0.308,  deepest hole -0.308,  1-sigma level  0.042
Q1    1   0.3172  0.7358  0.3496  11.00000  0.05    0.24
Q2    1   1.1841  0.9241  0.5742  11.00000  0.05    0.23
Q3    1   0.2043  0.2674  0.4089  11.00000  0.05    0.23
Q4    1   0.2643  0.4009  0.3086  11.00000  0.05    0.22
Q5    1   0.3308  0.7611  0.1890  11.00000  0.05    0.20
Q6    1   0.3465  0.3863  0.4670  11.00000  0.05    0.20
Q7    1  -0.1545  0.8497  0.1798  11.00000  0.05    0.19
Q8    1   0.2070  0.4723  0.3459  11.00000  0.05    0.19
Q9    1   0.8802  0.4007  0.2492  11.00000  0.05    0.19
Q10   1   0.4272  0.4089  0.4072  11.00000  0.05    0.19
Q11   1   0.4999  0.4001  0.1450  11.00000  0.05    0.18
Q12   1   0.6762  0.2272  0.1781  11.00000  0.05    0.18
Q13   1   0.5736  0.2569  0.1312  11.00000  0.05    0.18
Q14   1   0.6298  0.4189  0.1760  11.00000  0.05    0.18
Q15   1  -0.1413  0.7688  0.2386  11.00000  0.05    0.17
Q16   1   0.1460  0.3351  0.4507  11.00000  0.05    0.17
Q17   1   0.2637  0.2973  0.3389  11.00000  0.05    0.17
Q18   1   0.7316  0.4752  0.2981  11.00000  0.05    0.17
Q19   1   0.3817  0.6637  0.2054  11.00000  0.05    0.16
Q20   1   0.7075  0.4090  0.2376  11.00000  0.05    0.16
Q21   1  -0.0464  0.7775  0.1751  11.00000  0.05    0.16
Q22   1   0.2031  0.8333  0.1717  11.00000  0.05    0.16
Q23   1   0.5820  0.9971  0.2806  11.00000  0.05    0.16
Q24   1   0.2037  0.7935  0.2267  11.00000  0.05    0.15
Q25   1   0.3430  0.4591  0.3400  11.00000  0.05    0.15
Q26   1   0.8576  1.0444  0.4890  11.00000  0.05    0.15
Q27   1   0.4340  1.0703  0.3104  11.00000  0.05    0.15
Q28   1   0.4369  0.5738  0.1934  11.00000  0.05    0.15
Q29   1   0.6085  0.4092  0.1970  11.00000  0.05    0.15
Q30   1   1.2140  0.9870  0.5605  11.00000  0.05    0.15
;
_shelx_res_checksum   50079

_shelx_hkl_file
;
   0   0  -1  261.30   10.95
   0   0   1  276.44   11.02
   0   0   1  279.36   11.02
   0   0   1  298.79   10.96
   0   0   2 2920.54  112.63
   0   0   2 2778.13  112.60
   0   0   2 2927.24  112.50
   0   0   3 6770.90  257.21
   0   0   3 6504.75  257.34
   0   0   3 6302.77  257.52
   0   0   4 1598.65   64.21
   0   0   4 1660.73   64.70
   0   0   4 1703.07   64.42
   0   0  -5  643.50   24.84
   0   0   5  622.44   24.62
   0   0   5  664.16   25.30
   0   0  -5  582.32   24.80
   0   0  -6 1056.54   42.29
   0   0   6 1070.97   42.03
   0   0   6 1094.56   42.85
   0   0  -6 1056.26   42.26
   0   0  -7  108.12    5.05
   0   0  -7  114.48    5.16
   0   0   7  107.72    4.81
   0   0   7  118.81    5.66
   0   0   7  106.87    5.69
   0   0   8  778.09   33.19
   0   0  -8  834.34   32.38
   0   0   8  807.47   32.99
   0   0  -8  789.39   32.22
   0   0   9  193.81    9.77
   0   0  -9  205.51    8.87
   0   0   9  185.92    9.42
   0   0  10   97.59    5.86
   0   0  10   87.09    5.51
   0   0 -10   94.24    4.78
   0   0  10   77.45    5.27
   0   0  11  511.70   22.01
   0   0 -11  523.00   20.87
   0   0 -11  489.21   20.83
   0   0  11  518.35   22.54
   0   0  11  500.50   20.55
   0   0  11  517.27   22.26
   0   0 -11  531.34   21.02
   0   0  11  456.10   20.58
   0   0 -11  469.43   20.68
   0   0  12    0.62    1.01
   0   0 -12    1.72    0.95
   0   0  12   -0.14    0.76
   0   0 -12   -0.66    0.83
   0   0 -12   -0.34    0.91
   0   0  12    1.49    1.41
   0   0  12    2.38    1.09
   0   0  12    0.33    1.18
   0   0 -12   -0.56    0.79
   0   0 -12   -0.12    0.64
   0   0  12    0.31    0.79
   0   0  12   -0.39    1.09
   0   0  13   81.25    4.66
   0   0 -13   69.07    4.68
   0   0  13   79.65    5.70
   0   0 -13   70.65    4.48
   0   0  13   85.40    4.54
   0   0 -13   82.03    4.75
   0   0  13   80.04    6.19
   0   0  13   90.16    5.29
   0   0 -13   84.62    4.35
   0   0 -13   91.08    4.87
   0   0  13   77.75    5.85
   0   0  13   82.45    5.03
   0   0 -14   -0.17    0.87
   0   0  14   -0.16    0.82
   0   0 -14    0.93    0.99
   0   0 -14    0.57    0.98
   0   0  14   -0.45    1.30
   0   0  14   -0.51    1.16
   0   0  14    0.36    1.07
   0   0 -14    0.22    0.78
   0   0 -14    0.93    0.80
   0   0  14    1.56    1.27
   0   0  14    0.92    1.27
   0   0  15   76.37    4.44
   0   0  15   73.39    4.20
   0   0 -15   71.90    4.40
   0   0 -15   81.87    4.54
   0   0 -15   72.97    4.24
   0   0  15   63.12    4.72
   0   0 -15   68.26    3.95
   0   0  15   66.09    4.69
   0   0  16  173.56    8.19
   0   0  16  177.22    8.65
   0   0  16  162.67    7.83
   0   0 -16  173.97    8.15
   0   0 -16  162.51    7.86
   0   0  16  152.41    7.99
   0   0 -16  168.20    7.69
   0   0  16  169.00    8.69
   0   0  17    5.60    1.27
   0   0  17    6.34    1.10
   0   0 -17    6.81    1.22
   0   0  17    7.07    1.57
   0   0 -17    5.05    0.99
   0   0  17    6.56    1.64
   0   0  17    7.57    1.30
   0   0  18    4.56    1.09
   0   0 -18    7.45    1.06
   0   0  18    7.03    1.37
   0   0 -18    6.65    1.44
   0   0  18    6.46    0.93
   0   0  18    7.50    1.18
   0   0  18    5.84    1.31
   0   0  19    6.42    1.09
   0   0  19    5.89    1.08
   0   0  19    7.57    1.00
   0   0 -19    6.76    1.17
   0   0  19    5.61    0.88
   0   1 -19    7.21    1.06
   0  -1  19    6.55    1.00
   0   1 -19    6.43    0.91
   0  -1  19    6.20    1.00
   0  -1  19    6.12    0.89
   0   1 -19    4.87    0.63
   0  -1  18   18.52    1.52
   0  -1  18   18.82    1.62
   0  -1  18   20.58    1.77
   0   1 -18   21.99    1.83
   0   1 -18   20.06    2.04
   0  -1  18   21.59    2.02
   0  -1  17    0.85    0.74
   0  -1  17    0.28    0.80
   0   1 -17   -0.22    1.09
   0  -1  17   -0.19    1.10
   0  -1  17    0.60    0.91
   0   1 -17    0.47    0.94
   0   1 -17    1.28    0.83
   0  -1  17    0.40    1.06
   0  -1  16  169.64    8.49
   0  -1  16  160.97    8.52
   0   1 -16  164.93    7.59
   0  -1  16  160.26    7.77
   0  -1  16  163.25    8.08
   0   1 -16  162.94    7.89
   0   1 -16  186.17    8.29
   0   1 -16  177.55    8.15
   0  -1  16  149.34    7.83
   0  -1  15   13.06    2.14
   0   1 -15   18.67    1.69
   0  -1  15   14.33    2.14
   0  -1  15   15.00    1.76
   0  -1  15   15.88    2.02
   0   1 -15   15.96    1.85
   0   1 -15   16.24    1.89
   0   1 -15   15.81    2.01
   0   1 -15   17.12    1.72
   0   1 -14   37.58    2.97
   0   1 -14   29.26    2.57
   0   1 -14   35.87    2.83
   0  -1  14   35.54    2.65
   0   1 -14   32.61    2.52
   0  -1  14   29.47    3.00
   0   1 -14   31.13    2.36
   0  -1  14   29.87    2.63
   0  -1  14   35.76    3.13
   0   1 -13    1.30    1.02
   0   1 -13    2.16    1.14
   0   1 -13    2.54    1.19
   0   1 -13    0.80    0.89
   0  -1  13    0.43    1.35
   0  -1  13    1.95    1.27
   0  -1  13    2.81    1.00
   0  -1  13    2.22    1.40
   0   1 -13    1.70    0.93
   0   1 -13    1.81    0.84
   0  -1  13    2.41    1.01
   0  -1  13    1.01    1.40
   0   1 -12    9.53    1.44
   0   1 -12   14.00    1.73
   0   1 -12   11.12    1.60
   0   1 -12   10.63    1.47
   0   1 -12   13.59    1.39
   0  -1  12   15.06    2.52
   0  -1  12   13.70    1.98
   0  -1  12   13.33    1.54
   0  -1  12   10.77    2.05
   0   1 -12   13.34    1.67
   0  -1  12    9.49    1.43
   0  -1  12   11.48    1.96
   0  -1  11   76.81    5.23
   0   1 -11   79.95    4.44
   0   1 -11   75.13    4.45
   0   1 -11   76.36    4.37
   0  -1  11   78.28    5.70
   0   1 -11   83.11    4.08
   0  -1  11   74.37    4.71
   0   1 -11   72.24    4.20
   0  -1  11   75.57    4.16
   0  -1  11   88.91    5.57
   0   1 -11   81.84    4.57
   0  -1  10  102.51    6.33
   0  -1  10  114.84    6.84
   0  -1  10  102.90    6.25
   0   1 -10  113.63    5.71
   0   1 -10  116.11    5.71
   0  -1   9    7.15    1.63
   0   1  -9    5.06    1.00
   0  -1   9    8.57    1.53
   0  -1   8  230.75   10.20
   0  -1   8  256.11   11.55
   0   1  -8  260.22   10.64
   0  -1   8  251.94   11.25
   0   1  -8  238.09   10.24
   0  -1   7   89.77    4.02
   0  -1   7   88.47    4.92
   0   1  -7   86.36    4.23
   0  -1   7   79.64    4.69
   0  -1   7   91.77    4.37
   0   1  -7   81.12    4.01
   0   1  -6   28.44    1.84
   0  -1   6   29.21    1.66
   0  -1   6   30.40    1.93
   0  -1   6   29.82    2.33
   0  -1   5 2201.14   86.14
   0  -1   5 2179.82   86.60
   0  -1   4    0.73    0.48
   0  -1   4    0.93    0.71
   0  -1   3 2100.91   80.93
   0  -1   3 2096.43   81.20
   0   1  -3 1998.69   81.04
   0   1  -2 2521.97   96.23
   0   1  -2 2353.98   96.13
   0  -1   2 2552.93   96.09
   0  -1   2 2480.87   96.36
   0  -1   2 2395.05   96.15
   0   1  -1 1184.20   49.01
   0  -1   1 1282.91   49.16
   0  -1   1 1238.90   48.98
   0  -1   1 1331.05   49.06
   0   1  -1 1245.19   49.15
   0  -1   1 1260.08   49.04
   0  -1   0 1123.18   44.72
   0  -1   0 1169.66   44.73
   0   1   0 1137.57   44.75
   0   1   1  817.94   31.74
   0   1   1  798.04   31.70
   0   1   2 3706.58  146.49
   0   1   2 3768.87  146.27
   0  -1  -3 1553.97   61.25
   0   1   3 1531.57   61.36
   0   1   3 1573.70   61.01
   0  -1  -4    9.34    0.78
   0   1   4    9.28    1.07
   0   1   4    9.05    0.64
   0   1   4   11.26    1.10
   0  -1  -4   10.09    0.90
   0   1   5   16.00    1.41
   0  -1  -5   13.54    1.10
   0  -1  -5   13.86    1.02
   0   1   5   12.09    1.28
   0   1   5   12.29    0.63
   0   1   5   12.50    0.81
   0  -1  -6 1338.62   50.80
   0  -1  -6 1349.00   50.66
   0   1   6 1211.77   50.33
   0   1   6 1321.91   51.19
   0  -1  -7  579.67   22.64
   0   1   7  518.84   22.11
   0  -1  -7  594.38   22.54
   0   1   7  590.19   23.20
   0  -1  -8  177.44    7.66
   0   1   8  162.24    8.28
   0   1   8  171.37    8.31
   0  -1  -9   33.53    2.27
   0   1   9   34.72    2.94
   0   1   9   32.45    2.78
   0  -1 -10    3.41    0.92
   0   1  10    2.19    1.16
   0   1  10    2.57    1.26
   0   1  11    0.40    0.72
   0   1  11    0.84    1.06
   0   1  11    1.22    1.09
   0  -1 -11    1.67    0.91
   0  -1 -11    0.31    0.78
   0  -1 -11    0.28    0.67
   0  -1 -11    1.45    0.82
   0   1  11    0.82    0.71
   0   1  11    1.17    0.92
   0  -1 -11   -0.16    0.70
   0   1  12    0.66    1.18
   0  -1 -12   -0.18    0.73
   0  -1 -12   -0.11    0.78
   0  -1 -12    0.41    0.72
   0   1  12    1.07    1.27
   0   1  12    0.78    0.96
   0   1  12    1.05    1.06
   0  -1 -12   -0.17    0.89
   0  -1 -12    0.17    0.88
   0  -1 -12    0.94    0.73
   0  -1 -12    0.64    0.85
   0   1  12   -0.52    0.71
   0   1  12   -0.19    1.01
   0   1  12   -0.15    0.78
   0   1  13   28.51    3.29
   0  -1 -13   26.99    2.40
   0  -1 -13   26.47    2.15
   0   1  13   25.15    2.12
   0   1  13   25.55    2.31
   0  -1 -13   26.91    2.42
   0  -1 -13   23.68    2.26
   0  -1 -13   27.09    2.46
   0  -1 -13   28.43    2.40
   0  -1 -13   24.92    2.01
   0   1  13   35.13    3.71
   0   1  13   22.38    2.47
   0   1  13   28.52    2.72
   0   1  13   20.77    2.39
   0   1  14   16.82    2.80
   0   1  14    8.00    1.63
   0  -1 -14   12.19    1.62
   0  -1 -14   10.30    1.68
   0  -1 -14    9.12    1.62
   0   1  14   12.35    1.57
   0   1  14   11.38    1.61
   0  -1 -14   12.50    1.41
   0  -1 -14    9.54    1.53
   0  -1 -14    9.82    1.33
   0  -1 -14   12.31    1.65
   0   1  14   10.97    2.16
   0   1  14    8.56    1.76
   0  -1 -15  233.59   10.51
   0   1  15  211.79   10.46
   0  -1 -15  235.38   10.75
   0  -1 -15  229.74   10.63
   0   1  15  211.33   10.17
   0   1  15  230.77   11.03
   0   1  15  216.31   11.08
   0  -1 -15  228.29   10.11
   0   1  15  243.79   10.67
   0   1  16   21.37    2.19
   0  -1 -16   20.34    2.02
   0  -1 -16   22.16    2.16
   0  -1 -16   25.41    2.43
   0   1  16   22.41    1.98
   0   1  16   26.73    2.68
   0  -1 -16   21.41    1.89
   0   1  16   24.51    2.69
   0   1  16   21.38    2.17
   0  -1 -17   69.85    3.89
   0   1  17   70.57    4.06
   0  -1 -17   73.97    4.24
   0  -1 -17   68.92    4.03
   0   1  17   62.83    3.67
   0   1  17   62.44    3.76
   0   1  17   65.66    4.00
   0  -1 -17   68.67    3.68
   0   1  17   72.59    4.59
   0   1  17   64.64    4.33
   0   1  18   68.98    4.16
   0   1  18   75.30    3.91
   0  -1 -18   67.77    3.49
   0   1  18   62.89    4.14
   0   1  18   62.47    3.73
   0  -1 -18   64.17    3.83
   0  -1 -18   69.30    3.79
   0   1  19   12.94    1.47
   0  -1 -19   11.65    1.29
   0  -1 -19   10.03    1.13
   0   1  19   12.67    1.28
   0   1  19   11.12    1.18
   0   1  19   12.52    1.49
   0  -2  19   74.88    3.74
   0   2 -19   73.30    3.55
   0  -2  19   76.26    3.71
   0   2 -18   78.07    4.04
   0  -2  18   85.49    4.19
   0  -2  18   92.86    4.74
   0   2 -18   93.31    4.49
   0   2 -17   12.43    1.71
   0  -2  17   11.19    1.41
   0  -2  17   13.60    1.79
   0  -2  17   14.30    1.44
   0   2 -17   11.99    1.49
   0  -2  16    0.42    1.13
   0  -2  16    1.56    0.91
   0   2 -16    1.16    0.91
   0   2 -16    1.53    1.06
   0   2 -16    2.34    0.84
   0  -2  15    0.32    0.90
   0   2 -15    0.32    0.87
   0   2 -15   -0.37    0.99
   0   2 -15    0.76    1.11
   0  -2  15    1.14    1.36
   0  -2  15    2.89    1.29
   0   2 -14  269.02   12.01
   0   2 -14  252.21   11.66
   0  -2  14  250.39   12.30
   0   2 -14  247.93   11.27
   0  -2  14  262.72   11.66
   0   2 -14  281.58   12.00
   0   2 -14  247.53   11.33
   0   2 -13  711.58   28.47
   0   2 -13  683.25   28.22
   0   2 -13  661.40   27.87
   0  -2  13  638.54   28.74
   0  -2  13  610.41   30.30
   0   2 -13  672.57   27.73
   0  -2  13  688.87   28.05
   0  -2  13  717.71   30.17
   0   2 -13  716.07   28.44
   0  -2  12    0.45    0.82
   0   2 -12    0.43    0.65
   0  -2  12   -0.32    0.95
   0   2 -12    0.17    0.86
   0   2 -12   -0.18    0.94
   0   2 -12    0.94    1.06
   0  -2  12   -0.70    1.08
   0  -2  12   -0.41    1.18
   0   2 -12    1.13    0.74
   0   2 -11  383.43   17.17
   0  -2  11  430.73   19.11
   0   2 -11  382.80   16.52
   0  -2  11  390.09   17.43
   0  -2  11  401.37   16.74
   0   2 -11  445.65   17.10
   0   2 -11  426.15   17.15
   0   2 -11  374.86   16.68
   0   2 -11  405.24   17.14
   0   2 -11  359.88   16.82
   0  -2  11  401.18   18.31
   0  -2  11  390.62   18.05
   0  -2  10  456.66   20.39
   0   2 -10  501.04   19.59
   0   2 -10  417.41   19.14
   0   2 -10  465.05   19.40
   0  -2  10  460.00   20.96
   0  -2  10  452.47   19.00
   0   2 -10  446.45   19.30
   0   2 -10  485.03   19.30
   0  -2  10  458.31   19.15
   0   2  -9    8.69    1.29
   0  -2   9    7.65    1.82
   0  -2   9    6.72    1.55
   0  -2   8  309.81   13.10
   0  -2   8  296.37   13.94
   0   2  -8  313.43   13.42
   0  -2   8  316.89   14.47
   0  -2   8  326.44   13.58
   0  -2   7 1835.66   71.30
   0   2  -7 1733.39   70.69
   0  -2   7 1776.53   70.79
   0  -2   7 1848.31   71.71
   0   2  -6    1.23    0.21
   0  -2   6    1.36    0.90
   0  -2   6    1.20    0.68
   0  -2   6    2.67    0.95
   0  -2   5 1120.71   45.00
   0  -2   5 1109.71   44.45
   0  -2   5 1131.54   44.79
   0  -2   4  343.36   13.45
   0  -2   4  317.23   13.99
   0   2  -4  324.56   13.64
   0  -2   4  328.60   13.57
   0   2  -3 1212.91   48.71
   0  -2   3 1226.71   49.11
   0   2  -3 1229.17   48.78
   0  -2   3 1252.33   48.78
   0  -2   3 1256.36   48.65
   0  -2   2  872.46   35.76
   0  -2   2  903.98   35.45
   0   2  -2  877.44   35.70
   0  -2   2  931.44   35.56
   0  -2   1 4547.00  181.80
   0   2  -1 4787.08  181.88
   0   2   0   32.26    1.70
   0   2   0   33.16    1.69
   0   2   1  194.96    8.15
   0   2   1  204.77    8.08
   0   2   1  186.80    8.02
   0   2   2  587.76   22.46
   0  -2  -2  540.82   22.22
   0   2   2  566.63   22.38
   0   2   3   66.64    3.49
   0   2   3   71.32    3.37
   0   2   3   72.77    3.51
   0  -2  -3   76.48    3.33
   0  -2  -4  297.13   12.31
   0   2   4  313.62   12.51
   0   2   4  302.55   12.66
   0  -2  -4  294.04   12.34
   0   2   4  312.37   12.68
   0  -2  -5   41.17    2.28
   0   2   5   42.82    2.67
   0  -2  -5   42.32    2.29
   0   2   5   44.26    2.52
   0   2   5   48.36    2.68
   0   2   5   44.23    2.11
   0  -2  -6    1.02    0.55
   0   2   6    1.36    0.83
   0   2   6    3.13    0.99
   0   2   6    1.82    0.44
   0  -2  -6    1.67    0.53
   0   2   6    0.92    0.89
   0  -2  -7    2.04    0.62
   0  -2  -7    1.36    0.24
   0   2   7    1.77    1.03
   0   2   7    1.20    0.41
   0  -2  -7    1.30    0.55
   0   2   7    2.66    1.10
   0   2   8   20.20    1.95
   0   2   8   18.16    2.03
   0  -2  -8   18.21    1.54
   0   2   8   17.48    2.00
   0  -2  -8   17.53    1.40
   0   2   9  388.78   17.25
   0  -2  -9  409.18   16.55
   0  -2  -9  386.20   16.30
   0  -2 -10  212.43    9.53
   0   2  10  208.42   10.29
   0   2  11    7.56    1.25
   0   2  11    8.95    1.45
   0  -2 -11    9.27    1.22
   0  -2 -11    9.07    1.36
   0   2  11    9.11    1.13
   0   2  11   13.29    1.90
   0  -2 -11   12.90    1.45
   0  -2 -11   10.23    1.40
   0  -2 -11    8.69    1.24
   0   2  12  196.33    8.97
   0   2  12  197.08    9.28
   0  -2 -12  187.77    9.07
   0  -2 -12  199.51    9.00
   0  -2 -12  193.70    9.11
   0   2  12  182.31    8.65
   0   2  12  211.96    9.60
   0   2  12  173.22    9.15
   0   2  12  198.25   10.10
   0  -2 -12  201.97    9.09
   0  -2 -12  185.22    8.86
   0  -2 -12  192.91    8.61
   0  -2 -12  199.33    9.17
   0  -2 -13  144.35    7.36
   0  -2 -13  149.54    6.84
   0   2  13  137.20    6.86
   0  -2 -13  153.15    7.41
   0  -2 -13  151.26    7.39
   0  -2 -13  145.79    7.07
   0   2  13  148.56    7.55
   0   2  13  129.37    7.39
   0   2  13  168.68    7.93
   0   2  13  145.30    7.21
   0  -2 -13  131.91    7.14
   0   2  13  143.87    7.23
   0  -2 -14   10.81    1.71
   0  -2 -14    8.59    1.58
   0   2  14    7.61    1.25
   0  -2 -14   11.61    1.67
   0  -2 -14    9.97    1.37
   0   2  14   11.49    1.62
   0   2  14    6.89    1.76
   0   2  14    8.91    1.83
   0   2  14    9.64    1.72
   0  -2 -14   11.42    1.57
   0  -2 -14   13.03    1.43
   0   2  14    9.43    1.51
   0   2  14   16.50    2.56
   0  -2 -15    4.35    1.07
   0   2  15    6.41    1.49
   0  -2 -15    7.15    1.40
   0   2  15    4.84    1.56
   0   2  15    5.79    1.40
   0   2  15    3.89    1.47
   0   2  15    6.19    1.16
   0  -2 -15    5.68    1.13
   0  -2 -15    3.56    1.24
   0  -2 -15    7.33    1.45
   0   2  16   -0.54    1.10
   0  -2 -16   -0.86    1.01
   0  -2 -16   -0.13    0.63
   0   2  16   -0.25    1.29
   0   2  16   -0.32    0.88
   0   2  16    0.52    1.00
   0   2  16    0.22    1.38
   0   2  16    0.14    0.76
   0  -2 -16   -0.52    1.01
   0  -2 -16    0.57    1.04
   0  -2 -16   -0.55    1.06
   0  -2 -17    3.39    1.14
   0  -2 -17    6.66    1.31
   0   2  17    4.06    1.45
   0   2  17    3.92    1.13
   0   2  17    2.27    0.89
   0   2  17    3.25    1.43
   0  -2 -17    6.76    1.22
   0   2  17    6.81    1.41
   0  -2 -17    4.55    0.98
   0   2  18   51.01    3.06
   0   2  18   52.21    3.51
   0  -2 -18   47.42    2.73
   0  -2 -18   44.67    2.87
   0   2  18   46.79    3.01
   0   2  18   46.87    3.30
   0  -2 -18   47.19    3.07
   0  -2 -18   48.06    3.02
   0   2  19   25.85    1.88
   0  -2 -19   29.26    1.68
   0   2  19   31.69    2.30
   0  -2 -19   25.86    1.85
   0  -2 -19   28.75    1.99
   0   2  19   26.65    1.87
   0   2  19   23.17    2.02
   0  -2 -19   28.53    2.36
   0  -2 -20   57.63    3.26
   0  -2 -20   60.83    2.99
   0  -3  18   52.65    2.83
   0  -3  18   50.02    2.63
   0   3 -18   53.75    2.81
   0  -3  18   53.00    3.13
   0  -3  18   49.55    2.97
   0  -3  17   22.72    2.09
   0  -3  17   19.84    1.67
   0   3 -17   16.79    1.36
   0   3 -17   19.13    1.74
   0  -3  16    1.15    1.09
   0   3 -16   -0.15    0.85
   0   3 -16    1.40    0.90
   0   3 -16    1.90    1.07
   0  -3  16    0.80    0.87
   0  -3  15   15.07    2.13
   0  -3  15   11.59    1.56
   0   3 -15   11.31    1.61
   0   3 -15   12.42    1.72
   0   3 -15   11.76    1.39
   0   3 -15   10.90    1.77
   0   3 -14    1.53    1.08
   0   3 -14    1.55    1.01
   0   3 -14    1.59    0.86
   0  -3  14    1.59    1.11
   0  -3  14    0.17    0.97
   0  -3  14    1.68    1.30
   0  -3  13   49.92    3.98
   0   3 -13   57.28    3.90
   0   3 -13   56.53    3.65
   0   3 -13   60.90    3.93
   0  -3  13   62.60    3.77
   0  -3  12  105.17    7.00
   0   3 -12  118.83    6.24
   0   3 -12  113.41    6.84
   0  -3  12  126.22    7.56
   0   3 -12  117.69    6.03
   0   3 -12  115.56    6.23
   0  -3  12  122.95    6.03
   0  -3  12  116.49    5.73
   0  -3  12  103.42    6.38
   0   3 -12  114.80    5.70
   0  -3  12  115.71    7.79
   0   3 -11    0.50    0.88
   0   3 -11    0.61    0.71
   0   3 -11    0.48    0.81
   0   3 -11    1.44    0.95
   0   3 -11    1.43    1.04
   0  -3  11    0.85    0.64
   0  -3  11    0.43    0.75
   0  -3  11    0.32    0.93
   0  -3  11    2.92    1.35
   0  -3  11    1.17    1.31
   0  -3  11    0.88    1.01
   0  -3  10  238.03   11.17
   0   3 -10  242.80   10.39
   0  -3  10  233.50   12.31
   0  -3  10  235.99   10.53
   0  -3  10  228.50   10.33
   0   3 -10  237.99   10.85
   0   3 -10  219.87   10.60
   0  -3  10  228.08   11.82
   0   3 -10  251.99   10.93
   0   3 -10  266.50   10.89
   0  -3  10  246.88   10.73
   0  -3   9   75.61    4.01
   0  -3   9   75.11    3.88
   0  -3   9   65.16    5.02
   0   3  -9   79.35    4.20
   0   3  -9   73.88    4.04
   0  -3   9   73.37    4.37
   0  -3   9   67.65    3.90
   0  -3   9   69.53    4.74
   0  -3   8  169.91    7.94
   0  -3   8  189.20    9.02
   0  -3   8  179.34    8.38
   0  -3   8  180.04    9.33
   0  -3   7 1242.21   51.17
   0  -3   7 1252.07   51.54
   0  -3   7 1292.87   50.71
   0  -3   6  599.89   23.51
   0  -3   6  569.07   23.01
   0  -3   6  578.30   23.79
   0   3  -6  541.52   22.34
   0  -3   5 3178.32  127.60
   0   3  -5 3187.58  126.93
   0  -3   5 3264.41  127.02
   0  -3   5 3278.05  126.81
   0  -3   4    9.32    1.34
   0  -3   4    7.58    1.01
   0   3  -4    7.90    0.90
   0  -3   4   10.24    0.96
   0  -3   3  584.36   25.43
   0  -3   3  639.17   25.17
   0   3  -3  635.93   25.30
   0  -3   3  632.72   24.99
   0  -3   2 1099.32   42.41
   0   3  -2 1016.08   42.51
   0   3  -2 1079.69   42.51
   0  -3   2 1079.85   42.26
   0   3  -1   52.42    2.70
   0  -3   1   48.90    2.57
   0  -3   1   54.51    2.64
   0   3   0  367.88   14.80
   0   3   0  354.71   14.73
   0   3   0  361.75   14.79
   0   3   1  921.61   37.65
   0   3   1  950.59   37.61
   0   3   1  983.21   37.92
   0   3   2 1078.47   41.81
   0  -3  -2 1036.07   41.60
   0   3   2 1052.90   41.88
   0   3   3  496.85   20.56
   0   3   3  510.90   20.65
   0  -3  -3  527.96   20.47
   0  -3  -3  495.77   20.34
   0   3   4  277.59   12.00
   0  -3  -4  289.43   11.90
   0  -3  -4  289.88   11.77
   0   3   4  305.20   12.22
   0   3   4  272.75   11.91
   0   3   5  451.50   19.10
   0  -3  -5  454.35   18.73
   0  -3  -5  462.39   18.69
   0   3   5  486.65   18.95
   0   3   5  445.21   19.15
   0   3   6  185.87    8.83
   0  -3  -6  191.66    8.36
   0  -3  -6  199.25    8.35
   0   3   6  191.52    8.61
   0   3   6  192.09    8.83
   0   3   7   37.24    2.79
   0  -3  -7   36.97    2.28
   0  -3  -7   36.32    2.33
   0   3   7   40.54    2.67
   0   3   7   40.08    2.80
   0   3   8  514.05   22.55
   0  -3  -8  526.77   21.72
   0  -3  -8  543.31   21.77
   0   3   8  539.54   22.39
   0   3   8  527.35   22.50
   0  -3  -9    0.56    0.51
   0   3   9   -0.46    1.01
   0  -3  -9    1.46    0.71
   0   3   9    0.41    0.94
   0   3   9   -0.64    0.85
   0  -3 -10  438.04   18.15
   0   3  10  442.86   19.51
   0  -3 -10  444.47   18.37
   0   3  10  444.11   19.33
   0   3  10  409.77   19.16
   0   3  11    3.78    1.22
   0  -3 -11    1.70    0.87
   0   3  11    2.57    1.27
   0   3  11    2.97    0.73
   0   3  11    3.25    0.91
   0  -3 -11    2.55    0.95
   0  -3 -11    3.24    0.97
   0   3  11    1.35    0.86
   0  -3 -11    3.60    0.93
   0   3  12  102.59    6.51
   0   3  12  111.29    5.58
   0   3  12  107.06    5.85
   0   3  12  103.15    5.29
   0  -3 -12  103.63    5.55
   0  -3 -12  112.64    5.76
   0   3  12  112.03    6.91
   0   3  12  104.23    5.91
   0  -3 -12  108.55    5.69
   0  -3 -12  115.14    5.79
   0  -3 -12  106.46    5.27
   0   3  13    7.25    1.35
   0   3  13   10.14    1.74
   0  -3 -13   10.29    1.46
   0  -3 -13   12.11    1.61
   0   3  13   11.14    1.29
   0   3  13   13.62    2.33
   0   3  13    7.79    1.52
   0   3  13    9.68    1.71
   0  -3 -13   11.10    1.62
   0  -3 -13    7.83    1.16
   0  -3 -13    9.83    1.48
   0   3  14    6.45    1.35
   0   3  14    8.81    1.64
   0   3  14    4.92    1.07
   0   3  14    6.24    1.85
   0   3  14    7.83    1.60
   0   3  14    8.12    1.68
   0  -3 -14    8.66    1.52
   0  -3 -14    6.84    1.33
   0  -3 -14    7.58    1.33
   0  -3 -14    3.74    1.01
   0  -3 -14    6.32    1.39
   0   3  15   33.08    2.85
   0   3  15   44.56    3.09
   0   3  15   36.29    3.18
   0   3  15   40.57    2.69
   0  -3 -15   40.35    3.07
   0   3  15   40.15    3.43
   0   3  15   34.01    3.18
   0  -3 -15   44.03    3.21
   0  -3 -15   43.92    2.77
   0  -3 -15   39.83    2.91
   0  -3 -16   51.07    3.29
   0   3  16   51.30    3.49
   0   3  16   51.62    3.49
   0  -3 -16   54.62    3.27
   0   3  16   53.56    3.99
   0   3  16   56.53    3.92
   0   3  16   52.67    3.57
   0  -3 -16   55.38    3.64
   0  -3 -16   55.55    3.68
   0   3  17    4.40    1.13
   0   3  17    2.34    0.92
   0  -3 -17    0.98    0.99
   0  -3 -17    4.51    1.22
   0   3  17    1.79    1.23
   0   3  17    3.60    1.34
   0   3  17    1.14    1.02
   0  -3 -17    4.06    1.18
   0  -3 -17    2.68    0.93
   0   3  18   -0.12    0.71
   0   3  18   -0.25    0.80
   0  -3 -18    0.67    0.84
   0  -3 -18   -0.14    0.85
   0   3  18   -0.19    1.08
   0   3  18   -1.36    1.14
   0  -3 -18   -0.10    0.71
   0   3  18    1.49    0.94
   0  -3 -18   -0.64    0.79
   0  -3 -19   15.13    1.32
   0   3  19   17.17    1.47
   0   3  19   13.01    1.59
   0   3  19   16.05    1.71
   0  -3 -19   12.37    1.13
   0   3  19   13.60    1.33
   0  -3 -19   15.03    1.69
   0  -3 -19   15.22    1.42
   0  -3 -19   16.21    1.47
   0   3  20    6.53    0.78
   0  -3 -20    8.96    1.07
   0   3  20    7.81    0.98
   0  -4  18    4.89    0.86
   0   4 -18    4.89    0.56
   0  -4  18    3.72    0.77
   0  -4  18    4.17    0.68
   0  -4  17   38.94    2.37
   0   4 -17   40.65    2.41
   0  -4  17   37.67    2.66
   0  -4  17   46.76    2.59
   0  -4  16   11.26    1.38
   0   4 -16   12.73    1.50
   0   4 -16   15.44    1.56
   0  -4  16   11.48    1.43
   0  -4  16   11.58    1.68
   0  -4  15    0.20    1.18
   0  -4  15    0.14    0.92
   0   4 -15    3.37    1.14
   0   4 -15    0.31    0.92
   0  -4  15   -0.46    1.00
   0   4 -15    0.41    0.56
   0   4 -14   20.85    2.24
   0  -4  14   18.80    2.04
   0   4 -14   26.39    2.30
   0   4 -14   22.98    2.30
   0  -4  14   28.57    2.33
   0   4 -13   63.63    3.95
   0   4 -13   60.53    3.61
   0   4 -13   63.06    4.07
   0  -4  13   57.25    3.45
   0  -4  13   53.10    3.63
   0   4 -12  616.36   24.66
   0   4 -12  617.58   24.53
   0   4 -12  568.73   24.14
   0   4 -12  611.88   24.56
   0  -4  12  542.32   25.82
   0   4 -12  521.36   25.17
   0  -4  12  595.54   24.24
   0  -4  12  557.35   23.92
   0  -4  11  172.62    7.98
   0   4 -11  158.23    7.76
   0   4 -11  158.10    8.01
   0  -4  11  156.60    7.54
   0  -4  11  167.52    7.81
   0  -4  11  150.92    9.46
   0  -4  11  147.70    9.06
   0   4 -11  180.12    8.11
   0   4 -11  177.16    8.23
   0   4 -11  147.68    8.59
   0  -4  10  166.89    7.69
   0   4 -10  160.39    7.80
   0   4 -10  144.83    7.48
   0  -4  10  150.31    7.44
   0  -4  10  158.18    7.34
   0  -4  10  144.82    7.95
   0  -4  10  147.77    9.05
   0  -4  10  180.92    8.42
   0  -4  10  182.75    9.16
   0   4 -10  172.26    7.81
   0   4 -10  161.95    7.88
   0   4 -10  157.53    8.50
   0  -4   9  780.61   29.62
   0  -4   9  725.41   29.24
   0   4  -9  780.87   29.73
   0  -4   9  763.63   30.24
   0   4  -9  632.17   29.31
   0   4  -9  704.01   29.65
   0  -4   9  744.79   30.88
   0  -4   9  703.06   31.24
   0   4  -9  733.74   30.49
   0  -4   9  706.37   29.60
   0  -4   8    3.81    1.07
   0  -4   8    4.39    1.41
   0   4  -8    2.36    1.08
   0   4  -8    3.12    0.87
   0  -4   8    2.02    1.33
   0  -4   7  101.40    5.94
   0  -4   7  114.13    5.68
   0  -4   7  102.41    6.23
   0  -4   6  384.47   16.00
   0  -4   6  359.70   16.59
   0  -4   5  412.35   16.34
   0  -4   5  412.28   16.63
   0  -4   5  357.35   17.00
   0   4  -5  384.67   16.23
   0  -4   4 4165.52  157.50
   0  -4   4 4109.32  157.76
   0   4  -4 3902.50  157.43
   0   4  -4 3894.16  157.91
   0  -4   3    6.17    0.83
   0  -4   3    5.33    0.99
   0   4  -3    4.11    0.84
   0   4  -3    4.39    0.92
   0  -4   2    5.33    0.82
   0   4  -2    4.81    0.90
   0  -4   2    5.79    0.91
   0  -4   2    4.59    0.83
   0   4  -2    4.03    0.79
   0   4  -1   58.37    3.12
   0  -4   1   54.31    2.92
   0   4   0 2250.91   93.08
   0   4   0 2388.54   93.20
   0   4   0 2473.54   93.22
   0   4   1  162.05    7.14
   0   4   1  156.96    7.19
   0  -4  -1  161.69    7.00
   0   4   2    1.94    0.78
   0   4   2    2.77    0.74
   0   4   2    2.09    0.79
   0  -4  -2    2.76    0.71
   0  -4  -2    2.00    0.70
   0   4   3 1291.75   49.91
   0   4   3 1246.24   49.97
   0  -4  -3 1230.32   49.59
   0   4   4  238.55   10.48
   0  -4  -4  239.89   10.17
   0   4   4  244.96   10.62
   0   4   5   50.62    3.12
   0  -4  -5   56.35    2.92
   0   4   5   57.97    3.41
   0  -4  -5   53.85    2.95
   0   4   5   55.46    3.09
   0  -4  -6  444.84   18.46
   0  -4  -6  433.87   18.63
   0   4   6  464.87   19.18
   0  -4  -6  453.61   18.59
   0   4   6  470.58   18.87
   0   4   7   15.87    1.88
   0  -4  -7   17.54    1.57
   0  -4  -7   18.70    1.45
   0  -4  -7   17.51    1.55
   0   4   7   18.11    1.74
   0   4   8   15.36    1.99
   0  -4  -8   15.58    1.36
   0   4   8   17.77    2.12
   0  -4  -8   18.00    1.57
   0  -4  -8   15.44    1.52
   0   4   8   16.58    1.82
   0   4   9   88.87    5.48
   0   4   9   97.27    5.40
   0   4   9   97.25    5.68
   0  -4  -9   89.22    4.50
   0  -4  -9   88.78    4.73
   0   4  10  120.77    6.56
   0   4  10  104.95    5.32
   0  -4 -10  113.93    5.60
   0   4  10  113.00    5.69
   0  -4 -10  103.32    5.49
   0  -4 -10  102.85    5.41
   0   4  10  118.93    6.42
   0   4  10  106.98    5.45
   0  -4 -10  103.86    5.47
   0   4  10  116.11    6.64
   0   4  11    4.05    1.55
   0  -4 -11    2.28    0.81
   0   4  11    3.69    1.21
   0   4  11    4.57    1.43
   0  -4 -11    1.90    0.86
   0  -4 -11    4.36    1.00
   0   4  11    4.50    0.86
   0  -4 -11    2.67    0.95
   0   4  11    2.27    0.92
   0  -4 -11    2.11    0.91
   0   4  11    2.28    1.19
   0   4  11    3.63    1.06
   0   4  11    3.13    0.89
   0  -4 -12   34.76    2.62
   0   4  12   29.92    2.68
   0   4  12   34.97    3.42
   0   4  12   34.48    2.78
   0   4  12   28.18    2.16
   0   4  12   31.68    2.53
   0   4  12   37.28    2.58
   0   4  12   27.33    2.43
   0  -4 -12   32.21    2.61
   0  -4 -12   33.66    2.61
   0  -4 -12   34.75    2.62
   0   4  12   39.19    3.66
   0  -4 -13    0.18    0.89
   0  -4 -13    1.67    1.04
   0  -4 -13    0.86    0.93
   0   4  13   -0.18    0.90
   0   4  13    2.30    1.22
   0   4  13    1.14    0.92
   0   4  13    0.35    0.87
   0  -4 -13    0.65    0.65
   0  -4 -13    0.77    0.73
   0   4  13    1.10    0.99
   0   4  13    1.47    1.35
   0   4  13    2.99    1.55
   0  -4 -14    3.78    0.94
   0  -4 -14    5.06    1.12
   0   4  14    6.37    1.60
   0  -4 -14    3.68    1.19
   0   4  14    3.59    1.09
   0   4  14    3.05    1.15
   0  -4 -14    5.22    1.34
   0  -4 -14    5.44    1.32
   0   4  14    4.16    1.34
   0   4  14    4.43    1.75
   0   4  14    5.16    1.53
   0  -4 -15   10.15    1.34
   0   4  15    7.33    1.68
   0  -4 -15    9.20    1.43
   0  -4 -15   10.60    1.65
   0   4  15    9.48    1.52
   0   4  15    8.21    1.48
   0  -4 -15    8.44    1.50
   0  -4 -15   11.52    1.72
   0   4  15    6.77    1.53
   0   4  15    8.22    1.80
   0  -4 -16   11.57    1.43
   0   4  16   13.26    1.73
   0   4  16   12.20    1.64
   0  -4 -16   12.93    1.62
   0  -4 -16   15.70    1.86
   0   4  16   10.95    1.83
   0   4  16   16.34    2.21
   0   4  16   14.96    2.05
   0  -4 -16   10.18    1.56
   0   4  17   18.51    1.83
   0   4  17   16.00    1.76
   0  -4 -17   18.59    1.91
   0  -4 -17   18.97    1.69
   0   4  17   19.04    2.34
   0  -4 -17   16.98    1.71
   0  -4 -17   20.38    2.02
   0   4  17   22.07    2.29
   0  -4 -18   12.96    1.26
   0   4  18   14.00    1.82
   0   4  18   14.52    1.78
   0  -4 -18   12.11    1.44
   0  -4 -18   10.57    1.41
   0   4  18   12.45    1.38
   0   4  18    9.91    1.32
   0  -4 -18   10.33    1.64
   0  -4 -19   57.63    2.84
   0   4  19   53.51    3.40
   0  -4 -19   58.19    3.12
   0   4  19   59.00    3.14
   0  -4 -19   55.49    3.06
   0  -4 -19   53.94    3.39
   0   4  19   55.88    3.00
   0   4  20   25.36    1.75
   0  -5  17    4.45    0.69
   0  -5  17    3.94    0.84
   0   5 -17    4.84    0.57
   0  -5  17    3.31    0.70
   0   5 -16   81.24    4.03
   0  -5  16   89.49    4.33
   0  -5  16   85.19    4.62
   0   5 -16   92.84    4.52
   0  -5  16   82.30    4.35
   0  -5  16   91.20    4.87
   0   5 -15  232.86   10.39
   0  -5  15  224.52   10.16
   0  -5  15  232.22   10.64
   0  -5  15  222.17   10.20
   0  -5  15  249.57   11.04
   0   5 -15  223.72   10.12
   0  -5  14    4.36    1.19
   0  -5  14    4.16    1.16
   0   5 -14    3.83    1.08
   0   5 -14    5.96    1.33
   0  -5  14    4.86    1.63
   0  -5  13  132.04    7.15
   0   5 -13  118.50    6.18
   0   5 -13  122.83    6.41
   0  -5  13  114.19    6.09
   0  -5  13  114.90    5.81
   0   5 -12   40.60    3.19
   0   5 -12   40.82    3.05
   0  -5  12   39.00    2.90
   0  -5  12   39.61    2.71
   0   5 -12   39.87    3.00
   0  -5  12   40.02    3.03
   0  -5  11    6.21    1.24
   0  -5  11    6.37    1.16
   0   5 -11    6.66    1.53
   0   5 -11    5.62    1.27
   0  -5  11    4.35    1.28
   0  -5  11    6.31    1.81
   0   5 -11    5.22    0.91
   0   5 -11    7.58    1.50
   0   5 -10   56.79    3.74
   0  -5  10   58.39    3.59
   0  -5  10   62.11    3.52
   0  -5  10   59.33    4.28
   0  -5  10   59.77    4.77
   0  -5  10   65.75    3.86
   0   5 -10   49.54    4.20
   0   5 -10   63.38    3.86
   0   5  -9   71.50    4.27
   0  -5   9   69.81    3.95
   0  -5   9   74.40    4.73
   0  -5   9   70.54    5.15
   0  -5   9   77.50    4.29
   0  -5   9   68.93    4.26
   0   5  -9   86.76    5.20
   0   5  -9   77.24    4.36
   0   5  -8    1.50    0.83
   0   5  -8    0.66    0.91
   0   5  -8    1.69    0.87
   0  -5   8    1.25    0.84
   0  -5   8    1.37    1.06
   0  -5   8    1.87    0.99
   0  -5   8    0.79    0.63
   0   5  -8    0.99    0.96
   0  -5   7  377.23   16.79
   0  -5   7  372.99   15.63
   0  -5   7  377.14   16.22
   0  -5   7  351.50   15.37
   0   5  -7  380.53   15.79
   0   5  -7  372.95   15.59
   0   5  -7  367.53   15.88
   0  -5   6  433.31   18.52
   0  -5   5    4.14    1.12
   0   5  -5    7.12    1.35
   0  -5   5    5.45    0.95
   0  -5   4  103.34    5.17
   0   5  -4   95.70    5.29
   0  -5   4   99.25    4.86
   0  -5   3  122.56    5.90
   0  -5   3  125.28    5.85
   0   5  -3  123.22    6.09
   0  -5   3  113.60    5.61
   0   5  -2   44.44    2.73
   0  -5   2   46.72    2.81
   0  -5   2   46.06    2.73
   0   5  -2   45.05    2.93
   0  -5   2   45.95    2.63
   0  -5   1   14.73    1.33
   0   5  -1   13.06    1.46
   0   5  -1   12.00    1.48
   0  -5   1   12.10    1.23
   0  -5   0 1277.77   50.08
   0   5   0 1275.44   50.38
   0   5   0 1262.46   50.44
   0   5   0 1224.00   50.33
   0  -5  -1   15.92    1.40
   0   5   1   11.94    1.31
   0   5   1   13.24    1.50
   0   5   1   13.44    1.46
   0  -5  -2 1411.93   57.11
   0   5   2 1461.02   57.34
   0   5   2 1457.47   57.46
   0  -5  -3 1924.28   77.48
   0  -5  -3 1980.31   77.50
   0   5   3 2017.96   78.10
   0   5   3 1946.70   77.86
   0  -5  -4    3.70    0.78
   0   5   4    3.10    0.98
   0   5   5   15.20    1.72
   0  -5  -5   17.15    1.47
   0   5   5   17.79    1.59
   0   5   5   20.15    1.84
   0   5   6   16.74    1.63
   0   5   6   14.50    1.76
   0  -5  -6   17.07    1.50
   0  -5  -6   16.13    1.52
   0   5   7    0.81    0.78
   0   5   7    0.82    0.96
   0  -5  -7    0.46    0.58
   0  -5  -7    0.26    0.68
   0   5   8    1.67    0.98
   0  -5  -8    0.28    0.64
   0  -5  -8    0.36    0.50
   0   5   8   -0.69    0.96
   0   5   9   45.62    3.61
   0  -5  -9   43.45    2.67
   0  -5  -9   42.99    2.87
   0  -5  -9   44.07    2.80
   0   5   9   36.19    2.65
   0   5   9   41.88    2.92
   0   5   9   43.49    3.32
   0   5  10    2.99    1.01
   0  -5 -10    3.84    0.96
   0   5  10    6.10    1.21
   0   5  10    6.05    1.39
   0   5  10    3.65    1.07
   0  -5 -10    4.50    0.99
   0  -5 -10    2.35    0.93
   0  -5 -10    3.52    0.92
   0   5  10    3.98    0.92
   0   5  10    1.46    1.22
   0  -5 -11   -0.16    0.77
   0  -5 -11    0.80    0.94
   0   5  11   -0.31    0.92
   0   5  11    0.56    0.98
   0   5  11    0.19    0.86
   0   5  11    0.58    0.97
   0  -5 -11   -0.15    0.75
   0  -5 -11    0.65    0.81
   0  -5 -11   -0.34    0.75
   0   5  11    0.16    0.76
   0   5  11    0.14    0.75
   0   5  11    0.32    1.09
   0   5  12    2.74    1.09
   0  -5 -12    4.13    1.16
   0  -5 -12    4.60    1.23
   0   5  12    1.88    1.00
   0   5  12    4.58    1.45
   0  -5 -12    3.52    1.06
   0  -5 -12    4.30    1.03
   0   5  12    1.77    1.44
   0   5  12    2.01    1.25
   0  -5 -12    4.07    1.09
   0   5  12    3.00    1.07
   0   5  12    2.21    1.03
   0  -5 -13    3.56    1.18
   0   5  13    4.17    1.22
   0  -5 -13    4.68    1.23
   0   5  13    2.54    1.27
   0   5  13    2.46    1.43
   0  -5 -13    1.94    1.07
   0  -5 -13    3.36    1.18
   0  -5 -13    2.70    0.85
   0  -5 -13    3.91    1.01
   0   5  13    4.16    1.71
   0   5  13    3.50    1.19
   0   5  13    3.41    1.16
   0  -5 -14   53.62    3.67
   0  -5 -14   59.77    3.85
   0  -5 -14   50.36    3.60
   0   5  14   52.30    3.97
   0  -5 -14   62.70    3.87
   0   5  14   54.89    3.69
   0   5  14   63.31    4.13
   0   5  14   57.30    3.58
   0   5  14   51.99    3.67
   0  -5 -14   52.92    3.33
   0  -5 -15  221.23   10.48
   0  -5 -15  233.72   10.46
   0  -5 -15  227.36   10.40
   0   5  15  221.84   10.45
   0   5  15  226.47   11.02
   0   5  15  214.01   10.77
   0   5  15  222.88   10.77
   0   5  15  212.99   10.38
   0   5  15  215.23   10.21
   0  -5 -15  240.06   10.11
   0  -5 -16    9.12    1.64
   0  -5 -16   10.86    1.56
   0   5  16   12.40    1.81
   0   5  16    9.29    1.85
   0  -5 -16   11.98    1.60
   0   5  16   11.69    1.65
   0   5  16   12.99    1.88
   0   5  16   11.98    1.51
   0   5  16   10.77    1.52
   0  -5 -16   12.64    1.43
   0  -5 -17  236.62   10.74
   0   5  17  261.47   11.57
   0  -5 -17  249.97   10.58
   0  -5 -17  249.14   10.91
   0  -5 -17  239.48   10.94
   0   5  17  230.25   10.68
   0   5  17  243.39   10.86
   0  -5 -18   52.13    3.12
   0   5  18   45.54    2.87
   0   5  18   53.56    3.06
   0   5  18   54.59    3.54
   0  -5 -18   52.90    2.83
   0  -5 -18   50.47    3.35
   0  -5 -18   51.36    3.08
   0  -5 -18   52.82    3.15
   0  -5 -19   -0.37    0.59
   0   5  19    0.66    0.84
   0  -5 -19    0.82    0.66
   0   5  19    0.53    0.51
   0  -5 -19    0.37    0.49
   0   5  20   13.26    1.16
   0  -6  16    8.49    0.97
   0  -6  16    6.88    0.88
   0  -6  16    7.22    1.09
   0  -6  16    8.10    1.17
   0   6 -16    8.00    0.99
   0   6 -15   61.15    2.94
   0  -6  15   53.39    3.22
   0  -6  15   62.34    3.32
   0  -6  15   47.47    3.20
   0   6 -15   61.28    3.44
   0  -6  15   59.73    3.61
   0  -6  15   70.29    3.92
   0  -6  14   67.28    3.69
   0  -6  14   58.02    3.58
   0   6 -14   58.43    3.22
   0  -6  14   72.93    4.36
   0   6 -13   41.56    2.83
   0  -6  13   46.79    3.01
   0  -6  13   38.71    2.65
   0  -6  13   45.20    3.63
   0  -6  12  154.70    7.79
   0  -6  12  174.62    8.81
   0   6 -12  160.79    7.77
   0  -6  12  150.92    7.48
   0  -6  12  161.60    7.77
   0   6 -12  173.17    8.06
   0  -6  11    2.43    1.10
   0  -6  11    2.92    1.17
   0  -6  11    1.85    0.99
   0  -6  11    1.63    1.34
   0   6 -11    1.87    0.93
   0   6 -11    2.45    0.72
   0   6 -11    2.44    1.14
   0   6 -10    2.62    1.10
   0   6 -10    1.37    0.85
   0   6 -10    2.00    1.13
   0  -6  10    1.86    1.01
   0  -6  10    4.46    1.60
   0  -6  10    0.81    1.24
   0   6 -10    2.79    1.14
   0  -6  10    1.98    0.96
   0  -6  10    3.30    1.11
   0  -6  10    2.40    1.10
   0   6 -10    2.32    0.80
   0   6  -9  196.14    9.30
   0   6  -9  196.50    9.18
   0   6  -9  180.58    8.91
   0  -6   9  200.37    9.05
   0  -6   9  182.62    9.64
   0  -6   9  218.50   10.08
   0  -6   9  198.98    8.80
   0  -6   9  169.46    9.14
   0   6  -9  179.58    9.95
   0  -6   9  186.07   10.24
   0   6  -9  196.52    8.65
   0   6  -8   43.01    3.00
   0  -6   8   42.13    3.45
   0  -6   8   49.30    3.75
   0  -6   8   43.00    2.80
   0   6  -8   47.84    3.26
   0   6  -8   50.77    3.09
   0   6  -8   49.94    3.21
   0  -6   8   42.70    2.99
   0  -6   8   43.24    3.80
   0   6  -8   40.77    2.70
   0   6  -7   57.13    3.60
   0  -6   7   60.64    3.47
   0   6  -7   62.91    3.63
   0   6  -7   59.96    3.77
   0   6  -7   63.95    3.89
   0   6  -7   68.67    3.54
   0  -6   7   70.69    4.42
   0  -6   7   71.82    4.79
   0  -6   7   53.58    4.00
   0  -6   7   62.99    3.70
   0  -6   6  352.83   14.50
   0  -6   6  332.73   15.06
   0   6  -6  325.80   15.32
   0  -6   6  352.87   14.28
   0   6  -6  341.78   14.45
   0   6  -6  320.92   14.63
   0   6  -6  312.17   14.54
   0   6  -6  373.20   15.23
   0  -6   6  333.49   14.35
   0  -6   5    5.00    1.17
   0  -6   5    4.12    0.91
   0   6  -5    4.83    1.23
   0  -6   4   42.09    3.06
   0  -6   4   46.85    2.84
   0   6  -4   43.02    3.25
   0  -6   3  574.09   23.77
   0  -6   3  568.81   23.45
   0   6  -3  568.63   24.01
   0  -6   2  458.71   18.42
   0   6  -2  400.25   18.15
   0  -6   2  461.26   18.29
   0   6  -2  437.70   18.72
   0  -6   1  333.49   13.86
   0   6  -1  313.11   13.76
   0  -6   1  328.66   13.77
   0   6  -1  313.21   14.17
   0   6  -1  325.17   14.29
   0   6   0 2172.49   88.15
   0   6   0 2202.33   88.03
   0  -6   0 2241.08   87.67
   0  -6   0 2247.26   87.82
   0   6   1    0.56    0.66
   0   6   1    0.78    0.75
   0   6   1    0.34    0.87
   0  -6  -1   -0.11    0.63
   0  -6  -1    1.04    0.87
   0   6   2   29.39    2.24
   0   6   2   36.15    2.67
   0   6   2   29.05    2.41
   0  -6  -2   34.08    2.33
   0   6   3 1597.47   64.57
   0  -6  -3 1625.11   64.13
   0   6   4  340.47   15.14
   0   6   4  345.53   14.96
   0  -6  -4  336.28   14.49
   0   6   5  236.68   10.89
   0   6   5  218.39   10.66
   0  -6  -5  239.39   10.33
   0  -6  -6  278.00   12.10
   0   6   6  265.20   12.44
   0  -6  -6  277.88   12.02
   0   6   6  275.53   12.59
   0   6   6  275.98   12.22
   0   6   7   21.00    2.13
   0  -6  -7   18.45    1.79
   0   6   7   15.09    1.74
   0  -6  -7   17.10    1.64
   0   6   8   29.95    2.21
   0   6   8   33.70    2.79
   0   6   8   28.70    2.21
   0  -6  -8   34.74    2.51
   0  -6  -8   31.91    2.31
   0  -6  -8   31.37    2.29
   0   6   8   28.22    2.67
   0  -6  -9    7.92    1.16
   0  -6  -9   10.35    1.32
   0  -6  -9    8.41    1.30
   0   6   9    8.23    1.22
   0  -6  -9   10.31    1.31
   0   6   9    9.99    1.51
   0   6   9   12.53    1.73
   0  -6  -9    8.68    1.30
   0   6   9    9.42    1.20
   0   6   9    8.27    1.26
   0  -6  -9    9.36    1.20
   0   6   9   12.79    2.00
   0  -6 -10    2.00    0.94
   0  -6 -10    2.50    0.82
   0   6  10    4.13    1.29
   0   6  10    3.67    1.14
   0  -6 -10    3.11    0.98
   0   6  10    3.01    0.94
   0  -6 -10    3.01    1.00
   0  -6 -10    2.29    0.88
   0   6  10    3.12    1.22
   0   6  10    3.35    0.83
   0  -6 -11   25.63    2.22
   0  -6 -11   23.21    2.03
   0  -6 -11   22.76    1.97
   0  -6 -11   23.19    2.22
   0   6  11   21.54    2.59
   0   6  11   23.88    2.32
   0   6  11   20.13    2.21
   0   6  11   20.09    2.03
   0  -6 -11   23.89    2.20
   0  -6 -11   23.39    2.15
   0   6  11   23.46    2.89
   0   6  11   20.45    1.89
   0  -6 -12   13.83    1.67
   0  -6 -12   16.48    1.88
   0  -6 -12   12.70    1.52
   0   6  12    9.39    1.94
   0   6  12   14.69    2.00
   0   6  12   10.88    1.75
   0  -6 -12    9.06    1.54
   0   6  12   14.13    1.78
   0  -6 -12   10.56    1.63
   0   6  12   12.75    2.26
   0   6  12   15.37    1.67
   0  -6 -13    1.53    0.91
   0  -6 -13    2.41    1.09
   0  -6 -13    1.96    0.89
   0   6  13   -1.05    1.18
   0   6  13    1.36    1.18
   0   6  13    2.60    1.23
   0   6  13    3.64    1.10
   0  -6 -13    0.94    1.11
   0  -6 -13    0.74    1.13
   0  -6 -13    0.59    0.84
   0   6  13    2.01    0.96
   0   6  13    2.40    1.20
   0   6  13    2.67    1.44
   0   6  14   55.54    3.88
   0  -6 -14   70.12    4.15
   0   6  14   56.62    4.16
   0   6  14   63.58    4.02
   0   6  14   58.46    3.70
   0  -6 -14   63.88    4.00
   0  -6 -14   63.14    3.54
   0  -6 -14   66.51    4.06
   0  -6 -14   59.83    3.83
   0   6  14   54.63    4.08
   0   6  15  136.35    7.22
   0   6  15  158.15    7.66
   0  -6 -15  148.20    7.56
   0   6  15  140.57    7.84
   0  -6 -15  163.29    7.58
   0  -6 -15  158.62    7.67
   0  -6 -15  157.31    7.72
   0   6  15  154.26    7.60
   0  -6 -15  159.75    7.23
   0   6  16  100.64    5.31
   0   6  16   92.60    5.01
   0  -6 -16  105.71    5.36
   0   6  16   88.58    5.50
   0  -6 -16   99.57    5.35
   0  -6 -16   97.84    5.20
   0  -6 -16  101.13    4.96
   0  -6 -16  103.79    5.42
   0   6  16   94.28    5.25
   0   6  17   63.78    3.63
   0  -6 -17   59.44    3.61
   0   6  17   61.64    4.02
   0   6  17   55.42    3.80
   0   6  17   58.64    3.52
   0   6  17   58.36    3.37
   0  -6 -17   63.27    3.58
   0  -6 -17   63.36    3.66
   0  -6 -17   61.08    3.29
   0  -6 -17   55.11    3.67
   0  -6 -18   78.32    4.10
   0   6  18   77.86    3.98
   0   6  18   82.70    4.16
   0   6  18   79.41    4.19
   0   6  18   88.14    4.68
   0  -6 -18   87.70    3.98
   0  -6 -18   76.96    4.20
   0  -6 -19    0.21    0.40
   0   6  19    0.35    0.69
   0  -6 -19    0.84    0.59
   0   6  19   -0.07    0.47
   0  -7  16   15.18    1.21
   0  -7  15   26.50    2.05
   0  -7  15   26.74    1.73
   0  -7  15   26.76    1.67
   0  -7  15   23.60    1.85
   0  -7  14    0.82    1.00
   0  -7  14    0.11    0.73
   0  -7  14   -0.21    0.71
   0   7 -13    1.53    0.96
   0  -7  13    0.10    0.68
   0  -7  13    0.80    0.83
   0  -7  13    0.80    1.10
   0  -7  13    0.25    0.82
   0  -7  12   31.14    2.91
   0  -7  12   27.70    2.15
   0  -7  12   26.40    2.31
   0  -7  12   26.92    2.29
   0   7 -12   28.53    2.49
   0   7 -12   33.67    2.53
   0   7 -11    0.19    0.95
   0   7 -11   -0.15    0.63
   0  -7  11   -0.25    1.39
   0  -7  11    0.55    0.88
   0  -7  11    0.79    0.97
   0  -7  11   -0.66    1.07
   0   7 -11    0.73    0.97
   0   7 -10  119.43    5.89
   0   7 -10  120.50    6.16
   0  -7  10  137.97    7.22
   0   7 -10  124.14    6.54
   0   7 -10  123.32    6.49
   0  -7  10  120.41    6.32
   0  -7  10  124.30    6.13
   0  -7  10  118.57    6.22
   0   7  -9   12.90    1.80
   0   7  -9   11.68    1.46
   0   7  -9   14.80    1.91
   0  -7   9   10.22    1.54
   0  -7   9   10.29    1.48
   0  -7   9   14.75    2.27
   0   7  -9   14.61    1.49
   0   7  -9   13.59    2.03
   0   7  -8    0.58    1.03
   0   7  -8    1.39    0.75
   0  -7   8    0.26    0.94
   0  -7   8   -1.32    1.18
   0   7  -8    0.92    0.68
   0  -7   8    0.84    0.88
   0   7  -8   -0.19    0.99
   0   7  -8    0.64    0.84
   0  -7   8   -0.25    1.17
   0   7  -8    0.61    1.06
   0  -7   8    0.17    0.98
   0   7  -7    3.18    1.08
   0   7  -7    2.14    1.08
   0   7  -7    3.25    1.00
   0   7  -7    1.78    1.15
   0  -7   7    1.58    1.00
   0  -7   7    2.74    1.13
   0  -7   7    4.39    1.42
   0   7  -7    3.12    0.83
   0  -7   7    3.77    1.20
   0  -7   7    1.74    0.91
   0  -7   6  188.30    8.71
   0  -7   6  196.43    8.85
   0   7  -6  205.64   10.21
   0   7  -6  195.10   10.07
   0   7  -6  203.78    8.89
   0  -7   6  194.75    9.75
   0  -7   6  187.17    8.90
   0   7  -6  193.88    9.02
   0   7  -6  197.57    9.30
   0  -7   6  202.98    9.74
   0  -7   6  200.97    9.08
   0  -7   5  299.11   12.89
   0   7  -5  303.49   14.27
   0   7  -5  303.80   14.21
   0   7  -5  311.92   13.01
   0   7  -5  342.63   14.06
   0  -7   5  296.17   13.03
   0  -7   5  309.37   13.90
   0  -7   5  287.23   13.64
   0   7  -5  294.69   13.38
   0   7  -5  307.27   13.18
   0  -7   5  292.95   13.13
   0   7  -4  297.05   12.94
   0   7  -4  284.06   13.09
   0   7  -4  288.55   13.10
   0   7  -4  306.66   13.57
   0  -7   4  299.75   12.80
   0  -7   4  313.51   13.63
   0  -7   4  302.74   12.69
   0   7  -4  309.16   13.94
   0   7  -4  308.20   14.02
   0  -7   4  288.43   13.05
   0  -7   3  177.25    8.32
   0  -7   3  183.17    8.04
   0   7  -3  175.96    8.67
   0  -7   3  179.33    8.71
   0   7  -3  164.61    8.87
   0   7  -3  176.54    8.32
   0   7  -3  179.27    8.18
   0  -7   2   21.85    1.95
   0  -7   2   21.60    2.04
   0   7  -2   21.87    2.29
   0  -7   1  308.82   13.30
   0  -7   1  292.94   13.30
   0   7  -1  302.81   13.78
   0   7  -1  314.62   14.03
   0  -7   0   84.79    4.53
   0   7   0   86.42    5.06
   0   7   0   82.35    4.88
   0  -7   0   84.16    4.69
   0  -7   0   75.34    4.40
   0   7   1    6.83    1.32
   0   7   1    4.71    1.24
   0  -7  -1    4.92    1.01
   0  -7  -1    6.16    1.21
   0   7   2    0.21    0.94
   0  -7  -2    0.79    0.76
   0  -7  -2    0.27    0.66
   0   7   3   11.81    1.73
   0  -7  -3   13.17    1.54
   0   7   4  550.99   24.33
   0  -7  -4  585.96   23.81
   0   7   5   40.11    3.26
   0  -7  -5   42.25    2.88
   0   7   6    1.23    0.82
   0   7   6    0.23    0.86
   0  -7  -6    0.34    0.68
   0   7   6    1.45    0.84
   0   7   6    1.38    0.75
   0  -7  -6    0.33    0.74
   0   7   7    3.27    1.02
   0   7   7    2.75    0.94
   0  -7  -7    3.71    1.00
   0  -7  -7    3.84    1.01
   0   7   7    2.55    0.88
   0   7   7    2.87    0.83
   0  -7  -7    4.41    1.00
   0  -7  -8  498.98   20.48
   0   7   8  508.22   20.49
   0   7   8  492.18   21.24
   0  -7  -8  522.00   20.51
   0   7   8  431.64   20.47
   0  -7  -8  489.25   20.54
   0  -7  -8  483.70   20.46
   0  -7  -8  524.58   20.97
   0   7   8  471.42   20.48
   0   7   8  488.97   20.24
   0  -7  -8  501.87   20.83
   0  -7  -9   68.48    3.96
   0  -7  -9   66.59    3.99
   0  -7  -9   76.42    4.02
   0   7   9   68.69    4.58
   0   7   9   72.67    3.98
   0  -7  -9   68.48    3.96
   0  -7  -9   67.43    4.22
   0   7   9   59.55    3.89
   0   7   9   63.14    3.70
   0  -7  -9   69.20    4.15
   0  -7 -10    7.63    1.38
   0   7  10   11.21    1.74
   0  -7 -10    7.66    1.35
   0   7  10    7.90    1.37
   0  -7 -10    7.46    1.35
   0  -7 -10    6.69    1.27
   0  -7 -10    7.36    1.31
   0   7  10    4.82    0.97
   0   7  10    6.00    1.31
   0  -7 -11   87.01    4.73
   0  -7 -11   75.36    4.38
   0   7  11   68.53    5.13
   0  -7 -11   78.36    4.68
   0  -7 -11   79.26    4.58
   0   7  11   79.27    4.53
   0  -7 -11   77.04    4.50
   0   7  11   78.73    4.32
   0  -7 -12 1140.96   46.35
   0  -7 -12 1184.63   46.69
   0   7  12 1075.24   47.71
   0  -7 -12 1087.48   46.64
   0  -7 -12 1175.16   46.67
   0   7  12 1174.69   46.58
   0  -7 -12 1216.13   46.68
   0   7  12 1133.90   46.25
   0  -7 -13  169.79    7.80
   0   7  13  158.67    8.34
   0   7  13  162.46    7.99
   0  -7 -13  166.26    8.12
   0  -7 -13  165.95    8.10
   0   7  13  156.54    7.70
   0  -7 -14  150.96    7.06
   0   7  14  143.71    7.72
   0  -7 -14  151.03    7.49
   0   7  14  148.45    7.37
   0   7  14  139.32    7.05
   0   7  14  152.75    7.47
   0  -7 -14  151.08    7.44
   0  -7 -15  107.43    5.56
   0  -7 -15  106.30    5.59
   0   7  15  103.81    5.50
   0   7  15   96.84    5.14
   0   7  15   95.72    5.74
   0   7  15   94.09    5.27
   0  -7 -15   99.38    5.52
   0   7  15  106.01    5.50
   0  -7 -15  105.36    5.18
   0   7  16    2.84    1.07
   0   7  16    3.19    0.92
   0   7  16    4.23    1.34
   0  -7 -16    2.88    1.08
   0  -7 -16    4.19    0.98
   0  -7 -16    3.05    1.12
   0   7  16    2.80    1.03
   0  -7 -16    3.44    1.15
   0  -7 -17    0.38    0.81
   0   7  17    0.62    0.78
   0  -7 -17    1.19    0.81
   0   7  17    0.96    0.64
   0   7  17    2.10    0.91
   0   7  17   -0.16    0.92
   0  -7 -17    0.38    0.86
   0  -7 -17   -0.30    0.70
   0  -7 -17    0.37    0.65
   0  -7 -18    6.78    1.05
   0  -7 -18   10.79    1.13
   0   7  18    8.21    1.06
   0  -7 -18    9.42    1.18
   0  -7 -18    9.87    0.95
   0   7  18    7.84    0.86
   0   7  18    8.79    1.05
   0  -7 -19    0.47    0.46
   0   7  19    0.46    0.47
   0  -7 -19    0.28    0.49
   0   8 -14   52.69    2.74
   0  -8  14   50.27    2.93
   0   8 -14   49.81    2.48
   0  -8  14   52.63    2.68
   0  -8  13    9.64    1.03
   0  -8  13   11.23    1.27
   0  -8  13    9.14    1.11
   0  -8  13    8.60    1.40
   0   8 -13   10.18    1.26
   0   8 -12   12.52    1.54
   0  -8  12   10.43    1.40
   0  -8  12    9.71    1.20
   0  -8  12   11.22    1.72
   0   8 -12   12.65    1.52
   0  -8  11   12.57    1.57
   0  -8  11   11.73    1.43
   0  -8  11   11.78    1.50
   0  -8  11   12.68    1.88
   0   8 -11   11.27    1.56
   0   8 -11   12.87    1.66
   0   8 -10   20.00    2.09
   0   8 -10   15.85    1.49
   0  -8  10   16.41    2.25
   0  -8  10   18.94    1.83
   0  -8  10   17.79    1.92
   0   8 -10   16.62    2.00
   0   8  -9    7.85    1.48
   0   8  -9    8.64    1.18
   0  -8   9    9.25    1.78
   0  -8   9    8.48    1.34
   0   8  -9    7.91    1.47
   0  -8   9    8.57    1.48
   0   8  -8    4.48    1.20
   0  -8   8    3.85    1.16
   0   8  -8    2.89    0.84
   0   8  -8    3.31    1.07
   0   8  -8    3.64    1.29
   0  -8   8    2.20    1.33
   0  -8   8    3.74    1.15
   0  -8   7   23.08    2.84
   0  -8   7   33.51    3.06
   0  -8   7   25.21    2.02
   0  -8   7   28.02    2.25
   0  -8   7   20.49    2.52
   0   8  -7   27.85    2.17
   0   8  -7   21.50    2.76
   0   8  -7   24.15    2.90
   0   8  -7   31.75    2.41
   0   8  -7   20.08    2.20
   0  -8   7   28.15    2.42
   0  -8   6   22.19    2.21
   0  -8   6   25.05    2.25
   0  -8   6   28.19    2.79
   0  -8   6   24.92    2.03
   0  -8   6   25.61    2.13
   0   8  -6   29.60    2.21
   0  -8   6   26.09    2.59
   0   8  -6   29.44    2.48
   0   8  -6   25.59    2.25
   0   8  -6   19.67    2.62
   0   8  -6   25.33    2.97
   0  -8   5   11.55    1.75
   0  -8   5   10.19    1.37
   0  -8   5   11.87    1.85
   0   8  -5    8.16    1.41
   0  -8   5    9.53    1.47
   0   8  -5   12.21    2.00
   0   8  -5    9.59    1.88
   0   8  -5   12.08    1.66
   0   8  -5   11.81    1.93
   0  -8   5   12.52    1.59
   0  -8   5    9.90    1.29
   0   8  -5   11.09    1.53
   0   8  -5   12.98    1.75
   0   8  -5   11.34    1.39
   0   8  -4  862.38   34.38
   0   8  -4  828.87   34.10
   0   8  -4  812.69   34.26
   0  -8   4  837.10   33.82
   0   8  -4  865.85   34.89
   0  -8   4  813.15   33.92
   0  -8   4  812.65   34.53
   0   8  -4  862.34   33.98
   0  -8   4  846.13   34.92
   0   8  -4  845.80   35.50
   0   8  -4  815.02   35.26
   0  -8   3  100.12    5.71
   0  -8   3   97.72    5.56
   0   8  -3  101.89    5.94
   0  -8   3   96.99    5.25
   0   8  -3  110.18    5.14
   0  -8   3  106.68    5.22
   0   8  -3  109.23    5.49
   0   8  -3  105.95    5.63
   0   8  -3  104.78    5.58
   0   8  -3   99.60    6.22
   0   8  -3  107.88    5.36
   0  -8   2  164.79    7.79
   0   8  -2  151.15    7.59
   0   8  -2  159.00    7.71
   0   8  -2  153.12    7.50
   0  -8   2  153.31    7.21
   0   8  -2  157.57    7.13
   0   8  -2  165.97    8.16
   0  -8   2  153.18    7.33
   0   8  -2  160.87    7.38
   0   8  -2  150.27    8.29
   0  -8   1    7.59    1.31
   0   8  -1    8.02    1.29
   0   8  -1    7.90    1.31
   0   8  -1    7.08    1.04
   0  -8   1    6.80    1.12
   0  -8   1    7.53    1.15
   0   8  -1    6.86    1.43
   0  -8   1    8.61    1.24
   0  -8   1    6.28    1.31
   0  -8   1    9.12    1.35
   0   8  -1    5.89    1.18
   0   8  -1    7.28    1.52
   0   8  -1    7.12    1.60
   0  -8   0  208.82    9.47
   0  -8   0  204.54    9.71
   0  -8   0  190.90    8.88
   0   8   0  206.34    9.30
   0   8   0  193.19    9.38
   0   8   0  207.25    8.87
   0  -8   0  200.91    8.91
   0   8   0  200.45    8.88
   0   8   0  201.62   10.20
   0   8   0  197.32   10.00
   0  -8   0  198.22    8.99
   0  -8   0  209.80    9.04
   0   8   0  191.08    9.67
   0  -8   0  194.17    9.44
   0   8   1   76.07    4.80
   0   8   1   80.47    5.10
   0   8   1   73.55    3.89
   0  -8  -1   75.42    3.99
   0  -8  -1   78.66    4.59
   0  -8  -1   71.65    4.26
   0   8   1   67.21    4.25
   0  -8  -1   76.79    4.03
   0   8   1   60.84    4.38
   0  -8  -1   78.24    4.47
   0   8   2   21.01    2.07
   0  -8  -2   23.97    1.91
   0  -8  -2   26.38    1.95
   0   8   2   20.62    2.44
   0  -8  -2   22.80    2.04
   0  -8  -2   24.61    2.33
   0   8   2   20.87    1.77
   0   8   3   16.59    1.75
   0   8   3   13.99    1.69
   0  -8  -3   17.85    1.64
   0  -8  -3   15.27    1.55
   0   8   3   16.78    1.51
   0   8   3   17.76    2.29
   0  -8  -3   20.86    2.11
   0  -8  -3   17.94    1.78
   0   8   3   19.66    1.66
   0   8   4   -0.16    0.74
   0   8   4    0.34    0.71
   0  -8  -4    0.91    0.79
   0   8   4    0.13    0.62
   0   8   4    0.35    0.61
   0   8   4    1.05    1.14
   0  -8  -4    0.94    0.88
   0  -8  -4    0.38    0.70
   0  -8  -5  186.14    8.63
   0   8   5  176.50    8.91
   0   8   5  194.75    9.81
   0  -8  -5  192.79    8.73
   0  -8  -5  184.61    8.62
   0   8   5  199.23    9.16
   0   8   5  197.35    8.73
   0   8   5  192.54    8.48
   0   8   5  200.02    8.64
   0  -8  -5  201.41    9.26
   0   8   5  178.88    8.79
   0  -8  -6   42.13    2.74
   0   8   6   36.35    2.83
   0   8   6   37.16    3.37
   0   8   6   41.85    2.67
   0   8   6   46.42    3.15
   0  -8  -6   39.45    3.00
   0  -8  -6   41.02    3.07
   0   8   6   42.54    2.77
   0   8   6   39.43    2.53
   0  -8  -6   42.17    2.74
   0  -8  -6   37.26    2.69
   0   8   6   38.97    2.82
   0   8   7  116.69    6.24
   0  -8  -7  120.21    5.97
   0   8   7  112.76    6.13
   0  -8  -7  125.67    6.09
   0  -8  -7  122.44    6.40
   0  -8  -7  130.00    6.53
   0   8   7  118.10    6.03
   0   8   7  121.23    5.78
   0   8   7  120.74    6.51
   0   8   7  116.08    5.95
   0  -8  -7  122.14    5.96
   0  -8  -7  121.72    5.98
   0   8   8    5.71    1.27
   0  -8  -8    4.62    1.08
   0   8   8    4.39    1.15
   0  -8  -8    5.66    1.15
   0  -8  -8    6.68    1.30
   0   8   8    4.13    1.12
   0   8   8    3.99    0.95
   0   8   8    4.72    1.10
   0  -8  -8    3.96    1.03
   0   8   8    6.76    1.18
   0  -8  -8    3.35    1.06
   0  -8  -9   27.95    2.31
   0  -8  -9   31.30    2.57
   0   8   9   30.46    2.46
   0   8   9   28.99    2.18
   0  -8  -9   27.01    2.38
   0  -8  -9   30.42    2.47
   0   8   9   28.11    2.76
   0  -8  -9   29.47    2.60
   0   8   9   27.10    2.47
   0   8   9   28.17    2.29
   0  -8  -9   26.66    2.27
   0   8  10    1.35    0.99
   0   8  10    0.41    0.74
   0   8  10    0.35    0.90
   0  -8 -10    1.96    1.04
   0   8  10   -0.27    0.88
   0   8  10   -0.21    1.02
   0  -8 -10   -0.62    0.76
   0  -8 -10    1.63    0.98
   0  -8 -10   -0.50    0.94
   0  -8 -10    0.18    1.10
   0   8  10    0.66    0.91
   0   8  11    4.87    1.26
   0   8  11    6.37    1.42
   0   8  11    5.91    1.11
   0  -8 -11    4.59    1.20
   0   8  11    5.80    1.53
   0   8  11    3.49    1.40
   0  -8 -11    7.07    1.47
   0   8  11    5.97    1.33
   0  -8 -11    6.16    1.35
   0  -8 -11    6.07    1.32
   0  -8 -11    7.67    1.43
   0   8  12   71.54    4.63
   0  -8 -12   76.15    4.46
   0  -8 -12   93.14    4.93
   0  -8 -12   77.76    4.60
   0   8  12   81.05    4.73
   0   8  12   78.55    4.35
   0  -8 -12   79.49    4.65
   0   8  12   77.58    4.57
   0  -8 -13    0.75    1.07
   0   8  13    0.68    1.02
   0  -8 -13   -0.18    1.05
   0  -8 -13   -0.17    0.99
   0  -8 -13    0.91    0.89
   0   8  13    0.18    0.95
   0   8  13    0.83    0.83
   0  -8 -14    5.60    1.25
   0  -8 -14    6.27    1.32
   0   8  14    6.71    1.27
   0  -8 -14    7.91    1.21
   0   8  14    5.55    1.32
   0  -8 -14    5.15    1.39
   0  -8 -14    7.38    1.40
   0  -8 -14    7.84    1.23
   0   8  14    8.50    1.22
   0   8  15    5.98    1.03
   0   8  15    7.62    1.60
   0  -8 -15    7.89    1.39
   0   8  15    6.38    1.28
   0  -8 -15    8.62    1.31
   0  -8 -15    7.43    1.12
   0  -8 -15    6.86    1.25
   0  -8 -16   74.74    4.14
   0   8  16   72.38    4.03
   0   8  16   73.86    4.38
   0   8  16   80.28    4.56
   0  -8 -16   71.87    4.07
   0   8  16   78.39    4.13
   0   8  16   68.54    3.71
   0  -8 -16   72.30    3.89
   0  -8 -16   75.26    3.81
   0  -8 -17   12.31    1.43
   0   8  17   14.10    1.38
   0   8  17   18.10    1.80
   0   8  17   13.20    1.58
   0  -8 -17   15.04    1.24
   0  -8 -17   17.62    1.55
   0  -8 -17   14.75    1.46
   0   8  17   12.55    1.35
   0   8  17   13.31    1.12
   0  -8 -17   12.87    1.24
   0   8  18    0.15    0.51
   0  -8 -18    0.27    0.41
   0  -8 -18    1.06    0.64
   0   8  18   -0.23    0.49
   0  -8 -18    0.17    0.56
   0  -9  13   21.96    1.70
   0  -9  13   23.31    1.58
   0   9 -13   23.24    1.56
   0   9 -13   24.80    1.50
   0   9 -12  136.19    5.99
   0  -9  12  126.30    5.89
   0  -9  12  121.09    5.67
   0  -9  12  122.91    6.15
   0   9 -12  126.88    5.60
   0   9 -11    0.54    0.77
   0   9 -11   -0.26    0.74
   0  -9  11    0.12    0.78
   0  -9  11    0.42    0.68
   0  -9  11    1.51    1.05
   0   9 -11    1.09    0.60
   0   9 -10  178.75    8.12
   0  -9  10  176.77    8.27
   0  -9  10  174.95    8.40
   0  -9  10  177.07    8.87
   0   9 -10  190.03    8.60
   0   9 -10  206.81    8.76
   0   9  -9  282.26   12.81
   0   9  -9  279.82   12.30
   0  -9   9  286.63   12.66
   0   9  -9  290.84   12.34
   0  -9   9  294.92   12.57
   0  -9   9  291.79   13.25
   0   9  -8   26.35    2.32
   0   9  -8   27.09    2.23
   0  -9   8   23.30    2.11
   0   9  -8   26.44    2.00
   0  -9   8   26.48    2.37
   0   9  -8   23.84    1.97
   0  -9   8   22.89    2.53
   0   9  -7   72.65    4.24
   0   9  -7   71.30    4.37
   0  -9   7   74.46    4.14
   0   9  -7   68.69    3.85
   0  -9   7   65.90    4.17
   0  -9   7   64.94    4.59
   0   9  -7   72.19    4.03
   0  -9   7   72.51    3.93
   0  -9   6  489.37   20.42
   0  -9   6  492.75   20.37
   0  -9   6  461.43   20.13
   0   9  -6  472.02   20.31
   0  -9   6  478.76   21.04
   0  -9   6  483.04   20.55
   0   9  -6  496.68   20.76
   0   9  -6  473.86   20.66
   0   9  -6  524.66   20.69
   0  -9   5    1.35    1.07
   0  -9   5    1.91    1.06
   0  -9   5    1.10    1.04
   0   9  -5    0.91    0.82
   0  -9   5    3.42    1.26
   0  -9   5    1.25    0.93
   0   9  -5    2.99    1.28
   0   9  -5    1.86    0.97
   0  -9   5    1.53    0.93
   0   9  -5    1.68    1.07
   0   9  -5    3.27    1.14
   0   9  -5    1.92    1.08
   0   9  -5    2.94    1.24
   0   9  -5    1.04    1.20
   0  -9   4   40.05    3.56
   0  -9   4   46.19    3.49
   0   9  -4   39.67    3.80
   0   9  -4   41.72    3.97
   0   9  -4   44.56    3.54
   0  -9   4   45.84    3.09
   0   9  -4   42.77    3.57
   0   9  -4   45.56    3.15
   0   9  -4   40.26    3.21
   0   9  -4   44.89    3.25
   0  -9   4   47.51    3.23
   0   9  -4   49.71    3.14
   0  -9   4   47.14    3.01
   0   9  -3  241.44   12.05
   0  -9   3  245.75   10.73
   0   9  -3  239.41   11.50
   0  -9   3  223.40   11.07
   0   9  -3  239.14   10.74
   0  -9   3  240.61   10.57
   0   9  -3  241.51   10.87
   0   9  -3  222.17   10.83
   0   9  -3  235.86   11.03
   0   9  -2  724.03   28.18
   0  -9   2  665.94   28.81
   0   9  -2  697.87   28.60
   0   9  -2  672.10   28.60
   0   9  -2  701.37   28.79
   0  -9   2  685.13   28.27
   0   9  -2  696.33   29.30
   0  -9   2  696.63   28.40
   0  -9   2  695.03   29.36
   0  -9   2  660.96   28.79
   0   9  -2  695.52   28.45
   0   9  -2  679.45   29.74
   0   9  -1  113.93    5.56
   0  -9   1  106.01    6.04
   0  -9   1  123.72    6.66
   0  -9   1  109.70    6.18
   0   9  -1  114.71    5.99
   0   9  -1  113.47    6.13
   0   9  -1  105.57    5.92
   0  -9   1  110.73    5.66
   0   9  -1  119.87    5.94
   0   9  -1  122.29    6.62
   0  -9   1  120.82    5.86
   0   9  -1  110.33    7.05
   0   9  -1  113.03    6.85
   0  -9   0    8.96    1.63
   0  -9   0    7.14    1.30
   0  -9   0    6.15    1.08
   0  -9   0    6.58    1.23
   0   9   0    7.92    1.27
   0  -9   0    8.06    1.39
   0   9   0    5.90    1.26
   0   9   0    7.85    1.31
   0   9   0    8.57    1.13
   0  -9   0    6.32    1.25
   0   9   0    5.53    1.43
   0  -9   0    7.91    1.27
   0   9   0    9.37    1.45
   0   9   0    6.97    1.76
   0   9   0    6.02    1.50
   0   9   1   81.99    4.20
   0  -9  -1   78.83    4.86
   0   9   1   67.39    4.39
   0   9   1   73.84    4.61
   0  -9  -1   82.61    4.31
   0  -9  -1   84.63    4.41
   0  -9  -1   75.77    4.33
   0   9   1   72.77    4.93
   0  -9  -1   79.71    4.97
   0  -9  -1   85.23    4.76
   0  -9  -1   74.52    4.25
   0   9   1   87.46    4.57
   0   9   1   75.63    4.19
   0   9   1   81.23    5.53
   0   9   2   64.30    4.16
   0   9   2   63.58    3.64
   0  -9  -2   66.63    3.85
   0   9   2   61.37    4.38
   0  -9  -2   64.46    4.08
   0  -9  -2   67.95    4.41
   0  -9  -2   65.71    3.81
   0  -9  -2   70.15    4.40
   0   9   2   60.06    4.77
   0   9   2   70.16    3.81
   0  -9  -3  107.83    6.03
   0  -9  -3  105.29    5.68
   0   9   3  109.12    5.30
   0   9   3  103.87    6.59
   0  -9  -3  103.40    5.39
   0   9   3  103.77    5.56
   0   9   3   96.88    5.67
   0  -9  -3  104.40    5.40
   0   9   3  112.14    5.78
   0   9   3  103.71    5.33
   0  -9  -4   69.23    4.31
   0  -9  -4   60.32    3.83
   0   9   4   60.95    3.53
   0   9   4   56.68    3.90
   0   9   4   63.07    3.63
   0  -9  -4   61.95    3.69
   0   9   4   60.20    3.81
   0   9   4   58.23    4.56
   0   9   4   67.41    4.08
   0  -9  -4   58.99    3.62
   0  -9  -5    0.45    0.88
   0   9   5    0.19    0.87
   0   9   5    1.71    1.00
   0   9   5    0.15    0.78
   0  -9  -5    0.14    0.72
   0   9   5    0.27    0.69
   0   9   5    0.18    0.80
   0  -9  -5    0.22    0.86
   0  -9  -5    1.22    0.69
   0  -9  -5   -0.15    0.83
   0   9   5   -0.31    0.93
   0   9   6  102.37    5.77
   0   9   6  103.08    5.83
   0   9   6  107.41    5.35
   0   9   6  109.11    5.63
   0  -9  -6  106.54    6.08
   0  -9  -6  117.83    5.80
   0  -9  -6  106.22    5.60
   0   9   6  105.44    5.49
   0  -9  -6  113.98    6.14
   0  -9  -6  115.47    5.70
   0   9   6  104.77    5.87
   0   9   6  108.58    6.73
   0  -9  -7   49.55    3.58
   0  -9  -7   51.35    3.68
   0   9   7   47.15    3.11
   0   9   7   51.14    3.02
   0   9   7   51.93    3.34
   0   9   7   45.78    3.34
   0  -9  -7   53.95    3.34
   0  -9  -7   46.61    3.27
   0  -9  -7   48.26    3.24
   0   9   7   46.16    3.44
   0  -9  -8   13.47    1.72
   0  -9  -8   17.34    1.94
   0  -9  -8   16.08    1.97
   0   9   8   13.94    1.62
   0  -9  -8   16.53    1.70
   0  -9  -8   18.02    1.90
   0   9   8   15.43    1.56
   0   9   8   14.30    1.73
   0   9   8   18.78    2.11
   0   9   8   16.61    1.93
   0   9   9    6.12    1.38
   0   9   9    7.82    1.22
   0   9   9    8.21    1.41
   0  -9  -9    5.88    1.21
   0  -9  -9    7.46    1.41
   0  -9  -9    8.08    1.30
   0  -9  -9    7.16    1.41
   0  -9  -9    7.90    1.54
   0   9   9    9.32    1.60
   0   9  10  222.62   10.27
   0   9  10  206.02    9.76
   0   9  10  240.10   10.71
   0  -9 -10  228.60   10.14
   0   9  10  222.50   10.14
   0  -9 -10  216.64   10.10
   0  -9 -10  225.01   10.32
   0  -9 -10  225.05   10.23
   0   9  10  199.68   10.28
   0   9  11  289.43   13.18
   0   9  11  317.74   13.73
   0   9  11  317.10   14.05
   0  -9 -11  309.44   13.54
   0   9  11  321.16   13.61
   0  -9 -11  303.48   13.56
   0   9  11  293.64   13.77
   0  -9 -11  308.06   13.75
   0  -9 -11  310.88   13.62
   0  -9 -12    0.64    1.06
   0  -9 -12   -0.16    0.84
   0   9  12    0.43    1.03
   0   9  12    1.13    1.08
   0  -9 -12   -0.55    1.04
   0  -9 -12   -0.17    0.90
   0   9  12    0.16    0.88
   0  -9 -12    1.29    1.10
   0   9  12    0.18    1.12
   0   9  12    0.13    0.73
   0   9  13  229.02   10.43
   0   9  13  238.30   10.95
   0   9  13  228.01   11.18
   0  -9 -13  250.37   10.82
   0  -9 -13  243.58   11.06
   0  -9 -13  249.21   10.88
   0  -9 -13  245.37   10.92
   0   9  13  244.28   10.85
   0  -9 -13  235.33   10.77
   0   9  13  235.43   10.93
   0  -9 -14   54.74    3.39
   0  -9 -14   50.26    3.20
   0   9  14   51.52    3.01
   0   9  14   56.08    3.40
   0  -9 -14   56.92    3.46
   0  -9 -14   54.80    3.32
   0  -9 -14   52.35    3.21
   0  -9 -14   54.87    3.51
   0  -9 -15   55.71    3.21
   0  -9 -15   55.10    3.40
   0  -9 -15   57.03    3.09
   0  -9 -15   49.29    3.18
   0  -9 -15   53.02    3.29
   0   9  15   56.91    3.29
   0  -9 -16    5.10    0.85
   0  -9 -16    4.85    1.02
   0  -9 -16    3.71    0.92
   0   9  16    5.05    0.97
   0  -9 -16    4.38    0.87
   0   9  16    5.63    1.20
   0   9  17   87.75    4.95
   0   9  17  102.59    5.10
   0  -9 -17  106.34    4.63
   0   9  17  111.96    4.89
   0  -9 -17   99.54    4.66
   0  -9 -17  103.88    4.86
   0   9  17  108.14    4.82
   0   9  18   94.80    4.42
   0  10 -12   53.65    2.42
   0 -10  12   48.05    2.53
   0  10 -11   32.81    1.88
   0 -10  11   26.94    2.05
   0 -10  11   30.11    1.87
   0  10 -11   29.41    1.92
   0 -10  10  105.62    5.85
   0 -10  10  123.28    5.62
   0 -10  10  122.81    5.71
   0 -10  10  125.35    5.71
   0  10 -10  119.58    5.70
   0 -10   9   80.13    4.72
   0 -10   9   89.02    4.52
   0 -10   9   84.04    4.40
   0  10  -9   89.72    4.57
   0 -10   9   85.32    4.51
   0 -10   8    8.43    1.30
   0 -10   8    8.64    1.32
   0 -10   8    9.76    1.55
   0 -10   8    8.13    1.40
   0  10  -8    7.50    1.25
   0  10  -8    7.94    1.08
   0 -10   7  268.84   11.64
   0 -10   7  249.84   11.32
   0 -10   7  258.87   12.10
   0 -10   7  259.71   11.74
   0  10  -7  258.25   11.76
   0  10  -7  282.43   11.80
   0  10  -7  264.89   11.90
   0  10  -7  267.67   11.54
   0 -10   6   -0.26    0.73
   0 -10   6    0.58    0.96
   0 -10   6   -0.21    1.02
   0  10  -6   -0.44    0.83
   0 -10   6    0.99    1.10
   0  10  -6   -0.34    0.91
   0  10  -6    0.32    0.92
   0  10  -6   -0.54    0.97
   0 -10   5    2.09    0.98
   0 -10   5    0.30    0.96
   0  10  -5    1.36    1.03
   0  10  -5    1.88    1.14
   0  10  -5    2.45    0.78
   0 -10   5    2.32    1.14
   0  10  -5    0.79    0.91
   0 -10   5    3.91    1.28
   0  10  -5    1.73    0.90
   0 -10   5    1.86    1.08
   0 -10   4    8.29    1.34
   0 -10   4   10.59    1.66
   0  10  -4    8.53    1.48
   0  10  -4    7.67    1.47
   0  10  -4    9.47    1.42
   0  10  -4    6.93    1.29
   0  10  -4    5.44    1.22
   0 -10   4    9.32    1.63
   0 -10   4    7.86    1.33
   0  10  -4    7.15    1.71
   0 -10   4   11.74    1.64
   0  10  -3  170.03    8.10
   0  10  -3  187.03    8.37
   0  10  -3  180.81    8.91
   0 -10   3  168.91    8.07
   0  10  -3  151.86    8.03
   0  10  -3  177.09    8.27
   0  10  -3  174.83    8.37
   0 -10   3  149.86    8.27
   0 -10   3  160.07    7.90
   0 -10   2  467.16   20.66
   0  10  -2  416.96   20.87
   0 -10   2  482.18   19.71
   0  10  -2  472.98   20.55
   0  10  -2  488.62   19.85
   0  10  -2  476.63   19.86
   0  10  -2  452.41   19.73
   0  10  -2  492.11   20.09
   0 -10   2  454.98   19.53
   0 -10   2  428.42   19.92
   0  10  -1  134.20    6.95
   0  10  -1  124.36    6.84
   0  10  -1  139.47    7.09
   0  10  -1  137.94    7.17
   0  10  -1  135.89    6.59
   0 -10   1  138.26    6.81
   0  10  -1  151.17    7.76
   0 -10   1  144.56    6.94
   0 -10   1  145.48    7.78
   0  10  -1  141.43    8.37
   0 -10   0    6.02    1.46
   0 -10   0    4.15    1.03
   0 -10   0    6.57    1.27
   0  10   0    5.20    1.30
   0  10   0    5.59    1.40
   0  10   0    3.22    0.88
   0 -10   0    4.23    1.25
   0 -10   0    4.28    1.17
   0  10   0    2.06    1.21
   0  10   0    5.05    1.26
   0 -10   0    4.67    1.29
   0  10   0    2.43    0.89
   0  10   0    1.78    1.16
   0 -10  -1    0.51    0.99
   0 -10  -1   -0.41    0.82
   0 -10  -1    2.22    1.01
   0 -10  -1    1.39    0.94
   0  10   1    1.45    0.97
   0 -10  -1    1.68    1.04
   0  10   1    1.01    1.13
   0  10   1    1.38    0.85
   0  10   1   -0.26    1.17
   0 -10  -1    0.49    0.94
   0 -10  -1    0.32    0.94
   0  10   1   -0.17    0.76
   0  10   1    0.35    1.01
   0  10   2  229.19   10.88
   0 -10  -2  227.89   11.20
   0 -10  -2  239.89   10.58
   0  10   2  232.68   10.37
   0  10   2  226.68   10.28
   0 -10  -2  226.95   10.80
   0 -10  -2  237.55   11.33
   0  10   2  214.96   11.94
   0 -10  -2  242.90   10.59
   0 -10  -2  234.74   10.60
   0  10   2  221.01   11.31
   0  10   3    2.03    1.00
   0  10   3    2.35    1.03
   0 -10  -3    1.24    1.08
   0 -10  -3    0.98    0.88
   0  10   3    2.05    0.82
   0  10   3    0.73    0.74
   0 -10  -3    1.13    1.09
   0  10   3   -0.52    1.30
   0 -10  -3    2.43    1.06
   0  10   3    2.77    1.35
   0 -10  -3    0.49    0.97
   0  10   4   99.57    5.17
   0  10   4   92.53    5.45
   0  10   4   98.56    6.56
   0 -10  -4  101.69    5.25
   0  10   4   99.60    5.65
   0 -10  -4  105.29    5.43
   0  10   4   91.38    5.94
   0  10   4  100.23    5.62
   0 -10  -4   99.86    5.91
   0 -10  -4  106.47    5.46
   0  10   4   99.46    5.27
   0  10   5   48.37    3.19
   0 -10  -5   52.91    3.37
   0  10   5   52.97    3.61
   0  10   5   46.57    3.37
   0 -10  -5   49.08    3.34
   0  10   5   47.42    3.51
   0 -10  -5   46.03    3.63
   0  10   5   40.77    3.98
   0  10   5   51.45    3.19
   0 -10  -6   17.34    1.95
   0  10   6   20.84    2.18
   0  10   6   17.48    1.74
   0  10   6   15.51    1.99
   0  10   6   14.43    1.92
   0  10   6   15.76    2.38
   0  10   6   18.72    1.89
   0 -10  -6   12.03    1.84
   0 -10  -6   15.98    1.93
   0 -10  -6   17.86    1.83
   0 -10  -6   18.39    2.14
   0 -10  -7  186.23    8.54
   0  10   7  182.82    8.83
   0  10   7  182.16    8.34
   0 -10  -7  191.13    8.66
   0 -10  -7  168.85    8.37
   0  10   7  177.14    8.73
   0  10   7  165.16    8.61
   0 -10  -7  162.85    8.91
   0  10   7  178.32    8.47
   0 -10  -8  282.95   12.23
   0  10   8  256.86   12.41
   0  10   8  301.47   12.34
   0  10   8  243.88   12.26
   0 -10  -8  274.43   12.21
   0 -10  -8  279.76   12.33
   0  10   8  274.88   12.05
   0  10   8  275.25   12.21
   0  10   8  247.52   12.25
   0  10   9   15.28    1.82
   0  10   9   13.55    1.92
   0 -10  -9   15.64    1.85
   0 -10  -9   13.53    1.75
   0  10   9   15.86    1.74
   0  10  10  208.82    9.91
   0 -10 -10  219.99    9.91
   0  10  10  251.82   10.73
   0  10  10  207.66   10.02
   0 -10 -10  230.34   10.19
   0 -10 -10  218.67   10.15
   0  10  10  202.62   10.07
   0  10  10  212.95   10.28
   0  10  11   55.26    3.71
   0  10  11   47.82    3.36
   0 -10 -11   52.47    3.46
   0 -10 -11   50.26    3.39
   0 -10 -11   52.87    3.25
   0  10  11   44.80    3.16
   0  10  11   47.62    3.41
   0  10  12   21.62    2.29
   0  10  12   21.87    2.10
   0 -10 -12   20.68    2.04
   0 -10 -12   20.60    2.00
   0  10  12   18.31    2.00
   0  10  12   18.98    1.87
   0 -10 -12   24.02    2.03
   0 -10 -13    2.16    1.00
   0  10  13    4.40    1.12
   0 -10 -13    2.82    1.04
   0 -10 -13    3.62    1.00
   0  10  13    5.79    1.34
   0 -10 -13    2.60    0.88
   0 -10 -13    3.93    1.06
   0  10  13    2.96    0.94
   0  10  13    5.73    1.16
   0 -10 -14   13.10    1.48
   0  10  14   14.47    1.77
   0  10  14   16.88    1.59
   0 -10 -14   15.16    1.68
   0 -10 -14   18.43    1.65
   0 -10 -14   15.06    1.50
   0 -10 -14   16.61    1.61
   0  10  14   16.84    1.65
   0 -10 -15   18.49    1.67
   0  10  15   15.07    1.67
   0  10  15   15.87    1.67
   0  10  15   14.21    1.37
   0 -10 -15   17.07    1.48
   0 -10 -15   15.05    1.31
   0 -10 -15   16.42    1.49
   0  10  15   15.59    1.49
   0 -10 -15   16.98    1.37
   0 -10 -16   34.26    1.93
   0 -10 -16   34.35    2.20
   0  10  16   34.48    2.29
   0 -10 -16   36.96    2.06
   0  10  16   33.96    2.02
   0 -10 -16   31.19    1.99
   0  10  17   41.97    2.35
   0  11 -10   12.48    0.90
   0 -11  10   14.06    1.06
   0 -11  10   13.51    1.12
   0  11  -9   23.60    1.50
   0 -11   9   22.25    1.73
   0 -11   9   20.19    1.63
   0 -11   9   24.73    1.69
   0 -11   9   22.45    1.66
   0 -11   8   64.97    3.43
   0 -11   8   65.24    3.45
   0  11  -8   64.59    3.22
   0  11  -8   69.19    3.63
   0 -11   8   64.32    3.48
   0 -11   7   10.11    1.27
   0 -11   7    9.26    1.27
   0 -11   7    7.73    1.31
   0  11  -7    7.61    0.99
   0  11  -7   11.57    1.46
   0 -11   7    8.64    1.29
   0 -11   6    8.33    1.34
   0  11  -6    7.04    1.08
   0 -11   6    7.46    1.25
   0  11  -6    8.97    1.35
   0  11  -6    6.92    1.20
   0 -11   6    5.65    1.19
   0  11  -6    8.47    1.00
   0  11  -6    6.41    1.10
   0 -11   6    6.84    1.09
   0  11  -5    0.14    0.67
   0 -11   5   -0.13    0.99
   0  11  -5    1.14    0.82
   0  11  -5   -0.15    0.83
   0  11  -5   -0.49    0.90
   0 -11   5    0.52    0.90
   0 -11   5   -0.61    1.01
   0 -11   5   -0.62    0.84
   0 -11   4  117.17    5.96
   0  11  -4  111.18    5.75
   0  11  -4  120.51    5.97
   0  11  -4  122.40    6.10
   0 -11   4  113.52    5.69
   0 -11   4   97.67    5.88
   0 -11   4  114.32    5.85
   0  11  -4  113.69    5.84
   0  11  -4  117.54    5.78
   0 -11   3   61.55    3.76
   0  11  -3   60.63    3.67
   0  11  -3   58.32    3.62
   0  11  -3   63.16    4.17
   0 -11   3   54.92    3.50
   0  11  -3   58.31    3.68
   0  11  -3   51.52    3.40
   0  11  -3   56.10    3.73
   0 -11   3   47.96    3.55
   0 -11   3   58.67    3.51
   0  11  -2    6.45    1.36
   0  11  -2    5.17    1.31
   0  11  -2   10.73    1.64
   0 -11   2    5.09    1.30
   0  11  -2    5.01    1.49
   0 -11   2    8.63    1.43
   0  11  -2    7.41    1.19
   0  11  -2    8.37    1.47
   0  11  -1   98.81    6.12
   0 -11   1  110.73    5.62
   0  11  -1  119.55    5.93
   0  11  -1   95.41    5.56
   0  11  -1   96.18    5.37
   0  11  -1  101.68    5.72
   0  11  -1  111.26    5.78
   0 -11   1  105.53    5.51
   0  11   0  875.01   36.49
   0 -11   0  882.34   35.64
   0  11   0  862.04   35.27
   0  11   0  876.17   35.83
   0  11   0  862.83   35.85
   0  11   0  850.24   35.76
   0 -11   0  900.35   35.58
   0 -11  -1  201.37    9.15
   0 -11  -1  200.35    9.24
   0  11   1  193.63    9.92
   0  11   1  197.01    8.90
   0 -11  -1  188.85    9.03
   0  11   1  200.05    9.46
   0  11   1  187.74    9.31
   0 -11  -2  417.88   17.56
   0 -11  -2  421.63   17.60
   0  11   2  388.73   18.32
   0 -11  -2  409.13   17.49
   0  11   2  415.24   17.31
   0  11   2  390.52   17.75
   0 -11  -2  409.56   17.44
   0  11   3   69.05    3.94
   0 -11  -3   71.74    4.23
   0  11   3   68.40    4.75
   0 -11  -3   67.67    4.12
   0 -11  -3   64.49    4.03
   0  11   3   67.06    3.83
   0  11   3   67.15    4.29
   0  11   3   66.76    4.26
   0  11   4   33.85    2.83
   0  11   4   27.68    2.68
   0 -11  -4   36.48    2.61
   0 -11  -4   32.81    2.72
   0  11   4   27.78    3.05
   0 -11  -4   36.50    2.77
   0  11   4   36.45    2.60
   0 -11  -4   39.17    2.83
   0  11   4   38.37    2.53
   0  11   4   33.62    2.81
   0  11   5  103.52    5.63
   0  11   5   95.97    5.50
   0 -11  -5  102.88    5.24
   0 -11  -5  103.71    5.43
   0 -11  -5   90.96    5.28
   0  11   5   94.61    5.99
   0  11   5   96.66    5.21
   0 -11  -5  102.04    5.43
   0  11   5   99.41    5.11
   0  11   5   77.99    5.27
   0  11   5  116.12    5.82
   0  11   6   55.19    3.59
   0  11   6   43.97    3.33
   0 -11  -6   44.42    3.09
   0  11   6   46.74    3.82
   0 -11  -6   47.62    3.31
   0  11   6   45.72    3.15
   0 -11  -6   52.59    3.44
   0  11   6   51.17    3.15
   0  11   6   53.34    3.54
   0  11   6   44.35    3.41
   0  11   7   -0.40    1.09
   0  11   7   -0.90    1.14
   0  11   7    0.16    0.83
   0 -11  -7    1.49    1.14
   0 -11  -7    0.14    0.91
   0 -11  -7   -0.71    1.14
   0  11   7    1.15    0.78
   0  11   7    0.98    0.96
   0  11   7    0.94    0.95
   0  11   8  173.42    8.80
   0 -11  -8  180.87    8.67
   0 -11  -8  193.71    8.94
   0 -11  -8  191.95    8.52
   0  11   8  195.54    9.10
   0 -11  -8  187.78    8.81
   0  11   8  191.57    8.78
   0  11   8  184.82    8.58
   0  11   8  155.87    8.77
   0  11   8  208.86    8.95
   0 -11  -9   21.85    2.17
   0 -11  -9   18.28    1.94
   0  11   9   22.47    2.25
   0 -11  -9   19.09    1.74
   0  11   9   19.71    1.86
   0  11   9   19.96    1.98
   0  11   9   22.22    2.21
   0 -11  -9   21.51    2.10
   0  11   9   19.40    1.84
   0 -11 -10    4.07    1.21
   0  11  10    3.79    1.05
   0 -11 -10    4.52    0.84
   0  11  10    5.98    1.45
   0  11  10    5.84    1.12
   0 -11 -10    4.51    1.18
   0  11  10    3.10    1.15
   0  11  11    7.90    1.30
   0 -11 -11    9.74    1.43
   0  11  11    8.66    1.46
   0 -11 -11    6.58    1.24
   0  11  11    8.71    1.25
   0  11  11    7.04    1.27
   0  11  12    7.27    1.19
   0  11  12    8.17    1.41
   0 -11 -12    6.73    1.27
   0 -11 -12    7.27    1.27
   0  11  12    7.88    1.16
   0  11  12    5.86    1.09
   0 -11 -13   14.06    1.49
   0  11  13   12.58    1.59
   0 -11 -13   16.28    1.55
   0  11  13   11.60    1.40
   0 -11 -13   13.04    1.42
   0 -11 -13   14.22    1.53
   0  11  13   11.36    1.27
   0 -11 -14   -0.46    0.69
   0 -11 -14    0.19    0.58
   0  11  14   -0.50    0.71
   0 -11 -14   -0.65    0.73
   0  11  14    0.17    0.60
   0  11  14    0.38    0.73
   0 -11 -14   -0.37    0.72
   0 -11 -15    3.05    0.59
   0 -11 -15    2.79    0.71
   0  11  15    4.35    0.65
   0  11  15    4.14    0.73
   0 -11 -15    3.78    0.75
   0  11  15    4.02    0.81
   0  11  15    4.07    0.84
   0 -11 -15    2.44    0.51
   0  11  16   14.25    1.15
   0 -12   8    1.67    0.59
   0  12  -8    1.64    0.56
   0 -12   8    2.36    0.58
   0 -12   8    0.94    0.53
   0 -12   7   44.65    2.61
   0  12  -7   50.63    2.72
   0 -12   7   43.08    2.51
   0 -12   7   48.37    2.61
   0 -12   6    0.74    0.75
   0 -12   6    0.48    0.78
   0 -12   6    1.97    0.73
   0  12  -6    1.10    0.70
   0  12  -5   31.46    2.15
   0  12  -5   30.49    2.18
   0 -12   5   25.12    1.89
   0 -12   5   28.68    2.17
   0  12  -5   27.29    2.01
   0 -12   5   30.43    2.07
   0  12  -4    2.30    0.87
   0  12  -4    2.20    0.93
   0  12  -4    1.38    0.81
   0 -12   4    2.38    1.01
   0 -12   4    2.64    0.89
   0  12  -3    1.45    0.78
   0 -12   3    1.46    0.93
   0  12  -3    0.72    0.76
   0  12  -3    1.40    0.91
   0 -12   3    1.57    1.04
   0 -12   3    2.20    0.93
   0  12  -3    0.70    0.83
   0 -12   3    1.10    0.83
   0  12  -2   11.70    1.46
   0 -12   2    8.41    1.31
   0  12  -2    8.46    1.41
   0  12  -2   10.98    1.45
   0 -12   2   10.58    1.49
   0 -12   2    7.61    1.29
   0  12  -2    6.27    1.22
   0 -12   2    9.53    1.38
   0  12  -2    8.29    1.49
   0  12  -1   56.32    3.54
   0  12  -1   55.35    3.51
   0  12  -1   56.82    3.58
   0  12  -1   54.18    3.49
   0  12  -1   54.86    3.84
   0 -12   1   54.54    3.44
   0 -12   1   54.22    3.30
   0 -12   1   54.94    3.39
   0 -12   0   18.04    1.83
   0 -12   0   15.18    1.73
   0  12   0   12.34    1.88
   0  12   0   14.70    1.71
   0  12   0   15.66    1.83
   0  12   0   14.91    1.84
   0  12   0   14.79    1.80
   0 -12  -1   23.42    2.22
   0  12   1   33.12    2.86
   0 -12  -1   31.73    2.53
   0  12   1   29.67    2.09
   0  12   1   30.83    2.45
   0 -12  -1   23.90    2.10
   0  12   1   24.97    2.32
   0  12   1   32.79    2.64
   0  12   2    9.18    1.74
   0 -12  -2   10.48    1.56
   0  12   2   10.23    1.50
   0 -12  -2    8.30    1.33
   0 -12  -2   12.50    1.61
   0  12   2   12.66    1.39
   0  12   3    0.70    1.16
   0 -12  -3    0.32    1.04
   0 -12  -3    0.31    1.03
   0  12   3    0.51    0.71
   0  12   3    1.35    0.90
   0  12   3   -0.17    0.98
   0 -12  -3    1.23    0.99
   0  12   3    0.19    1.03
   0 -12  -4   13.94    1.65
   0 -12  -4   12.83    1.68
   0 -12  -4   16.40    1.79
   0  12   4   12.28    1.92
   0 -12  -4   15.11    1.84
   0  12   4   12.46    1.46
   0  12   4   11.92    1.69
   0  12   4    9.91    1.68
   0  12   4   10.87    1.55
   0  12   4   11.84    1.72
   0  12   5    1.42    1.10
   0 -12  -5   -0.16    1.18
   0 -12  -5    0.92    1.06
   0  12   5    0.67    0.79
   0 -12  -5   -0.65    0.96
   0 -12  -5   -0.28    0.97
   0  12   5    0.54    0.98
   0  12   5   -0.19    1.01
   0  12   5    0.33    0.74
   0  12   5    0.69    1.04
   0 -12  -6    5.78    1.32
   0 -12  -6    7.65    1.50
   0  12   6    5.85    1.53
   0  12   6    7.28    1.21
   0  12   6    6.80    1.09
   0 -12  -6    5.44    1.16
   0 -12  -6    6.15    1.36
   0  12   6    7.24    1.38
   0  12   6    5.52    1.39
   0  12   6    5.49    1.29
   0  12   6    6.32    1.15
   0  12   7   18.00    1.90
   0 -12  -7   17.45    1.90
   0 -12  -7   20.72    1.78
   0 -12  -7   16.36    1.85
   0 -12  -7   15.14    1.80
   0  12   7   13.77    2.04
   0  12   7   16.44    1.65
   0  12   7   14.11    1.81
   0  12   7   17.15    1.80
   0  12   7   15.84    1.55
   0  12   8   12.87    1.60
   0 -12  -8   14.42    1.47
   0 -12  -8   11.98    1.70
   0  12   8   13.89    1.54
   0  12   8   12.03    1.34
   0  12   8   10.87    1.59
   0  12   8   13.72    1.54
   0 -12  -8   10.18    1.53
   0  12   8   13.94    1.92
   0 -12  -9   17.12    1.73
   0  12   9   11.94    1.76
   0  12   9   15.03    1.73
   0 -12  -9   12.14    1.29
   0 -12  -9   15.12    1.67
   0  12   9   15.60    1.60
   0  12   9   10.62    1.30
   0  12   9   13.50    1.45
   0  12   9   14.35    1.61
   0 -12 -10  145.98    6.39
   0  12  10  116.91    6.66
   0  12  10  141.11    6.53
   0  12  10  128.60    6.03
   0 -12 -10  119.85    6.07
   0 -12 -10  131.65    6.38
   0  12  10  127.80    6.17
   0  12  10  127.92    6.29
   0 -12 -11   34.13    2.35
   0  12  11   32.19    2.70
   0  12  11   33.82    2.16
   0  12  11   35.23    2.51
   0 -12 -11   37.24    2.33
   0  12  11   31.88    2.24
   0  12  11   35.52    2.34
   0 -12 -12   32.20    2.16
   0 -12 -12   34.74    2.31
   0  12  12   35.30    2.41
   0  12  12   35.29    2.08
   0  12  12   34.12    2.19
   0 -12 -12   33.82    2.30
   0  12  12   33.41    2.52
   0 -12 -13    0.17    0.65
   0 -12 -13    0.33    0.56
   0  12  13    0.40    0.49
   0  12  13   -0.49    0.58
   0  12  13    0.10    0.62
   0 -12 -13    0.56    0.65
   0 -12 -13    0.66    0.61
   0 -12 -14    7.36    0.75
   0 -12 -14    7.06    0.77
   0  12  14    5.28    0.80
   0 -12 -14    7.09    0.81
   0 -12 -14    7.36    0.80
   0  12  14    7.52    0.81
   0 -13   6   -0.12    0.44
   0  13  -5   69.56    3.23
   0  13  -5   58.09    2.98
   0 -13   5   65.15    3.22
   0  13  -4    3.83    0.62
   0 -13   4    4.11    0.88
   0  13  -4    4.25    0.78
   0  13  -4    4.46    0.84
   0 -13   4    4.50    0.73
   0 -13   3   26.76    1.83
   0  13  -3   23.51    1.76
   0  13  -3   25.32    1.85
   0  13  -3   24.94    1.80
   0 -13   3   24.26    1.85
   0 -13   3   24.23    1.74
   0 -13   2    8.66    1.22
   0 -13   2    6.48    1.15
   0 -13   2    8.75    1.14
   0 -13   2    8.43    1.09
   0  13  -2    8.31    1.10
   0  13  -2    8.08    1.15
   0 -13   2    9.11    1.14
   0  13  -2    8.55    1.13
   0  13  -2    8.74    1.17
   0 -13   1   11.02    1.38
   0 -13   1   10.68    1.48
   0 -13   1    8.88    1.22
   0 -13   1   10.15    1.20
   0  13  -1   10.56    1.23
   0  13  -1   12.36    1.33
   0 -13   1    8.01    1.20
   0  13  -1   10.12    1.28
   0  13  -1    9.92    1.28
   0 -13   0    1.94    0.93
   0 -13   0    2.87    0.90
   0 -13   0    1.32    0.74
   0  13   0    2.26    0.80
   0  13   0    1.27    0.82
   0 -13   0    1.66    0.91
   0  13   0    2.31    0.89
   0  13   0    2.49    0.90
   0 -13  -1   20.02    1.85
   0  13   1   22.48    2.09
   0  13   1   17.76    1.84
   0  13   1   22.65    2.00
   0  13   1   20.67    1.78
   0 -13  -1   21.58    1.70
   0 -13  -1   20.24    1.80
   0 -13  -2   21.91    1.84
   0 -13  -2   19.50    1.62
   0  13   2   17.98    2.00
   0 -13  -2   17.91    1.75
   0  13   2   18.63    1.89
   0  13   2   19.68    1.70
   0 -13  -2   19.93    1.69
   0 -13  -3   28.61    2.14
   0  13   3   27.12    2.44
   0 -13  -3   30.80    2.31
   0  13   3   30.04    2.31
   0  13   3   27.98    1.97
   0 -13  -4    3.81    1.02
   0 -13  -4    2.38    0.90
   0 -13  -4    3.48    1.08
   0  13   4    2.15    1.13
   0  13   4    1.97    0.96
   0  13   4    3.68    1.00
   0  13   4    2.39    0.75
   0 -13  -5   11.07    1.39
   0 -13  -5    9.63    1.29
   0  13   5   11.56    1.42
   0 -13  -5    9.55    1.40
   0  13   5   10.52    1.55
   0  13   5   14.52    1.59
   0  13   5   10.26    1.45
   0  13   5    9.55    1.14
   0  13   6   17.90    1.69
   0 -13  -6   14.24    1.58
   0 -13  -6   15.68    1.54
   0  13   6   16.98    1.64
   0 -13  -6   19.97    1.76
   0 -13  -6   17.17    1.70
   0  13   6   16.29    1.89
   0  13   6   18.43    1.76
   0  13   6   16.55    1.74
   0  13   6   16.33    1.47
   0 -13  -7    2.80    1.01
   0 -13  -7    3.28    0.88
   0  13   7    3.60    0.94
   0 -13  -7    4.34    1.02
   0  13   7    1.86    0.93
   0 -13  -7    1.78    0.94
   0  13   7    1.70    0.72
   0  13   7    3.89    0.97
   0  13   7    3.15    0.90
   0  13   8    4.41    0.82
   0 -13  -8    2.89    0.74
   0 -13  -8    3.54    1.00
   0  13   8    4.47    0.91
   0 -13  -8    3.71    1.06
   0 -13  -8    5.14    1.07
   0  13   8    3.17    0.99
   0 -13  -8    3.44    0.96
   0  13   8    4.93    0.94
   0  13   8    3.37    0.80
   0  13   9   11.75    1.34
   0  13   9   12.96    1.34
   0 -13  -9   16.84    1.48
   0  13   9   13.14    1.21
   0  13   9   15.70    1.33
   0 -13  -9   12.99    1.47
   0 -13 -10    0.51    0.74
   0 -13 -10    1.29    0.76
   0 -13 -10    1.86    0.79
   0  13  10    0.81    0.63
   0  13  10    0.33    0.57
   0 -13 -11   10.33    1.09
   0 -13 -11   11.26    1.10
   0 -13 -11   10.83    1.17
   0  13  11   10.91    1.09
   0  13  11   10.48    1.00
   0  13  12   -0.06    0.42
   0 -13 -12    0.25    0.48
   0 -13 -12    0.70    0.54
   0 -13 -12    0.57    0.56
   0 -14   2   64.05    3.17
   0 -14   2   66.88    3.10
   0 -14   2   58.42    3.06
   0 -14   1   18.66    1.25
   0  14  -1   16.43    1.30
   0  14  -1   17.64    1.30
   0  14  -1   14.92    1.25
   0 -14   1   17.34    1.35
   0 -14   1   17.32    1.30
   0 -14   0   74.60    3.64
   0 -14   0   72.64    3.49
   0  14   0   77.14    3.71
   0  14   0   66.20    3.63
   0 -14   0   69.71    3.89
   0 -14   0   78.22    3.73
   0 -14   0   78.60    3.64
   0 -14  -1   44.42    2.46
   0 -14  -1   38.85    2.39
   0  14   1   50.06    2.64
   0  14   1   38.00    2.49
   0 -14  -1   43.55    2.80
   0 -14  -1   45.34    2.55
   0 -14  -2    0.26    0.66
   0 -14  -2   -0.41    0.84
   0 -14  -2    0.94    0.74
   0  14   2    0.42    0.63
   0  14   2    0.09    0.61
   0 -14  -2   -0.09    0.67
   0 -14  -3   13.53    1.62
   0 -14  -3   15.72    1.34
   0  14   3   15.28    1.43
   0  14   3   13.82    1.29
   0 -14  -4   27.09    1.82
   0 -14  -4   33.06    2.02
   0 -14  -4   32.33    2.04
   0 -14  -4   31.72    2.41
   0  14   4   31.33    2.12
   0  14   4   29.75    1.99
   0 -14  -5    0.41    0.83
   0 -14  -5    1.05    0.70
   0  14   5   -0.20    0.62
   0 -14  -5   -0.40    0.60
   0 -14  -5    1.05    0.60
   0  14   5    0.88    0.60
   0  14   6    7.75    0.97
   0  14   6    6.39    0.75
   0 -14  -6    8.52    1.02
   0  14   6    7.82    0.98
   0 -14  -6    5.28    0.86
   0 -14  -6    8.50    0.95
   0 -14  -6    7.24    0.96
   0 -14  -6    8.30    1.22
   0  14   7    8.55    0.92
   0 -14  -7    7.94    0.89
   0 -14  -7    7.95    0.98
   0  14   7    8.53    0.78
   0 -14  -7    6.42    0.91
   0 -14  -7    7.01    0.91
   0  14   7    7.51    0.91
   0 -14  -7    6.25    1.06
   0 -14  -8    3.17    0.69
   0  14   8    2.04    0.51
   0 -14  -8    1.81    0.61
   0 -14  -8    2.61    0.70
   0  14   8    2.25    0.53
   0 -14  -9    8.16    0.92
   0 -14  -9   10.96    1.02
   1 -14  -9   13.79    1.06
   1 -14  -8   -0.07    0.42
   1 -14  -8   -0.12    0.47
   1 -14  -8   -0.14    0.53
  -1  14   8   -0.38    0.45
  -1  14   7   32.41    1.87
  -1  14   7   29.93    1.77
   1 -14  -7   25.63    1.73
   1 -14  -7   31.53    2.07
   1 -14  -7   29.58    1.87
   1 -14  -7   31.86    1.86
  -1  14   6    0.88    0.55
  -1  14   6    0.82    0.56
   1 -14  -6   -0.12    0.69
  -1  14   6    0.32    0.62
   1 -14  -6    0.16    0.53
  -1  14   5    9.02    1.02
   1 -14  -5    7.55    1.16
  -1  14   5    6.39    0.97
   1 -14  -5    7.06    0.90
   1 -14  -5    7.50    0.87
   1 -14  -4   11.07    1.13
  -1  14   4    9.42    1.23
  -1  14   4   11.87    1.23
  -1  14   4   11.29    1.20
   1 -14  -4   12.69    1.10
   1 -14  -4   12.45    1.22
   1 -14  -4   10.97    1.37
   1 -14  -4   10.17    1.01
  -1  14   3   71.21    3.54
   1 -14  -3   69.00    3.52
  -1  14   3   67.75    3.72
  -1  14   3   66.58    3.60
  -1  14   3   71.64    3.62
   1 -14  -3   74.10    3.50
   1 -14  -3   68.83    3.89
  -1  14   2    0.38    0.64
   1 -14  -2    0.96    0.64
  -1  14   2   -0.11    0.72
  -1  14   2    0.08    0.53
   1 -14  -2    1.76    0.87
  -1  14   1   38.29    2.18
   1 -14  -1   38.21    2.17
  -1  14   1   35.26    2.19
   1 -14  -1   37.72    2.15
   1 -14  -1   34.14    2.39
  -1  14   0   13.73    1.10
  -1  14   0   15.95    1.20
  -1  14   0   12.76    1.20
  -1  14   0   12.92    1.13
   1 -14   0   12.71    1.29
   1 -14   0   12.22    1.12
   1 -14   0   14.84    1.18
  -1  14  -1   24.89    1.72
   1 -14   1   31.72    1.81
  -1  14  -1   29.42    1.73
   1 -14   1   29.70    1.72
  -1  14  -2    3.95    0.60
   1 -13 -12   48.88    2.37
  -1  13  12   38.19    2.26
  -1  13  11   23.40    1.53
   1 -13 -11   22.44    1.65
   1 -13 -11   23.81    1.63
   1 -13 -11   22.57    1.49
   1 -13 -11   22.27    1.53
  -1  13  11   22.48    1.76
  -1  13  11   27.32    1.74
  -1  13  10   28.96    1.89
  -1  13  10   26.76    1.94
  -1  13  10   29.22    1.67
  -1  13  10   25.15    2.07
   1 -13 -10   27.10    1.82
  -1  13   9   48.55    3.21
   1 -13  -9   52.81    2.87
  -1  13   9   50.81    3.00
  -1  13   9   51.38    2.92
   1 -13  -9   51.00    3.00
   1 -13  -9   53.56    3.01
  -1  13   9   49.73    2.65
   1 -13  -8  110.13    5.35
  -1  13   8  115.96    5.92
  -1  13   8  121.87    5.63
  -1  13   8  118.56    5.52
   1 -13  -8  117.51    5.53
  -1  13   8  113.84    5.33
   1 -13  -8  108.82    5.48
   1 -13  -8  112.32    5.70
  -1  13   8  104.59    5.08
   1 -13  -7   20.25    1.70
  -1  13   7   17.33    1.91
   1 -13  -7   15.12    1.52
  -1  13   7   18.86    1.73
  -1  13   7   14.59    1.56
  -1  13   7   19.39    1.62
   1 -13  -7   18.10    1.67
   1 -13  -7   17.53    1.68
  -1  13   7   14.42    1.28
   1 -13  -7   14.73    1.75
  -1  13   6   33.52    2.68
  -1  13   6   29.82    1.89
  -1  13   6   27.99    2.19
  -1  13   6   25.95    2.19
   1 -13  -6   25.59    2.11
  -1  13   6   32.80    2.32
   1 -13  -6   30.40    2.04
   1 -13  -6   36.55    2.70
   1 -13  -6   34.35    2.33
   1 -13  -5   19.71    1.82
  -1  13   5   21.48    1.80
  -1  13   5   20.16    2.14
  -1  13   5   23.16    1.94
  -1  13   5   18.42    1.80
   1 -13  -5   16.95    1.63
   1 -13  -5   19.28    1.66
   1 -13  -5   21.62    2.19
  -1  13   4   29.22    2.22
  -1  13   4   29.24    2.59
  -1  13   4   28.46    2.32
  -1  13   4   36.39    2.47
   1 -13  -4   29.07    2.11
   1 -13  -4   30.37    2.24
  -1  13   3    4.93    1.12
  -1  13   3    4.34    0.95
  -1  13   3    4.48    1.09
   1 -13  -3    4.29    1.06
  -1  13   3    4.45    1.33
  -1  13   3    7.24    1.24
   1 -13  -3    5.63    1.07
   1 -13  -3    3.83    0.96
   1 -13  -3    6.75    1.40
  -1  13   2    4.95    1.04
  -1  13   2    5.53    1.11
   1 -13  -2    6.83    1.44
   1 -13  -2    4.67    0.95
  -1  13   2    4.74    1.08
   1 -13  -2    5.83    1.10
  -1  13   2    3.98    1.21
  -1  13   1    7.66    1.23
   1 -13  -1    8.54    1.17
  -1  13   1   10.32    1.55
  -1  13   1    5.24    1.04
  -1  13   1    6.94    1.14
   1 -13  -1    7.80    1.49
   1 -13   0    9.68    1.27
  -1  13   0    8.47    1.22
  -1  13   0    8.70    1.18
  -1  13   0   11.47    1.58
   1 -13   0    9.34    1.29
  -1  13   0    9.07    1.26
   1 -13   0    7.96    0.99
   1 -13   0    8.45    1.38
   1 -13   1   -0.15    0.85
   1 -13   1    0.46    0.81
  -1  13  -1    0.62    0.72
  -1  13  -1    0.88    0.71
  -1  13  -1    0.12    0.68
   1 -13   1    1.29    0.86
  -1  13  -1    0.47    0.83
  -1  13  -1    0.46    0.68
   1 -13   1    1.04    0.64
   1 -13   1    1.26    0.75
   1 -13   2    5.67    1.02
   1 -13   2    3.03    0.91
  -1  13  -2    5.00    1.00
  -1  13  -2    5.29    0.91
  -1  13  -2    4.93    0.91
   1 -13   2    4.77    0.93
  -1  13  -2    5.16    0.86
   1 -13   2    4.90    0.86
   1 -13   2    4.83    0.93
  -1  13  -3   15.77    1.40
  -1  13  -3   16.77    1.39
  -1  13  -3   12.41    1.33
   1 -13   3   16.68    1.35
   1 -13   3   19.50    1.55
   1 -13   3   17.11    1.40
  -1  13  -4   26.82    1.78
  -1  13  -4   26.83    1.71
  -1  13  -4   24.81    1.72
   1 -13   4   26.41    1.69
   1 -13   4   23.74    1.64
   1 -13   4   27.40    1.81
   1 -13   5    5.76    0.81
  -1  13  -5    7.32    0.84
   1 -13   5    6.94    0.81
  -1  12  14    0.51    0.48
  -1  12  14    0.08    0.47
  -1  12  13   41.32    2.45
   1 -12 -13   38.41    2.32
   1 -12 -13   42.71    2.25
  -1  12  13   39.51    2.58
   1 -12 -13   37.18    2.25
   1 -12 -13   38.17    2.22
  -1  12  13   40.67    2.19
   1 -12 -12   -0.11    0.67
   1 -12 -12    0.19    0.63
   1 -12 -12    0.66    0.65
  -1  12  12   -0.60    0.80
   1 -12 -12   -0.09    0.68
  -1  12  12    0.10    0.61
  -1  12  12    0.24    0.77
  -1  12  12   -0.08    0.54
   1 -12 -12    0.10    0.66
   1 -12 -11  132.34    6.72
   1 -12 -11  147.43    6.57
  -1  12  11  139.12    7.18
   1 -12 -11  152.15    6.67
  -1  12  11  141.36    6.73
  -1  12  11  153.67    6.95
  -1  12  11  143.13    6.51
   1 -12 -11  149.54    6.74
   1 -12 -11  135.22    6.59
   1 -12 -10  154.42    7.50
   1 -12 -10  166.36    7.37
  -1  12  10  142.16    7.85
   1 -12 -10  159.94    7.30
  -1  12  10  167.71    7.56
  -1  12  10  167.89    7.68
  -1  12  10  156.60    7.18
   1 -12 -10  154.85    7.31
  -1  12   9   44.72    2.77
   1 -12  -9   45.31    2.92
  -1  12   9   42.36    3.45
  -1  12   9   50.93    3.25
   1 -12  -9   41.89    2.81
  -1  12   9   49.57    3.17
  -1  12   9   47.56    2.80
  -1  12   8    2.97    1.32
   1 -12  -8    1.88    1.00
   1 -12  -8    3.66    0.95
  -1  12   8    2.04    0.87
  -1  12   8    3.73    0.92
  -1  12   8    2.81    0.97
  -1  12   8    2.60    1.01
   1 -12  -8    2.01    1.10
   1 -12  -8    2.72    1.08
   1 -12  -7   41.52    3.16
  -1  12   7   36.73    3.24
   1 -12  -7   38.99    2.78
   1 -12  -7   39.85    2.79
  -1  12   7   33.20    2.73
  -1  12   7   40.06    2.77
  -1  12   7   34.98    2.78
  -1  12   7   39.22    2.90
   1 -12  -7   38.71    2.85
  -1  12   7   38.59    2.51
   1 -12  -7   37.52    2.48
  -1  12   6  321.72   14.94
   1 -12  -6  338.06   14.19
   1 -12  -6  319.36   14.19
  -1  12   6  304.90   14.25
  -1  12   6  370.57   14.49
  -1  12   6  306.47   14.26
   1 -12  -6  331.49   13.88
  -1  12   6  314.94   13.78
  -1  12   5   15.32    2.27
   1 -12  -5   19.31    1.96
  -1  12   5   19.85    2.02
  -1  12   5   19.01    1.99
   1 -12  -5   16.70    1.88
  -1  12   5   19.76    1.67
   1 -12  -5   18.85    1.78
   1 -12  -4  282.89   11.97
  -1  12   4  276.79   12.81
   1 -12  -4  272.66   11.96
  -1  12   4  235.88   11.94
  -1  12   4  251.37   12.04
   1 -12  -4  281.59   11.79
  -1  12   4  267.99   11.48
  -1  12   3    0.90    1.00
   1 -12  -3   -0.41    1.00
   1 -12  -3    0.63    0.94
   1 -12  -3    0.94    0.64
  -1  12   3    0.54    1.02
  -1  12   3   -0.34    0.95
   1 -12  -3    0.77    1.13
  -1  12   3   -0.25    1.38
  -1  12   3    1.40    0.65
  -1  12   2   11.62    1.62
  -1  12   2   13.78    1.76
   1 -12  -2   14.47    1.40
   1 -12  -2   10.27    1.50
  -1  12   2   14.34    1.75
  -1  12   2   11.58    2.00
   1 -12  -2   13.78    1.73
   1 -12  -1    6.59    1.07
   1 -12  -1    5.82    1.21
   1 -12  -1    5.29    1.33
  -1  12   1    5.17    1.49
  -1  12   1    7.51    1.44
  -1  12   1    6.83    1.36
   1 -12   0    3.55    1.18
  -1  12   0    1.36    1.06
   1 -12   0    1.81    1.00
   1 -12   0    2.07    0.87
  -1  12   0    1.37    0.98
   1 -12   0    2.21    0.82
   1 -12   0    2.30    1.06
  -1  12   0    1.72    1.02
  -1  12   0    2.04    1.03
   1 -12   1   45.79    2.99
  -1  12  -1   43.51    3.39
   1 -12   1   42.67    3.25
   1 -12   1   51.14    3.16
  -1  12  -1   43.43    2.96
  -1  12  -1   35.81    2.85
  -1  12  -1   52.05    3.21
  -1  12  -1   44.35    3.08
   1 -12   1   42.64    2.85
   1 -12   1   41.43    2.69
   1 -12   1   40.01    2.95
   1 -12   2    1.11    0.81
   1 -12   2    0.78    0.88
  -1  12  -2    1.23    0.90
  -1  12  -2    0.31    0.88
  -1  12  -2    1.40    0.90
  -1  12  -2    1.15    0.84
   1 -12   2    1.51    0.86
   1 -12   2    1.63    0.96
   1 -12   2    2.33    1.16
   1 -12   2    0.14    0.96
  -1  12  -2    1.44    1.12
   1 -12   3   16.01    1.67
   1 -12   3   13.58    1.59
  -1  12  -3   14.85    1.66
  -1  12  -3   16.49    1.65
  -1  12  -3   17.77    1.75
  -1  12  -3   16.04    1.55
   1 -12   3   13.81    1.49
   1 -12   3   17.70    1.69
   1 -12   3   13.72    1.70
   1 -12   3   18.32    1.78
   1 -12   4   25.22    2.12
   1 -12   4   22.07    1.92
  -1  12  -4   29.63    2.08
  -1  12  -4   28.05    2.16
  -1  12  -4   30.93    2.17
   1 -12   4   29.12    2.19
   1 -12   4   25.75    1.98
  -1  12  -5   12.06    1.31
   1 -12   5   13.60    1.35
   1 -12   5   12.43    1.26
   1 -12   5   10.52    1.34
  -1  12  -5   12.11    1.38
  -1  12  -5   12.92    1.32
   1 -12   5    7.94    1.22
   1 -12   6    1.55    0.66
   1 -12   6    2.13    0.84
   1 -12   6    2.93    0.81
  -1  12  -6    2.39    0.69
   1 -12   7   36.83    2.24
   1 -12   7   39.72    2.30
   1 -12   8    2.58    0.57
   1 -12   8    2.08    0.58
  -1  11  15    1.25    0.63
   1 -11 -15    0.08    0.53
  -1  11  15    0.07    0.44
  -1  11  14   14.98    1.27
   1 -11 -14   13.66    1.38
   1 -11 -14   13.34    1.29
  -1  11  14   12.39    1.08
   1 -11 -14   16.23    1.29
   1 -11 -14   13.86    1.10
  -1  11  13   18.31    1.38
   1 -11 -13   13.43    1.42
   1 -11 -13   17.93    1.66
   1 -11 -13   20.64    1.63
  -1  11  13   20.38    1.63
  -1  11  13   17.34    1.64
   1 -11 -13   19.28    1.60
   1 -11 -13   18.15    1.67
   1 -11 -12   51.33    3.14
  -1  11  12   53.45    3.01
   1 -11 -12   56.60    3.42
   1 -11 -12   57.85    3.46
   1 -11 -12   57.17    3.34
  -1  11  12   52.92    3.40
   1 -11 -12   58.64    3.29
  -1  11  12   60.74    3.32
   1 -11 -11   -0.16    0.95
   1 -11 -11   -0.26    0.89
  -1  11  11    0.18    1.00
  -1  11  11    0.43    0.66
   1 -11 -11    1.96    0.97
   1 -11 -11    0.61    0.72
   1 -11 -11    0.28    0.95
  -1  11  11    1.32    0.99
  -1  11  11    0.53    0.83
   1 -11 -10   23.92    2.03
  -1  11  10   18.02    1.65
  -1  11  10   25.65    2.32
   1 -11 -10   22.10    2.07
   1 -11 -10   18.46    1.97
  -1  11  10   20.27    1.89
  -1  11  10   17.99    2.06
  -1  11  10   20.16    2.02
  -1  11   9    4.22    1.00
   1 -11  -9    8.67    1.37
   1 -11  -9    9.65    1.48
  -1  11   9    8.42    1.20
  -1  11   9    3.40    1.11
  -1  11   9    5.17    1.28
  -1  11   9    5.49    1.17
  -1  11   8   24.56    2.32
  -1  11   8   23.36    2.12
  -1  11   8   23.93    1.92
  -1  11   8   24.39    2.40
   1 -11  -8   25.54    2.39
   1 -11  -8   26.51    2.32
   1 -11  -8   23.59    1.91
  -1  11   8   24.33    2.45
  -1  11   8   23.46    2.07
  -1  11   7   21.28    2.20
  -1  11   7   19.15    2.51
  -1  11   7   23.25    1.87
  -1  11   7   20.57    2.30
  -1  11   7   17.40    2.18
   1 -11  -7   23.11    2.11
   1 -11  -7   21.73    2.27
   1 -11  -7   23.88    1.94
  -1  11   7   21.24    1.98
   1 -11  -6    7.42    1.32
  -1  11   6    9.00    1.50
   1 -11  -6    7.32    1.44
   1 -11  -6    8.00    1.27
  -1  11   6    7.63    1.53
   1 -11  -6    7.18    1.46
   1 -11  -6    8.84    1.54
  -1  11   6    7.03    1.81
  -1  11   6    5.90    1.17
  -1  11   5   86.08    5.69
   1 -11  -5   88.94    4.93
  -1  11   5   82.55    5.02
  -1  11   5   80.55    5.13
   1 -11  -5   93.79    5.08
  -1  11   5   84.67    4.60
   1 -11  -5   88.23    4.71
  -1  11   4  103.58    6.28
   1 -11  -4  102.09    5.41
   1 -11  -4  103.43    5.47
  -1  11   4  106.03    5.66
  -1  11   4   86.38    5.25
  -1  11   4   96.87    5.64
   1 -11  -4   98.28    5.20
  -1  11   4   94.34    5.04
   1 -11  -3   -0.17    1.12
  -1  11   3   -0.56    1.65
  -1  11   3    0.39    1.00
  -1  11   3    0.64    1.07
  -1  11   3   -0.79    1.15
  -1  11   3   -0.65    0.80
  -1  11   3   -0.37    0.78
   1 -11  -3   -0.17    1.02
   1 -11  -3    0.90    1.01
  -1  11   2  353.99   16.52
   1 -11  -2  371.67   15.63
   1 -11  -2  404.01   15.77
   1 -11  -2  360.85   15.57
  -1  11   2  381.43   15.88
  -1  11   2  356.61   15.93
  -1  11   2  305.78   15.45
   1 -11  -2  337.45   15.72
  -1  11   2  353.41   15.11
  -1  11   2  366.03   15.80
  -1  11   1   18.92    2.12
   1 -11  -1   16.08    1.99
   1 -11  -1   21.75    2.03
  -1  11   1   17.04    2.04
  -1  11   1   16.60    2.04
   1 -11  -1   16.78    2.02
  -1  11   1   17.16    2.41
  -1  11   1   15.48    1.84
   1 -11   0  315.52   14.12
  -1  11   0  333.75   14.44
  -1  11   0  295.93   14.25
  -1  11   0  346.14   14.71
  -1  11   0  350.72   15.34
   1 -11   0  336.44   14.35
   1 -11   0  308.35   14.51
   1 -11   0  326.85   14.16
   1 -11   0  326.19   13.96
   1 -11   1   45.62    3.12
  -1  11  -1   52.61    3.61
  -1  11  -1   48.61    3.39
  -1  11  -1   49.17    3.37
  -1  11  -1   56.94    4.11
   1 -11   1   51.20    3.38
   1 -11   1   48.25    3.26
   1 -11   1   52.27    3.17
   1 -11   1   47.59    3.56
  -1  11  -2   36.02    3.13
   1 -11   2   32.26    2.55
   1 -11   2   32.36    2.69
   1 -11   2   26.91    2.65
  -1  11  -2   33.59    2.61
  -1  11  -2   33.70    2.74
  -1  11  -2   26.94    2.46
   1 -11   2   28.82    2.33
   1 -11   2   34.08    2.57
  -1  11  -2   37.12    2.76
   1 -11   3   10.80    1.61
   1 -11   3    9.31    1.62
   1 -11   3    8.34    1.42
  -1  11  -3    9.93    1.85
   1 -11   3   12.74    1.64
  -1  11  -3   13.70    1.61
   1 -11   3    7.55    1.59
  -1  11  -3   10.81    1.50
  -1  11  -3    6.94    1.41
  -1  11  -3   11.03    1.51
   1 -11   3   10.87    1.47
  -1  11  -3   13.94    1.69
   1 -11   4   27.56    2.32
   1 -11   4   22.34    2.41
  -1  11  -4   27.54    2.32
  -1  11  -4   28.42    2.32
  -1  11  -4   27.70    2.34
  -1  11  -4   29.84    2.22
   1 -11   4   27.93    2.24
   1 -11   4   32.41    2.33
   1 -11   4   25.03    2.33
   1 -11   5   17.60    1.84
   1 -11   5   16.29    1.61
  -1  11  -5   12.23    1.49
  -1  11  -5   10.72    1.49
  -1  11  -5   16.75    1.69
   1 -11   5   12.04    1.82
  -1  11  -6    4.64    0.99
  -1  11  -6    3.90    0.94
  -1  11  -6    2.63    0.94
   1 -11   6    3.98    0.93
   1 -11   6    4.58    1.13
   1 -11   6    4.03    0.87
   1 -11   6    6.63    1.28
  -1  11  -7   11.97    1.47
  -1  11  -7   11.18    1.26
   1 -11   7   10.72    1.38
   1 -11   7   14.11    1.52
   1 -11   7   11.83    1.22
  -1  11  -7   11.94    1.36
   1 -11   7   10.02    1.50
   1 -11   7   12.53    1.28
   1 -11   7   13.59    1.44
   1 -11   8  152.01    7.91
   1 -11   8  179.26    7.91
  -1  11  -8  181.94    7.88
  -1  11  -8  173.09    7.93
   1 -11   8  177.28    8.14
   1 -11   8  177.68    7.73
   1 -11   8  187.41    7.87
   1 -11   9   31.15    2.24
   1 -11   9   36.21    2.24
  -1  11  -9   43.38    2.37
  -1  11  -9   37.04    2.18
   1 -11   9   36.14    2.35
   1 -11   9   37.03    2.13
   1 -11   9   38.42    2.20
   1 -11  10   19.59    1.39
  -1  11 -10   23.22    1.42
   1 -11  10   19.28    1.28
  -1  10  16    5.33    0.93
  -1  10  16    6.89    0.84
  -1  10  16    5.15    0.67
   1 -10 -16    6.79    0.94
   1 -10 -16    4.18    0.74
   1 -10 -15   18.85    1.47
  -1  10  15   20.88    1.62
   1 -10 -15   20.31    1.60
  -1  10  15   17.07    1.41
  -1  10  15   20.37    1.80
   1 -10 -15   20.00    1.52
   1 -10 -15   21.65    1.77
   1 -10 -15   17.41    1.33
  -1  10  14   34.80    2.35
  -1  10  14   32.68    2.57
   1 -10 -14   31.01    2.25
   1 -10 -14   36.75    2.50
   1 -10 -14   32.52    2.20
  -1  10  14   30.68    2.34
  -1  10  14   31.57    2.11
   1 -10 -14   32.94    2.32
  -1  10  13   67.12    3.69
   1 -10 -13   71.76    3.97
  -1  10  13   73.81    3.97
   1 -10 -13   65.72    3.92
   1 -10 -13   67.10    4.03
   1 -10 -13   62.66    3.73
  -1  10  13   66.73    4.04
   1 -10 -13   72.81    3.85
   1 -10 -12    2.35    1.04
   1 -10 -12    1.01    1.07
   1 -10 -12    2.40    1.06
  -1  10  12    2.68    0.88
  -1  10  12    1.81    0.91
   1 -10 -12    1.32    0.97
   1 -10 -12    2.60    1.03
  -1  10  12   -0.18    0.98
  -1  10  11   41.10    2.91
   1 -10 -11   48.95    3.20
   1 -10 -11   54.36    3.27
  -1  10  11   49.91    3.52
   1 -10 -11   47.19    3.34
   1 -10 -11   46.87    3.22
  -1  10  11   47.47    3.19
  -1  10  10    2.79    1.10
   1 -10 -10    5.33    1.21
   1 -10 -10    3.46    1.21
  -1  10  10    3.95    1.00
   1 -10 -10    4.26    1.01
   1 -10 -10    3.54    1.22
  -1  10  10    2.69    1.18
   1 -10 -10    4.11    1.23
   1 -10  -9   12.91    1.69
   1 -10  -9   17.60    2.03
  -1  10   9   17.76    1.73
  -1  10   9   15.68    2.08
  -1  10   9   16.80    1.86
   1 -10  -9   16.28    2.02
   1 -10  -9   15.84    1.50
   1 -10  -9   16.19    1.89
   1 -10  -8    0.12    0.71
  -1  10   8    1.35    1.05
  -1  10   8   -0.44    1.04
  -1  10   8   -0.43    1.13
   1 -10  -8    1.27    0.90
  -1  10   8   -0.14    0.76
   1 -10  -8   -0.18    0.89
  -1  10   8    1.63    1.07
   1 -10  -7    2.69    1.17
   1 -10  -7    3.40    0.97
   1 -10  -7    2.66    1.08
  -1  10   7    4.71    1.00
  -1  10   7    1.37    0.97
  -1  10   7    3.67    1.42
  -1  10   7    1.78    1.19
  -1  10   7    2.87    1.04
  -1  10   6    0.64    1.01
   1 -10  -6    0.69    0.94
  -1  10   6    0.54    0.73
  -1  10   6    0.78    1.00
   1 -10  -6   -0.71    1.26
   1 -10  -6    0.27    0.87
  -1  10   6   -0.15    0.84
  -1  10   6   -0.67    1.12
  -1  10   5   47.30    3.01
   1 -10  -5   47.77    3.26
   1 -10  -5   39.75    3.00
   1 -10  -5   45.02    3.66
   1 -10  -5   35.51    3.17
  -1  10   5   43.53    3.43
  -1  10   5   42.19    3.19
  -1  10   5   43.12    3.97
  -1  10   5   45.47    2.84
   1 -10  -5   46.67    3.00
   1 -10  -5   45.09    3.17
   1 -10  -4  284.57   13.60
   1 -10  -4  289.21   13.49
   1 -10  -4  304.41   14.16
   1 -10  -4  319.54   13.44
  -1  10   4  286.04   13.70
  -1  10   4  295.98   13.47
  -1  10   4  301.52   14.73
  -1  10   4  294.87   13.01
   1 -10  -4  303.79   13.06
   1 -10  -4  324.06   13.41
  -1  10   4  283.64   14.22
   1 -10  -3  171.60    8.78
   1 -10  -3  161.58    8.52
   1 -10  -3  193.57    9.29
   1 -10  -3  179.32    8.42
  -1  10   3  180.55    8.86
  -1  10   3  170.60    8.48
  -1  10   3  169.68    9.62
  -1  10   3  168.00    8.01
   1 -10  -3  175.03    8.16
   1 -10  -3  178.27    8.38
  -1  10   3  163.05    9.19
  -1  10   3  174.03    8.64
   1 -10  -2   58.07    4.25
   1 -10  -2   60.85    4.18
   1 -10  -2   65.18    4.55
   1 -10  -2   68.65    4.04
  -1  10   2   60.04    4.20
  -1  10   2   69.38    4.25
  -1  10   2   60.19    4.11
  -1  10   2   65.15    4.09
  -1  10   2   63.88    5.04
  -1  10   2   62.67    3.65
   1 -10  -2   64.47    3.86
   1 -10  -2   62.95    3.96
   1 -10  -2   78.15    4.21
  -1  10   2   60.65    4.64
  -1  10   1  215.40   11.05
  -1  10   1  230.11   11.30
  -1  10   1  256.54   11.23
  -1  10   1  234.34   11.01
   1 -10  -1  232.63   11.48
   1 -10  -1  231.53   11.25
   1 -10  -1  241.00   11.69
   1 -10  -1  240.19   10.89
  -1  10   1  243.72   10.53
  -1  10   1  225.95   12.25
   1 -10  -1  257.28   11.02
   1 -10  -1  247.47   10.96
  -1  10   1  242.51   11.93
  -1  10   0   43.95    3.74
   1 -10   0   48.62    3.20
  -1  10   0   39.34    3.19
  -1  10   0   46.13    3.40
  -1  10   0   41.87    3.22
   1 -10   0   43.52    3.58
   1 -10   0   43.24    3.56
   1 -10   0   40.24    3.33
   1 -10   0   48.01    3.14
  -1  10   0   39.12    3.89
   1 -10   0   44.02    3.02
  -1  10  -1    5.06    1.31
  -1  10  -1    2.88    1.37
   1 -10   1    2.31    1.10
   1 -10   1    4.83    1.16
   1 -10   1    3.87    1.29
   1 -10   1    4.91    1.38
  -1  10  -1    3.28    1.45
   1 -10   1    5.02    1.32
  -1  10  -1    4.80    1.28
  -1  10  -1    3.80    1.28
   1 -10   1    3.72    1.30
  -1  10  -2  161.66    7.52
  -1  10  -2  137.37    7.53
  -1  10  -2  157.28    7.51
  -1  10  -2  143.99    7.54
   1 -10   2  141.26    7.28
  -1  10  -2  150.65    8.19
   1 -10   2  149.14    7.21
   1 -10   2  151.96    7.14
   1 -10   2  137.49    7.68
   1 -10   3   40.80    2.98
  -1  10  -3   36.48    2.83
  -1  10  -3   35.68    2.77
  -1  10  -3   35.36    2.94
   1 -10   3   36.19    2.85
  -1  10  -3   32.49    3.18
   1 -10   3   39.42    2.78
   1 -10   3   34.05    2.60
   1 -10   3   36.73    3.14
   1 -10   4  230.66   10.69
  -1  10  -4  231.47   10.63
  -1  10  -4  236.98   10.89
  -1  10  -4  232.33   10.63
  -1  10  -4  248.76   11.61
   1 -10   4  230.30   10.62
   1 -10   4  231.71   10.49
   1 -10   4  232.67   10.46
   1 -10   4  215.77   11.08
   1 -10   5  296.64   13.33
  -1  10  -5  310.39   13.11
  -1  10  -5  313.26   13.30
  -1  10  -5  285.10   13.40
  -1  10  -5  312.53   13.29
   1 -10   5  302.89   13.23
   1 -10   5  287.46   13.06
   1 -10   5  287.81   13.76
   1 -10   6   31.31    2.59
  -1  10  -6   32.69    2.45
   1 -10   6   30.93    2.37
   1 -10   6   33.15    2.97
  -1  10  -6   29.54    2.38
  -1  10  -6   26.92    2.48
  -1  10  -6   34.65    2.72
  -1  10  -7   27.51    2.37
  -1  10  -7   27.64    2.41
  -1  10  -7   29.46    2.27
   1 -10   7   27.62    2.40
  -1  10  -7   25.31    2.15
   1 -10   7   27.19    2.14
   1 -10   7   28.97    2.28
   1 -10   7   28.58    2.15
   1 -10   7   24.94    2.54
  -1  10  -8  206.91    9.31
  -1  10  -8  214.82    9.37
   1 -10   8  205.25    9.23
  -1  10  -8  198.97    8.98
   1 -10   8  209.63    9.12
   1 -10   8  198.75    9.01
   1 -10   8  183.61    8.76
   1 -10   8  201.85    9.64
  -1  10  -9   31.80    2.21
   1 -10   9   30.64    2.39
  -1  10  -9   38.88    2.57
  -1  10  -9   40.01    2.59
   1 -10   9   37.81    2.43
   1 -10   9   37.59    2.46
   1 -10   9   36.24    2.81
   1 -10  10   27.07    2.05
   1 -10  10   29.28    2.25
  -1  10 -10   33.03    2.19
  -1  10 -10   33.47    2.21
   1 -10  10   29.98    2.36
   1 -10  10   28.95    2.02
   1 -10  10   29.75    2.04
  -1  10 -11   14.93    1.31
  -1  10 -11   15.00    1.28
   1 -10  11   16.35    1.30
   1 -10  11   14.44    1.23
   1 -10  11   16.83    1.53
   1 -10  12    4.46    0.70
  -1   9  17   39.60    2.55
  -1   9  17   45.94    2.42
   1  -9 -17   43.50    2.44
   1  -9 -17   44.16    2.44
  -1   9  17   39.16    2.24
  -1   9  16  126.99    5.87
   1  -9 -16  126.15    6.06
  -1   9  16  129.62    6.29
   1  -9 -16  127.14    5.66
  -1   9  16  134.81    6.04
   1  -9 -15   37.56    2.27
  -1   9  15   36.45    2.81
   1  -9 -15   36.63    2.41
  -1   9  15   43.04    2.70
   1  -9 -15   41.49    2.70
  -1   9  15   35.92    2.43
   1  -9 -15   40.77    2.45
  -1   9  15   36.03    2.58
   1  -9 -14   38.63    2.78
  -1   9  14   34.92    2.82
   1  -9 -14   33.59    2.48
  -1   9  14   35.53    2.60
  -1   9  14   33.77    2.43
   1  -9 -14   36.85    2.68
   1  -9 -14   32.97    2.40
  -1   9  14   32.79    2.64
   1  -9 -13  117.64    6.35
   1  -9 -13  134.32    6.17
  -1   9  13  115.79    6.52
   1  -9 -13  122.60    6.26
  -1   9  13  124.53    6.28
  -1   9  13  120.17    6.40
   1  -9 -13  121.79    6.07
   1  -9 -13  122.53    6.30
  -1   9  13  120.75    6.06
   1  -9 -12  259.90   11.80
   1  -9 -12  265.95   12.12
  -1   9  12  286.38   12.50
  -1   9  12  272.41   12.02
  -1   9  12  256.56   11.73
   1  -9 -12  274.49   12.06
   1  -9 -12  252.10   11.75
  -1   9  12  257.89   12.20
   1  -9 -12  276.50   12.07
  -1   9  11   67.77    4.21
   1  -9 -11   71.84    4.18
   1  -9 -11   68.79    4.30
   1  -9 -11   68.20    4.10
  -1   9  11   67.73    4.41
   1  -9 -11   67.68    4.19
  -1   9  11   69.27    4.02
  -1   9  10   16.83    1.77
   1  -9 -10   20.68    2.08
   1  -9 -10   19.90    2.16
   1  -9 -10   15.29    1.92
  -1   9  10   18.38    1.93
   1  -9 -10   16.95    1.86
  -1   9  10   13.89    1.99
  -1   9   9    2.42    1.00
  -1   9   9    1.81    0.89
   1  -9  -9    2.23    1.10
   1  -9  -9    4.14    1.16
  -1   9   9    0.84    0.97
   1  -9  -9    1.55    1.12
   1  -9  -9    1.57    0.73
  -1   9   9    1.89    1.02
   1  -9  -9    0.81    0.99
  -1   9   9    2.79    1.32
  -1   9   8    8.06    1.48
   1  -9  -8    6.67    1.10
   1  -9  -8    7.18    1.44
  -1   9   8    7.77    1.60
   1  -9  -8   11.19    1.60
   1  -9  -8    7.64    1.34
  -1   9   8    7.60    1.23
  -1   9   8    8.15    1.35
  -1   9   8    6.60    1.56
   1  -9  -8    9.31    1.43
  -1   9   7   20.98    2.08
   1  -9  -7   18.75    2.00
  -1   9   7   19.99    2.31
   1  -9  -7   18.55    1.91
  -1   9   7   20.30    1.87
   1  -9  -7   22.21    1.79
  -1   9   7   21.78    2.03
  -1   9   7   20.02    2.20
   1  -9  -7   16.84    1.92
   1  -9  -6    2.65    1.19
   1  -9  -6    2.14    0.87
  -1   9   6    2.35    1.03
  -1   9   6    3.67    1.07
   1  -9  -6    2.16    0.98
   1  -9  -6    2.56    0.95
  -1   9   6    2.41    0.82
  -1   9   6    3.48    1.07
   1  -9  -6    1.41    0.81
  -1   9   6    2.69    1.25
   1  -9  -5  156.73    7.79
   1  -9  -5  147.63    7.67
  -1   9   5  169.47    7.47
  -1   9   5  137.25    7.73
  -1   9   5  156.87    7.65
  -1   9   5  160.89    7.25
   1  -9  -5  157.55    7.52
   1  -9  -5  156.14    7.53
  -1   9   5  136.18    8.36
   1  -9  -5  152.15    7.22
  -1   9   4   15.02    1.56
   1  -9  -4   16.02    1.83
   1  -9  -4   15.43    1.85
  -1   9   4   13.09    1.93
   1  -9  -4   16.45    1.77
   1  -9  -4   14.41    1.64
  -1   9   4   12.21    1.37
   1  -9  -4   15.29    1.78
  -1   9   4   11.80    1.61
  -1   9   4   20.79    2.52
   1  -9  -4   16.34    1.61
   1  -9  -3   75.45    4.59
   1  -9  -3   74.91    4.57
  -1   9   3   68.65    4.00
  -1   9   3   69.93    4.60
  -1   9   3   78.37    4.42
  -1   9   3   86.36    5.50
   1  -9  -3   80.07    4.94
   1  -9  -3   70.65    4.21
   1  -9  -3   74.91    4.09
   1  -9  -3   73.41    4.23
  -1   9   3   73.66    4.52
   1  -9  -2  355.44   15.50
   1  -9  -2  327.76   15.26
  -1   9   2  330.57   14.62
  -1   9   2  334.08   15.39
  -1   9   2  344.97   15.06
  -1   9   2  338.48   16.25
   1  -9  -2  353.14   15.71
   1  -9  -2  346.50   14.94
   1  -9  -2  350.41   14.76
   1  -9  -2  342.60   14.91
  -1   9   2  378.29   15.39
  -1   9   2  348.91   15.91
  -1   9   1  114.33    6.23
  -1   9   1  114.81    6.05
   1  -9  -1  112.22    5.80
  -1   9   1  120.10    6.74
   1  -9  -1  116.41    5.85
   1  -9  -1  108.71    6.30
   1  -9  -1  108.70    6.16
  -1   9   1  110.51    5.48
   1  -9  -1  119.84    5.88
   1  -9  -1  103.02    6.26
  -1   9   1  115.66    7.04
  -1   9   1  112.42    5.86
  -1   9   0    7.96    1.41
  -1   9   0    6.75    1.67
  -1   9   0    5.93    1.51
   1  -9   0    8.00    1.50
   1  -9   0    6.08    1.43
   1  -9   0    7.58    1.30
   1  -9   0    5.55    1.18
  -1   9   0    5.74    1.59
   1  -9   0    8.89    1.34
   1  -9   0    7.84    1.30
   1  -9   0    5.40    1.38
  -1   9   0   10.51    1.52
  -1   9   0    6.88    1.38
  -1   9  -1   76.69    4.87
  -1   9  -1   84.24    5.03
  -1   9  -1   90.85    4.84
  -1   9  -1   80.93    5.30
   1  -9   1   82.02    4.62
   1  -9   1   81.34    5.17
   1  -9   1   85.77    5.18
   1  -9   1   90.24    4.65
   1  -9   1   83.69    4.53
  -1   9  -1   76.19    5.59
  -1   9  -1   76.03    5.37
   1  -9   1   76.89    4.93
  -1   9  -2    4.88    1.23
  -1   9  -2    2.88    1.19
   1  -9   2    4.23    1.23
   1  -9   2    3.68    1.15
  -1   9  -2    4.09    1.04
   1  -9   2    3.05    1.02
   1  -9   2    2.17    0.89
   1  -9   2    3.48    1.20
  -1   9  -2    6.05    1.58
  -1   9  -2    2.35    1.31
  -1   9  -2    4.16    1.30
   1  -9   2    4.20    1.36
   1  -9   3   10.88    1.90
   1  -9   3   12.54    1.77
   1  -9   3    9.12    1.69
  -1   9  -3    9.61    1.43
  -1   9  -3   10.31    1.73
  -1   9  -3    9.79    1.92
  -1   9  -3   12.36    2.17
   1  -9   3    9.18    1.42
  -1   9  -3   12.20    1.53
   1  -9   3   11.55    1.47
   1  -9   3   12.38    1.63
  -1   9  -3   10.29    1.86
   1  -9   4   18.80    2.33
  -1   9  -4   17.11    1.84
  -1   9  -4   13.62    1.88
  -1   9  -4   15.38    2.48
  -1   9  -4   14.78    2.26
   1  -9   4   17.97    1.89
   1  -9   4   16.01    2.19
   1  -9   4   19.30    2.02
  -1   9  -4   21.13    2.52
   1  -9   4   19.02    1.98
  -1   9  -4   14.54    1.75
   1  -9   4   18.33    1.82
   1  -9   5    5.22    1.30
  -1   9  -5    9.25    1.85
   1  -9   5    8.22    1.38
   1  -9   5    6.24    1.55
   1  -9   5    8.06    1.54
  -1   9  -5    6.67    1.24
  -1   9  -5    4.98    1.37
  -1   9  -5    5.58    1.18
  -1   9  -5    7.19    1.54
  -1   9  -6   14.46    1.87
   1  -9   6   13.62    1.75
  -1   9  -6   15.89    1.71
   1  -9   6   18.69    2.35
   1  -9   6   19.41    2.03
  -1   9  -6   15.77    1.80
  -1   9  -6   13.69    1.91
   1  -9   6   16.32    1.81
   1  -9   6   14.79    1.70
   1  -9   7   15.46    1.64
  -1   9  -7   19.53    1.87
   1  -9   7   14.70    2.26
   1  -9   7   16.00    1.95
  -1   9  -7   16.69    2.00
  -1   9  -7   16.51    1.77
   1  -9   7   14.35    1.72
  -1   9  -7   14.64    1.83
   1  -9   8   11.03    1.33
  -1   9  -8   12.81    1.76
  -1   9  -8   10.49    1.46
   1  -9   8   12.11    1.97
   1  -9   8   11.08    1.64
  -1   9  -8   13.02    1.75
   1  -9   8   12.96    1.66
   1  -9   8    8.92    1.43
  -1   9  -8   11.28    1.44
   1  -9   9  115.49    6.36
   1  -9   9  110.11    5.80
  -1   9  -9  112.36    5.55
   1  -9   9  112.86    5.68
   1  -9   9  108.35    5.64
  -1   9  -9  114.66    5.92
  -1   9  -9  115.25    5.99
   1  -9  10  199.63    9.52
   1  -9  10  193.95    8.99
  -1   9 -10  191.88    8.67
   1  -9  10  198.76    8.92
   1  -9  10  190.93    8.85
  -1   9 -10  204.77    9.13
  -1   9 -10  202.98    9.16
   1  -9  11    2.25    0.94
   1  -9  11    4.21    1.23
  -1   9 -11    3.28    0.96
  -1   9 -11    3.51    0.90
   1  -9  11    4.40    1.00
   1  -9  11    5.43    1.00
   1  -9  12   29.16    1.90
   1  -9  12   31.47    2.03
  -1   9 -12   30.73    2.08
   1  -9  12   32.59    2.37
   1  -9  12   27.90    2.19
   1  -9  13   22.89    1.50
   1  -9  13   24.01    1.72
  -1   9 -13   23.19    1.53
  -1   8  18   27.79    1.65
   1  -8 -18   27.72    1.75
  -1   8  18   31.62    2.01
   1  -8 -17    3.85    0.92
  -1   8  17    3.60    0.84
   1  -8 -17    4.31    0.94
  -1   8  17    3.01    0.96
  -1   8  17    6.33    1.19
  -1   8  16  188.67    8.65
   1  -8 -16  186.76    8.70
  -1   8  16  194.37    8.56
  -1   8  16  184.86    8.92
  -1   8  16  202.57    9.14
   1  -8 -16  190.77    8.72
   1  -8 -16  190.58    8.26
   1  -8 -16  200.21    8.76
   1  -8 -16  183.82    8.31
  -1   8  15   30.61    2.45
   1  -8 -15   27.13    2.41
  -1   8  15   33.44    2.38
  -1   8  15   29.33    2.62
   1  -8 -15   29.92    2.48
   1  -8 -15   32.14    2.47
   1  -8 -15   31.99    2.09
  -1   8  15   31.38    2.48
   1  -8 -15   28.82    2.16
  -1   8  14  308.16   13.73
  -1   8  14  312.38   14.09
  -1   8  14  298.50   13.79
   1  -8 -14  311.08   13.43
   1  -8 -14  299.70   13.75
  -1   8  14  316.17   13.59
   1  -8 -14  300.38   13.50
   1  -8 -14  345.90   13.90
  -1   8  13  236.26   10.81
   1  -8 -13  238.49   10.90
   1  -8 -13  234.37   10.46
  -1   8  13  233.97   11.14
   1  -8 -13  226.79   10.49
  -1   8  13  219.89   10.85
  -1   8  13  237.42   10.64
   1  -8 -13  238.18   10.84
   1  -8 -13  214.03   10.56
   1  -8 -13  261.28   10.98
   1  -8 -12   49.94    3.34
   1  -8 -12   56.79    3.70
  -1   8  12   53.97    3.89
   1  -8 -12   54.27    3.62
   1  -8 -12   52.29    3.59
  -1   8  12   54.66    3.47
  -1   8  12   47.11    3.56
   1  -8 -12   47.51    3.28
  -1   8  12   55.04    3.64
   1  -8 -11    9.09    1.49
   1  -8 -11    7.85    1.43
  -1   8  11   12.72    1.85
   1  -8 -11   12.49    1.73
  -1   8  11   11.46    1.83
  -1   8  11    9.94    1.53
   1  -8 -11   14.62    1.86
   1  -8 -11   10.47    1.69
  -1   8  11    8.69    1.60
   1  -8 -10  679.00   27.57
   1  -8 -10  679.94   27.34
  -1   8  10  638.04   28.50
  -1   8  10  657.95   27.45
   1  -8 -10  689.53   27.56
  -1   8  10  666.71   27.25
   1  -8 -10  668.79   27.49
   1  -8 -10  648.60   27.21
  -1   8  10  599.91   27.56
  -1   8   9   51.47    3.53
   1  -8  -9   53.30    3.65
   1  -8  -9   55.28    3.58
  -1   8   9   56.25    4.28
  -1   8   9   57.63    3.64
  -1   8   9   58.59    3.50
   1  -8  -9   56.97    3.61
   1  -8  -9   62.32    3.72
   1  -8  -9   52.66    3.55
  -1   8   9   58.64    3.88
   1  -8  -9   54.88    3.48
  -1   8   8  113.77    6.11
   1  -8  -8  108.56    5.96
   1  -8  -8  124.46    6.24
  -1   8   8  123.93    6.91
  -1   8   8  129.25    6.18
   1  -8  -8  130.89    6.23
  -1   8   8  125.69    6.00
   1  -8  -8  139.33    6.31
   1  -8  -8  125.74    6.30
  -1   8   8   86.46    5.97
   1  -8  -8  109.47    5.89
  -1   8   7  266.00   12.21
   1  -8  -7  279.36   12.17
   1  -8  -7  279.04   12.16
  -1   8   7  271.97   11.95
  -1   8   7  277.93   12.94
   1  -8  -7  281.70   12.22
   1  -8  -7  291.04   12.24
  -1   8   7  283.56   12.14
   1  -8  -7  261.79   12.32
   1  -8  -7  276.14   12.06
  -1   8   7  245.11   12.31
  -1   8   6   50.41    3.83
  -1   8   6   45.31    3.07
   1  -8  -6   46.79    2.99
  -1   8   6   45.52    2.85
  -1   8   6   44.20    3.45
   1  -8  -6   47.70    3.10
  -1   8   6   46.92    2.98
   1  -8  -6   46.25    3.24
   1  -8  -6   42.79    3.10
  -1   8   6   43.05    3.22
   1  -8  -6   41.46    2.88
   1  -8  -6   49.42    3.19
   1  -8  -5    3.41    0.96
  -1   8   5    3.27    0.92
  -1   8   5    3.70    0.91
  -1   8   5    2.88    1.08
   1  -8  -5    3.02    0.93
  -1   8   5    2.82    0.74
   1  -8  -5    5.08    0.98
   1  -8  -5    4.96    1.12
   1  -8  -4  147.98    7.07
   1  -8  -4  146.34    7.03
   1  -8  -4  152.83    7.37
  -1   8   4  150.86    6.95
  -1   8   4  156.92    8.12
  -1   8   4  137.82    6.73
  -1   8   4  150.90    7.15
  -1   8   3  239.82   12.21
  -1   8   3  270.15   12.02
  -1   8   3  285.14   13.15
  -1   8   3  275.80   11.81
   1  -8  -3  267.79   11.77
   1  -8  -3  276.23   11.92
   1  -8  -3  302.25   12.49
   1  -8  -3  270.79   11.91
  -1   8   3  278.46   12.31
   1  -8  -3  267.85   11.89
   1  -8  -3  287.36   12.02
   1  -8  -2   12.86    1.46
   1  -8  -2   12.62    1.37
   1  -8  -2   14.13    1.84
  -1   8   2   14.81    2.06
  -1   8   2   12.05    1.43
  -1   8   2   10.43    1.47
  -1   8   2   11.96    1.63
   1  -8  -2   12.83    1.39
   1  -8  -2   13.53    1.64
   1  -8  -2   14.34    1.49
  -1   8   2    9.98    1.23
  -1   8   1  132.43    6.51
  -1   8   1  130.80    7.23
  -1   8   1  140.88    7.59
   1  -8  -1  133.89    7.05
  -1   8   1  132.89    6.72
   1  -8  -1  138.87    6.49
  -1   8   1  132.02    7.21
  -1   8   1  128.39    6.85
   1  -8  -1  144.30    7.03
   1  -8  -1  125.55    6.49
  -1   8   1  136.50    6.27
   1  -8  -1  138.10    6.52
   1  -8   0  269.38   12.05
  -1   8   0  260.65   11.49
  -1   8   0  257.91   12.33
  -1   8   0  282.46   12.80
   1  -8   0  253.04   11.27
   1  -8   0  260.26   12.04
   1  -8   0  248.76   11.40
   1  -8   0  260.71   11.46
  -1   8   0  261.85   12.29
   1  -8   0  262.55   11.43
  -1   8   0  266.68   11.71
  -1   8   0  256.47   11.89
  -1   8  -1   23.20    2.30
  -1   8  -1   25.26    2.19
  -1   8  -1   24.20    2.37
   1  -8   1   30.01    2.25
  -1   8  -1   29.99    2.82
   1  -8   1   29.05    2.20
   1  -8   1   27.55    2.50
   1  -8   1   24.70    2.03
   1  -8   1   23.43    2.39
   1  -8   1   28.71    2.48
  -1   8  -1   28.56    2.70
  -1   8  -1   28.73    2.85
   1  -8   1   26.29    2.11
  -1   8  -2    1.43    0.85
  -1   8  -2    2.92    1.06
   1  -8   2    0.44    0.91
  -1   8  -2    2.38    1.15
   1  -8   2    2.81    0.95
  -1   8  -2    1.99    0.88
   1  -8   2    1.23    0.94
  -1   8  -2    4.36    1.41
  -1   8  -2    2.60    1.09
   1  -8   2    2.40    1.04
   1  -8   2    3.14    0.91
   1  -8   2    1.92    0.86
  -1   8  -3   90.95    5.12
  -1   8  -3   91.18    5.42
  -1   8  -3  104.71    5.17
  -1   8  -3   95.93    6.14
  -1   8  -3  109.79    6.22
   1  -8   3   93.80    5.69
   1  -8   3  100.67    5.03
   1  -8   3   96.67    5.52
   1  -8   3   93.85    5.57
  -1   8  -3   94.33    5.78
   1  -8   3   97.13    5.09
  -1   8  -4    0.19    0.86
  -1   8  -4    0.32    0.80
  -1   8  -4   -0.20    0.98
   1  -8   4    0.22    0.99
  -1   8  -4   -0.25    1.05
   1  -8   4    0.15    0.89
  -1   8  -4   -0.15    0.70
   1  -8   4    0.42    0.83
  -1   8  -4   -0.29    1.05
  -1   8  -4    0.31    1.01
   1  -8   4    0.68    0.89
   1  -8   4    0.24    1.02
   1  -8   5   15.53    1.69
   1  -8   5   17.00    2.20
  -1   8  -5   17.38    1.81
  -1   8  -5   21.11    2.12
  -1   8  -5   17.60    2.06
  -1   8  -5   15.56    2.24
   1  -8   5   20.82    2.07
  -1   8  -5   20.22    1.87
  -1   8  -5   21.78    2.49
   1  -8   5   15.89    1.79
   1  -8   6    6.58    1.71
   1  -8   6    5.39    1.17
   1  -8   6    8.68    1.48
   1  -8   6    8.34    1.63
   1  -8   6    5.68    1.49
  -1   8  -6    7.16    1.46
  -1   8  -6    6.66    1.24
  -1   8  -6    8.39    1.52
  -1   8  -6    6.49    1.16
  -1   8  -6    5.67    1.71
  -1   8  -6    4.99    1.50
   1  -8   6    5.86    1.26
  -1   8  -6    8.03    1.74
  -1   8  -6    6.87    1.16
   1  -8   6    7.44    1.28
  -1   8  -7   89.39    5.05
  -1   8  -7   89.05    5.18
  -1   8  -7   86.37    4.75
  -1   8  -7   80.47    4.72
   1  -8   7   88.24    5.50
   1  -8   7   92.93    5.00
   1  -8   7   76.49    5.56
   1  -8   7   82.35    4.58
   1  -8   7   85.28    4.75
  -1   8  -7   92.78    4.81
  -1   8  -8  114.99    6.42
  -1   8  -8  137.37    6.57
  -1   8  -8  131.39    6.91
  -1   8  -8  141.81    6.92
   1  -8   8  134.41    6.74
   1  -8   8  125.43    6.32
   1  -8   8  137.65    7.42
  -1   8  -8  138.60    6.54
   1  -8   8  119.59    6.41
   1  -8   8  134.61    6.56
  -1   8  -9   48.67    3.13
   1  -8   9   49.60    3.88
   1  -8   9   46.50    3.37
  -1   8  -9   52.12    3.63
  -1   8  -9   55.52    3.58
  -1   8  -9   48.29    3.23
   1  -8   9   49.71    3.27
   1  -8   9   55.78    3.42
   1  -8  10   28.12    2.81
   1  -8  10   22.86    2.25
  -1   8 -10   27.84    2.49
  -1   8 -10   24.57    2.27
   1  -8  10   23.96    2.13
   1  -8  10   23.15    2.12
  -1   8 -10   21.61    1.87
  -1   8 -11    5.20    1.28
   1  -8  11    5.73    1.21
   1  -8  11    4.19    1.11
   1  -8  11    2.95    1.12
   1  -8  11    5.36    1.48
  -1   8 -11    6.94    0.99
  -1   8 -11    5.60    1.22
   1  -8  12   36.60    2.43
   1  -8  12   39.19    2.58
  -1   8 -12   39.92    2.61
   1  -8  12   36.15    2.93
   1  -8  13   -0.90    0.82
  -1   8 -13   -0.14    0.44
   1  -8  13    0.15    0.94
   1  -8  13    0.52    0.62
   1  -8  14   60.99    3.11
   1  -8  14   43.95    2.72
  -1   7  19    0.76    0.51
  -1   7  18    2.69    0.89
   1  -7 -18    2.32    0.64
  -1   7  18    3.14    0.73
  -1   7  18    2.50    0.73
   1  -7 -18    3.03    0.80
   1  -7 -17   50.41    2.62
  -1   7  17   46.34    3.17
  -1   7  17   53.55    3.38
   1  -7 -17   46.77    2.90
   1  -7 -17   50.23    3.03
   1  -7 -17   47.19    3.00
  -1   7  17   45.26    2.86
   1  -7 -16   23.52    2.10
  -1   7  16   23.35    1.98
  -1   7  16   16.21    2.02
  -1   7  16   26.30    2.42
   1  -7 -16   20.03    1.96
   1  -7 -16   23.77    1.72
   1  -7 -16   22.17    2.05
   1  -7 -16   18.84    1.64
  -1   7  16   21.35    1.93
  -1   7  15    8.18    1.59
   1  -7 -15    9.77    1.24
   1  -7 -15    7.38    1.51
   1  -7 -15   10.86    1.61
  -1   7  15    8.40    1.39
  -1   7  15   10.58    1.58
   1  -7 -15    9.92    1.56
   1  -7 -15   10.11    1.32
   1  -7 -14    4.23    1.05
  -1   7  14    2.84    1.27
   1  -7 -14    5.62    1.38
   1  -7 -14    5.33    1.36
  -1   7  14    6.34    1.30
   1  -7 -14    6.16    1.45
  -1   7  14    4.70    0.98
  -1   7  14    6.85    1.45
   1  -7 -13   55.62    3.50
   1  -7 -13   49.77    3.22
  -1   7  13   60.07    4.00
   1  -7 -13   53.39    3.67
  -1   7  13   51.68    3.48
   1  -7 -13   60.77    3.81
  -1   7  13   47.59    3.56
  -1   7  13   54.05    3.22
   1  -7 -12  502.86   21.47
  -1   7  12  550.26   22.35
  -1   7  12  475.10   22.98
   1  -7 -12  513.67   21.88
  -1   7  12  517.82   21.71
   1  -7 -12  521.31   21.89
  -1   7  12  518.72   21.88
   1  -7 -11   98.08    5.37
   1  -7 -11   94.96    5.06
  -1   7  11   93.07    5.55
  -1   7  11  100.33    6.31
  -1   7  11   99.14    5.21
   1  -7 -11   99.74    5.40
   1  -7 -11   95.79    5.33
  -1   7  11   85.33    5.15
   1  -7 -10   80.57    4.60
   1  -7 -10   73.06    4.29
  -1   7  10   75.26    5.24
  -1   7  10   89.07    4.96
   1  -7 -10   71.12    4.36
   1  -7 -10   77.80    4.52
  -1   7  10   82.03    4.47
   1  -7 -10   86.18    4.63
  -1   7  10   71.05    4.42
  -1   7   9  584.30   24.49
  -1   7   9  592.15   24.35
   1  -7  -9  589.17   24.51
  -1   7   9  587.72   25.45
   1  -7  -9  593.04   24.37
   1  -7  -9  585.20   24.54
   1  -7  -9  587.83   24.57
  -1   7   9  581.01   26.09
   1  -7  -9  595.99   24.53
   1  -7  -8    0.64    0.70
   1  -7  -8    0.30    0.66
   1  -7  -8    0.92    0.89
  -1   7   8    0.27    0.62
  -1   7   8    0.73    0.94
  -1   7   8    0.98    0.98
   1  -7  -8    0.39    0.75
   1  -7  -8    0.15    0.74
   1  -7  -8   -0.28    0.88
  -1   7   8    1.18    0.88
  -1   7   8    0.61    0.65
  -1   7   7  163.97    8.92
   1  -7  -7  165.01    7.50
   1  -7  -7  163.04    7.51
   1  -7  -7  156.92    7.37
  -1   7   7  162.62    8.15
   1  -7  -7  158.62    7.46
  -1   7   7  143.01    7.21
  -1   7   7  158.74    7.42
   1  -7  -7  171.87    7.68
   1  -7  -7  157.25    7.46
   1  -7  -7  146.27    7.26
   1  -7  -6  227.29   10.03
   1  -7  -6  235.00   10.20
  -1   7   6  242.38   11.61
   1  -7  -6  226.63    9.92
  -1   7   6  198.79   10.01
   1  -7  -6  211.21    9.75
   1  -7  -6  224.70    9.94
   1  -7  -6  211.59    9.81
  -1   7   6  219.75    9.84
  -1   7   6  233.47   10.74
   1  -7  -6  236.42    9.98
  -1   7   5  114.49    6.25
   1  -7  -5  107.37    5.40
  -1   7   5  111.61    6.83
   1  -7  -5  117.16    5.72
  -1   7   4   45.68    3.42
   1  -7  -4   43.36    2.70
  -1   7   3  353.75   15.54
  -1   7   3  322.62   15.42
   1  -7  -3  344.55   14.53
   1  -7  -3  357.94   14.93
  -1   7   2  167.63    8.54
  -1   7   2  167.22    8.59
   1  -7  -2  176.11    8.04
   1  -7  -2  165.25    7.66
  -1   7   1    0.88    0.93
  -1   7   1    1.55    0.92
   1  -7  -1    1.50    0.88
  -1   7   1   -0.71    1.20
   1  -7  -1    0.49    0.55
   1  -7  -1    1.41    0.89
  -1   7   0  322.56   14.16
  -1   7   0  323.93   13.93
   1  -7   0  302.75   13.21
   1  -7   0  286.31   13.46
   1  -7   0  312.00   13.59
  -1   7  -1   52.14    3.54
  -1   7  -1   44.54    3.47
   1  -7   1   41.62    3.09
  -1   7  -1   41.72    3.31
   1  -7   1   46.22    3.17
  -1   7  -2  158.36    7.98
  -1   7  -2  144.77    7.63
   1  -7   2  147.42    7.32
   1  -7   2  150.04    6.79
  -1   7  -2  147.35    7.01
   1  -7   2  146.02    7.41
   1  -7   2  146.29    6.85
  -1   7  -2  142.00    7.54
  -1   7  -3  174.63    9.05
  -1   7  -3  176.23    8.88
   1  -7   3  172.11    7.92
   1  -7   3  187.65    8.58
  -1   7  -3  170.23    8.11
  -1   7  -3  170.95    8.44
  -1   7  -3  179.04    8.41
   1  -7   3  173.72    8.02
  -1   7  -3  176.68    8.76
   1  -7   3  182.98    8.69
  -1   7  -4   20.92    2.42
  -1   7  -4   27.29    2.72
   1  -7   4   23.69    1.98
  -1   7  -4   26.34    2.54
   1  -7   4   24.91    2.26
  -1   7  -4   21.67    1.87
  -1   7  -4   22.85    2.21
  -1   7  -4   25.09    2.03
  -1   7  -4   23.15    2.18
   1  -7   4   26.72    2.00
   1  -7   4   26.16    2.41
   1  -7   5   77.87    4.89
   1  -7   5   68.60    4.52
  -1   7  -5   76.59    5.16
   1  -7   5   77.68    4.33
  -1   7  -5   82.21    5.07
   1  -7   5   82.55    4.45
  -1   7  -5   76.68    4.66
  -1   7  -5   83.98    4.41
  -1   7  -5   85.04    4.65
   1  -7   5   76.18    4.19
   1  -7   5   77.19    4.18
  -1   7  -5   89.40    4.39
   1  -7   6   49.72    3.93
   1  -7   6   58.09    4.01
  -1   7  -6   56.89    3.45
  -1   7  -6   57.71    3.65
  -1   7  -6   56.60    3.77
   1  -7   6   52.25    3.68
  -1   7  -6   54.57    4.24
   1  -7   6   53.08    3.38
  -1   7  -6   64.34    4.24
   1  -7   6   55.90    3.32
   1  -7   6   55.08    3.30
   1  -7   6   52.68    3.48
  -1   7  -6   62.42    3.46
   1  -7   7   59.54    4.08
   1  -7   7   53.11    3.90
   1  -7   7   45.61    3.24
  -1   7  -7   53.30    3.22
  -1   7  -7   45.46    3.35
  -1   7  -7   46.92    3.48
  -1   7  -7   39.31    3.10
  -1   7  -7   49.86    4.08
   1  -7   7   48.59    4.01
   1  -7   7   48.71    3.05
   1  -7   7   53.85    3.24
  -1   7  -7   53.70    3.20
  -1   7  -8    2.25    1.10
  -1   7  -8    1.21    0.82
  -1   7  -8    0.62    0.94
  -1   7  -8    0.18    0.85
   1  -7   8    2.30    1.33
  -1   7  -8    1.44    0.78
   1  -7   8    0.80    0.78
   1  -7   8    2.59    1.14
  -1   7  -8    0.94    0.98
   1  -7   8   -0.82    1.09
   1  -7   8    0.61    1.02
   1  -7   8    2.08    0.97
   1  -7   8    3.25    1.20
  -1   7  -9  124.76    6.26
   1  -7   9  132.69    6.62
  -1   7  -9  116.16    6.45
  -1   7  -9  133.19    6.71
   1  -7   9  127.43    6.42
   1  -7   9  128.56    6.38
   1  -7   9  131.70    7.28
   1  -7  10   12.96    2.21
   1  -7  10   12.02    1.72
  -1   7 -10   11.99    1.61
  -1   7 -10   13.09    1.76
  -1   7 -10   11.89    1.42
   1  -7  10   10.67    1.55
   1  -7  10   13.41    1.68
  -1   7 -11   46.60    3.30
  -1   7 -11   56.36    3.55
   1  -7  11   49.95    3.43
   1  -7  11   58.20    3.40
  -1   7 -11   50.94    3.10
   1  -7  11   53.84    4.07
  -1   7 -12   22.24    2.00
  -1   7 -12   24.96    1.82
   1  -7  12   28.23    2.77
   1  -7  12   25.19    2.22
   1  -7  12   22.69    1.94
  -1   7 -12   25.03    2.22
   1  -7  12   24.84    2.05
   1  -7  13   36.51    2.93
  -1   7 -13   32.88    2.51
   1  -7  13   29.54    2.18
   1  -7  14  110.82    5.29
  -1   7 -14  100.30    4.85
   1  -7  14   82.75    4.74
   1  -7  14  100.92    4.74
   1  -7  14   86.41    4.41
   1  -7  15   -0.24    0.56
   1  -7  15   -0.08    0.53
   1  -7  15   -0.51    0.66
  -1   7 -15    0.09    0.56
   1  -7  15   -0.11    0.74
  -1   6  19    4.65    0.72
   1  -6 -19    3.63    0.70
  -1   6  19    4.95    0.73
  -1   6  19    3.25    0.82
   1  -6 -18    5.79    1.04
   1  -6 -18    5.71    1.04
  -1   6  18    6.61    1.06
  -1   6  18    7.25    1.31
  -1   6  18    6.55    1.02
   1  -6 -18    7.25    0.95
  -1   6  17   10.46    1.64
  -1   6  17    9.26    1.49
   1  -6 -17   10.46    1.09
   1  -6 -17   13.39    1.57
  -1   6  17    8.65    1.33
  -1   6  17    9.16    1.08
  -1   6  17   10.19    1.37
   1  -6 -17    8.05    1.23
  -1   6  16    5.10    1.45
  -1   6  16    5.51    1.57
   1  -6 -16    6.96    1.38
   1  -6 -16    3.82    0.88
  -1   6  16    4.42    0.93
   1  -6 -16    6.20    1.24
  -1   6  16    5.58    1.21
   1  -6 -15   80.05    4.66
  -1   6  15   81.42    4.99
   1  -6 -15   87.83    4.36
   1  -6 -15   80.11    4.79
  -1   6  15   81.04    4.38
   1  -6 -15   78.77    4.76
  -1   6  15   80.72    4.67
  -1   6  14    0.22    1.06
   1  -6 -14    0.19    1.02
   1  -6 -14   -0.36    0.99
   1  -6 -14   -0.13    0.78
  -1   6  14    0.69    0.76
   1  -6 -14    0.55    1.02
   1  -6 -14   -0.57    1.10
  -1   6  14    0.53    0.99
  -1   6  13   16.56    1.85
   1  -6 -13   20.15    2.06
   1  -6 -13   17.36    1.99
  -1   6  13   17.44    2.08
   1  -6 -13   15.11    1.89
   1  -6 -13   14.87    1.91
   1  -6 -13   12.64    1.57
  -1   6  13   13.89    1.85
  -1   6  13   14.66    1.59
   1  -6 -13   14.15    1.47
   1  -6 -12   60.79    3.88
  -1   6  12   61.42    3.82
  -1   6  12   60.42    4.08
  -1   6  12   61.44    4.80
   1  -6 -12   55.64    3.63
   1  -6 -12   56.81    3.80
   1  -6 -12   72.25    4.09
  -1   6  12   59.95    4.89
  -1   6  12   56.62    3.48
  -1   6  12   58.54    3.83
   1  -6 -12   62.21    3.88
   1  -6 -12   54.64    3.44
   1  -6 -11    3.92    1.00
  -1   6  11    3.09    1.23
  -1   6  11    3.49    1.16
   1  -6 -11    4.34    1.11
   1  -6 -11    2.94    1.10
  -1   6  11    4.41    1.47
   1  -6 -11    1.77    0.81
  -1   6  11    3.26    1.03
  -1   6  11    1.93    0.75
  -1   6  11    1.94    0.91
   1  -6 -11    2.78    1.04
   1  -6 -10   14.11    1.51
  -1   6  10   12.27    1.99
  -1   6  10   14.83    1.89
   1  -6 -10   14.11    1.65
   1  -6 -10   14.14    1.65
  -1   6  10    8.77    1.94
   1  -6 -10   12.49    1.45
  -1   6  10   12.49    1.38
  -1   6  10   11.16    1.49
  -1   6  10   11.82    1.50
   1  -6 -10   12.28    1.55
   1  -6  -9   36.09    2.58
   1  -6  -9   32.97    2.37
  -1   6   9   42.35    3.29
   1  -6  -9   35.16    2.51
   1  -6  -9   35.50    2.53
  -1   6   9   37.72    3.45
   1  -6  -9   33.63    2.46
  -1   6   9   32.76    2.42
   1  -6  -9   29.68    2.42
  -1   6   9   31.18    2.44
  -1   6   8  902.21   37.25
   1  -6  -8  917.01   37.30
  -1   6   8  910.67   37.16
   1  -6  -8  926.92   37.32
   1  -6  -8  888.22   37.12
  -1   6   8  955.68   38.25
   1  -6  -8  987.37   37.43
   1  -6  -8  942.73   37.32
  -1   6   8  881.86   38.65
   1  -6  -8  924.12   37.18
   1  -6  -7  554.46   23.49
  -1   6   7  557.44   24.89
   1  -6  -7  576.76   23.70
  -1   6   7  617.48   24.42
  -1   6   6  199.94   10.31
   1  -6  -6  211.88    9.31
   1  -6  -6  209.30    9.18
  -1   6   6  200.43    9.65
   1  -6  -5    0.70    0.60
  -1   6   5   -0.25    0.98
  -1   6   5   -0.18    0.71
   1  -6  -4   42.19    2.62
  -1   6   4   40.66    3.42
  -1   6   4   43.80    3.04
   1  -6  -3  669.84   27.39
   1  -6  -3  672.81   27.67
  -1   6   3  722.37   29.12
  -1   6   3  686.45   28.23
   1  -6  -2  227.67    9.95
   1  -6  -2  227.73    9.69
  -1   6   2  213.82   10.46
  -1   6   2  218.17   10.21
  -1   6   2  237.60   10.45
   1  -6  -1  815.25   33.10
   1  -6  -1  846.00   33.40
  -1   6   1  808.52   34.06
  -1   6   1  809.28   33.79
  -1   6   1  840.85   33.65
  -1   6   0  116.13    6.64
   1  -6   0  121.57    5.83
   1  -6   0  121.42    6.04
   1  -6   0  126.00    6.12
  -1   6   0  131.44    6.50
  -1   6   0  129.07    6.31
   1  -6   1  127.16    6.19
   1  -6   1  111.07    5.84
   1  -6   1  126.09    6.14
  -1   6  -1  133.73    6.57
  -1   6  -1  132.69    6.41
  -1   6  -2  662.49   27.66
   1  -6   2  646.97   27.10
   1  -6   2  664.36   27.06
  -1   6  -2  660.12   27.36
  -1   6  -3    2.15    0.90
  -1   6  -3    0.76    0.79
   1  -6   3    0.74    0.75
  -1   6  -4  487.17   20.72
   1  -6   4  476.81   20.25
  -1   6  -5   28.92    2.45
  -1   6  -5   30.84    2.21
  -1   6  -5   33.29    2.51
   1  -6   5   36.19    2.64
   1  -6   5   29.92    2.27
   1  -6   5   30.44    2.12
   1  -6   5   35.82    2.23
   1  -6   5   35.65    2.80
   1  -6   5   34.99    2.33
  -1   6  -5   29.46    2.74
   1  -6   6    7.73    1.50
   1  -6   6    6.60    1.24
   1  -6   6    8.90    1.48
  -1   6  -6   10.05    1.37
  -1   6  -6    9.14    1.19
  -1   6  -6    7.35    1.31
   1  -6   6    7.75    1.34
  -1   6  -6    8.07    1.55
   1  -6   6    9.31    1.16
   1  -6   6    8.00    1.14
   1  -6   6    9.65    1.25
  -1   6  -7   55.44    3.67
  -1   6  -7   64.39    4.46
   1  -6   7   58.96    4.14
   1  -6   7   66.49    4.31
   1  -6   7   57.54    4.30
   1  -6   7   61.50    3.43
   1  -6   7   59.39    3.46
   1  -6   7   63.83    3.69
  -1   6  -7   59.20    3.51
  -1   6  -7   59.08    3.72
  -1   6  -8    0.35    0.81
  -1   6  -8   -0.14    0.68
  -1   6  -8    0.71    0.87
   1  -6   8   -0.56    1.09
   1  -6   8   -0.75    1.02
   1  -6   8   -0.49    1.18
   1  -6   8    0.12    0.67
   1  -6   8   -0.48    0.87
  -1   6  -8   -0.29    0.99
   1  -6   8   -0.42    0.84
   1  -6   8    0.95    0.86
  -1   6  -9   85.77    4.69
  -1   6  -9   72.97    4.55
   1  -6   9   78.02    4.90
  -1   6  -9   78.22    5.41
   1  -6   9   78.60    4.55
   1  -6   9   73.71    5.29
   1  -6   9   83.60    5.28
   1  -6   9   73.87    5.09
   1  -6   9   80.02    4.45
   1  -6   9   77.71    4.33
  -1   6  -9   78.84    4.29
  -1   6 -10   94.83    5.50
  -1   6 -10   89.82    5.22
  -1   6 -10   87.47    6.18
  -1   6 -10  104.38    5.57
  -1   6 -10  105.05    5.81
   1  -6  10   90.92    6.26
  -1   6 -10  107.20    5.23
   1  -6  10  121.36    6.52
   1  -6  10  103.27    5.33
   1  -6  10  104.86    5.55
  -1   6 -11   33.75    2.41
   1  -6  11   35.84    2.81
  -1   6 -11   30.33    2.44
  -1   6 -11   32.98    2.71
   1  -6  11   41.86    3.49
   1  -6  11   35.26    2.60
  -1   6 -11   32.92    2.86
  -1   6 -11   32.53    2.71
  -1   6 -12   13.11    1.71
  -1   6 -12   13.36    1.72
  -1   6 -12   12.13    1.83
   1  -6  12   11.90    1.68
   1  -6  12   16.26    2.28
   1  -6  12   11.85    1.58
  -1   6 -12   13.38    1.39
   1  -6  13    4.66    1.06
   1  -6  13    6.04    1.36
   1  -6  13    3.00    1.47
  -1   6 -13    5.61    1.19
  -1   6 -13    5.08    1.27
   1  -6  13    5.37    1.11
   1  -6  14   -0.53    0.72
   1  -6  14    0.93    0.93
   1  -6  14    0.75    0.94
  -1   6 -14    0.45    0.93
  -1   6 -14    0.13    0.78
   1  -6  14    0.84    0.77
   1  -6  15    5.45    1.04
  -1   6 -15    9.61    1.24
   1  -6  15    7.89    1.32
   1  -6  15    8.90    1.16
   1  -6  15    8.44    0.92
  -1   6 -16    1.09    0.59
   1  -6  16    1.62    0.60
   1  -6  16    1.10    0.70
   1  -5 -19    3.10    0.75
  -1   5  19    4.46    0.82
   1  -5 -19    4.80    0.80
  -1   5  19    6.15    0.86
  -1   5  19    5.60    1.01
   1  -5 -19    3.39    0.73
  -1   5  18    4.89    1.03
   1  -5 -18    5.75    1.07
   1  -5 -18    4.87    1.12
  -1   5  18    4.42    0.84
  -1   5  18    5.18    0.99
  -1   5  18    5.84    1.33
   1  -5 -17   37.57    2.50
   1  -5 -17   40.09    2.75
   1  -5 -17   30.20    2.76
  -1   5  17   35.72    2.40
  -1   5  17   36.98    2.66
  -1   5  17   42.54    3.18
   1  -5 -17   37.04    2.28
  -1   5  17   31.53    2.74
  -1   5  17   36.32    2.64
   1  -5 -17   37.35    2.67
   1  -5 -16    1.06    0.93
   1  -5 -16   -0.17    1.09
  -1   5  16    0.50    0.94
   1  -5 -16    1.53    1.05
   1  -5 -16    0.67    0.70
   1  -5 -16    0.90    1.12
  -1   5  16    1.12    1.21
  -1   5  16    2.26    1.16
  -1   5  16    0.93    0.81
  -1   5  16    0.51    1.01
  -1   5  15  157.02    7.53
  -1   5  15  144.81    7.72
  -1   5  15  158.71    8.04
   1  -5 -15  158.03    7.41
  -1   5  15  137.87    7.05
   1  -5 -15  149.68    7.49
  -1   5  15  148.46    7.70
   1  -5 -15  141.43    6.90
  -1   5  14   -0.55    1.04
   1  -5 -14    0.18    0.98
  -1   5  14   -0.43    1.23
  -1   5  14    0.68    1.16
   1  -5 -14   -0.57    1.09
   1  -5 -14   -0.19    1.03
   1  -5 -14    0.76    0.77
  -1   5  14    0.30    0.91
   1  -5 -13    1.77    0.93
  -1   5  13    0.72    0.92
   1  -5 -13    0.19    0.99
   1  -5 -13    0.75    0.97
  -1   5  13    0.59    0.81
  -1   5  13   -0.21    1.09
  -1   5  13    0.38    1.08
  -1   5  13    0.74    1.11
  -1   5  13   -0.22    1.02
  -1   5  12   26.38    2.35
   1  -5 -12   24.76    2.38
  -1   5  12   28.46    2.64
  -1   5  12   29.79    3.23
  -1   5  12   24.28    2.48
   1  -5 -12   28.36    2.47
   1  -5 -12   28.93    2.43
   1  -5 -12   22.74    2.21
   1  -5 -12   25.60    2.18
  -1   5  12   29.43    2.22
  -1   5  12   26.69    2.37
  -1   5  12   26.22    3.14
  -1   5  11    9.49    1.38
   1  -5 -11    8.03    1.34
   1  -5 -11   11.25    1.54
  -1   5  11   10.24    1.66
  -1   5  11   12.59    2.03
  -1   5  11    7.97    1.49
   1  -5 -11    9.12    1.48
   1  -5 -11   10.94    1.49
   1  -5 -11    7.42    1.08
   1  -5 -11   10.68    1.38
  -1   5  11   11.39    1.52
  -1   5  11   11.61    1.32
  -1   5  11    9.13    1.93
   1  -5 -10    1.51    0.82
   1  -5 -10    1.33    0.91
  -1   5  10    2.15    0.89
  -1   5  10    1.07    0.91
  -1   5  10    1.06    0.98
  -1   5  10    1.02    0.93
   1  -5 -10    0.61    0.79
   1  -5 -10    1.19    0.80
   1  -5 -10    1.04    0.66
   1  -5 -10    0.43    0.71
  -1   5  10    0.59    1.17
  -1   5  10    1.19    0.86
  -1   5  10    2.34    0.74
   1  -5  -9   12.51    1.47
   1  -5  -9   17.16    1.65
  -1   5   9   13.53    1.50
  -1   5   9   15.08    1.69
   1  -5  -9   14.94    1.49
  -1   5   9   17.51    1.60
   1  -5  -9   17.63    1.66
  -1   5   9   17.10    2.12
  -1   5   9   15.60    2.11
  -1   5   8  153.66    8.10
  -1   5   8  172.90    8.45
   1  -5  -8  159.07    7.42
  -1   5   7    7.09    1.38
  -1   5   7    6.25    1.42
   1  -5  -7    8.16    1.08
   1  -5  -6    5.73    0.91
  -1   5   6    4.55    1.06
  -1   5   6    4.70    1.00
   1  -5  -6    6.02    0.86
  -1   5   6    5.92    1.29
  -1   5   5   51.57    3.18
   1  -5  -5   50.95    2.82
  -1   5   5   52.59    3.66
  -1   5   4   48.36    2.98
   1  -5  -4   45.29    2.58
  -1   5   4   43.91    3.30
  -1   5   3 1019.24   41.53
   1  -5  -3 1049.95   41.14
  -1   5   3 1012.85   42.18
  -1   5   2  529.78   21.72
  -1   5   2  524.47   21.54
   1  -5  -2  508.53   21.10
   1  -5  -2  529.24   21.35
  -1   5   2  549.49   22.55
  -1   5   1    0.13    0.72
  -1   5   1    1.19    0.67
   1  -5  -1    0.20    0.66
   1  -5  -1    0.78    0.54
  -1   5   1    0.16    0.74
   1  -5   0   88.64    4.22
   1  -5   0   77.25    3.98
  -1   5   0   78.71    4.39
  -1   5   0   88.31    4.38
   1  -5   0   80.97    4.23
  -1   5   0   85.65    4.80
   1  -5   1    6.89    0.95
   1  -5   1    7.27    1.08
  -1   5  -1    5.75    1.05
   1  -5   1    6.47    1.06
  -1   5  -1    5.94    1.27
   1  -5   2   23.42    1.97
  -1   5  -2   23.69    2.24
   1  -5   2   30.51    2.07
  -1   5  -2   23.54    2.03
  -1   5  -3    1.37    0.87
   1  -5   3    0.37    0.72
  -1   5  -3    0.46    0.71
  -1   5  -4   59.00    3.91
  -1   5  -4   52.63    3.56
   1  -5   4   59.43    3.39
   1  -5   5  236.84   10.28
  -1   5  -5  234.05   10.51
   1  -5   5  221.21   10.00
  -1   5  -5  205.18   10.12
   1  -5   6   49.34    3.39
   1  -5   6   45.51    3.07
  -1   5  -6   50.68    3.52
  -1   5  -7   50.42    3.36
   1  -5   7   55.34    3.75
   1  -5   7   59.37    4.01
  -1   5  -7   64.30    4.13
   1  -5   7   51.32    3.24
   1  -5   7   55.51    3.13
  -1   5  -7   54.06    3.13
  -1   5  -7   55.89    3.40
   1  -5   8  173.69    8.50
   1  -5   8  196.57    8.81
  -1   5  -8  145.00    7.82
   1  -5   8  159.43    7.45
   1  -5   8  161.22    7.76
   1  -5   8  164.80    8.68
  -1   5  -8  167.00    7.86
  -1   5  -8  162.35    8.01
  -1   5  -8  162.59    7.58
   1  -5   8  175.40    7.65
   1  -5   8  172.01    8.15
  -1   5  -8  157.08    8.59
   1  -5   9    6.62    1.33
  -1   5  -9    7.26    1.56
   1  -5   9    7.77    1.35
  -1   5  -9    6.71    1.34
  -1   5  -9    8.58    1.46
   1  -5   9    5.43    1.43
   1  -5   9    7.60    1.61
   1  -5   9    6.94    1.12
   1  -5   9    8.45    1.84
  -1   5  -9    7.64    1.34
  -1   5 -10  481.15   19.49
  -1   5 -10  462.90   19.65
  -1   5 -10  432.13   19.47
   1  -5  10  456.98   20.22
   1  -5  10  442.62   19.34
   1  -5  10  515.58   20.54
   1  -5  10  438.98   19.05
   1  -5  10  429.85   20.44
   1  -5  11   64.13    4.88
  -1   5 -11   61.15    4.02
  -1   5 -11   53.83    3.71
   1  -5  11   61.12    3.83
   1  -5  11   63.26    3.75
  -1   5 -11   69.64    4.05
  -1   5 -11   63.67    4.09
   1  -5  11   61.86    3.95
  -1   5 -12   42.18    3.17
  -1   5 -12   38.07    2.84
   1  -5  12   36.05    2.92
   1  -5  12   41.40    2.88
   1  -5  12   43.34    3.05
  -1   5 -12   43.33    3.23
  -1   5 -12   46.77    3.16
  -1   5 -13    4.38    1.32
  -1   5 -13    3.60    0.91
  -1   5 -13    3.99    1.23
   1  -5  13    3.11    1.17
   1  -5  13    4.07    1.06
  -1   5 -13    3.57    0.81
   1  -5  13    2.95    1.08
  -1   5 -14   30.23    2.52
   1  -5  14   30.58    2.24
   1  -5  14   32.43    2.49
  -1   5 -14   33.01    2.64
   1  -5  14   32.65    2.44
   1  -5  15    0.86    0.62
   1  -5  15    0.52    0.88
   1  -5  15   -0.58    1.22
  -1   5 -15    0.72    0.82
  -1   5 -15    0.94    0.85
   1  -5  15    1.17    0.81
   1  -5  15    0.25    0.76
  -1   5 -16   -0.40    0.60
  -1   5 -16   -0.78    0.69
   1  -5  16    0.89    0.91
   1  -5  16   -0.76    0.64
  -1   5 -16   -0.06    0.42
   1  -5  16   -0.80    0.93
   1  -5  16   -0.10    0.68
   1  -5  17    0.60    0.66
   1  -5  17    0.37    0.65
   1  -5  17    0.82    0.49
   1  -4 -19    0.45    0.64
  -1   4  19    0.07    0.49
  -1   4  19    0.80    0.61
   1  -4 -19    0.53    0.82
  -1   4  19    0.29    0.60
   1  -4 -19    0.42    0.59
  -1   4  19    0.76    0.82
   1  -4 -18   41.63    2.77
   1  -4 -18   48.78    2.97
   1  -4 -18   48.05    3.29
  -1   4  18   44.73    2.68
  -1   4  18   39.02    2.73
  -1   4  18   46.21    2.89
   1  -4 -18   48.26    2.85
  -1   4  18   42.00    3.13
  -1   4  17    3.14    1.11
   1  -4 -17    4.47    1.09
  -1   4  17    2.05    1.12
   1  -4 -17    2.29    1.06
   1  -4 -17    3.18    1.14
   1  -4 -17    2.66    1.22
   1  -4 -17    2.60    0.78
  -1   4  17    3.93    1.38
  -1   4  17    2.19    0.91
  -1   4  17    1.53    0.93
   1  -4 -16    8.27    1.59
   1  -4 -16    6.11    1.40
  -1   4  16   10.15    1.75
  -1   4  16    7.81    1.62
  -1   4  16    4.16    1.49
  -1   4  16    6.57    1.42
   1  -4 -16    6.24    1.13
   1  -4 -16    8.57    1.49
   1  -4 -16    7.67    1.15
  -1   4  16    8.39    1.31
  -1   4  16    5.75    1.35
   1  -4 -15   16.24    2.00
  -1   4  15   17.12    2.18
  -1   4  15   12.53    1.96
  -1   4  15   19.42    2.34
   1  -4 -15   14.73    1.72
  -1   4  15   16.13    2.02
   1  -4 -15   16.22    1.91
   1  -4 -15   17.99    1.65
  -1   4  15   12.05    1.81
  -1   4  15   15.40    1.74
   1  -4 -14   11.37    1.72
  -1   4  14    8.93    1.69
  -1   4  14   12.59    2.00
  -1   4  14   13.16    1.96
   1  -4 -14   13.84    1.70
  -1   4  14   12.45    1.78
   1  -4 -14   11.80    1.66
   1  -4 -14   12.91    1.46
  -1   4  14   11.19    1.81
  -1   4  14   14.58    1.69
  -1   4  13    0.38    1.10
  -1   4  13    1.63    1.16
   1  -4 -13   -0.18    1.05
   1  -4 -13    0.50    0.94
  -1   4  13    0.37    1.12
  -1   4  13    0.86    0.97
   1  -4 -13    0.37    0.93
  -1   4  13    0.77    0.82
  -1   4  13    1.45    1.19
   1  -4 -13    0.61    0.71
  -1   4  13   -0.38    1.26
  -1   4  12  199.79   10.78
  -1   4  12  184.32    9.10
  -1   4  12  191.23    9.43
  -1   4  12  210.48   10.67
  -1   4  12  193.56    9.38
   1  -4 -12  202.43    9.30
   1  -4 -12  191.62    9.09
   1  -4 -12  197.70    9.12
  -1   4  12  193.89    8.95
  -1   4  12  204.53   10.73
  -1   4  11  106.89    6.82
  -1   4  11  104.37    5.50
  -1   4  11  109.16    5.80
  -1   4  11   98.26    6.39
  -1   4  11  105.02    5.67
   1  -4 -11  104.21    5.53
   1  -4 -11  111.57    5.66
   1  -4 -11  104.88    5.49
   1  -4 -11  113.80    5.51
  -1   4  11  108.43    5.37
  -1   4  11   95.07    6.48
  -1   4  10   98.40    5.07
   1  -4 -10   99.82    5.11
   1  -4 -10  101.31    5.13
   1  -4 -10   98.38    4.97
   1  -4 -10   93.36    4.98
  -1   4  10   94.03    5.84
  -1   4  10   89.71    5.10
  -1   4  10   95.04    6.20
  -1   4  10  115.11    6.42
  -1   4   9  105.95    6.20
  -1   4   9  112.18    6.08
  -1   4   9  103.94    6.34
   1  -4  -9  103.10    5.17
  -1   4   8    2.39    1.18
  -1   4   8    2.29    0.98
  -1   4   8    3.25    1.25
   1  -4  -8    2.46    0.69
  -1   4   7   39.18    3.00
  -1   4   7   38.32    2.82
  -1   4   7   43.90    3.32
   1  -4  -7   38.78    2.35
  -1   4   6    5.08    1.20
  -1   4   6    5.35    1.09
   1  -4  -6    6.11    0.86
  -1   4   6    5.71    1.46
  -1   4   5  278.28   11.80
   1  -4  -5  270.09   11.19
  -1   4   5  254.32   11.42
   1  -4  -4  485.26   19.85
  -1   4   4  513.06   20.45
  -1   4   4  485.49   20.20
   1  -4  -3   11.73    1.03
  -1   4   3   11.37    1.22
  -1   4   3   12.62    1.59
   1  -4  -2 2494.77   98.11
  -1   4   2 2455.78   98.41
  -1   4   2 2535.15   98.28
  -1   4   2 2519.81   99.04
   1  -4  -1  271.25   11.18
   1  -4  -1  272.01   11.02
  -1   4   1  268.02   11.30
  -1   4   1  253.89   11.38
  -1   4   1  275.46   12.13
   1  -4   0  240.44    9.84
   1  -4   0  243.08   10.01
  -1   4   0  223.82   10.07
  -1   4   0  235.90   10.57
  -1   4  -1  234.85   10.29
   1  -4   1  243.36   10.21
   1  -4   1  231.28   10.03
   1  -4   1  245.63   10.22
  -1   4  -1  253.67   10.98
  -1   4  -2  702.57   28.48
   1  -4   2  703.96   28.32
  -1   4  -3 2627.90  103.05
  -1   4  -3 2541.63  103.47
   1  -4   3 2644.48  102.81
  -1   4  -4  148.36    7.13
   1  -4   4  154.64    6.90
  -1   4  -4  156.64    7.59
   1  -4   4  142.46    6.92
  -1   4  -5  544.39   22.44
  -1   4  -5  494.05   22.32
   1  -4   5  536.81   22.04
   1  -4   5  568.42   22.26
  -1   4  -6  211.03    9.57
   1  -4   6  195.99    9.47
  -1   4  -6  197.45    9.41
   1  -4   6  203.68    9.33
  -1   4  -7  728.84   29.43
   1  -4   7  704.49   29.12
   1  -4   7  682.83   29.32
  -1   4  -7  701.29   29.20
   1  -4   8   43.79    2.68
  -1   4  -8   45.69    2.87
  -1   4  -8   46.20    3.04
   1  -4   8   43.50    3.01
  -1   4  -8   47.92    3.50
  -1   4  -8   44.28    3.00
   1  -4   8   44.48    3.46
   1  -4   8   41.16    2.80
   1  -4   8   46.42    3.29
   1  -4   9    2.05    0.82
  -1   4  -9    0.45    0.76
   1  -4   9    0.70    0.71
   1  -4   9    0.26    0.84
   1  -4   9    0.22    0.90
  -1   4  -9    0.17    0.80
  -1   4  -9    0.17    0.86
   1  -4   9    0.29    0.86
   1  -4  10  181.33    8.63
   1  -4  10  183.90    8.54
  -1   4 -10  176.95    8.94
   1  -4  10  178.19    9.75
   1  -4  10  202.17    8.90
  -1   4 -10  195.52    9.06
  -1   4 -10  192.61    8.86
   1  -4  11  407.12   16.78
   1  -4  11  393.38   16.88
  -1   4 -11  417.97   17.11
  -1   4 -11  448.92   17.44
  -1   4 -11  338.48   16.81
  -1   4 -11  377.26   17.17
   1  -4  11  393.26   17.02
   1  -4  11  393.55   18.28
   1  -4  12   63.41    3.88
   1  -4  12   60.42    3.66
  -1   4 -12   64.10    4.13
  -1   4 -12   54.90    3.77
  -1   4 -12   71.28    4.19
  -1   4 -12   63.29    3.97
  -1   4 -12   52.76    4.41
   1  -4  12   64.08    4.93
   1  -4  12   58.04    3.88
   1  -4  13  165.95    7.97
   1  -4  13  172.86    8.22
   1  -4  13  184.31    9.25
   1  -4  13  163.53    8.15
  -1   4 -13  176.74    8.52
  -1   4 -13  157.41    8.12
  -1   4 -13  183.72    8.56
   1  -4  14   32.46    2.39
   1  -4  14   32.05    2.62
   1  -4  14   35.61    2.66
   1  -4  14   34.94    3.25
  -1   4 -14   30.35    2.67
  -1   4 -14   35.12    2.78
  -1   4 -14   29.21    2.41
  -1   4 -15    5.18    1.21
  -1   4 -15    2.76    1.10
   1  -4  15    2.88    1.31
   1  -4  15    2.90    1.34
   1  -4  15    2.98    0.83
   1  -4  15    2.78    1.07
   1  -4  15    2.47    0.98
   1  -4  15    2.78    0.92
   1  -4  16   10.98    1.31
   1  -4  16   10.32    1.59
   1  -4  16   13.49    1.76
   1  -4  16    9.33    1.31
  -1   4 -16   12.12    1.46
  -1   4 -16   12.74    1.45
   1  -4  17    4.72    0.84
   1  -4  17    4.77    1.05
   1  -4  17    5.92    1.15
  -1   4 -17    4.44    0.88
  -1   4 -17    5.77    0.92
   1  -4  17    3.43    0.81
   1  -4  18   51.02    2.70
   1  -3 -19    0.45    0.86
   1  -3 -19   -0.10    0.64
   1  -3 -19    0.45    0.59
  -1   3  19    0.27    0.56
  -1   3  19    0.91    0.59
  -1   3  19    0.13    0.75
  -1   3  18   19.38    1.68
  -1   3  18   16.10    1.66
   1  -3 -18   18.17    1.74
   1  -3 -18   19.18    1.81
  -1   3  18   17.61    1.78
   1  -3 -18   21.40    1.73
   1  -3 -18   18.71    2.13
  -1   3  18   17.98    1.96
   1  -3 -18   17.07    1.35
  -1   3  18   18.67    1.99
  -1   3  17    2.78    1.07
  -1   3  17    2.67    0.93
  -1   3  17    2.52    1.22
   1  -3 -17    3.83    1.49
  -1   3  17    2.12    1.23
   1  -3 -17    2.77    1.03
   1  -3 -17    1.65    1.01
   1  -3 -17    2.77    0.85
  -1   3  17    3.60    1.17
   1  -3 -17    3.37    1.02
   1  -3 -16   16.68    1.84
  -1   3  16   16.28    1.95
   1  -3 -16   16.86    1.57
  -1   3  16   16.29    2.21
   1  -3 -16   15.94    1.57
   1  -3 -16   13.73    1.87
   1  -3 -16   14.72    1.85
  -1   3  16   18.84    2.23
  -1   3  16   15.84    1.78
  -1   3  16   15.02    1.87
   1  -3 -15   17.69    2.00
  -1   3  15   16.64    1.94
  -1   3  15   15.21    2.20
  -1   3  15   11.65    1.89
   1  -3 -15   19.90    2.07
   1  -3 -15   18.34    2.06
   1  -3 -15   16.43    1.73
  -1   3  15   19.04    2.17
   1  -3 -15   13.54    1.51
  -1   3  15   18.36    1.91
   1  -3 -14    0.56    1.00
   1  -3 -14    1.56    1.16
  -1   3  14    0.89    1.05
  -1   3  14    0.24    1.09
  -1   3  14    0.65    1.16
   1  -3 -14   -0.16    0.83
  -1   3  14    0.95    1.01
   1  -3 -14   -0.37    1.02
   1  -3 -14   -0.13    0.70
  -1   3  14    0.40    1.29
  -1   3  14    1.16    0.96
  -1   3  13    2.99    1.37
  -1   3  13    0.18    0.99
   1  -3 -13   -0.31    0.79
   1  -3 -13   -0.18    0.92
  -1   3  13    0.21    0.98
   1  -3 -13    1.12    1.09
   1  -3 -13   -0.36    0.99
  -1   3  13    0.16    0.81
  -1   3  13   -0.82    1.15
   1  -3 -13    0.60    0.65
   1  -3 -13    0.17    0.62
  -1   3  13   -0.38    1.17
  -1   3  12   91.62    6.35
  -1   3  12   97.05    5.16
   1  -3 -12   87.48    5.02
  -1   3  12   91.90    5.29
  -1   3  12   97.47    5.31
   1  -3 -12  102.47    5.27
   1  -3 -12  106.22    5.32
   1  -3 -12   88.48    4.93
   1  -3 -12   92.85    5.04
   1  -3 -12   90.21    4.65
  -1   3  12   88.91    4.90
  -1   3  12   98.13    6.39
  -1   3  11   34.12    3.50
   1  -3 -11   36.41    2.67
  -1   3  11   35.86    2.62
  -1   3  11   34.90    2.78
   1  -3 -11   39.10    2.74
   1  -3 -11   40.81    2.79
   1  -3 -11   37.65    2.59
  -1   3  11   47.16    3.83
   1  -3 -11   39.86    2.62
  -1   3  11   37.26    2.52
  -1   3  11   34.33    2.74
   1  -3 -10   81.68    4.44
   1  -3 -10   90.06    4.66
  -1   3  10   94.42    5.80
  -1   3  10   93.86    5.67
   1  -3 -10   83.87    4.56
  -1   3   9   13.47    2.06
   1  -3  -9   17.37    1.45
  -1   3   9   15.71    2.09
  -1   3   8    7.87    1.61
   1  -3  -8   10.09    1.08
  -1   3   8   11.33    1.66
   1  -3  -7   63.65    3.09
  -1   3   7   59.48    4.02
   1  -3  -7   62.13    3.17
   1  -3  -7   62.32    2.91
  -1   3   7   55.01    3.76
  -1   3   6   78.25    4.70
   1  -3  -6   88.28    3.99
   1  -3  -6   82.78    3.78
  -1   3   6   86.08    4.61
  -1   3   5  140.55    6.67
   1  -3  -5  132.06    5.81
  -1   3   5  133.47    6.37
   1  -3  -5  131.28    5.68
   1  -3  -4  251.74   10.35
  -1   3   4  246.87   10.54
  -1   3   4  255.11   10.84
  -1   3   3   53.42    2.72
   1  -3  -3   47.42    2.45
  -1   3   2 1545.29   63.06
  -1   3   2 1594.72   62.58
  -1   3   2 1578.59   62.47
   1  -3  -2 1607.56   62.36
  -1   3   1 1205.12   47.22
  -1   3   1 1217.08   46.65
  -1   3   1 1173.19   46.53
   1  -3  -1 1177.16   46.30
   1  -3  -1 1148.91   46.42
  -1   3   0  163.32    7.17
   1  -3   0  171.21    7.00
   1  -3   0  168.10    7.12
  -1   3  -1  948.38   36.71
  -1   3  -1  913.02   37.27
   1  -3   1  924.45   36.63
   1  -3   1  922.04   36.51
   1  -3   1  907.19   36.63
  -1   3  -2  548.36   21.75
   1  -3   2  509.97   20.91
  -1   3  -2  513.33   21.02
  -1   3  -3 1304.04   53.12
   1  -3   3 1337.04   52.44
   1  -3   4 1613.50   65.18
  -1   3  -4 1726.53   65.97
   1  -3   4 1641.28   65.12
   1  -3   5  527.37   21.34
   1  -3   5  519.11   21.45
  -1   3  -5  533.70   21.79
   1  -3   5  493.34   22.06
  -1   3  -5  526.16   21.31
   1  -3   6 1967.27   76.08
  -1   3  -6 1944.42   75.92
  -1   3  -6 1904.54   76.37
   1  -3   6 1814.30   75.48
   1  -3   6 1908.03   76.88
   1  -3   6 2088.37   76.38
   1  -3   7   52.54    3.46
  -1   3  -7   56.77    3.25
   1  -3   7   47.33    3.24
   1  -3   7   55.66    3.11
   1  -3   7   45.03    3.75
  -1   3  -7   50.07    3.43
   1  -3   8  209.80   10.31
  -1   3  -8  214.77    9.89
   1  -3   8  221.53   11.05
   1  -3   8  223.54   10.13
   1  -3   8  216.44    9.74
   1  -3   9  557.54   21.95
  -1   3  -9  502.89   21.55
   1  -3   9  495.59   22.93
   1  -3   9  516.18   21.19
  -1   3  -9  469.20   21.30
  -1   3  -9  550.64   21.27
  -1   3  -9  508.93   21.35
   1  -3   9  491.95   21.00
   1  -3   9  506.67   20.94
   1  -3   9  506.69   21.36
   1  -3   9  521.26   22.19
  -1   3 -10   51.97    3.40
  -1   3 -10   56.49    3.35
   1  -3  10   51.52    3.71
   1  -3  10   56.90    4.71
   1  -3  10   50.44    3.16
   1  -3  10   57.70    3.18
  -1   3 -10   49.14    3.41
   1  -3  10   52.36    4.03
   1  -3  10   46.73    3.21
  -1   3 -11  590.15   23.62
  -1   3 -11  601.85   23.47
   1  -3  11  503.15   25.23
   1  -3  11  518.91   23.91
  -1   3 -11  531.36   23.43
  -1   3 -11  543.15   23.59
   1  -3  11  586.03   23.15
   1  -3  11  565.15   23.28
   1  -3  11  551.23   24.65
   1  -3  11  556.17   23.39
  -1   3 -12   71.95    4.45
  -1   3 -12   81.31    4.71
   1  -3  12   71.19    4.14
   1  -3  12   76.93    4.37
  -1   3 -12   86.67    4.54
  -1   3 -12   85.51    4.69
  -1   3 -12   69.50    4.20
   1  -3  12   69.37    5.85
   1  -3  12   64.46    4.77
   1  -3  12   64.68    5.22
  -1   3 -13   19.68    2.09
   1  -3  13   18.38    1.96
   1  -3  13   15.28    1.71
   1  -3  13   17.52    1.93
  -1   3 -13   14.91    1.65
   1  -3  13   17.41    2.27
  -1   3 -13   16.71    2.03
  -1   3 -13   17.76    2.00
  -1   3 -14   61.52    3.57
   1  -3  14   61.21    3.58
   1  -3  14   54.89    3.72
   1  -3  14   62.74    3.87
  -1   3 -14   60.71    3.85
  -1   3 -14   62.82    4.09
  -1   3 -14   59.11    3.91
   1  -3  15   59.05    3.75
   1  -3  15   53.47    3.39
   1  -3  15   61.69    3.80
   1  -3  15   64.98    4.22
   1  -3  15   71.57    4.57
  -1   3 -15   59.19    3.71
  -1   3 -15   68.35    4.08
  -1   3 -15   65.48    3.92
   1  -3  16    3.08    1.35
   1  -3  16    3.12    1.33
   1  -3  16    2.86    1.01
   1  -3  16    3.10    1.05
  -1   3 -16    1.62    0.96
  -1   3 -16    1.14    0.75
  -1   3 -16    3.11    1.10
   1  -3  17  132.22    6.30
   1  -3  17  122.89    6.14
   1  -3  17  118.92    5.76
   1  -3  17  114.21    5.76
  -1   3 -17  122.65    5.84
  -1   3 -17  126.30    5.94
   1  -3  18    0.95    0.71
   1  -3  18    1.02    0.55
   1  -3  18    0.53    0.71
  -1   3 -18    0.26    0.56
   1  -3  18    1.32    0.63
   1  -2 -19    2.20    1.00
  -1   2  19    1.33    0.63
  -1   2  19    0.87    0.60
  -1   2  19   -0.13    0.72
  -1   2  19    3.16    0.93
   1  -2 -19    1.18    0.62
   1  -2 -19    2.19    0.78
   1  -2 -19    1.09    0.55
   1  -2 -18    1.68    0.86
   1  -2 -18    1.39    0.83
   1  -2 -18    0.62    1.08
  -1   2  18    1.83    0.86
  -1   2  18    1.48    0.81
  -1   2  18    1.40    1.02
  -1   2  18    0.83    1.10
   1  -2 -17   21.28    1.96
   1  -2 -17   24.53    2.15
   1  -2 -17   23.81    2.24
   1  -2 -17   23.54    2.62
  -1   2  17   22.21    2.39
   1  -2 -17   23.40    1.78
  -1   2  17   24.65    2.44
  -1   2  17   19.99    2.02
  -1   2  17   25.41    2.13
   1  -2 -16   18.37    2.01
   1  -2 -16   20.50    2.18
  -1   2  16   20.86    2.06
   1  -2 -16   19.24    1.74
  -1   2  16   21.65    2.55
  -1   2  16   21.28    2.43
   1  -2 -16   21.75    2.06
   1  -2 -15    0.20    1.08
   1  -2 -15   -0.37    1.01
  -1   2  15    0.17    0.88
  -1   2  15    1.58    1.41
  -1   2  15   -0.74    1.25
   1  -2 -15   -0.13    0.74
   1  -2 -15    0.14    0.63
  -1   2  15   -0.96    1.13
   1  -2 -15    0.87    0.95
  -1   2  14  279.79   14.60
   1  -2 -14  296.11   13.09
   1  -2 -14  307.70   13.27
  -1   2  14  297.34   12.95
  -1   2  14  308.34   13.45
   1  -2 -14  273.16   12.57
  -1   2  14  264.58   13.18
   1  -2 -14  284.62   12.45
  -1   2  14  308.95   13.67
  -1   2  14  305.86   15.19
  -1   2  14  280.14   14.72
   1  -2 -14  297.27   12.99
  -1   2  14  272.70   12.99
  -1   2  13   64.23    5.15
   1  -2 -13   64.93    4.13
   1  -2 -13   64.28    4.00
  -1   2  13   64.22    3.87
   1  -2 -13   61.47    3.54
   1  -2 -13   63.38    3.93
  -1   2  13   63.14    4.20
   1  -2 -13   65.94    3.77
  -1   2  13   59.35    4.10
  -1   2  13   66.61    5.31
  -1   2  13   67.38    4.38
  -1   2  13   57.35    5.03
   1  -2 -13   66.97    3.99
  -1   2  12   36.47    3.74
   1  -2 -12   41.97    3.03
   1  -2 -12   41.12    2.98
  -1   2  12   44.85    2.92
   1  -2 -12   44.19    2.98
   1  -2 -12   42.77    2.61
  -1   2  12   44.09    3.17
   1  -2 -12   40.40    2.77
   1  -2 -12   41.94    2.92
  -1   2  12   48.33    4.15
  -1   2  12   41.38    3.10
  -1   2  12   42.89    3.31
  -1   2  12   40.60    3.90
  -1   2  11   10.01    1.28
  -1   2  11   16.76    2.38
  -1   2  11    8.41    1.41
  -1   2  11   10.21    1.91
   1  -2 -11   12.20    1.53
   1  -2 -11   12.21    1.51
  -1   2  11   11.97    2.04
   1  -2 -11   11.88    1.32
   1  -2 -11   11.24    1.41
   1  -2 -11   11.70    1.35
  -1   2  10   10.76    1.88
  -1   2  10   10.77    1.74
  -1   2  10    9.50    1.78
  -1   2  10   10.27    1.96
   1  -2 -10   10.28    1.24
  -1   2   9  171.87    8.69
  -1   2   9  194.41    8.77
  -1   2   9  161.13    8.68
  -1   2   9  163.99    8.87
   1  -2  -9  167.32    7.65
  -1   2   8 1267.67   52.18
  -1   2   8 1270.38   52.00
  -1   2   8 1318.39   52.45
   1  -2  -8 1302.51   51.20
  -1   2   7  575.03   22.12
   1  -2  -7  513.60   20.80
  -1   2   7  554.78   21.95
   1  -2  -7  495.81   20.86
   1  -2  -7  561.05   21.21
   1  -2  -6  319.28   12.86
  -1   2   6  335.99   13.86
  -1   2   6  315.82   13.71
   1  -2  -6  311.10   13.02
   1  -2  -6  332.75   13.15
  -1   2   5  371.40   15.06
   1  -2  -5  350.18   14.25
  -1   2   5  372.99   14.97
   1  -2  -5  359.62   14.45
  -1   2   5  348.84   15.20
  -1   2   5  356.55   15.21
   1  -2  -4 1218.78   48.73
   1  -2  -4 1239.42   48.61
  -1   2   4 1274.31   49.22
  -1   2   4 1252.62   49.43
   1  -2  -3 2092.21   82.17
  -1   2   3 2219.36   82.57
  -1   2   3 2034.57   82.29
  -1   2   2  842.84   34.30
   1  -2  -2  866.89   34.03
  -1   2   2  875.46   34.63
  -1   2   2  879.11   34.21
   1  -2  -1  126.01    5.15
   1  -2  -1  122.71    5.03
  -1   2   1  123.27    5.19
   1  -2   0 1992.12   74.95
   1  -2   0 1902.74   74.83
  -1   2   0 1849.72   74.96
   1  -2   1   29.90    1.70
   1  -2   1   32.87    1.69
   1  -2   2 1961.89   74.80
  -1   2  -2 1859.23   74.69
  -1   2  -3    0.23    0.47
   1  -2   3   -0.34    0.75
   1  -2   3    0.06    0.55
  -1   2  -3    0.26    0.82
  -1   2  -4  120.10    5.72
   1  -2   4  126.19    5.83
  -1   2  -4  138.24    6.54
   1  -2   4  139.21    5.84
   1  -2   4  136.15    6.38
   1  -2   5  905.80   34.84
  -1   2  -5  889.04   34.70
   1  -2   5  848.39   34.40
  -1   2  -5  860.40   35.18
   1  -2   5  883.06   35.47
   1  -2   5  841.97   34.87
   1  -2   6  246.83   10.73
  -1   2  -6  261.23   10.47
   1  -2   6  254.80   10.59
   1  -2   6  252.22   10.37
   1  -2   6  258.53   11.34
  -1   2  -6  254.33   11.04
   1  -2   6  216.79    9.92
   1  -2   7  195.72    8.67
  -1   2  -7  192.93    8.76
   1  -2   7  198.59    8.97
   1  -2   7  197.61    9.15
   1  -2   7  204.98    9.80
   1  -2   8   54.10    3.06
  -1   2  -8   49.44    3.16
   1  -2   8   50.94    3.55
   1  -2   8   53.03    4.00
   1  -2   8   52.91    3.34
   1  -2   9  146.90    8.02
   1  -2   9  136.20    6.59
   1  -2   9  133.85    7.28
   1  -2  10  206.46    9.33
   1  -2  10  219.28    9.50
  -1   2 -10  199.18    9.64
  -1   2 -10  203.54    9.77
   1  -2  10  207.89   10.57
   1  -2  10  234.40   11.53
   1  -2  10  200.90   10.20
   1  -2  10  213.88    9.59
  -1   2 -10  219.75    9.74
  -1   2 -10  225.91    9.61
   1  -2  11    2.92    1.15
   1  -2  11    5.03    1.78
  -1   2 -11    0.89    0.75
  -1   2 -11    2.52    0.92
  -1   2 -11    1.71    0.97
   1  -2  11    2.93    0.95
   1  -2  11    3.51    0.87
   1  -2  11    1.85    0.86
   1  -2  11    1.76    1.25
   1  -2  12  159.66    7.58
  -1   2 -12  150.54    7.96
  -1   2 -12  144.23    7.65
   1  -2  12  152.12    8.20
   1  -2  12  145.19    9.35
  -1   2 -12  172.67    7.87
   1  -2  12  163.93    7.59
   1  -2  12  155.16    7.33
   1  -2  12  160.09    8.95
  -1   2 -12  152.67    7.54
   1  -2  13   35.07    2.71
  -1   2 -13   34.87    2.83
  -1   2 -13   31.73    2.72
   1  -2  13   27.06    3.61
   1  -2  13   36.10    3.21
  -1   2 -13   28.33    2.31
  -1   2 -13   31.36    2.52
   1  -2  13   31.68    2.39
   1  -2  13   34.21    2.65
   1  -2  13   28.08    3.26
  -1   2 -14    5.78    1.12
  -1   2 -14    3.21    1.18
  -1   2 -14    5.09    1.27
   1  -2  14    5.14    1.34
   1  -2  14    4.42    1.63
  -1   2 -14    4.06    1.11
   1  -2  14    4.95    1.08
   1  -2  14    5.97    1.30
   1  -2  15   98.29    5.26
  -1   2 -15   90.94    5.00
   1  -2  15  100.96    5.84
  -1   2 -15  103.21    5.44
   1  -2  15   93.34    5.29
   1  -2  15   91.95    5.81
  -1   2 -15  100.38    5.39
  -1   2 -16   52.43    3.27
   1  -2  16   53.89    3.27
  -1   2 -16   53.98    3.26
   1  -2  16   46.14    3.53
   1  -2  16   51.33    3.28
   1  -2  17    3.24    0.93
   1  -2  17    3.40    1.28
   1  -2  17    6.04    1.35
  -1   2 -17    2.01    0.84
  -1   2 -17    4.00    1.13
  -1   2 -17    3.53    1.14
   1  -2  17    4.54    1.10
   1  -2  18  177.46    7.97
   1  -2  18  157.18    7.52
   1  -2  18  171.49    7.95
  -1   2 -18  185.81    7.85
   1  -2  18  178.81    7.71
  -1   2 -19   18.78    1.36
   1  -2  19   21.24    1.53
   1  -1 -20    0.49    0.36
  -1   1  19    2.58    0.85
  -1   1  19    3.41    0.90
   1  -1 -19    2.42    0.53
   1  -1 -19    4.01    1.10
  -1   1  19    3.15    0.77
  -1   1  19    2.07    0.75
  -1   1  18   35.95    2.55
  -1   1  18   39.63    2.84
   1  -1 -18   35.41    2.35
   1  -1 -18   37.95    3.05
   1  -1 -18   36.18    2.23
  -1   1  18   37.32    2.49
  -1   1  18   31.55    2.32
  -1   1  18   33.28    2.68
   1  -1 -17    0.49    1.17
  -1   1  17   -0.42    1.10
   1  -1 -17    1.28    0.84
  -1   1  17    1.40    1.20
   1  -1 -17    0.60    0.70
  -1   1  17   -0.31    0.93
   1  -1 -16   39.74    2.82
   1  -1 -16   29.97    2.51
  -1   1  16   41.86    3.26
   1  -1 -16   35.80    2.40
  -1   1  16   39.23    3.23
  -1   1  16   35.59    2.82
   1  -1 -15   13.78    1.78
  -1   1  15   10.61    1.94
   1  -1 -15   13.74    1.67
  -1   1  15   13.16    1.74
   1  -1 -15   13.56    1.47
  -1   1  15   13.34    2.06
  -1   1  14    0.77    1.25
  -1   1  14   -0.73    1.09
  -1   1  14   -0.87    1.51
  -1   1  14   -0.22    1.26
   1  -1 -14   -0.73    1.05
   1  -1 -14    1.17    0.88
   1  -1 -14   -0.12    0.75
   1  -1 -14   -0.19    0.67
  -1   1  14   -0.40    1.40
  -1   1  14   -0.18    0.95
  -1   1  13  114.17    7.61
   1  -1 -13  127.62    6.31
  -1   1  13  131.08    6.89
   1  -1 -13  113.39    5.83
  -1   1  13  112.72    6.49
  -1   1  13  113.68    7.80
  -1   1  13  131.05    6.38
   1  -1 -13  126.86    6.40
   1  -1 -13  136.47    6.54
  -1   1  13  122.31    6.63
   1  -1 -13  119.63    6.36
  -1   1  13  122.30    7.78
  -1   1  12  134.02    8.07
   1  -1 -12  137.30    6.58
  -1   1  12  135.61    7.05
  -1   1  12  133.12    8.03
  -1   1  12  122.60    6.74
  -1   1  12  137.20    6.90
   1  -1 -12  121.02    6.23
  -1   1  12  144.58    8.16
   1  -1 -12  131.53    6.64
   1  -1 -12  138.31    6.73
   1  -1 -12  131.34    6.63
   1  -1 -12  132.79    6.17
  -1   1  12  131.17    6.52
  -1   1  11   31.39    3.27
   1  -1 -11   36.38    2.58
  -1   1  11   32.59    3.26
  -1   1  11   31.88    2.59
   1  -1 -11   35.93    2.50
   1  -1 -11   36.22    2.56
   1  -1 -11   38.44    2.57
  -1   1  11   28.62    2.29
  -1   1  11   32.96    3.35
  -1   1  10  310.51   14.77
  -1   1  10  339.22   14.98
   1  -1 -10  325.80   13.70
  -1   1  10  300.27   14.84
  -1   1   9 1388.39   55.46
  -1   1   9 1298.65   55.41
   1  -1  -9 1390.92   54.40
  -1   1   9 1376.33   55.64
  -1   1   8    5.47    1.23
  -1   1   8    5.19    1.30
   1  -1  -8    3.82    0.75
  -1   1   8    3.21    1.25
  -1   1   7 1548.56   59.62
  -1   1   7 1490.02   59.68
   1  -1  -7 1495.81   58.88
  -1   1   7 1424.77   59.75
  -1   1   6  402.74   15.89
  -1   1   6  410.79   15.98
   1  -1  -6  398.06   15.26
   1  -1  -6  352.08   14.93
  -1   1   5  311.69   12.65
  -1   1   5  284.16   12.64
   1  -1  -5  301.61   12.17
   1  -1  -5  300.41   12.07
  -1   1   4  164.26    6.86
  -1   1   4  149.25    6.99
   1  -1  -4  158.69    6.48
   1  -1  -4  159.00    6.45
  -1   1   4  156.22    6.89
   1  -1  -4  154.13    6.24
  -1   1   3  490.29   19.60
   1  -1  -3  494.75   19.23
   1  -1  -3  474.25   19.09
  -1   1   3  482.66   19.44
  -1   1   2 9999.00  371.74
  -1   1   2 9853.93  371.89
   1  -1  -2 9343.58  371.39
  -1   1   2 9861.79  371.51
   1  -1  -2 9320.10  371.45
  -1   1   1  274.08   11.15
   1  -1  -1  279.42   11.01
  -1   1   1  282.16   11.03
  -1   1   1  278.04   11.41
  -1   1   0 1891.12   74.30
   1  -1   0 1890.14   73.86
  -1   1  -1 2302.50   93.12
   1  -1   1 2545.03   93.25
  -1   1  -1 2320.80   93.61
  -1   1  -2  578.53   23.68
   1  -1   2  572.80   23.44
   1  -1   2  589.80   23.18
  -1   1  -2  585.42   23.08
   1  -1   3  342.37   13.54
  -1   1  -3  334.13   13.43
   1  -1   3  337.48   13.38
   1  -1   3  332.35   13.89
   1  -1   3  321.46   13.50
   1  -1   3  329.09   13.49
   1  -1   4  111.19    5.43
   1  -1   4  111.06    4.92
  -1   1  -4  112.93    4.95
   1  -1   4  117.66    5.12
   1  -1   4  107.20    4.78
  -1   1  -4  108.12    5.39
   1  -1   4  120.83    5.09
   1  -1   5  354.23   14.73
   1  -1   5  370.54   14.07
  -1   1  -5  371.51   14.11
   1  -1   5  345.03   14.29
   1  -1   5  311.93   13.72
  -1   1  -5  323.90   14.58
   1  -1   5  356.40   14.23
   1  -1   6  112.00    5.92
   1  -1   6  120.44    5.26
  -1   1  -6  111.50    5.29
   1  -1   6  116.12    5.59
  -1   1  -6  119.04    5.91
   1  -1   6  110.05    5.40
   1  -1   7  758.63   30.01
   1  -1   7  740.83   30.51
   1  -1   7  756.01   31.04
  -1   1  -7  732.19   30.10
   1  -1   8   16.45    2.06
   1  -1   8   16.82    1.47
   1  -1   8   15.84    1.84
   1  -1   9   63.65    4.20
   1  -1   9   62.48    3.54
  -1   1  -9   66.46    3.73
   1  -1   9   65.21    4.00
   1  -1   9   70.15    4.76
  -1   1 -10    5.38    1.09
  -1   1 -10    3.68    0.98
   1  -1  10    4.75    1.61
   1  -1  10    2.72    0.95
   1  -1  10    2.74    0.82
   1  -1  10    1.98    1.20
   1  -1  11   20.82    2.64
  -1   1 -11   29.19    2.45
  -1   1 -11   29.10    2.28
  -1   1 -11   26.61    2.30
  -1   1 -11   29.53    2.40
   1  -1  11   33.30    2.74
   1  -1  11   26.62    3.26
   1  -1  11   24.23    1.96
   1  -1  11   25.51    2.10
   1  -1  11   24.82    2.54
  -1   1 -11   26.35    2.21
   1  -1  11   29.85    2.26
  -1   1 -12  184.09    8.24
  -1   1 -12  176.75    8.36
  -1   1 -12  168.77    8.23
   1  -1  12  168.23    9.94
   1  -1  12  172.87    8.75
   1  -1  12  172.73    7.99
   1  -1  12  165.24    7.73
  -1   1 -12  160.49    8.04
  -1   1 -12  156.42    8.31
   1  -1  12  175.83    9.40
   1  -1  12  157.13    7.97
  -1   1 -13  131.23    6.58
  -1   1 -13  120.66    6.40
   1  -1  13  118.97    6.07
   1  -1  13  122.85    6.36
  -1   1 -13  128.37    6.69
  -1   1 -13  125.37    6.60
   1  -1  13  118.33    8.18
  -1   1 -13  128.88    6.20
   1  -1  13  123.49    7.03
  -1   1 -13  127.18    6.81
   1  -1  13  122.83    6.42
   1  -1  13  133.16    7.87
  -1   1 -14    3.87    1.24
  -1   1 -14    6.59    1.49
  -1   1 -14    4.71    1.29
   1  -1  14    6.05    1.54
   1  -1  14    6.20    1.74
   1  -1  14    3.60    1.21
   1  -1  14    5.12    1.03
   1  -1  14    4.74    1.29
  -1   1 -14    4.66    1.12
  -1   1 -14    3.31    1.11
   1  -1  15  327.00   14.58
  -1   1 -15  326.71   14.59
   1  -1  15  342.80   15.28
  -1   1 -15  340.72   15.00
  -1   1 -15  326.01   14.80
  -1   1 -15  331.18   14.38
   1  -1  15  330.30   15.45
   1  -1  15  340.76   14.84
   1  -1  15  333.88   14.67
  -1   1 -15  357.42   14.88
  -1   1 -16    8.19    1.33
  -1   1 -16    9.22    1.48
   1  -1  16    8.33    1.68
   1  -1  16    5.71    1.65
  -1   1 -16    5.71    1.12
   1  -1  16   10.65    1.45
   1  -1  16    7.95    1.45
   1  -1  16    7.77    1.28
  -1   1 -16    7.57    1.22
  -1   1 -17   16.49    1.72
   1  -1  17   17.44    2.12
   1  -1  17   16.33    1.65
   1  -1  17   17.10    1.59
   1  -1  17   16.09    1.76
   1  -1  17   21.95    2.22
   1  -1  18  111.03    5.78
   1  -1  18  129.77    5.91
   1  -1  18  110.93    5.37
  -1   1 -18  110.17    5.93
  -1   1 -18  116.25    5.46
   1  -1  18  112.26    5.51
   1  -1  19    9.39    0.97
  -1   1 -19    7.66    1.05
   1  -1  19    8.66    1.11
   1   0 -19   16.99    1.74
  -1   0  19   17.12    1.56
   1   0 -19   17.67    1.45
  -1   0  19   17.46    1.39
  -1   0  19   14.57    1.36
   1   0 -18    0.39    1.13
  -1   0  18    0.46    0.86
  -1   0  18   -0.16    0.92
  -1   0  18   -0.51    0.83
  -1   0  18   -0.21    0.67
  -1   0  18   -0.24    0.76
   1   0 -18   -0.32    0.52
   1   0 -18   -0.26    0.77
  -1   0  17    2.40    1.16
  -1   0  17    3.92    1.43
  -1   0  17    2.53    1.10
  -1   0  17    2.44    1.09
   1   0 -17    2.08    0.72
   1   0 -17    1.93    0.86
   1   0 -17    2.39    1.11
  -1   0  16   28.24    2.46
  -1   0  16   27.19    2.72
   1   0 -16   29.66    2.54
   1   0 -16   28.10    2.28
  -1   0  16   26.44    2.68
   1   0 -16   22.02    1.85
   1   0 -16   26.50    2.02
  -1   0  16   20.96    2.24
   1   0 -15    3.58    0.95
  -1   0  15    2.57    1.41
  -1   0  15    2.01    1.11
  -1   0  15    5.13    1.44
   1   0 -15    2.35    1.23
   1   0 -15    3.07    1.14
  -1   0  15    3.98    0.96
   1   0 -15    1.72    0.83
  -1   0  14   20.58    3.13
  -1   0  14   22.73    3.03
   1   0 -14   26.83    2.56
   1   0 -14   25.28    2.45
   1   0 -14   24.94    2.31
   1   0 -14   27.82    2.26
  -1   0  14   27.00    2.71
  -1   0  14   19.88    2.24
  -1   0  14   31.03    3.70
   1   0 -14   24.74    1.99
  -1   0  14   24.56    2.60
   1   0 -14   24.62    2.32
  -1   0  14   28.32    2.20
  -1   0  13    4.22    1.68
   1   0 -13    7.54    1.38
   1   0 -13    7.02    1.41
   1   0 -13    6.01    1.29
   1   0 -13    6.17    1.18
  -1   0  13    7.79    1.57
  -1   0  13    6.15    1.83
  -1   0  13    4.84    1.36
  -1   0  13    8.47    1.39
   1   0 -13    6.09    1.09
   1   0 -13    5.70    1.17
  -1   0  13    7.65    1.98
  -1   0  13    7.07    1.18
  -1   0  12    0.35    1.21
   1   0 -12    2.58    0.96
   1   0 -12    1.05    0.90
   1   0 -12    1.19    0.86
   1   0 -12    1.17    0.78
  -1   0  12    0.98    0.97
  -1   0  12    3.36    1.05
  -1   0  12    1.27    0.73
  -1   0  12    2.19    1.38
  -1   0  12    2.51    1.08
   1   0 -12    1.21    0.67
   1   0 -12    0.17    0.73
  -1   0  12    2.40    1.40
  -1   0  11  135.86    8.09
   1   0 -11  157.65    7.18
  -1   0  11  144.60    8.29
   1   0 -11  135.78    6.81
  -1   0  11  156.80    8.47
  -1   0  11  149.71    6.73
   1   0 -11  143.34    7.05
   1   0 -11  145.64    7.10
   1   0 -11  137.86    6.93
   1   0 -10   43.42    2.76
  -1   0  10   42.38    3.64
  -1   0  10   39.74    3.53
  -1   0  10   45.73    3.63
   1   0  -9  151.25    6.73
  -1   0   9  135.39    7.50
  -1   0   9  143.28    7.60
  -1   0   9  140.75    7.66
  -1   0   8  325.10   14.42
   1   0  -8  332.96   13.62
  -1   0   8  310.25   14.44
  -1   0   8  324.90   14.43
   1   0  -7   50.34    2.37
  -1   0   7   49.32    2.98
  -1   0   7   42.16    2.84
  -1   0   6  186.11    7.72
   1   0  -6  192.25    7.72
   1   0  -6  220.22    8.25
  -1   0   6  201.98    8.79
  -1   0   6  199.77    8.77
  -1   0   5 1541.98   56.40
   1   0  -5 1557.39   55.88
  -1   0   5 1378.12   55.46
  -1   0   5 1555.79   56.38
   1   0  -5 1358.55   55.58
   1   0  -5 1423.68   55.44
  -1   0   4 2090.47   79.15
   1   0  -4 1992.71   79.18
  -1   0   4 2050.30   79.59
  -1   0   4 1993.91   79.52
   1   0  -4 1983.68   79.14
  -1   0   3 1721.11   64.44
  -1   0   3 1668.99   64.09
   1   0  -3 1649.92   64.15
   1   0  -3 1552.82   64.14
  -1   0   3 1654.21   64.47
   1   0  -3 1633.93   64.23
  -1   0   2   14.10    0.90
   1   0  -2   13.25    0.81
  -1   0   2   12.82    0.92
   1   0  -2   13.88    0.70
   1   0  -2   14.48    0.87
  -1   0   2   13.32    0.64
  -1   0   1 1159.34   44.75
   1   0  -1 1150.57   44.63
   1   0  -1 1118.49   44.69
   1   0   0 1969.33   75.18
  -1   0   0 1904.49   74.96
   1   0   0 1965.67   75.23
   1   0   0 1913.09   75.05
   1   0   1 4543.69  185.10
  -1   0  -1 5109.93  185.15
   1   0   1 4512.96  185.24
   1   0   1 4935.16  185.25
  -1   0  -1 4368.97  185.44
   1   0   1 4961.88  185.32
  -1   0  -2 4028.18  164.87
  -1   0  -2 4229.93  164.43
   1   0   2 4477.50  164.51
   1   0   2 4088.03  164.42
   1   0   2 4240.79  164.50
   1   0   2 4165.29  164.46
  -1   0  -3   46.91    2.16
   1   0   3   48.08    2.21
   1   0   3   44.15    2.03
   1   0   3   47.55    2.13
   1   0   4 1777.20   65.62
  -1   0  -4 1674.06   65.60
   1   0   4 1585.82   65.74
  -1   0  -4 1573.74   66.08
   1   0   4 1677.11   65.46
   1   0   5    4.86    0.67
   1   0   5    3.94    0.84
   1   0   5    5.41    0.79
   1   0   5    4.04    0.47
  -1   0  -5    3.62    1.00
  -1   0  -5    3.42    0.67
   1   0   6 1988.24   75.17
  -1   0  -6 1873.49   75.20
   1   0   6 1919.96   75.59
   1   0   6 1849.79   75.36
   1   0   7  250.04   10.91
   1   0   7  262.84   10.59
   1   0   7  231.62   11.03
   1   0   8  347.57   14.61
   1   0   8  340.51   14.06
  -1   0  -8  344.62   14.41
   1   0   8  311.76   14.68
   1   0   9   48.71    3.31
   1   0   9   46.23    2.76
  -1   0  -9   51.42    3.11
   1   0   9   48.64    3.49
   1   0  10  132.86    7.24
   1   0  10  143.80    7.66
  -1   0 -10  143.11    6.91
  -1   0 -10  144.31    6.92
   1   0  11  284.32   12.81
   1   0  11  300.92   14.14
  -1   0 -11  302.45   13.22
  -1   0 -11  319.11   12.99
  -1   0 -11  307.06   13.14
  -1   0 -11  283.51   13.02
   1   0  11  310.94   13.83
   1   0  11  299.53   13.44
  -1   0 -11  284.23   12.95
   1   0  11  295.13   12.78
   1   0  11  284.72   12.54
   1   0  12   39.16    3.67
  -1   0 -12   31.66    2.86
  -1   0 -12   44.50    2.92
  -1   0 -12   43.71    3.06
  -1   0 -12   41.17    2.99
   1   0  12   39.74    3.41
  -1   0 -12   35.51    2.78
   1   0  12   44.04    2.67
   1   0  12   41.90    2.80
   1   0  12   36.07    3.20
  -1   0 -13  110.33    5.99
   1   0  13  113.71    5.88
  -1   0 -13  128.20    6.14
   1   0  13  104.64    6.41
  -1   0 -13  108.63    5.61
   1   0  13  116.95    7.32
  -1   0 -13  121.37    6.37
  -1   0 -13  111.35    6.10
  -1   0 -13  108.32    6.10
  -1   0 -14  426.62   18.12
  -1   0 -14  422.50   17.70
   1   0  14  419.30   18.82
   1   0  14  414.16   17.90
  -1   0 -14  458.17   18.20
  -1   0 -14  398.67   17.65
   1   0  14  388.43   19.53
   1   0  14  430.23   18.55
  -1   0 -14  402.76   18.42
  -1   0 -14  431.61   18.33
  -1   0 -14  414.15   18.23
  -1   0 -15   93.01    5.22
  -1   0 -15   96.82    5.34
  -1   0 -15   89.88    4.99
   1   0  15   83.44    5.35
   1   0  15   87.91    4.91
  -1   0 -15   86.82    4.72
   1   0  15   82.56    5.53
   1   0  15   89.37    4.97
  -1   0 -15   87.18    5.01
  -1   0 -16    5.47    1.41
  -1   0 -16    5.20    1.32
  -1   0 -16    5.29    1.24
   1   0  16    3.47    1.13
   1   0  16    6.54    1.66
   1   0  16    3.70    1.19
   1   0  16    6.20    1.63
  -1   0 -16    3.84    1.02
  -1   0 -17   50.85    3.48
  -1   0 -17   54.09    3.42
   1   0  17   53.65    3.72
   1   0  17   52.93    3.24
  -1   0 -17   52.46    3.10
   1   0  17   51.61    3.81
   1   0  17   49.98    3.20
  -1   0 -17   58.92    3.34
   1   0  18    0.93    0.74
   1   0  18    0.79    1.00
  -1   0 -18   -0.13    0.78
  -1   0 -18    0.12    0.75
   1   0  18   -0.30    0.91
   1   0  18    0.18    0.96
  -1   0 -19   18.28    1.41
  -1   0 -19   15.75    1.47
   1   0  19   16.72    1.58
  -1   0 -19   18.57    1.82
   1   0  19   19.28    1.32
   1   1 -19    2.58    0.56
   1   1 -19    2.48    0.82
   1   1 -19    3.03    0.72
  -1  -1  19    3.55    0.70
  -1  -1  19    2.58    0.73
  -1  -1  19    2.63    0.65
  -1  -1  19    3.81    0.97
   1   1 -18    0.23    0.69
  -1  -1  18    1.29    0.94
  -1  -1  18    0.92    0.76
  -1  -1  18    0.70    0.76
   1   1 -18    1.22    0.95
   1   1 -17    7.71    1.31
  -1  -1  17    5.46    1.33
  -1  -1  17    7.29    1.56
   1   1 -17    4.93    0.84
  -1  -1  17    6.03    1.21
  -1  -1  17    5.04    1.16
   1   1 -17    3.53    1.30
   1   1 -16   -0.51    1.37
  -1  -1  16    0.40    0.84
   1   1 -16   -0.41    0.70
   1   1 -16    1.22    1.02
  -1  -1  16   -1.09    1.28
  -1  -1  16    0.65    1.15
  -1  -1  16    0.17    0.99
   1   1 -16    0.46    0.64
  -1  -1  15  121.62    6.37
   1   1 -15  122.03    6.40
   1   1 -15  125.37    6.45
   1   1 -15  116.28    6.06
  -1  -1  15  123.60    6.04
  -1  -1  15  128.98    6.88
  -1  -1  15  120.65    6.76
   1   1 -15  109.47    5.70
  -1  -1  14  344.15   15.91
   1   1 -14  337.85   14.83
  -1  -1  14  370.39   16.04
   1   1 -14  372.56   15.64
   1   1 -14  366.76   15.61
   1   1 -14  353.45   15.28
  -1  -1  14  348.37   15.13
  -1  -1  14  357.50   15.44
   1   1 -14  329.93   14.94
   1   1 -13  485.29   20.90
  -1  -1  13  541.35   21.89
  -1  -1  13  491.86   23.40
  -1  -1  13  482.48   21.72
   1   1 -13  485.36   20.71
  -1  -1  13  485.94   21.19
   1   1 -13  532.66   21.51
   1   1 -13  512.97   21.21
  -1  -1  13  494.64   23.06
  -1  -1  13  493.91   20.96
   1   1 -13  536.55   21.53
   1   1 -12   93.85    4.99
   1   1 -12   87.11    4.40
  -1  -1  12   82.75    6.17
  -1  -1  12   84.57    5.14
   1   1 -12   89.89    4.95
   1   1 -12   80.04    4.65
   1   1 -12   92.62    4.98
  -1  -1  12   88.14    6.09
  -1  -1  12   83.06    4.54
   1   1 -12   78.14    4.47
  -1  -1  11   40.43    3.57
   1   1 -11   34.98    2.62
   1   1 -11   31.50    2.57
  -1  -1  11   41.46    3.78
  -1  -1  11   34.61    2.82
  -1  -1  11   38.76    3.54
   1   1 -11   30.60    2.47
   1   1 -11   42.25    2.81
  -1  -1  11   36.60    2.42
   1   1 -11   33.53    2.38
   1   1 -10  134.53    6.30
  -1  -1  10  120.46    7.26
   1   1 -10  119.01    6.16
  -1  -1  10  122.79    7.20
  -1  -1  10  134.14    7.31
   1   1 -10  126.35    6.24
   1   1  -9  338.46   14.31
  -1  -1   9  327.82   15.22
  -1  -1   9  340.64   15.41
   1   1  -8   74.61    3.91
  -1  -1   8   78.86    4.67
  -1  -1   8   72.94    4.54
  -1  -1   7  189.16    8.61
   1   1  -7  192.88    7.95
  -1  -1   7  169.23    7.47
  -1  -1   7  191.03    8.65
  -1  -1   7  183.45    7.91
   1   1  -6  272.73   11.48
  -1  -1   6  268.12   11.44
  -1  -1   6  287.75   12.07
  -1  -1   6  284.85   12.07
  -1  -1   5  987.88   38.90
   1   1  -5 1037.69   38.44
  -1  -1   5 1000.35   38.39
  -1  -1   5 1041.43   38.91
   1   1  -5  914.04   38.04
  -1  -1   4  947.72   35.83
  -1  -1   4  864.80   35.69
   1   1  -4  902.42   35.20
   1   1  -4  903.90   35.40
  -1  -1   4  870.91   35.35
  -1  -1   3 8943.67  361.09
   1   1  -3 9464.16  360.83
   1   1  -3 9112.17  360.88
  -1  -1   3 9344.48  360.87
  -1  -1   2  199.95    8.49
   1   1  -2  224.17    8.46
   1   1  -2  198.15    8.59
  -1  -1   2  204.02    8.46
  -1  -1   2  210.83    8.39
   1   1  -1  491.13   19.36
   1   1  -1  538.36   19.35
  -1  -1   1  472.98   19.28
   1   1  -1  519.98   19.42
   1   1  -1  422.59   19.51
  -1  -1   1  475.75   19.24
  -1  -1   1  477.87   19.32
  -1  -1   1  501.72   19.29
  -1  -1   1  501.73   19.32
   1   1   0 1183.80   49.45
   1   1   0 1226.50   49.32
   1   1   0 1296.28   49.28
   1   1   0 1293.59   49.29
   1   1   1 2908.30  107.28
  -1  -1  -1 2656.34  107.31
   1   1   1 2828.66  107.09
   1   1   1 2745.31  107.23
  -1  -1  -1 2717.72  107.36
   1   1   1 2466.47  107.34
  -1  -1  -2  846.35   34.20
   1   1   2  865.44   34.25
   1   1   2  932.13   34.30
   1   1   2  884.87   34.21
   1   1   2  847.69   34.17
  -1  -1  -2  859.31   34.50
   1   1   2  853.74   34.35
  -1  -1  -3  215.51    8.69
   1   1   3  226.98    8.73
   1   1   3  198.46    8.78
   1   1   3  223.25    8.82
   1   1   3  205.47    8.58
  -1  -1  -3  216.02    9.11
   1   1   3  204.64    8.75
   1   1   3  210.18    8.55
  -1  -1  -4  243.95   10.44
   1   1   4  252.26   10.43
   1   1   4  264.22   10.71
   1   1   4  249.19   10.65
   1   1   4  258.59   10.27
   1   1   4  262.17   10.57
  -1  -1  -5 4227.65  169.09
   1   1   5 4491.93  169.06
   1   1   5 4504.95  169.48
   1   1   5 4207.33  168.76
   1   1   5 4294.04  169.27
   1   1   5 4444.48  169.44
   1   1   6  422.58   16.16
   1   1   6  432.90   16.77
   1   1   6  364.63   15.68
  -1  -1  -6  418.17   16.54
   1   1   6  428.53   16.71
   1   1   6  439.58   16.56
   1   1   7  816.61   31.93
  -1  -1  -7  773.78   32.30
   1   1   7  812.30   32.60
   1   1   7  797.74   32.66
   1   1   7  789.79   32.39
   1   1   8   35.56    2.15
   1   1   8   36.49    2.58
   1   1   8   32.53    2.76
  -1  -1  -8   35.11    2.45
   1   1   8   38.16    2.83
  -1  -1  -9   24.69    2.07
   1   1   9   21.67    2.36
   1   1   9   22.78    2.15
  -1  -1  -9   23.21    1.90
  -1  -1 -10   20.72    1.94
   1   1  10   21.91    2.44
   1   1  10   25.01    2.68
   1   1  10   21.77    2.19
  -1  -1 -10   19.92    1.87
   1   1  11  158.61    8.47
  -1  -1 -11  155.83    7.24
  -1  -1 -11  147.01    7.39
   1   1  11  157.04    8.72
   1   1  11  157.49    7.18
  -1  -1 -11  147.83    7.34
  -1  -1 -11  152.77    7.52
   1   1  12   49.09    4.14
   1   1  12   52.27    3.18
  -1  -1 -12   54.00    3.48
  -1  -1 -12   48.39    3.32
   1   1  12   43.95    3.41
   1   1  12   46.98    4.31
   1   1  12   48.50    3.58
  -1  -1 -12   47.35    3.31
  -1  -1 -12   46.69    3.13
  -1  -1 -13    4.20    1.28
   1   1  13    6.55    1.82
   1   1  13    5.76    1.51
   1   1  13    3.23    1.04
  -1  -1 -13    5.98    1.16
  -1  -1 -13    5.35    1.44
  -1  -1 -13    4.93    1.25
  -1  -1 -13    3.38    1.01
  -1  -1 -13    4.66    1.19
  -1  -1 -13    5.40    1.06
   1   1  13    4.57    1.59
   1   1  14   46.16    3.34
  -1  -1 -14   54.53    3.63
  -1  -1 -14   51.12    3.23
   1   1  14   44.49    4.70
   1   1  14   53.12    4.01
  -1  -1 -14   58.34    3.78
  -1  -1 -14   49.16    3.34
  -1  -1 -14   51.68    3.64
   1   1  14   51.27    3.33
  -1  -1 -14   49.37    3.29
   1   1  14   50.45    3.83
  -1  -1 -14   60.38    3.93
   1   1  14   45.41    4.35
  -1  -1 -15    6.29    1.18
  -1  -1 -15    7.62    1.52
   1   1  15    5.43    1.29
   1   1  15    5.03    1.58
   1   1  15    8.59    1.45
   1   1  15    5.68    1.47
  -1  -1 -15    7.96    1.55
  -1  -1 -15    7.20    1.60
  -1  -1 -15    5.38    1.17
   1   1  15   11.54    2.10
  -1  -1 -16    3.40    0.82
   1   1  16    3.14    1.11
  -1  -1 -16    3.62    1.24
   1   1  16    1.32    1.35
   1   1  16    1.38    0.86
   1   1  16    2.45    1.19
   1   1  16    1.74    0.76
  -1  -1 -16    3.72    1.31
  -1  -1 -16    3.05    1.14
  -1  -1 -16    2.71    1.03
   1   1  16    4.04    1.49
  -1  -1 -17    2.22    1.01
   1   1  17    2.02    0.94
   1   1  17    2.38    1.29
   1   1  17    1.20    0.79
   1   1  17    2.18    1.06
  -1  -1 -17    2.28    1.10
  -1  -1 -17    3.89    1.19
  -1  -1 -17    2.53    1.00
   1   1  17    0.23    1.21
  -1  -1 -18   31.05    2.23
   1   1  18   31.56    2.22
   1   1  18   36.38    2.42
   1   1  18   35.61    2.69
   1   1  18   30.59    2.15
  -1  -1 -18   29.92    2.37
  -1  -1 -18   31.98    2.36
   1   1  18   26.53    2.57
  -1  -1 -18   34.29    2.18
  -1  -1 -19   12.06    1.26
  -1  -1 -19   10.15    1.14
   1   1  19   12.60    1.24
   1   1  19   10.27    1.37
   1   1  19   10.30    0.99
  -1  -2  19   12.70    1.06
  -1  -2  19   13.27    1.24
   1   2 -19   12.96    0.98
  -1  -2  18    4.16    0.89
   1   2 -18    4.74    0.85
  -1  -2  18    3.81    1.15
  -1  -2  18    2.74    0.96
   1   2 -18    4.34    0.71
   1   2 -18    4.11    1.00
  -1  -2  18    5.39    0.91
   1   2 -17   39.57    2.66
  -1  -2  17   40.88    2.77
  -1  -2  17   34.66    2.60
   1   2 -17   40.16    3.06
  -1  -2  17   38.57    2.44
  -1  -2  17   45.36    3.10
  -1  -2  16    2.91    1.23
  -1  -2  16    0.13    0.77
   1   2 -16    0.23    1.16
   1   2 -16   -0.32    0.88
  -1  -2  16    1.46    1.13
  -1  -2  15   21.71    2.46
  -1  -2  15   23.53    2.04
   1   2 -15   21.21    2.55
  -1  -2  15   18.38    2.21
   1   2 -15   21.11    1.89
   1   2 -15   23.14    2.24
   1   2 -15   19.32    2.19
  -1  -2  15   25.96    2.36
   1   2 -14  363.89   15.22
  -1  -2  14  374.41   15.70
   1   2 -14  358.26   15.14
   1   2 -14  338.05   14.69
  -1  -2  14  343.22   14.96
  -1  -2  14  345.72   14.75
   1   2 -14  317.57   14.36
  -1  -2  14  334.78   15.42
   1   2 -14  316.17   14.32
  -1  -2  13    2.68    1.37
  -1  -2  13    3.86    1.63
  -1  -2  13    3.24    1.26
  -1  -2  13    5.23    1.13
   1   2 -13    1.31    0.94
   1   2 -13    2.34    1.11
   1   2 -13    2.38    0.93
   1   2 -13    3.04    1.14
   1   2 -13    2.46    0.83
   1   2 -12 1167.58   46.36
  -1  -2  12 1089.29   46.54
   1   2 -12 1111.21   45.61
  -1  -2  12 1112.49   48.27
  -1  -2  12 1181.21   45.95
   1   2 -12 1168.43   46.31
   1   2 -12 1145.76   46.02
  -1  -2  12 1153.19   48.01
   1   2 -11  400.47   16.16
  -1  -2  11  372.12   17.73
  -1  -2  11  361.12   16.26
   1   2 -11  366.36   15.43
  -1  -2  11  364.67   15.62
   1   2 -11  357.95   15.74
   1   2 -11  380.28   16.04
  -1  -2  11  356.22   17.31
  -1  -2  10    5.62    1.54
   1   2 -10    4.13    1.02
   1   2 -10    5.65    1.10
  -1  -2  10    5.10    0.93
   1   2 -10    4.75    0.99
  -1  -2   9   81.26    5.35
   1   2  -9   84.66    4.50
  -1  -2   8   69.22    4.34
   1   2  -8   64.93    3.62
  -1  -2   8   66.15    3.64
  -1  -2   8   61.76    4.32
   1   2  -7    7.01    1.02
  -1  -2   7    7.39    1.43
  -1  -2   7    7.34    1.47
  -1  -2   7    8.02    1.02
  -1  -2   6  635.11   25.06
   1   2  -6  625.40   24.41
  -1  -2   6  637.61   24.44
   1   2  -6  572.70   23.81
  -1  -2   6  643.22   25.12
   1   2  -5  559.82   22.13
  -1  -2   5  550.94   22.12
   1   2  -5  531.94   21.78
  -1  -2   5  582.70   22.67
  -1  -2   4 1323.33   52.80
   1   2  -4 1358.48   52.63
  -1  -2   4 1322.01   53.15
  -1  -2   3  496.87   20.52
   1   2  -3  523.54   20.48
  -1  -2   3  494.33   20.05
   1   2  -3  523.99   20.28
  -1  -2   3  514.54   20.40
  -1  -2   3  510.59   20.34
  -1  -2   2 5326.57  211.48
   1   2  -2 5479.21  211.51
  -1  -2   2 5208.13  211.15
   1   2  -2 5755.82  211.45
  -1  -2   2 5683.41  211.44
  -1  -2   2 5331.02  211.46
  -1  -2   1 1521.00   60.41
  -1  -2   1 1580.33   60.46
  -1  -2   1 1479.82   60.34
   1   2  -1 1571.21   60.51
   1   2  -1 1580.80   60.51
  -1  -2   0  218.38    9.37
  -1  -2   0  240.06    9.38
  -1  -2   0  224.75    9.37
   1   2   0  237.01    9.45
  -1  -2  -1 9363.26  365.32
  -1  -2  -1 9517.34  365.36
   1   2   1 9398.20  364.98
   1   2   1 9093.93  365.36
  -1  -2  -2 1890.65   75.48
   1   2   2 1934.52   75.14
   1   2   2 1911.45   75.46
   1   2   2 1929.94   75.39
   1   2   3    2.82    0.54
  -1  -2  -3    2.53    0.57
   1   2   3    2.83    0.77
   1   2   3    2.57    0.51
  -1  -2  -3    3.38    0.77
   1   2   3    2.85    0.62
   1   2   4 4957.91  187.15
  -1  -2  -4 4758.72  187.29
   1   2   4 4655.56  187.53
   1   2   4 4733.89  187.32
   1   2   4 4766.71  187.27
   1   2   4 4785.60  187.28
   1   2   5 2062.26   82.72
  -1  -2  -5 2127.38   83.00
   1   2   5 2045.60   83.04
   1   2   5 2168.46   82.87
   1   2   5 2102.74   82.44
   1   2   5 2115.82   82.63
   1   2   6  454.65   18.88
  -1  -2  -6  496.42   19.20
   1   2   6  506.14   19.33
   1   2   6  448.35   19.07
   1   2   6  444.67   18.40
   1   2   6  458.21   18.68
   1   2   7   79.62    4.21
   1   2   7   83.39    3.95
   1   2   7   86.32    4.54
   1   2   7   81.59    4.58
  -1  -2  -7   79.57    4.35
   1   2   8 1883.39   72.35
  -1  -2  -8 1858.92   71.98
   1   2   8 1780.21   71.79
  -1  -2  -8 1787.44   71.54
   1   2   8 1745.68   71.30
   1   2   8 1889.83   72.27
  -1  -2  -9  952.61   37.60
   1   2   9  952.02   38.08
   1   2   9  911.30   37.98
   1   2   9  889.05   37.43
  -1  -2  -9  915.85   37.17
   1   2  10   10.97    1.75
  -1  -2 -10    8.05    1.19
   1   2  10    4.33    1.39
   1   2  10    7.04    1.22
  -1  -2 -10    8.19    1.28
   1   2  11   91.30    5.00
   1   2  11  111.39    6.58
   1   2  11  101.36    5.22
  -1  -2 -11  114.31    5.59
  -1  -2 -11  103.25    5.32
  -1  -2 -11   99.05    5.35
   1   2  11  115.03    6.51
  -1  -2 -11  104.95    5.33
   1   2  11   94.89    5.13
   1   2  12  196.24    8.59
  -1  -2 -12  188.72    8.86
  -1  -2 -12  190.51    8.61
  -1  -2 -12  183.86    8.87
   1   2  12  173.49    8.99
   1   2  12  176.58   10.18
   1   2  12  179.82    8.68
  -1  -2 -12  197.36    9.04
  -1  -2 -12  182.05    8.83
   1   2  12  177.17    8.64
   1   2  12  208.11   10.31
   1   2  13    6.87    1.17
  -1  -2 -13    9.64    1.36
  -1  -2 -13    9.76    1.57
  -1  -2 -13    8.95    1.43
   1   2  13    8.93    1.66
   1   2  13   12.18    2.28
   1   2  13    8.24    1.69
   1   2  13    8.84    1.48
  -1  -2 -13    7.08    1.38
   1   2  13    7.25    1.37
  -1  -2 -13   10.53    1.58
   1   2  13    9.59    2.07
   1   2  14    3.92    1.11
  -1  -2 -14    3.30    1.26
  -1  -2 -14    4.61    1.27
   1   2  14    3.38    1.14
   1   2  14    4.29    1.43
   1   2  14    4.30    1.83
  -1  -2 -14    2.87    1.07
  -1  -2 -14    4.24    1.17
  -1  -2 -14    5.01    1.13
   1   2  14    4.14    1.25
   1   2  14    3.03    1.48
   1   2  15   37.93    3.37
  -1  -2 -15   43.53    3.26
   1   2  15   43.87    3.19
   1   2  15   50.13    3.85
  -1  -2 -15   44.89    2.98
   1   2  15   48.01    3.10
  -1  -2 -15   45.55    3.09
  -1  -2 -15   44.99    3.34
   1   2  15   50.66    3.34
   1   2  15   39.04    2.90
   1   2  16   38.72    3.23
   1   2  16   36.64    2.66
   1   2  16   41.74    2.95
  -1  -2 -16   36.55    2.93
   1   2  16   39.66    3.41
  -1  -2 -16   37.07    2.62
  -1  -2 -16   42.90    2.78
  -1  -2 -16   39.03    2.98
   1   2  16   39.24    2.94
   1   2  16   33.30    2.55
   1   2  17    2.26    1.03
  -1  -2 -17    6.75    1.32
   1   2  17    2.62    0.95
   1   2  17    2.97    1.11
  -1  -2 -17    3.84    1.28
  -1  -2 -17    3.69    1.13
   1   2  17    3.90    1.38
   1   2  17    2.00    1.28
  -1  -2 -17    3.07    0.97
  -1  -2 -18   34.76    2.37
   1   2  18   32.69    2.30
   1   2  18   35.37    2.83
  -1  -2 -18   32.43    2.16
  -1  -2 -18   31.31    2.39
  -1  -2 -18   30.78    2.37
   1   2  18   30.31    2.11
   1   2  18   33.28    2.35
   1   2  18   25.52    2.44
  -1  -2 -19   31.62    2.01
   1   2  19   31.61    2.00
  -1  -2 -19   30.05    1.90
   1   2  19   29.43    2.37
   1   2  19   28.58    2.28
   1   2  19   32.95    2.09
  -1  -2 -19   33.59    2.18
  -1  -2 -19   32.02    2.13
   1   2  20    2.97    0.59
  -1  -2 -20    3.77    0.84
   1   3 -18    4.95    0.72
  -1  -3  18    4.64    0.77
  -1  -3  18    5.54    0.90
   1   3 -18    5.03    0.64
  -1  -3  18    6.08    0.99
   1   3 -17   10.06    1.07
   1   3 -17    9.55    1.18
  -1  -3  17   13.35    1.45
  -1  -3  17    8.98    1.08
  -1  -3  17    7.83    1.17
  -1  -3  17    9.37    1.48
   1   3 -16   99.38    5.09
   1   3 -16   91.94    4.84
  -1  -3  16   87.25    4.67
  -1  -3  16   94.18    5.30
   1   3 -16   87.68    5.22
  -1  -3  16   90.04    4.94
   1   3 -15   -0.36    1.01
   1   3 -15   -0.17    0.92
  -1  -3  15    0.51    1.03
  -1  -3  15    0.15    0.83
  -1  -3  15    0.44    1.16
   1   3 -15   -0.23    1.09
   1   3 -14  100.68    5.47
  -1  -3  14   93.13    5.63
   1   3 -14  106.06    5.64
  -1  -3  14   87.64    5.31
  -1  -3  14   98.94    5.26
   1   3 -14  104.80    6.05
  -1  -3  13  124.86    7.28
  -1  -3  13  144.27    6.96
   1   3 -13  147.84    7.22
   1   3 -13  135.31    6.76
   1   3 -13  149.12    7.37
   1   3 -12   44.53    3.16
  -1  -3  12   35.19    3.86
  -1  -3  12   40.32    3.22
  -1  -3  12   37.45    3.91
   1   3 -12   36.39    2.67
   1   3 -12   42.93    3.02
  -1  -3  12   32.49    3.76
   1   3 -12   31.34    3.13
  -1  -3  12   41.34    2.82
   1   3 -11   28.74    2.31
   1   3 -11   24.40    2.20
   1   3 -11   20.29    1.84
  -1  -3  11   24.43    3.08
   1   3 -11   20.48    1.76
  -1  -3  11   16.53    2.05
   1   3 -11   23.83    2.46
  -1  -3  11   24.43    1.99
  -1  -3  10  107.53    5.36
   1   3 -10  102.14    5.92
   1   3 -10  106.02    5.45
   1   3 -10   99.55    5.37
  -1  -3  10  105.22    5.18
   1   3 -10  100.40    4.96
  -1  -3  10  101.45    6.65
   1   3  -9  219.38   10.25
  -1  -3   9  209.22    9.88
  -1  -3   9  210.12   10.93
   1   3  -9  218.31    9.71
   1   3  -8  423.00   18.42
  -1  -3   8  427.60   19.08
  -1  -3   8  433.02   18.08
   1   3  -7   50.90    3.28
  -1  -3   7   53.11    3.65
  -1  -3   7   47.39    3.01
   1   3  -6 4091.37  150.30
  -1  -3   6 3918.36  150.67
  -1  -3   6 4030.62  149.98
   1   3  -6 3606.00  149.36
   1   3  -5  698.93   27.84
  -1  -3   5  687.07   28.09
  -1  -3   5  687.07   27.58
   1   3  -5  673.00   27.26
   1   3  -4  479.62   19.21
  -1  -3   4  488.75   19.03
  -1  -3   4  463.03   19.40
  -1  -3   4  479.90   19.37
  -1  -3   4  436.00   19.63
   1   3  -4  488.99   19.57
  -1  -3   3  324.55   13.01
  -1  -3   3  333.52   13.39
  -1  -3   3  334.77   13.36
  -1  -3   3  310.68   13.48
   1   3  -3  306.92   13.43
  -1  -3   2    4.70    0.55
  -1  -3   2    3.84    0.72
   1   3  -2    4.11    0.77
  -1  -3   2    3.83    0.72
  -1  -3   2    5.92    0.79
   1   3  -1 2697.65  108.05
  -1  -3   1 2761.02  107.98
  -1  -3   1 2796.66  107.94
  -1  -3   0  273.91   11.75
  -1  -3   0  299.67   11.79
  -1  -3  -1 3436.47  138.26
  -1  -3  -1 3623.16  138.24
   1   3   2  532.64   20.94
  -1  -3  -2  501.39   20.80
  -1  -3  -3 1808.43   67.93
   1   3   3 1759.05   67.89
   1   3   3 1700.58   67.48
   1   3   3 1676.03   67.41
   1   3   4  686.53   26.66
   1   3   4  647.76   26.73
  -1  -3  -4  662.77   26.84
  -1  -3  -5   74.46    3.80
   1   3   5   70.82    3.63
   1   3   5   75.00    3.75
   1   3   5   76.51    3.56
  -1  -3  -6  583.78   24.43
  -1  -3  -6  600.12   24.18
   1   3   6  579.15   23.94
   1   3   6  599.86   23.80
   1   3   6  600.90   24.20
   1   3   7  172.16    7.49
   1   3   7  180.30    8.18
   1   3   7  178.37    8.10
   1   3   7  166.92    7.71
   1   3   7  182.85    8.46
  -1  -3  -7  188.91    8.34
  -1  -3  -7  179.59    8.02
  -1  -3  -7  175.77    7.89
   1   3   8   20.47    2.03
   1   3   8   24.56    2.01
  -1  -3  -8   21.98    2.02
   1   3   8   20.85    1.61
  -1  -3  -8   19.57    1.74
   1   3   8   19.04    2.12
  -1  -3  -8   25.92    1.97
   1   3   9  258.33   11.86
  -1  -3  -9  264.68   11.58
   1   3   9  288.01   12.54
  -1  -3  -9  258.59   11.64
   1   3   9  260.03   12.19
   1   3  10    8.69    1.33
  -1  -3 -10    6.80    1.22
   1   3  10    9.57    1.68
  -1  -3 -10    8.19    1.21
  -1  -3 -11    6.19    1.15
  -1  -3 -11    4.93    1.14
   1   3  11    8.10    1.23
  -1  -3 -11    6.82    1.22
   1   3  11    4.89    0.93
   1   3  11    5.58    1.20
   1   3  11    8.14    1.73
   1   3  11    9.16    1.26
  -1  -3 -11    8.18    1.30
  -1  -3 -11    5.34    1.04
   1   3  11    8.25    1.69
  -1  -3 -12   71.29    4.07
  -1  -3 -12   71.47    4.15
   1   3  12   67.16    3.96
  -1  -3 -12   67.76    4.19
   1   3  12   63.05    3.73
   1   3  12   64.34    4.25
   1   3  12   69.79    5.18
  -1  -3 -12   64.08    3.98
   1   3  12   66.79    3.99
   1   3  12   66.77    5.09
  -1  -3 -13    0.75    1.02
  -1  -3 -13    2.32    1.01
   1   3  13    1.01    1.01
   1   3  13    1.72    0.94
  -1  -3 -13    0.83    0.79
   1   3  13    1.46    0.83
   1   3  13    0.67    1.00
   1   3  13    4.21    1.72
  -1  -3 -13    3.11    1.07
   1   3  13    0.69    1.04
   1   3  13    2.52    1.36
  -1  -3 -14    1.58    1.25
  -1  -3 -14   -0.19    0.98
   1   3  14   -0.24    1.11
   1   3  14    4.56    1.72
   1   3  14    1.96    1.01
   1   3  14   -0.16    0.86
  -1  -3 -14    0.44    0.83
  -1  -3 -14    0.14    0.88
   1   3  14    1.22    0.94
   1   3  14    0.38    1.23
   1   3  14   -0.18    0.95
  -1  -3 -14    0.18    0.85
   1   3  15   25.03    2.38
  -1  -3 -15   33.49    2.75
   1   3  15   26.76    2.83
  -1  -3 -15   33.18    2.72
  -1  -3 -15   28.49    2.65
  -1  -3 -15   32.54    2.40
  -1  -3 -15   35.58    2.65
   1   3  15   28.58    2.83
   1   3  15   24.76    2.30
   1   3  15   31.77    2.61
   1   3  15   29.61    2.40
  -1  -3 -16   41.45    3.05
   1   3  16   37.77    2.87
  -1  -3 -16   41.91    2.75
   1   3  16   36.12    3.38
  -1  -3 -16   37.24    2.76
   1   3  16   39.60    3.26
  -1  -3 -16   40.30    2.99
  -1  -3 -16   33.92    2.91
   1   3  16   35.95    2.66
   1   3  16   43.38    2.99
   1   3  16   37.34    2.65
  -1  -3 -17   51.16    3.26
   1   3  17   46.12    3.07
   1   3  17   46.34    3.60
  -1  -3 -17   46.46    2.86
  -1  -3 -17   42.76    2.84
   1   3  17   48.21    3.51
   1   3  17   41.94    2.77
   1   3  17   40.17    2.74
   1   3  17   49.35    3.17
  -1  -3 -17   46.78    3.18
   1   3  18   56.15    3.87
  -1  -3 -18   61.06    3.27
   1   3  18   59.86    3.75
   1   3  18   58.09    3.39
  -1  -3 -18   58.46    3.45
   1   3  18   53.87    3.13
  -1  -3 -18   63.63    3.55
   1   3  18   59.57    3.44
  -1  -3 -19    1.36    0.70
   1   3  19    1.27    0.60
  -1  -3 -19    0.61    0.64
  -1  -3 -19    0.50    0.65
   1   3  19    0.73    0.87
   1   3  19    0.49    0.64
   1   3  19   -0.26    0.98
  -1  -3 -20    2.79    0.59
  -1  -3 -20    2.46    0.72
   1   3  20    3.40    0.76
   1   3  20    3.76    0.63
   1   4 -18   16.04    1.08
  -1  -4  18   18.17    1.47
  -1  -4  17   58.07    3.39
  -1  -4  17   75.63    4.06
   1   4 -17   72.53    3.39
  -1  -4  17   75.65    3.81
  -1  -4  17   64.34    3.32
   1   4 -17   64.77    3.18
   1   4 -16    4.32    1.06
  -1  -4  16    4.62    1.29
  -1  -4  16    6.77    1.51
   1   4 -16    4.90    0.83
  -1  -4  16    4.85    0.92
   1   4 -15    8.20    1.45
   1   4 -15    8.24    1.27
   1   4 -15    7.80    1.10
  -1  -4  15    6.43    1.52
  -1  -4  15    8.88    1.32
   1   4 -14    1.95    0.95
   1   4 -14    2.59    1.11
  -1  -4  14    1.53    1.00
   1   4 -13    2.78    1.08
   1   4 -13    0.92    1.09
  -1  -4  13    1.60    0.94
  -1  -4  12  284.26   12.23
   1   4 -12  302.04   12.50
  -1  -4  12  260.65   13.91
  -1  -4  12  271.93   14.08
   1   4 -12  284.41   12.90
   1   4 -12  265.98   13.17
  -1  -4  11   35.74    2.63
  -1  -4  11   39.84    2.91
   1   4 -11   38.10    3.34
  -1  -4  11   36.37    3.78
  -1  -4  11   38.07    3.83
   1   4 -11   43.11    3.02
   1   4 -11   35.25    2.77
  -1  -4  10  281.09   12.53
  -1  -4  10  300.80   12.79
   1   4 -10  278.89   13.51
  -1  -4  10  267.18   14.16
  -1  -4  10  245.02   12.78
  -1  -4  10  284.93   14.22
  -1  -4  10  291.26   13.23
   1   4 -10  319.39   13.10
   1   4 -10  325.97   13.02
   1   4 -10  292.95   12.79
  -1  -4   9  104.96    4.97
   1   4  -9   81.13    5.33
   1   4  -9   92.20    4.95
   1   4  -9   97.02    5.07
  -1  -4   9   88.12    5.18
  -1  -4   9   89.85    4.48
   1   4  -9   92.24    4.88
  -1  -4   9   82.69    5.87
  -1  -4   8   10.68    1.80
   1   4  -8   13.16    1.46
   1   4  -8    9.91    1.57
  -1  -4   8   11.31    1.51
  -1  -4   7  168.63    8.85
   1   4  -7  179.75    8.61
  -1  -4   7  179.64    8.29
   1   4  -6  315.97   13.51
  -1  -4   6  316.97   13.22
  -1  -4   6  294.23   13.70
   1   4  -6  298.74   12.68
  -1  -4   5  779.61   30.29
   1   4  -5  791.31   31.02
  -1  -4   5  762.99   30.75
  -1  -4   5  702.52   31.04
   1   4  -5  742.48   30.40
  -1  -4   4  129.80    5.68
   1   4  -4  132.98    6.28
  -1  -4   4  128.85    6.06
  -1  -4   4  128.44    6.09
  -1  -4   4  120.24    6.22
   1   4  -4  134.40    5.94
  -1  -4   3 1118.00   43.37
  -1  -4   3 1088.59   43.38
   1   4  -3 1112.07   43.54
  -1  -4   3 1057.39   42.94
  -1  -4   2  673.13   26.49
  -1  -4   2  655.17   26.49
   1   4  -2  658.38   26.63
  -1  -4   2  644.96   26.12
  -1  -4   1  158.47    6.99
   1   4  -1  156.43    7.12
  -1  -4   0    0.99    0.65
  -1  -4   0    1.35    0.66
  -1  -4  -1 2332.25   93.38
   1   4   1 2427.55   93.54
  -1  -4  -2 1668.93   66.02
   1   4   2 1672.63   66.17
   1   4   3 1496.15   61.03
   1   4   3 1508.39   60.50
   1   4   3 1601.63   60.66
   1   4   4    9.79    1.28
   1   4   4    9.78    0.97
   1   4   4   12.33    1.05
   1   4   5   79.04    3.92
  -1  -4  -5   77.26    4.10
  -1  -4  -6  324.80   13.90
   1   4   6  319.63   13.77
  -1  -4  -6  313.71   13.72
   1   4   6  337.80   13.62
  -1  -4  -7  105.28    5.24
   1   4   7  100.14    5.20
  -1  -4  -7  101.36    5.10
   1   4   7  101.65    4.83
   1   4   8  117.13    5.95
  -1  -4  -8  108.60    5.71
  -1  -4  -8  114.13    5.63
   1   4   9   17.30    1.99
  -1  -4  -9   18.56    1.82
   1   4   9   20.09    2.32
  -1  -4  -9   16.33    1.75
   1   4  10  130.17    6.24
   1   4  10  120.23    6.16
  -1  -4 -10  132.22    6.54
   1   4  10  143.20    7.31
  -1  -4 -10  132.23    6.38
  -1  -4 -10  133.83    6.62
   1   4  10  134.60    7.41
  -1  -4 -10  125.66    6.35
   1   4  10  127.86    6.28
   1   4  11   86.65    4.75
  -1  -4 -11   85.86    4.81
   1   4  11   85.12    5.62
   1   4  11   88.47    4.53
  -1  -4 -11   90.44    4.84
  -1  -4 -11   89.43    4.86
  -1  -4 -11   87.51    4.70
  -1  -4 -11   99.25    5.09
   1   4  11   93.35    4.74
   1   4  11   73.62    4.53
  -1  -4 -11   90.39    4.97
   1   4  11   91.22    5.96
   1   4  12   18.34    1.84
  -1  -4 -12   13.90    1.74
   1   4  12   16.72    2.44
   1   4  12   12.62    1.46
  -1  -4 -12   14.31    1.71
  -1  -4 -12   16.18    1.84
   1   4  12   18.58    2.57
  -1  -4 -12   15.50    1.72
  -1  -4 -12   16.13    1.82
   1   4  12   17.32    1.79
   1   4  12   15.38    1.69
  -1  -4 -13   14.73    1.78
   1   4  13   12.85    1.67
  -1  -4 -13   13.17    1.81
   1   4  13   13.73    1.51
   1   4  13   11.76    1.61
   1   4  13   10.81    1.56
  -1  -4 -13   11.34    1.64
  -1  -4 -13   10.18    1.52
  -1  -4 -13   14.82    1.86
   1   4  13   13.54    2.42
   1   4  13   13.02    1.92
   1   4  13   12.08    1.85
   1   4  13   14.75    2.40
  -1  -4 -14   21.02    2.24
   1   4  14   25.10    2.36
   1   4  14   22.69    2.52
   1   4  14   20.48    2.91
   1   4  14   23.16    2.05
  -1  -4 -14   23.06    2.25
  -1  -4 -14   24.44    2.41
   1   4  14   19.89    2.88
  -1  -4 -14   24.59    2.28
  -1  -4 -14   26.41    2.49
   1   4  14   25.57    2.30
   1   4  14   23.81    2.22
   1   4  15   -0.24    1.28
   1   4  15    1.16    0.94
   1   4  15    2.28    1.12
   1   4  15   -0.36    1.00
  -1  -4 -15    0.71    0.98
  -1  -4 -15    0.42    0.88
  -1  -4 -15    0.18    0.94
  -1  -4 -15    0.39    1.02
   1   4  15    0.44    0.88
   1   4  16    2.30    0.87
  -1  -4 -16    2.42    0.99
  -1  -4 -16    1.37    1.04
  -1  -4 -16    3.12    1.20
   1   4  16    3.41    1.49
   1   4  16    0.92    0.92
   1   4  16    1.99    1.14
  -1  -4 -16    1.80    0.98
   1   4  16    2.40    1.05
  -1  -4 -17  141.55    6.70
  -1  -4 -17  137.12    6.79
  -1  -4 -17  131.55    6.51
   1   4  17  137.13    7.00
  -1  -4 -17  146.53    6.46
   1   4  17  134.87    6.64
   1   4  17  125.90    6.27
   1   4  17  126.26    6.39
   1   4  17  133.61    6.61
  -1  -4 -18  197.14    8.64
   1   4  18  192.21    8.84
  -1  -4 -18  197.09    8.93
   1   4  18  202.04    8.88
   1   4  18  194.45    9.20
  -1  -4 -18  191.57    8.85
  -1  -4 -18  205.54    9.03
  -1  -4 -19  100.56    4.78
   1   4  19   96.22    4.66
   1   4  19   96.02    4.67
  -1  -4 -19   92.53    5.08
   1   4  19   97.80    5.12
  -1  -4 -19  103.46    4.57
  -1  -4 -19   95.48    4.67
  -1  -4 -19   98.62    4.78
  -1  -4 -20   15.36    1.01
   1   4  20   15.87    1.34
   1   5 -17   38.30    1.94
  -1  -5  17   35.03    2.35
  -1  -5  17   32.62    2.12
  -1  -5  16   29.10    1.97
   1   5 -16   28.84    1.87
  -1  -5  16   29.81    2.30
  -1  -5  16   34.51    2.64
   1   5 -15    0.92    0.57
  -1  -5  15    0.62    1.18
  -1  -5  15    2.26    1.12
  -1  -5  15    1.22    0.78
  -1  -5  14   91.30    5.55
   1   5 -14   90.66    4.60
   1   5 -14   82.90    4.34
  -1  -5  14   80.47    4.57
   1   5 -13   36.33    2.59
   1   5 -13   30.26    2.28
  -1  -5  13   31.84    2.54
   1   5 -12   20.38    2.22
  -1  -5  12   17.49    1.88
   1   5 -12   18.97    1.88
   1   5 -12   18.32    2.15
   1   5 -12   19.27    1.77
   1   5 -11    0.58    1.00
  -1  -5  11    1.11    1.25
   1   5 -11    0.16    0.83
   1   5 -11   -0.20    1.04
   1   5 -11   -0.75    0.96
  -1  -5  11    2.05    1.06
  -1  -5  11    0.46    0.91
  -1  -5  11    0.13    0.69
   1   5 -11    0.28    0.67
  -1  -5  10   29.39    2.36
   1   5 -10   22.95    2.27
   1   5 -10   24.10    2.27
  -1  -5  10   28.07    2.23
  -1  -5  10   20.54    1.83
  -1  -5  10   21.30    2.82
  -1  -5  10   20.45    2.33
   1   5 -10   24.72    2.67
   1   5 -10   28.38    2.27
  -1  -5   9   30.89    2.37
   1   5  -9   28.72    2.45
  -1  -5   9   31.68    3.24
  -1  -5   9   27.07    2.54
   1   5  -9   24.53    2.11
   1   5  -9   29.12    2.82
  -1  -5   9   29.28    2.07
  -1  -5   8   -0.27    0.78
   1   5  -8   -0.24    0.86
  -1  -5   8    0.88    1.13
  -1  -5   8    0.20    0.85
   1   5  -8    0.14    0.68
  -1  -5   8    0.63    0.63
   1   5  -8    0.16    0.78
   1   5  -8   -0.40    0.66
   1   5  -7  305.22   13.42
   1   5  -7  312.50   13.27
   1   5  -7  300.19   14.03
  -1  -5   7  304.79   13.72
  -1  -5   7  330.72   14.65
   1   5  -6    8.50    1.43
   1   5  -6    7.55    0.99
  -1  -5   6    9.56    1.43
   1   5  -5    3.77    0.99
  -1  -5   5    2.81    0.92
   1   5  -5    3.39    0.70
   1   5  -4  461.17   19.36
  -1  -5   4  444.78   18.57
  -1  -5   4  441.87   19.06
  -1  -5   4  449.12   19.07
   1   5  -4  489.13   19.03
  -1  -5   3   19.60    1.74
  -1  -5   3   19.26    1.74
  -1  -5   3   15.90    1.32
   1   5  -3   20.56    1.87
  -1  -5   2   30.37    2.19
  -1  -5   2   28.00    1.78
   1   5  -2   27.99    2.23
  -1  -5   1   61.94    3.34
   1   5  -1   53.23    3.40
  -1  -5   0   14.54    1.39
   1   5   0   13.14    1.40
  -1  -5  -1  285.73   12.82
  -1  -5  -1  311.11   12.87
   1   5   1  316.01   13.08
   1   5   2   33.49    2.45
   1   5   2   32.40    1.64
   1   5   3  265.33   11.73
   1   5   4 1988.37   80.27
  -1  -5  -4 2072.23   79.97
   1   5   4 2005.07   79.66
   1   5   5  108.44    5.83
   1   5   5  111.99    5.41
   1   5   5  112.23    5.37
  -1  -5  -5  117.92    5.60
  -1  -5  -5  121.00    5.82
   1   5   6  193.78    8.75
   1   5   6  189.01    8.65
  -1  -5  -6  203.19    8.89
  -1  -5  -6  198.61    9.03
  -1  -5  -6  193.64    8.83
  -1  -5  -7    8.00    1.21
  -1  -5  -7    7.77    1.27
  -1  -5  -7    9.02    1.22
   1   5   7    6.44    1.12
   1   5   7    8.31    1.05
  -1  -5  -8  346.53   14.68
  -1  -5  -8  337.86   14.81
  -1  -5  -8  339.78   14.60
   1   5   8  324.38   14.77
   1   5   8  341.98   14.36
   1   5   9   -0.61    0.91
  -1  -5  -9    0.55    0.70
  -1  -5  -9   -0.33    0.81
  -1  -5  -9    1.62    0.81
  -1  -5  -9    0.47    0.65
   1   5   9   -0.21    0.76
   1   5  10    2.09    0.67
   1   5  10    4.84    1.39
  -1  -5 -10    3.77    1.06
  -1  -5 -10    2.60    0.89
  -1  -5 -10    3.33    1.00
   1   5  10    1.70    0.76
   1   5  10    0.69    0.67
  -1  -5 -10    2.73    0.94
  -1  -5 -10    2.52    0.90
  -1  -5 -10    2.26    0.83
  -1  -5 -10    1.60    0.86
   1   5  11    1.01    0.74
   1   5  11    0.84    0.97
   1   5  11    0.96    0.94
   1   5  11    1.92    1.27
  -1  -5 -11    1.16    0.75
  -1  -5 -11    0.17    0.59
  -1  -5 -11    1.14    0.84
   1   5  11    0.87    0.75
   1   5  11    1.06    0.79
  -1  -5 -11    0.49    0.79
  -1  -5 -11    0.98    0.74
  -1  -5 -11    1.77    0.91
   1   5  12    6.49    1.11
   1   5  12    4.56    1.11
   1   5  12    4.89    1.18
  -1  -5 -12    3.85    1.14
   1   5  12    5.11    1.48
   1   5  12    6.62    1.80
  -1  -5 -12    4.33    1.05
  -1  -5 -12    6.64    1.28
  -1  -5 -12    4.63    1.24
   1   5  13   94.22    4.71
   1   5  13   80.71    4.78
   1   5  13   84.28    4.83
  -1  -5 -13   83.27    5.10
   1   5  13   80.06    5.96
  -1  -5 -13   89.80    4.86
  -1  -5 -13   90.43    5.07
   1   5  13   89.61    6.34
  -1  -5 -13   92.54    5.10
   1   5  13   72.10    4.72
  -1  -5 -13   92.82    5.07
   1   5  14   15.71    1.67
  -1  -5 -14   17.40    1.88
  -1  -5 -14   20.02    2.12
   1   5  14   17.22    1.96
  -1  -5 -14   14.90    1.93
  -1  -5 -14   14.60    1.86
   1   5  14   20.91    2.44
   1   5  14   19.02    1.97
   1   5  14   14.10    1.85
  -1  -5 -15    1.11    0.89
   1   5  15    2.48    0.92
   1   5  15    0.54    1.04
  -1  -5 -15    0.90    1.06
  -1  -5 -15    1.33    1.07
  -1  -5 -15    1.01    0.93
  -1  -5 -15    0.57    1.07
   1   5  15    1.17    1.24
   1   5  15    1.70    1.25
   1   5  15    2.02    0.90
   1   5  15    1.01    0.93
  -1  -5 -16  182.88    8.55
   1   5  16  157.39    8.79
   1   5  16  184.30    9.12
   1   5  16  168.08    8.78
  -1  -5 -16  195.98    8.77
   1   5  16  182.89    8.56
  -1  -5 -16  182.47    8.46
  -1  -5 -16  182.49    8.65
   1   5  16  170.97    8.10
  -1  -5 -16  189.85    8.29
   1   5  16  179.27    8.44
   1   5  16  167.77    8.32
   1   5  17  125.96    6.37
  -1  -5 -17  125.23    6.44
  -1  -5 -17  139.27    6.19
   1   5  17  123.65    6.65
   1   5  17  125.26    6.29
   1   5  17  125.10    6.20
  -1  -5 -17  133.05    6.50
  -1  -5 -17  132.51    6.34
  -1  -5 -17  128.71    6.34
  -1  -5 -18   23.60    1.73
   1   5  18   20.93    1.82
   1   5  18   24.20    1.87
  -1  -5 -18   19.32    1.70
  -1  -5 -18   21.13    1.88
  -1  -5 -18   23.23    1.80
  -1  -5 -19   74.96    3.74
  -1  -5 -19   64.54    3.85
  -1  -5 -19   75.92    3.52
   1   5  19   73.75    3.64
   1   5  19   71.19    3.59
   1   6 -16   20.71    1.37
  -1  -6  16   19.69    1.39
  -1  -6  16   21.31    1.80
  -1  -6  16   20.88    1.64
   1   6 -16   19.73    1.25
  -1  -6  16   19.99    1.53
  -1  -6  15  161.23    7.55
   1   6 -15  176.14    7.70
  -1  -6  15  167.40    7.47
  -1  -6  15  184.27    8.15
  -1  -6  15  168.65    7.83
   1   6 -15  154.05    7.18
  -1  -6  14   17.27    1.64
   1   6 -14   12.30    1.28
   1   6 -14   16.08    1.77
  -1  -6  14   16.76    2.10
  -1  -6  14   14.73    1.66
  -1  -6  13   66.03    3.88
   1   6 -13   57.87    3.43
  -1  -6  13   73.70    4.71
   1   6 -13   65.76    3.60
   1   6 -13   75.87    4.24
  -1  -6  12  257.49   11.62
   1   6 -12  245.08   11.26
   1   6 -12  257.72   11.46
  -1  -6  12  282.55   12.72
   1   6 -12  269.08   11.95
   1   6 -12  269.84   12.02
   1   6 -11   22.32    2.20
   1   6 -11   24.67    2.30
   1   6 -11   18.83    1.82
   1   6 -11   17.93    1.71
  -1  -6  11   20.65    2.03
  -1  -6  11   20.06    1.82
  -1  -6  11   20.46    2.04
  -1  -6  11   23.42    2.71
   1   6 -10    0.66    0.68
  -1  -6  10    1.17    0.95
   1   6 -10    0.30    0.86
  -1  -6  10   -0.31    0.95
  -1  -6  10    1.18    0.77
  -1  -6  10    1.25    0.94
  -1  -6  10    0.73    1.14
   1   6 -10    0.58    0.94
   1   6 -10    0.45    0.66
   1   6  -9   50.60    4.06
   1   6  -9   46.40    3.79
   1   6  -9   49.31    3.07
   1   6  -9   55.21    3.60
  -1  -6   9   51.64    4.44
  -1  -6   9   46.54    3.67
  -1  -6   9   50.93    3.09
  -1  -6   9   57.75    3.50
   1   6  -8    7.92    1.67
   1   6  -8    9.93    1.62
  -1  -6   8    6.29    1.17
  -1  -6   8    9.12    1.15
   1   6  -8    8.43    1.29
  -1  -6   8    8.42    1.85
  -1  -6   8    9.20    1.60
   1   6  -8    6.60    1.04
   1   6  -8    7.79    1.39
   1   6  -7   90.87    5.41
   1   6  -7   72.34    4.98
   1   6  -7   79.72    4.55
   1   6  -7   85.45    4.48
   1   6  -7   82.64    4.59
  -1  -6   7   85.54    4.97
  -1  -6   7   75.41    4.16
   1   6  -7   85.23    4.24
  -1  -6   7   81.27    4.43
  -1  -6   6   15.35    1.52
  -1  -6   6   14.52    1.42
   1   6  -6   14.62    1.52
   1   6  -6   14.56    1.57
   1   6  -6   15.14    1.60
  -1  -6   6   13.76    1.80
   1   6  -6   14.36    1.92
   1   6  -6   11.39    1.77
   1   6  -5   31.16    2.16
   1   6  -5   23.45    2.46
   1   6  -5   26.95    2.52
   1   6  -5   27.02    2.19
  -1  -6   5   29.50    2.43
   1   6  -4   81.19    4.93
   1   6  -4   92.56    4.69
  -1  -6   4   78.39    4.67
  -1  -6   3   70.18    4.05
  -1  -6   3   65.57    3.54
   1   6  -3   69.50    4.23
  -1  -6   2   10.35    1.48
  -1  -6   2   12.62    1.23
   1   6  -2    8.57    1.42
   1   6  -1    3.02    1.02
   1   6  -1    3.18    1.10
  -1  -6   1    2.74    1.01
  -1  -6   1    3.05    0.95
   1   6   0  236.83   10.77
  -1  -6   0  237.68   10.57
   1   6   1  158.01    7.66
   1   6   2   19.18    2.02
   1   6   3  196.02    9.33
  -1  -6  -3  197.14    9.00
   1   6   4 1646.78   66.64
  -1  -6  -4 1659.44   66.24
   1   6   4 1675.23   65.81
   1   6   5 1047.36   43.61
  -1  -6  -5 1070.12   43.18
   1   6   5 1087.60   42.91
  -1  -6  -6   36.57    2.60
   1   6   6   36.60    2.46
  -1  -6  -6   32.69    2.55
   1   6   7    7.55    1.20
   1   6   7    5.69    1.09
  -1  -6  -7    5.01    1.10
  -1  -6  -7    6.22    1.17
  -1  -6  -8    0.83    0.63
  -1  -6  -8    0.86    0.83
   1   6   8    0.15    0.58
   1   6   8    1.28    0.78
   1   6   8    1.79    0.80
  -1  -6  -8    0.40    0.68
   1   6   8    1.13    0.69
   1   6   9    9.37    1.26
  -1  -6  -9    7.18    1.14
  -1  -6  -9    8.94    1.28
   1   6   9    7.89    1.44
   1   6   9    9.53    1.21
   1   6   9    7.27    1.21
  -1  -6  -9    9.06    1.24
   1   6   9    6.99    1.06
   1   6   9    7.17    1.32
  -1  -6  -9    9.16    1.36
  -1  -6  -9    7.10    1.30
  -1  -6 -10  289.85   12.93
   1   6  10  289.28   13.66
   1   6  10  290.47   13.15
   1   6  10  288.55   12.61
   1   6  10  284.06   12.83
  -1  -6 -10  290.43   12.87
  -1  -6 -10  308.23   12.90
  -1  -6 -10  309.23   13.35
   1   6  10  300.56   12.76
   1   6  10  287.36   12.86
  -1  -6 -10  289.89   13.06
   1   6  11    5.59    1.32
   1   6  11   10.38    1.79
   1   6  11    6.79    1.12
  -1  -6 -11    7.46    1.24
  -1  -6 -11    5.19    1.24
   1   6  11    5.57    1.23
  -1  -6 -11    8.71    1.39
   1   6  11    6.84    1.19
   1   6  11    5.21    1.17
  -1  -6 -11    7.29    1.37
  -1  -6 -12  117.31    6.29
   1   6  12  133.76    6.73
   1   6  12  111.93    7.11
   1   6  12  117.73    5.91
  -1  -6 -12  123.98    6.33
  -1  -6 -12  126.48    6.32
  -1  -6 -12  114.17    5.98
   1   6  12  118.49    6.11
   1   6  12  122.97    6.27
  -1  -6 -12  114.98    6.47
   1   6  13   -1.37    1.26
  -1  -6 -13   -0.15    0.76
  -1  -6 -13    0.55    1.03
   1   6  13    0.56    0.79
  -1  -6 -13    0.56    0.98
  -1  -6 -13   -2.17    1.32
   1   6  13    0.18    0.91
   1   6  13    1.65    0.95
   1   6  13   -0.38    1.31
  -1  -6 -14  179.97    8.65
  -1  -6 -14  178.84    8.39
  -1  -6 -14  178.51    8.29
   1   6  14  195.39    9.25
  -1  -6 -14  180.91    8.70
   1   6  14  170.73    8.16
   1   6  14  171.96    8.43
   1   6  14  176.65    8.57
  -1  -6 -15    2.87    1.01
  -1  -6 -15    3.40    1.18
  -1  -6 -15    5.26    0.97
  -1  -6 -15    4.40    1.34
  -1  -6 -15    2.16    1.16
   1   6  15    2.69    0.86
   1   6  15    4.35    1.26
   1   6  15    3.04    1.17
  -1  -6 -15    3.65    1.04
   1   6  15    1.63    1.24
  -1  -6 -16    1.30    1.10
  -1  -6 -16    1.52    1.10
   1   6  16    1.46    0.95
   1   6  16    2.24    0.97
  -1  -6 -16    0.82    1.05
  -1  -6 -16    1.09    0.83
  -1  -6 -16    1.12    0.84
   1   6  16    1.26    1.25
   1   6  16    2.83    1.32
  -1  -6 -17   18.87    1.90
   1   6  17   16.90    1.70
   1   6  17   18.40    2.17
  -1  -6 -17   17.78    1.79
  -1  -6 -17   19.87    1.87
   1   6  17   20.51    1.79
   1   6  17   19.92    1.75
  -1  -6 -17   18.43    1.63
  -1  -6 -18    0.94    0.82
   1   6  18    0.76    0.72
  -1  -6 -18    0.54    0.70
  -1  -6 -18    1.18    0.83
  -1  -6 -18    1.21    0.65
   1   6  18    0.63    0.90
   1   6  18    0.80    0.69
  -1  -6 -18    2.40    0.85
  -1  -6 -19  244.39   10.39
   1   6  19  253.10   10.34
   1   6  19  223.70   10.19
  -1  -6 -19  245.81   10.38
  -1  -6 -19  263.12   10.20
   1   6  19  243.42   10.67
  -1  -7  15    8.38    0.92
  -1  -7  15    6.43    0.91
   1   7 -15    8.60    0.97
  -1  -7  15    9.02    1.21
  -1  -7  15    4.02    0.95
  -1  -7  15    3.92    0.81
   1   7 -15    6.13    0.83
  -1  -7  14    0.95    0.98
  -1  -7  14    1.38    0.77
   1   7 -14    0.60    0.70
  -1  -7  14    1.35    0.81
   1   7 -14    0.84    0.50
  -1  -7  13    9.67    1.41
  -1  -7  13   13.41    1.83
   1   7 -13   12.71    1.22
   1   7 -13   16.05    1.70
  -1  -7  12   23.20    2.11
  -1  -7  12   20.93    1.75
   1   7 -12   24.64    2.23
  -1  -7  12   23.92    2.51
   1   7 -12   21.36    1.70
  -1  -7  11   99.88    5.27
  -1  -7  11   94.24    4.97
   1   7 -11   98.97    5.49
  -1  -7  11   98.10    5.27
  -1  -7  11  108.88    6.07
   1   7 -11   97.16    4.89
  -1  -7  10   60.71    3.44
  -1  -7  10   53.27    3.52
  -1  -7  10   55.84    3.65
   1   7 -10   53.18    3.72
  -1  -7  10   66.64    4.42
   1   7 -10   54.06    3.21
   1   7  -9    3.36    0.82
   1   7  -9    2.48    1.12
   1   7  -9    2.29    1.09
  -1  -7   9    2.71    0.93
  -1  -7   9    1.00    1.28
  -1  -7   9    3.48    1.20
   1   7  -9    3.21    1.15
   1   7  -8  147.74    8.55
   1   7  -8  154.53    8.77
  -1  -7   8  165.98    9.28
   1   7  -8  153.44    7.32
   1   7  -8  173.17    7.90
   1   7  -8  161.23    7.93
   1   7  -8  167.74    7.98
  -1  -7   8  170.04    8.50
  -1  -7   8  155.45    7.49
  -1  -7   8  172.73    7.84
  -1  -7   8  148.35    8.32
   1   7  -7    8.32    1.40
  -1  -7   7   10.02    1.68
  -1  -7   7    9.46    1.33
  -1  -7   7   10.14    1.76
   1   7  -7   12.89    1.50
   1   7  -7    9.42    1.45
   1   7  -7    9.23    1.74
   1   7  -7    8.71    1.76
  -1  -7   7    8.25    1.39
   1   7  -6  554.03   23.34
   1   7  -6  526.55   23.28
  -1  -7   6  502.87   22.77
   1   7  -6  519.98   21.83
   1   7  -6  527.54   22.28
   1   7  -6  533.24   22.34
   1   7  -6  549.58   22.22
  -1  -7   6  559.11   22.83
  -1  -7   6  540.23   22.13
  -1  -7   6  517.35   21.96
   1   7  -5    6.72    1.50
   1   7  -5    8.00    1.55
   1   7  -5    7.11    1.18
  -1  -7   5    7.93    1.53
   1   7  -5    5.74    1.06
   1   7  -5    7.61    1.27
   1   7  -5    8.82    1.29
   1   7  -5    8.34    1.49
  -1  -7   5    8.05    1.14
  -1  -7   5    8.54    1.22
  -1  -7   4  106.81    5.07
   1   7  -4  106.88    5.35
   1   7  -4   93.46    5.26
   1   7  -4  109.79    5.48
  -1  -7   4  109.20    5.21
   1   7  -4  112.31    5.81
  -1  -7   4  109.16    5.93
   1   7  -4   99.98    6.08
   1   7  -4  105.59    5.71
  -1  -7   3  155.28    7.63
  -1  -7   3  154.08    7.67
   1   7  -3  146.32    7.94
  -1  -7   2 1265.82   50.20
  -1  -7   2 1287.50   50.33
   1   7  -2 1149.22   50.45
   1   7  -2 1245.35   50.67
  -1  -7   2 1253.43   49.70
  -1  -7   1  355.38   15.22
  -1  -7   1  350.83   15.13
   1   7  -1  344.24   15.61
   1   7  -1  335.39   15.44
  -1  -7   1  345.13   14.75
   1   7   0   14.19    1.80
  -1  -7   0   11.40    1.54
  -1  -7   0   11.16    1.47
   1   7   1 1173.45   47.71
   1   7   2   46.36    3.34
  -1  -7  -2   35.36    2.82
   1   7   3 1035.75   42.62
  -1  -7  -3 1041.82   42.15
   1   7   4  108.04    6.32
   1   7   4  110.60    5.51
  -1  -7  -4  118.45    6.05
  -1  -7  -4  124.11    6.10
   1   7   5    1.16    0.97
  -1  -7  -5    0.86    0.86
  -1  -7  -5    2.11    0.96
   1   7   5    2.47    0.70
   1   7   6  381.40   16.45
   1   7   6  388.65   17.32
   1   7   6  379.42   16.25
  -1  -7  -6  390.87   16.79
  -1  -7  -6  410.41   16.85
   1   7   6  377.79   16.18
   1   7   7   50.04    3.25
   1   7   7   57.42    3.61
   1   7   7   61.31    3.85
   1   7   7   55.93    3.22
  -1  -7  -7   54.86    3.71
  -1  -7  -7   62.57    3.83
  -1  -7  -7   59.01    3.38
  -1  -7  -8  219.22   10.09
  -1  -7  -8  223.33   10.19
   1   7   8  218.55   10.04
   1   7   8  193.21    9.56
   1   7   8  182.92    9.60
  -1  -7  -8  211.12    9.64
   1   7   8  213.49   10.05
   1   7   8  222.38    9.52
  -1  -7  -8  222.27    9.51
  -1  -7  -8  221.87    9.57
   1   7   8  216.84    9.63
  -1  -7  -9  428.35   17.54
   1   7   9  383.22   17.55
   1   7   9  399.05   17.57
  -1  -7  -9  406.74   17.54
   1   7   9  438.31   18.00
   1   7   9  413.70   18.23
  -1  -7  -9  420.50   17.67
  -1  -7  -9  461.97   18.27
   1   7   9  399.77   17.41
   1   7   9  410.76   17.64
  -1  -7  -9  427.66   18.03
   1   7  10    0.72    0.83
   1   7  10    2.29    0.91
  -1  -7 -10    1.26    0.90
   1   7  10    2.89    0.99
   1   7  10    3.24    1.08
   1   7  10    1.36    0.91
  -1  -7 -10    1.95    0.84
  -1  -7 -10    2.89    0.96
   1   7  10    1.76    0.87
  -1  -7 -10    1.26    0.84
  -1  -7 -10    2.70    1.14
   1   7  11  240.91   11.10
  -1  -7 -11  235.32   11.04
   1   7  11  253.82   11.53
   1   7  11  242.48   12.00
  -1  -7 -11  253.15   11.25
   1   7  11  224.07   10.94
   1   7  11  246.57   10.98
   1   7  11  253.89   11.20
  -1  -7 -11  242.70   11.51
  -1  -7 -11  254.69   11.10
   1   7  12   72.02    4.31
  -1  -7 -12   72.27    4.30
   1   7  12   68.19    4.50
  -1  -7 -12   68.75    4.32
   1   7  12   60.97    4.02
   1   7  12   65.48    4.24
   1   7  12   73.78    4.16
  -1  -7 -12   71.07    4.56
  -1  -7 -12   80.15    4.36
   1   7  13  426.87   18.10
  -1  -7 -13  430.50   18.15
   1   7  13  417.89   18.46
  -1  -7 -13  418.90   17.88
  -1  -7 -13  431.62   18.20
   1   7  13  370.66   17.71
   1   7  13  424.35   17.92
   1   7  13  428.71   18.12
  -1  -7 -13  440.01   18.10
  -1  -7 -14    3.35    1.04
   1   7  14    4.47    1.45
   1   7  14    1.26    0.96
   1   7  14    1.57    1.02
   1   7  14    2.65    1.15
  -1  -7 -14    4.17    1.18
  -1  -7 -14    1.11    1.13
  -1  -7 -14    1.04    1.03
  -1  -7 -15   41.28    2.60
  -1  -7 -15   32.74    2.71
   1   7  15   40.59    3.20
  -1  -7 -15   36.71    2.86
   1   7  15   37.88    2.79
   1   7  15   38.19    2.72
  -1  -7 -16   10.74    1.36
  -1  -7 -16   12.39    1.57
   1   7  16   12.11    1.78
  -1  -7 -16   13.00    1.59
   1   7  16    9.73    1.40
   1   7  16   10.23    1.38
  -1  -7 -17    2.24    0.76
  -1  -7 -17    2.49    0.88
   1   7  17    2.21    1.08
   1   7  17    1.86    0.81
   1   7  17    0.80    0.73
  -1  -7 -17    1.58    0.91
  -1  -7 -17    1.55    0.87
  -1  -7 -18   -0.08    0.57
  -1  -7 -18    0.20    0.66
  -1  -7 -18    1.24    0.73
   1   7  18    0.80    0.80
  -1  -7 -18    0.68    0.57
  -1  -7 -18   -0.10    0.63
   1   7  18    0.41    0.56
  -1  -7 -19  185.91    7.64
   1   7  19  185.23    8.02
   1   7  19  179.27    7.75
  -1  -7 -19  182.31    7.84
   1   8 -14   43.16    2.41
  -1  -8  14   42.22    2.55
  -1  -8  14   41.31    2.37
  -1  -8  14   37.89    2.34
   1   8 -14   45.61    2.33
  -1  -8  14   41.90    2.58
   1   8 -13   12.54    1.36
  -1  -8  13   14.92    1.65
   1   8 -13   12.29    1.24
  -1  -8  13   13.67    1.40
   1   8 -12    4.13    1.00
  -1  -8  12    3.74    1.26
  -1  -8  12    2.26    0.94
  -1  -8  12    1.51    0.67
  -1  -8  11   44.27    3.39
   1   8 -11   44.03    3.08
  -1  -8  11   49.70    3.05
  -1  -8  11   45.85    2.80
  -1  -8  11   42.89    2.99
  -1  -8  10   -0.22    1.13
  -1  -8  10   -0.15    0.88
   1   8 -10    0.35    0.88
  -1  -8  10    0.26    0.79
  -1  -8  10    0.45    0.93
   1   8  -9  150.21    7.43
   1   8  -9  147.40    7.46
  -1  -8   9  139.77    6.98
  -1  -8   9  154.05    7.87
  -1  -8   9  150.48    7.29
   1   8  -8   68.04    4.04
   1   8  -8   63.67    4.10
   1   8  -8   65.32    4.07
  -1  -8   8   62.71    4.37
  -1  -8   8   62.28    3.89
  -1  -8   8   61.07    3.69
   1   8  -7    0.64    0.63
   1   8  -7   -0.64    1.03
   1   8  -7    0.31    0.93
  -1  -8   7    0.81    0.95
  -1  -8   7    1.54    0.85
  -1  -8   7    0.52    0.96
  -1  -8   7    2.14    1.45
   1   8  -7    0.68    0.90
   1   8  -7   -0.37    0.91
  -1  -8   7    0.67    1.08
   1   8  -7    1.07    0.86
  -1  -8   6  125.44    6.83
  -1  -8   6  125.13    6.22
   1   8  -6  119.74    7.41
   1   8  -6  132.71    7.59
  -1  -8   6  135.96    6.37
   1   8  -6  126.04    6.57
   1   8  -6  126.88    6.53
   1   8  -6  131.15    6.51
   1   8  -6  114.67    6.09
  -1  -8   6  125.99    7.13
  -1  -8   6  139.46    6.55
  -1  -8   5   43.22    3.42
  -1  -8   5   40.92    2.58
   1   8  -5   40.08    3.06
   1   8  -5   39.60    3.68
  -1  -8   5   37.23    2.68
   1   8  -5   35.22    2.86
   1   8  -5   40.44    2.87
   1   8  -5   44.26    2.92
   1   8  -5   37.88    2.60
  -1  -8   5   37.20    2.78
  -1  -8   5   38.46    3.08
  -1  -8   4  468.62   19.30
  -1  -8   4  463.97   19.44
   1   8  -4  495.77   20.28
  -1  -8   4  476.37   20.44
  -1  -8   4  455.47   19.93
   1   8  -4  464.49   19.68
   1   8  -4  450.06   19.62
   1   8  -4  452.12   19.72
   1   8  -4  508.53   19.71
   1   8  -4  451.86   19.42
   1   8  -4  434.02   20.72
   1   8  -4  469.61   20.21
   1   8  -3   82.70    4.63
   1   8  -3   92.04    4.94
   1   8  -3   90.02    5.02
   1   8  -3   91.31    4.80
   1   8  -3  103.54    5.11
   1   8  -3  102.00    5.60
   1   8  -3   95.96    5.41
  -1  -8   3   93.86    4.83
   1   8  -3   97.01    6.04
  -1  -8   3   93.45    4.70
  -1  -8   3   91.47    5.54
   1   8  -3   98.43    4.81
   1   8  -2  887.25   34.26
   1   8  -2  871.83   35.02
  -1  -8   2  843.11   34.26
   1   8  -2  896.69   35.84
   1   8  -2  800.95   35.49
   1   8  -2  786.45   34.31
   1   8  -2  811.45   34.52
  -1  -8   2  866.13   34.19
  -1  -8   2  878.69   35.25
  -1  -8   2  863.08   35.08
  -1  -8   1   19.61    1.86
   1   8  -1   16.68    1.77
   1   8  -1   21.88    1.92
   1   8  -1   17.29    1.63
  -1  -8   1   17.05    1.65
   1   8  -1   21.81    2.14
  -1  -8   1   19.57    1.66
   1   8  -1   16.48    2.20
   1   8  -1   22.33    2.43
  -1  -8   1   21.72    2.16
  -1  -8   1   20.94    2.20
  -1  -8   0   83.66    4.38
  -1  -8   0   92.27    4.44
  -1  -8   0   84.23    4.71
   1   8   0   82.15    4.57
   1   8   0   79.59    4.55
  -1  -8   0   85.83    4.95
   1   8   0   88.52    4.39
   1   8   0   79.02    5.20
   1   8   0   83.21    4.37
   1   8   1   90.83    5.05
  -1  -8  -1  110.54    5.58
   1   8   1   99.29    4.87
   1   8   1   96.59    4.86
  -1  -8  -1   93.74    4.81
  -1  -8  -2    3.93    0.93
   1   8   2    4.36    0.91
   1   8   2    2.88    1.23
  -1  -8  -2    2.57    0.97
  -1  -8  -2    4.86    1.19
   1   8   2    5.99    0.97
   1   8   2    5.68    1.10
   1   8   3  113.71    5.68
  -1  -8  -3  124.16    5.74
   1   8   3  113.19    5.65
   1   8   3  123.25    6.84
  -1  -8  -3  122.56    6.38
  -1  -8  -3  117.31    5.66
   1   8   3  109.91    5.88
   1   8   4   53.84    3.12
   1   8   4   48.15    2.91
  -1  -8  -4   48.30    3.01
   1   8   4   54.50    3.06
   1   8   4   49.56    3.92
  -1  -8  -4   48.08    3.47
   1   8   4   43.05    3.10
  -1  -8  -4   48.95    2.97
   1   8   5  224.59   10.00
   1   8   5  225.41    9.84
   1   8   5  216.67    9.88
  -1  -8  -5  223.91    9.98
   1   8   5  226.68   11.15
  -1  -8  -5  229.34   10.66
  -1  -8  -5  219.71    9.87
   1   8   5  225.76   10.20
  -1  -8  -6  232.78   10.67
   1   8   6  235.55   10.96
   1   8   6  225.76   10.90
   1   8   6  236.71   10.75
  -1  -8  -6  244.44   10.71
  -1  -8  -6  252.67   10.88
   1   8   6  243.44   11.97
  -1  -8  -6  236.13   11.34
   1   8   6  248.60   10.67
   1   8   6  266.79   10.94
  -1  -8  -6  252.95   11.50
   1   8   7  362.65   15.55
  -1  -8  -7  339.93   14.73
  -1  -8  -7  336.03   14.62
   1   8   7  333.57   14.72
   1   8   7  329.31   14.48
  -1  -8  -7  363.75   15.38
   1   8   7  337.99   14.63
   1   8   7  336.23   14.84
   1   8   7  378.67   14.85
   1   8   7  306.73   14.75
  -1  -8  -7  343.53   15.33
   1   8   8 1163.39   45.94
   1   8   8 1105.33   45.35
   1   8   8 1126.60   45.19
  -1  -8  -8 1186.72   45.98
  -1  -8  -8 1206.29   45.97
  -1  -8  -8 1151.64   45.25
   1   8   8 1127.89   45.05
   1   8   9  843.43   36.32
  -1  -8  -9  875.09   36.06
  -1  -8  -9  880.13   36.30
   1   8   9  996.26   36.80
  -1  -8  -9  907.00   36.95
  -1  -8  -9  919.62   36.93
   1   8   9  893.73   36.11
   1   8   9  882.56   36.24
  -1  -8  -9  863.72   36.11
   1   8  10   19.74    1.98
  -1  -8 -10   16.91    1.81
   1   8  10   19.86    2.15
  -1  -8 -10   15.82    1.72
  -1  -8 -10   19.67    2.00
  -1  -8 -10   17.73    1.91
  -1  -8 -10   17.91    2.08
   1   8  10   16.49    1.87
   1   8  10   19.24    1.83
  -1  -8 -10   20.71    2.22
  -1  -8 -11  799.19   31.75
  -1  -8 -11  782.54   31.86
  -1  -8 -11  784.01   31.98
   1   8  11  793.70   32.31
   1   8  11  761.90   31.92
   1   8  11  788.83   31.68
  -1  -8 -11  792.07   31.83
   1   8  11  781.13   31.90
   1   8  11  730.90   31.79
  -1  -8 -11  721.66   32.22
  -1  -8 -12   48.09    3.30
  -1  -8 -12   39.47    2.98
   1   8  12   49.92    3.51
  -1  -8 -12   41.42    2.96
   1   8  12   42.39    2.93
   1   8  12   40.94    3.11
   1   8  12   36.31    2.87
  -1  -8 -12   43.78    3.07
   1   8  12   46.47    3.16
  -1  -8 -13   14.39    1.66
   1   8  13   12.74    1.81
  -1  -8 -13   11.10    1.59
   1   8  13   12.44    1.53
  -1  -8 -13   15.76    1.97
  -1  -8 -13   14.84    1.77
   1   8  13   12.16    1.71
   1   8  13   14.67    1.83
   1   8  13   10.98    1.51
  -1  -8 -14  155.84    7.90
  -1  -8 -14  159.18    7.67
   1   8  14  164.43    8.24
   1   8  14  168.11    7.91
  -1  -8 -14  163.59    7.88
  -1  -8 -14  163.49    7.79
   1   8  14  155.38    7.62
   1   8  14  170.18    7.96
  -1  -8 -15   59.60    3.68
  -1  -8 -15   54.31    3.30
   1   8  15   64.09    3.64
   1   8  15   53.72    3.34
  -1  -8 -15   57.31    3.57
   1   8  15   57.45    3.56
  -1  -8 -15   55.73    3.49
   1   8  15   54.57    3.81
   1   8  15   64.99    3.98
   1   8  16    1.04    0.97
   1   8  16    0.69    1.00
  -1  -8 -16   -0.12    0.79
   1   8  16    2.12    0.79
   1   8  16    1.65    0.88
  -1  -8 -16    0.37    0.84
   1   8  16    1.05    0.84
  -1  -8 -16    1.27    0.93
  -1  -8 -16   -0.13    0.77
  -1  -8 -16    1.03    0.76
   1   8  17   22.42    1.96
  -1  -8 -17   20.00    1.63
   1   8  17   20.82    1.67
   1   8  17   21.52    1.57
  -1  -8 -17   20.59    1.68
  -1  -8 -17   19.39    1.72
   1   8  17   23.28    1.76
  -1  -8 -17   21.05    1.59
  -1  -8 -18    1.70    0.57
  -1  -8 -18    2.61    0.61
   1   8  18    2.66    0.76
  -1  -8 -18    2.06    0.68
  -1  -8 -18    2.98    0.73
  -1  -8 -18    3.22    0.61
   1   8  18    2.72    0.58
  -1  -9  13   18.47    1.40
  -1  -9  13   17.55    1.42
   1   9 -13   20.48    1.28
   1   9 -13   23.43    1.41
  -1  -9  13   14.93    1.27
  -1  -9  12   37.89    2.30
  -1  -9  12   31.86    2.34
   1   9 -12   33.90    2.08
   1   9 -12   34.63    2.20
   1   9 -11    1.59    0.81
  -1  -9  11    0.47    0.61
  -1  -9  11   -0.71    0.79
  -1  -9  11   -0.15    0.90
   1   9 -11    0.82    0.70
   1   9 -10   19.62    1.86
   1   9 -10   21.99    2.02
  -1  -9  10   20.62    1.85
  -1  -9  10   20.03    1.74
  -1  -9  10   18.19    1.78
  -1  -9  10   20.61    2.11
   1   9 -10   17.98    1.64
  -1  -9   9    9.18    1.65
   1   9  -9   11.15    1.53
   1   9  -9   12.67    1.65
  -1  -9   9   10.15    1.34
  -1  -9   9   13.92    1.59
   1   9  -9   11.56    1.37
  -1  -9   8   12.76    1.85
   1   9  -8   14.63    1.75
  -1  -9   8   16.66    1.67
   1   9  -8   16.44    1.89
   1   9  -8   14.59    1.61
  -1  -9   8   14.30    1.73
  -1  -9   7    0.84    1.00
   1   9  -7    2.09    0.76
   1   9  -7    1.36    0.89
  -1  -9   7    1.71    0.99
   1   9  -7    2.92    1.06
   1   9  -7    1.47    1.01
  -1  -9   7    1.14    0.93
   1   9  -7    1.99    0.79
   1   9  -6    7.80    1.23
  -1  -9   6    7.33    1.32
   1   9  -6    8.16    1.34
   1   9  -6   11.64    1.62
   1   9  -6    8.48    1.48
  -1  -9   6    7.42    1.41
   1   9  -6    6.03    1.18
  -1  -9   6    9.12    1.37
  -1  -9   6   11.00    1.69
  -1  -9   5   59.68    3.51
   1   9  -5   52.78    3.52
   1   9  -5   61.31    3.72
   1   9  -5   57.90    3.76
   1   9  -5   46.74    4.25
  -1  -9   5   58.49    3.64
   1   9  -5   58.72    3.45
   1   9  -5   49.81    3.30
  -1  -9   5   49.97    3.69
   1   9  -5   55.46    3.37
  -1  -9   5   51.99    4.13
  -1  -9   5   58.76    3.34
  -1  -9   4  713.89   29.99
   1   9  -4  697.41   28.73
   1   9  -4  690.51   29.68
   1   9  -4  670.77   30.43
  -1  -9   4  709.28   29.05
   1   9  -4  672.68   29.13
   1   9  -4  679.30   28.95
   1   9  -4  707.55   29.13
   1   9  -4  734.77   29.71
  -1  -9   4  721.35   28.89
  -1  -9   4  700.94   28.72
   1   9  -4  781.61   29.16
   1   9  -4  674.29   28.83
  -1  -9   3  276.74   11.95
   1   9  -3  294.80   12.78
  -1  -9   3  283.00   13.02
  -1  -9   3  268.21   11.82
   1   9  -3  295.40   12.27
   1   9  -3  268.03   11.98
   1   9  -3  262.49   12.77
   1   9  -3  253.79   11.94
   1   9  -3  264.29   12.19
   1   9  -3  258.86   13.37
   1   9  -3  253.78   13.21
   1   9  -2  157.26    8.17
  -1  -9   2  153.95    7.51
  -1  -9   2  157.43    8.23
  -1  -9   2  157.14    8.44
  -1  -9   2  159.40    7.45
   1   9  -2  161.62    7.67
   1   9  -2  174.08    7.92
   1   9  -2  165.07    7.49
   1   9  -2  154.19    8.43
   1   9  -2  152.98    7.75
   1   9  -2  156.91    8.93
   1   9  -2  157.68    8.79
  -1  -9   1  102.53    5.19
  -1  -9   1  106.15    5.16
   1   9  -1   98.23    5.73
  -1  -9   1  103.00    5.82
  -1  -9   1   90.76    5.80
  -1  -9   1  101.92    5.11
   1   9  -1   93.13    5.15
   1   9  -1  100.74    5.10
   1   9  -1  103.14    6.08
   1   9  -1   87.31    5.21
   1   9  -1  101.39    5.37
   1   9  -1   97.44    6.42
   1   9  -1   99.58    6.23
   1   9   0  609.64   24.61
  -1  -9   0  565.82   24.80
   1   9   0  568.07   24.30
  -1  -9   0  612.76   24.36
   1   9   0  572.83   25.06
  -1  -9   0  593.53   24.41
  -1  -9   0  598.51   24.37
  -1  -9   0  587.53   25.14
   1   9   0  593.13   24.70
   1   9   0  603.51   24.71
   1   9   1    2.30    0.89
   1   9   1    3.59    0.96
  -1  -9  -1    4.13    1.10
   1   9   1    2.83    0.95
  -1  -9  -1    1.12    0.86
   1   9   1    1.74    1.13
  -1  -9  -1    2.29    0.92
   1   9   1    2.68    1.06
   1   9   1    2.53    0.91
  -1  -9  -1    3.59    1.23
  -1  -9  -1    3.23    1.06
  -1  -9  -1    2.95    0.88
   1   9   2    8.29    1.41
   1   9   2   10.07    1.45
   1   9   2   10.04    1.28
   1   9   2    9.81    1.29
  -1  -9  -2   10.68    1.34
   1   9   2    8.05    1.34
   1   9   2    8.36    1.84
   1   9   2    8.24    1.59
  -1  -9  -2   12.25    1.44
  -1  -9  -2   11.60    1.64
  -1  -9  -2   12.08    1.76
  -1  -9  -3  175.38    8.70
  -1  -9  -3  180.05    8.96
  -1  -9  -3  183.22    8.16
   1   9   3  170.47    9.43
   1   9   3  171.95    8.06
   1   9   3  171.54    8.74
  -1  -9  -3  176.55    8.12
   1   9   3  176.43    8.37
   1   9   3  184.10    8.48
   1   9   3  166.94    8.31
   1   9   3  168.51    8.11
   1   9   4  134.32    6.77
  -1  -9  -4  133.60    6.50
   1   9   4  132.68    6.44
   1   9   4  120.92    6.60
  -1  -9  -4  137.24    6.58
  -1  -9  -4  140.93    7.33
   1   9   4  120.98    7.57
   1   9   4  141.42    6.59
  -1  -9  -5   10.73    1.49
   1   9   5    8.88    1.50
   1   9   5   12.67    1.54
   1   9   5   12.55    1.38
   1   9   5   10.58    1.47
  -1  -9  -5   10.59    1.45
   1   9   5   12.63    1.45
  -1  -9  -5    9.44    1.67
   1   9   5   13.47    2.06
  -1  -9  -6    1.19    0.97
  -1  -9  -6    0.94    1.00
   1   9   6    1.94    0.89
   1   9   6    0.55    0.87
   1   9   6    2.44    0.97
   1   9   6    2.43    1.15
  -1  -9  -6    3.63    1.08
  -1  -9  -6    1.47    0.85
   1   9   6    0.63    0.81
   1   9   6    1.08    0.78
   1   9   6    0.68    0.78
   1   9   6    1.98    0.97
   1   9   7   54.19    3.36
   1   9   7   39.68    3.21
   1   9   7   50.38    3.06
   1   9   7   51.99    3.32
  -1  -9  -7   45.80    3.60
  -1  -9  -7   43.95    3.05
  -1  -9  -7   46.08    3.22
   1   9   7   46.58    3.17
  -1  -9  -7   44.03    3.11
   1   9   7   50.85    3.38
  -1  -9  -7   49.79    3.69
   1   9   7   50.34    3.81
  -1  -9  -8    3.13    1.19
  -1  -9  -8    4.77    1.25
  -1  -9  -8    4.65    1.20
   1   9   8    3.85    1.12
  -1  -9  -8    2.67    1.03
   1   9   8    1.36    0.99
   1   9   8    2.39    0.85
   1   9   8    4.07    1.19
   1   9   8    5.30    1.13
  -1  -9  -8    3.22    1.22
   1   9   8    4.05    1.21
   1   9   8    4.27    1.24
  -1  -9  -9    1.77    1.19
   1   9   9    1.20    1.01
   1   9   9    0.88    0.81
   1   9   9    0.17    1.01
  -1  -9  -9   -0.24    0.80
  -1  -9  -9    0.51    0.92
   1   9   9    1.66    0.97
   1   9   9   -0.18    0.92
  -1  -9  -9    0.96    1.00
   1   9  10    4.94    1.22
   1   9  10    5.45    1.34
  -1  -9 -10    5.30    1.27
  -1  -9 -10    4.09    1.08
   1   9  10    5.13    1.31
  -1  -9 -10    3.77    1.25
   1   9  10    4.93    1.14
   1   9  11    3.36    1.12
   1   9  11    6.56    1.21
   1   9  11    4.16    1.34
  -1  -9 -11    4.10    1.20
  -1  -9 -11    5.24    1.10
   1   9  11    3.77    1.19
  -1  -9 -11    4.85    1.13
  -1  -9 -11    5.42    1.36
  -1  -9 -11    6.04    1.40
   1   9  12  327.70   14.46
   1   9  12  349.62   15.13
  -1  -9 -12  334.22   14.63
   1   9  12  325.51   14.62
  -1  -9 -12  336.38   14.50
  -1  -9 -12  346.19   14.73
  -1  -9 -12  341.27   14.83
   1   9  12  342.66   14.74
  -1  -9 -12  326.23   14.56
   1   9  13  183.68    8.93
  -1  -9 -13  181.26    8.50
   1   9  13  189.85    8.66
  -1  -9 -13  172.08    8.34
  -1  -9 -13  186.19    8.57
  -1  -9 -13  171.02    8.60
   1   9  13  198.26    8.74
   1   9  13  173.06    8.30
   1   9  14  180.49    8.11
   1   9  14  180.33    8.37
   1   9  14  169.90    8.60
  -1  -9 -14  178.41    8.26
   1   9  14  186.57    8.39
  -1  -9 -14  166.47    8.09
  -1  -9 -14  165.63    8.02
  -1  -9 -14  190.85    8.55
  -1  -9 -14  184.65    8.26
  -1  -9 -15    4.96    0.98
   1   9  15    3.04    1.06
   1   9  15    5.53    1.22
  -1  -9 -15    4.47    0.99
   1   9  15    3.03    1.01
  -1  -9 -15    4.90    1.19
   1   9  15    6.60    1.16
   1   9  15    5.62    0.98
  -1  -9 -15    3.83    0.90
   1   9  16    0.55    0.70
  -1  -9 -16    0.85    0.80
  -1  -9 -16    0.11    0.69
   1   9  16    1.15    0.88
   1   9  16    1.70    0.87
  -1  -9 -16    0.48    0.59
   1   9  16    1.48    0.60
   1   9  16    0.43    0.67
  -1  -9 -16    1.95    0.83
  -1  -9 -16    0.09    0.62
  -1  -9 -17    4.97    0.74
   1   9  17    6.04    0.85
   1   9  17    4.32    0.64
  -1  -9 -17    3.75    0.76
  -1  -9 -17    3.72    0.77
  -1  -9 -17    4.50    0.86
   1   9  17    5.02    0.82
   1   9  17    5.42    0.97
   1   9  17    5.25    0.92
  -1  -9 -18    0.76    0.38
  -1 -10  12   84.19    3.99
   1  10 -12   88.45    3.93
   1  10 -11   11.78    1.01
  -1 -10  11   13.34    1.24
   1  10 -11   12.92    1.17
  -1 -10  11   12.43    1.09
  -1 -10  11   16.22    1.36
  -1 -10  10  370.39   17.18
   1  10 -10  409.09   16.90
  -1 -10  10  412.14   16.99
  -1 -10  10  413.72   17.17
  -1 -10  10  403.17   17.03
   1  10 -10  445.87   17.14
   1  10 -10  447.87   17.37
   1  10  -9   17.67    1.51
  -1 -10   9   20.17    1.89
  -1 -10   9   19.37    1.75
  -1 -10   9   18.63    1.65
  -1 -10   9   17.01    1.66
   1  10  -9   21.34    1.70
   1  10  -9   21.59    1.88
   1  10  -8    2.67    0.85
  -1 -10   8    1.63    0.94
  -1 -10   8    1.11    0.85
   1  10  -8    3.10    1.03
  -1 -10   8    0.95    0.85
   1  10  -8    2.57    0.80
  -1 -10   7  150.08    7.26
   1  10  -7  162.81    7.56
   1  10  -7  173.97    7.72
   1  10  -7  153.01    7.35
  -1 -10   7  150.96    7.39
  -1 -10   7  131.04    7.42
   1  10  -7  162.42    7.21
   1  10  -6    1.73    0.76
   1  10  -6    1.80    0.82
  -1 -10   6    0.73    0.99
  -1 -10   6    0.14    1.02
   1  10  -6    1.51    0.76
   1  10  -6    0.50    0.99
   1  10  -6    0.35    0.96
  -1 -10   6    2.38    1.05
  -1 -10   5    8.06    1.19
   1  10  -5    7.21    1.41
   1  10  -5   10.73    1.60
  -1 -10   5    8.47    1.31
  -1 -10   5   12.23    1.59
   1  10  -5   10.02    1.28
   1  10  -5    8.56    1.28
   1  10  -5    9.92    1.34
   1  10  -5    6.89    1.11
  -1 -10   5    8.89    1.48
  -1 -10   4   44.83    3.00
  -1 -10   4   47.43    2.96
   1  10  -4   43.49    3.04
   1  10  -4   40.93    2.93
   1  10  -4   47.98    2.91
   1  10  -4   41.31    2.90
   1  10  -4   44.53    3.16
   1  10  -4   47.34    3.27
  -1 -10   4   42.91    3.11
   1  10  -3   23.38    1.91
   1  10  -3   26.59    2.38
   1  10  -3   23.22    2.02
  -1 -10   3   27.88    2.19
   1  10  -3   25.86    2.37
   1  10  -3   23.24    2.13
   1  10  -3   27.32    2.63
  -1 -10   3   22.83    2.12
   1  10  -2  454.57   20.70
   1  10  -2  416.49   21.00
   1  10  -2  448.59   21.35
   1  10  -2  480.14   20.43
  -1 -10   2  471.30   19.68
   1  10  -2  463.31   19.89
  -1 -10   2  456.58   20.72
   1  10  -2  439.02   19.71
   1  10  -2  527.21   20.14
  -1 -10   2  481.08   19.60
   1  10  -1   27.48    2.86
   1  10  -1   31.59    3.35
   1  10  -1   25.50    2.18
   1  10  -1   30.73    2.81
  -1 -10   1   29.92    2.38
   1  10  -1   25.72    2.48
   1  10  -1   25.50    2.29
   1  10  -1   21.15    2.24
   1  10  -1   33.01    2.57
  -1 -10   1   32.42    2.39
   1  10   0   28.07    2.46
   1  10   0   25.92    2.36
  -1 -10   0   28.36    2.81
  -1 -10   0   33.34    2.42
   1  10   0   27.73    2.25
   1  10   0   28.78    2.99
   1  10   0   29.04    2.59
   1  10   0   30.59    2.52
  -1 -10   0   26.75    2.37
  -1 -10   0   27.17    2.29
   1  10   0   27.27    2.71
  -1 -10  -1  110.65    6.46
  -1 -10  -1  110.39    6.68
  -1 -10  -1  108.78    5.76
   1  10   1  120.30    5.91
   1  10   1  123.78    7.12
   1  10   1  113.92    6.09
   1  10   1  116.77    6.14
   1  10   1  113.03    6.08
   1  10   1  109.98    6.49
  -1 -10  -1  126.23    6.03
  -1 -10  -1  118.51    6.02
  -1 -10  -1  113.56    6.37
  -1 -10  -1  120.85    5.91
  -1 -10  -2  264.66   12.35
  -1 -10  -2  258.60   12.62
   1  10   2  273.04   11.66
   1  10   2  248.57   11.86
   1  10   2  289.69   12.29
   1  10   2  256.18   11.86
   1  10   2  284.36   12.10
  -1 -10  -2  250.75   11.59
  -1 -10  -2  241.10   12.18
   1  10   2  246.59   13.17
   1  10   2  261.34   11.64
  -1 -10  -2  275.61   11.76
  -1 -10  -2  273.52   11.78
   1  10   2  244.63   12.30
   1  10   3   15.84    1.80
   1  10   3   15.26    1.90
   1  10   3   12.56    2.25
  -1 -10  -3   15.66    1.70
   1  10   3   13.72    1.66
   1  10   3   14.42    1.60
   1  10   3   13.46    1.67
   1  10   3   12.53    1.77
  -1 -10  -3   11.55    1.76
  -1 -10  -3   15.49    2.10
   1  10   3   16.12    2.25
   1  10   3    9.74    1.91
  -1 -10  -3   12.13    1.66
   1  10   4  399.94   16.34
   1  10   4  342.67   16.43
   1  10   4  410.80   16.85
   1  10   4  358.82   17.83
  -1 -10  -4  385.88   16.36
   1  10   4  389.93   16.36
   1  10   4  355.67   16.38
   1  10   4  388.79   16.62
  -1 -10  -4  377.72   16.88
  -1 -10  -4  383.26   17.24
   1  10   4  387.74   17.68
  -1 -10  -4  388.87   16.33
   1  10   4  363.56   16.98
   1  10   5  163.67    7.77
   1  10   5  150.31    7.85
   1  10   5  168.37    8.12
   1  10   5  174.19    8.25
   1  10   5  137.88    8.94
   1  10   5  163.75    7.87
  -1 -10  -5  153.39    8.21
  -1 -10  -5  159.28    8.58
   1  10   5  167.96    9.01
  -1 -10  -5  172.84    7.95
  -1 -10  -5  173.56    7.90
   1  10   6   17.28    1.88
  -1 -10  -6   14.10    2.02
  -1 -10  -6   16.65    1.88
   1  10   6   14.43    1.72
   1  10   6   18.94    2.00
  -1 -10  -6   16.44    2.14
   1  10   6   15.00    2.17
   1  10   6   15.38    1.92
   1  10   6   20.72    2.07
  -1 -10  -6   18.51    1.99
   1  10   6   18.45    1.81
  -1 -10  -7  202.75    9.97
   1  10   7  193.28    9.39
  -1 -10  -7  203.26    9.18
   1  10   7  195.59    9.20
   1  10   7  185.15   10.05
  -1 -10  -7  186.16    9.82
   1  10   7  220.99    9.47
   1  10   7  160.46    9.17
   1  10   7  204.24    9.17
  -1 -10  -7  201.94    9.30
  -1 -10  -8  616.18   26.33
   1  10   8  633.23   26.61
   1  10   8  632.13   26.18
   1  10   8  656.65   26.51
   1  10   8  660.20   26.49
  -1 -10  -8  594.66   26.24
  -1 -10  -8  672.62   26.59
   1  10   8  634.53   26.38
   1  10   9   96.96    5.50
   1  10   9   94.50    5.31
   1  10   9   96.03    5.05
  -1 -10  -9  102.38    5.31
  -1 -10  -9   95.91    5.35
   1  10   9   88.94    5.15
   1  10   9   97.32    5.35
  -1 -10  -9   98.18    5.26
   1  10  10  192.51    9.15
   1  10  10  181.35    8.90
   1  10  10  187.12    8.61
  -1 -10 -10  181.98    8.82
   1  10  10  192.15    8.87
  -1 -10 -10  187.56    8.83
   1  10  10  186.64    8.92
   1  10  11   71.23    4.28
   1  10  11   67.16    3.80
  -1 -10 -11   65.25    4.03
   1  10  11   65.86    3.99
   1  10  11   67.00    3.99
  -1 -10 -11   62.81    3.92
   1  10  12   53.61    3.70
   1  10  12   57.20    3.31
  -1 -10 -12   61.15    3.62
  -1 -10 -12   57.73    3.61
  -1 -10 -12   53.59    3.31
   1  10  12   54.26    3.46
  -1 -10 -12   56.32    3.52
   1  10  13   27.90    2.44
   1  10  13   25.38    1.97
  -1 -10 -13   28.01    2.26
   1  10  13   26.29    2.22
  -1 -10 -13   26.77    2.05
  -1 -10 -13   29.23    2.26
  -1 -10 -13   27.32    2.32
   1  10  14    0.52    0.79
   1  10  14    1.19    0.68
  -1 -10 -14   -0.34    0.64
   1  10  14   -0.62    0.88
   1  10  14    0.48    0.83
  -1 -10 -14    0.11    0.65
  -1 -10 -14    0.14    0.89
   1  10  14   -0.63    0.90
  -1 -10 -14    0.61    0.80
  -1 -10 -15   33.08    2.11
  -1 -10 -15   31.63    2.25
  -1 -10 -15   26.76    1.95
   1  10  15   33.87    2.17
   1  10  15   32.43    2.17
   1  10  15   30.03    1.91
   1  10  15   30.53    2.32
   1  10  15   30.51    2.28
   1  10  16    3.33    0.75
   1  10  16    2.19    0.78
   1  10  16    3.70    0.81
  -1 -10 -16    3.42    0.76
  -1 -10 -16    3.08    0.80
   1  10  16    3.04    0.70
  -1 -10 -16    3.09    0.64
  -1 -10 -16    3.12    0.69
  -1 -10 -17    0.87    0.40
   1  11 -10  125.62    5.45
  -1 -11   9    2.87    0.69
   1  11  -9    3.39    0.66
   1  11  -9    4.20    0.84
  -1 -11   9    3.77    0.76
   1  11  -8    5.56    0.87
  -1 -11   8    7.71    1.06
   1  11  -8    6.89    1.09
  -1 -11   8    6.78    1.05
   1  11  -7   60.58    3.22
  -1 -11   7   58.92    3.39
   1  11  -7   60.93    3.49
  -1 -11   7   55.74    3.32
   1  11  -6    0.33    0.63
  -1 -11   6   -0.14    0.89
   1  11  -6   -0.15    0.77
   1  11  -6    0.29    0.86
  -1 -11   6   -0.37    0.88
   1  11  -5   21.82    2.03
   1  11  -5   20.90    1.99
  -1 -11   5   22.66    2.06
   1  11  -5   25.60    1.84
  -1 -11   5   22.16    1.81
  -1 -11   5   22.35    1.96
   1  11  -5   19.09    1.79
  -1 -11   4    1.52    0.91
  -1 -11   4    1.53    0.94
   1  11  -4    1.94    1.10
   1  11  -4    0.81    0.86
  -1 -11   4    1.57    1.03
   1  11  -4    1.74    0.84
   1  11  -4    1.26    0.64
   1  11  -4    0.87    0.81
  -1 -11   4    2.79    1.05
   1  11  -3   72.65    4.17
   1  11  -3   65.13    4.00
   1  11  -3   71.34    4.15
  -1 -11   3   71.50    4.17
  -1 -11   3   66.93    3.91
  -1 -11   3   67.98    3.98
   1  11  -2   66.58    4.07
  -1 -11   2   72.15    3.98
   1  11  -2   73.05    4.25
   1  11  -2   64.31    4.02
   1  11  -2   70.10    4.45
  -1 -11   2   63.50    3.92
   1  11  -1  180.59    9.00
   1  11  -1  191.40    9.02
  -1 -11   1  197.71    8.91
   1  11  -1  172.32    8.92
   1  11  -1  186.90    9.42
  -1 -11   1  190.73    8.92
  -1 -11   0   86.81    4.78
   1  11   0   80.69    5.13
  -1 -11   0   86.24    4.72
   1  11   0   81.30    4.76
   1  11   0   84.17    4.86
   1  11   0   93.59    5.12
   1  11   0   85.95    4.89
   1  11   0   82.16    4.56
   1  11   1  331.38   14.19
   1  11   1  284.42   13.79
   1  11   1  311.88   13.56
  -1 -11  -1  320.45   13.67
  -1 -11  -1  312.93   13.66
  -1 -11  -1  329.07   13.81
   1  11   1  298.66   14.24
   1  11   1  309.49   13.55
   1  11   1  300.13   13.75
   1  11   1  325.91   13.96
  -1 -11  -2   68.59    4.02
   1  11   2   67.81    4.31
   1  11   2   71.48    4.32
   1  11   2   70.90    4.20
  -1 -11  -2   75.15    4.18
   1  11   2   67.39    4.58
  -1 -11  -2   72.06    4.23
  -1 -11  -2   70.46    4.16
   1  11   2   64.78    3.93
  -1 -11  -3  330.40   14.55
   1  11   3  370.38   15.20
   1  11   3  303.21   14.73
   1  11   3  332.47   14.80
   1  11   3  311.51   14.58
   1  11   3  343.73   14.52
  -1 -11  -3  338.86   14.57
   1  11   3  338.25   14.54
  -1 -11  -3  343.95   14.71
   1  11   3  331.54   15.28
  -1 -11  -3  349.84   14.65
   1  11   4   89.07    4.93
   1  11   4   75.95    4.59
   1  11   4   95.34    5.15
   1  11   4   78.33    4.88
   1  11   4   85.11    4.61
   1  11   4   85.39    4.67
  -1 -11  -4   90.94    4.78
   1  11   4   71.70    5.04
  -1 -11  -4   80.92    4.67
  -1 -11  -4   82.15    4.70
   1  11   5    0.74    1.07
   1  11   5    1.65    0.85
   1  11   5    1.57    1.12
   1  11   5    1.27    0.98
   1  11   5    0.91    0.82
   1  11   5    2.40    1.08
  -1 -11  -5    1.13    1.06
  -1 -11  -5    0.84    1.02
   1  11   6  283.85   12.71
   1  11   6  301.96   12.87
   1  11   6  285.52   12.44
   1  11   6  276.37   12.48
  -1 -11  -6  294.09   12.58
   1  11   6  248.62   12.98
  -1 -11  -6  274.54   12.57
   1  11   7  110.55    5.64
   1  11   7  109.07    5.48
   1  11   7  102.67    5.32
   1  11   7  102.91    5.53
   1  11   7   86.02    5.45
  -1 -11  -7  102.03    5.51
  -1 -11  -7   95.34    5.31
   1  11   7   92.81    5.83
   1  11   8    2.61    1.11
   1  11   8    2.48    1.00
   1  11   8    4.74    1.25
   1  11   8    2.27    1.07
   1  11   8    3.54    1.14
  -1 -11  -8    2.41    1.14
  -1 -11  -8    4.29    1.29
   1  11   9  115.54    5.76
   1  11   9  115.89    6.04
   1  11   9  116.72    5.92
   1  11   9  118.07    5.83
  -1 -11  -9  112.29    5.92
  -1 -11  -9   99.83    5.59
  -1 -11  -9  111.79    5.83
   1  11   9  113.43    5.88
   1  11  10   73.90    4.52
   1  11  10   82.91    4.50
   1  11  10   77.96    4.36
  -1 -11 -10   76.24    4.34
  -1 -11 -10   78.35    4.56
   1  11  10   79.64    4.41
  -1 -11 -10   81.66    4.47
   1  11  11    9.86    1.45
   1  11  11    8.19    1.36
   1  11  11    9.69    1.39
  -1 -11 -11   11.02    1.39
  -1 -11 -11    8.18    1.07
  -1 -11 -11    7.45    1.37
   1  11  12   10.26    1.44
   1  11  12    6.99    1.26
  -1 -11 -12    8.12    1.26
   1  11  12   10.12    1.34
  -1 -11 -12    8.44    1.32
  -1 -11 -12    9.82    1.37
   1  11  13    2.72    0.85
  -1 -11 -13    0.48    0.76
   1  11  13    0.28    0.78
  -1 -11 -13    1.21    0.88
  -1 -11 -13    1.49    0.90
  -1 -11 -14   36.63    2.35
  -1 -11 -14   41.72    2.48
   1  11  14   38.80    2.59
   1  11  14   43.91    2.49
  -1 -11 -14   40.33    2.47
  -1 -11 -14   41.32    2.55
  -1 -11 -15   68.65    3.40
  -1 -11 -15   72.19    3.54
   1  11  15   73.56    3.46
   1  11  15   77.84    3.53
  -1 -11 -16    1.36    0.43
   1  12  -9   60.16    2.85
  -1 -12   8   33.41    1.82
  -1 -12   8   29.78    1.83
   1  12  -8   27.68    1.79
   1  12  -8   31.27    1.88
  -1 -12   7   96.77    4.43
  -1 -12   7   93.15    4.42
  -1 -12   7   85.90    4.41
   1  12  -7   96.17    4.49
  -1 -12   6   28.84    1.99
  -1 -12   6   28.21    1.95
   1  12  -6   25.74    1.92
  -1 -12   5    7.18    1.17
   1  12  -5    8.61    1.21
   1  12  -5    6.32    1.01
  -1 -12   5    7.97    1.17
   1  12  -4    7.64    1.02
   1  12  -4    5.17    1.08
   1  12  -4    6.23    1.05
  -1 -12   4    7.18    1.07
  -1 -12   4    8.52    1.25
  -1 -12   4    7.84    1.16
  -1 -12   3   10.08    1.41
   1  12  -3   10.33    1.30
   1  12  -3    6.84    1.13
   1  12  -3    8.90    1.24
  -1 -12   3    8.36    1.22
  -1 -12   3    9.80    1.32
  -1 -12   3   10.20    1.29
  -1 -12   2    2.53    1.08
  -1 -12   2    3.98    1.03
   1  12  -2    4.42    1.04
   1  12  -2    3.66    0.96
  -1 -12   2    2.40    0.96
   1  12  -2    1.36    0.77
   1  12  -2    1.21    0.93
   1  12  -1   21.57    2.02
   1  12  -1   24.63    2.21
   1  12  -1   22.53    1.98
   1  12  -1   22.28    2.09
   1  12  -1   23.35    1.96
  -1 -12   1   22.96    2.02
   1  12  -1   21.40    2.10
  -1 -12   1   23.96    2.10
   1  12   0  114.61    6.23
   1  12   0  134.13    6.54
  -1 -12   0  124.63    6.13
   1  12   0  125.10    6.17
   1  12   0  124.69    6.29
   1  12   0  117.83    5.98
  -1 -12   0  128.49    6.21
   1  12   0  120.45    6.47
   1  12   1  140.11    6.57
   1  12   1  120.09    6.74
   1  12   1  158.70    7.19
  -1 -12  -1  138.08    6.71
   1  12   1  136.43    6.84
   1  12   1  125.31    6.58
  -1 -12  -1  147.33    6.81
   1  12   1  133.15    7.05
   1  12   2  148.47    7.05
   1  12   2  133.19    6.74
   1  12   2  137.48    7.06
   1  12   2  149.14    6.77
  -1 -12  -2  143.29    6.87
   1  12   2  143.08    7.29
  -1 -12  -2  139.56    6.89
  -1 -12  -2  129.56    6.62
   1  12   3    7.19    1.48
   1  12   3    7.18    1.24
   1  12   3    7.14    1.42
   1  12   3    8.42    1.46
   1  12   3    8.34    1.20
  -1 -12  -3    9.22    1.43
  -1 -12  -3    4.02    1.07
  -1 -12  -3    9.13    1.45
   1  12   3    6.83    1.41
  -1 -12  -3    9.74    1.45
   1  12   4   25.36    2.45
  -1 -12  -4   29.32    2.34
  -1 -12  -4   26.34    2.31
   1  12   4   25.19    2.10
   1  12   4   21.41    2.28
   1  12   4   30.16    2.60
  -1 -12  -4   24.23    2.16
   1  12   4   31.34    2.44
  -1 -12  -5  100.92    5.20
   1  12   5   91.70    5.50
  -1 -12  -5   99.08    5.21
   1  12   5  100.94    5.07
   1  12   5   95.27    5.07
   1  12   5  107.69    5.54
  -1 -12  -5   95.28    5.17
   1  12   5   87.57    5.13
   1  12   6   40.46    2.85
  -1 -12  -6   46.05    2.88
  -1 -12  -6   38.62    2.85
  -1 -12  -6   39.75    2.80
   1  12   6   35.10    3.00
   1  12   6   37.70    2.66
   1  12   6   37.28    2.69
  -1 -12  -6   40.96    2.93
   1  12   6   42.52    3.03
   1  12   7   33.50    2.47
  -1 -12  -7   32.69    2.39
  -1 -12  -7   31.95    2.45
   1  12   7   24.12    2.46
   1  12   7   30.11    2.29
   1  12   7   33.97    2.43
   1  12   7   29.52    2.37
  -1 -12  -7   28.36    2.40
   1  12   7   30.82    2.47
   1  12   8    0.29    0.76
   1  12   8    0.99    0.84
  -1 -12  -8    0.84    0.98
   1  12   8   -0.15    0.79
   1  12   8    0.14    0.84
   1  12   8    0.13    0.78
   1  12   8   -0.29    0.80
  -1 -12  -8    0.74    0.85
  -1 -12  -8    2.61    1.09
   1  12   9   13.26    1.45
  -1 -12  -9   15.63    1.67
   1  12   9   16.15    1.57
   1  12   9   10.68    1.43
   1  12   9   12.03    1.48
   1  12   9   14.59    1.49
  -1 -12  -9   16.24    1.78
  -1 -12  -9   12.22    1.39
   1  12  10    3.74    1.01
   1  12  10    3.66    0.97
   1  12  10    4.23    0.99
  -1 -12 -10    5.27    1.20
  -1 -12 -10    3.22    0.83
  -1 -12 -10    2.62    0.98
   1  12  11    1.02    0.76
   1  12  11    0.93    0.74
   1  12  11    0.75    0.69
  -1 -12 -11    1.27    0.91
  -1 -12 -11    0.57    0.81
   1  12  12    6.35    0.97
  -1 -12 -12    3.49    0.78
   1  12  12    5.23    0.88
   1  12  12    3.51    0.87
  -1 -12 -12    3.74    0.95
  -1 -12 -13    5.33    0.89
  -1 -12 -13    5.28    0.79
   1  12  13    6.01    0.92
  -1 -12 -13    5.84    0.92
  -1 -12 -13    4.12    0.82
   1  12  13    6.23    0.90
   1  12  13    4.55    0.78
   1  12  14    1.55    0.49
  -1 -12 -14    2.96    0.64
  -1 -12 -14    2.86    0.68
  -1 -12 -14    2.78    0.54
  -1 -13   6    0.48    0.46
  -1 -13   6    0.87    0.45
   1  13  -6    0.12    0.35
   1  13  -5   30.96    1.87
  -1 -13   5   31.32    1.91
  -1 -13   5   35.25    1.97
  -1 -13   5   30.83    1.89
  -1 -13   4  145.46    6.51
   1  13  -4  145.33    6.45
   1  13  -4  150.80    6.59
  -1 -13   4  153.26    6.53
  -1 -13   4  136.77    6.26
  -1 -13   3    5.05    0.93
  -1 -13   3    4.33    0.92
  -1 -13   3    3.64    0.79
   1  13  -3    1.93    0.65
  -1 -13   2   25.42    1.89
  -1 -13   2   30.77    1.98
  -1 -13   2   26.65    2.04
   1  13  -2   27.26    1.84
   1  13  -2   29.38    2.04
   1  13  -2   24.32    1.90
   1  13  -1   23.89    1.95
   1  13  -1   20.21    1.80
  -1 -13   1   22.12    1.78
  -1 -13   1   20.35    1.82
   1  13  -1   25.77    1.94
   1  13  -1   20.48    1.58
  -1 -13   1   25.76    1.85
  -1 -13   1   22.16    1.78
   1  13   0  122.37    5.80
   1  13   0   99.25    5.53
  -1 -13   0  115.21    5.53
  -1 -13   0  116.08    5.48
   1  13   0  116.16    5.64
  -1 -13   0  114.41    5.63
  -1 -13   0  114.18    5.52
   1  13   1   31.94    2.29
   1  13   1   25.36    2.20
  -1 -13  -1   29.22    2.21
  -1 -13  -1   28.42    2.18
  -1 -13  -2    9.03    1.29
   1  13   2    9.17    1.32
  -1 -13  -2    9.08    1.29
   1  13   2    8.18    1.32
  -1 -13  -3   13.94    1.60
   1  13   3   18.02    1.70
  -1 -13  -3   18.12    1.76
   1  13   3   18.50    1.57
   1  13   3   17.36    1.81
   1  13   3   21.11    1.96
  -1 -13  -4   57.57    3.40
   1  13   4   67.90    3.64
  -1 -13  -4   63.62    3.57
   1  13   4   62.53    3.41
   1  13   4   61.55    3.77
   1  13   4   54.70    3.62
  -1 -13  -5   55.59    3.27
   1  13   5   53.73    3.26
  -1 -13  -5   56.11    3.31
  -1 -13  -5   56.06    3.27
   1  13   5   54.78    3.16
   1  13   5   56.44    3.49
  -1 -13  -6    1.26    0.87
  -1 -13  -6    0.75    0.83
   1  13   6    0.12    0.73
  -1 -13  -6    0.99    0.89
  -1 -13  -6    1.88    0.85
   1  13   6    0.45    0.70
   1  13   6    0.14    0.81
  -1 -13  -7    9.10    1.20
  -1 -13  -7    7.20    1.20
   1  13   7    8.50    1.17
   1  13   7    6.74    1.11
   1  13   7    9.10    1.19
  -1 -13  -7    7.82    1.24
  -1 -13  -7    9.66    1.28
   1  13   8    0.67    0.64
   1  13   8    0.11    0.68
  -1 -13  -8   -0.11    0.75
  -1 -13  -8   -0.65    0.84
   1  13   8    0.79    0.70
  -1 -13  -8   -0.19    0.69
  -1 -13  -8    0.12    0.85
  -1 -13  -9   18.20    1.67
  -1 -13  -9   19.69    1.50
   1  13   9   17.40    1.52
   1  13   9   15.75    1.38
  -1 -13  -9   19.83    1.62
  -1 -13  -9   20.86    1.68
   1  13   9   17.83    1.45
   1  13   9   21.58    1.54
  -1 -13 -10    5.48    0.94
  -1 -13 -10    5.24    0.96
  -1 -13 -10    8.44    1.14
   1  13  10    5.81    0.83
   1  13  10    6.31    0.93
  -1 -13 -11   16.49    1.32
  -1 -13 -11   13.96    1.25
   1  13  11   13.00    1.12
  -1 -13 -11   15.68    1.38
   1  13  11   14.77    1.25
  -1 -13 -12   16.00    1.19
  -1 -13 -12   13.66    1.16
   1  13  12   13.97    1.06
  -1 -13 -12   13.79    1.20
   1  13  12   16.32    1.18
  -1 -14   2   20.27    1.39
  -1 -14   2   21.20    1.40
  -1 -14   1  364.43   14.81
  -1 -14   1  346.39   14.95
   1  14  -1  347.58   14.80
   1  14  -1  388.66   14.88
  -1 -14   1  344.82   14.70
  -1 -14   1  377.23   14.79
  -1 -14   0    6.46    1.07
  -1 -14   0    8.06    1.01
  -1 -14   0    7.58    0.90
   1  14   0    5.37    0.83
   1  14   0    6.75    0.89
   1  14   0    8.65    1.04
  -1 -14   0    5.80    0.87
   1  14   0    7.28    0.91
  -1 -14   0    7.54    0.88
  -1 -14  -1   16.31    1.35
   1  14   1   19.35    1.55
   1  14   1   15.55    1.42
   1  14   1   17.78    1.42
  -1 -14  -1   17.78    1.37
  -1 -14  -1   18.91    1.45
  -1 -14  -1   16.64    1.42
  -1 -14  -2    0.09    0.70
  -1 -14  -2   -0.83    0.64
   1  14   2    0.10    0.62
  -1 -14  -2    0.37    0.58
   1  14   2    0.53    0.61
  -1 -14  -2    0.35    0.62
  -1 -14  -3   89.61    4.25
  -1 -14  -3   89.63    4.10
   1  14   3   88.60    4.44
  -1 -14  -3   81.61    4.17
   1  14   3   84.93    4.21
   1  14   4   23.26    1.79
   1  14   4   19.36    1.51
  -1 -14  -4   20.60    1.56
   1  14   5   79.15    3.59
   1  14   5   82.77    3.94
   1  14   5   75.06    3.64
  -1 -14  -5   75.46    3.70
  -1 -14  -6   52.94    2.71
   1  14   6   51.12    2.61
   1  14   6   51.36    2.86
  -1 -14  -6   48.05    2.70
  -1 -14  -6   44.38    2.61
  -1 -14  -7   10.54    1.04
  -1 -14  -7   11.02    1.04
   1  14   7    8.22    0.97
   1  14   7    9.45    1.04
  -1 -14  -7    7.73    1.18
   1  14   7   10.88    0.99
  -1 -14  -7   10.79    1.09
   1  14   8   42.13    2.33
  -1 -14  -8   50.10    2.46
   1  14   8   36.94    2.29
   1  14   8   37.10    2.23
  -1 -14  -8   45.21    2.41
   1  14   8   48.82    2.36
  -1 -14  -8   47.58    2.33
  -1 -14  -9   64.59    3.07
  -1 -14  -9   57.86    3.06
   1  14   9   63.91    2.98
  -1 -14 -10   20.07    1.40
   1  15   4   17.72    1.19
  -2  14   6    0.20    0.43
  -2  14   6    0.31    0.43
  -2  14   6    0.26    0.41
  -2  14   5   12.62    1.05
  -2  14   5   11.20    1.02
  -2  14   5   13.25    1.29
   2 -14  -5   11.91    1.01
   2 -14  -5   13.17    1.30
  -2  14   5   12.19    1.07
   2 -14  -4  108.89    4.78
  -2  14   4  107.15    5.11
   2 -14  -4   96.76    5.10
   2 -14  -4  106.47    4.75
  -2  14   4  112.71    4.92
  -2  14   4  104.22    4.81
  -2  14   3    0.41    0.44
  -2  14   3   -0.41    0.49
   2 -14  -3   -0.20    0.50
  -2  14   3   -1.01    0.79
   2 -14  -3    0.55    0.73
   2 -14  -3   -0.19    0.51
  -2  14   3    0.39    0.51
  -2  14   3    0.23    0.50
   2 -14  -3    0.53    0.49
  -2  14   2   47.18    2.55
  -2  14   2   56.77    2.62
  -2  14   2   50.34    2.83
   2 -14  -2   51.40    2.55
  -2  14   2   45.47    2.62
   2 -14  -2   49.80    2.90
   2 -14  -2   49.09    2.54
   2 -14  -1    1.03    0.52
  -2  14   1    2.08    0.61
  -2  14   1    1.31    0.53
  -2  14   1    1.94    0.50
   2 -14  -1    2.09    0.55
  -2  14   0    0.07    0.42
  -2  14   0   -0.12    0.39
  -2  13  11   46.51    2.49
  -2  13  10   10.35    1.01
  -2  13  10    8.86    1.17
  -2  13  10    8.64    1.02
   2 -13 -10    8.12    0.96
   2 -13 -10    9.09    1.00
  -2  13   9    0.67    0.74
   2 -13  -9    2.39    0.64
  -2  13   9    0.83    0.69
   2 -13  -9    1.05    0.71
   2 -13  -8    1.45    0.68
  -2  13   8    1.81    0.99
  -2  13   8    2.51    0.84
   2 -13  -8    2.95    0.80
  -2  13   8    1.92    0.60
   2 -13  -8    2.04    0.78
  -2  13   7    3.18    0.82
  -2  13   7    3.90    0.90
   2 -13  -7    3.14    0.81
  -2  13   7    2.43    1.01
   2 -13  -7    2.69    0.97
  -2  13   7    4.07    0.85
   2 -13  -7    2.82    0.79
   2 -13  -7    3.29    0.93
  -2  13   6   73.40    3.89
  -2  13   6   77.92    3.96
  -2  13   6   70.84    4.29
   2 -13  -6   73.81    3.76
   2 -13  -6   75.18    4.27
  -2  13   6   82.45    3.96
   2 -13  -6   69.05    3.73
   2 -13  -6   73.58    3.89
  -2  13   5   38.84    2.57
  -2  13   5   34.06    2.48
  -2  13   5   38.73    2.57
  -2  13   5   41.34    2.57
   2 -13  -5   37.88    2.44
  -2  13   5   40.64    2.98
   2 -13  -5   39.30    2.32
   2 -13  -5   41.62    2.95
   2 -13  -5   38.78    2.56
   2 -13  -4    8.67    1.17
  -2  13   4    6.42    1.42
   2 -13  -4    7.46    1.04
   2 -13  -4    7.92    1.20
  -2  13   4    7.94    1.19
  -2  13   4   11.56    1.39
  -2  13   4    9.41    1.24
  -2  13   4    7.77    1.15
  -2  13   3    4.82    1.02
  -2  13   3    2.67    0.92
   2 -13  -3    2.04    0.85
  -2  13   3    4.25    1.17
   2 -13  -3    2.82    0.88
   2 -13  -3    3.23    0.88
   2 -13  -3    3.11    1.16
  -2  13   3    3.17    0.87
  -2  13   3    2.17    0.88
  -2  13   2   50.93    3.19
   2 -13  -2   60.14    3.12
  -2  13   2   59.30    3.69
  -2  13   2   54.81    3.16
  -2  13   2   52.71    3.21
   2 -13  -2   47.73    3.01
   2 -13  -2   56.28    3.15
   2 -13  -2   59.71    3.66
  -2  13   1    5.54    1.08
  -2  13   1    6.66    1.32
  -2  13   1    6.69    1.03
  -2  13   1    4.37    0.98
   2 -13  -1    6.83    1.00
   2 -13  -1    6.04    1.03
  -2  13   1    7.48    1.14
   2 -13  -1    7.60    1.17
   2 -13  -1    5.52    1.26
  -2  13   0    1.42    0.82
  -2  13   0    0.79    0.88
  -2  13   0    1.02    0.76
  -2  13   0    0.40    0.64
  -2  13   0    0.58    0.68
   2 -13   0    0.10    0.58
   2 -13   0    0.90    0.87
   2 -13   0    0.62    0.72
   2 -13   1    0.69    0.65
  -2  13  -1   -0.45    0.70
   2 -13   1    0.76    0.73
  -2  13  -1    0.55    0.58
  -2  13  -1   -0.97    0.71
  -2  13  -1   -0.40    0.61
   2 -13   1    0.47    0.72
   2 -13   1    1.32    0.83
   2 -13   1   -0.39    0.71
   2 -13   2    2.52    0.77
  -2  13  -2    3.08    0.71
  -2  13  -2    2.26    0.75
   2 -13   2    2.44    0.71
   2 -13   2    1.92    0.73
   2 -13   2    2.92    0.80
   2 -13   3   47.86    2.53
  -2  13  -3   47.42    2.60
  -2  13  -3   48.56    2.45
   2 -13   3   39.71    2.43
   2 -13   4    0.89    0.52
  -2  13  -4    0.07    0.52
  -2  13  -5    0.22    0.36
  -2  12  13    1.05    0.64
  -2  12  13    0.76    0.57
   2 -12 -13    0.66    0.57
   2 -12 -12  245.21    9.77
  -2  12  12  221.22   10.33
   2 -12 -12  228.45    9.82
   2 -12 -12  224.26    9.90
   2 -12 -12  232.42   10.03
  -2  12  12  242.27   10.01
  -2  12  11   59.14    3.21
   2 -12 -11   62.72    3.04
  -2  12  11   50.50    3.44
   2 -12 -11   56.09    3.19
  -2  12  11   51.10    2.77
   2 -12 -11   56.44    3.09
   2 -12 -11   51.13    3.01
  -2  12  10    9.15    1.28
  -2  12  10   10.80    1.28
   2 -12 -10    9.12    1.08
   2 -12 -10   10.47    1.23
  -2  12  10    9.22    0.96
   2 -12 -10    7.45    1.21
   2 -12 -10    8.26    1.16
  -2  12   9    4.33    1.07
   2 -12  -9    8.74    1.29
  -2  12   9    6.39    0.95
   2 -12  -9    8.51    1.12
   2 -12  -9    5.73    1.11
  -2  12   9    7.17    0.98
   2 -12  -9    6.57    1.09
   2 -12  -8    0.50    0.77
   2 -12  -8   -0.17    0.88
  -2  12   8    0.98    0.77
   2 -12  -8    0.14    0.87
  -2  12   8    1.11    0.94
  -2  12   8    0.44    1.09
   2 -12  -8    0.92    0.87
   2 -12  -8    0.98    0.94
  -2  12   8   -0.18    0.52
   2 -12  -7   94.55    4.99
  -2  12   7   85.36    4.84
  -2  12   7  103.03    5.01
   2 -12  -7   93.44    5.32
   2 -12  -7  100.95    4.93
  -2  12   7   94.70    5.62
   2 -12  -7   98.44    4.81
   2 -12  -7   83.01    4.66
   2 -12  -7   94.12    4.99
  -2  12   7   84.30    5.00
  -2  12   7   89.77    5.02
   2 -12  -6   26.83    2.33
  -2  12   6   29.30    2.43
   2 -12  -6   36.66    2.28
   2 -12  -6   36.56    2.92
   2 -12  -6   32.18    2.45
  -2  12   6   32.63    3.05
   2 -12  -6   32.37    2.39
   2 -12  -6   35.00    2.62
  -2  12   6   30.32    2.60
  -2  12   6   34.53    2.66
   2 -12  -5  106.01    5.37
  -2  12   5   98.62    5.47
   2 -12  -5  105.26    5.95
   2 -12  -5  103.86    5.13
   2 -12  -5  105.89    5.36
  -2  12   5  101.29    6.11
   2 -12  -5  106.24    5.52
  -2  12   5  114.57    5.70
  -2  12   5   95.22    5.60
  -2  12   4   83.24    4.94
   2 -12  -4   91.59    4.78
  -2  12   4   94.16    5.21
  -2  12   4   86.88    4.97
   2 -12  -4   85.17    4.96
  -2  12   4   90.26    5.63
   2 -12  -4   95.20    4.91
   2 -12  -4   96.96    4.76
   2 -12  -4   95.91    5.04
   2 -12  -3    2.20    1.32
  -2  12   3    1.17    0.99
   2 -12  -3    0.85    0.89
   2 -12  -3    2.25    1.09
  -2  12   3    2.91    1.44
   2 -12  -3    2.92    1.19
   2 -12  -3    1.78    0.91
  -2  12   3    2.90    1.12
  -2  12   3    3.44    1.16
  -2  12   2   56.02    3.70
   2 -12  -2   62.66    4.22
   2 -12  -2   60.31    3.54
   2 -12  -2   56.09    3.75
  -2  12   2   62.82    4.34
   2 -12  -2   65.04    3.69
   2 -12  -2   61.19    3.68
  -2  12   2   65.89    3.78
  -2  12   2   63.58    3.91
  -2  12   2   52.72    3.52
  -2  12   1    0.17    0.93
  -2  12   1   -0.45    0.85
  -2  12   1   -0.15    0.70
  -2  12   1    0.33    0.89
   2 -12  -1    0.70    0.87
  -2  12   1    1.16    1.28
   2 -12  -1    1.06    1.20
   2 -12  -1    0.52    0.93
   2 -12  -1    0.56    0.90
  -2  12   0   76.50    4.46
   2 -12   0   90.10    4.54
   2 -12   0   82.34    4.88
   2 -12   0   74.12    3.96
   2 -12   0   78.13    4.59
  -2  12   0   84.67    5.11
   2 -12   0   77.36    4.25
  -2  12   0   75.58    4.35
  -2  12   0   82.56    4.60
  -2  12   0   78.44    4.35
  -2  12  -1   20.79    2.01
   2 -12   1   23.21    2.27
   2 -12   1   22.69    2.01
   2 -12   1   26.48    2.01
   2 -12   1   20.85    1.65
   2 -12   1   20.60    2.07
  -2  12  -1   20.38    2.35
   2 -12   1   15.70    1.64
  -2  12  -1   19.32    1.85
  -2  12  -1   23.69    1.96
  -2  12  -2    2.33    0.85
  -2  12  -2    0.27    0.77
   2 -12   2    2.04    0.96
   2 -12   2    1.71    0.95
   2 -12   2    2.20    0.75
   2 -12   2    2.62    1.01
  -2  12  -2    2.60    1.25
   2 -12   2    1.39    0.93
   2 -12   2    1.60    0.94
  -2  12  -2    2.64    0.92
  -2  12  -3    5.57    1.01
   2 -12   3    5.34    1.06
  -2  12  -3    5.44    0.96
  -2  12  -3    3.67    0.84
   2 -12   3    3.91    0.98
   2 -12   3    4.51    0.91
   2 -12   3    5.55    1.19
  -2  12  -4   32.82    2.10
  -2  12  -4   32.60    2.19
  -2  12  -4   30.00    2.23
  -2  12  -4   31.66    2.24
   2 -12   4   33.46    2.19
   2 -12   4   30.01    2.04
   2 -12   4   31.86    2.42
  -2  12  -5   70.46    3.56
  -2  12  -5   66.17    3.25
  -2  12  -5   59.59    3.33
  -2  12  -5   63.98    3.43
   2 -12   5   60.98    3.29
   2 -12   5   59.84    3.55
   2 -12   5   64.19    3.31
  -2  12  -6    1.21    0.67
   2 -12   6    0.99    0.59
  -2  12  -6    0.35    0.55
   2 -12   6    1.39    0.60
   2 -12   6    0.85    0.64
   2 -12   7    1.01    0.62
  -2  12  -7    0.39    0.49
   2 -12   7    1.40    0.61
  -2  12  -7    0.74    0.49
   2 -12   7   -0.06    0.46
  -2  11  15   31.60    1.92
   2 -11 -14    0.72    0.68
  -2  11  14    1.79    0.71
  -2  11  14    0.95    0.57
   2 -11 -14    0.92    0.56
  -2  11  14    1.94    0.52
   2 -11 -13    2.00    0.80
  -2  11  13    2.72    0.93
  -2  11  13    2.97    0.87
  -2  11  13    1.97    0.61
   2 -11 -13    2.11    0.80
   2 -11 -12    1.33    0.83
   2 -11 -12    0.90    0.88
  -2  11  12   -0.15    0.91
  -2  11  12    1.38    0.91
   2 -11 -12    2.14    0.82
   2 -11 -12    0.97    0.73
  -2  11  12    0.87    0.72
   2 -11 -11    6.92    1.29
   2 -11 -11   10.48    1.48
  -2  11  11    6.02    1.16
  -2  11  11    7.26    1.33
   2 -11 -11    7.16    1.14
   2 -11 -11    4.97    0.97
  -2  11  11    6.60    1.04
   2 -11 -11    6.63    1.15
  -2  11  11    7.39    1.37
  -2  11  10   98.87    5.40
  -2  11  10  100.31    5.34
   2 -11 -10   94.98    4.82
   2 -11 -10  100.75    4.98
  -2  11  10   91.51    5.24
   2 -11 -10   95.49    5.13
   2 -11 -10   92.84    5.03
   2 -11 -10   88.73    5.14
  -2  11  10   93.61    4.77
  -2  11   9   34.41    2.43
   2 -11  -9   35.93    2.53
   2 -11  -9   39.48    2.70
  -2  11   9   33.53    2.83
   2 -11  -9   37.77    2.75
   2 -11  -9   32.85    2.73
   2 -11  -9   36.91    2.84
  -2  11   9   39.44    2.57
   2 -11  -8    0.99    0.95
   2 -11  -8   -0.42    0.89
   2 -11  -8   -0.29    1.05
  -2  11   8   -0.84    0.89
   2 -11  -8    0.70    1.00
  -2  11   8   -0.62    1.06
   2 -11  -8   -0.41    1.01
  -2  11   8    0.13    0.67
   2 -11  -7    4.00    1.33
  -2  11   7    6.05    1.35
   2 -11  -7    6.49    1.31
  -2  11   7    5.60    1.39
  -2  11   7    7.37    1.57
   2 -11  -7    6.73    1.25
   2 -11  -7    5.54    1.37
   2 -11  -7    5.76    0.99
   2 -11  -7    8.08    1.52
  -2  11   7    7.86    1.13
  -2  11   6   27.42    2.64
   2 -11  -6   26.32    2.34
   2 -11  -6   23.52    2.20
  -2  11   6   23.42    2.50
  -2  11   6   27.46    2.46
   2 -11  -6   26.19    2.66
   2 -11  -6   25.57    2.04
   2 -11  -6   30.99    2.55
   2 -11  -6   23.50    2.23
  -2  11   6   26.51    2.02
  -2  11   5    0.22    1.08
  -2  11   5    1.80    1.26
   2 -11  -5   -0.81    1.05
   2 -11  -5    0.72    1.16
  -2  11   5    0.56    1.03
   2 -11  -5    0.36    1.08
   2 -11  -5    0.53    0.86
   2 -11  -5   -0.47    1.05
   2 -11  -5    1.75    0.99
   2 -11  -4  143.74    7.04
   2 -11  -4  145.91    6.85
   2 -11  -4  138.64    7.34
  -2  11   4  144.67    7.33
  -2  11   4  138.05    7.44
   2 -11  -4  137.21    7.08
  -2  11   4  136.27    7.16
  -2  11   3    0.41    1.03
  -2  11   3    1.32    1.01
   2 -11  -3    0.64    1.12
   2 -11  -3    0.64    1.03
   2 -11  -3   -0.35    1.05
   2 -11  -3    1.86    1.01
  -2  11   3    0.58    1.19
  -2  11   3    0.44    1.17
  -2  11   2   61.29    3.84
   2 -11  -2   56.72    3.62
   2 -11  -2   59.08    3.57
   2 -11  -2   60.07    3.24
   2 -11  -2   57.61    4.00
   2 -11  -2   60.19    3.78
  -2  11   2   56.69    3.97
  -2  11   2   46.31    3.66
  -2  11   2   58.67    3.86
  -2  11   1   36.38    3.10
  -2  11   1   40.42    3.26
  -2  11   1   39.71    3.07
   2 -11  -1   48.01    3.66
   2 -11  -1   46.48    3.03
   2 -11  -1   41.56    2.64
   2 -11  -1   45.96    3.45
   2 -11  -1   42.38    3.10
  -2  11   1   49.20    3.28
  -2  11   0   73.62    4.73
  -2  11   0   88.79    4.78
   2 -11   0   83.58    5.21
   2 -11   0   81.92    4.25
   2 -11   0   77.51    4.96
  -2  11   0   81.74    4.72
   2 -11   0   78.36    4.57
  -2  11  -1    0.39    0.91
  -2  11  -1    0.35    1.01
   2 -11   1   -0.16    1.07
   2 -11   1    0.22    1.06
   2 -11   1    0.24    0.79
   2 -11   1    0.87    1.18
   2 -11   1    1.80    1.10
   2 -11   1    1.52    0.94
  -2  11  -1    0.33    0.97
  -2  11  -2   18.50    2.03
   2 -11   2   17.51    1.93
   2 -11   2   22.10    2.18
   2 -11   2   17.46    2.12
   2 -11   2   19.52    1.73
   2 -11   2   18.53    2.22
   2 -11   2   17.29    1.92
   2 -11   2   17.54    1.73
  -2  11  -2   20.43    1.93
  -2  11  -3    3.34    1.07
   2 -11   3    1.50    1.05
   2 -11   3    1.92    1.07
   2 -11   3    1.89    1.25
  -2  11  -3    1.44    0.92
  -2  11  -3    2.85    1.13
   2 -11   3    3.30    1.07
   2 -11   3    2.74    0.97
   2 -11   4   14.49    1.68
  -2  11  -4   14.98    1.74
  -2  11  -4   12.84    1.46
  -2  11  -4   14.04    1.49
   2 -11   4   12.67    1.53
  -2  11  -4   13.24    1.65
   2 -11   4   12.05    1.86
   2 -11   4   15.12    1.54
  -2  11  -4   12.19    1.59
  -2  11  -5   13.95    1.61
   2 -11   5   16.47    1.60
  -2  11  -5   12.91    1.58
  -2  11  -5   14.82    1.46
   2 -11   5   11.88    1.75
  -2  11  -5   12.85    1.57
   2 -11   5   13.77    1.53
  -2  11  -6    0.41    0.76
  -2  11  -6    0.38    0.77
   2 -11   6    0.22    0.78
  -2  11  -6    0.68    0.82
  -2  11  -6    1.12    0.68
   2 -11   6   -0.17    0.97
   2 -11   6   -0.33    0.87
  -2  11  -7    0.48    0.72
  -2  11  -7    0.97    0.75
   2 -11   7    0.47    0.66
   2 -11   7    0.20    0.75
   2 -11   7    1.07    0.93
  -2  11  -7   -0.60    0.75
   2 -11   7    1.54    0.72
   2 -11   7    1.82    0.89
   2 -11   8    4.16    0.89
   2 -11   8    2.26    0.73
  -2  11  -8    4.85    0.86
   2 -11   8    4.16    0.73
  -2  11  -8    4.14    0.75
   2 -11   8    3.85    0.98
   2 -11   9   67.60    3.55
   2 -11   9   67.73    3.35
  -2  11  -9   76.11    3.42
  -2  11  -9   72.66    3.39
  -2  10  16    0.09    0.55
  -2  10  16    0.76    0.54
   2 -10 -16    0.68    0.38
  -2  10  15   -0.29    0.62
   2 -10 -15   -0.82    0.67
   2 -10 -15    0.10    0.72
  -2  10  15    0.16    0.52
   2 -10 -15   -0.08    0.53
  -2  10  15   -0.35    0.71
  -2  10  14    2.04    0.92
   2 -10 -14    3.10    1.01
   2 -10 -14    2.95    0.85
  -2  10  14    1.41    0.71
  -2  10  14    2.44    0.97
   2 -10 -14    2.73    0.83
   2 -10 -13    8.13    1.22
  -2  10  13    5.51    1.03
  -2  10  13    7.11    1.35
   2 -10 -13    6.25    1.03
   2 -10 -13    6.36    1.26
   2 -10 -13    7.02    1.25
  -2  10  13    7.11    1.40
   2 -10 -12    0.32    0.89
  -2  10  12    1.70    0.92
  -2  10  12    1.29    1.12
  -2  10  12    0.35    0.95
   2 -10 -12    1.56    0.87
   2 -10 -12    1.04    0.83
   2 -10 -12    0.64    0.95
   2 -10 -12    0.59    0.88
  -2  10  11   22.09    1.94
  -2  10  11   22.82    2.37
   2 -10 -11   23.25    2.25
  -2  10  11   24.77    2.39
   2 -10 -11   20.95    1.92
   2 -10 -11   22.52    2.14
   2 -10 -11   17.70    2.07
   2 -10 -11   21.44    2.01
   2 -10 -10   14.52    1.84
  -2  10  10   15.68    2.10
  -2  10  10   17.04    1.75
  -2  10  10   21.22    2.25
   2 -10 -10   16.28    1.82
   2 -10 -10   13.81    1.87
   2 -10 -10   19.05    1.95
   2 -10 -10   14.51    1.81
   2 -10  -9  157.88    7.64
   2 -10  -9  162.51    7.82
   2 -10  -9  147.94    7.52
   2 -10  -9  155.74    7.46
  -2  10   9  148.80    7.37
   2 -10  -9  155.27    7.87
   2 -10  -8   46.16    3.61
  -2  10   8   50.28    3.76
   2 -10  -8   45.20    2.81
   2 -10  -8   51.15    3.48
   2 -10  -8   49.50    3.40
  -2  10   8   46.87    3.32
   2 -10  -8   49.81    3.30
   2 -10  -8   52.24    3.40
  -2  10   8   47.60    3.15
   2 -10  -7   50.67    3.33
  -2  10   7   50.60    3.71
  -2  10   7   40.22    3.52
   2 -10  -7   50.16    2.96
   2 -10  -7   50.91    3.77
  -2  10   7   46.87    3.38
   2 -10  -7   49.86    3.46
  -2  10   7   41.85    2.99
  -2  10   6  216.36    9.95
   2 -10  -6  208.25    9.36
  -2  10   6  208.52   10.16
   2 -10  -6  210.20    9.70
   2 -10  -6  206.91    9.62
  -2  10   6  185.39   10.09
   2 -10  -6  219.50   10.22
   2 -10  -6  210.61    9.85
   2 -10  -6  207.45    9.83
  -2  10   6  208.11    9.44
  -2  10   5   79.62    4.71
   2 -10  -5   77.32    4.25
  -2  10   5   78.45    4.86
   2 -10  -5   76.82    4.48
   2 -10  -5   77.20    4.45
  -2  10   5   79.16    5.01
   2 -10  -5   80.94    4.95
   2 -10  -5   80.28    4.63
   2 -10  -5   74.49    4.60
  -2  10   5   74.10    4.19
   2 -10  -4   23.69    2.02
   2 -10  -4   17.04    2.26
  -2  10   4   22.06    2.24
  -2  10   4   22.63    2.35
   2 -10  -4   22.00    2.12
  -2  10   4   21.04    2.47
   2 -10  -4   21.67    2.26
   2 -10  -4   21.63    2.10
   2 -10  -3  635.16   26.21
   2 -10  -3  602.67   26.89
  -2  10   3  665.66   26.71
  -2  10   3  652.29   26.81
   2 -10  -3  634.61   26.40
  -2  10   3  599.86   26.95
   2 -10  -3  665.76   26.63
   2 -10  -3  626.06   26.36
   2 -10  -2  177.84    8.30
  -2  10   2  169.06    8.56
   2 -10  -2  171.65    8.41
  -2  10   2  186.68    8.82
  -2  10   2  178.79    9.01
   2 -10  -2  170.87    8.92
   2 -10  -2  179.63    8.57
  -2  10   1   -0.23    1.05
   2 -10  -1    0.12    0.69
   2 -10  -1    3.98    1.31
  -2  10   1    0.97    1.04
   2 -10  -1    1.00    1.02
  -2  10   1    1.30    1.02
   2 -10  -1    2.84    1.23
   2 -10  -1    1.21    0.97
  -2  10   0   13.88    1.77
   2 -10   0    9.71    1.83
   2 -10   0   10.75    1.32
  -2  10   0   12.24    1.67
   2 -10   0   10.42    1.64
  -2  10   0   10.18    1.75
  -2  10  -1    0.72    1.00
   2 -10   1   -0.13    0.79
   2 -10   1    0.72    1.33
  -2  10  -1    0.36    0.91
  -2  10  -1   -0.67    1.22
   2 -10   1   -0.16    1.08
   2 -10   1    0.17    0.97
   2 -10   2  220.25   10.18
   2 -10   2  247.03   10.53
   2 -10   2  210.30   10.98
   2 -10   2  223.02   10.41
   2 -10   2  224.39   10.38
   2 -10   2  238.59   10.66
   2 -10   2  230.68   10.99
  -2  10  -2  234.27   10.62
  -2  10  -2  225.03   10.92
  -2  10  -2  237.95   10.60
  -2  10  -2  226.02   10.88
   2 -10   3  297.48   12.75
   2 -10   3  286.05   12.51
   2 -10   3  276.26   13.32
   2 -10   3  270.91   12.50
   2 -10   3  295.78   12.80
   2 -10   3  271.75   13.09
   2 -10   3  306.00   12.86
   2 -10   3  299.12   12.90
  -2  10  -3  263.94   13.01
  -2  10  -3  286.35   13.07
  -2  10  -3  293.25   12.75
  -2  10  -4    0.77    0.87
  -2  10  -4   -0.20    1.06
   2 -10   4    0.70    0.91
   2 -10   4    1.66    1.24
   2 -10   4    1.39    1.04
   2 -10   4    1.63    1.15
   2 -10   4    0.39    0.92
  -2  10  -4    0.61    1.14
  -2  10  -5  619.75   25.17
  -2  10  -5  629.18   25.65
  -2  10  -5  622.73   25.59
   2 -10   5  619.88   25.15
   2 -10   5  561.69   24.83
   2 -10   5  596.78   25.93
   2 -10   5  610.53   25.29
  -2  10  -5  624.31   25.38
   2 -10   5  619.70   25.21
   2 -10   6   34.43    2.45
   2 -10   6   41.12    2.74
  -2  10  -6   41.68    2.85
   2 -10   6   38.05    2.91
   2 -10   6   36.38    2.68
   2 -10   6   42.58    3.36
  -2  10  -6   40.84    2.68
  -2  10  -6   36.79    2.92
  -2  10  -6   45.12    3.03
  -2  10  -7    1.97    0.77
  -2  10  -7    2.82    0.98
   2 -10   7    2.80    0.80
  -2  10  -7    2.78    0.97
   2 -10   7    3.84    1.15
   2 -10   7    3.83    1.26
   2 -10   7    2.76    0.97
   2 -10   7    3.52    1.41
  -2  10  -7    3.31    1.14
   2 -10   8   83.75    4.54
   2 -10   8   83.70    4.69
  -2  10  -8   91.80    4.48
   2 -10   8   85.47    4.29
  -2  10  -8   86.54    4.65
  -2  10  -8   86.02    4.59
   2 -10   8   84.82    4.94
   2 -10   8   77.76    4.24
   2 -10   9   81.82    4.22
   2 -10   9   82.96    4.39
  -2  10  -9   80.03    4.06
   2 -10   9   81.57    4.00
   2 -10   9   84.39    4.15
  -2  10  -9   84.79    4.31
  -2  10  -9   82.89    4.23
   2 -10   9   73.98    4.50
   2 -10   9   71.35    3.83
  -2  10 -10   44.64    2.59
  -2  10 -10   46.80    2.55
   2 -10  10   39.79    2.59
   2 -10  10   41.04    2.49
   2 -10  10   40.19    2.75
  -2  10 -10   37.18    2.27
   2 -10  10   43.02    2.44
   2 -10  11   12.79    1.05
  -2  10 -11   12.11    1.07
   2 -10  11   11.95    1.23
   2  -9 -17   42.91    2.27
  -2   9  17   36.90    2.27
  -2   9  17   42.93    2.44
   2  -9 -16    1.09    0.73
  -2   9  16   -0.38    0.44
   2  -9 -16   -0.10    0.63
  -2   9  16   -1.16    0.88
  -2   9  16    0.12    0.73
  -2   9  16   -0.20    0.59
  -2   9  16    0.09    0.60
   2  -9 -15    3.31    0.80
   2  -9 -15    4.19    1.00
  -2   9  15    3.25    0.73
  -2   9  15    4.14    1.01
  -2   9  15    5.25    1.01
  -2   9  15    4.38    1.04
   2  -9 -14   17.18    1.76
  -2   9  14   22.62    2.11
  -2   9  14   19.28    2.04
  -2   9  14   20.00    1.82
   2  -9 -14   21.54    2.03
  -2   9  14   18.57    1.58
  -2   9  13    7.50    1.44
  -2   9  13    4.43    1.34
   2  -9 -13    5.32    1.18
   2  -9 -13    4.78    1.01
  -2   9  13    3.86    0.92
   2  -9 -13    3.07    1.12
   2  -9 -13    4.71    1.31
  -2   9  13    7.15    1.25
   2  -9 -12   44.82    3.31
   2  -9 -12   45.01    3.00
  -2   9  12   50.33    3.59
   2  -9 -12   47.09    3.31
   2  -9 -12   44.66    2.95
  -2   9  12   48.52    3.48
   2  -9 -12   50.05    3.34
  -2   9  12   41.24    2.81
  -2   9  12   46.72    3.12
  -2   9  11    5.97    1.57
   2  -9 -11    8.75    1.50
   2  -9 -11    8.81    1.45
  -2   9  11    6.78    1.61
   2  -9 -11   10.50    1.63
   2  -9 -11    6.07    1.53
  -2   9  11    5.04    1.07
  -2   9  11    8.64    1.41
   2  -9 -11    7.99    1.34
   2  -9 -10   59.87    3.86
   2  -9 -10   62.27    4.11
   2  -9 -10   69.11    3.91
  -2   9  10   62.27    4.26
   2  -9 -10   65.79    4.07
  -2   9  10   63.60    3.65
  -2   9  10   59.76    3.81
   2  -9  -9   80.21    4.67
   2  -9  -9   79.10    4.76
   2  -9  -9   81.96    4.54
   2  -9  -9   78.53    4.69
   2  -9  -9   76.45    4.77
  -2   9   9   81.14    4.57
  -2   9   8   97.12    5.82
   2  -9  -8  118.40    6.06
   2  -9  -8  111.87    6.09
  -2   9   8  106.15    6.78
   2  -9  -8  115.96    6.37
  -2   9   8  111.35    5.82
   2  -9  -8  116.46    5.88
   2  -9  -8  127.24    6.17
   2  -9  -7    0.63    1.08
   2  -9  -7   -0.26    1.05
  -2   9   7   -0.15    0.98
   2  -9  -7   -0.17    0.86
   2  -9  -7    1.31    1.17
  -2   9   7    1.17    1.01
  -2   9   7    0.36    0.88
  -2   9   7    0.22    1.19
   2  -9  -7    0.82    0.66
   2  -9  -7   -0.17    1.05
   2  -9  -6   65.96    3.69
  -2   9   6   68.67    4.39
   2  -9  -6   65.00    3.94
   2  -9  -6   73.09    4.15
  -2   9   6   67.02    4.80
  -2   9   6   62.28    3.80
   2  -9  -6   61.11    4.51
  -2   9   6   66.17    4.10
   2  -9  -6   68.28    4.19
   2  -9  -6   64.64    4.34
   2  -9  -5  183.49    8.36
   2  -9  -5  185.96    8.65
  -2   9   5  182.64    9.03
  -2   9   5  187.48    8.47
   2  -9  -5  177.38    8.62
   2  -9  -5  183.49    9.13
  -2   9   5  179.70    8.75
   2  -9  -5  181.22    8.76
   2  -9  -5  184.92    8.78
   2  -9  -4    2.40    1.11
   2  -9  -4    3.81    1.27
  -2   9   4    3.10    1.24
  -2   9   4    2.53    1.22
   2  -9  -4    2.27    1.03
   2  -9  -4    1.26    1.03
  -2   9   4    2.46    0.85
  -2   9   4    3.32    1.26
  -2   9   4    1.78    0.92
   2  -9  -4    1.05    0.83
   2  -9  -4    2.91    1.13
   2  -9  -4    2.56    1.03
   2  -9  -3    1.07    0.84
   2  -9  -3   -0.34    0.99
  -2   9   3   -0.18    0.87
  -2   9   3   -1.69    1.69
   2  -9  -3    0.30    0.91
   2  -9  -3    0.16    0.83
   2  -9  -3   -0.44    1.06
   2  -9  -3    0.51    0.96
  -2   9   3   -1.61    1.18
  -2   9   3   -0.20    0.92
  -2   9   3   -1.23    1.16
   2  -9  -3    0.19    0.74
  -2   9   2  165.77    8.11
   2  -9  -2  171.59    7.87
  -2   9   2  163.91    7.93
  -2   9   2  155.78    8.93
   2  -9  -2  159.34    7.87
   2  -9  -2  163.56    7.82
   2  -9  -2  165.07    7.68
   2  -9  -2  167.08    8.61
   2  -9  -2  151.37    8.22
   2  -9  -2  154.20    8.04
   2  -9  -1   45.91    3.64
   2  -9  -1   51.84    3.93
   2  -9  -1   49.86    3.19
   2  -9  -1   50.22    3.35
  -2   9   1   51.81    3.50
  -2   9   1   55.38    3.48
   2  -9  -1   54.12    3.48
  -2   9   1   43.08    4.06
   2  -9  -1   48.79    3.60
   2  -9   0  672.48   26.77
  -2   9   0  644.31   26.81
   2  -9   0  626.37   27.33
   2  -9   0  666.82   27.64
  -2   9   0  681.55   27.04
   2  -9   0  638.04   26.78
   2  -9   0  594.81   27.11
  -2   9   0  633.56   28.20
  -2   9  -1   62.20    4.68
  -2   9  -1   67.49    5.11
  -2   9  -1   69.34    4.14
   2  -9   1   66.99    4.56
   2  -9   1   64.34    4.58
   2  -9   1   65.90    3.75
   2  -9   1   76.97    4.23
  -2   9  -1   72.58    4.55
  -2   9  -1   69.99    4.21
  -2   9  -1   65.13    4.46
   2  -9   1   69.06    4.56
  -2   9  -2   91.93    5.88
  -2   9  -2   81.20    5.99
  -2   9  -2   96.08    5.17
  -2   9  -2   91.23    5.50
  -2   9  -2   95.12    5.15
  -2   9  -2   91.74    5.40
   2  -9   2   89.87    5.00
   2  -9   2   94.98    4.81
   2  -9   2   94.52    4.99
   2  -9   2   97.84    5.77
   2  -9   2   85.40    5.49
   2  -9   2   84.36    5.47
   2  -9   3   91.25    5.81
   2  -9   3   97.49    6.21
   2  -9   3   97.12    5.28
   2  -9   3   94.74    5.17
   2  -9   3  100.74    5.26
   2  -9   3   91.78    5.02
   2  -9   3   99.39    5.39
   2  -9   3  100.64    5.67
   2  -9   3   97.76    5.87
  -2   9  -3   96.67    5.71
  -2   9  -3  105.59    5.42
  -2   9  -3  105.25    5.72
   2  -9   3  102.73    5.96
  -2   9  -3   91.19    6.40
  -2   9  -3   86.29    5.97
   2  -9   4  231.88   11.35
   2  -9   4  234.34   10.47
   2  -9   4  242.77   10.65
  -2   9  -4  216.02   11.01
  -2   9  -4  239.46   11.03
  -2   9  -4  229.50   10.58
   2  -9   4  244.01   10.75
   2  -9   4  222.54   10.89
   2  -9   5  592.86   26.17
  -2   9  -5  641.38   25.54
  -2   9  -5  634.02   25.99
  -2   9  -5  624.16   25.84
  -2   9  -5  595.24   25.31
   2  -9   5  590.73   25.44
   2  -9   5  618.03   25.39
   2  -9   5  604.95   25.29
  -2   9  -6  127.20    7.23
   2  -9   6  155.03    8.18
   2  -9   6  150.36    7.16
   2  -9   6  153.12    7.32
  -2   9  -6  162.11    7.88
  -2   9  -6  157.65    7.70
  -2   9  -6  156.14    7.30
   2  -9   6  153.75    7.38
  -2   9  -6  154.71    7.42
  -2   9  -7   71.10    4.40
   2  -9   7   77.68    4.33
   2  -9   7   71.58    5.01
  -2   9  -7   84.41    4.38
  -2   9  -7   84.69    4.92
  -2   9  -7   88.63    4.84
   2  -9   7   83.49    4.48
  -2   9  -7   83.73    4.58
  -2   9  -8   51.31    3.43
  -2   9  -8   65.20    3.66
  -2   9  -8   67.83    4.06
  -2   9  -8   62.05    3.82
   2  -9   8   57.09    3.49
   2  -9   8   56.99    3.47
   2  -9   8   60.51    3.79
   2  -9   8   67.25    4.41
  -2   9  -9   73.25    3.97
  -2   9  -9   73.87    4.15
   2  -9   9   66.64    3.78
   2  -9   9   69.51    4.54
   2  -9   9   75.65    4.45
   2  -9   9   70.35    4.11
   2  -9   9   73.41    3.95
   2  -9   9   72.09    4.02
  -2   9 -10   25.42    2.07
   2  -9  10   23.97    1.99
   2  -9  10   26.06    1.97
   2  -9  10   29.49    2.57
  -2   9 -10   27.31    1.92
   2  -9  10   25.57    2.14
   2  -9  11    0.47    0.93
  -2   9 -11    2.13    0.77
  -2   9 -11    1.29    0.59
   2  -9  11    1.43    0.83
   2  -9  11    0.30    0.72
   2  -9  11    1.82    0.73
   2  -9  12   13.32    1.13
   2  -9  12   12.24    1.13
   2  -9  12   10.88    1.37
   2  -9  12   11.94    1.29
   2  -9  13  124.93    5.65
  -2   8  18    9.89    1.00
  -2   8  17    2.32    0.73
   2  -8 -17    2.00    0.73
   2  -8 -17    1.82    0.69
  -2   8  17    1.60    0.55
  -2   8  17    1.87    0.74
  -2   8  17    1.85    0.83
   2  -8 -17    1.30    0.53
  -2   8  16   87.68    4.84
  -2   8  16  101.00    5.12
   2  -8 -16   92.14    4.76
  -2   8  16   85.80    4.42
   2  -8 -16   92.88    4.71
  -2   8  16   91.97    4.77
  -2   8  16   98.92    4.72
  -2   8  15   34.75    2.42
   2  -8 -15   28.62    2.17
  -2   8  15   29.08    2.49
   2  -8 -15   28.66    2.37
   2  -8 -15   31.93    2.46
  -2   8  15   32.68    2.20
  -2   8  15   27.33    2.38
   2  -8 -14   23.98    1.86
  -2   8  14   21.71    2.19
  -2   8  14   23.24    2.12
   2  -8 -14   29.18    2.39
  -2   8  14   24.92    2.41
   2  -8 -14   22.02    2.05
   2  -8 -14   20.69    1.68
   2  -8 -14   28.05    2.39
   2  -8 -14   23.47    2.22
  -2   8  14   25.12    1.99
   2  -8 -13   37.79    2.63
  -2   8  13   46.23    3.39
  -2   8  13   41.08    3.01
   2  -8 -13   40.59    3.00
   2  -8 -13   42.62    3.12
  -2   8  13   44.22    2.84
   2  -8 -13   39.76    3.06
   2  -8 -13   39.70    2.70
  -2   8  13   41.82    3.24
   2  -8 -12    7.86    1.26
  -2   8  12    6.13    1.57
   2  -8 -12    7.70    1.25
  -2   8  12   10.96    1.82
  -2   8  12    8.68    1.47
   2  -8 -12    9.87    1.50
   2  -8 -12    9.37    1.62
  -2   8  12    8.49    1.27
   2  -8 -12    9.99    1.67
   2  -8 -11   67.19    3.87
   2  -8 -11   67.79    4.19
  -2   8  11   67.05    4.36
   2  -8 -11   59.33    3.95
  -2   8  11   58.10    4.15
   2  -8 -11   57.54    3.66
   2  -8 -11   65.88    4.10
   2  -8 -11   60.48    4.01
  -2   8  11   63.05    3.72
  -2   8  11   58.61    3.88
   2  -8 -10   16.22    1.78
  -2   8  10   16.31    2.10
   2  -8 -10   14.70    1.76
   2  -8 -10   16.50    1.97
  -2   8  10   15.10    1.65
   2  -8 -10   15.77    1.93
  -2   8  10   15.66    1.85
   2  -8 -10   17.14    2.04
   2  -8  -9  871.74   34.36
   2  -8  -9  871.60   34.56
  -2   8   9  835.81   35.61
  -2   8   9  854.76   34.32
   2  -8  -9  884.22   34.55
  -2   8   9  811.63   34.00
  -2   8   9  723.16   34.08
   2  -8  -9  897.52   34.66
   2  -8  -9  844.29   34.15
   2  -8  -8  351.16   14.38
   2  -8  -8  332.47   14.47
  -2   8   8  311.09   15.34
   2  -8  -8  336.68   14.46
  -2   8   8  328.81   14.26
   2  -8  -8  318.79   14.12
  -2   8   8  309.24   14.26
  -2   8   8  319.91   16.52
   2  -8  -8  324.83   15.16
   2  -8  -7   -0.29    0.89
   2  -8  -7   -0.48    0.95
   2  -8  -7   -0.21    0.58
  -2   8   7   -0.28    0.87
  -2   8   7   -0.17    0.73
  -2   8   7   -0.81    1.04
  -2   8   7   -0.15    0.82
   2  -8  -7    2.02    0.97
   2  -8  -7    0.17    0.91
  -2   8   7   -0.44    1.31
  -2   8   6    9.18    1.25
   2  -8  -6    7.90    1.39
   2  -8  -6    8.69    1.33
  -2   8   6    6.36    1.15
  -2   8   6    9.48    1.57
   2  -8  -6    8.77    1.54
   2  -8  -6    7.07    1.28
   2  -8  -6    6.73    1.29
   2  -8  -6    9.69    1.15
  -2   8   5  121.65    6.29
   2  -8  -5  123.91    6.20
  -2   8   5  131.98    6.69
   2  -8  -5  128.71    5.99
   2  -8  -5  127.49    6.40
  -2   8   5  121.65    6.08
   2  -8  -5  131.52    6.75
   2  -8  -5  124.28    6.30
  -2   8   5  122.38    7.09
   2  -8  -4   20.99    1.93
  -2   8   4   21.42    1.76
   2  -8  -4   20.48    1.90
   2  -8  -4   20.90    1.77
  -2   8   4   23.17    2.72
  -2   8   4   20.49    2.10
   2  -8  -4   20.65    1.90
   2  -8  -4   25.12    2.35
   2  -8  -4   21.22    1.99
   2  -8  -4   25.20    2.12
  -2   8   4   24.31    2.07
  -2   8   4   22.86    2.51
   2  -8  -3    0.83    0.76
   2  -8  -3    0.44    0.94
  -2   8   3    1.27    0.93
  -2   8   3   -0.33    0.90
   2  -8  -3    1.11    0.87
   2  -8  -3    1.39    1.02
   2  -8  -3    1.21    0.84
  -2   8   3    0.91    0.73
  -2   8   3    0.80    0.93
   2  -8  -3    0.60    0.78
   2  -8  -3    0.35    0.68
   2  -8  -2    8.74    1.32
   2  -8  -2    8.67    1.59
  -2   8   2    8.90    1.41
  -2   8   2    6.35    1.55
  -2   8   2   12.19    1.85
   2  -8  -2    9.98    1.34
   2  -8  -2    9.00    1.51
   2  -8  -2    8.10    1.28
  -2   8   2    9.74    1.38
  -2   8   2   10.30    1.78
   2  -8  -2    7.74    1.19
   2  -8  -2    8.82    1.34
   2  -8  -1    4.81    1.06
   2  -8  -1    4.70    1.42
  -2   8   1    4.35    1.16
  -2   8   1    4.08    1.29
  -2   8   1    5.48    1.43
   2  -8  -1    3.15    0.94
  -2   8   1    7.75    1.67
   2  -8  -1    2.43    1.14
  -2   8   1    3.86    0.97
   2  -8  -1    4.33    1.07
   2  -8  -1    5.10    1.00
   2  -8  -1    5.56    1.07
  -2   8   0   -0.25    1.02
   2  -8   0    0.28    0.83
  -2   8   0    0.59    0.75
  -2   8   0   -0.17    0.77
  -2   8   0   -0.21    1.09
   2  -8   0    0.78    0.83
   2  -8   0    1.58    1.04
   2  -8   0    0.45    0.86
   2  -8   0    0.51    0.72
  -2   8   0   -0.24    0.87
  -2   8   0   -0.28    0.92
   2  -8   0    0.21    0.97
  -2   8  -1   11.61    1.92
  -2   8  -1   10.41    1.37
  -2   8  -1    8.78    1.35
  -2   8  -1    9.23    1.60
   2  -8   1   10.77    1.65
   2  -8   1    7.74    1.47
   2  -8   1   10.06    1.42
  -2   8  -1    8.16    1.70
  -2   8  -1    6.50    1.45
   2  -8   1    9.58    1.62
   2  -8   2    0.22    0.85
   2  -8   2    1.39    1.10
   2  -8   2    0.60    0.74
   2  -8   2    1.51    0.89
   2  -8   2    0.96    0.72
  -2   8  -2    0.30    0.68
  -2   8  -2    0.25    1.15
   2  -8   2    3.30    1.19
  -2   8  -2   -0.44    1.03
  -2   8  -2    0.16    0.86
  -2   8  -2   -0.20    0.93
  -2   8  -2    0.52    0.84
  -2   8  -2   -0.30    0.94
   2  -8   3    6.39    1.53
   2  -8   3   10.55    1.69
   2  -8   3    8.70    1.25
  -2   8  -3    8.74    1.73
  -2   8  -3   12.57    1.52
  -2   8  -3    8.67    1.51
  -2   8  -3    6.18    1.50
   2  -8   3   10.71    1.42
   2  -8   3    8.03    1.33
  -2   8  -3    9.04    1.85
  -2   8  -3    7.85    1.65
   2  -8   3   10.53    1.66
   2  -8   4   85.38    5.44
   2  -8   4   89.82    5.00
   2  -8   4   86.69    5.12
   2  -8   4   84.02    5.53
  -2   8  -4   88.07    5.33
  -2   8  -4   88.71    5.17
  -2   8  -4   95.37    4.89
   2  -8   4   80.27    4.77
  -2   8  -4   93.34    5.69
   2  -8   4   83.16    5.39
   2  -8   4   91.54    4.82
  -2   8  -4   91.30    6.02
  -2   8  -4   83.73    5.61
   2  -8   4   91.47    4.84
   2  -8   4   98.86    4.80
   2  -8   4   84.26    5.33
  -2   8  -5   25.38    2.77
   2  -8   5   28.62    2.39
  -2   8  -5   20.70    2.38
  -2   8  -5   27.80    2.52
  -2   8  -5   27.49    2.23
   2  -8   5   25.01    2.73
   2  -8   5   24.28    2.52
   2  -8   5   27.25    2.77
  -2   8  -5   28.18    2.29
   2  -8   5   26.49    2.26
   2  -8   5   25.17    2.15
  -2   8  -5   24.79    2.77
  -2   8  -5   26.06    3.00
   2  -8   6  453.70   20.63
  -2   8  -6  435.90   20.94
  -2   8  -6  437.01   21.21
   2  -8   6  470.50   19.77
   2  -8   6  445.42   20.59
  -2   8  -6  488.16   19.88
   2  -8   6  490.33   20.94
  -2   8  -6  501.97   20.98
   2  -8   6  483.16   19.90
  -2   8  -6  470.09   19.68
  -2   8  -6  453.70   20.30
  -2   8  -6  471.19   20.15
  -2   8  -7   79.91    4.77
  -2   8  -7   80.96    4.36
  -2   8  -7   81.71    4.52
   2  -8   7   77.95    5.14
   2  -8   7   74.30    4.36
  -2   8  -7   73.92    4.61
   2  -8   7   82.01    4.40
  -2   8  -8    3.38    0.90
  -2   8  -8    1.66    1.09
  -2   8  -8    2.33    0.97
   2  -8   8    2.01    1.42
  -2   8  -8    1.64    1.05
   2  -8   8    3.07    1.09
   2  -8   8    2.44    1.16
   2  -8   8    2.18    1.02
   2  -8   8    2.48    1.13
  -2   8  -9   -0.35    0.95
  -2   8  -9   -0.29    0.80
   2  -8   9   -0.24    1.43
  -2   8  -9    0.34    0.98
   2  -8   9   -0.27    0.86
   2  -8   9    1.01    0.96
   2  -8   9   -0.30    0.97
   2  -8   9    0.34    1.09
  -2   8 -10   21.03    1.98
  -2   8 -10   20.03    1.82
   2  -8  10   21.12    2.07
  -2   8 -10   17.83    1.84
   2  -8  10   19.99    1.88
   2  -8  10   19.14    1.92
   2  -8  10   21.06    2.42
   2  -8  10   19.27    1.69
   2  -8  11    2.82    1.37
  -2   8 -11    2.48    0.91
   2  -8  11    3.08    0.99
   2  -8  11    1.53    0.86
   2  -8  11    3.11    1.09
  -2   8 -11    3.17    1.08
  -2   8 -11    3.29    0.83
   2  -8  11    1.38    1.12
  -2   8 -12    2.24    0.79
   2  -8  12    0.76    0.72
   2  -8  12    1.32    0.76
  -2   8 -12    0.53    0.81
  -2   8 -12    0.98    0.54
   2  -8  12    1.17    1.01
   2  -8  12    1.02    1.10
  -2   8 -13   16.06    1.45
   2  -8  13   12.66    1.42
   2  -8  13   16.83    1.70
   2  -8  13   14.48    1.30
   2  -8  13   17.30    1.39
   2  -8  14    3.43    0.67
   2  -8  14    4.12    0.77
  -2   8 -14    4.63    0.74
  -2   7  18   24.59    1.58
   2  -7 -18   23.45    1.69
  -2   7  18   25.41    1.88
  -2   7  18   26.23    1.72
   2  -7 -17  155.97    6.76
  -2   7  17  170.83    7.30
  -2   7  17  144.19    6.94
  -2   7  17  163.14    6.88
  -2   7  17  148.74    6.83
  -2   7  17  149.12    6.66
  -2   7  16   72.12    4.24
   2  -7 -16   69.38    3.94
  -2   7  16   81.08    4.09
  -2   7  16   75.18    4.39
  -2   7  16   88.05    4.71
   2  -7 -16   76.45    4.19
   2  -7 -16   72.65    4.19
  -2   7  16   78.23    4.20
   2  -7 -15    2.57    1.12
  -2   7  15    4.54    1.28
   2  -7 -15    3.60    1.18
  -2   7  15    3.84    1.00
   2  -7 -15    2.98    1.12
   2  -7 -15    3.84    1.05
   2  -7 -15    3.84    0.77
  -2   7  15    4.25    1.27
   2  -7 -14   27.39    2.40
   2  -7 -14   19.36    1.75
   2  -7 -14   20.60    2.03
   2  -7 -14   24.57    2.37
  -2   7  14   24.92    2.44
   2  -7 -14   22.49    2.29
  -2   7  14   24.88    2.10
   2  -7 -14   25.63    2.14
   2  -7 -14   22.25    1.77
  -2   7  14   21.95    2.23
   2  -7 -13   41.09    2.85
   2  -7 -13   43.37    3.16
   2  -7 -13   47.36    3.36
  -2   7  13   47.63    3.53
   2  -7 -13   43.97    3.06
  -2   7  13   42.18    3.15
   2  -7 -13   49.65    3.41
   2  -7 -13   56.10    3.57
  -2   7  13   42.68    3.02
   2  -7 -12  250.79   11.71
   2  -7 -12  257.95   11.33
   2  -7 -12  248.20   11.78
  -2   7  12  275.20   12.17
   2  -7 -12  291.27   12.00
  -2   7  12  242.45   11.65
   2  -7 -12  256.49   11.35
   2  -7 -12  262.59   11.86
  -2   7  12  239.76   11.42
   2  -7 -11   16.81    1.93
   2  -7 -11   15.09    1.83
  -2   7  11   15.10    2.06
  -2   7  11   14.34    2.27
   2  -7 -11   18.20    1.75
  -2   7  11   15.13    1.80
   2  -7 -11   14.40    1.69
  -2   7  11   14.55    1.69
   2  -7 -11   19.21    2.03
   2  -7 -10  172.04    8.31
  -2   7  10  170.11    7.93
  -2   7  10  166.26    9.21
  -2   7  10  165.01    8.14
   2  -7 -10  166.39    7.93
   2  -7 -10  159.02    7.82
   2  -7 -10  184.49    8.40
  -2   7  10  165.75   10.04
   2  -7  -9  102.94    5.61
  -2   7   9  102.09    5.28
  -2   7   9   96.43    6.32
  -2   7   9  105.58    5.55
   2  -7  -9  109.89    5.49
   2  -7  -9  108.24    5.67
   2  -7  -9  103.57    5.33
   2  -7  -9  107.29    5.68
  -2   7   9   98.58    7.15
   2  -7  -8    8.94    1.30
   2  -7  -8   12.09    1.53
   2  -7  -8    9.98    1.44
  -2   7   8    8.85    1.20
   2  -7  -8    8.67    1.39
  -2   7   8    6.58    1.56
  -2   7   8    9.26    1.34
  -2   7   8    8.89    2.04
   2  -7  -8    7.12    1.39
   2  -7  -8    8.25    1.31
  -2   7   7  106.18    7.03
   2  -7  -7   92.48    4.96
   2  -7  -7   94.54    5.21
   2  -7  -7  100.92    5.16
  -2   7   7  111.08    6.17
  -2   7   7   92.64    5.08
   2  -7  -7  106.70    5.31
   2  -7  -7   94.19    5.47
  -2   7   7   94.68    5.06
   2  -7  -7  105.72    5.32
   2  -7  -6   78.04    4.69
   2  -7  -6   81.80    4.33
  -2   7   6   93.60    6.35
   2  -7  -6   77.39    4.32
   2  -7  -6   83.04    4.50
  -2   7   6   85.16    4.93
  -2   7   6   78.16    4.27
  -2   7   6   64.90    4.41
   2  -7  -6   81.73    4.28
   2  -7  -6   81.49    4.02
   2  -7  -6   89.90    4.58
   2  -7  -5   35.80    2.39
  -2   7   5   35.69    2.68
   2  -7  -5   37.02    2.55
   2  -7  -5   34.53    2.45
  -2   7   5   31.13    2.25
  -2   7   5   28.39    3.47
   2  -7  -5   37.72    2.55
  -2   7   5   32.12    2.83
   2  -7  -5   35.64    2.37
  -2   7   4  100.21    5.46
   2  -7  -4   93.64    4.71
   2  -7  -4   94.88    4.77
   2  -7  -4   90.68    4.59
  -2   7   4  101.30    6.67
   2  -7  -4   85.23    4.67
   2  -7  -3   22.32    1.89
  -2   7   3   21.33    2.62
   2  -7  -3   21.42    1.78
  -2   7   3   22.05    2.03
  -2   7   3   25.13    2.41
   2  -7  -3   23.29    1.95
   2  -7  -2  115.64    6.06
   2  -7  -2  102.51    5.44
  -2   7   2  116.48    6.88
  -2   7   2  116.30    5.78
   2  -7  -2  106.50    5.41
  -2   7   2  115.65    6.29
   2  -7  -2  116.46    5.71
  -2   7   1   13.15    1.66
  -2   7   1   14.43    1.89
   2  -7  -1   12.06    1.63
   2  -7  -1   11.60    1.22
   2  -7  -1   12.26    1.43
  -2   7   1    9.32    1.94
   2  -7  -1   11.20    1.30
   2  -7  -1    8.32    1.17
  -2   7   1   12.95    1.77
  -2   7   1   11.60    1.44
  -2   7   1    9.27    1.45
   2  -7  -1   13.00    1.50
   2  -7   0  260.90   11.49
   2  -7   0  252.02   11.13
  -2   7   0  260.88   12.09
  -2   7   0  256.50   11.80
  -2   7   0  238.27   11.46
  -2   7   0  251.99   12.73
  -2   7   0  247.85   11.83
  -2   7   0  260.92   11.33
   2  -7   0  253.80   11.04
   2  -7   0  256.87   11.68
   2  -7   0  252.33   10.94
   2  -7   1   45.55    3.19
   2  -7   1   47.40    2.96
  -2   7  -1   46.45    3.00
  -2   7  -1   39.56    3.11
  -2   7  -1   43.84    3.55
  -2   7  -1   52.77    3.53
   2  -7   1   50.04    3.41
  -2   7  -1   45.90    3.48
   2  -7   1   47.43    2.88
  -2   7  -2  674.36   28.79
  -2   7  -2  688.15   28.07
  -2   7  -2  703.73   28.45
   2  -7   2  692.93   28.55
  -2   7  -2  697.02   29.64
   2  -7   2  706.78   28.65
   2  -7   2  674.36   27.82
   2  -7   2  666.35   27.67
   2  -7   2  683.51   27.96
  -2   7  -2  701.57   29.20
  -2   7  -2  666.50   28.76
  -2   7  -3    0.31    0.72
   2  -7   3   -0.20    0.83
   2  -7   3   -0.21    1.01
  -2   7  -3   -0.13    0.64
  -2   7  -3    1.60    1.12
  -2   7  -3   -0.28    0.70
  -2   7  -3    0.90    0.86
   2  -7   3   -0.11    0.62
  -2   7  -3   -0.20    1.04
   2  -7   3    0.75    0.91
   2  -7   3   -0.40    0.83
   2  -7   3    0.81    0.98
  -2   7  -3    0.80    1.07
  -2   7  -3   -0.23    0.86
  -2   7  -4  514.74   21.49
   2  -7   4  507.38   21.25
   2  -7   4  478.54   21.17
   2  -7   4  521.82   20.68
   2  -7   4  502.58   20.46
   2  -7   4  481.30   20.34
   2  -7   4  476.57   20.43
  -2   7  -4  469.96   21.05
  -2   7  -4  498.50   20.51
  -2   7  -4  482.88   20.88
  -2   7  -4  479.32   21.49
  -2   7  -4  479.32   22.02
   2  -7   4  499.33   21.31
   2  -7   5  274.07   13.04
   2  -7   5  262.01   12.80
  -2   7  -5  257.88   13.13
  -2   7  -5  309.91   12.42
   2  -7   5  286.73   12.35
  -2   7  -5  283.49   13.16
  -2   7  -5  281.86   12.60
  -2   7  -5  270.14   12.17
   2  -7   5  283.25   13.04
   2  -7   5  274.28   12.13
   2  -7   5  283.62   12.22
   2  -7   6  152.76    8.47
  -2   7  -6  152.74    7.57
  -2   7  -6  160.53    8.02
  -2   7  -6  180.17    8.75
   2  -7   6  163.07    7.79
   2  -7   6  172.46    8.59
   2  -7   6  162.45    7.67
   2  -7   6  155.68    8.28
   2  -7   6  160.31    8.45
  -2   7  -6  167.67    8.85
  -2   7  -6  171.16    7.79
  -2   7  -7   -0.60    1.07
   2  -7   7    1.24    0.96
  -2   7  -7    0.46    0.76
   2  -7   7    0.25    1.31
   2  -7   7   -1.03    0.94
  -2   7  -7    0.14    0.70
  -2   7  -7   -0.37    0.99
  -2   7  -8   87.13    5.24
  -2   7  -8   91.65    5.09
  -2   7  -8   82.92    4.58
  -2   7  -8   82.48    5.05
  -2   7  -8   81.65    5.75
   2  -7   8   82.02    5.49
   2  -7   8   89.38    4.76
   2  -7   8  102.00    5.18
   2  -7   8   84.35    4.72
   2  -7   8   92.31    4.88
  -2   7  -8   90.00    4.85
  -2   7  -9   18.32    2.01
   2  -7   9   17.04    1.84
   2  -7   9   19.87    1.95
   2  -7   9   16.21    2.33
   2  -7   9   17.54    1.73
  -2   7  -9   14.28    1.64
  -2   7  -9   17.74    2.15
  -2   7  -9   12.12    1.82
   2  -7   9   14.65    1.91
  -2   7 -10   72.14    4.43
  -2   7 -10   72.80    4.24
  -2   7 -10   73.05    4.05
   2  -7  10   74.80    4.87
   2  -7  10   66.63    3.87
  -2   7 -10   67.19    4.28
   2  -7  10   68.84    4.08
   2  -7  10   66.72    4.10
   2  -7  10   73.96    4.34
   2  -7  11   24.05    2.26
  -2   7 -11   28.61    2.07
   2  -7  11   23.24    2.10
   2  -7  11   26.25    2.20
  -2   7 -11   19.67    2.01
  -2   7 -11   23.99    2.32
  -2   7 -11   21.98    2.13
  -2   7 -12    8.15    1.23
   2  -7  12    6.04    1.21
   2  -7  12    8.96    1.32
  -2   7 -12    8.20    1.41
  -2   7 -12    9.50    1.35
   2  -7  12    6.93    1.41
  -2   7 -12    8.91    1.13
  -2   7 -13   13.78    1.56
  -2   7 -13   13.65    1.48
   2  -7  13   16.62    1.77
   2  -7  13   13.86    1.44
   2  -7  13   15.56    1.54
   2  -7  14   29.67    1.88
   2  -7  14   31.15    2.02
  -2   7 -14   32.04    2.10
   2  -7  15  124.42    5.62
   2  -7  15  113.22    5.48
  -2   7 -15  125.67    5.42
   2  -7  15  118.56    5.33
   2  -6 -18    5.32    0.92
  -2   6  18    6.01    0.90
  -2   6  18    4.95    0.92
   2  -6 -18    5.16    0.92
   2  -6 -18    4.66    0.81
  -2   6  18    6.63    1.17
  -2   6  17   -0.39    0.78
  -2   6  17   -0.29    0.81
  -2   6  17   -1.16    1.06
   2  -6 -17    0.47    0.69
   2  -6 -17    0.13    0.81
  -2   6  17    0.23    0.69
   2  -6 -17    0.26    0.53
   2  -6 -16   17.95    1.91
  -2   6  16   22.29    1.92
  -2   6  16   20.79    2.07
  -2   6  16   19.80    2.19
   2  -6 -16   20.27    1.87
   2  -6 -16   18.46    1.86
  -2   6  16   19.03    1.95
  -2   6  15  402.71   18.44
   2  -6 -15  432.24   17.58
  -2   6  15  424.18   18.22
  -2   6  15  426.16   18.09
   2  -6 -15  434.53   18.19
  -2   6  14    2.56    1.27
   2  -6 -14   -0.18    1.18
   2  -6 -14    0.78    0.83
   2  -6 -14    1.72    0.72
  -2   6  14    0.37    1.06
   2  -6 -14    2.54    0.81
  -2   6  14    1.98    1.06
   2  -6 -14    0.88    1.06
   2  -6 -13  123.48    6.17
   2  -6 -13  141.21    6.87
   2  -6 -13  130.79    6.56
  -2   6  13  133.98    6.97
  -2   6  13  118.12    6.56
   2  -6 -13  129.58    6.70
  -2   6  13  123.95    6.48
   2  -6 -12   40.72    3.01
   2  -6 -12   38.41    2.87
  -2   6  12   33.51    2.95
  -2   6  12   38.86    3.72
  -2   6  12   39.76    3.75
  -2   6  12   33.92    2.83
   2  -6 -12   34.01    2.82
  -2   6  12   36.13    2.72
   2  -6 -12   33.94    2.82
   2  -6 -11   96.30    5.08
   2  -6 -11   87.18    4.90
  -2   6  11   93.87    5.25
  -2   6  11   87.97    5.94
  -2   6  11   80.06    4.67
   2  -6 -11   83.05    4.92
  -2   6  11   88.92    5.98
  -2   6  11   85.87    4.91
   2  -6 -11   81.43    4.51
   2  -6 -11   85.48    4.93
   2  -6 -10   38.14    2.62
   2  -6 -10   37.18    2.84
  -2   6  10   41.15    3.12
  -2   6  10   42.86    3.67
   2  -6 -10   38.70    2.88
  -2   6  10   33.46    2.60
  -2   6  10   40.24    3.61
   2  -6 -10   41.22    2.90
  -2   6  10   38.18    2.82
   2  -6  -9  110.70    5.28
  -2   6   9   93.79    6.14
   2  -6  -9  107.93    5.51
  -2   6   9   99.05    5.21
   2  -6  -9  109.07    5.50
  -2   6   9   94.35    5.26
   2  -6  -8   35.25    2.38
   2  -6  -8   39.84    2.75
   2  -6  -8   34.85    2.48
   2  -6  -8   40.09    2.76
  -2   6   8   37.56    3.27
   2  -6  -8   34.31    2.80
  -2   6   8   40.15    3.90
  -2   6   8   37.63    2.62
  -2   6   8   40.54    2.54
   2  -6  -8   36.88    2.63
   2  -6  -7 1194.25   50.76
   2  -6  -7 1374.66   51.21
   2  -6  -7 1288.07   51.11
   2  -6  -7 1259.50   50.85
   2  -6  -7 1299.69   50.97
   2  -6  -7 1262.28   51.09
  -2   6   7 1352.71   53.27
  -2   6   7 1365.55   52.22
  -2   6   7 1226.19   50.93
  -2   6   6  120.60    7.48
  -2   6   6  127.02    6.41
   2  -6  -6  124.60    5.91
  -2   6   5  162.38    8.23
  -2   6   5  186.64    9.68
   2  -6  -5  183.68    7.73
   2  -6  -5  163.72    7.73
   2  -6  -4  288.83   12.07
  -2   6   4  269.67   12.61
  -2   6   4  293.85   14.03
   2  -6  -3   69.48    3.70
  -2   6   3   69.25    4.18
  -2   6   3   74.01    5.27
   2  -6  -2  240.62   10.24
  -2   6   2  241.45   10.55
  -2   6   2  214.62   10.65
  -2   6   1    4.27    1.36
   2  -6  -1    2.95    1.00
   2  -6  -1    2.39    0.80
  -2   6   1    2.93    0.97
  -2   6   1    3.13    0.85
  -2   6   0   64.48    4.79
   2  -6   0   74.53    4.21
   2  -6   0   69.35    3.95
  -2   6   0   73.52    4.17
  -2   6   0   74.22    4.43
  -2   6  -1  218.56   11.38
  -2   6  -1  221.41   10.55
  -2   6  -1  225.47   10.36
   2  -6   1  229.75   10.32
   2  -6   1  226.09   10.16
  -2   6  -2   99.55    5.27
   2  -6   2   91.31    5.10
   2  -6   2   94.73    5.04
  -2   6  -2   87.22    5.79
  -2   6  -3  602.57   25.85
   2  -6   3  618.56   25.67
  -2   6  -3  638.47   26.85
   2  -6   3  610.07   25.68
  -2   6  -4   65.98    4.30
   2  -6   4   67.67    4.18
   2  -6   4   75.25    3.88
   2  -6   4   67.95    3.62
   2  -6   4   64.88    3.67
  -2   6  -4   70.24    4.05
  -2   6  -4   63.26    4.28
   2  -6   4   72.10    4.32
  -2   6  -4   73.04    5.07
   2  -6   5    1.62    0.87
   2  -6   5    2.43    1.06
   2  -6   5    3.60    0.89
  -2   6  -5    2.22    0.86
   2  -6   5    2.58    0.87
  -2   6  -5    2.74    0.79
  -2   6  -5    2.89    0.97
   2  -6   5    2.86    0.82
  -2   6  -5    1.13    0.94
   2  -6   5    2.69    1.08
  -2   6  -5    3.24    1.12
   2  -6   5    5.58    1.19
   2  -6   5    2.71    0.89
  -2   6  -5    1.07    1.10
  -2   6  -6  138.75    7.10
   2  -6   6  129.55    6.28
  -2   6  -6  126.01    6.67
  -2   6  -6  128.02    6.49
  -2   6  -6  124.97    6.11
   2  -6   6  129.55    6.19
   2  -6   6  123.15    6.73
   2  -6   6  134.19    6.90
  -2   6  -6  125.97    7.12
   2  -6   6  126.33    6.87
   2  -6   6  126.89    6.90
   2  -6   7   97.43    5.84
   2  -6   7  100.16    5.16
  -2   6  -7  101.43    5.09
  -2   6  -7  102.28    5.66
  -2   6  -7  102.44    5.45
  -2   6  -7  102.03    6.18
   2  -6   7   88.85    5.64
   2  -6   7  105.48    5.24
   2  -6   7  101.25    5.13
   2  -6   7  109.29    6.07
  -2   6  -8   93.98    5.28
  -2   6  -8   90.52    5.03
  -2   6  -8   86.09    4.61
   2  -6   8   95.01    4.81
  -2   6  -8   79.31    5.06
  -2   6  -8   84.89    5.75
   2  -6   8   91.98    5.52
   2  -6   8   89.87    4.82
   2  -6   8   88.06    4.75
   2  -6   8   97.30    5.80
  -2   6  -9    3.35    1.05
   2  -6   9    3.52    0.97
   2  -6   9    2.78    1.11
  -2   6  -9    5.28    1.40
  -2   6  -9    6.23    1.44
  -2   6  -9    2.47    1.21
   2  -6   9    4.45    1.30
   2  -6   9    3.51    1.09
   2  -6   9    4.31    1.17
   2  -6   9    4.24    1.42
   2  -6  10   19.74    1.84
   2  -6  10   20.97    2.17
   2  -6  10   22.51    2.02
   2  -6  10   17.23    1.94
  -2   6 -10   20.21    2.02
  -2   6 -10   17.65    2.20
  -2   6 -10   19.51    2.18
  -2   6 -11   54.37    3.65
  -2   6 -11   45.86    3.22
  -2   6 -11   54.02    3.19
  -2   6 -11   48.30    3.47
  -2   6 -11   40.33    3.12
   2  -6  11   52.07    3.45
   2  -6  11   49.61    3.25
   2  -6  11   47.11    3.23
   2  -6  11   45.92    2.98
   2  -6  12    2.80    1.03
   2  -6  12    4.99    1.17
  -2   6 -12    4.54    0.97
   2  -6  12    4.10    0.86
  -2   6 -12    4.80    1.10
  -2   6 -12    6.50    1.38
  -2   6 -12    2.32    0.92
  -2   6 -12    5.28    1.26
   2  -6  12    5.17    1.30
  -2   6 -13    1.97    1.04
  -2   6 -13    2.38    1.03
   2  -6  13    3.14    1.08
   2  -6  13    0.92    0.85
   2  -6  13    2.77    1.11
  -2   6 -13    3.86    0.81
   2  -6  13    1.48    1.22
   2  -6  14    0.70    0.84
   2  -6  14   -0.35    0.99
  -2   6 -14    1.09    0.82
  -2   6 -14    0.91    0.84
   2  -6  14   -0.32    0.73
   2  -6  15    0.31    0.53
   2  -6  15    0.30    0.62
   2  -6  15    0.49    0.82
  -2   6 -15    1.04    0.70
  -2   6 -15    0.96    0.67
   2  -6  15    0.14    0.88
  -2   6 -16   24.05    1.64
   2  -6  16   28.90    1.87
  -2   5  19    2.80    0.70
  -2   5  19    2.95    0.69
  -2   5  19    3.19    0.66
   2  -5 -18   63.02    3.49
   2  -5 -18   60.68    3.59
   2  -5 -18   65.46    3.51
  -2   5  18   65.72    3.79
   2  -5 -18   61.98    3.43
  -2   5  18   67.69    3.50
   2  -5 -17    0.52    0.88
  -2   5  17    2.12    0.89
   2  -5 -17    0.94    0.85
  -2   5  17    0.54    0.97
   2  -5 -17    1.89    0.98
  -2   5  16    3.25    1.11
   2  -5 -16    3.03    1.15
   2  -5 -16    1.78    0.86
   2  -5 -16    1.28    0.96
   2  -5 -16    2.52    0.85
  -2   5  16    3.63    1.13
   2  -5 -16    2.49    1.16
  -2   5  16    2.91    1.20
  -2   5  16    2.80    1.18
   2  -5 -15  186.92    8.78
  -2   5  15  184.01    8.67
  -2   5  15  169.56    8.85
  -2   5  15  200.28    9.30
   2  -5 -15  178.24    8.54
  -2   5  15  168.82    8.68
   2  -5 -15  173.45    9.07
   2  -5 -15  190.03    8.81
   2  -5 -15  189.51    8.88
   2  -5 -15  179.83    8.06
   2  -5 -14  102.06    5.63
  -2   5  14  103.60    5.51
  -2   5  14  101.78    5.82
   2  -5 -14  107.35    5.55
   2  -5 -14  101.96    5.97
   2  -5 -14  104.52    5.72
  -2   5  14   94.02    5.54
   2  -5 -14   98.27    4.99
   2  -5 -13    9.64    1.63
  -2   5  13    9.73    1.59
   2  -5 -13   10.40    1.56
  -2   5  13    9.47    1.52
   2  -5 -13   11.85    1.69
  -2   5  13   12.85    1.85
   2  -5 -13   10.92    1.80
   2  -5 -13    9.75    1.21
  -2   5  13    8.22    1.53
  -2   5  12   45.96    4.28
   2  -5 -12   51.64    3.76
   2  -5 -12   57.37    3.69
   2  -5 -12   52.47    3.38
   2  -5 -12   51.33    3.44
  -2   5  12   43.48    4.18
  -2   5  12   58.19    3.80
  -2   5  12   48.96    3.57
  -2   5  12   48.06    3.46
  -2   5  12   53.94    3.47
   2  -5 -11   71.57    4.33
   2  -5 -11   72.28    4.17
   2  -5 -11   75.71    4.28
  -2   5  11   78.40    4.57
  -2   5  11   67.63    4.25
  -2   5  11   59.60    4.04
  -2   5  11   74.20    5.32
  -2   5  11   74.81    4.16
   2  -5 -10    0.16    0.82
   2  -5 -10    1.63    0.86
   2  -5 -10    1.38    0.81
  -2   5  10    0.72    0.79
   2  -5 -10    1.55    0.87
  -2   5  10    1.28    0.92
  -2   5  10    1.48    1.09
  -2   5  10    0.77    0.84
  -2   5  10    1.88    0.97
   2  -5 -10    1.38    0.69
   2  -5  -9  131.34    6.31
   2  -5  -9  116.61    5.95
  -2   5   9  123.47    6.15
   2  -5  -9  127.55    6.30
   2  -5  -9  137.93    6.39
   2  -5  -9  135.55    6.42
  -2   5   9  138.88    7.37
  -2   5   9  119.35    6.16
  -2   5   8   13.44    1.88
  -2   5   8    9.23    1.26
   2  -5  -8   14.87    1.53
   2  -5  -8   12.89    1.47
   2  -5  -8   10.47    1.12
  -2   5   8   11.19    1.74
   2  -5  -8   12.83    1.47
   2  -5  -8   12.73    1.41
   2  -5  -8   12.35    1.38
  -2   5   7 1234.55   47.62
  -2   5   7 1158.53   47.50
   2  -5  -7 1114.75   46.33
   2  -5  -7 1216.76   47.10
  -2   5   6    2.07    0.88
   2  -5  -6    2.61    0.55
   2  -5  -6    2.28    0.59
   2  -5  -5   63.27    3.28
  -2   5   5   65.58    4.63
   2  -5  -5   64.15    3.19
  -2   5   5   62.99    3.62
  -2   5   4  524.33   22.20
   2  -5  -4  509.83   20.43
  -2   5   4  484.53   20.90
  -2   5   3  282.62   12.66
   2  -5  -3  265.52   10.89
   2  -5  -3  246.18   10.48
  -2   5   3  272.34   11.40
  -2   5   2   16.43    2.24
   2  -5  -2   12.80    1.20
  -2   5   2   14.54    1.36
  -2   5   2   13.06    1.46
   2  -5  -1  302.28   12.65
  -2   5   1  305.17   12.85
  -2   5   1  290.57   13.01
   2  -5   0  378.55   15.53
   2  -5   0  374.26   15.71
  -2   5   0  360.66   16.63
  -2   5   0  365.16   15.65
   2  -5   1    3.41    0.85
   2  -5   1    3.72    0.98
  -2   5  -1    5.92    1.46
  -2   5  -1    3.78    0.86
   2  -5   2  453.76   19.31
   2  -5   2  470.03   19.45
  -2   5  -2  487.75   20.79
  -2   5  -2  458.23   19.47
   2  -5   3    0.15    0.80
  -2   5  -3   -0.53    0.92
  -2   5  -3   -0.16    0.71
   2  -5   4  143.69    7.25
   2  -5   4  151.29    7.33
  -2   5  -4  157.62    8.37
  -2   5  -4  152.25    7.45
  -2   5  -5  219.14   11.19
   2  -5   5  229.20   10.26
   2  -5   5  214.71   10.09
  -2   5  -5  214.28   10.35
   2  -5   5  221.13   10.10
  -2   5  -6  370.47   16.82
  -2   5  -6  399.93   16.54
   2  -5   6  371.91   15.73
  -2   5  -6  365.54   16.16
  -2   5  -6  374.39   15.94
   2  -5   6  359.75   15.60
   2  -5   6  369.91   16.31
   2  -5   6  386.72   16.31
   2  -5   6  382.07   16.36
  -2   5  -6  368.26   16.61
   2  -5   7    0.21    0.71
  -2   5  -7    0.53    0.86
   2  -5   7    1.44    0.75
  -2   5  -7   -0.25    0.66
   2  -5   7   -0.35    0.67
   2  -5   7    0.36    0.69
  -2   5  -7    0.75    0.74
  -2   5  -7    1.45    0.96
   2  -5   7   -0.20    0.80
  -2   5  -8   58.97    3.90
   2  -5   8   57.39    3.51
   2  -5   8   61.49    3.55
   2  -5   8   64.55    4.14
  -2   5  -8   64.53    4.45
   2  -5   8   62.46    4.26
   2  -5   8   63.20    4.32
   2  -5   8   61.60    3.51
  -2   5  -8   58.67    3.90
  -2   5  -8   64.48    3.78
  -2   5  -9    1.56    1.06
  -2   5  -9    1.20    1.01
   2  -5   9    1.45    0.88
   2  -5   9    2.75    1.03
   2  -5   9    3.93    1.14
   2  -5   9    2.44    1.44
   2  -5   9    1.59    0.89
  -2   5  -9    2.59    1.20
   2  -5   9    2.91    1.26
   2  -5   9    2.05    1.00
   2  -5   9    3.07    0.93
  -2   5  -9    1.64    0.98
   2  -5  10    1.69    1.03
   2  -5  10    3.14    1.02
  -2   5 -10    1.69    0.91
   2  -5  10    3.08    1.44
  -2   5 -10    1.65    1.03
  -2   5 -10    2.19    1.08
   2  -5  10    4.05    0.98
   2  -5  10    2.43    1.15
  -2   5 -10    2.15    1.07
   2  -5  10    3.07    1.15
  -2   5 -11    1.80    1.13
  -2   5 -11    0.19    0.98
  -2   5 -11    0.21    1.08
   2  -5  11    1.25    1.13
   2  -5  11   -0.16    0.88
   2  -5  11    2.14    1.09
   2  -5  11    2.60    1.41
  -2   5 -11    1.86    0.95
  -2   5 -12   25.68    2.23
  -2   5 -12   28.87    2.56
   2  -5  12   21.37    2.00
   2  -5  12   25.56    2.37
   2  -5  12   24.54    2.18
   2  -5  12   24.90    2.30
  -2   5 -12   22.34    2.24
  -2   5 -12   24.54    2.46
   2  -5  12   31.35    2.95
   2  -5  13    6.92    1.18
   2  -5  13   10.07    1.63
   2  -5  13    7.52    1.32
  -2   5 -13    9.47    1.42
  -2   5 -13    7.24    1.46
  -2   5 -13    7.46    1.44
   2  -5  13   10.83    1.93
  -2   5 -14    8.43    1.10
   2  -5  14    7.69    1.09
   2  -5  14    7.77    1.35
   2  -5  14    8.24    1.61
   2  -5  14    9.30    1.27
  -2   5 -14   10.33    1.28
  -2   5 -14    9.95    1.47
  -2   5 -14    7.09    1.33
   2  -5  15   13.64    1.34
  -2   5 -15   13.86    1.52
   2  -5  15   11.99    1.39
   2  -5  15   12.71    1.65
   2  -5  15   15.17    1.82
  -2   5 -15   15.89    1.56
   2  -5  16    2.34    0.56
   2  -5  16    4.17    0.82
   2  -5  16    4.99    1.09
  -2   5 -16    3.74    0.78
  -2   5 -16    5.15    0.89
   2  -5  16    3.16    0.94
   2  -5  17   38.30    2.17
  -2   4  19   34.63    2.21
   2  -4 -19   35.36    2.27
   2  -4 -19   33.61    2.14
   2  -4 -19   34.21    2.03
   2  -4 -19   28.96    1.93
  -2   4  19   36.93    2.15
  -2   4  19   39.78    2.20
   2  -4 -18    2.43    1.03
  -2   4  18    1.64    0.95
  -2   4  18    2.90    0.95
   2  -4 -18    1.41    0.72
   2  -4 -18    1.65    0.72
  -2   4  18    2.36    0.84
   2  -4 -17    6.79    1.45
  -2   4  17    4.24    1.10
   2  -4 -17    6.21    1.18
   2  -4 -17    5.14    1.08
  -2   4  17    6.74    1.43
   2  -4 -16    7.96    1.40
   2  -4 -16    9.11    1.50
  -2   4  16    8.55    1.49
   2  -4 -16    6.25    1.30
  -2   4  16    5.24    1.04
   2  -4 -16    7.40    1.54
  -2   4  16   10.01    1.65
   2  -4 -16    9.98    1.07
  -2   4  16    8.99    1.49
  -2   4  16   10.12    1.78
   2  -4 -15   44.63    3.18
   2  -4 -15   44.53    3.24
  -2   4  15   40.84    3.10
   2  -4 -15   48.65    3.24
  -2   4  15   38.87    3.19
  -2   4  15   45.85    3.53
   2  -4 -15   42.95    2.61
   2  -4 -15   44.92    2.94
  -2   4  15   41.92    3.31
   2  -4 -15   39.80    3.50
  -2   4  15   37.36    2.73
  -2   4  15   37.48    3.06
   2  -4 -14   56.11    3.74
   2  -4 -14   55.96    3.86
  -2   4  14   59.83    3.98
  -2   4  14   61.16    3.80
   2  -4 -14   59.46    3.77
  -2   4  14   52.81    3.81
   2  -4 -14   58.16    3.56
   2  -4 -14   57.84    4.22
  -2   4  14   52.12    3.34
  -2   4  14   47.83    3.63
   2  -4 -14   54.18    3.16
  -2   4  13   57.98    5.36
  -2   4  13   74.97    4.39
  -2   4  13   62.77    4.03
   2  -4 -13   66.57    4.13
  -2   4  13   60.78    4.23
  -2   4  13   59.84    5.09
   2  -4 -13   71.43    4.08
  -2   4  13   60.73    3.69
   2  -4 -13   69.21    3.65
  -2   4  13   67.33    5.28
   2  -4 -13   66.50    4.13
   2  -4 -13   70.74    4.31
  -2   4  12   52.98    3.47
   2  -4 -12   52.45    3.50
  -2   4  12   55.26    3.70
  -2   4  12   45.13    4.27
   2  -4 -12   52.06    3.43
  -2   4  12   55.73    3.67
  -2   4  12   47.79    4.34
   2  -4 -12   59.18    3.73
   2  -4 -12   56.75    3.62
  -2   4  12   51.79    4.88
  -2   4  11   13.18    2.36
   2  -4 -11   16.88    1.69
  -2   4  11   16.51    1.88
  -2   4  11   15.77    2.33
   2  -4 -11   14.95    1.75
   2  -4 -11   15.26    1.77
  -2   4  11   20.99    2.57
  -2   4  11   15.73    1.81
   2  -4 -11   15.66    1.71
  -2   4  11   16.87    1.78
   2  -4 -11   17.07    1.79
   2  -4 -10   94.99    5.19
  -2   4  10  101.33    5.47
   2  -4 -10  107.46    5.43
   2  -4 -10   98.21    5.28
  -2   4  10  107.71    6.90
  -2   4  10  104.80    5.42
  -2   4  10  100.08    5.21
   2  -4 -10  101.14    5.32
  -2   4  10  116.87    6.56
   2  -4  -9   72.90    3.98
   2  -4  -9   66.78    3.56
  -2   4   9   74.79    4.86
   2  -4  -9   66.43    3.81
  -2   4   9   75.14    5.27
  -2   4   8  661.16   28.12
   2  -4  -8  668.10   26.55
  -2   4   8  660.32   27.42
   2  -4  -8  626.37   26.08
   2  -4  -7  132.87    6.17
  -2   4   7  131.85    7.30
  -2   4   7  140.18    6.77
   2  -4  -7  117.04    5.62
   2  -4  -6   50.19    2.97
   2  -4  -6   43.40    2.29
  -2   4   6   54.58    3.29
   2  -4  -6   46.76    2.48
  -2   4   5  112.48    5.37
   2  -4  -5  113.89    4.97
   2  -4  -5  109.44    5.07
   2  -4  -4   28.60    1.53
   2  -4  -4   23.15    1.19
  -2   4   4   26.56    2.00
  -2   4   4   25.92    1.82
   2  -4  -3  274.43   10.67
   2  -4  -3  248.71   10.30
  -2   4   3  262.26   12.02
  -2   4   3  263.41   11.04
   2  -4  -2  575.01   23.39
  -2   4   2  585.14   24.78
  -2   4   2  591.95   23.58
  -2   4   2  587.05   23.76
   2  -4  -1    4.31    0.69
  -2   4   1    2.05    0.74
  -2   4   1    3.70    0.71
   2  -4   0  143.79    6.89
   2  -4   0  158.94    6.78
  -2   4   0  140.06    7.58
  -2   4   0  162.14    6.90
   2  -4   1   56.78    3.23
   2  -4   1   61.87    3.15
  -2   4  -1   57.52    3.99
  -2   4  -1   56.81    3.20
   2  -4   2   23.13    1.89
   2  -4   2   25.77    1.88
  -2   4  -2   28.64    2.77
  -2   4  -2   27.51    1.96
  -2   4  -3    0.26    0.63
   2  -4   3   -0.12    0.76
  -2   4  -3   -0.23    1.17
   2  -4   3   -0.35    0.70
  -2   4  -4  168.24    7.86
   2  -4   4  172.10    7.77
  -2   4  -4  166.47    8.78
   2  -4   4  160.52    7.71
   2  -4   5   17.39    1.73
   2  -4   5   12.72    1.42
   2  -4   5   19.70    1.71
  -2   4  -5   15.76    2.17
  -2   4  -5   16.85    1.78
  -2   4  -6  304.57   13.35
   2  -4   6  285.09   12.59
   2  -4   6  306.89   12.64
   2  -4   7   45.50    3.16
   2  -4   7   42.89    3.12
   2  -4   7   46.91    3.28
  -2   4  -7   48.11    3.07
   2  -4   7   37.93    2.58
  -2   4  -7   49.16    3.64
   2  -4   8   14.70    1.91
  -2   4  -8   12.81    1.41
  -2   4  -8   11.83    1.54
   2  -4   8   11.62    1.31
  -2   4  -8   12.34    1.88
   2  -4   8   17.60    1.87
   2  -4   8   15.87    1.95
   2  -4   8   11.26    1.65
   2  -4   8   12.42    1.37
   2  -4   8   12.65    1.38
   2  -4   9    7.71    1.50
   2  -4   9   10.26    1.36
   2  -4   9    9.77    1.33
   2  -4   9    8.17    1.36
   2  -4   9   10.07    1.71
  -2   4  -9   10.54    1.57
  -2   4  -9   10.66    1.49
  -2   4  -9    7.85    1.23
   2  -4   9    7.65    1.15
   2  -4   9    7.21    1.38
  -2   4  -9   11.92    1.81
   2  -4  10    1.07    0.93
  -2   4 -10    0.31    0.77
   2  -4  10   -0.75    0.94
   2  -4  10    0.72    0.86
   2  -4  10    0.16    1.00
   2  -4  10    0.49    1.20
  -2   4 -10    1.20    1.10
  -2   4 -10   -0.19    0.85
   2  -4  10    0.26    0.69
  -2   4 -10   -0.29    1.00
   2  -4  10    1.10    0.89
  -2   4 -11  162.05    8.51
   2  -4  11  191.10    9.17
   2  -4  11  170.01    8.31
  -2   4 -11  191.05    8.61
  -2   4 -11  176.35    8.22
   2  -4  11  162.61    8.00
  -2   4 -11  161.80    9.19
   2  -4  11  164.30    8.07
   2  -4  12  125.41    6.98
   2  -4  12  118.18    6.11
  -2   4 -12  114.83    6.49
  -2   4 -12  121.50    6.47
  -2   4 -12  127.14    6.26
  -2   4 -12  124.73    6.52
   2  -4  12  116.73    6.12
  -2   4 -13    3.44    1.29
  -2   4 -13    2.96    1.17
  -2   4 -13    3.58    1.23
  -2   4 -13    3.10    0.89
   2  -4  13    4.16    1.24
   2  -4  13    5.97    1.60
   2  -4  13    3.19    1.09
   2  -4  13    3.85    1.15
   2  -4  14    7.93    1.28
   2  -4  14    5.17    1.26
   2  -4  14    9.10    1.82
   2  -4  14    7.05    1.23
   2  -4  14    8.72    1.54
  -2   4 -14    6.34    1.33
  -2   4 -14    7.82    1.41
  -2   4 -14    5.02    1.30
   2  -4  15   15.14    1.55
   2  -4  15   17.07    1.79
   2  -4  15   20.66    2.17
   2  -4  15   15.27    1.67
   2  -4  15   20.23    1.76
  -2   4 -15   21.34    1.99
  -2   4 -15   17.41    1.71
  -2   4 -15   19.89    1.87
   2  -4  15   20.10    2.10
   2  -4  16    8.69    1.40
   2  -4  16    9.15    1.38
   2  -4  16    8.22    1.21
   2  -4  16    7.22    0.95
  -2   4 -16    9.06    1.30
  -2   4 -16    8.33    1.13
   2  -4  17   21.23    1.69
   2  -4  17   18.68    1.65
  -2   4 -17   21.37    1.48
  -2   4 -17   22.37    1.64
   2  -4  17   21.14    1.54
  -2   3  19    5.34    0.87
   2  -3 -19    6.81    1.16
   2  -3 -19    7.71    1.00
  -2   3  19    4.96    0.86
  -2   3  19    6.00    0.90
   2  -3 -19    5.96    0.81
   2  -3 -18    3.81    1.01
   2  -3 -18    2.57    0.82
   2  -3 -18    3.29    1.15
  -2   3  18    1.22    0.92
  -2   3  18    1.90    0.86
  -2   3  18    4.00    0.99
  -2   3  18    3.87    0.78
  -2   3  17   25.40    1.99
  -2   3  17   21.63    2.13
   2  -3 -17   30.17    2.23
   2  -3 -17   27.83    2.36
  -2   3  17   29.44    2.52
   2  -3 -17   33.26    2.86
  -2   3  17   25.51    2.46
  -2   3  17   24.37    2.23
   2  -3 -17   23.52    2.01
  -2   3  16    9.64    1.41
   2  -3 -16   12.16    1.20
  -2   3  16   10.54    1.78
   2  -3 -16   12.96    1.73
   2  -3 -16   11.64    1.59
  -2   3  16   12.27    1.86
   2  -3 -16   12.92    2.09
   2  -3 -16   10.60    1.55
  -2   3  16   11.99    1.73
  -2   3  15   41.74    2.91
   2  -3 -15   50.31    3.48
   2  -3 -15   41.91    3.18
   2  -3 -15   44.94    2.88
   2  -3 -15   47.43    2.73
  -2   3  15   45.86    3.64
  -2   3  15   36.94    3.17
  -2   3  15   42.39    3.39
   2  -3 -15   38.95    3.62
  -2   3  15   40.89    3.20
   2  -3 -15   50.15    3.27
  -2   3  14  259.87   11.89
   2  -3 -14  255.79   11.63
   2  -3 -14  265.50   11.79
   2  -3 -14  260.61   11.31
  -2   3  14  232.15   11.69
  -2   3  14  267.17   12.16
   2  -3 -14  240.00   10.89
   2  -3 -14  261.77   11.59
  -2   3  14  242.58   11.55
  -2   3  14  256.80   11.33
  -2   3  13   29.29    3.57
  -2   3  13   34.41    2.83
   2  -3 -13   31.76    2.64
   2  -3 -13   35.21    2.82
   2  -3 -13   30.83    2.43
  -2   3  13   33.07    3.55
   2  -3 -13   28.71    2.11
  -2   3  13   32.67    2.43
  -2   3  13   31.76    2.79
  -2   3  13   29.23    3.44
  -2   3  13   34.89    2.70
   2  -3 -13   31.49    2.59
  -2   3  12   10.80    2.25
  -2   3  12    9.85    1.53
   2  -3 -12   11.14    1.58
   2  -3 -12    9.93    1.53
  -2   3  12    8.61    1.44
  -2   3  12   10.66    2.03
  -2   3  12    6.93    1.84
   2  -3 -12    9.66    1.12
  -2   3  12    9.78    1.26
   2  -3 -12    9.95    1.45
  -2   3  12    7.37    1.37
   2  -3 -12   10.12    1.45
  -2   3  11   40.09    3.80
  -2   3  11   28.61    2.45
   2  -3 -11   31.70    2.46
   2  -3 -11   33.39    2.57
   2  -3 -11   31.05    2.31
  -2   3  11   30.21    2.54
  -2   3  11   35.57    3.34
  -2   3  11   32.44    3.27
   2  -3 -11   29.67    2.38
  -2   3  11   32.64    2.26
  -2   3  10   85.53    4.80
   2  -3 -10   90.78    4.78
   2  -3 -10   97.05    4.91
   2  -3 -10   90.09    4.74
  -2   3  10   92.97    5.70
   2  -3 -10   86.79    4.64
  -2   3  10   85.97    6.04
  -2   3  10   84.37    5.66
   2  -3 -10   94.25    4.53
  -2   3   9   28.55    2.72
   2  -3  -9   25.39    1.76
  -2   3   9   22.56    2.38
  -2   3   9   27.83    2.97
  -2   3   8  390.37   16.23
   2  -3  -8  356.72   14.89
  -2   3   8  373.02   16.07
  -2   3   8  374.44   16.69
   2  -3  -8  348.76   15.08
   2  -3  -7   49.24    2.54
  -2   3   7   46.32    3.26
   2  -3  -7   46.65    2.80
   2  -3  -6  760.71   31.66
  -2   3   6  868.56   32.95
   2  -3  -6  808.15   31.91
   2  -3  -6  872.69   32.47
  -2   3   6  851.31   32.92
   2  -3  -5  763.62   26.33
  -2   3   5  727.41   27.19
  -2   3   5  736.58   26.57
   2  -3  -5  669.14   25.46
   2  -3  -5  601.02   25.26
   2  -3  -5  658.88   25.63
  -2   3   4  706.19   29.41
  -2   3   4  754.05   28.83
   2  -3  -4  735.33   28.05
   2  -3  -4  681.26   28.02
  -2   3   4  698.42   28.38
   2  -3  -4  712.43   28.15
  -2   3   3  337.26   14.13
  -2   3   3  357.20   15.01
  -2   3   3  355.08   14.34
   2  -3  -3  342.58   13.83
  -2   3   2 1995.67   77.08
   2  -3  -2 1937.93   76.78
   2  -3  -1    2.26    0.69
   2  -3  -1    1.53    0.47
  -2   3   0   45.02    2.36
   2  -3   0   45.31    2.35
  -2   3   0   45.20    3.27
   2  -3   1  297.20   12.49
  -2   3  -1  309.65   12.43
   2  -3   1  301.09   12.37
  -2   3  -1  277.01   13.22
   2  -3   2    2.50    0.82
  -2   3  -2    2.26    0.67
  -2   3  -2    3.19    1.24
   2  -3   2    2.35    0.71
  -2   3  -3  224.51   10.94
   2  -3   3  233.53   10.05
   2  -3   3  237.74   10.10
   2  -3   4  549.42   22.57
  -2   3  -4  555.95   23.65
   2  -3   4  538.91   22.57
  -2   3  -4  553.58   22.38
   2  -3   4  560.27   22.57
   2  -3   5  398.43   16.94
  -2   3  -5  420.08   16.89
   2  -3   5  413.21   17.02
   2  -3   5  396.41   17.03
   2  -3   5  384.64   16.84
  -2   3  -5  451.66   18.36
   2  -3   6  126.19    5.97
  -2   3  -6  112.90    6.45
   2  -3   6  129.50    5.93
  -2   3  -6  128.08    5.85
   2  -3   7  188.30    9.12
  -2   3  -7  194.37    8.95
  -2   3  -7  186.00    9.71
   2  -3   7  210.52    9.12
   2  -3   7  198.80    9.24
   2  -3   8    0.19    0.75
   2  -3   8    0.98    0.88
   2  -3   8    0.50    0.84
   2  -3   8   -0.11    0.65
  -2   3  -8    0.65    0.84
  -2   3  -8    0.52    0.84
   2  -3   9  672.41   28.02
  -2   3  -9  654.24   27.30
   2  -3   9  652.75   28.20
   2  -3   9  690.85   27.51
   2  -3   9  697.16   27.47
   2  -3   9  635.15   28.30
  -2   3  -9  668.41   27.77
  -2   3  -9  686.70   27.58
  -2   3  -9  689.88   28.04
   2  -3   9  671.13   27.35
   2  -3  10    1.83    1.11
   2  -3  10    2.31    1.00
  -2   3 -10    2.35    0.80
  -2   3 -10    2.45    1.00
  -2   3 -10    3.29    0.95
  -2   3 -10    3.59    1.06
   2  -3  10    3.38    0.94
   2  -3  10    2.39    0.90
   2  -3  10    1.57    0.76
   2  -3  10    2.17    1.01
  -2   3 -11   82.09    4.60
   2  -3  11   83.55    5.42
   2  -3  11   83.75    5.63
  -2   3 -11   91.38    5.10
  -2   3 -11   92.54    4.85
   2  -3  11   97.24    5.07
   2  -3  11   92.42    4.83
   2  -3  11   87.79    4.77
   2  -3  12    2.12    1.18
   2  -3  12    1.28    1.35
   2  -3  12    1.90    0.98
  -2   3 -12    1.89    1.07
  -2   3 -12    2.39    1.15
  -2   3 -12    3.92    1.04
   2  -3  12    2.92    1.08
   2  -3  13   79.75    4.99
   2  -3  13   71.65    4.32
   2  -3  13   61.53    3.99
  -2   3 -13   69.14    4.35
  -2   3 -13   70.14    4.13
  -2   3 -13   72.76    4.36
   2  -3  13   67.36    4.00
   2  -3  13   65.87    4.10
  -2   3 -14    5.16    1.29
  -2   3 -14    4.28    1.21
  -2   3 -14    4.02    1.03
   2  -3  14    4.13    1.14
   2  -3  14    5.29    1.68
   2  -3  14    4.36    1.08
   2  -3  14    5.20    1.34
   2  -3  14    4.77    1.22
   2  -3  15   11.44    1.52
   2  -3  15    9.03    1.27
   2  -3  15   13.21    1.64
   2  -3  15   12.12    1.83
   2  -3  15    9.62    1.75
  -2   3 -15   11.98    1.52
  -2   3 -15    7.88    1.42
   2  -3  16   18.29    2.09
   2  -3  16   21.75    1.88
   2  -3  16   21.19    1.68
   2  -3  16   24.74    2.01
   2  -3  16   21.45    2.19
  -2   3 -16   26.13    1.98
  -2   3 -16   23.66    1.96
   2  -3  17  163.13    6.89
   2  -3  17  159.30    7.21
   2  -3  17  151.63    7.21
   2  -3  17  150.78    6.92
  -2   3 -17  141.98    6.80
   2  -3  18    8.56    1.05
  -2   3 -18    9.26    1.00
   2  -3  18    9.64    0.96
  -2   2  19   -0.09    0.59
  -2   2  19    0.09    0.55
   2  -2 -19    0.14    0.79
  -2   2  19    0.57    0.66
   2  -2 -19   -0.07    0.46
  -2   2  18   56.40    3.34
  -2   2  18   56.35    3.09
  -2   2  18   51.53    3.21
   2  -2 -18   52.46    3.70
  -2   2  18   51.11    3.38
  -2   2  18   64.34    3.56
  -2   2  17   -0.91    1.30
   2  -2 -17    0.13    0.74
  -2   2  17    0.79    0.85
  -2   2  17    1.08    1.04
  -2   2  17   -0.19    1.01
  -2   2  17    0.48    0.97
   2  -2 -17    0.71    1.14
  -2   2  16   35.52    3.11
   2  -2 -16   41.60    2.90
  -2   2  16   40.29    2.78
   2  -2 -16   36.67    2.35
  -2   2  16   39.66    3.25
   2  -2 -16   41.07    2.78
  -2   2  16   38.81    3.01
   2  -2 -16   38.71    3.50
  -2   2  15   89.86    5.44
   2  -2 -15  106.24    5.31
  -2   2  15   88.02    5.00
   2  -2 -15   90.14    4.60
  -2   2  15   90.77    5.58
  -2   2  15   94.04    5.32
   2  -2 -15   90.71    5.04
   2  -2 -15  101.79    6.19
   2  -2 -14   24.02    2.31
  -2   2  14   24.03    2.40
   2  -2 -14   26.45    1.97
  -2   2  14   28.87    2.71
  -2   2  14   30.81    2.79
  -2   2  14   25.27    2.24
  -2   2  14   23.82    2.37
   2  -2 -14   26.12    2.30
  -2   2  13   36.55    4.04
  -2   2  13   40.66    3.18
   2  -2 -13   38.11    2.91
   2  -2 -13   38.07    2.60
  -2   2  13   42.90    4.10
  -2   2  13   41.33    2.82
  -2   2  13   36.31    2.97
   2  -2 -13   37.06    2.43
  -2   2  13   35.81    3.81
  -2   2  13   46.52    3.41
   2  -2 -13   37.96    2.83
  -2   2  12    1.95    1.31
  -2   2  12    1.85    0.94
   2  -2 -12    1.46    0.94
  -2   2  12    1.48    0.85
  -2   2  12    2.07    1.23
  -2   2  12    1.74    1.24
   2  -2 -12    2.64    0.73
   2  -2 -12    1.10    0.85
   2  -2 -12    1.97    0.80
  -2   2  12    2.44    0.89
  -2   2  11   15.96    2.58
  -2   2  11   19.01    1.91
   2  -2 -11   16.35    1.57
  -2   2  11   21.29    1.77
   2  -2 -11   20.03    1.84
   2  -2 -11   18.89    1.83
  -2   2  11   22.25    2.70
   2  -2 -11   21.01    1.68
  -2   2  11   16.05    1.81
  -2   2  11   15.73    2.27
  -2   2  10    1.90    1.20
   2  -2 -10    2.52    0.82
   2  -2 -10    1.87    0.62
  -2   2  10    2.43    1.22
  -2   2  10    3.13    1.40
   2  -2 -10    2.08    0.77
   2  -2  -9   97.45    4.74
  -2   2   9  101.28    5.85
  -2   2   9  105.98    5.85
  -2   2   9   97.52    6.13
   2  -2  -8   48.81    2.58
  -2   2   8   45.09    3.37
  -2   2   8   51.41    3.43
  -2   2   8   49.82    3.72
  -2   2   8   45.18    3.68
   2  -2  -7    7.56    0.76
  -2   2   7    6.12    1.32
  -2   2   7    6.28    1.27
   2  -2  -7    7.62    0.87
  -2   2   7    8.65    1.61
   2  -2  -6  138.24    6.04
  -2   2   6  143.10    6.89
  -2   2   6  153.29    6.92
  -2   2   6  145.91    7.24
   2  -2  -6  142.84    6.40
   2  -2  -5  124.61    5.34
  -2   2   5  149.33    6.42
  -2   2   5  149.62    6.77
  -2   2   5  145.05    6.83
   2  -2  -5  148.18    6.11
   2  -2  -5  142.88    5.62
   2  -2  -4 1279.19   52.80
  -2   2   4 1493.08   53.73
   2  -2  -4 1342.54   52.86
  -2   2   4 1492.42   54.17
   2  -2  -4 1592.05   53.69
  -2   2   4 1533.48   54.33
   2  -2  -4 1414.74   53.01
   2  -2  -3  111.51    4.68
  -2   2   3  129.05    5.33
   2  -2  -3  122.53    4.86
  -2   2   3  114.55    4.94
   2  -2  -3  127.56    5.40
  -2   2   3  137.36    5.97
   2  -2  -3  112.21    4.77
  -2   2   2 4819.75  188.64
   2  -2  -2 4914.84  188.60
  -2   2   2 4833.85  189.36
   2  -2  -2 5048.54  189.09
   2  -2  -2 4756.00  188.43
  -2   2   2 4772.64  188.75
   2  -2  -1 1565.14   62.63
   2  -2  -1 1595.43   62.38
  -2   2   1 1582.55   63.37
  -2   2   1 1607.52   62.38
   2  -2   0    0.75    0.43
   2  -2   0   -0.17    0.61
  -2   2   0    0.56    0.99
  -2   2   0    0.13    0.33
  -2   2  -1  135.37    6.37
  -2   2  -1  113.28    6.04
   2  -2   1  129.88    5.64
   2  -2   1  119.73    5.34
  -2   2  -2  706.18   27.72
   2  -2   2  649.66   27.83
   2  -2   2  741.45   28.09
  -2   2  -2  691.66   28.81
   2  -2   2  711.25   27.97
   2  -2   3  309.48   13.10
   2  -2   3  320.28   12.89
  -2   2  -3  307.59   12.89
  -2   2  -3  306.70   13.93
   2  -2   3  317.11   13.08
   2  -2   3  315.74   13.07
   2  -2   3  324.02   13.16
  -2   2  -3  320.75   14.10
   2  -2   4   26.95    1.93
   2  -2   4   27.91    1.79
  -2   2  -4   28.87    1.80
  -2   2  -4   31.73    2.66
   2  -2   4   27.88    1.91
   2  -2   4   28.49    1.88
   2  -2   5   45.02    2.66
  -2   2  -5   46.17    2.63
  -2   2  -5   50.86    3.65
   2  -2   5   47.89    2.78
  -2   2  -5   51.43    3.35
   2  -2   5   42.79    2.60
   2  -2   6  183.45    8.22
  -2   2  -6  198.76    9.28
   2  -2   6  188.27    8.51
  -2   2  -6  193.61    8.42
   2  -2   6  198.73    8.66
   2  -2   6  194.91    8.50
   2  -2   6  159.22    9.01
  -2   2  -7   24.73    2.46
   2  -2   7   21.12    1.93
   2  -2   7   20.25    1.98
   2  -2   7   20.95    1.85
   2  -2   7   21.85    2.54
  -2   2  -7   25.86    1.97
  -2   2  -8   12.85    1.48
   2  -2   8   10.28    1.36
   2  -2   8    9.55    1.44
   2  -2   8   12.11    1.96
  -2   2  -8   13.45    1.93
  -2   2  -9  332.84   13.75
   2  -2   9  304.81   14.89
   2  -2   9  308.28   14.07
  -2   2  -9  280.87   13.45
   2  -2   9  318.86   13.67
   2  -2   9  313.28   13.15
   2  -2  10   13.76    1.42
  -2   2 -10   11.36    1.58
  -2   2 -10   11.58    1.29
   2  -2  10   12.90    1.40
   2  -2  10   12.33    1.57
  -2   2 -10   11.74    1.37
  -2   2 -10   10.24    1.54
  -2   2 -10   12.47    1.47
   2  -2  10   11.51    2.26
   2  -2  10   13.31    1.84
   2  -2  10   12.60    1.53
   2  -2  10   14.55    1.97
  -2   2 -11   32.26    2.73
  -2   2 -11   27.75    2.63
   2  -2  11   35.13    2.48
   2  -2  11   31.15    3.66
   2  -2  11   31.96    2.98
  -2   2 -11   36.26    2.42
  -2   2 -11   34.92    2.86
  -2   2 -11   34.01    2.63
  -2   2 -11   34.48    2.45
   2  -2  11   31.81    2.45
   2  -2  11   32.59    3.14
  -2   2 -12  565.50   22.94
  -2   2 -12  522.03   22.78
   2  -2  12  472.54   24.46
   2  -2  12  518.09   23.26
  -2   2 -12  524.34   22.22
  -2   2 -12  572.20   22.72
   2  -2  12  547.34   22.36
   2  -2  12  564.15   22.55
  -2   2 -12  522.76   23.02
   2  -2  12  532.06   22.44
   2  -2  12  513.46   23.67
  -2   2 -13   48.73    3.40
  -2   2 -13   38.43    3.07
  -2   2 -13   44.28    2.83
   2  -2  13   31.65    3.31
   2  -2  13   34.48    2.76
  -2   2 -13   43.44    3.10
   2  -2  13   40.75    2.99
   2  -2  13   40.92    2.84
   2  -2  13   41.28    2.97
  -2   2 -13   35.53    2.90
   2  -2  13   40.21    3.68
   2  -2  14    9.25    1.54
  -2   2 -14   11.22    1.60
  -2   2 -14   12.20    1.86
  -2   2 -14   10.72    1.73
   2  -2  14   11.76    2.02
   2  -2  14   12.43    1.53
   2  -2  14   11.87    1.69
   2  -2  14    8.41    1.19
  -2   2 -14   12.71    1.64
  -2   2 -14    9.67    1.49
   2  -2  15   17.74    2.24
   2  -2  15   20.15    2.28
  -2   2 -15   14.50    1.76
  -2   2 -15   18.70    2.15
  -2   2 -15   20.82    2.17
   2  -2  15   17.84    1.74
   2  -2  15   17.53    1.97
  -2   2 -15   18.20    1.86
   2  -2  15   17.17    1.95
   2  -2  16  134.03    6.97
   2  -2  16  143.55    7.07
  -2   2 -16  143.32    6.88
  -2   2 -16  140.32    6.74
   2  -2  16  135.24    6.59
   2  -2  16  122.34    6.21
  -2   2 -16  133.81    6.52
   2  -2  16  133.89    6.55
   2  -2  17   24.54    1.92
   2  -2  17   23.60    1.90
  -2   2 -17   27.17    2.15
  -2   2 -17   21.64    1.88
   2  -2  17   28.90    2.21
   2  -2  17   26.57    2.26
   2  -2  18    1.86    0.68
   2  -2  18    3.14    0.93
   2  -2  18    2.85    0.67
  -2   1  19   20.96    1.36
  -2   1  19   16.86    1.37
   2  -1 -19   18.09    1.79
   2  -1 -19   15.12    1.17
  -2   1  19   18.05    1.49
   2  -1 -18    6.48    0.98
   2  -1 -18    7.34    1.45
  -2   1  18    8.12    1.29
  -2   1  18    5.85    1.14
  -2   1  18    6.67    1.12
   2  -1 -18    5.19    1.08
  -2   1  18    6.17    1.00
  -2   1  18    4.80    1.05
   2  -1 -17  123.29    6.78
  -2   1  17  132.90    6.45
  -2   1  17  118.82    6.10
  -2   1  17  112.06    6.23
   2  -1 -17  122.22    6.09
   2  -1 -17  111.49    5.69
  -2   1  17  115.40    5.87
   2  -1 -16  124.69    7.03
  -2   1  16  110.58    6.16
   2  -1 -16  107.49    5.67
  -2   1  16  130.52    6.62
  -2   1  16  121.00    6.50
   2  -1 -16  113.65    5.42
   2  -1 -16  116.94    6.20
   2  -1 -16  118.48    5.90
  -2   1  16  119.26    6.03
   2  -1 -15    2.02    1.46
  -2   1  15    0.70    1.07
  -2   1  15    0.90    1.21
   2  -1 -15    2.68    0.89
   2  -1 -15    2.70    1.22
   2  -1 -15    0.98    0.95
  -2   1  15    2.73    1.09
   2  -1 -15    1.18    0.71
   2  -1 -14   40.35    2.63
  -2   1  14   45.74    3.55
  -2   1  14   43.85    3.47
   2  -1 -14   48.33    3.10
   2  -1 -14   47.70    3.37
   2  -1 -14   43.36    3.07
  -2   1  14   39.47    3.01
  -2   1  13    1.46    0.93
   2  -1 -13    0.33    0.72
   2  -1 -13    1.14    1.01
   2  -1 -13    0.17    0.83
  -2   1  13    0.44    1.07
  -2   1  13    1.77    0.98
  -2   1  13    1.57    1.27
  -2   1  13   -0.21    1.22
   2  -1 -13    0.31    0.81
  -2   1  13    0.39    1.16
  -2   1  13    1.26    1.16
  -2   1  12    3.93    1.61
  -2   1  12    6.23    1.83
   2  -1 -12    3.25    0.85
   2  -1 -12    4.71    1.13
  -2   1  12    6.23    1.38
   2  -1 -12    6.45    1.18
   2  -1 -12    5.81    1.29
  -2   1  12    5.04    1.10
   2  -1 -12    3.44    0.76
  -2   1  12    9.84    2.03
  -2   1  12    5.91    1.35
  -2   1  12    3.82    1.07
  -2   1  12    2.45    1.37
  -2   1  11   14.58    1.74
  -2   1  11   16.77    2.37
  -2   1  11   13.17    1.63
   2  -1 -11   15.82    1.71
   2  -1 -11   11.61    1.48
   2  -1 -11   14.52    1.53
   2  -1 -11   15.31    1.48
  -2   1  11   17.90    2.62
  -2   1  11   12.33    1.41
  -2   1  11   13.08    2.14
   2  -1 -10   35.90    2.66
   2  -1 -10   48.12    2.90
   2  -1 -10   38.49    2.50
  -2   1  10   41.91    3.74
  -2   1  10   43.91    3.61
  -2   1  10   41.04    3.46
   2  -1  -9   78.06    3.88
  -2   1   9   73.68    4.84
  -2   1   9   76.05    4.79
   2  -1  -8    0.90    0.46
  -2   1   8    1.12    0.95
  -2   1   8    1.37    0.94
   2  -1  -7   97.33    4.32
  -2   1   7   87.42    5.28
   2  -1  -7   89.34    4.29
  -2   1   7   98.98    5.08
  -2   1   7   97.15    5.13
   2  -1  -6   84.79    3.68
   2  -1  -6   75.80    3.84
  -2   1   6   81.19    4.62
  -2   1   6   84.16    4.36
  -2   1   6   80.95    4.40
   2  -1  -5  231.99    9.19
   2  -1  -5  217.57    9.52
  -2   1   5  231.47   10.17
  -2   1   5  225.33    9.84
  -2   1   5  216.83    9.82
   2  -1  -4 2693.24  104.97
  -2   1   4 2628.35  105.38
   2  -1  -4 2651.79  104.45
  -2   1   4 2767.07  105.10
   2  -1  -3  698.04   27.88
   2  -1  -3  748.33   28.51
  -2   1   3  761.38   28.77
  -2   1   3  752.19   28.45
   2  -1  -3  702.43   27.98
  -2   1   2 1000.49   39.24
  -2   1   2 1018.47   39.09
   2  -1  -2 1009.50   39.01
  -2   1   2  928.96   38.72
   2  -1  -2  969.51   38.66
  -2   1   2  969.41   38.44
   2  -1  -2 1027.94   38.61
  -2   1   1  747.93   29.59
[truncated: 969,999 more chars]
