# Supplementary material for: Azetidinylideneketenimines as a Multimodal Synthetic Platform: Coordination Chemistry and Cycloaddition‐Triggered Transformations
Source: Angew Chem Int Ed Engl. 2026 Mar 30;65(20):e1569919. doi: 10.1002/anie.1569919 (PMC13159403; doi:10.1002/anie.1569919)
Supplement: Supplementary file 2 — Supporting File 2: anie72019‐sup‐0002‐Data.zip. [file ANIE-65-e1569919-s001.zip › Cpd_13_CCDC2523266_si145a_auto_2.cif]

 
data_si145a_auto
 
_audit_creation_method            'SHELXL-2019/3'
_shelx_SHELXL_version_number      '2019/3'
_chemical_name_systematic         ?
_chemical_name_common             ?
_chemical_melting_point           ?
_chemical_formula_moiety          ?
_chemical_formula_sum
 'C32 H49 N3 O4' 
_chemical_formula_weight          539.74

loop_
 _atom_type_symbol
 _atom_type_description
 _atom_type_scat_dispersion_real
 _atom_type_scat_dispersion_imag
 _atom_type_scat_source
 'C'  'C'   0.0181   0.0091
 'International Tables Vol C Tables 4.2.6.8 and 6.1.1.4'
 'H'  'H'   0.0000   0.0000
 'International Tables Vol C Tables 4.2.6.8 and 6.1.1.4'
 'N'  'N'   0.0311   0.0180
 'International Tables Vol C Tables 4.2.6.8 and 6.1.1.4'
 'O'  'O'   0.0492   0.0322
 'International Tables Vol C Tables 4.2.6.8 and 6.1.1.4'
 
_space_group_crystal_system       triclinic
_space_group_IT_number            2
_space_group_name_H-M_alt         'P -1'
_space_group_name_Hall            '-P 1'
 
_shelx_space_group_comment
;
The symmetry employed for this shelxl refinement is uniquely defined
by the following loop, which should always be used as a source of
symmetry information in preference to the above space-group names.
They are only intended as comments.
;
 
loop_
 _space_group_symop_operation_xyz
 'x, y, z'
 '-x, -y, -z'
 
_cell_length_a                    11.4200(2)
_cell_length_b                    11.7526(2)
_cell_length_c                    12.38320(10)
_cell_angle_alpha                 71.9180(10)
_cell_angle_beta                  89.8810(10)
_cell_angle_gamma                 71.233(2)
_cell_volume                      1487.08(4)
_cell_formula_units_Z             2
_cell_measurement_temperature     100(2)
_cell_measurement_reflns_used   22096
_cell_measurement_theta_min     3.7580
_cell_measurement_theta_max     75.2100
 
_exptl_crystal_description        needle
_exptl_crystal_colour             colorless
_exptl_crystal_density_meas       ?
_exptl_crystal_density_method     ?
_exptl_crystal_density_diffrn     1.205          
_exptl_crystal_F_000              588
_exptl_transmission_factor_min    ?
_exptl_transmission_factor_max    ?
_exptl_crystal_size_max           0.200
_exptl_crystal_size_mid           0.050
_exptl_crystal_size_min           0.050
_exptl_absorpt_coefficient_mu     0.625
_shelx_estimated_absorpt_T_min    0.885
_shelx_estimated_absorpt_T_max    0.969
_exptl_absorpt_correction_T_min                   0.53091
_exptl_absorpt_correction_T_max                   1.00000
_exptl_absorpt_correction_type            multi-scan
_exptl_absorpt_process_details
;
CrysAlisPro 1.171.43.131a (Rigaku Oxford Diffraction, 2024)
Empirical absorption correction using spherical harmonics,
implemented in SCALE3 ABSPACK scaling algorithm.
;
_oxdiff_exptl_absorpt_empirical_full_min           0.552
_oxdiff_exptl_absorpt_empirical_full_max           2.073
_oxdiff_exptl_absorpt_empirical_details
;
Empirical correction (ABSPACK) includes:
- Absorption correction using spherical harmonics
- Frame scaling
;
_exptl_absorpt_special_details    ?
_diffrn_ambient_temperature       100(2)
_diffrn_source 'Rotating-anode X-ray tube'
_diffrn_source_type 'Rigaku (Cu) X-ray Source'
_diffrn_radiation_probe x-ray
_diffrn_radiation_type 'Cu K\a'
_diffrn_radiation_wavelength 1.54184
_diffrn_radiation_monochromator mirror
_diffrn_measurement_device 'four-circle diffractometer'
_diffrn_measurement_device_type 'XtaLAB Synergy R, DW system, HyPix'
_diffrn_detector 'Hybrid Pixel Array Detector'
_diffrn_detector_type HyPix
_diffrn_detector_area_resol_mean 10.0000
_diffrn_reflns_number             44783
_diffrn_reflns_av_unetI/netI      0.0248
_diffrn_reflns_av_R_equivalents   0.0480
_diffrn_reflns_limit_h_min        -14
_diffrn_reflns_limit_h_max        12
_diffrn_reflns_limit_k_min        -14
_diffrn_reflns_limit_k_max        14
_diffrn_reflns_limit_l_min        -15
_diffrn_reflns_limit_l_max        15
_diffrn_reflns_theta_min          3.777
_diffrn_reflns_theta_max          75.317
_diffrn_reflns_theta_full         67.684
_diffrn_measured_fraction_theta_max   0.961
_diffrn_measured_fraction_theta_full  0.994
_diffrn_reflns_Laue_measured_fraction_max    0.961
_diffrn_reflns_Laue_measured_fraction_full   0.994
_diffrn_reflns_point_group_measured_fraction_max   0.961
_diffrn_reflns_point_group_measured_fraction_full  0.994
_reflns_number_total              5924
_reflns_number_gt                 5315
_reflns_threshold_expression      'I > 2\s(I)'
_reflns_Friedel_coverage          0.000
_reflns_Friedel_fraction_max      .
_reflns_Friedel_fraction_full     .
 
_reflns_special_details
;
 Reflections were merged by SHELXL according to the crystal
 class for the calculation of statistics and refinement.
 
 _reflns_Friedel_fraction is defined as the number of unique
 Friedel pairs measured divided by the number that would be
 possible theoretically, ignoring centric projections and
 systematic absences.
;
 
_computing_data_collection        'CrysAlisPro 1.171.43.131a (Rigaku OD, 2024)'
_computing_cell_refinement        'CrysAlisPro 1.171.43.131a (Rigaku OD, 2024)'
_computing_data_reduction         'CrysAlisPro 1.171.43.131a (Rigaku OD, 2024)'
_computing_structure_solution     'SHELXT 2018/2 (Sheldrick, 2018)'
_computing_structure_refinement 'SHELXL-2019/2 (Sheldrick, 2019)'
_computing_molecular_graphics     ?
_computing_publication_material   ?
_refine_special_details           ?
_refine_ls_structure_factor_coef  Fsqd
_refine_ls_matrix_type            full
_refine_ls_weighting_scheme       calc
_refine_ls_weighting_details
'w=1/[\s^2^(Fo^2^)+(0.0801P)^2^+0.2896P] where P=(Fo^2^+2Fc^2^)/3'
_atom_sites_solution_primary      ?
_atom_sites_solution_secondary    ?
_atom_sites_solution_hydrogens    geom
_refine_ls_hydrogen_treatment     constr
_refine_ls_extinction_method      none
_refine_ls_extinction_coef        .
_refine_ls_number_reflns          5924
_refine_ls_number_parameters      362
_refine_ls_number_restraints      0
_refine_ls_R_factor_all           0.0455
_refine_ls_R_factor_gt            0.0412
_refine_ls_wR_factor_ref          0.1193
_refine_ls_wR_factor_gt           0.1149
_refine_ls_goodness_of_fit_ref    1.031
_refine_ls_restrained_S_all       1.031
_refine_ls_shift/su_max           0.000
_refine_ls_shift/su_mean          0.000
 
loop_
 _atom_site_label
 _atom_site_type_symbol
 _atom_site_fract_x
 _atom_site_fract_y
 _atom_site_fract_z
 _atom_site_U_iso_or_equiv
 _atom_site_adp_type
 _atom_site_occupancy
 _atom_site_site_symmetry_order  
 _atom_site_calc_flag
 _atom_site_refinement_flags_posn
 _atom_site_refinement_flags_adp
 _atom_site_refinement_flags_occupancy
 _atom_site_disorder_assembly
 _atom_site_disorder_group
N1 N 0.71318(9) 0.82325(9) 0.31545(8) 0.0192(2) Uani 1 1 d . . . . .
C1 C 0.61184(11) 0.81859(10) 0.36973(9) 0.0183(2) Uani 1 1 d . . . . .
C2 C 0.49981(10) 0.81475(10) 0.33324(9) 0.0184(2) Uani 1 1 d . . . . .
C3 C 0.47842(11) 0.79020(10) 0.22829(9) 0.0190(2) Uani 1 1 d . . . . .
C4 C 0.56423(11) 0.74837(10) 0.16082(9) 0.0206(2) Uani 1 1 d . . . . .
H1 H 0.534524 0.726602 0.101070 0.025 Uiso 1 1 calc R U . . .
C5 C 0.69733(11) 0.73248(10) 0.16845(9) 0.0194(2) Uani 1 1 d . . . . .
C6 C 0.73042(11) 0.84102(10) 0.19398(9) 0.0211(2) Uani 1 1 d . . . . .
C7 C 0.79238(11) 0.81476(10) 0.41587(9) 0.0201(2) Uani 1 1 d . . . . .
C8 C 0.67181(10) 0.81357(10) 0.48255(9) 0.0180(2) Uani 1 1 d . . . . .
H2 H 0.633610 0.897259 0.495066 0.022 Uiso 1 1 calc R U . . .
C9 C 0.40220(10) 0.83094(10) 0.40980(9) 0.0184(2) Uani 1 1 d . . . . .
O1 O 0.39088(8) 0.89057(7) 0.47546(7) 0.02224(19) Uani 1 1 d . . . . .
O2 O 0.32211(8) 0.76888(8) 0.40101(7) 0.02242(19) Uani 1 1 d . . . . .
C10 C 0.21494(12) 0.79611(14) 0.46188(11) 0.0300(3) Uani 1 1 d . . . . .
H3 H 0.241891 0.777310 0.542483 0.045 Uiso 1 1 calc R U . . .
H4 H 0.165533 0.743453 0.455872 0.045 Uiso 1 1 calc R U . . .
H5 H 0.164277 0.886158 0.428821 0.045 Uiso 1 1 calc R U . . .
C11 C 0.34783(11) 0.81608(10) 0.18235(9) 0.0204(2) Uani 1 1 d . . . . .
O3 O 0.31416(8) 0.74695(8) 0.14535(7) 0.0277(2) Uani 1 1 d . . . . .
O4 O 0.27188(8) 0.93201(8) 0.17983(7) 0.02385(19) Uani 1 1 d . . . . .
C12 C 0.14358(12) 0.95874(13) 0.14437(12) 0.0321(3) Uani 1 1 d . . . . .
H6 H 0.135226 0.957537 0.066019 0.048 Uiso 1 1 calc R U . . .
H7 H 0.094088 1.042814 0.147347 0.048 Uiso 1 1 calc R U . . .
H8 H 0.113811 0.894109 0.195529 0.048 Uiso 1 1 calc R U . . .
N2 N 0.78842(9) 0.64523(9) 0.15101(7) 0.0198(2) Uani 1 1 d . . . . .
C13 C 0.77894(11) 0.52999(10) 0.13391(9) 0.0189(2) Uani 1 1 d . . . . .
C14 C 0.71475(11) 0.55799(11) 0.01467(9) 0.0217(2) Uani 1 1 d . . . . .
H9 H 0.627153 0.613677 0.007559 0.026 Uiso 1 1 calc R U . . .
H10 H 0.757303 0.603047 -0.044745 0.026 Uiso 1 1 calc R U . . .
C15 C 0.71900(11) 0.43319(11) -0.00342(10) 0.0229(2) Uani 1 1 d . . . . .
H11 H 0.675363 0.452419 -0.080217 0.027 Uiso 1 1 calc R U . . .
C16 C 0.65407(12) 0.36285(11) 0.09011(10) 0.0246(3) Uani 1 1 d . . . . .
H12 H 0.566210 0.416618 0.085795 0.030 Uiso 1 1 calc R U . . .
H13 H 0.655263 0.283056 0.078110 0.030 Uiso 1 1 calc R U . . .
C17 C 0.72118(12) 0.33237(11) 0.20814(10) 0.0241(3) Uani 1 1 d . . . . .
H14 H 0.679028 0.286024 0.268387 0.029 Uiso 1 1 calc R U . . .
C18 C 0.71499(11) 0.45747(10) 0.22681(9) 0.0213(2) Uani 1 1 d . . . . .
H15 H 0.756999 0.438995 0.303230 0.026 Uiso 1 1 calc R U . . .
H16 H 0.627049 0.510499 0.223462 0.026 Uiso 1 1 calc R U . . .
C19 C 0.91429(11) 0.44367(11) 0.14099(10) 0.0222(2) Uani 1 1 d . . . . .
H17 H 0.957597 0.489130 0.082717 0.027 Uiso 1 1 calc R U . . .
H18 H 0.957508 0.424204 0.217122 0.027 Uiso 1 1 calc R U . . .
C20 C 0.92123(11) 0.31910(11) 0.12164(10) 0.0245(3) Uani 1 1 d . . . . .
H19 H 1.010232 0.265382 0.126204 0.029 Uiso 1 1 calc R U . . .
C21 C 0.85463(12) 0.34859(11) 0.00373(10) 0.0250(3) Uani 1 1 d . . . . .
H20 H 0.857476 0.268421 -0.008451 0.030 Uiso 1 1 calc R U . . .
H21 H 0.897004 0.392664 -0.056594 0.030 Uiso 1 1 calc R U . . .
C22 C 0.85676(12) 0.24818(11) 0.21436(11) 0.0267(3) Uani 1 1 d . . . . .
H22 H 0.859616 0.167736 0.202759 0.032 Uiso 1 1 calc R U . . .
H23 H 0.900439 0.227221 0.290638 0.032 Uiso 1 1 calc R U . . .
C23 C 0.64369(13) 0.97233(11) 0.11938(10) 0.0260(3) Uani 1 1 d . . . . .
H24 H 0.558269 0.983457 0.138431 0.039 Uiso 1 1 calc R U . . .
H25 H 0.647163 0.979037 0.038638 0.039 Uiso 1 1 calc R U . . .
H26 H 0.670194 1.038431 0.133393 0.039 Uiso 1 1 calc R U . . .
C24 C 0.86505(12) 0.82951(12) 0.17361(11) 0.0271(3) Uani 1 1 d . . . . .
H27 H 0.883993 0.899148 0.188682 0.041 Uiso 1 1 calc R U . . .
H28 H 0.876627 0.834051 0.094133 0.041 Uiso 1 1 calc R U . . .
H29 H 0.920945 0.747927 0.224959 0.041 Uiso 1 1 calc R U . . .
C25 C 0.82698(12) 0.93259(12) 0.40149(10) 0.0258(3) Uani 1 1 d . . . . .
H30 H 0.889960 0.936049 0.347833 0.039 Uiso 1 1 calc R U . . .
H31 H 0.860480 0.929229 0.475642 0.039 Uiso 1 1 calc R U . . .
H32 H 0.752849 1.008551 0.371698 0.039 Uiso 1 1 calc R U . . .
C26 C 0.90397(12) 0.69370(12) 0.45835(11) 0.0269(3) Uani 1 1 d . . . . .
H33 H 0.881301 0.622215 0.451969 0.040 Uiso 1 1 calc R U . . .
H34 H 0.930606 0.677685 0.538453 0.040 Uiso 1 1 calc R U . . .
H35 H 0.972177 0.702922 0.412096 0.040 Uiso 1 1 calc R U . . .
N3 N 0.67939(9) 0.71330(9) 0.58600(8) 0.0206(2) Uani 1 1 d . . . . .
C27 C 0.68326(11) 0.58709(10) 0.58763(9) 0.0221(2) Uani 1 1 d . . . . .
H36 H 0.689274 0.585335 0.507556 0.027 Uiso 1 1 calc R U . . .
C28 C 0.79720(12) 0.48003(11) 0.66226(11) 0.0279(3) Uani 1 1 d . . . . .
H37 H 0.873262 0.495296 0.635270 0.042 Uiso 1 1 calc R U . . .
H38 H 0.797573 0.398301 0.657287 0.042 Uiso 1 1 calc R U . . .
H39 H 0.793437 0.478180 0.741834 0.042 Uiso 1 1 calc R U . . .
C29 C 0.56600(12) 0.55710(11) 0.62689(11) 0.0269(3) Uani 1 1 d . . . . .
H40 H 0.559264 0.554362 0.706501 0.040 Uiso 1 1 calc R U . . .
H41 H 0.571152 0.474479 0.620827 0.040 Uiso 1 1 calc R U . . .
H42 H 0.492593 0.623272 0.578449 0.040 Uiso 1 1 calc R U . . .
C30 C 0.67141(11) 0.74141(10) 0.69366(9) 0.0223(2) Uani 1 1 d . . . . .
H43 H 0.688253 0.658501 0.756386 0.027 Uiso 1 1 calc R U . . .
C31 C 0.77101(12) 0.79519(12) 0.71434(11) 0.0281(3) Uani 1 1 d . . . . .
H44 H 0.853154 0.737209 0.709713 0.042 Uiso 1 1 calc R U . . .
H45 H 0.767898 0.804476 0.790360 0.042 Uiso 1 1 calc R U . . .
H46 H 0.756013 0.878477 0.656253 0.042 Uiso 1 1 calc R U . . .
C32 C 0.54376(12) 0.82859(12) 0.70619(10) 0.0262(3) Uani 1 1 d . . . . .
H47 H 0.527267 0.914020 0.651344 0.039 Uiso 1 1 calc R U . . .
H48 H 0.542497 0.832811 0.784008 0.039 Uiso 1 1 calc R U . . .
H49 H 0.479654 0.794838 0.691257 0.039 Uiso 1 1 calc R U . . .
 
loop_
 _atom_site_aniso_label
 _atom_site_aniso_U_11
 _atom_site_aniso_U_22
 _atom_site_aniso_U_33
 _atom_site_aniso_U_23
 _atom_site_aniso_U_13
 _atom_site_aniso_U_12
N1 0.0185(5) 0.0229(4) 0.0180(4) -0.0077(3) 0.0026(4) -0.0084(4)
C1 0.0194(6) 0.0160(5) 0.0184(5) -0.0053(4) 0.0022(4) -0.0048(4)
C2 0.0174(6) 0.0192(5) 0.0173(5) -0.0052(4) 0.0010(4) -0.0050(4)
C3 0.0192(6) 0.0178(5) 0.0185(5) -0.0045(4) 0.0010(4) -0.0057(4)
C4 0.0214(6) 0.0218(5) 0.0187(5) -0.0077(4) -0.0002(4) -0.0063(4)
C5 0.0207(6) 0.0228(5) 0.0136(5) -0.0046(4) 0.0020(4) -0.0071(4)
C6 0.0229(6) 0.0242(5) 0.0177(5) -0.0077(4) 0.0051(4) -0.0091(5)
C7 0.0168(6) 0.0240(5) 0.0201(5) -0.0082(4) 0.0010(4) -0.0069(4)
C8 0.0151(5) 0.0193(5) 0.0183(5) -0.0056(4) 0.0005(4) -0.0049(4)
C9 0.0161(5) 0.0191(5) 0.0169(5) -0.0034(4) -0.0016(4) -0.0043(4)
O1 0.0204(4) 0.0254(4) 0.0221(4) -0.0104(3) 0.0028(3) -0.0067(3)
O2 0.0200(4) 0.0287(4) 0.0228(4) -0.0105(3) 0.0053(3) -0.0119(3)
C10 0.0235(7) 0.0454(7) 0.0294(6) -0.0170(5) 0.0099(5) -0.0181(6)
C11 0.0203(6) 0.0232(5) 0.0166(5) -0.0059(4) 0.0027(4) -0.0066(4)
O3 0.0238(5) 0.0326(4) 0.0308(4) -0.0157(4) -0.0009(4) -0.0096(4)
O4 0.0179(4) 0.0239(4) 0.0267(4) -0.0077(3) -0.0005(3) -0.0037(3)
C12 0.0184(6) 0.0330(6) 0.0369(7) -0.0074(5) -0.0034(5) -0.0023(5)
N2 0.0206(5) 0.0231(4) 0.0154(4) -0.0059(3) 0.0026(4) -0.0073(4)
C13 0.0171(6) 0.0219(5) 0.0177(5) -0.0067(4) 0.0020(4) -0.0064(4)
C14 0.0218(6) 0.0244(5) 0.0176(5) -0.0058(4) 0.0006(4) -0.0069(5)
C15 0.0223(6) 0.0268(5) 0.0201(5) -0.0092(4) 0.0000(4) -0.0075(5)
C16 0.0208(6) 0.0255(5) 0.0293(6) -0.0100(5) 0.0018(5) -0.0090(5)
C17 0.0240(6) 0.0242(5) 0.0232(5) -0.0051(4) 0.0036(5) -0.0094(5)
C18 0.0199(6) 0.0242(5) 0.0182(5) -0.0056(4) 0.0028(4) -0.0066(4)
C19 0.0172(6) 0.0272(6) 0.0236(5) -0.0111(4) 0.0018(4) -0.0066(5)
C20 0.0169(6) 0.0265(6) 0.0296(6) -0.0125(5) 0.0002(5) -0.0035(4)
C21 0.0233(6) 0.0290(6) 0.0269(6) -0.0145(5) 0.0042(5) -0.0094(5)
C22 0.0268(7) 0.0215(5) 0.0272(6) -0.0054(4) -0.0029(5) -0.0044(5)
C23 0.0321(7) 0.0225(5) 0.0217(5) -0.0045(4) 0.0051(5) -0.0097(5)
C24 0.0265(7) 0.0337(6) 0.0289(6) -0.0149(5) 0.0109(5) -0.0160(5)
C25 0.0254(6) 0.0313(6) 0.0275(6) -0.0130(5) 0.0058(5) -0.0152(5)
C26 0.0175(6) 0.0305(6) 0.0284(6) -0.0079(5) 0.0026(5) -0.0041(5)
N3 0.0258(5) 0.0191(4) 0.0164(4) -0.0055(3) 0.0012(4) -0.0069(4)
C27 0.0244(6) 0.0194(5) 0.0204(5) -0.0061(4) 0.0017(5) -0.0051(4)
C28 0.0260(7) 0.0212(5) 0.0295(6) -0.0047(5) 0.0028(5) -0.0024(5)
C29 0.0269(7) 0.0228(5) 0.0286(6) -0.0039(4) 0.0009(5) -0.0094(5)
C30 0.0254(6) 0.0221(5) 0.0161(5) -0.0052(4) -0.0016(4) -0.0048(5)
C31 0.0241(7) 0.0327(6) 0.0256(6) -0.0120(5) -0.0046(5) -0.0048(5)
C32 0.0267(7) 0.0308(6) 0.0224(5) -0.0119(5) 0.0046(5) -0.0084(5)
 
_geom_special_details
;
 All esds (except the esd in the dihedral angle between two l.s. planes)
 are estimated using the full covariance matrix.  The cell esds are taken
 into account individually in the estimation of esds in distances, angles
 and torsion angles; correlations between esds in cell parameters are only
 used when they are defined by crystal symmetry.  An approximate (isotropic)
 treatment of cell esds is used for estimating esds involving l.s. planes.
;
 
loop_
 _geom_bond_atom_site_label_1
 _geom_bond_atom_site_label_2
 _geom_bond_distance
 _geom_bond_site_symmetry_2
 _geom_bond_publ_flag
N1 C1 1.3450(15) . ?
N1 C6 1.4749(13) . ?
N1 C7 1.4979(15) . ?
C1 C2 1.3766(17) . ?
C1 C8 1.5334(15) . ?
C2 C3 1.4531(15) . ?
C2 C9 1.4659(15) . ?
C3 C4 1.3571(16) . ?
C3 C11 1.4982(17) . ?
C4 C5 1.4700(17) . ?
C5 N2 1.2769(15) . ?
C5 C6 1.5591(16) . ?
C6 C24 1.5269(17) . ?
C6 C23 1.5334(16) . ?
C7 C26 1.5154(16) . ?
C7 C25 1.5180(16) . ?
C7 C8 1.6057(15) . ?
C8 N3 1.4266(14) . ?
C9 O1 1.2099(14) . ?
C9 O2 1.3635(14) . ?
O2 C10 1.4360(14) . ?
C11 O3 1.2043(15) . ?
C11 O4 1.3502(14) . ?
O4 C12 1.4350(16) . ?
N2 C13 1.4708(14) . ?
C13 C19 1.5370(16) . ?
C13 C14 1.5406(15) . ?
C13 C18 1.5401(15) . ?
C14 C15 1.5368(16) . ?
C15 C21 1.5332(16) . ?
C15 C16 1.5399(16) . ?
C16 C17 1.5345(17) . ?
C17 C22 1.5328(17) . ?
C17 C18 1.5376(16) . ?
C19 C20 1.5330(16) . ?
C20 C21 1.5334(17) . ?
C20 C22 1.5337(17) . ?
N3 C30 1.4656(14) . ?
N3 C27 1.4635(14) . ?
C27 C29 1.5324(17) . ?
C27 C28 1.5363(16) . ?
C30 C31 1.5242(18) . ?
C30 C32 1.5283(16) . ?
 
loop_
 _geom_angle_atom_site_label_1
 _geom_angle_atom_site_label_2
 _geom_angle_atom_site_label_3
 _geom_angle
 _geom_angle_site_symmetry_1
 _geom_angle_site_symmetry_3
 _geom_angle_publ_flag
C1 N1 C6 129.37(10) . . ?
C1 N1 C7 96.50(8) . . ?
C6 N1 C7 133.97(9) . . ?
N1 C1 C2 131.07(10) . . ?
N1 C1 C8 93.36(9) . . ?
C2 C1 C8 135.52(10) . . ?
C1 C2 C3 123.27(10) . . ?
C1 C2 C9 116.04(10) . . ?
C3 C2 C9 120.63(10) . . ?
C4 C3 C2 127.73(11) . . ?
C4 C3 C11 113.01(10) . . ?
C2 C3 C11 119.23(10) . . ?
C3 C4 C5 128.24(11) . . ?
N2 C5 C4 128.57(11) . . ?
N2 C5 C6 115.80(10) . . ?
C4 C5 C6 115.51(9) . . ?
N1 C6 C24 110.54(10) . . ?
N1 C6 C23 109.92(9) . . ?
C24 C6 C23 109.37(10) . . ?
N1 C6 C5 105.24(8) . . ?
C24 C6 C5 110.43(9) . . ?
C23 C6 C5 111.28(10) . . ?
N1 C7 C26 114.26(9) . . ?
N1 C7 C25 114.11(9) . . ?
C26 C7 C25 112.18(10) . . ?
N1 C7 C8 84.99(8) . . ?
C26 C7 C8 115.36(9) . . ?
C25 C7 C8 113.42(9) . . ?
N3 C8 C1 120.95(9) . . ?
N3 C8 C7 120.59(9) . . ?
C1 C8 C7 85.10(8) . . ?
O1 C9 O2 121.69(10) . . ?
O1 C9 C2 125.94(11) . . ?
O2 C9 C2 112.37(9) . . ?
C9 O2 C10 114.57(9) . . ?
O3 C11 O4 123.02(11) . . ?
O3 C11 C3 125.25(10) . . ?
O4 C11 C3 111.60(10) . . ?
C11 O4 C12 114.21(10) . . ?
C5 N2 C13 124.44(10) . . ?
N2 C13 C19 104.84(9) . . ?
N2 C13 C14 112.14(9) . . ?
C19 C13 C14 107.82(9) . . ?
N2 C13 C18 113.69(9) . . ?
C19 C13 C18 107.98(9) . . ?
C14 C13 C18 110.00(9) . . ?
C15 C14 C13 110.08(9) . . ?
C21 C15 C14 109.73(10) . . ?
C21 C15 C16 109.17(9) . . ?
C14 C15 C16 109.37(9) . . ?
C17 C16 C15 109.74(10) . . ?
C22 C17 C16 109.34(9) . . ?
C22 C17 C18 110.53(10) . . ?
C16 C17 C18 109.02(9) . . ?
C17 C18 C13 109.70(9) . . ?
C20 C19 C13 111.61(10) . . ?
C21 C20 C22 109.42(10) . . ?
C21 C20 C19 109.56(9) . . ?
C22 C20 C19 108.68(9) . . ?
C20 C21 C15 109.39(9) . . ?
C17 C22 C20 109.29(9) . . ?
C8 N3 C30 118.52(9) . . ?
C8 N3 C27 122.52(9) . . ?
C30 N3 C27 118.71(9) . . ?
N3 C27 C29 113.15(9) . . ?
N3 C27 C28 112.78(10) . . ?
C29 C27 C28 108.51(9) . . ?
N3 C30 C31 112.08(10) . . ?
N3 C30 C32 114.50(10) . . ?
C31 C30 C32 109.58(10) . . ?
 
loop_
 _geom_torsion_atom_site_label_1
 _geom_torsion_atom_site_label_2
 _geom_torsion_atom_site_label_3
 _geom_torsion_atom_site_label_4
 _geom_torsion
 _geom_torsion_site_symmetry_1
 _geom_torsion_site_symmetry_2
 _geom_torsion_site_symmetry_3
 _geom_torsion_site_symmetry_4
 _geom_torsion_publ_flag
C6 N1 C1 C2 8.12(19) . . . . ?
C7 N1 C1 C2 -175.91(11) . . . . ?
C6 N1 C1 C8 -174.15(10) . . . . ?
C7 N1 C1 C8 1.82(8) . . . . ?
N1 C1 C2 C3 12.46(18) . . . . ?
C8 C1 C2 C3 -164.32(11) . . . . ?
N1 C1 C2 C9 -170.44(10) . . . . ?
C8 C1 C2 C9 12.78(17) . . . . ?
C1 C2 C3 C4 11.31(17) . . . . ?
C9 C2 C3 C4 -165.67(11) . . . . ?
C1 C2 C3 C11 -166.54(10) . . . . ?
C9 C2 C3 C11 16.49(15) . . . . ?
C2 C3 C4 C5 -8.29(19) . . . . ?
C11 C3 C4 C5 169.66(10) . . . . ?
C3 C4 C5 N2 142.49(12) . . . . ?
C3 C4 C5 C6 -41.61(15) . . . . ?
C1 N1 C6 C24 -175.63(10) . . . . ?
C7 N1 C6 C24 9.94(16) . . . . ?
C1 N1 C6 C23 63.53(14) . . . . ?
C7 N1 C6 C23 -110.90(13) . . . . ?
C1 N1 C6 C5 -56.39(14) . . . . ?
C7 N1 C6 C5 129.18(12) . . . . ?
N2 C5 C6 N1 -110.26(10) . . . . ?
C4 C5 C6 N1 73.30(11) . . . . ?
N2 C5 C6 C24 9.06(13) . . . . ?
C4 C5 C6 C24 -167.38(9) . . . . ?
N2 C5 C6 C23 130.73(10) . . . . ?
C4 C5 C6 C23 -45.72(12) . . . . ?
C1 N1 C7 C26 113.86(10) . . . . ?
C6 N1 C7 C26 -70.47(15) . . . . ?
C1 N1 C7 C25 -115.19(10) . . . . ?
C6 N1 C7 C25 60.48(15) . . . . ?
C1 N1 C7 C8 -1.75(8) . . . . ?
C6 N1 C7 C8 173.92(11) . . . . ?
N1 C1 C8 N3 -124.66(10) . . . . ?
C2 C1 C8 N3 52.91(17) . . . . ?
N1 C1 C8 C7 -1.70(8) . . . . ?
C2 C1 C8 C7 175.87(13) . . . . ?
N1 C7 C8 N3 124.82(10) . . . . ?
C26 C7 C8 N3 10.31(15) . . . . ?
C25 C7 C8 N3 -121.05(11) . . . . ?
N1 C7 C8 C1 1.53(7) . . . . ?
C26 C7 C8 C1 -112.99(10) . . . . ?
C25 C7 C8 C1 115.66(10) . . . . ?
C1 C2 C9 O1 28.88(16) . . . . ?
C3 C2 C9 O1 -153.93(11) . . . . ?
C1 C2 C9 O2 -150.47(10) . . . . ?
C3 C2 C9 O2 26.72(13) . . . . ?
O1 C9 O2 C10 9.00(15) . . . . ?
C2 C9 O2 C10 -171.62(10) . . . . ?
C4 C3 C11 O3 45.65(15) . . . . ?
C2 C3 C11 O3 -136.20(11) . . . . ?
C4 C3 C11 O4 -130.11(10) . . . . ?
C2 C3 C11 O4 48.04(13) . . . . ?
O3 C11 O4 C12 8.40(15) . . . . ?
C3 C11 O4 C12 -175.72(9) . . . . ?
C4 C5 N2 C13 -8.78(17) . . . . ?
C6 C5 N2 C13 175.32(9) . . . . ?
C5 N2 C13 C19 -168.85(10) . . . . ?
C5 N2 C13 C14 74.43(13) . . . . ?
C5 N2 C13 C18 -51.15(14) . . . . ?
N2 C13 C14 C15 174.28(9) . . . . ?
C19 C13 C14 C15 59.36(12) . . . . ?
C18 C13 C14 C15 -58.15(12) . . . . ?
C13 C14 C15 C21 -61.11(12) . . . . ?
C13 C14 C15 C16 58.62(12) . . . . ?
C21 C15 C16 C17 59.74(12) . . . . ?
C14 C15 C16 C17 -60.33(12) . . . . ?
C15 C16 C17 C22 -59.86(12) . . . . ?
C15 C16 C17 C18 61.08(12) . . . . ?
C22 C17 C18 C13 60.02(12) . . . . ?
C16 C17 C18 C13 -60.19(12) . . . . ?
N2 C13 C18 C17 -174.42(9) . . . . ?
C19 C13 C18 C17 -58.54(12) . . . . ?
C14 C13 C18 C17 58.87(12) . . . . ?
N2 C13 C19 C20 -178.53(9) . . . . ?
C14 C13 C19 C20 -58.88(12) . . . . ?
C18 C13 C19 C20 59.93(12) . . . . ?
C13 C19 C20 C21 59.08(12) . . . . ?
C13 C19 C20 C22 -60.43(12) . . . . ?
C22 C20 C21 C15 60.72(12) . . . . ?
C19 C20 C21 C15 -58.33(12) . . . . ?
C14 C15 C21 C20 59.85(12) . . . . ?
C16 C15 C21 C20 -60.00(12) . . . . ?
C16 C17 C22 C20 60.16(12) . . . . ?
C18 C17 C22 C20 -59.86(12) . . . . ?
C21 C20 C22 C17 -60.68(12) . . . . ?
C19 C20 C22 C17 58.92(13) . . . . ?
C1 C8 N3 C30 -147.21(10) . . . . ?
C7 C8 N3 C30 108.98(12) . . . . ?
C1 C8 N3 C27 27.01(15) . . . . ?
C7 C8 N3 C27 -76.80(14) . . . . ?
C8 N3 C27 C29 -112.06(12) . . . . ?
C30 N3 C27 C29 62.16(13) . . . . ?
C8 N3 C27 C28 124.30(11) . . . . ?
C30 N3 C27 C28 -61.48(13) . . . . ?
C8 N3 C30 C31 -57.11(14) . . . . ?
C27 N3 C30 C31 128.44(11) . . . . ?
C8 N3 C30 C32 68.51(14) . . . . ?
C27 N3 C30 C32 -105.94(12) . . . . ?
 
_refine_diff_density_max    0.329
_refine_diff_density_min   -0.254
_refine_diff_density_rms    0.050

_shelx_res_file
;
TITL si145a_auto_a.res in P-1
    si145a_auto.res
    created by SHELXL-2019/3 at 17:32:07 on 17-Jan-2025
REM  Yadorkari-X generated
CELL 1.54184 11.4200 11.7526 12.3832 71.9180 89.8810 71.2330
ZERR 2.0 0.0002 0.0002 0.0001 0.0010 0.0010 0.0020
LATT 1
REM  SPGR P-1 triclinic
SFAC C H N O
UNIT 64 98 6 8
SIZE 0.20 0.05 0.05
TEMP -173.0
L.S. 20
FMAP 2
PLAN -6
ACTA
CONF
LIST 4

fmap 2

WGHT    0.080100    0.289600
FVAR       0.69249
N1    3    0.713183    0.823245    0.315454    11.00000    0.01848    0.02289 =
         0.01799   -0.00774    0.00256   -0.00839
C1    1    0.611835    0.818589    0.369726    11.00000    0.01942    0.01604 =
         0.01836   -0.00527    0.00218   -0.00484
C2    1    0.499811    0.814754    0.333241    11.00000    0.01738    0.01922 =
         0.01729   -0.00520    0.00103   -0.00501
C3    1    0.478419    0.790197    0.228290    11.00000    0.01920    0.01778 =
         0.01855   -0.00455    0.00097   -0.00575
C4    1    0.564235    0.748374    0.160822    11.00000    0.02145    0.02183 =
         0.01868   -0.00769   -0.00017   -0.00634
AFIX  43
H1    2    0.534524    0.726602    0.101070    11.00000   -1.20000
AFIX   0
C5    1    0.697326    0.732482    0.168452    11.00000    0.02070    0.02282 =
         0.01359   -0.00462    0.00196   -0.00715
C6    1    0.730419    0.841019    0.193976    11.00000    0.02285    0.02424 =
         0.01765   -0.00766    0.00510   -0.00906
C7    1    0.792376    0.814758    0.415868    11.00000    0.01678    0.02405 =
         0.02014   -0.00818    0.00097   -0.00688
C8    1    0.671807    0.813572    0.482546    11.00000    0.01514    0.01933 =
         0.01831   -0.00562    0.00051   -0.00486
AFIX  13
H2    2    0.633610    0.897259    0.495066    11.00000   -1.20000
AFIX   0
C9    1    0.402197    0.830936    0.409803    11.00000    0.01609    0.01915 =
         0.01688   -0.00345   -0.00157   -0.00434
O1    4    0.390875    0.890571    0.475459    11.00000    0.02040    0.02536 =
         0.02209   -0.01036    0.00280   -0.00672
O2    4    0.322110    0.768875    0.401011    11.00000    0.02004    0.02875 =
         0.02278   -0.01054    0.00534   -0.01188
C10   1    0.214945    0.796111    0.461879    11.00000    0.02351    0.04543 =
         0.02935   -0.01703    0.00992   -0.01806
AFIX 137
H3    2    0.241891    0.777310    0.542483    11.00000   -1.50000
H4    2    0.165533    0.743453    0.455872    11.00000   -1.50000
H5    2    0.164277    0.886158    0.428821    11.00000   -1.50000
AFIX   0
C11   1    0.347829    0.816075    0.182347    11.00000    0.02032    0.02321 =
         0.01656   -0.00590    0.00271   -0.00656
O3    4    0.314157    0.746952    0.145352    11.00000    0.02377    0.03257 =
         0.03076   -0.01571   -0.00089   -0.00965
O4    4    0.271884    0.932012    0.179826    11.00000    0.01791    0.02389 =
         0.02675   -0.00771   -0.00050   -0.00366
C12   1    0.143582    0.958736    0.144370    11.00000    0.01840    0.03302 =
         0.03688   -0.00737   -0.00341   -0.00228
AFIX 137
H6    2    0.135226    0.957537    0.066019    11.00000   -1.50000
H7    2    0.094088    1.042814    0.147347    11.00000   -1.50000
H8    2    0.113811    0.894109    0.195529    11.00000   -1.50000
AFIX   0
N2    3    0.788418    0.645229    0.151007    11.00000    0.02063    0.02313 =
         0.01538   -0.00594    0.00263   -0.00734
C13   1    0.778942    0.529993    0.133906    11.00000    0.01711    0.02193 =
         0.01769   -0.00674    0.00202   -0.00642
C14   1    0.714749    0.557993    0.014669    11.00000    0.02177    0.02438 =
         0.01756   -0.00575    0.00061   -0.00685
AFIX  23
H9    2    0.627153    0.613677    0.007559    11.00000   -1.20000
H10   2    0.757303    0.603047   -0.044745    11.00000   -1.20000
AFIX   0
C15   1    0.719004    0.433195   -0.003417    11.00000    0.02227    0.02681 =
         0.02005   -0.00915    0.00001   -0.00751
AFIX  13
H11   2    0.675363    0.452419   -0.080217    11.00000   -1.20000
AFIX   0
C16   1    0.654067    0.362855    0.090112    11.00000    0.02080    0.02548 =
         0.02928   -0.00999    0.00182   -0.00900
AFIX  23
H12   2    0.566210    0.416618    0.085795    11.00000   -1.20000
H13   2    0.655263    0.283056    0.078110    11.00000   -1.20000
AFIX   0
C17   1    0.721183    0.332366    0.208138    11.00000    0.02395    0.02424 =
         0.02325   -0.00510    0.00362   -0.00939
AFIX  13
H14   2    0.679028    0.286024    0.268387    11.00000   -1.20000
AFIX   0
C18   1    0.714989    0.457470    0.226812    11.00000    0.01988    0.02423 =
         0.01816   -0.00560    0.00275   -0.00656
AFIX  23
H15   2    0.756999    0.438995    0.303230    11.00000   -1.20000
H16   2    0.627049    0.510499    0.223462    11.00000   -1.20000
AFIX   0
C19   1    0.914286    0.443668    0.140993    11.00000    0.01716    0.02724 =
         0.02356   -0.01108    0.00178   -0.00664
AFIX  23
H17   2    0.957597    0.489130    0.082717    11.00000   -1.20000
H18   2    0.957508    0.424204    0.217122    11.00000   -1.20000
AFIX   0
C20   1    0.921233    0.319098    0.121644    11.00000    0.01687    0.02647 =
         0.02956   -0.01254    0.00017   -0.00345
AFIX  13
H19   2    1.010232    0.265382    0.126204    11.00000   -1.20000
AFIX   0
C21   1    0.854635    0.348589    0.003735    11.00000    0.02329    0.02903 =
         0.02692   -0.01446    0.00424   -0.00940
AFIX  23
H20   2    0.857476    0.268421   -0.008451    11.00000   -1.20000
H21   2    0.897004    0.392664   -0.056594    11.00000   -1.20000
AFIX   0
C22   1    0.856762    0.248184    0.214360    11.00000    0.02680    0.02146 =
         0.02717   -0.00541   -0.00288   -0.00440
AFIX  23
H22   2    0.859616    0.167736    0.202759    11.00000   -1.20000
H23   2    0.900439    0.227221    0.290638    11.00000   -1.20000
AFIX   0
C23   1    0.643685    0.972334    0.119379    11.00000    0.03208    0.02246 =
         0.02172   -0.00451    0.00509   -0.00968
AFIX 137
H24   2    0.558269    0.983457    0.138431    11.00000   -1.50000
H25   2    0.647163    0.979037    0.038638    11.00000   -1.50000
H26   2    0.670194    1.038431    0.133393    11.00000   -1.50000
AFIX   0
C24   1    0.865052    0.829505    0.173614    11.00000    0.02648    0.03369 =
         0.02887   -0.01486    0.01092   -0.01599
AFIX 137
H27   2    0.883993    0.899148    0.188682    11.00000   -1.50000
H28   2    0.876627    0.834051    0.094133    11.00000   -1.50000
H29   2    0.920945    0.747927    0.224959    11.00000   -1.50000
AFIX   0
C25   1    0.826982    0.932587    0.401486    11.00000    0.02545    0.03130 =
         0.02751   -0.01298    0.00576   -0.01515
AFIX 137
H30   2    0.889960    0.936049    0.347833    11.00000   -1.50000
H31   2    0.860480    0.929229    0.475642    11.00000   -1.50000
H32   2    0.752849    1.008551    0.371698    11.00000   -1.50000
AFIX   0
C26   1    0.903973    0.693702    0.458349    11.00000    0.01750    0.03052 =
         0.02837   -0.00787    0.00259   -0.00412
AFIX 137
H33   2    0.881301    0.622215    0.451969    11.00000   -1.50000
H34   2    0.930606    0.677685    0.538453    11.00000   -1.50000
H35   2    0.972177    0.702922    0.412096    11.00000   -1.50000
AFIX   0
N3    3    0.679391    0.713305    0.586005    11.00000    0.02576    0.01909 =
         0.01635   -0.00552    0.00124   -0.00687
C27   1    0.683256    0.587094    0.587634    11.00000    0.02445    0.01942 =
         0.02036   -0.00610    0.00171   -0.00510
AFIX  13
H36   2    0.689274    0.585335    0.507556    11.00000   -1.20000
AFIX   0
C28   1    0.797196    0.480026    0.662262    11.00000    0.02600    0.02125 =
         0.02953   -0.00472    0.00281   -0.00236
AFIX 137
H37   2    0.873262    0.495296    0.635270    11.00000   -1.50000
H38   2    0.797573    0.398301    0.657287    11.00000   -1.50000
H39   2    0.793437    0.478180    0.741834    11.00000   -1.50000
AFIX   0
C29   1    0.565998    0.557098    0.626891    11.00000    0.02690    0.02279 =
         0.02856   -0.00391    0.00085   -0.00938
AFIX 137
H40   2    0.559264    0.554362    0.706501    11.00000   -1.50000
H41   2    0.571152    0.474479    0.620827    11.00000   -1.50000
H42   2    0.492593    0.623272    0.578449    11.00000   -1.50000
AFIX   0
C30   1    0.671413    0.741410    0.693660    11.00000    0.02535    0.02211 =
         0.01614   -0.00520   -0.00163   -0.00478
AFIX  13
H43   2    0.688253    0.658501    0.756386    11.00000   -1.20000
AFIX   0
C31   1    0.771009    0.795194    0.714343    11.00000    0.02413    0.03269 =
         0.02560   -0.01203   -0.00462   -0.00483
AFIX 137
H44   2    0.853154    0.737209    0.709713    11.00000   -1.50000
H45   2    0.767898    0.804476    0.790360    11.00000   -1.50000
H46   2    0.756013    0.878477    0.656253    11.00000   -1.50000
AFIX   0
C32   1    0.543758    0.828589    0.706191    11.00000    0.02674    0.03084 =
         0.02240   -0.01189    0.00456   -0.00840
AFIX 137
H47   2    0.527267    0.914020    0.651344    11.00000   -1.50000
H48   2    0.542497    0.832811    0.784008    11.00000   -1.50000
H49   2    0.479654    0.794838    0.691257    11.00000   -1.50000

AFIX   0
HKLF 4 1 1 0 0 0 1 0 0 0 1


REM  si145a_auto_a.res in P-1
REM wR2 = 0.1193, GooF = S = 1.031, Restrained GooF = 1.031 for all data
REM R1 = 0.0412 for 5315 Fo > 4sig(Fo) and 0.0455 for all 5924 data
REM 362 parameters refined using 0 restraints

END

WGHT      0.0728      0.3311

REM Highest difference peak  0.329,  deepest hole -0.254,  1-sigma level  0.050
Q1    1   0.7962  0.8333  0.1802  11.00000  0.05    0.33
Q2    1   0.8453  0.4895  0.1387  11.00000  0.05    0.32
Q3    1   0.9180  0.3793  0.1291  11.00000  0.05    0.31
Q4    1   0.7398  0.8137  0.4585  11.00000  0.05    0.30
Q5    1   0.6335  0.7352  0.1724  11.00000  0.05    0.30
Q6    1   0.7184  0.7817  0.1772  11.00000  0.05    0.30
;
_shelx_res_checksum   61920

_shelx_hkl_file
;
   0   0   1  105.68    4.85
   0   0   1   92.56    4.82
   0   0   1   91.67    4.81
   0   0  -1   90.20    4.74
   0   0  -1   95.73    4.77
   0   0   1   90.31    4.83
   0   0   2  515.55   25.79
   0   0  -2  518.75   25.55
   0   0   2  552.47   25.83
   0   0   2  478.51   25.77
   0   0  -2  512.32   25.69
   0   0  -2  514.39   25.64
   0   0  -2  545.20   25.71
   0   0   3 2619.90  134.19
   0   0  -3 2646.82  133.84
   0   0  -3 2782.18  133.85
   0   0   3 2633.06  134.20
   0   0  -3 2777.03  134.06
   0   0  -3 2656.51  133.96
   0   0   3 2987.61  134.27
   0   0  -3 2876.53  134.08
   0   0  -4 1329.00   65.68
   0   0   4 1490.23   66.42
   0   0  -4 1305.13   65.79
   0   0   4 1239.70   66.25
   0   0  -4 1309.53   65.98
   0   0  -4 1345.36   66.08
   0   0  -4 1423.75   66.14
   0   0  -5 1015.66   51.82
   0   0   5 1063.54   52.44
   0   0   5 1137.67   52.79
   0   0  -5 1007.44   51.98
   0   0  -5 1045.08   52.26
   0   0  -5 1063.45   52.40
   0   0  -5 1147.04   52.49
   0   0  -6  956.29   50.80
   0   0   6 1059.06   51.66
   0   0   6 1098.67   52.07
   0   0  -6  978.85   51.02
   0   0  -6 1079.52   51.42
   0   0  -6 1083.10   51.62
   0   0  -6 1130.04   51.69
   0   0   7  669.36   35.70
   0   0  -7  740.60   35.81
   0   0  -7  672.95   35.44
   0   0   7  724.15   36.28
   0   0   7  670.56   35.95
   0   0  -7  727.64   35.81
   0   0   8    0.72    1.91
   0   0  -8    0.85    1.81
   0   0  -8    0.30    0.82
   0   0   8    0.57    1.57
   0   0   8   -0.09    1.01
   0   0  -8    0.76    1.00
   0   0  -8   -0.27    1.97
   0   0  -8    3.38    1.86
   0   0   8   -0.17    0.99
   0   0  -8   -0.49    0.99
   0   0  -8    0.44    1.04
   0   0  -8   -0.12    0.70
   0   0   8   -0.49    0.83
   0   0  -8    0.91    0.85
   0   0  -9    0.44    1.20
   0   0  -9    0.33    1.05
   0   0  -9    0.59    0.95
   0   0  -9    0.50    1.09
   0   0  -9    1.30    0.80
   0   0  -9    0.62    0.74
   0   0   9    0.10    1.09
   0   0  -9   -0.81    1.33
   0   0  -9    0.57    0.70
   0   0  -9    0.66    1.93
   0   0   9    1.11    1.09
   0   0  -9   -0.11    1.06
   0   0   9    0.57    0.92
   0   0  -9    0.57    0.93
   0   0   9   -1.71    2.25
   0   0   9    0.36    1.79
   0   0  -9   -0.32    2.13
   0   0   9   -0.66    1.73
   0   0 -10  174.62    9.33
   0   0 -10  176.27    9.46
   0   0 -10  162.74    9.12
   0   0  10  202.64   12.20
   0   0  10  179.84    9.49
   0   0  10  192.90    9.67
   0   0  10  196.04    9.59
   0   0  10  171.54   11.11
   0   0 -10  187.39    9.51
   0   0  10  176.98    9.34
   0   0 -10  187.44    9.60
   0   0  10  173.02   11.30
   0   0 -10  174.93   11.18
   0   0 -10  184.06    9.35
   0   0 -10  162.18    9.08
   0   0  11   75.90    4.47
   0   0 -11   76.11    4.26
   0   0  11   69.89    4.22
   0   0 -11   79.84    4.40
   0   0 -11   69.58    4.22
   0   0  11   75.38    4.42
   0   0 -11   62.94    3.95
   0   0  11   78.26    4.60
   0   0 -11   71.91    4.32
   0   0 -11   64.62    3.96
   0   0 -11   81.06    4.54
   0   0  12   27.17    2.20
   0   0 -12   21.97    1.94
   0   0  12   27.44    1.98
   0   0  12   23.14    2.14
   0   0 -12   25.24    1.96
   0   0 -12   24.49    1.89
   0   0  12   26.13    2.27
   0   0  12   21.29    2.05
   0   0 -12   17.54    1.58
   0   0 -12   24.02    2.01
   0   0 -12   24.56    2.09
   0   0  12   24.99    2.04
   0   0  13   75.30    4.36
   0   0 -13   67.72    3.99
   0   0  13   74.65    4.29
   0   0  13   74.57    4.10
   0   0  13   69.50    4.17
   0   0  13   75.28    4.28
   0   0  13   75.34    4.18
   0   0 -13   75.66    4.19
   0   0  14    5.29    0.84
   0   0  14    6.87    1.03
   0   0  14    5.83    0.84
   0   0  14    6.16    0.84
   0   0 -14    7.04    1.12
   0   0 -14    6.98    0.88
   0   0  14    7.24    0.96
   0   0  14    6.62    0.96
   0  -1  14   62.34    3.19
   0  -1  14   56.72    3.26
   0  -1  14   57.83    3.26
   0  -1  13  356.96   17.52
   0   1 -13  359.01   17.54
   0  -1  13  373.59   17.68
   0  -1  13  335.05   17.46
   0  -1  13  343.81   17.53
   0   1 -13  340.34   17.38
   0  -1  12   10.74    1.29
   0   1 -12    8.97    1.45
   0   1 -12    9.23    0.97
   0   1 -12   11.35    1.49
   0   1 -12    8.70    1.29
   0  -1  12   10.35    1.45
   0   1 -12    9.29    1.27
   0  -1  12   10.10    1.41
   0   1 -12   11.07    1.52
   0  -1  12   11.57    1.61
   0  -1  12   11.93    1.44
   0   1 -11   85.72    4.89
   0   1 -11   83.91    4.90
   0   1 -11   76.25    4.78
   0   1 -11   77.95    4.47
   0   1 -11   78.97    4.72
   0   1 -11   88.65    5.00
   0  -1  11   82.57    4.88
   0  -1  11   86.94    5.07
   0  -1  11   83.36    4.74
   0  -1  11   87.33    4.98
   0  -1  11   83.61    4.88
   0   1 -11   86.26    4.82
   0  -1  10  187.62    9.44
   0  -1  10  168.77    9.12
   0   1 -10  167.29    8.86
   0   1 -10  175.13    9.17
   0  -1  10  188.73    9.35
   0   1 -10  171.75    9.26
   0   1 -10  180.46    9.31
   0   1 -10  160.80    9.16
   0   1 -10  166.80    9.24
   0   1 -10  185.90    9.40
   0  -1  10  148.93   10.57
   0   1 -10  159.13    9.04
   0  -1  10  187.85    9.31
   0   1  -9  546.05   27.44
   0   1  -9  574.98   27.48
   0   1  -9  507.93   27.16
   0   1  -9  532.09   27.29
   0   1  -9  500.36   26.98
   0  -1   9  547.86   29.79
   0  -1   9  549.48   27.33
   0  -1   9  549.11   27.44
   0  -1   9  582.69   27.42
   0   1  -9  547.84   28.89
   0   1  -9  565.09   27.43
   0   1  -9  550.21   27.37
   0  -1   9  543.93   27.22
   0  -1   9  582.77   29.08
   0  -1   9  569.91   29.29
   0   1  -9  560.38   27.02
   0   1  -9  598.79   29.22
   0   1  -8  316.69   17.63
   0   1  -8  344.95   17.77
   0  -1   8  371.80   17.81
   0  -1   8  348.75   17.85
   0  -1   8  364.33   17.83
   0   1  -8  344.47   17.79
   0   1  -8  354.56   17.89
   0  -1   8  366.84   19.28
   0   1  -8  366.07   19.00
   0   1  -8  389.73   19.45
   0  -1   8  347.19   17.66
   0   1  -8  321.03   17.62
   0   1  -8  380.88   19.27
   0   1  -8  367.53   17.51
   0   1  -8  354.45   17.51
   0   1  -8  340.09   17.91
   0   1  -8  362.15   17.91
   0  -1   8  379.74   20.03
   0  -1   7  871.06   45.36
   0  -1   7  870.36   45.61
   0  -1   7  878.09   45.92
   0   1  -7  949.03   45.43
   0   1  -7  907.80   45.21
   0   1  -7  887.10   45.42
   0  -1   6    9.61    2.26
   0  -1   6   10.18    1.94
   0  -1   6    9.88    2.05
   0  -1   6    8.21    2.01
   0   1  -6    9.42    1.96
   0   1  -6    8.98    2.15
   0   1  -6   11.90    2.17
   0   1  -5  232.26   12.24
   0   1  -5  225.77   12.23
   0  -1   5  219.45   12.88
   0  -1   5  252.95   13.22
   0   1  -5  248.39   12.81
   0   1  -5  251.34   12.95
   0   1  -5  262.43   12.86
   0   1  -4 2267.17  112.16
   0  -1   4 2265.18  112.74
   0  -1   4 2338.44  112.89
   0   1  -4 2436.10  112.60
   0   1  -4 2294.05  112.63
   0   1  -4 2185.66  112.52
   0   1  -3 4563.51  225.82
   0   1  -3 4593.52  225.72
   0  -1   3 4874.29  226.30
   0  -1   3 4486.89  226.13
   0   1  -3 4876.12  226.04
   0   1  -3 4429.80  226.00
   0   1  -3 4658.83  226.10
   0   1  -2  417.65   21.39
   0  -1   2  448.74   21.76
   0   1  -2  452.13   21.57
   0   1  -2  448.76   21.50
   0  -1   2  392.43   21.75
   0  -1   2  432.65   21.64
   0   1  -1 5617.14  288.23
   0  -1   1 5535.84  288.30
   0   1  -1 6252.02  288.20
   0  -1   1 6164.49  288.31
   0   1   0   51.71    2.84
   0  -1   0   53.97    2.83
   0  -1   0   56.28    2.91
   0  -1   0   49.61    3.03
   0  -1   0   53.85    2.88
   0  -1  -1    8.44    0.68
   0   1   1    8.18    0.77
   0   1   1    9.09    0.75
   0  -1  -1    6.91    0.80
   0   1   1    7.11    0.70
   0   1   1    8.13    0.66
   0   1   2  119.51    6.08
   0   1   2  119.08    5.99
   0  -1  -2  105.37    5.81
   0  -1  -2  112.84    5.92
   0   1   2  121.12    5.95
   0  -1  -2  113.68    5.90
   0  -1  -2  112.31    5.92
   0  -1  -3   81.66    4.51
   0  -1  -3   82.46    4.48
   0  -1  -3   76.73    4.19
   0  -1  -3   76.87    4.36
   0   1   3   69.56    4.52
   0  -1  -3   81.21    4.40
   0   1   3   89.27    4.73
   0  -1  -4 3845.44  187.12
   0  -1  -4 3955.14  187.23
   0  -1  -4 3763.86  186.86
   0   1   4 3856.66  187.40
   0  -1  -4 3933.98  187.05
   0  -1  -4 3941.28  187.37
   0  -1  -4 4035.14  187.15
   0  -1  -4 3592.05  186.65
   0   1   5 1351.18   59.30
   0   1   5 1194.30   58.92
   0  -1  -5 1110.15   58.27
   0  -1  -5 1236.47   58.69
   0  -1  -5 1212.31   58.97
   0  -1  -5 1137.00   58.77
   0  -1  -5 1215.34   58.69
   0   1   5 1185.65   58.99
   0  -1  -6   72.35    4.28
   0  -1  -6   71.93    4.77
   0  -1  -6   67.63    4.46
   0  -1  -6   72.08    4.64
   0   1   6   75.06    4.99
   0   1   6   60.37    4.53
   0  -1  -6   56.34    3.67
   0   1   7  422.35   21.17
   0  -1  -7  420.25   21.19
   0  -1  -7  355.61   20.50
   0  -1  -7  379.50   20.92
   0  -1  -7  407.31   20.79
   0   1   7  402.55   21.22
   0   1   7  434.23   21.60
   0   1   8   94.52    6.48
   0  -1  -8   85.72    6.38
   0  -1  -8   91.58    6.13
   0  -1  -8   91.14    5.04
   0  -1  -8   93.61    5.13
   0  -1  -8   94.96    5.02
   0   1   8   90.42    5.00
   0   1   8   87.96    6.80
   0   1   8   97.56    5.18
   0  -1  -8   87.38    5.08
   0  -1  -8   86.06    6.51
   0   1   8   92.75    6.56
   0   1   9   -1.62    2.30
   0  -1  -9    1.68    0.96
   0  -1  -9    1.02    0.84
   0   1   9    0.64    1.11
   0   1   9    2.09    1.19
   0  -1  -9    2.40    1.19
   0  -1  -9    0.61    2.14
   0   1   9    1.66    1.78
   0  -1  -9    1.05    1.08
   0  -1  -9    0.79    1.03
   0  -1  -9    1.58    0.96
   0   1   9    1.47    0.85
   0   1   9   -1.33    2.05
   0   1   9    0.66    1.72
   0  -1  -9    3.43    2.20
   0  -1  -9    1.23    0.71
   0  -1  -9    0.07    1.13
   0   1   9   -1.08    1.92
   0   1  10   41.52    4.65
   0  -1 -10   38.30    2.57
   0   1  10   38.82    2.76
   0   1  10   35.05    2.58
   0  -1 -10   38.17    2.53
   0  -1 -10   29.76    2.24
   0   1  10   28.34    3.67
   0   1  10   40.08    2.82
   0  -1 -10   39.44    2.69
   0  -1 -10   38.99    2.71
   0  -1 -10   38.92    2.57
   0   1  10   31.93    2.48
   0  -1 -10   34.96    2.70
   0  -1 -10   27.64    3.83
   0  -1 -10   37.93    2.69
   0  -1 -10   33.19    2.35
   0   1  10   35.73    4.08
   0   1  11   49.14    3.56
   0  -1 -11   56.59    3.58
   0  -1 -11   58.63    3.50
   0   1  11   55.29    3.42
   0  -1 -11   54.37    3.41
   0  -1 -11   58.28    3.60
   0  -1 -11   53.51    3.40
   0   1  11   58.13    3.77
   0  -1 -11   44.04    3.10
   0   1  11   59.21    3.69
   0  -1 -11   51.69    3.21
   0  -1 -11   54.25    3.56
   0  -1 -11   53.89    3.32
   0   1  12   59.25    3.92
   0   1  12   67.01    3.81
   0  -1 -12   70.19    3.96
   0  -1 -12   62.86    3.79
   0   1  12   62.23    4.01
   0   1  12   61.23    4.08
   0  -1 -12   64.05    3.91
   0  -1 -12   57.42    3.68
   0  -1 -12   61.27    3.54
   0  -1 -12   61.35    3.85
   0  -1 -12   65.51    3.61
   0  -1 -12   56.55    3.61
   0   1  13   71.61    4.03
   0   1  13   67.84    4.09
   0  -1 -13   70.05    3.92
   0   1  13   63.64    3.92
   0   1  13   62.34    3.76
   0   1  13   69.11    3.90
   0  -1 -13   67.62    3.86
   0  -1 -13   59.65    3.73
   0  -1 -13   58.47    3.77
   0   1  13   67.55    3.94
   0   1  14   95.21    5.44
   0   1  14   97.07    5.58
   0   1  14  107.57    5.55
   0   1  14  116.37    5.54
   0   1  14  110.32    5.73
   0  -1 -14  115.79    5.67
   0  -1 -14  104.44    5.53
   0   1  14  106.98    5.63
   0   1  14   92.61    5.52
   0  -2  13  115.92    6.42
   0  -2  13  131.85    6.54
   0   2 -13  118.63    6.34
   0   2 -13  143.33    6.53
   0  -2  13  120.53    6.39
   0   2 -13  123.18    6.43
   0   2 -13  118.67    6.33
   0   2 -12    1.50    1.06
   0  -2  12    2.37    1.15
   0   2 -12    2.90    1.27
   0  -2  12    2.96    1.06
   0   2 -12    3.74    1.07
   0   2 -12    1.81    0.96
   0  -2  12    3.10    0.98
   0  -2  12    2.14    0.96
   0  -2  11   12.10    1.48
   0  -2  11   11.22    1.53
   0   2 -11   10.48    1.53
   0   2 -11   10.35    1.50
   0  -2  11   10.49    1.38
   0  -2  11    9.20    1.65
   0  -2  11   12.07    1.45
   0   2 -11   11.07    1.61
   0   2 -11    8.74    1.33
   0  -2  11   10.66    1.68
   0   2 -11    9.95    1.02
   0   2 -11   10.66    1.70
   0  -2  10   35.20    2.62
   0   2 -10   24.75    1.87
   0  -2  10   27.34    2.32
   0   2 -10   29.83    2.37
   0   2 -10   28.36    2.37
   0  -2  10   25.02    2.34
   0  -2  10   30.42    2.22
   0   2 -10   32.28    2.39
   0  -2  10   28.67    2.28
   0   2 -10   24.19    2.17
   0  -2  10   28.51    2.30
   0   2 -10   28.34    1.89
   0   2 -10   31.43    2.51
   0   2  -9  254.82   13.70
   0   2  -9  299.04   15.69
   0  -2   9  241.81   16.04
   0  -2   9  271.37   13.79
   0  -2   9  281.21   13.96
   0   2  -9  256.75   13.77
   0  -2   9  273.20   13.84
   0   2  -9  262.87   13.45
   0   2  -9  280.01   13.94
   0   2  -9  267.34   13.82
   0  -2   9  264.75   13.69
   0  -2   9  285.56   13.95
   0  -2   9  273.84   13.79
   0   2  -9  258.66   13.91
   0   2  -9  276.60   13.46
   0   2  -9  241.82   13.58
   0  -2   9  267.94   15.29
   0   2  -8  523.02   28.44
   0   2  -8  556.66   28.56
   0   2  -8  626.79   30.36
   0   2  -8  636.80   30.09
   0  -2   8  577.84   30.98
   0  -2   8  559.39   28.59
   0  -2   8  581.41   28.76
   0   2  -8  548.81   28.68
   0  -2   8  600.07   28.67
   0   2  -8  588.02   28.33
   0   2  -8  563.67   28.63
   0   2  -8  602.96   28.78
   0  -2   8  557.59   28.52
   0  -2   8  548.97   30.29
   0   2  -8  628.06   30.12
   0   2  -8  569.56   28.80
   0  -2   8  642.45   30.30
   0   2  -7   36.41    2.51
   0  -2   7   38.65    2.57
   0  -2   7   40.75    2.67
   0  -2   7   38.69    2.54
   0   2  -7   39.56    2.69
   0   2  -7   40.07    2.58
   0   2  -7   43.68    3.69
   0   2  -7   31.99    2.34
   0  -2   7   44.03    3.78
   0   2  -7   43.01    3.96
   0   2  -7   44.57    3.84
   0   2  -7   32.84    2.68
   0  -2   7   47.29    4.30
   0  -2   7   38.44    3.89
   0  -2   7   36.79    2.42
   0   2  -6   83.25    5.37
   0   2  -6   78.27    5.48
   0   2  -6   78.99    5.38
   0  -2   6   68.75    5.72
   0  -2   6   82.67    5.59
   0  -2   6   68.21    5.53
   0   2  -5   39.04    3.26
   0   2  -5   48.86    3.52
   0   2  -5   28.19    2.25
   0  -2   5   33.99    3.39
   0  -2   5   31.21    3.33
   0  -2   5   40.79    3.36
   0  -2   5   28.03    3.26
   0   2  -5   36.98    3.03
   0   2  -4  897.15   40.48
   0   2  -4  868.26   40.64
   0   2  -4  811.78   40.50
   0   2  -4  768.57   39.88
   0  -2   4  818.92   40.87
   0  -2   4  791.39   40.58
   0  -2   4  801.02   40.72
   0  -2   4  803.41   40.72
   0   2  -4  785.91   40.04
   0  -2   3  150.54    8.45
   0   2  -3  163.27    8.16
   0   2  -3  160.90    8.30
   0   2  -3  133.37    8.28
   0  -2   3  150.83    8.59
   0  -2   3  160.61    8.54
   0   2  -3  149.60    7.96
   0  -2   3  146.36    8.47
   0   2  -2  861.13   45.09
   0  -2   2  876.18   45.51
   0  -2   2  890.22   45.42
   0   2  -2  925.97   45.34
   0   2  -2 1029.64   45.28
   0   2  -1  811.91   40.90
   0   2  -1  872.38   40.82
   0   2  -1  934.13   40.99
   0  -2   1  748.74   40.83
   0  -2   1  811.26   41.04
   0  -2   1  798.67   41.02
   0  -2   0 3486.76  182.71
   0  -2   0 3545.39  182.39
   0   2   0 4208.45  182.45
   0  -2   0 3863.26  182.55
   0  -2   0 3620.69  182.35
   0   2   0 3693.81  182.42
   0  -2   0 3785.28  182.42
   0  -2   0 3640.98  182.49
   0  -2  -1 9093.64  467.61
   0   2   1 9620.10  467.47
   0  -2  -1 9215.39  467.45
   0  -2  -1 9999.00  467.55
   0  -2  -1 9914.68  467.46
   0   2   2  233.58   11.89
   0  -2  -2  228.96   11.73
   0   2   2  228.72   11.74
   0   2   2  226.41   11.65
   0   2   2  233.76   11.85
   0  -2  -2  238.49   11.98
   0  -2  -3 2850.48  136.94
   0  -2  -3 2689.69  136.74
   0   2   3 2971.78  136.88
   0   2   3 2884.25  137.15
   0  -2  -3 2629.35  136.99
   0  -2  -4 2062.78  102.96
   0  -2  -4 2050.09  102.86
   0   2   4 2166.02  102.94
   0  -2  -4 2011.54  102.77
   0   2   4 2254.88  103.31
   0   2   4 2112.17  103.05
   0   2   5   16.25    2.10
   0  -2  -5   16.63    2.13
   0   2   5   19.01    1.97
   0  -2  -5   15.73    1.57
   0   2   5   18.63    2.15
   0   2   5   18.51    2.34
   0  -2  -5   10.94    1.68
   0  -2  -5   14.37    2.25
   0  -2  -6  199.69   11.52
   0  -2  -6  224.89   12.01
   0   2   6  229.55   12.03
   0   2   6  221.90   11.71
   0  -2  -6  215.43   11.61
   0  -2  -6  197.00   11.16
   0   2   6  212.08   11.83
   0   2   6  239.60   12.34
   0   2   6  220.97   11.87
   0  -2  -7  103.81    6.50
   0  -2  -7   80.15    5.76
   0   2   7  100.15    6.45
   0   2   7   93.80    6.06
   0  -2  -7   83.82    5.91
   0   2   7   93.62    6.26
   0   2   7  105.17    6.64
   0   2   7  100.28    6.31
   0   2   8  191.44   10.74
   0  -2  -8  183.55    8.96
   0   2   8  176.36   10.44
   0  -2  -8  152.82   10.50
   0  -2  -8  148.85    9.84
   0  -2  -8  180.05    8.99
   0  -2  -8  154.57    9.92
   0   2   8  152.98   10.07
   0   2   8  191.54   10.96
   0  -2  -9   13.82    1.41
   0  -2  -9   11.22    1.28
   0  -2  -9   11.35    1.26
   0  -2  -9   12.49    1.44
   0  -2  -9   12.08    1.50
   0   2   9   11.27    1.52
   0   2   9   12.23    2.71
   0   2   9   12.79    1.41
   0  -2  -9    7.88    2.42
   0  -2  -9   13.85    1.51
   0  -2  -9   12.77    1.36
   0  -2  -9   11.73    1.35
   0   2   9   10.57    2.27
   0  -2  -9    9.15    1.07
   0  -2  -9   11.12    1.47
   0   2   9   11.92    2.47
   0   2  10   71.49    4.29
   0  -2 -10   76.73    4.23
   0  -2 -10   64.51    3.92
   0  -2 -10   69.60    4.10
   0   2  10   67.68    4.08
   0  -2 -10   55.16    3.76
   0   2  10   70.03    3.99
   0  -2 -10   49.01    5.55
   0  -2 -10   74.68    4.22
   0  -2 -10   73.54    4.12
   0  -2 -10   70.83    4.07
   0   2  10   68.94    4.02
   0  -2 -10   71.28    4.22
   0   2  10   70.92    6.29
   0   2  10   60.13    5.53
   0   2  10   71.89    6.06
   0  -2 -11   74.13    4.33
   0  -2 -11   67.75    4.11
   0  -2 -11   64.42    4.12
   0   2  11   66.83    4.13
   0  -2 -11   72.05    4.34
   0  -2 -11   67.59    4.18
   0  -2 -11   69.49    4.30
   0  -2 -11   68.14    4.02
   0   2  11   69.45    4.41
   0   2  11   67.84    4.18
   0   2  11   76.31    4.42
   0  -2 -11   72.74    4.08
   0   2  12   33.58    2.46
   0   2  12   33.47    2.65
   0  -2 -12   32.72    2.45
   0   2  12   36.04    2.47
   0  -2 -12   34.07    2.47
   0  -2 -12   29.95    2.22
   0  -2 -12   40.29    2.66
   0  -2 -12   32.08    2.25
   0   2  12   31.77    2.70
   0  -2 -12   30.95    2.22
   0  -2 -12   32.73    2.50
   0  -2 -13   43.92    2.75
   0   2  13   39.24    2.60
   0  -2 -13   39.37    2.62
   0  -2 -13   34.67    2.39
   0   2  13   40.15    2.86
   0   2  13   40.34    2.83
   0   2  13   46.87    2.73
   0  -2 -13   39.26    2.61
   0  -2 -14   41.71    2.52
   0   2  14   37.75    2.56
   0   2  14   42.25    2.49
   0  -2 -14   39.01    2.45
   0   2  14   39.08    2.55
   0   2  14   39.24    2.67
   0  -2 -14   42.87    2.66
   0   2  14   44.57    2.53
   0   2  14   40.90    2.62
   0   2  15    7.14    0.70
   0  -2 -15    5.33    0.81
   0  -3  13    3.97    0.55
   0  -3  13    3.92    0.69
   0   3 -13    3.70    0.70
   0   3 -13    3.16    0.62
   0  -3  12   26.64    1.94
   0   3 -12   25.06    1.87
   0   3 -12   28.00    1.96
   0  -3  12   21.27    1.78
   0   3 -12   23.22    1.76
   0  -3  12   25.47    1.92
   0  -3  12   25.40    1.76
   0   3 -11   34.55    2.47
   0  -3  11   35.19    2.53
   0   3 -11   28.95    1.92
   0   3 -11   31.37    2.35
   0  -3  11   32.98    2.35
   0   3 -11   35.59    2.42
   0  -3  11   34.93    2.35
   0  -3  11   33.84    2.51
   0  -3  10   40.54    2.92
   0   3 -10   41.70    2.37
   0   3 -10   40.64    2.90
   0  -3  10   38.59    2.71
   0  -3  10   38.97    2.77
   0   3 -10   38.77    2.37
   0   3 -10   37.90    2.82
   0   3 -10   35.44    2.75
   0   3 -10   35.30    2.53
   0  -3  10   36.96    2.89
   0  -3  10   38.99    2.75
   0   3 -10   39.81    2.81
   0  -3   9   35.40    2.75
   0   3  -9   30.16    2.44
   0   3  -9   32.63    2.12
   0  -3   9   30.73    2.48
   0   3  -9   32.50    2.54
   0   3  -9   34.71    2.66
   0  -3   9   34.66    2.42
   0  -3   9   36.24    2.70
   0   3  -9   32.95    2.10
   0   3  -9   37.81    2.74
   0  -3   9   32.00    2.47
   0  -3   9   31.29    2.47
   0   3  -9   32.90    2.72
   0   3  -9   30.55    2.57
   0   3  -9   28.21    2.28
   0  -3   8   39.74    2.84
   0   3  -8   38.54    2.81
   0   3  -8   37.11    2.36
   0  -3   8   32.78    3.84
   0  -3   8   37.51    2.74
   0   3  -8   38.86    2.76
   0  -3   8   38.55    2.82
   0  -3   8   37.90    2.63
   0   3  -8   36.12    2.55
   0   3  -8   44.60    4.34
   0   3  -8   33.38    2.77
   0   3  -8   40.33    3.00
   0  -3   8   39.84    2.73
   0  -3   8   38.47    2.68
   0  -3   8   37.76    3.72
   0   3  -7    1.79    0.90
   0  -3   7    3.48    1.06
   0  -3   7    2.21    1.14
   0   3  -7    2.53    0.75
   0   3  -7    1.37    0.88
   0   3  -7    2.02    1.25
   0  -3   7    2.76    1.07
   0   3  -7    2.02    1.09
   0  -3   7    3.69    1.16
   0  -3   7    2.73    0.96
   0  -3   7    3.46    1.87
   0   3  -7    1.03    1.62
   0   3  -7    2.21    1.30
   0   3  -7    1.78    1.19
   0  -3   7    2.74    1.06
   0  -3   7    0.83    1.92
   0  -3   7    2.47    1.67
   0   3  -7    4.52    2.19
   0   3  -7    2.44    2.02
   0   3  -6   16.33    1.64
   0   3  -6   12.34    1.42
   0  -3   6   15.13    1.40
   0  -3   6   14.56    1.47
   0  -3   6   16.83    2.75
   0  -3   6   20.93    2.76
   0   3  -6   16.87    2.80
   0   3  -6   18.93    2.88
   0  -3   6   20.01    2.91
   0   3  -6   14.51    1.59
   0   3  -6   15.78    1.72
   0  -3   6   14.04    1.44
   0   3  -6   21.02    2.47
   0  -3   6   15.59    1.60
   0  -3   6   16.94    2.79
   0   3  -5   84.58    5.64
   0   3  -5   73.82    5.43
   0  -3   5   75.10    5.85
   0   3  -5   83.80    5.33
   0  -3   5   72.67    5.51
   0  -3   5   83.56    5.74
   0  -3   5   79.89    5.52
   0   3  -4  393.20   20.81
   0   3  -4  360.76   20.67
   0   3  -4  427.58   20.67
   0  -3   4  434.65   21.07
   0  -3   4  423.62   20.87
   0  -3   4  374.91   20.87
   0   3  -4  390.64   20.12
   0  -3   4  393.39   21.18
   0  -3   3   33.08    3.21
   0   3  -3   33.00    2.66
   0   3  -3   34.58    2.82
   0  -3   3   29.88    3.10
   0  -3   3   35.68    2.96
   0  -3   3   31.82    2.92
   0  -3   3   34.75    3.11
   0   3  -2  520.14   24.28
   0  -3   2  456.73   24.32
   0   3  -2  557.67   24.11
   0  -3   2  404.32   24.02
   0   3  -2  460.40   23.88
   0  -3   2  478.95   24.47
   0   3  -1 2131.49  107.88
   0  -3   1 2188.20  108.04
   0  -3   1 2053.63  107.83
   0   3  -1 2331.78  107.94
   0   3  -1 2332.47  107.75
   0  -3   1 2117.58  108.02
   0  -3   0 1971.73  110.13
   0   3   0 2459.69  110.08
   0  -3   0 2208.69  110.54
   0  -3   0 2207.42  110.40
   0  -3   0 2346.85  110.08
   0  -3   0 2222.45  109.96
   0  -3  -1 1520.38   76.27
   0  -3  -1 1529.43   76.14
   0  -3  -1 1509.81   76.68
   0   3   1 1614.58   76.38
   0  -3  -1 1585.10   76.23
   0  -3  -1 1636.05   76.51
   0  -3  -1 1488.20   76.19
   0  -3  -2  849.16   42.38
   0   3   2  841.05   42.35
   0  -3  -2  810.92   42.38
   0  -3  -2  886.86   42.61
   0   3   2  910.46   42.52
   0   3   3 1231.81   60.07
   0  -3  -3 1185.33   60.09
   0   3   3 1277.20   60.41
   0  -3  -3 1179.78   60.42
   0  -3  -4   13.28    1.51
   0  -3  -4   19.33    2.16
   0   3   4   14.38    1.76
   0   3   4   14.18    1.52
   0   3   4   12.29    1.95
   0   3   5   34.22    3.14
   0  -3  -5   30.98    2.88
   0  -3  -5   28.68    2.28
   0   3   5   30.65    2.87
   0   3   5   35.35    2.59
   0   3   5   34.15    2.96
   0   3   6  438.15   21.00
   0  -3  -6  376.90   20.71
   0  -3  -6  391.15   20.57
   0  -3  -6  375.36   19.79
   0   3   6  383.27   20.23
   0   3   6  395.41   20.62
   0   3   6  424.34   20.84
   0   3   7  553.94   27.61
   0   3   7  485.77   26.92
   0   3   7  600.13   27.92
   0   3   7  545.09   27.43
   0  -3  -7  522.74   27.27
   0  -3  -7  482.44   27.47
   0  -3  -8   54.47    5.13
   0  -3  -8   53.53    4.63
   0   3   8   58.31    5.05
   0  -3  -8   66.22    3.58
   0  -3  -8   64.91    3.58
   0  -3  -8   62.43    3.62
   0   3   8   59.36    5.28
   0   3   8   73.57    5.20
   0   3   8   51.30    4.39
   0  -3  -9   -0.67    0.95
   0  -3  -9    0.86    0.84
   0  -3  -9    1.55    0.98
   0  -3  -9    1.02    0.89
   0  -3  -9    1.21    0.98
   0   3   9    0.90    1.21
   0  -3  -9    1.13    2.24
   0   3   9    1.03    1.06
   0   3   9    0.39    1.92
   0  -3  -9    1.16    1.01
   0  -3  -9    1.31    0.96
   0   3   9   -0.68    1.84
   0  -3  -9    1.48    1.01
   0   3   9    1.85    1.86
   0  -3  -9    0.23    0.69
   0  -3  -9    1.04    0.86
   0  -3 -10   16.29    1.62
   0  -3 -10   18.67    1.70
   0  -3 -10   18.33    1.83
   0  -3 -10   19.63    1.86
   0  -3 -10   19.24    1.82
   0   3  10   18.00    1.98
   0   3  10   16.82    3.12
   0   3  10   22.17    1.87
   0   3  10   25.63    3.69
   0  -3 -10   18.66    1.81
   0  -3 -10   18.44    1.74
   0   3  10   14.94    2.87
   0  -3 -10   17.62    1.61
   0  -3 -10   19.35    1.83
   0   3  10   15.05    3.05
   0   3  11  146.16    8.09
   0  -3 -11  162.03    8.20
   0  -3 -11  144.77    7.96
   0   3  11  161.50    8.27
   0   3  11  131.16   10.08
   0   3  11  147.15    8.01
   0  -3 -11  149.59    8.11
   0  -3 -11  165.23    8.23
   0  -3 -11  152.06    8.08
   0   3  11  154.81    8.06
   0  -3 -11  148.18    8.13
   0   3  11  115.76    9.51
   0  -3 -11  148.22    7.99
   0   3  11  142.18   10.15
   0  -3 -12   18.66    1.91
   0   3  12   20.53    2.13
   0   3  12   19.05    1.83
   0  -3 -12   19.58    1.91
   0  -3 -12   21.43    1.86
   0  -3 -12   19.39    1.85
   0   3  12   22.54    1.87
   0   3  12   20.58    2.10
   0   3  12   22.53    1.89
   0   3  12   16.48    1.94
   0  -3 -12   18.30    1.70
   0  -3 -12   18.16    1.89
   0  -3 -12   17.53    1.68
   0   3  13   -0.40    0.99
   0  -3 -13   -0.31    1.04
   0  -3 -13    0.08    1.00
   0  -3 -13   -0.71    0.85
   0  -3 -13    0.36    1.31
   0   3  13   -1.48    1.26
   0   3  13   -0.87    1.21
   0  -3 -13   -1.31    1.07
   0   3  13    0.41    1.25
   0   3  13   -0.31    1.03
   0  -3 -13    0.67    1.02
   0   3  14    7.33    1.10
   0   3  14    7.90    1.05
   0  -3 -14    6.36    0.83
   0   3  14    9.78    1.10
   0   3  14    5.64    1.21
   0   3  14    6.97    1.26
   0  -3 -14    7.14    1.01
   0  -3 -14    5.57    1.22
   0  -3 -14    7.12    1.02
   0   3  15    0.50    0.56
   0  -3 -15    0.72    0.83
   0   3  15   -0.27    0.57
   0   3  15   -1.02    0.66
   0  -3 -15    0.10    0.63
   0   3  15    0.26    0.76
   0  -4  12   -0.47    0.63
   0   4 -12    0.82    0.63
   0  -4  12   -0.74    0.73
   0  -4  12   -0.50    0.65
   0   4 -12    0.71    0.85
   0  -4  12    0.21    0.58
   0   4 -12    0.64    0.66
   0  -4  12   -0.08    0.54
   0  -4  12   -0.39    0.56
   0   4 -11   35.42    2.29
   0   4 -11   28.59    2.21
   0  -4  11   30.99    2.13
   0  -4  11   32.82    2.27
   0  -4  11   33.76    2.33
   0   4 -11   26.05    2.22
   0  -4  11   33.34    2.26
   0   4 -11   31.28    2.20
   0   4 -10    7.53    1.33
   0  -4  10   10.77    1.54
   0   4 -10    6.55    1.39
   0   4 -10    7.98    1.34
   0  -4  10    5.75    1.25
   0  -4  10    5.89    1.36
   0   4 -10    8.25    0.97
   0  -4  10    8.78    1.43
   0   4 -10    9.11    0.93
   0   4 -10   10.16    1.80
   0  -4   9   17.58    1.99
   0   4  -9   18.23    1.80
   0   4  -9   18.95    1.48
   0   4  -9   18.84    1.87
   0  -4   9   17.57    1.79
   0  -4   9   21.08    2.03
   0   4  -9   16.80    1.90
   0  -4   9   17.86    1.85
   0   4  -9   19.33    1.46
   0   4  -9   17.21    1.66
   0   4  -9   20.18    1.97
   0   4  -8   18.47    1.94
   0   4  -8   14.59    1.37
   0  -4   8   17.98    1.72
   0   4  -8   16.89    1.95
   0  -4   8   15.29    1.70
   0  -4   8   13.06    1.64
   0   4  -8   15.55    1.87
   0   4  -8   14.46    1.75
   0  -4   8   13.29    1.80
   0  -4   8   15.36    1.84
   0   4  -8   15.40    2.93
   0  -4   8   18.02    2.68
   0   4  -8   16.30    1.89
   0  -4   7  100.62    5.48
   0   4  -7   94.46    6.89
   0   4  -7   99.27    7.09
   0  -4   7  101.69    5.65
   0   4  -7   94.29    5.65
   0  -4   7   92.93    5.46
   0   4  -7   95.45    5.20
   0   4  -7  109.62    5.37
   0   4  -7   86.96    5.43
   0   4  -7  103.52    5.68
   0  -4   7   98.04    5.62
   0  -4   7   90.54    6.78
   0  -4   7   97.13    6.89
   0  -4   7   92.05    6.56
   0   4  -7   97.14    5.75
   0  -4   7   97.97    5.50
   0   4  -7   90.90    5.59
   0  -4   6   64.33    3.95
   0  -4   6   65.78    4.11
   0   4  -6   66.07    4.21
   0  -4   6   66.57    3.99
   0   4  -6   79.15    5.73
   0   4  -6   75.28    5.59
   0   4  -6   61.17    4.09
   0   4  -6   65.79    4.14
   0   4  -6   68.53    4.02
   0  -4   6   65.07    3.92
   0  -4   6   60.67    4.08
   0  -4   6   61.59    5.16
   0  -4   6   87.90    5.90
   0  -4   6   58.89    5.09
   0   4  -6   77.13    5.27
   0   4  -6   80.65    3.92
   0  -4   6   71.18    5.51
   0  -4   6   68.86    3.99
   0   4  -6   66.37    4.31
   0   4  -6   72.10    4.13
   0  -4   5    2.65    0.85
   0  -4   5    3.45    1.02
   0   4  -5    1.82    2.04
   0   4  -5    1.26    2.07
   0  -4   5    4.57    1.66
   0  -4   5    2.30    1.77
   0   4  -5    2.59    0.96
   0   4  -5    3.51    1.28
   0  -4   5    1.53    0.89
   0   4  -5    2.99    1.62
   0  -4   5    4.84    1.59
   0  -4   5    1.69    1.80
   0   4  -5    4.86    1.31
   0   4  -5    1.96    0.90
   0   4  -5    1.89    1.02
   0  -4   4  176.57    9.74
   0  -4   4  158.33    9.36
   0  -4   4  151.78    9.46
   0  -4   4  163.27    9.43
   0   4  -4  176.80    9.34
   0   4  -4  142.34    9.44
   0   4  -4  155.91    9.49
   0  -4   3   22.66    2.63
   0   4  -3   27.43    2.76
   0  -4   3   30.71    3.02
   0  -4   3   21.76    2.52
   0   4  -3   26.27    2.34
   0   4  -3   22.04    2.48
   0  -4   3   20.48    2.47
   0  -4   3   25.92    2.99
   0   4  -2 1359.21   60.43
   0   4  -2 1260.50   60.68
   0   4  -2 1137.60   60.18
   0  -4   2 1196.33   60.85
   0  -4   2 1143.92   60.56
   0  -4   2 1242.17   60.89
   0  -4   1  156.56    8.90
   0   4  -1  145.86    8.66
   0  -4   1  150.48    8.77
   0  -4   1  165.24    8.76
   0  -4   1  158.22    8.79
   0   4  -1  157.58    8.46
   0  -4   0  566.80   28.47
   0  -4   0  514.14   28.67
   0   4   0  583.67   28.51
   0  -4   0  572.69   29.27
   0  -4   0  586.82   28.58
   0  -4  -1   19.25    1.72
   0  -4  -1   12.01    2.48
   0  -4  -1   12.21    2.65
   0  -4  -1   14.26    2.02
   0  -4  -1   19.90    1.97
   0  -4  -1   15.93    1.77
   0   4   1   17.78    2.04
   0  -4  -2   79.10    5.53
   0   4   2   89.35    5.37
   0  -4  -2   92.41    5.15
   0  -4  -2   85.26    5.34
   0  -4  -2   87.60    5.28
   0  -4  -3  263.18   13.58
   0   4   3  281.08   14.09
   0  -4  -3  273.86   13.88
   0  -4  -3  251.24   14.42
   0   4   3  280.53   14.36
   0  -4  -3  261.48   14.02
   0   4   3  250.04   13.76
   0  -4  -4  522.67   27.69
   0   4   4  572.37   27.71
   0   4   4  508.36   27.12
   0  -4  -4  550.96   27.35
   0  -4  -4  539.22   27.27
   0  -4  -5    3.34    1.90
   0   4   5    0.68    1.81
   0  -4  -5    0.73    1.16
   0   4   5    0.34    1.33
   0   4   5    3.15    1.78
   0   4   6  242.17   13.16
   0  -4  -6  231.77   13.07
   0   4   6  247.23   13.20
   0  -4  -6  215.24   12.17
   0   4   6  215.18   12.26
   0   4   6  240.61   12.78
   0   4   6  244.52   12.92
   0   4   7   59.77    5.09
   0  -4  -7   56.83    4.95
   0   4   7   76.45    5.40
   0   4   7   64.46    4.43
   0   4   7   65.02    4.87
   0   4   7   66.19    5.01
   0   4   8  205.91   10.26
   0   4   8  217.40   12.37
   0  -4  -8  186.85   11.86
   0   4   8  202.63   12.10
   0   4   8  193.21   11.84
   0  -4  -8  202.50   10.27
   0   4   8  198.69   11.92
   0  -4  -8  191.95   10.19
   0  -4  -8  200.62   10.23
   0   4   9   36.07    3.88
   0   4   9   33.76    2.36
   0   4   9   36.70    4.22
   0   4   9   35.08    2.49
   0  -4  -9   33.25    2.35
   0  -4  -9   40.24    2.56
   0   4   9   37.24    4.23
   0   4   9   32.46    2.62
   0  -4  -9   34.43    2.45
   0  -4  -9   36.03    2.41
   0  -4  -9   41.10    2.55
   0  -4  -9   31.21    2.33
   0   4   9   32.83    3.91
   0  -4  -9   35.65    2.45
   0   4  10  357.05   17.14
   0  -4 -10  331.87   17.02
   0  -4 -10  340.30   17.10
   0  -4 -10  368.16   17.19
   0  -4 -10  330.57   16.99
   0   4  10  300.13   18.96
   0   4  10  313.54   19.38
   0   4  10  312.52   16.99
   0   4  10  361.55   17.07
   0  -4 -10  353.95   17.16
   0  -4 -10  333.24   17.04
   0  -4 -10  340.82   17.13
   0  -4 -10  305.02   16.97
   0   4  10  317.63   19.03
   0  -4 -10  337.52   17.11
   0  -4 -11  131.30    7.42
   0   4  11  137.63    7.37
   0   4  11  133.16    7.39
   0  -4 -11  128.85    7.28
   0   4  11  149.64    7.65
   0  -4 -11  137.62    7.34
   0  -4 -11  146.49    7.48
   0  -4 -11  141.93    7.45
   0   4  11  139.60    7.48
   0  -4 -11  136.99    7.45
   0   4  11  134.04    9.74
   0  -4 -11  141.20    7.41
   0   4  11  110.57    9.00
   0  -4 -11  129.45    7.31
   0  -4 -11  134.96    7.37
   0   4  12   64.70    3.93
   0  -4 -12   60.61    3.79
   0  -4 -12   62.01    3.72
   0   4  12   61.78    4.09
   0   4  12   60.46    3.76
   0  -4 -12   63.96    3.88
   0  -4 -12   66.62    3.89
   0  -4 -12   61.32    3.71
   0   4  12   66.57    4.07
   0   4  12   61.86    3.78
   0  -4 -12   62.82    3.83
   0   4  12   64.52    3.82
   0  -4 -12   54.51    3.66
   0   4  13   36.34    2.53
   0   4  13   44.44    2.92
   0  -4 -13   31.37    2.60
   0  -4 -13   41.09    2.62
   0   4  13   38.08    2.83
   0  -4 -13   41.42    2.63
   0   4  13   35.97    2.54
   0   4  13   39.37    2.57
   0  -4 -13   37.44    2.62
   0   4  13   36.27    2.68
   0  -4 -13   38.37    2.53
   0  -4 -13   36.02    2.45
   0  -4 -14   54.65    2.99
   0  -4 -14   46.49    2.89
   0  -4 -14   47.58    2.86
   0   4  14   53.76    3.01
   0   4  14   53.46    2.99
   0   4  14   48.36    3.20
   0  -4 -14   45.40    2.97
   0   4  14   50.54    3.19
   0   4  14   47.73    3.02
   0   4  14   51.02    3.17
   0  -4 -14   54.96    3.04
   0   4  15    3.30    0.85
   0   4  15    3.27    0.68
   0   4  15    3.57    0.88
   0  -4 -15    2.09    0.80
   0   4  15    2.81    0.66
   0  -4 -15    2.46    0.66
   0   4  15    2.83    0.82
   0   4  15    3.74    0.62
   0  -5  11   -1.40    0.84
   0  -5  11    0.18    0.73
   0  -5  11   -0.70    0.68
   0   5 -11   -0.06    0.74
   0  -5  11    0.51    0.60
   0   5 -11    0.05    1.20
   0  -5  11    0.70    0.66
   0  -5  11   -0.96    0.68
   0  -5  10   23.53    1.84
   0  -5  10   20.69    1.86
   0   5 -10   22.22    1.82
   0  -5  10   25.24    1.96
   0   5 -10   21.30    1.44
   0  -5  10   21.70    1.72
   0   5 -10   19.26    1.80
   0   5 -10   19.24    1.76
   0   5  -9   33.17    2.16
   0  -5   9   34.94    2.67
   0   5  -9   35.44    2.63
   0   5  -9   35.70    2.65
   0   5  -9   36.42    2.65
   0  -5   9   36.17    2.52
   0  -5   9   39.16    2.75
   0   5  -9   36.97    2.18
   0   5  -9   43.36    2.78
   0   5  -9   31.21    2.34
   0  -5   9   34.92    2.63
   0   5  -9   31.06    2.48
   0   5  -8   28.82    2.44
   0   5  -8   41.68    2.73
   0  -5   8   35.24    2.74
   0   5  -8   35.02    2.78
   0   5  -8   31.75    2.70
   0  -5   8   28.88    2.45
   0   5  -8   33.23    2.62
   0   5  -8   35.64    2.19
   0   5  -8   35.76    2.61
   0  -5   8   31.05    2.61
   0   5  -8   32.75    2.58
   0   5  -7   22.51    1.84
   0   5  -7   22.48    1.70
   0  -5   7   16.71    2.62
   0   5  -7   21.68    2.14
   0   5  -7   19.89    1.95
   0  -5   7   23.75    2.20
   0   5  -7   22.02    1.94
   0   5  -7   23.75    3.37
   0   5  -7   23.71    3.45
   0   5  -7   21.46    2.07
   0  -5   7   22.76    2.01
   0   5  -7   24.09    2.30
   0  -5   7   23.63    3.51
   0  -5   7   23.80    2.14
   0   5  -7   22.46    2.18
   0   5  -6    3.65    1.26
   0   5  -6    3.00    2.20
   0   5  -6    2.84    2.23
   0  -5   6    2.40    1.63
   0  -5   6    1.26    2.00
   0  -5   6    4.59    1.27
   0   5  -6    1.76    0.97
   0   5  -6    2.35    1.39
   0   5  -6    2.23    1.10
   0   5  -6    3.57    1.24
   0  -5   6    2.88    1.25
   0   5  -6    4.45    1.30
   0  -5   6    2.94    1.56
   0  -5   6    5.08    2.04
   0  -5   6    2.63    1.06
   0   5  -6    3.41    1.40
   0   5  -5   60.73    3.77
   0  -5   5   54.07    4.59
   0  -5   5   53.02    4.80
   0   5  -5   49.39    4.88
   0   5  -5   51.19    4.91
   0   5  -5   60.86    3.78
   0  -5   5   56.37    3.55
   0   5  -5   54.33    3.49
   0  -5   5   53.23    3.42
   0   5  -5   51.77    3.47
   0   5  -5   60.96    3.59
   0   5  -5   55.57    3.44
   0  -5   5   56.46    3.57
   0   5  -5   60.63    3.32
   0  -5   5   61.56    5.23
   0  -5   5   62.08    4.89
   0   5  -5   58.65    4.55
   0  -5   5   49.07    4.60
   0   5  -4    1.33    2.06
   0   5  -4    1.08    2.19
   0   5  -4    2.79    1.18
   0   5  -4    0.22    0.75
   0   5  -4    1.96    0.95
   0  -5   4    3.53    1.01
   0  -5   4    0.95    0.81
   0   5  -4    0.49    0.93
   0  -5   4    3.79    1.85
   0  -5   4    3.72    1.84
   0   5  -4    2.18    1.57
   0   5  -4    1.32    1.13
   0  -5   4    0.27    1.62
   0  -5   4    2.89    1.71
   0  -5   4    2.65    1.00
   0  -5   4    1.97    1.71
   0   5  -3   18.21    2.68
   0  -5   3   15.21    2.30
   0  -5   3   18.91    2.72
   0  -5   3   19.13    2.49
   0   5  -3   14.08    2.26
   0  -5   3   13.34    2.50
   0  -5   3   17.69    2.37
   0   5  -3   14.83    1.96
   0  -5   3   20.08    2.70
   0   5  -2  871.30   40.86
   0  -5   2  758.63   40.85
   0   5  -2  762.46   40.11
   0  -5   2  803.95   40.76
   0  -5   2  826.51   41.03
   0  -5   2  808.65   40.91
   0   5  -2  845.21   40.35
   0  -5   2  776.01   40.57
   0  -5   1    5.72    1.78
   0   5  -1    6.23    1.52
   0  -5   1    4.00    1.94
   0  -5   1    4.39    1.62
   0  -5   0  475.04   26.22
   0  -5   0  489.00   27.20
   0   5   0  536.03   26.31
   0  -5   0  527.02   26.39
   0  -5   0  537.49   26.34
   0  -5  -1    4.69    1.31
   0  -5  -1    6.97    1.66
   0   5   1    4.41    1.58
   0  -5  -1    6.36    2.42
   0  -5  -1    1.87    1.81
   0  -5  -1    6.23    2.95
   0  -5  -2  490.17   25.66
   0  -5  -2  473.77   25.17
   0  -5  -2  478.06   25.51
   0   5   2  524.13   25.62
   0  -5  -2  522.10   25.43
   0  -5  -2  501.67   25.45
   0  -5  -3  868.19   44.97
   0  -5  -3  916.09   44.71
   0  -5  -3  919.96   45.83
   0   5   3  875.22   45.07
   0  -5  -3  930.34   45.00
   0  -5  -3  875.11   44.90
   0  -5  -4   -0.64    1.20
   0  -5  -4   -2.34    2.02
   0   5   4   -0.98    1.95
   0  -5  -4   -0.68    0.82
   0  -5  -4   -0.53    3.25
   0   5   4    0.81    1.24
   0   5   4    0.60    1.72
   0  -5  -5    4.92    1.18
   0  -5  -5    4.98    0.90
   0   5   5    6.58    1.91
   0   5   5    5.98    2.04
   0  -5  -5    3.77    3.35
   0   5   5    6.54    1.60
   0  -5  -5    6.12    2.37
   0   5   5    5.70    2.12
   0   5   6   18.66    2.75
   0   5   6   19.97    2.81
   0   5   6   21.29    2.42
   0  -5  -6   14.52    2.74
   0   5   6   24.30    3.05
   0   5   7    0.33    1.85
   0  -5  -7    0.72    1.92
   0   5   7    0.69    1.82
   0   5   7    1.01    1.38
   0   5   7    0.29    1.93
   0   5   8   38.80    2.65
   0   5   8   41.77    4.45
   0  -5  -8   40.60    2.62
   0  -5  -8   40.87    2.57
   0  -5  -8   43.56    2.68
   0  -5  -8   43.06    2.69
   0  -5  -8   45.92    2.67
   0   5   8   39.09    3.87
   0  -5  -8   40.07    5.03
   0   5   8   38.60    4.39
   0  -5  -8   37.53    4.27
   0  -5  -8   41.23    2.62
   0  -5  -8   44.18    2.73
   0   5   8   45.50    4.51
   0   5   9   18.30    1.71
   0  -5  -9   16.55    1.66
   0  -5  -9   21.62    1.74
   0  -5  -9   20.21    1.72
   0   5   9   15.28    2.63
   0  -5  -9   17.57    4.20
   0   5   9   13.69    3.00
   0   5   9   16.79    1.61
   0   5   9   17.19    1.83
   0  -5  -9   18.32    1.68
   0   5   9   18.81    3.10
   0  -5  -9   18.57    1.60
   0  -5  -9   18.55    1.66
   0  -5  -9   20.71    1.82
   0  -5  -9   16.97    1.59
   0   5   9   19.22    3.37
   0   5  10   80.55    4.61
   0   5  10   68.43    6.40
   0  -5 -10   86.48    4.62
   0   5  10   82.63    6.88
   0   5  10   77.30    4.52
   0   5  10   85.10    4.75
   0  -5 -10   81.48    4.56
   0  -5 -10   73.14    4.52
   0  -5 -10   79.73    4.55
   0  -5 -10   67.66    4.48
   0  -5 -10   79.77    7.02
   0  -5 -10   76.18    4.47
   0   5  10   77.87    6.69
   0   5  11    2.79    1.49
   0   5  11    0.29    1.56
   0  -5 -11    1.29    1.02
   0  -5 -11    1.06    1.15
   0  -5 -11    2.58    1.19
   0  -5 -11    3.47    1.10
   0  -5 -11    0.69    1.08
   0   5  11    2.65    1.15
   0  -5 -11    2.15    1.08
   0   5  12   35.80    2.63
   0   5  12   44.22    2.86
   0  -5 -12   33.86    2.48
   0  -5 -12   34.56    2.42
   0  -5 -12   36.02    2.48
   0  -5 -12   31.56    2.37
   0   5  12   35.56    2.78
   0  -5 -12   34.80    2.50
   0   5  12   33.31    2.47
   0  -5 -12   29.26    2.35
   0   5  13   19.59    1.81
   0  -5 -13   18.47    1.65
   0  -5 -13   20.99    1.80
   0   5  13   19.70    1.69
   0  -5 -13   18.62    1.74
   0   5  13   21.16    1.98
   0  -5 -13   17.44    1.61
   0  -5 -13   16.68    1.56
   0   5  13   19.81    2.00
   0   5  13   17.61    1.65
   0  -5 -13   17.12    1.50
   0  -5 -14    9.07    1.16
   0   5  14   10.58    1.16
   0   5  14    5.96    1.29
   0   5  14    8.46    1.36
   0   5  14    7.17    1.31
   0  -5 -14    9.78    1.06
   0  -5 -14   11.10    1.38
   0  -5 -14    8.65    1.16
   0   5  14    9.54    1.12
   0   5  15   -0.95    0.77
   0   5  15    0.75    0.55
   0   5  15   -0.31    0.54
   0   5  15    1.17    0.75
   0  -5 -15   -0.69    0.61
   0  -5 -15   -0.79    0.73
   0   6 -11    3.00    0.62
   0  -6  10   16.32    1.38
   0  -6  10   13.66    1.20
   0   6 -10   13.16    1.23
   0   6 -10   12.53    1.27
   0   6 -10   16.33    1.42
   0  -6  10   14.34    1.34
   0   6 -10   14.79    1.29
   0  -6  10   13.96    1.16
   0  -6  10   14.54    1.25
   0  -6   9   46.26    2.85
   0   6  -9   41.69    2.76
   0   6  -9   37.49    2.67
   0  -6   9   42.70    2.64
   0   6  -9   45.71    2.77
   0  -6   9   39.49    2.55
   0   6  -9   37.52    2.58
   0  -6   9   41.88    2.67
   0   6  -9   39.63    2.35
   0  -6   9   40.61    2.67
   0   6  -9   39.27    2.67
   0   6  -8   26.84    2.23
   0  -6   8   30.23    2.38
   0   6  -8   25.07    2.30
   0   6  -8   27.35    2.23
   0  -6   8   27.65    2.13
   0   6  -8   30.39    2.38
   0   6  -8   25.86    2.22
   0  -6   8   25.65    2.16
   0   6  -8   27.21    1.83
   0  -6   8   28.30    2.21
   0   6  -8   24.43    2.13
   0   6  -7    0.39    0.89
   0  -6   7    2.90    1.24
   0   6  -7    1.47    0.84
   0   6  -7    1.09    1.02
   0   6  -7    0.58    1.23
   0   6  -7    1.50    1.24
   0  -6   7    3.16    1.36
   0  -6   7    2.23    1.19
   0   6  -7    1.52    1.43
   0   6  -7    3.09    1.29
   0   6  -7    0.74    1.54
   0   6  -7    0.59    1.30
   0  -6   6   11.36    1.64
   0   6  -6   11.02    1.41
   0   6  -6   12.30    1.84
   0   6  -6   14.39    1.63
   0  -6   6   12.46    1.67
   0  -6   6   15.86    1.64
   0   6  -6   13.40    1.65
   0   6  -6    9.34    2.66
   0   6  -6   11.34    2.93
   0   6  -6   12.59    1.67
   0  -6   6   18.34    3.15
   0   6  -5    2.32    1.26
   0   6  -5    2.40    2.42
   0  -6   5    1.24    1.20
   0  -6   5    2.10    2.03
   0  -6   5    2.82    1.15
   0   6  -5    1.79    1.02
   0   6  -5    1.87    1.38
   0   6  -5    1.99    0.99
   0   6  -5    2.26    1.18
   0  -6   5    1.39    1.21
   0   6  -5    0.10    1.07
   0  -6   5    0.49    1.03
   0  -6   5    2.33    1.68
   0  -6   5    0.95    1.71
   0   6  -4   91.73    5.51
   0   6  -4   94.90    7.07
   0  -6   4  106.09    7.35
   0  -6   4   92.93    5.35
   0  -6   4   88.51    5.29
   0   6  -4   98.26    5.44
   0   6  -4   97.70    5.12
   0   6  -4   98.43    5.29
   0  -6   4   88.52    5.34
   0   6  -4   83.37    6.21
   0  -6   4   86.92    6.25
   0  -6   4   91.74    6.58
   0  -6   4   90.19    5.24
   0   6  -4   98.04    5.55
   0   6  -4   90.42    5.27
   0  -6   4  104.37    6.70
   0   6  -3    5.69    1.33
   0  -6   3    6.39    1.77
   0   6  -3    5.94    1.87
   0  -6   3    5.45    1.06
   0   6  -3    5.45    1.36
   0   6  -3    6.15    1.38
   0   6  -3    5.92    1.05
   0   6  -3    5.51    1.05
   0  -6   3    3.89    1.15
   0  -6   3    8.17    1.44
   0  -6   3   10.01    2.37
   0   6  -3    6.68    1.31
   0  -6   3    5.75    1.10
   0  -6   3    5.43    1.16
   0  -6   3    2.94    1.63
   0  -6   3    4.75    2.04
   0  -6   2   -0.31    2.09
   0  -6   2    6.49    1.81
   0   6  -2    4.90    1.42
   0   6  -2    3.33    1.22
   0   6  -2    4.81    1.47
   0  -6   2    7.72    2.00
   0  -6   2    5.31    1.08
   0   6  -2    5.38    1.24
   0  -6   2    5.99    1.95
   0  -6   2    6.46    0.92
   0  -6   2    4.29    0.94
   0   6  -1  433.06   22.79
   0  -6   1  465.87   23.48
   0  -6   1  436.32   23.57
   0  -6   1  442.88   23.48
   0  -6   0   15.17    2.16
   0  -6   0   16.31    2.00
   0   6   0   16.75    2.12
   0   6   0   16.88    2.38
   0  -6   0   19.94    2.36
   0  -6  -1  370.68   19.98
   0  -6  -1  393.22   20.30
   0   6   1  381.27   19.92
   0  -6  -1  373.50   19.70
   0  -6  -1  358.79   21.03
   0  -6  -1  391.31   19.85
   0  -6  -2  173.27   10.37
   0   6   2  185.70   10.20
   0  -6  -2  175.80   10.35
   0  -6  -3  196.08   11.13
   0   6   3  199.54   11.14
   0  -6  -3  195.12   11.04
   0  -6  -3  189.12   10.66
   0  -6  -3  196.24   11.17
   0  -6  -3  177.34   11.89
   0  -6  -4  310.42   16.34
   0   6   4  301.00   16.52
   0   6   4  294.26   16.52
   0  -6  -4  295.99   16.33
   0  -6  -4  298.19   15.87
   0  -6  -4  311.77   16.55
   0  -6  -4  319.87   17.58
   0   6   5  490.19   25.42
   0   6   5  505.50   25.52
   0  -6  -5  476.47   25.10
   0  -6  -5  491.77   25.37
   0   6   5  472.88   24.97
   0  -6  -5  472.04   24.85
   0   6   5  483.75   25.78
   0  -6  -5  471.67   26.21
   0  -6  -6   74.69    6.23
   0   6   6   73.59    5.29
   0   6   6   83.77    5.93
   0   6   6   71.13    5.64
   0   6   6   78.07    6.15
   0  -6  -6   81.57    6.58
   0   6   6   71.74    5.86
   0  -6  -6   81.53    5.39
   0   6   7  295.50   14.86
   0  -6  -7  298.49   14.84
   0  -6  -7  296.49   14.79
   0   6   7  298.77   16.60
   0   6   7  296.39   16.63
   0   6   7  277.47   16.06
   0   6   7  275.03   16.75
   0  -6  -7  291.18   14.80
   0  -6  -7  284.49   14.81
   0  -6  -7  307.38   14.87
   0  -6  -7  278.04   15.88
   0   6   7  318.94   17.21
   0  -6  -7  260.55   17.02
   0  -6  -7  295.77   14.79
   0  -6  -8    0.24    0.97
   0  -6  -8    0.08    0.87
   0  -6  -8    0.08    0.89
   0   6   8   -0.15    1.19
   0   6   8   -1.47    2.34
   0  -6  -8    0.79    0.86
   0  -6  -8    0.92    0.92
   0  -6  -8    1.55    0.99
   0  -6  -8    0.33    3.59
   0  -6  -8    0.98    0.82
   0  -6  -8   -0.52    0.89
   0  -6  -8   -0.07    0.80
   0  -6  -8    0.26    0.93
   0   6   8   -0.43    2.07
   0  -6  -8   -1.37    2.38
   0   6   8   -0.08    0.87
   0   6   8    1.24    2.08
   0  -6  -9   78.22    4.43
   0  -6  -9   72.30    4.31
   0  -6  -9   75.15    4.36
   0   6   9   77.83    6.45
   0   6   9   76.13    4.38
   0  -6  -9   73.85    4.31
   0   6   9   76.14    4.50
   0  -6  -9   88.30    7.14
   0  -6  -9   80.75    4.37
   0  -6  -9   81.07    4.37
   0  -6  -9   75.95    4.29
   0  -6  -9   68.58    4.36
   0   6   9   66.91    6.35
   0   6   9   66.96    6.37
   0   6   9   72.28    4.32
   0  -6 -10   97.51    5.19
   0  -6 -10   91.84    5.06
   0  -6 -10   91.83    5.10
   0   6  10   86.66    7.18
   0   6  10   84.93    5.02
   0   6  10   92.77    5.33
   0  -6 -10   86.00    5.04
   0   6  10   91.69    5.20
   0  -6 -10   95.96    5.10
   0  -6 -10   91.91    5.09
   0   6  10   76.05    7.09
   0  -6 -10   76.61    5.06
   0  -6 -10   94.61    7.70
   0   6  10   93.17    7.50
   0   6  10   87.38    5.05
   0  -6 -10   87.58    5.01
   0  -6 -11    1.36    1.10
   0  -6 -11    0.83    0.99
   0  -6 -11   -0.09    1.06
   0  -6 -11    0.27    1.19
   0  -6 -11    0.09    1.06
   0  -6 -11   -0.55    0.90
   0   6  11   -0.46    1.55
   0  -6 -11    0.89    1.20
   0   6  11    1.68    1.66
   0   6  11    1.00    1.12
   0  -6 -12  175.90    9.02
   0  -6 -12  166.96    8.89
   0  -6 -12  179.82    9.05
   0  -6 -12  158.98    8.99
   0  -6 -12  174.92    9.01
   0   6  12  168.63    9.03
   0  -6 -12  177.49    9.03
   0   6  12  183.23    9.12
   0  -6 -12  148.60    8.97
   0   6  12  193.78    9.25
   0   6  13   60.33    3.82
   0   6  13   62.54    3.62
   0  -6 -13   65.72    3.61
   0   6  13   60.42    3.55
   0  -6 -13   48.14    3.43
   0  -6 -13   60.51    3.54
   0   6  13   64.72    3.77
   0   6  13   63.29    3.66
   0   6  13   61.47    3.81
   0   6  14    8.41    1.17
   0   6  14    7.56    1.27
   0   6  14   10.87    1.13
   0   6  14    7.39    1.34
   0   6  14    7.10    1.27
   0   6  14    6.29    1.17
   0  -6 -14    7.31    1.15
   0   6  14    8.41    1.05
   0  -6 -14    7.57    0.99
   0  -6 -15   -0.12    0.46
   0   6  15    0.15    0.47
   0   6  15    0.43    0.51
   0   6  15   -0.10    0.57
   0   6  15    1.22    0.78
   0   6  15   -0.10    0.70
   0   7  -9   21.67    1.63
   0   7  -9   21.77    1.61
   0  -7   9   23.79    1.62
   0  -7   9   22.89    1.68
   0  -7   9   20.74    1.51
   0   7  -9   20.45    1.58
   0  -7   8    9.52    1.19
   0   7  -8    9.48    1.28
   0   7  -8   10.08    1.25
   0   7  -8   12.11    1.49
   0   7  -8    8.34    1.24
   0  -7   8    9.14    1.28
   0   7  -8   12.20    1.34
   0   7  -8    9.70    0.98
   0  -7   8   12.24    1.41
   0   7  -8   11.72    1.42
   0  -7   8   12.03    1.30
   0  -7   7    0.90    0.96
   0   7  -7    0.31    1.16
   0   7  -7    0.50    1.13
   0   7  -7    0.37    0.76
   0   7  -7   -0.46    1.07
   0   7  -7   -0.84    1.33
   0   7  -7    0.82    1.08
   0  -7   7    0.77    1.08
   0  -7   7    1.18    1.15
   0  -7   7    0.27    1.00
   0  -7   6    1.97    1.04
   0   7  -6    0.97    1.42
   0  -7   6    0.82    1.03
   0   7  -6    1.01    1.02
   0   7  -6   -0.35    1.28
   0   7  -6    0.10    1.13
   0   7  -6    0.08    1.42
   0  -7   6    1.16    1.20
   0   7  -6    0.21    1.13
   0  -7   6    1.88    1.42
   0  -7   6    1.30    1.20
   0  -7   6    1.76    1.21
   0   7  -6    2.20    1.19
   0   7  -5   27.93    2.17
   0   7  -5   30.58    2.15
   0  -7   5   34.70    2.55
   0   7  -5   29.44    2.25
   0  -7   5   32.00    2.39
   0   7  -5   24.70    2.21
   0   7  -5   27.25    2.50
   0  -7   5   31.18    2.31
   0  -7   5   28.97    2.18
   0   7  -5   22.64    2.40
   0  -7   5   23.12    2.18
   0  -7   5   28.36    2.33
   0   7  -5   25.29    2.36
   0   7  -4    7.75    1.46
   0  -7   4    6.92    2.00
   0   7  -4    4.70    1.15
   0   7  -4    3.36    1.17
   0   7  -4    6.07    1.20
   0  -7   4    6.28    1.20
   0  -7   4    4.15    2.01
   0   7  -4    5.17    2.64
   0   7  -4    4.84    1.44
   0  -7   4    7.73    1.43
   0   7  -4    5.16    1.49
   0  -7   4    3.86    1.31
   0  -7   4    4.93    1.24
   0   7  -3    7.27    1.16
   0   7  -3    9.61    1.61
   0  -7   3   10.59    1.76
   0  -7   3    6.94    2.24
   0  -7   3    9.60    1.24
   0   7  -3    6.21    1.58
   0   7  -3    7.75    1.53
   0   7  -3    8.03    1.51
   0  -7   3    7.55    1.39
   0   7  -3    8.95    1.22
   0  -7   3    9.74    1.31
   0   7  -3    6.18    1.43
   0  -7   3    7.72    1.36
   0  -7   3    3.49    1.77
   0   7  -3    8.50    2.93
   0   7  -3    6.23    1.90
   0  -7   3    5.41    2.42
   0  -7   2  270.04   15.44
   0  -7   2  266.02   13.53
   0  -7   2  271.08   13.72
   0  -7   2  309.01   14.08
   0   7  -2  270.10   13.77
   0   7  -2  248.52   13.78
   0  -7   2  268.96   14.74
   0   7  -2  254.81   13.78
   0  -7   2  268.86   13.69
   0   7  -2  261.60   13.53
   0   7  -2  238.72   14.81
   0  -7   2  266.98   14.85
   0   7  -2  268.51   13.85
   0   7  -2  273.10   13.77
   0   7  -2  251.86   13.52
   0  -7   2  268.41   13.63
   0  -7   2  277.71   15.60
   0   7  -1   81.27    4.70
   0   7  -1   76.73    4.73
   0   7  -1   81.17    4.80
   0  -7   1   75.70    6.18
   0   7  -1   84.88    4.69
   0  -7   1   81.33    5.60
   0  -7   1   74.15    4.54
   0  -7   1   79.76    4.64
   0  -7   1   92.15    4.97
   0  -7   1   71.60    5.70
   0  -7   1   81.00    5.56
   0  -7   1   76.06    5.92
   0  -7   1   81.39    4.49
   0  -7   1   79.92    4.60
   0   7   0   21.02    1.94
   0  -7   0   21.26    2.68
   0  -7   0   27.30    1.92
   0  -7   0   23.22    2.53
   0   7   0   23.31    1.85
   0  -7   0   22.20    1.71
   0   7   0   24.69    1.88
   0   7   0   20.18    2.42
   0  -7   0   26.16    1.80
   0  -7   0   25.23    1.86
   0   7   0   23.08    2.04
   0   7   1  107.68    6.13
   0   7   1  105.72    7.02
   0  -7  -1  116.09    7.67
   0  -7  -1  113.55    8.57
   0  -7  -1  106.59    6.93
   0  -7  -1  111.74    5.96
   0  -7  -1  119.95    6.96
   0  -7  -2   21.87    3.84
   0  -7  -2   18.07    2.07
   0   7   2   20.42    2.49
   0  -7  -2   18.95    3.68
   0  -7  -2   10.70    2.55
   0  -7  -3  158.02    9.97
   0   7   3  161.37    9.83
   0   7   3  154.86    9.54
   0  -7  -3  172.67    9.98
   0   7   4   23.20    3.06
   0   7   4   21.56    3.03
   0  -7  -4   21.43    3.83
   0  -7  -4   20.52    2.91
   0  -7  -4   19.44    3.72
   0  -7  -5    3.31    1.62
   0  -7  -5    0.29    0.80
   0  -7  -5    0.97    2.39
   0  -7  -5    0.13    0.75
   0   7   5    0.50    1.11
   0   7   5   -0.63    1.90
   0   7   5    1.23    1.74
   0  -7  -5    0.82    3.25
   0  -7  -5    0.24    0.73
   0  -7  -5    1.20    0.77
   0  -7  -5    0.68    0.75
   0   7   6    7.94    1.50
   0   7   6    7.30    1.31
   0  -7  -6    9.37    1.12
   0  -7  -6    7.66    1.01
   0  -7  -6    9.78    1.12
   0  -7  -6    9.24    1.08
   0  -7  -6   10.45    3.16
   0   7   6    7.10    2.24
   0   7   6    6.24    2.21
   0  -7  -6    6.62    1.92
   0  -7  -6   10.41    3.78
   0   7   6    7.29    2.41
   0  -7  -6    8.40    1.07
   0  -7  -6    9.04    1.11
   0  -7  -7  182.83    9.03
   0  -7  -7  179.20    9.06
   0   7   7  168.81   11.33
   0  -7  -7  158.76   11.70
   0   7   7  170.84   11.03
   0   7   7  158.04   10.77
   0  -7  -7  162.20    9.05
   0   7   7  162.76    9.00
   0   7   7  170.43   11.25
   0   7   7  193.50    9.19
   0  -7  -7  177.44    9.00
   0   7   7  169.82    9.08
   0  -7  -7  182.49    9.07
   0  -7  -7  184.28    9.08
   0  -7  -7  175.45    9.01
   0  -7  -7  154.47    9.07
   0  -7  -7  162.14   10.29
   0  -7  -8   13.53    1.46
   0  -7  -8   12.18    1.44
   0   7   8   13.37    1.75
   0  -7  -8   14.61    1.54
   0   7   8   13.05    1.51
   0  -7  -8   13.95    1.40
   0  -7  -8   14.91    1.43
   0  -7  -8   14.68    1.39
   0   7   8   16.28    3.21
   0  -7  -8   13.36    3.34
   0   7   8   13.46    1.42
   0   7   8    9.13    2.75
   0   7   8   14.15    2.85
   0   7   8    6.90    2.46
   0  -7  -8   14.13    1.42
   0  -7  -8   13.42    1.58
   0   7   9   44.80    4.73
   0   7   9   39.20    4.77
   0  -7  -9   48.51    3.07
   0  -7  -9   49.90    3.02
   0  -7  -9   44.68    2.95
   0  -7  -9   49.90    3.04
   0   7   9   50.33    3.28
   0  -7  -9   37.82    3.00
   0  -7  -9   48.08    2.95
   0   7   9   42.61    2.97
   0   7   9   37.71    4.73
   0   7   9   34.37    4.67
   0  -7  -9   46.55    2.92
   0   7   9   45.51    3.12
   0  -7  -9   46.64    3.00
   0  -7  -9   55.74    3.15
   0  -7  -9   36.74    5.43
   0   7  10   52.66    3.62
   0   7  10   64.19    3.86
   0  -7 -10   57.39    3.57
   0  -7 -10   58.19    3.51
   0  -7 -10   61.19    3.66
   0  -7 -10   56.69    3.54
   0  -7 -10   56.89    3.51
   0  -7 -10   59.18    3.58
   0  -7 -10   65.16    3.70
   0  -7 -10   55.12    3.65
   0  -7 -10   59.00    3.56
   0   7  10   52.30    3.53
   0  -7 -11    3.94    1.15
   0   7  11    2.34    1.68
   0  -7 -11    0.95    1.16
   0  -7 -11    2.46    1.21
   0   7  11    2.61    1.14
   0  -7 -11    1.90    1.09
   0  -7 -11    4.41    1.14
   0  -7 -11    1.25    0.93
   0   7  11    2.10    1.70
   0   7  11    2.81    1.38
   0  -7 -11    0.96    1.12
   0  -7 -12   15.68    1.64
   0   7  12   14.81    1.57
   0   7  12   20.23    2.13
   0  -7 -12   16.43    1.63
   0  -7 -12   13.61    1.45
   0  -7 -12   14.88    1.57
   0  -7 -12   15.41    1.67
   0  -7 -12   17.60    1.65
   0   7  12   21.15    2.01
   0   7  13   10.51    1.53
   0  -7 -13   11.05    1.26
   0  -7 -13   11.02    1.31
   0  -7 -13   13.55    1.42
   0   7  13   12.14    1.72
   0   7  13   11.77    1.31
   0   7  13   13.11    1.65
   0  -7 -13   10.98    1.32
   0   7  13   11.17    1.34
   0  -7 -14   12.46    1.20
   0  -7 -14   14.17    1.28
   0   7  14   14.13    1.21
   0   7  14   16.01    1.30
   0  -7 -14   14.06    1.24
   0   7  14   15.31    1.24
   0   7  14   14.39    1.46
   0   7  14   11.21    1.34
   0   7  14   14.73    1.53
   0  -7 -15   28.03    1.60
   0   7  15   25.35    1.56
   0  -8   8    2.78    0.79
   0   8  -8    3.03    0.74
   0  -8   8    2.86    0.81
   0   8  -8    3.39    0.87
   0  -8   8    2.24    0.68
   0   8  -8    2.97    0.76
   0   8  -7    7.72    1.09
   0  -8   7    6.19    1.16
   0  -8   7    5.76    1.12
   0   8  -7    6.74    1.16
   0  -8   7    8.79    1.30
   0  -8   7    6.94    1.01
   0  -8   7    6.51    1.01
   0   8  -7    6.17    0.84
   0   8  -7    7.70    1.19
   0   8  -6   14.31    1.63
   0  -8   6   11.97    1.42
   0   8  -6   13.38    1.22
   0   8  -6   13.90    1.45
   0   8  -6   15.56    1.49
   0  -8   6   15.91    1.63
   0   8  -6   12.37    1.63
   0  -8   6   13.10    1.65
   0   8  -6   15.27    1.49
   0  -8   6   12.40    1.53
   0   8  -6   11.75    1.64
   0   8  -6   11.71    1.44
   0  -8   6   12.15    1.40
   0   8  -5   20.28    1.71
   0  -8   5   19.71    2.02
   0   8  -5   16.80    1.72
   0  -8   5   24.50    2.05
   0   8  -5   22.62    2.08
   0   8  -5   20.24    2.00
   0   8  -5   21.94    2.12
   0   8  -5   22.00    1.81
   0   8  -5   19.62    1.81
   0  -8   5   19.29    1.74
   0  -8   4    1.79    1.39
   0   8  -4    3.65    1.38
   0   8  -4    2.31    1.33
   0  -8   4    2.05    1.20
   0   8  -4    3.40    1.07
   0   8  -4    2.98    1.37
   0   8  -4    3.73    1.22
   0   8  -4    3.24    1.10
   0  -8   4    3.65    1.03
   0   8  -3   -0.23    1.31
   0   8  -3   -0.60    1.32
   0   8  -3    1.15    0.99
   0  -8   3   -0.23    1.10
   0  -8   3    1.43    1.26
   0   8  -3   -0.12    1.30
   0   8  -3   -3.55    2.63
   0   8  -3   -0.13    1.33
   0   8  -3   -0.51    1.44
   0  -8   3    0.82    1.01
   0  -8   2  130.95    7.14
   0  -8   2  114.20    8.73
   0   8  -2  138.82    7.44
   0  -8   2  134.70    7.34
   0  -8   2  148.58    7.71
   0   8  -2  142.25    7.42
   0   8  -2  129.88    7.08
   0   8  -2  119.43    7.22
   0  -8   2  108.92    9.03
   0   8  -2  130.31    7.34
   0   8  -2  136.60    7.47
   0  -8   2  136.48    7.21
   0  -8   2  134.88    7.29
   0   8  -1   24.81    2.08
   0   8  -1   22.33    1.98
   0   8  -1   19.68    2.14
   0  -8   1   21.10    3.63
   0   8  -1   20.58    2.19
   0  -8   1   23.85    2.00
   0  -8   1   19.47    2.24
   0  -8   1   21.08    2.00
   0   8  -1   19.66    2.11
   0   8  -1   22.71    2.12
   0  -8   1   25.39    1.94
   0  -8   1   22.34    1.93
   0  -8   1   22.36    1.85
   0   8   0  466.55   23.81
   0   8   0  485.99   23.82
   0   8   0  492.97   23.65
   0  -8   0  498.47   23.77
   0  -8   0  452.26   23.76
   0   8   0  472.26   23.93
   0  -8   0  470.65   23.80
   0   8   0  463.65   23.95
   0   8   0  466.51   23.86
   0  -8   0  450.68   23.67
   0  -8   0  466.33   23.84
   0  -8   0  509.81   24.18
   0   8   1  135.33    7.16
   0   8   1  137.87    7.04
   0   8   1  136.00    7.42
   0  -8  -1  138.56    7.10
   0   8   1  132.06    7.35
   0  -8  -1  111.90    8.80
   0  -8  -1  130.21    7.12
   0   8   1  132.07    7.22
   0   8   1  132.06    7.13
   0   8   1  127.85    7.27
   0  -8  -1  125.59    7.12
   0  -8  -1  131.68    7.19
   0  -8  -1  141.02    7.15
   0  -8  -2  149.86    8.16
   0  -8  -2  158.71    8.50
   0  -8  -2  149.27    8.12
   0   8   2  152.68    8.22
   0   8   2  163.64    8.11
   0   8   2  149.07    8.14
   0  -8  -2  149.18    8.02
   0   8   2  159.09    8.11
   0   8   2  154.29    8.04
   0   8   2  160.02    8.05
   0   8   2  158.36    8.41
   0  -8  -2  159.44    8.11
   0   8   2  151.13    8.27
   0  -8  -2  144.12   11.02
   0  -8  -2  149.95    9.90
   0   8   2  158.30    9.85
   0  -8  -2  149.74    8.10
   0  -8  -2  153.80    9.99
   0   8   2  133.98    9.19
   0  -8  -3  148.39    7.80
   0   8   3  156.11    7.83
   0   8   3  148.02    7.82
   0   8   3  157.29    7.96
   0  -8  -3  147.25    7.89
   0  -8  -3  149.74    7.86
   0   8   3  151.11    8.02
   0   8   3  124.49    8.99
   0  -8  -3  132.36    9.47
   0  -8  -3  143.61    7.87
   0  -8  -3  156.14    9.80
   0   8   3  160.44    9.69
   0  -8  -3  157.00    8.28
   0  -8  -3  147.63    7.94
   0  -8  -4    2.70    0.95
   0  -8  -4    2.54    0.90
   0   8   4    3.73    0.94
   0  -8  -4    1.89    0.92
   0   8   4    2.27    1.36
   0  -8  -4    2.71    0.77
   0  -8  -4    3.32    0.83
   0   8   4    3.49    0.93
   0  -8  -4    4.58    0.96
   0  -8  -4    2.61    0.84
   0   8   4    2.38    1.04
   0  -8  -4    5.60    3.04
   0  -8  -4    4.04    1.36
   0  -8  -4    2.38    3.40
   0   8   4    3.77    2.18
   0  -8  -4    4.00    2.09
   0   8   4   -1.17    1.84
   0  -8  -5  257.42   13.32
   0   8   5  275.94   13.53
   0  -8  -5  269.46   13.26
   0  -8  -5  267.03   13.33
   0  -8  -5  259.34   13.24
   0  -8  -5  260.35   13.24
   0   8   5  275.36   13.38
   0   8   5  257.09   13.27
   0  -8  -5  241.26   16.34
   0  -8  -5  257.22   13.36
   0   8   5  260.39   15.26
   0  -8  -5  240.06   14.90
   0  -8  -5  261.42   15.32
   0  -8  -5  247.12   13.26
   0  -8  -6    1.32    0.91
   0  -8  -6    0.72    0.86
   0   8   6    0.09    1.51
   0  -8  -6   -1.62    1.91
   0  -8  -6    0.36    0.83
   0   8   6    0.83    0.88
   0   8   6    1.24    0.89
   0  -8  -6    0.23    0.87
   0  -8  -6   -2.34    2.82
   0   8   6    0.49    1.24
   0  -8  -6   -0.15    0.87
   0  -8  -6    3.03    3.83
   0   8   6    2.20    1.91
   0   8   6    0.76    2.05
   0  -8  -6    0.97    0.97
   0  -8  -7    0.48    0.95
   0   8   7   -0.76    1.24
   0  -8  -7    0.45    0.89
   0  -8  -7    0.08    0.94
   0   8   7    1.41    1.59
   0  -8  -7   -0.09    0.96
   0   8   7   -0.08    1.01
   0   8   7    0.25    0.95
   0  -8  -7    2.96    2.77
   0   8   7    0.38    1.93
   0   8   7    2.86    2.24
   0  -8  -7   -1.08    3.81
   0  -8  -7    0.09    0.99
   0  -8  -7    1.19    0.96
   0   8   8    9.73    1.80
   0   8   8    5.95    1.31
   0  -8  -8    8.43    1.26
   0  -8  -8    6.56    1.18
   0  -8  -8    7.03    1.30
   0   8   8    6.98    1.46
   0   8   8    8.04    1.31
   0   8   8    5.48    2.46
   0  -8  -8    4.76    2.85
   0  -8  -8   11.01    1.33
   0  -8  -8    8.14    1.32
   0  -8  -8    8.92    1.26
   0   8   8    6.04    2.38
   0   8   8    5.64    2.56
   0  -8  -9   18.73    1.72
   0  -8  -9   20.69    1.87
   0  -8  -9   19.57    1.76
   0  -8  -9   18.78    1.77
   0   8   9   21.29    3.60
   0   8   9   19.39    3.14
   0  -8  -9   20.22    1.78
   0  -8  -9   18.71    1.82
   0  -8  -9   19.17    1.80
   0   8   9   20.34    2.15
   0   8   9   18.95    1.82
   0   8   9   19.55    1.84
   0   8  10  123.96    5.99
   0  -8 -10  106.49    5.68
   0   8  10   97.07    5.75
   0   8  10   92.17    5.64
   0  -8 -10   91.97    5.59
   0  -8 -10  110.80    5.72
   0  -8 -10  105.36    5.71
   0  -8 -10   97.95    5.65
   0  -8 -10   97.44    5.61
   0  -8 -10  103.70    5.64
   0   8  11    0.65    1.62
   0   8  11    1.25    1.09
   0  -8 -11    1.07    1.06
   0   8  11    0.97    1.39
   0  -8 -11    1.06    0.94
   0  -8 -11    2.35    1.18
   0   8  11    2.07    1.09
   0  -8 -11    2.83    1.16
   0  -8 -11    2.03    1.11
   0  -8 -11    3.57    1.18
   0  -8 -11    2.22    1.04
   0  -8 -12   85.90    4.67
   0  -8 -12   76.31    4.59
   0   8  12   80.65    4.62
   0  -8 -12   83.31    4.62
   0   8  12   77.18    4.59
   0   8  12   87.52    4.82
   0   8  12   88.67    4.93
   0   8  13    0.79    1.05
   0   8  13    0.84    1.18
   0   8  13    2.64    1.39
   0  -8 -13    0.65    0.87
   0  -8 -13    0.60    0.82
   0   8  13    1.36    1.24
   0  -8 -13    1.77    0.86
   0   8  13    0.78    0.89
   0   8  13    0.84    0.83
   0   8  14   20.19    1.64
   0  -8 -14   20.92    1.44
   0   8  14   19.29    1.67
   0   8  14   23.41    1.45
   0   8  14   16.35    1.52
   0   8  14   20.23    1.60
   0  -8 -14   21.22    1.45
   0  -8 -14   21.38    1.46
   0   8  14   19.52    1.45
   0  -9   7    7.07    0.82
   0  -9   7    7.58    0.81
   0   9  -7    6.65    0.89
   0  -9   7    5.86    0.88
   0   9  -7    6.75    0.88
   0  -9   7    5.34    0.92
   0   9  -6   19.80    1.67
   0  -9   6   22.22    1.75
   0  -9   6   20.30    1.61
   0  -9   6   21.96    1.57
   0   9  -6   22.36    1.73
   0  -9   6   19.79    1.65
   0   9  -6   21.37    1.73
   0   9  -6   18.88    1.50
   0  -9   6   22.04    1.56
   0   9  -6   18.49    1.36
   0   9  -5   79.68    4.84
   0   9  -5   84.25    4.86
   0   9  -5   93.55    5.14
   0  -9   5   92.90    4.94
   0   9  -5   89.16    5.00
   0  -9   5   93.65    5.03
   0  -9   5   96.31    4.96
   0  -9   5   85.19    5.06
   0   9  -4   89.52    5.20
   0   9  -4   95.56    5.48
   0  -9   4  101.18    5.36
   0   9  -4   98.83    5.51
   0  -9   4   93.66    5.38
   0   9  -4   97.52    5.52
   0  -9   4   95.69    5.51
   0   9  -4   92.77    5.29
   0  -9   4   94.14    5.29
   0   9  -3   18.24    1.64
   0  -9   3   23.44    1.94
   0   9  -3   20.80    2.06
   0  -9   3   23.29    1.85
   0  -9   3   22.54    1.90
   0   9  -3   17.32    2.03
   0   9  -3   17.08    1.89
   0  -9   3   18.58    2.01
   0   9  -3   19.33    1.96
   0   9  -3   21.11    2.08
   0  -9   2    7.79    1.58
   0   9  -2    9.18    1.57
   0   9  -2    6.83    1.50
   0   9  -2   10.18    1.58
   0   9  -2    5.82    1.26
   0  -9   2    7.74    1.36
   0   9  -2    9.63    1.71
   0  -9   2    7.04    1.26
   0  -9   2    8.23    1.35
   0  -9   2    8.10    1.84
   0   9  -1   26.60    2.12
   0   9  -1   19.25    1.75
   0   9  -1   20.48    1.95
   0   9  -1   18.99    2.06
   0   9  -1   19.55    2.06
   0  -9   1   20.28    1.92
   0   9  -1   17.87    2.03
   0  -9   1   20.66    1.89
   0  -9   1   20.51    1.92
   0  -9   1   20.92    2.08
   0  -9   1   17.71    2.29
   0   9  -1   21.55    2.16
   0  -9   1   18.92    1.93
   0  -9   0   21.12    1.73
   0   9   0   21.40    1.85
   0   9   0   18.36    2.13
   0  -9   0   16.97    1.65
   0   9   0   17.06    1.64
   0  -9   0   18.23    1.83
   0   9   0   16.70    1.95
   0  -9   0   17.45    1.86
   0   9   0   15.85    1.79
   0  -9   0   16.82    1.70
   0   9   0   14.67    1.86
   0  -9   0   20.09    1.85
   0  -9   0   14.96    2.10
   0   9   0   15.18    3.00
   0  -9  -1   44.67    2.82
   0   9   1   42.27    2.76
   0   9   1   43.16    2.67
   0   9   1   42.67    3.17
   0  -9  -1   40.01    2.70
   0   9   1   42.13    3.04
   0  -9  -1   28.80    4.15
   0  -9  -1   36.26    2.70
   0   9   1   37.50    2.78
   0   9   1   37.38    2.70
   0  -9  -1   36.38    2.84
   0   9   1   51.64    4.79
   0   9   1   43.45    2.97
   0  -9  -1   38.87    2.80
   0  -9  -2  415.90   20.33
   0   9   2  410.62   20.28
   0  -9  -2  402.53   20.22
   0   9   2  410.11   20.23
   0   9   2  426.26   20.47
   0  -9  -2  406.56   20.35
   0   9   2  419.28   20.27
   0  -9  -2  389.09   22.42
   0  -9  -2  371.17   20.25
   0  -9  -2  395.65   20.38
   0  -9  -2  369.77   20.65
   0   9   2  390.96   20.31
   0  -9  -2  404.00   20.27
   0   9   2  416.41   20.56
   0   9   2  406.50   22.30
   0   9   2  394.17   20.46
   0   9   3   40.47    2.72
   0  -9  -3   35.61    2.64
   0   9   3   37.95    2.55
   0  -9  -3   37.77    2.57
   0   9   3   40.23    2.66
   0   9   3   38.44    2.57
   0  -9  -3   42.93    2.69
   0   9   3   40.59    2.86
   0  -9  -3   33.52    4.13
   0  -9  -3   36.71    2.64
   0  -9  -3   38.51    3.07
   0  -9  -3   40.27    2.73
   0   9   3   29.41    4.04
   0   9   3   41.51    2.61
   0  -9  -3   42.07    4.98
   0  -9  -4  120.70   10.82
   0  -9  -4  138.09    7.86
   0   9   4  152.48    7.88
   0  -9  -4  148.38    7.77
   0   9   4  145.36    7.80
   0   9   4  151.58    7.82
   0   9   4  147.99    7.98
   0  -9  -4  152.52    9.94
   0  -9  -4  146.19   10.09
   0  -9  -4  143.67    8.29
   0  -9  -4  140.61    7.90
   0  -9  -4  156.80    7.77
   0  -9  -4  145.65    7.83
   0   9   4  154.84    8.17
   0   9   4  130.09    9.60
   0  -9  -5  232.65   11.83
   0  -9  -5  228.24   11.94
   0   9   5  249.26   12.22
   0   9   5  238.04   12.15
   0  -9  -5  225.86   11.86
   0   9   5  229.03   11.89
   0  -9  -5  196.58   15.16
   0   9   5  253.38   12.06
   0  -9  -5  200.61   13.63
   0  -9  -5  214.65   14.02
   0  -9  -5  238.75   11.87
   0  -9  -5  235.16   12.03
   0  -9  -5  216.83   12.34
   0  -9  -5  228.97   11.92
   0  -9  -5  231.95   11.99
   0   9   5  225.91   11.89
   0   9   5  225.38   14.01
   0  -9  -6  142.95    7.46
   0  -9  -6  142.39    7.56
   0   9   6  150.03    7.82
   0  -9  -6  105.50   10.33
   0  -9  -6  136.38    7.45
   0   9   6  139.55    7.49
   0  -9  -6  138.08    7.56
   0   9   6  146.87    7.58
   0  -9  -6  128.01    9.18
   0  -9  -6  142.29    7.61
   0  -9  -6  140.25   10.02
   0   9   6  134.13    9.57
   0  -9  -6  143.69    7.47
   0  -9  -6  139.14    7.53
   0  -9  -7   99.80    5.82
   0  -9  -7   98.39    5.70
   0  -9  -7   76.66    8.32
   0   9   7  100.37    5.77
   0  -9  -7  107.37    5.89
   0   9   7  104.06    8.00
   0  -9  -7  106.67    5.75
   0   9   7  113.24    6.10
   0  -9  -7   88.90    8.12
   0   9   7  115.41    6.07
   0  -9  -7  111.02    5.78
   0  -9  -7  104.55    5.76
   0  -9  -8 1277.83   63.90
   0  -9  -8 1300.92   64.00
   0  -9  -8 1252.80   63.92
   0   9   8 1376.30   64.10
   0   9   8 1321.42   64.07
   0  -9  -8 1340.92   63.96
   0  -9  -8 1357.37   63.96
   0   9   8 1247.38   63.93
   0  -9  -8 1242.54   63.89
   0  -9  -9  287.02   14.29
   0  -9  -9  291.24   14.33
   0  -9  -9  270.28   14.27
   0   9   9  258.40   14.33
   0  -9  -9  289.92   14.33
   0  -9  -9  278.20   14.33
   0  -9  -9  274.83   14.28
   0   9   9  300.43   14.50
   0   9   9  269.96   14.31
   0  -9  -9  278.57   14.28
   0   9   9  290.07   14.48
   0  -9 -10    3.77    1.15
   0  -9 -10    1.69    1.08
   0  -9 -10    2.57    1.13
   0  -9 -10    1.44    0.96
   0  -9 -10    1.93    1.05
   0   9  10    2.37    1.63
   0   9  10    0.49    1.68
   0  -9 -10    1.27    1.03
   0  -9 -10    3.67    1.07
   0   9  10    1.35    1.16
   0  -9 -11   30.64    2.21
   0  -9 -11   30.61    2.23
   0  -9 -11   29.90    2.22
   0  -9 -11   28.78    2.09
   0  -9 -11   29.29    2.19
   0  -9 -11   34.23    2.22
   0  -9 -11   27.90    2.16
   0   9  11   32.01    2.27
   0   9  11   34.82    2.63
   0   9  11   34.89    2.67
   0   9  11   30.24    2.43
   0   9  12   99.23    5.61
   0  -9 -12  107.75    5.61
   0   9  12  107.75    5.61
   0  -9 -12  105.89    5.62
   0  -9 -12  101.47    5.57
   0  -9 -12  100.30    5.59
   0   9  12  106.40    5.77
   0   9  13    3.65    1.07
   0  -9 -13    3.57    0.84
   0   9  13    2.67    0.87
   0  -9 -13    3.12    0.80
   0  -9 -13    1.46    0.76
   0  -9 -13    1.81    0.78
   0   9  13    4.20    1.20
   0   9  14    4.19    0.67
   0   9  14    4.15    0.85
   0  -9 -14    3.01    0.63
   0   9  14    3.93    0.78
   0   9  14    4.15    0.95
   0  -9 -14    3.00    0.60
   0   9  14    4.52    0.67
   0 -10   6    5.93    0.78
   0  10  -6    4.13    0.74
   0  10  -6    4.87    0.75
   0 -10   6    5.37    0.64
   0 -10   6    3.70    0.68
   0 -10   5  246.70   12.67
   0  10  -5  220.91   12.40
   0 -10   5  264.66   12.65
   0  10  -5  246.75   12.58
   0 -10   5  274.66   12.58
   0 -10   5  259.25   12.58
   0  10  -5  262.84   12.67
   0 -10   5  238.54   12.54
   0  10  -5  268.49   12.70
   0 -10   4    1.77    0.85
   0  10  -4    1.53    0.98
   0 -10   4    1.71    0.86
   0 -10   4    1.42    1.03
   0  10  -4    1.90    0.98
   0 -10   4    0.52    0.78
   0  10  -4    1.09    0.99
   0  10  -4    0.50    1.01
   0  10  -3   25.40    2.00
   0 -10   3   26.18    1.94
   0 -10   3   28.46    2.00
   0  10  -3   20.61    1.90
   0 -10   3   24.01    1.93
   0  10  -3   28.81    2.21
   0  10  -3   26.03    2.08
   0  10  -3   26.53    2.08
   0 -10   3   27.27    2.15
   0  10  -3   24.23    2.06
   0 -10   2   43.16    2.86
   0 -10   2   41.03    3.02
   0 -10   2   37.01    2.81
   0  10  -2   45.51    3.00
   0 -10   2   48.66    2.95
   0  10  -2   45.60    3.02
   0  10  -2   46.94    3.03
   0 -10   2   44.29    2.70
   0  10  -2   44.87    3.09
   0 -10   1   19.25    1.83
   0  10  -1   20.93    1.97
   0 -10   1   23.11    1.77
   0  10  -1   20.46    2.08
   0 -10   1   18.93    1.82
   0  10  -1   22.69    2.05
   0  10  -1   19.75    1.89
   0  10  -1   24.45    1.99
   0 -10   1   23.51    1.95
   0 -10   1   21.73    2.06
   0 -10   1   22.13    2.41
   0  10  -1   20.09    2.06
   0 -10   1   21.18    2.01
   0 -10   0   96.49    5.25
   0 -10   0   93.68    5.20
   0  10   0   88.64    5.40
   0  10   0   91.19    5.20
   0 -10   0   92.19    5.21
   0  10   0   94.67    5.33
   0 -10   0   86.27    5.71
   0 -10   0   90.86    5.40
   0 -10   0   87.86    5.25
   0 -10   0  101.56    5.36
   0  10   0   94.27    5.32
   0  10   0   95.94    5.39
   0  10   0   97.95    5.47
   0 -10   0   87.83    5.34
   0  10   1  942.16   51.56
   0 -10  -1 1045.57   51.63
   0  10   1 1104.69   51.88
   0  10   1 1100.13   51.90
   0  10   1 1066.23   51.61
   0  10   1 1069.06   51.70
   0 -10  -1 1039.79   51.62
   0 -10  -1 1044.39   51.81
   0 -10  -1  948.03   51.62
   0 -10  -1 1087.92   51.74
   0  10   1 1081.68   51.69
   0  10   1 1056.43   51.75
   0 -10  -1 1044.63   51.77
   0  10   1 1084.50   51.86
   0  10   2   71.23    4.29
   0  10   2   68.08    3.95
   0  10   2   63.92    3.96
   0 -10  -2   66.40    3.96
   0 -10  -2   67.00    4.20
   0 -10  -2   63.56    3.99
   0  10   2   66.83    4.19
   0  10   2   61.72    4.32
   0 -10  -2   71.22    4.04
   0 -10  -2   70.89    4.11
   0  10   2   70.43    4.07
   0  10   2   65.61    4.17
   0 -10  -2   65.22    4.12
   0  10   3    6.38    1.11
   0  10   3    5.63    1.45
   0  10   3    4.27    1.18
   0 -10  -3    3.98    1.09
   0 -10  -3    6.45    1.72
   0 -10  -3    5.78    1.06
   0 -10  -3    5.31    1.40
   0  10   3    3.30    1.08
   0  10   3    5.98    1.84
   0 -10  -3    6.02    1.34
   0 -10  -3    6.29    1.22
   0  10   3    6.25    1.32
   0  10   3    1.50    1.66
   0 -10  -4  239.44   12.93
   0  10   4  249.11   12.93
   0 -10  -4  257.85   12.92
   0  10   4  265.37   13.21
   0  10   4  260.29   13.07
   0  10   4  250.18   13.01
   0  10   4  253.35   12.85
   0 -10  -4  248.88   13.36
   0 -10  -4  234.83   12.95
   0 -10  -4  249.40   12.83
   0 -10  -4  250.18   12.77
   0 -10  -5   27.82    2.19
   0  10   5   26.95    2.04
   0  10   5   27.31    2.51
   0 -10  -5   29.40    2.16
   0  10   5   27.97    2.22
   0  10   5   26.73    2.11
   0  10   5   23.05    2.04
   0  10   5   22.95    2.53
   0 -10  -5   26.74    2.02
   0 -10  -5   23.18    2.16
   0 -10  -5   24.39    2.51
   0 -10  -5   24.22    1.92
   0  10   6  209.20   10.88
   0 -10  -6  201.48   11.30
   0 -10  -6  209.86   10.95
   0 -10  -6  219.33   10.94
   0  10   6  197.66   10.81
   0  10   6  206.78   10.84
   0 -10  -6  212.82   10.89
   0  10   6  225.01   11.15
   0 -10  -6  206.37   10.71
   0 -10  -6  209.31   10.87
   0 -10  -6  207.43   10.77
   0 -10  -6  205.17   10.79
   0  10   7  273.15   13.98
   0  10   7  259.89   13.97
   0 -10  -7  276.28   13.92
   0  10   7  283.46   14.22
   0 -10  -7  272.01   14.03
   0 -10  -7  274.44   14.06
   0 -10  -7  281.60   13.92
   0 -10  -7  277.69   13.94
   0  10   7  297.63   14.25
   0 -10  -7  254.37   14.40
   0 -10  -7  274.90   14.10
   0 -10  -7  262.69   13.98
   0 -10  -7  271.08   13.96
   0  10   8   66.67    4.08
   0 -10  -8   72.33    4.00
   0  10   8   68.61    4.28
   0 -10  -8   64.25    4.43
   0 -10  -8   72.92    4.15
   0  10   8   79.45    4.48
   0 -10  -8   68.16    4.05
   0 -10  -8   66.84    3.99
   0 -10  -8   63.97    3.99
   0 -10  -8   70.02    4.00
   0  10   9   19.10    2.20
   0  10   9   21.87    1.82
   0 -10  -9   20.52    1.66
   0  10   9   19.49    2.00
   0 -10  -9   17.48    2.05
   0 -10  -9   17.50    1.62
   0 -10  -9   20.15    1.75
   0 -10  -9   19.31    1.72
   0  10   9   24.28    2.36
   0 -10  -9   20.73    1.71
   0 -10  -9   18.15    1.68
   0  10  10   -0.43    1.56
   0  10  10    0.30    1.04
   0 -10 -10    1.92    0.85
   0 -10 -10    1.78    1.07
   0 -10 -10    0.85    0.95
   0 -10 -10   -0.21    0.90
   0  10  10    3.53    1.62
   0  10  10    1.90    1.48
   0 -10 -10    0.22    1.10
   0 -10 -10    0.88    0.96
   0 -10 -10   -0.14    0.89
   0 -10 -11   32.07    2.19
   0 -10 -11   35.83    2.30
   0 -10 -11   35.07    2.24
   0  10  11   32.36    2.55
   0  10  11   32.81    2.47
   0 -10 -11   33.47    2.23
   0 -10 -11   32.90    2.16
   0 -10 -11   33.66    2.22
   0  10  11   33.24    2.27
   0 -10 -12   13.31    1.26
   0 -10 -12   15.01    1.28
   0  10  12   15.00    1.32
   0 -10 -12   13.39    1.25
   0  10  12   15.81    1.68
   0  10  12   14.49    1.47
   0  10  12   15.73    1.65
   0 -10 -13  132.42    6.76
   0 -10 -13  137.84    6.74
   0  10  13  145.51    6.76
   0  10  13  127.95    6.84
   0 -10 -13  135.28    6.73
   0  10  13  135.54    6.85
   0 -11   4   24.98    1.62
   0  11  -4   27.56    1.75
   0  11  -4   25.58    1.69
   0  11  -4   25.93    1.71
   0  11  -4   27.90    1.70
   0 -11   4   24.09    1.72
   0 -11   3    6.89    0.89
   0 -11   3    5.81    0.89
   0  11  -3    5.54    0.99
   0 -11   3    5.38    0.78
   0  11  -3    7.78    1.07
   0  11  -3    5.87    0.99
   0  11  -3    7.51    1.02
   0 -11   3    6.48    1.04
   0  11  -2    0.08    0.98
   0 -11   2    0.38    0.81
   0 -11   2   -0.89    0.96
   0  11  -2    0.28    0.85
   0  11  -2    1.29    0.92
   0  11  -2    0.07    0.90
   0 -11   2   -0.17    0.74
   0  11  -2   -0.21    1.08
   0 -11   2    0.46    0.82
   0 -11   1    1.34    0.83
   0  11  -1    1.83    1.09
   0 -11   1    2.79    1.11
   0 -11   1    1.73    0.94
   0  11  -1    2.26    1.03
   0  11  -1    3.29    1.17
   0  11  -1    2.22    1.02
   0 -11   1    2.76    0.96
   0 -11   1    2.64    1.12
   0  11  -1    0.38    0.92
   0  11   0  252.82   12.66
   0 -11   0  242.57   12.56
   0 -11   0  250.73   13.08
   0 -11   0  240.54   12.74
   0  11   0  253.49   12.63
   0 -11   0  241.41   12.70
   0  11   0  259.00   12.80
   0 -11   0  229.01   12.50
   0  11   0  236.38   12.66
   0  11   0  250.08   12.77
   0  11   0  254.16   12.72
   0  11   0  263.23   12.69
   0 -11   0  243.71   12.64
   0  11   1   -0.82    1.07
   0  11   1   -0.16    0.91
   0 -11  -1   -0.51    1.14
   0  11   1    0.10    1.36
   0  11   1    0.91    1.21
   0 -11  -1    0.38    0.91
   0 -11  -1    0.58    1.17
   0 -11  -1    0.77    0.92
   0  11   1    1.66    1.03
   0  11   1   -0.33    0.98
   0 -11  -1    1.14    1.08
   0 -11  -2   34.08    2.56
   0 -11  -2   38.64    2.54
   0  11   2   30.27    2.48
   0  11   2   33.24    2.80
   0 -11  -2   36.50    2.44
   0 -11  -2   34.85    2.59
   0  11   2   35.65    2.56
   0 -11  -2   33.55    2.39
   0  11   2   34.38    2.38
   0  11   2   36.55    2.44
   0  11   2   36.89    2.69
   0  11   2   33.14    2.41
   0 -11  -3   -0.08    0.93
   0  11   3    1.36    1.07
   0 -11  -3   -1.20    1.65
   0 -11  -3   -0.73    1.17
   0 -11  -3    0.07    0.73
   0  11   3   -0.35    1.50
   0  11   3    0.45    1.55
   0  11   3    0.63    1.23
   0 -11  -3   -0.36    1.18
   0 -11  -3   -0.30    1.15
   0 -11  -3    1.36    1.05
   0  11   3    0.19    1.07
   0 -11  -4   12.24    1.60
   0 -11  -4   13.27    1.43
   0  11   4   12.47    1.51
   0  11   4   12.89    1.65
   0 -11  -4   11.10    1.23
   0 -11  -4   14.72    2.01
   0  11   4   10.95    1.86
   0  11   4   11.63    1.42
   0 -11  -4   13.04    1.59
   0 -11  -4   10.55    1.42
   0 -11  -5   27.35    2.24
   0  11   5   26.89    2.08
   0  11   5   27.87    2.60
   0 -11  -5   32.11    2.23
   0 -11  -5   29.25    2.09
   0  11   5   27.40    2.17
   0  11   5   28.85    2.31
   0 -11  -5   29.18    2.67
   0 -11  -5   31.00    2.32
   0  11   5   28.96    2.63
   0 -11  -5   25.34    1.96
   0 -11  -6   21.92    1.94
   0  11   6   25.55    2.32
   0 -11  -6   22.06    1.88
   0  11   6   21.47    1.90
   0  11   6   20.85    1.88
   0 -11  -6   21.05    1.77
   0 -11  -6   21.47    1.95
   0 -11  -6   22.19    2.37
   0 -11  -6   19.80    1.64
   0  11   6   21.57    2.36
   0  11   7    1.59    0.99
   0 -11  -7    2.31    1.49
   0 -11  -7    2.34    1.10
   0 -11  -7    3.55    1.19
   0 -11  -7    2.72    0.95
   0  11   7    3.86    1.54
   0 -11  -7    1.96    1.07
   0  11   7    2.80    1.15
   0  11   7    3.40    1.20
   0 -11  -7    2.58    0.93
   0  11   8  384.24   19.99
   0  11   8  397.12   19.96
   0  11   8  371.58   19.94
   0  11   8  419.89   20.15
   0 -11  -8  408.64   20.00
   0 -11  -8  375.29   20.26
   0 -11  -8  390.48   20.00
   0 -11  -8  382.33   19.91
   0 -11  -8  407.87   19.98
   0 -11  -8  397.42   19.88
   0  11   8  437.14   20.17
   0  11   8  412.37   20.05
   0 -11  -9   19.82    1.97
   0  11   9   22.74    2.17
   0  11   9   16.10    1.85
   0  11   9   19.80    1.94
   0 -11  -9   20.69    1.65
   0  11   9   23.57    1.80
   0  11   9   18.11    1.71
   0 -11  -9   24.81    1.75
   0  11   9   20.29    1.97
   0 -11  -9   20.08    1.62
   0  11  10   34.87    2.48
   0  11  10   29.21    2.28
   0  11  10   33.65    2.38
   0  11  10   34.55    2.16
   0 -11 -10   31.42    2.10
   0 -11 -10   30.62    2.03
   0 -11 -10   33.43    2.08
   0 -11 -11   77.43    4.02
   0 -11 -11   74.35    4.03
   0 -11 -11   71.21    3.98
   0  11  11   73.02    4.02
   0  11  11   80.37    4.04
   0  11  11   61.44    4.06
   0  11  11   75.80    4.17
   0  11  11   72.34    4.16
   0  11  12    4.84    0.95
   0  11  12    3.55    0.97
   0  11  12    4.93    0.77
   0  11  12    4.70    0.76
   0 -11 -12    5.40    0.78
   0 -11 -13    2.43    0.90
   0  12  -2   45.05    2.50
   0 -12   2   43.04    2.54
   0 -12   2   41.85    2.42
   0  12  -2   45.65    2.55
   0 -12   1    0.45    0.76
   0  12  -1    0.73    0.80
   0 -12   1    0.10    0.66
   0  12  -1    0.40    0.68
   0  12  -1   -0.28    0.77
   0 -12   1    0.12    0.76
   0  12  -1    0.08    0.97
   0  12  -1   -0.06    0.75
   0 -12   0   34.35    2.23
   0  12   0   36.27    2.37
   0 -12   0   36.69    2.32
   0  12   0   37.45    2.30
   0  12   0   37.44    2.38
   0 -12   0   32.20    2.12
   0  12   0   35.27    2.22
   0 -12   0   35.85    2.35
   0  12   1    0.72    0.80
   0  12   1    1.45    0.96
   0 -12  -1    0.96    0.94
   0 -12  -1    1.05    0.86
   0  12   1    0.67    1.24
   0 -12  -1   -0.39    0.97
   0  12   1   -0.99    0.75
   0  12   1    2.11    1.09
   0 -12  -1    1.08    0.73
   0  12   2    3.91    0.86
   0 -12  -2    2.57    1.07
   0  12   2    4.44    1.20
   0  12   2    2.10    1.47
   0 -12  -2    2.28    0.80
   0  12   2    3.93    1.29
   0 -12  -2    3.98    1.00
   0 -12  -2    3.25    0.79
   0  12   2    1.50    0.98
   0 -12  -2    2.83    1.06
   0 -12  -3    2.56    1.09
   0 -12  -3    0.81    0.93
   0  12   3    3.78    1.20
   0  12   3    2.83    1.05
   0 -12  -3    2.46    0.88
   0 -12  -3    0.86    1.43
   0 -12  -3    2.36    1.04
   0 -12  -3    2.30    0.88
   0  12   3    1.09    0.94
   0  12   3    0.18    1.32
   0  12   4   23.55    2.14
   0  12   4   25.81    2.08
   0  12   4   29.30    2.00
   0 -12  -4   27.31    1.90
   0 -12  -4   24.82    2.04
   0 -12  -4   25.41    2.40
   0 -12  -4   26.82    2.05
   0  12   4   27.49    1.96
   0 -12  -4   25.43    1.89
   0  12   5   33.79    2.60
   0  12   5   41.39    2.52
   0  12   5   37.36    2.40
   0 -12  -5   32.69    2.27
   0 -12  -5   34.71    2.45
   0 -12  -5   32.06    2.78
   0  12   5   33.44    2.27
   0 -12  -5   37.55    2.49
   0 -12  -5   35.22    2.36
   0  12   5   36.81    2.72
   0 -12  -6   15.64    1.42
   0  12   6   12.53    1.75
   0 -12  -6   14.14    1.50
   0  12   6   14.27    1.42
   0  12   6   13.15    1.43
   0 -12  -6   12.97    1.32
   0  12   6   14.95    1.90
   0 -12  -6   14.38    1.51
   0 -12  -6   14.95    1.86
   0 -12  -7   71.19    3.97
   0  12   7   70.52    4.21
   0 -12  -7   67.96    4.27
   0  12   7   66.37    3.90
   0  12   7   67.15    4.17
   0 -12  -7   70.32    3.99
   0 -12  -7   74.17    3.94
   0  12   7   70.41    3.97
   0 -12  -7   68.74    4.01
   0  12   7   71.52    4.19
   0 -12  -8   89.58    4.81
   0  12   8   85.97    4.95
   0 -12  -8   81.90    5.01
   0  12   8   86.76    4.79
   0 -12  -8   88.62    4.75
   0  12   8   94.04    4.94
   0 -12  -8   91.60    4.85
   0 -12  -8   84.72    4.78
   0  12   9    2.76    1.07
   0  12   9    1.37    0.88
   0  12   9    2.97    1.37
   0 -12  -9    1.72    0.76
   0  12   9    1.93    1.07
   0 -12  -9    1.19    0.81
   0 -12  -9    1.61    0.79
   0  12  10   48.36    2.91
   0 -12 -10   50.68    2.70
   0  12  10   50.68    2.74
   0 -12 -10   46.70    2.74
   0  12  10   39.35    2.76
   0 -12 -10   49.00    2.73
   0 -12 -11   -0.06    0.48
   0  12  11   -0.14    0.58
   0  12  11   -0.19    0.81
   0  12  11   -0.78    0.87
   0 -13   0   33.91    2.16
   0  13   0   44.97    2.24
   0 -13  -1   30.94    1.74
   0 -13  -1   31.65    1.81
   0  13   1   29.11    1.81
   0 -13  -1   27.70    1.79
   0  13   2   21.51    1.51
   0 -13  -2   21.42    1.52
   0 -13  -2   21.59    1.54
   0  13   2   20.08    1.57
   0 -13  -2   22.46    1.46
   0  13   2   19.83    1.64
   0  13   3   42.14    2.68
   0  13   3   40.40    2.60
   0  13   3   41.79    2.55
   0  13   3   36.42    2.43
   0 -13  -3   42.13    2.52
   0 -13  -3   44.60    2.79
   0 -13  -3   45.99    2.55
   0 -13  -3   43.93    2.49
   0 -13  -4    1.18    0.72
   0 -13  -4    0.59    1.05
   0  13   4    1.35    1.06
   0  13   4    0.88    0.84
   0 -13  -4    0.12    0.77
   0  13   4    1.76    0.79
   0 -13  -4    0.23    0.78
   0  13   4    0.05    0.62
   0  13   5   32.20    2.01
   0  13   5   30.40    1.95
   0  13   5   33.61    2.33
   0 -13  -5   29.85    2.02
   0 -13  -5   31.69    2.28
   0 -13  -5   30.32    1.92
   0 -13  -5   30.79    2.05
   0  13   5   32.58    2.06
   0  13   6  133.16    6.74
   0  13   6  143.58    6.78
   0  13   6  122.94    6.80
   0  13   6  131.60    6.90
   0 -13  -6  129.68    6.97
   0 -13  -6  127.68    6.72
   0  13   6  135.38    6.93
   0 -13  -6  132.15    6.80
   0  13   6  122.40    6.73
   0  13   7    8.98    1.32
   0  13   7   11.15    1.37
   0 -13  -7    8.46    1.24
   0 -13  -7   11.67    1.04
   0  13   7    7.28    1.26
   0 -13  -7   10.95    1.07
   0  13   7   12.49    1.08
   0  13   7   12.80    1.07
   0  13   8    1.34    0.67
   0  13   8    1.43    0.68
   0  13   8    0.13    0.90
   0 -13  -8    0.43    0.61
   0 -13  -8    1.15    0.66
   0  13   8    1.82    0.91
   0  13   8    1.80    1.04
   0 -13  -9    2.49    0.61
   0 -13  -9    2.84    0.62
   0  13   9    2.93    0.63
   0  13   9    3.35    0.65
   0  13  10    8.35    0.70
  -1  13   9    0.71    0.46
  -1  13   8    1.71    0.83
  -1  13   8    0.91    0.78
   1 -13  -8    2.53    0.55
   1 -13  -8    1.70    0.56
  -1  13   8    2.23    0.55
  -1  13   7   -0.48    0.92
   1 -13  -7    0.39    0.56
  -1  13   7    0.10    0.88
   1 -13  -7   -0.30    0.82
  -1  13   7    0.16    0.83
   1 -13  -7   -0.03    0.50
  -1  13   7    0.26    0.56
   1 -13  -7    0.61    0.58
  -1  13   6   33.04    2.03
  -1  13   6   37.21    2.00
  -1  13   6   32.41    2.23
   1 -13  -6   37.10    2.03
   1 -13  -6   34.61    2.30
  -1  13   6   36.45    2.27
   1 -13  -6   36.30    2.01
   1 -13  -6   35.61    2.05
   1 -13  -6   32.43    2.01
  -1  13   5   42.29    2.52
  -1  13   5   43.68    2.40
  -1  13   5   44.75    2.64
   1 -13  -5   43.34    2.42
   1 -13  -5   43.93    2.73
  -1  13   5   43.80    2.66
   1 -13  -5   46.37    2.43
   1 -13  -5   47.25    2.48
   1 -13  -5   36.95    2.43
  -1  13   5   34.95    2.52
   1 -13  -4    1.44    0.96
  -1  13   4    1.97    1.03
   1 -13  -4    0.56    0.56
  -1  13   4    1.39    0.63
  -1  13   4    0.41    0.88
  -1  13   4    0.35    0.52
   1 -13  -4    0.83    0.62
   1 -13  -4    0.48    0.57
  -1  13   4    0.50    0.74
  -1  13   3   50.98    2.69
   1 -13  -3   41.48    2.55
  -1  13   3   42.31    2.56
  -1  13   3   49.16    2.54
   1 -13  -3   49.48    2.53
  -1  13   3   39.42    2.68
  -1  13   3   47.12    2.72
   1 -13  -2    1.21    0.54
  -1  13   2   -0.04    0.87
  -1  13   2    0.62    0.52
  -1  13   2    0.63    0.57
   1 -13  -2   -0.04    0.53
  -1  13   1   12.84    1.12
  -1  13   1   16.16    0.99
  -1  12  11   24.89    1.49
   1 -12 -10   31.15    1.84
  -1  12  10   28.24    1.84
  -1  12  10   29.67    1.77
   1 -12 -10   27.44    1.78
   1 -12 -10   32.70    1.82
  -1  12  10   28.20    2.02
  -1  12   9    2.14    1.00
   1 -12  -9    3.88    0.98
  -1  12   9    2.30    0.72
  -1  12   9    2.95    0.82
   1 -12  -9    2.26    0.74
   1 -12  -9    3.29    0.76
   1 -12  -8   31.88    1.89
  -1  12   8   26.62    2.07
   1 -12  -8   25.75    2.14
  -1  12   8   26.45    2.13
  -1  12   8   26.65    1.86
  -1  12   8   26.05    1.79
  -1  12   8   24.79    2.02
   1 -12  -8   26.10    1.79
   1 -12  -7  229.20   11.57
  -1  12   7  231.28   11.75
   1 -12  -7  230.73   11.59
   1 -12  -7  226.02   11.89
  -1  12   7  223.63   11.66
  -1  12   7  235.88   11.69
  -1  12   7  212.81   11.54
  -1  12   7  219.48   11.51
   1 -12  -7  229.95   11.55
   1 -12  -7  244.92   11.62
   1 -12  -6    6.18    1.01
  -1  12   6    3.88    1.39
   1 -12  -6    3.77    1.39
  -1  12   6    4.21    1.32
  -1  12   6    3.85    1.53
  -1  12   6    3.94    1.02
  -1  12   6    3.63    0.96
   1 -12  -6    3.42    0.94
   1 -12  -6    4.28    1.01
   1 -12  -6    4.18    1.01
   1 -12  -5    4.53    1.03
   1 -12  -5    5.85    1.03
   1 -12  -5    6.55    1.52
  -1  12   5    3.56    1.32
  -1  12   5    3.69    1.60
   1 -12  -5    4.95    0.97
  -1  12   5    4.21    0.98
  -1  12   5    5.78    1.15
   1 -12  -5    6.30    1.09
   1 -12  -5    5.10    1.00
  -1  12   5    5.21    0.97
  -1  12   4    8.74    1.46
   1 -12  -4    8.54    1.63
  -1  12   4    9.73    1.30
  -1  12   4    6.37    1.06
   1 -12  -4    6.02    1.02
   1 -12  -4    8.52    1.13
   1 -12  -4    6.00    1.06
  -1  12   4    8.28    1.12
   1 -12  -4    6.46    1.11
   1 -12  -4    7.58    1.13
  -1  12   3    7.22    1.37
  -1  12   3    4.11    1.00
   1 -12  -3    5.03    1.04
   1 -12  -3    4.47    0.93
  -1  12   3    7.09    1.20
  -1  12   3    6.92    1.00
   1 -12  -3    4.27    0.93
  -1  12   3    4.17    1.50
   1 -12  -3    4.92    1.01
  -1  12   2    2.35    0.93
   1 -12  -2    3.11    0.81
   1 -12  -2    1.28    0.90
  -1  12   2    0.95    0.78
  -1  12   2    1.77    1.09
   1 -12  -2    3.07    1.30
  -1  12   2    0.82    1.31
  -1  12   2    2.23    1.03
  -1  12   2    3.97    0.87
   1 -12  -2    1.69    0.88
   1 -12  -2    1.21    0.80
  -1  12   1   32.36    2.34
   1 -12  -1   33.15    2.14
  -1  12   1   35.85    2.21
   1 -12  -1   32.14    2.12
  -1  12   1   30.63    2.09
  -1  12   1   33.10    2.05
  -1  12   1   29.69    2.04
   1 -12  -1   32.72    2.04
  -1  12   1   33.68    2.28
  -1  12   0   20.21    1.68
   1 -12   0   19.23    1.53
  -1  12   0   21.23    1.49
   1 -12   0   18.79    1.41
  -1  12   0   21.62    1.47
  -1  12   0   22.60    1.56
  -1  12   0   21.61    1.60
   1 -12   0   20.79    1.51
   1 -12   0   21.27    1.54
  -1  12   0   22.43    1.60
   1 -12   1    4.54    0.71
  -1  12  -1    5.44    0.74
  -1  12  -1    4.39    0.72
  -1  12  -1    3.48    0.70
  -1  12  -1    4.69    0.78
   1 -12   1    4.25    0.74
   1 -12   1    2.74    0.72
   1 -12   1    3.86    0.64
  -1  12  -1    2.35    0.88
  -1  12  -2   12.29    0.87
   1 -11 -12   33.44    2.07
  -1  11  12   32.85    2.19
  -1  11  12   38.62    2.11
  -1  11  12   41.06    2.13
   1 -11 -11   26.08    1.68
  -1  11  11   27.55    1.75
  -1  11  11   26.24    1.74
   1 -11 -11   24.73    1.68
   1 -11 -11   24.09    1.63
  -1  11  11   23.48    1.85
  -1  11  11   23.21    1.92
  -1  11  10    8.66    1.40
  -1  11  10   12.28    1.26
  -1  11  10   11.71    1.23
   1 -11 -10   10.33    1.12
   1 -11 -10   12.97    1.17
  -1  11  10   10.76    1.35
   1 -11 -10   11.09    1.45
   1 -11 -10   11.42    1.20
   1 -11 -10   12.38    1.19
  -1  11  10   12.52    1.63
  -1  11   9    0.99    1.21
  -1  11   9    1.09    1.01
  -1  11   9    0.20    0.96
   1 -11  -9   -0.67    0.82
   1 -11  -9    0.45    0.85
  -1  11   9   -0.81    1.28
   1 -11  -9   -0.33    1.26
   1 -11  -9   -0.41    0.91
   1 -11  -9   -0.72    0.89
   1 -11  -9    0.32    0.85
  -1  11   9    0.08    1.52
  -1  11   8   28.85    2.27
  -1  11   8   31.68    2.27
  -1  11   8   33.08    2.29
   1 -11  -8   28.71    2.11
   1 -11  -8   32.82    2.20
  -1  11   8   36.04    2.56
   1 -11  -8   36.94    2.70
   1 -11  -8   32.87    2.22
   1 -11  -8   29.00    2.16
  -1  11   8   28.29    2.42
  -1  11   7   91.31    5.28
  -1  11   7   97.52    5.32
   1 -11  -7   90.32    5.17
   1 -11  -7  100.45    5.29
  -1  11   7   92.51    5.51
   1 -11  -7   86.78    5.65
   1 -11  -7   96.71    5.31
  -1  11   7   98.12    5.51
   1 -11  -7   97.43    5.26
  -1  11   7  101.69    5.55
  -1  11   6   38.67    2.74
  -1  11   6   37.80    2.62
   1 -11  -6   40.17    2.59
   1 -11  -6   40.99    2.70
   1 -11  -6   40.90    2.74
  -1  11   6   43.78    3.10
   1 -11  -6   39.07    3.14
   1 -11  -6   39.95    2.70
   1 -11  -6   43.01    2.76
  -1  11   6   45.10    3.17
   1 -11  -6   40.42    2.66
  -1  11   6   38.90    2.99
   1 -11  -5   66.17    3.82
   1 -11  -5   60.68    3.78
   1 -11  -5   65.63    3.84
   1 -11  -5   63.41    4.30
  -1  11   5   60.47    3.95
   1 -11  -5   61.45    3.66
   1 -11  -5   61.17    3.73
  -1  11   5   62.08    3.70
  -1  11   5   70.45    3.95
  -1  11   5   59.84    3.74
   1 -11  -5   65.00    3.83
   1 -11  -4    0.95    1.08
  -1  11   4    0.11    1.52
  -1  11   4    1.83    1.54
   1 -11  -4    0.21    0.91
   1 -11  -4    1.74    1.10
   1 -11  -4    1.11    1.05
  -1  11   4   -0.27    0.99
   1 -11  -4    1.29    0.97
  -1  11   4   -0.07    1.00
  -1  11   4    0.70    1.22
   1 -11  -4   -0.93    1.11
   1 -11  -3   52.08    3.20
  -1  11   3   48.25    3.13
  -1  11   3   55.11    3.19
  -1  11   3   51.26    3.20
  -1  11   3   53.57    3.44
   1 -11  -3   55.44    3.34
  -1  11   3   47.08    3.21
   1 -11  -3   52.66    3.32
   1 -11  -3   53.27    3.32
  -1  11   3   50.09    3.30
   1 -11  -3   51.38    3.09
   1 -11  -3   53.04    3.26
  -1  11   3   53.81    3.53
  -1  11   2   16.16    1.90
   1 -11  -2   15.44    1.60
   1 -11  -2   16.13    1.41
   1 -11  -2   17.76    1.74
   1 -11  -2   17.83    2.18
  -1  11   2   17.02    2.13
  -1  11   2   18.15    1.68
  -1  11   2   16.41    1.59
   1 -11  -2   18.21    1.62
  -1  11   2   17.88    1.60
  -1  11   2   19.88    1.81
   1 -11  -2   17.61    1.74
  -1  11   2   21.30    1.94
   1 -11  -1    1.58    0.95
   1 -11  -1    3.35    1.13
  -1  11   1    2.64    1.14
  -1  11   1    0.96    0.99
  -1  11   1    1.20    1.24
   1 -11  -1    2.68    1.52
  -1  11   1    4.20    1.52
   1 -11  -1    2.95    1.00
  -1  11   1    3.17    1.04
  -1  11   1    2.64    0.98
   1 -11  -1    1.63    1.03
  -1  11   0   40.16    2.65
  -1  11   0   37.73    2.41
  -1  11   0   40.35    2.55
   1 -11   0   38.57    2.46
   1 -11   0   38.41    2.56
   1 -11   0   35.32    2.41
   1 -11   0   37.11    2.56
   1 -11   0   39.67    2.96
   1 -11   0   34.21    2.51
  -1  11   0   42.09    2.67
  -1  11   0   39.43    2.60
  -1  11   0   33.88    2.57
  -1  11   0   36.99    2.50
   1 -11   1  170.48    8.59
  -1  11  -1  175.28    8.69
  -1  11  -1  165.07    8.55
  -1  11  -1  168.72    8.64
   1 -11   1  158.59    8.67
   1 -11   1  163.26    8.67
  -1  11  -1  164.89    8.71
   1 -11   1  157.02    8.61
  -1  11  -1  174.72    8.70
  -1  11  -1  165.26    8.66
  -1  11  -2    0.19    0.85
  -1  11  -2    0.17    0.77
  -1  11  -2    0.05    0.76
   1 -11   2   -0.13    0.82
  -1  11  -2    0.13    0.81
   1 -11   2   -0.19    0.80
  -1  11  -2   -0.07    0.84
   1 -11   2   -0.88    0.79
  -1  11  -2   -1.36    1.05
   1 -11   2   -0.74    0.74
  -1  11  -2   -0.21    0.93
   1 -11   3    5.60    0.85
   1 -11   3    7.50    0.82
  -1  11  -3    6.85    0.93
  -1  11  -3    8.03    1.00
  -1  11  -3    6.65    0.92
   1 -11   3    8.04    0.93
   1 -11   3    6.31    0.89
  -1  11  -3    6.42    0.89
  -1  11  -3    7.56    0.86
   1 -11   4    7.13    0.74
  -1  11  -4    7.53    0.78
   1 -10 -13    1.12    0.51
   1 -10 -13    0.72    0.54
   1 -10 -13    1.85    0.58
  -1  10  13    2.21    0.67
  -1  10  13    0.57    0.82
   1 -10 -12    8.15    0.90
   1 -10 -12    6.49    0.90
  -1  10  12    6.90    0.99
   1 -10 -12    5.68    0.90
   1 -10 -12    4.82    0.86
   1 -10 -12    6.54    0.88
  -1  10  12    8.51    1.33
  -1  10  12    5.61    1.21
  -1  10  12    7.21    1.23
   1 -10 -11   50.36    3.02
   1 -10 -11   53.13    3.05
   1 -10 -11   52.90    3.07
  -1  10  11   56.74    3.15
   1 -10 -11   58.43    3.11
   1 -10 -11   49.50    3.06
   1 -10 -11   48.89    3.04
  -1  10  11   51.81    3.29
  -1  10  11   46.04    3.20
  -1  10  11   53.68    3.32
  -1  10  10   41.89    2.91
  -1  10  10   44.99    2.76
   1 -10 -10   44.54    2.66
   1 -10 -10   41.33    2.62
  -1  10  10   39.52    2.79
   1 -10 -10   40.80    2.63
   1 -10 -10   41.44    2.67
   1 -10 -10   38.52    2.97
   1 -10 -10   42.83    2.65
   1 -10 -10   41.12    2.66
   1 -10 -10   43.45    2.66
  -1  10  10   37.19    2.82
  -1  10  10   41.12    3.01
  -1  10   9    2.11    1.45
  -1  10   9    0.98    1.15
   1 -10  -9    0.60    0.97
   1 -10  -9    3.56    1.04
  -1  10   9   -1.23    1.38
   1 -10  -9    1.59    0.97
   1 -10  -9   -1.33    1.38
   1 -10  -9    1.12    1.06
   1 -10  -9    1.48    0.96
   1 -10  -9    2.18    1.05
   1 -10  -9    1.37    0.99
  -1  10   9    4.02    1.77
  -1  10   9    0.08    1.34
  -1  10   8   38.65    3.00
  -1  10   8   47.48    2.94
   1 -10  -8   42.86    2.79
   1 -10  -8   43.81    2.83
   1 -10  -8   46.70    2.84
  -1  10   8   45.39    3.15
   1 -10  -8   44.27    2.89
   1 -10  -8   41.19    3.33
   1 -10  -8   43.45    2.86
  -1  10   8   40.00    3.07
   1 -10  -8   44.23    2.81
   1 -10  -8   46.37    2.84
  -1  10   8   34.01    2.82
  -1  10   8   46.78    3.32
   1 -10  -7   11.64    1.42
   1 -10  -7   10.77    1.29
  -1  10   7   13.65    1.89
   1 -10  -7   10.51    1.85
   1 -10  -7   11.19    1.46
   1 -10  -7   10.55    1.37
  -1  10   7   12.64    1.57
  -1  10   7    8.82    1.66
  -1  10   7   10.82    1.45
   1 -10  -7    9.90    1.31
  -1  10   6   14.47    1.67
  -1  10   6   15.54    1.72
   1 -10  -6   11.79    1.47
   1 -10  -6   13.57    1.57
   1 -10  -6   13.53    1.36
  -1  10   6   16.34    2.09
   1 -10  -6   13.36    2.12
   1 -10  -6   13.52    1.55
  -1  10   6   12.15    1.41
   1 -10  -6   13.08    1.46
  -1  10   6   12.98    2.13
   1 -10  -6   14.16    1.55
  -1  10   5   12.89    1.65
  -1  10   5   11.71    1.52
   1 -10  -5   13.79    1.48
   1 -10  -5   10.51    1.45
  -1  10   5   12.17    1.98
   1 -10  -5   11.47    1.25
   1 -10  -5    9.10    1.94
   1 -10  -5   11.40    1.48
  -1  10   5   13.60    1.44
   1 -10  -5   10.35    1.50
   1 -10  -5   11.39    1.39
  -1  10   5   10.98    2.00
   1 -10  -5   11.05    1.52
   1 -10  -4   72.88    4.18
   1 -10  -4   67.53    3.93
   1 -10  -4   70.68    4.18
   1 -10  -4   70.36    4.71
   1 -10  -4   68.30    4.20
  -1  10   4   67.98    4.33
   1 -10  -4   70.68    4.06
   1 -10  -4   69.89    4.10
  -1  10   4   63.58    4.01
  -1  10   4   71.90    4.29
   1 -10  -4   68.52    4.18
  -1  10   4   74.97    4.23
  -1  10   3    1.67    1.37
  -1  10   3    1.93    0.97
  -1  10   3    1.12    1.05
   1 -10  -3    1.77    1.15
   1 -10  -3    1.73    1.14
   1 -10  -3    2.99    1.02
   1 -10  -3    0.73    1.09
  -1  10   3    0.38    1.01
  -1  10   3    1.17    1.11
   1 -10  -3    1.79    1.15
   1 -10  -3    2.22    1.19
  -1  10   3   -2.65    1.67
  -1  10   3    1.17    1.65
  -1  10   2    1.81    1.36
  -1  10   2   -0.83    1.06
  -1  10   2   -0.79    1.06
  -1  10   2    0.80    1.08
  -1  10   2   -1.59    1.63
   1 -10  -2    0.64    1.62
  -1  10   2   -0.41    1.28
   1 -10  -2    0.43    1.10
  -1  10   2    0.28    0.95
   1 -10  -2    0.89    1.10
  -1  10   2    1.42    1.31
   1 -10  -2    0.93    1.07
   1 -10  -2   -0.21    1.15
   1 -10  -1   78.46    4.77
  -1  10   1   78.92    4.85
  -1  10   1   79.28    4.81
  -1  10   1   78.96    4.86
   1 -10  -1   76.63    4.67
   1 -10  -1   85.21    5.27
   1 -10  -1   79.06    4.79
   1 -10  -1   83.43    4.70
  -1  10   1   82.38    4.76
   1 -10  -1   84.42    4.72
  -1  10   1   81.67    4.61
  -1  10   1   89.82    4.80
   1 -10   0  125.22    6.97
  -1  10   0  134.43    7.07
  -1  10   0  128.69    6.99
   1 -10   0  123.63    6.83
  -1  10   0  115.68    6.89
   1 -10   0  120.96    6.95
   1 -10   0  126.40    7.35
  -1  10   0  128.41    7.04
  -1  10   0  121.93    6.75
  -1  10   0  129.48    6.82
  -1  10   0  122.30    6.90
   1 -10   0  126.65    6.84
   1 -10   0  127.77    6.86
  -1  10   0  135.34    7.01
  -1  10   0  135.10    6.98
  -1  10  -1    1.55    1.05
   1 -10   1   -0.10    1.15
   1 -10   1    1.27    1.51
  -1  10  -1    0.39    1.17
  -1  10  -1    0.48    1.10
  -1  10  -1    1.54    1.04
  -1  10  -1    0.21    1.22
   1 -10   1    1.33    1.06
  -1  10  -1    0.69    1.14
   1 -10   1    1.30    1.16
   1 -10   1    2.54    1.20
   1 -10   1    1.37    1.02
   1 -10   2   -0.09    1.01
  -1  10  -2    0.42    1.31
  -1  10  -2    1.11    1.03
  -1  10  -2    1.44    1.11
  -1  10  -2    1.16    0.93
   1 -10   2    0.71    0.85
  -1  10  -2    1.73    1.10
   1 -10   2    1.90    1.12
  -1  10  -2    1.37    1.21
   1 -10   2    1.22    0.92
   1 -10   2    1.14    1.10
  -1  10  -2    0.28    1.06
  -1  10  -3   20.27    1.60
   1 -10   3   20.48    1.71
  -1  10  -3   19.31    1.71
  -1  10  -3   20.31    1.83
   1 -10   3   20.54    1.78
  -1  10  -3   20.67    1.66
  -1  10  -3   23.18    1.90
  -1  10  -3   19.45    1.77
  -1  10  -3   20.78    1.80
   1 -10   3   21.20    1.79
   1 -10   3   20.97    1.64
   1 -10   4   14.59    1.35
  -1  10  -4   15.68    1.33
  -1  10  -4   14.18    1.41
   1 -10   4   14.47    1.37
   1 -10   4   14.18    1.27
  -1  10  -4   12.28    1.21
   1 -10   4   11.25    1.16
  -1  10  -4   14.10    1.36
   1 -10   5    5.66    0.88
  -1  10  -5    6.58    0.90
   1 -10   5    4.74    0.85
  -1  10  -5    4.19    0.84
   1 -10   5    5.68    0.72
   1 -10   5    5.81    0.74
   1 -10   5    6.08    0.79
  -1   9  14    8.58    0.80
  -1   9  14    7.57    0.78
   1  -9 -13    3.96    0.76
   1  -9 -13    3.48    0.80
  -1   9  13    3.85    1.14
   1  -9 -13    4.51    0.81
  -1   9  13    2.81    0.86
  -1   9  13    2.99    0.89
  -1   9  13    3.80    1.18
   1  -9 -12   32.57    2.09
   1  -9 -12   27.44    2.02
  -1   9  12   24.95    2.13
   1  -9 -12   30.96    2.04
  -1   9  12   32.42    2.15
  -1   9  12   32.51    2.37
  -1   9  12   32.56    2.27
   1  -9 -12   30.03    2.05
  -1   9  11   53.15    3.28
   1  -9 -11   57.54    3.27
   1  -9 -11   49.65    3.19
   1  -9 -11   57.16    3.19
   1  -9 -11   48.02    3.17
   1  -9 -11   55.36    3.25
   1  -9 -11   50.40    3.19
  -1   9  11   54.29    3.46
  -1   9  11   52.73    3.47
  -1   9  10  118.61    6.70
   1  -9 -10  122.71    6.65
   1  -9 -10  122.98    6.62
   1  -9 -10  120.40    6.67
   1  -9 -10  128.58    6.69
  -1   9  10  117.59    6.71
   1  -9 -10  121.59    6.66
   1  -9 -10  124.37    6.68
  -1   9  10  130.96    6.89
  -1   9  10  121.03    6.84
  -1   9  10  133.58    6.89
   1  -9  -9   -0.58    1.11
  -1   9   9    0.27    1.15
   1  -9  -9    0.91    1.08
   1  -9  -9    0.08    0.99
   1  -9  -9    1.47    1.08
   1  -9  -9    0.51    1.15
   1  -9  -9   -1.07    1.07
  -1   9   9   -0.40    1.33
   1  -9  -9    0.09    1.08
  -1   9   9    1.59    1.76
  -1   9   9    0.38    1.50
  -1   9   9    1.04    1.61
   1  -9  -8  186.13    9.86
  -1   9   8  183.48    9.90
   1  -9  -8  188.96    9.86
   1  -9  -8  193.58    9.87
   1  -9  -8  187.49    9.91
  -1   9   8  179.44    9.92
   1  -9  -8  182.07    9.88
  -1   9   8  195.99   10.10
   1  -9  -8  188.49    9.89
  -1   9   8  201.87   10.13
  -1   9   8  198.66   10.06
   1  -9  -7  115.98    6.45
   1  -9  -7  118.02    6.41
   1  -9  -7  122.35    6.46
   1  -9  -7  116.38    6.40
   1  -9  -7  118.83    6.45
  -1   9   7  113.63    6.62
   1  -9  -7  121.18    6.40
  -1   9   7  113.97    6.43
   1  -9  -7  117.60    6.40
  -1   9   7  115.48    6.42
   1  -9  -6  112.29    6.01
  -1   9   6   92.65    7.75
   1  -9  -6  109.12    5.93
   1  -9  -6  102.85    5.90
  -1   9   6  120.49    6.10
  -1   9   6  104.26    5.95
   1  -9  -6  103.04    8.30
   1  -9  -6   97.60    9.29
   1  -9  -6   81.78    7.45
   1  -9  -6  114.88    5.96
  -1   9   6  119.72    6.29
  -1   9   6   74.31    7.76
   1  -9  -6  112.26    6.04
   1  -9  -6  108.14    5.96
  -1   9   5   42.50    2.69
   1  -9  -5   38.05    2.70
   1  -9  -5   38.55    2.62
  -1   9   5   40.67    4.40
  -1   9   5   38.12    3.06
   1  -9  -5   36.02    2.60
  -1   9   5   39.15    2.81
  -1   9   5   41.50    2.71
   1  -9  -5   30.83    4.90
   1  -9  -5   39.32    5.53
   1  -9  -5   28.91    4.14
   1  -9  -5   36.84    3.16
   1  -9  -5   40.94    2.75
  -1   9   5   42.18    3.09
   1  -9  -5   41.97    2.61
   1  -9  -5   38.06    2.66
  -1   9   4    3.07    1.75
   1  -9  -4    4.48    1.12
   1  -9  -4    3.78    1.13
  -1   9   4    3.99    1.20
  -1   9   4    3.61    1.00
  -1   9   4    3.45    1.30
   1  -9  -4    3.33    3.56
   1  -9  -4    3.11    1.73
   1  -9  -4    2.45    1.15
   1  -9  -4    6.02    1.22
  -1   9   4    3.71    1.18
   1  -9  -4    5.47    1.23
   1  -9  -4    3.37    2.49
   1  -9  -4    2.62    1.11
  -1   9   4    3.52    2.00
  -1   9   3   51.76    3.36
   1  -9  -3   52.81    3.33
  -1   9   3   52.73    3.50
   1  -9  -3   47.38    3.21
  -1   9   3   58.85    3.31
  -1   9   3   51.76    3.31
  -1   9   3   55.25    3.49
   1  -9  -3   48.52    3.30
   1  -9  -3   47.01    6.14
  -1   9   3   47.95    4.90
   1  -9  -3   52.39    3.29
  -1   9   3   48.95    3.61
   1  -9  -3   52.94    3.32
   1  -9  -3   36.43    4.69
  -1   9   2  227.20   11.74
   1  -9  -2  215.96   11.65
   1  -9  -2  227.13   11.58
  -1   9   2  223.74   11.67
  -1   9   2  214.67   11.61
   1  -9  -2  220.92   11.55
  -1   9   2  226.62   11.62
  -1   9   2  214.85   11.48
  -1   9   2  233.91   11.81
  -1   9   2  238.32   11.66
   1  -9  -2  218.13   12.06
   1  -9  -2  216.77   11.67
  -1   9   2  214.50   13.50
   1  -9  -2  234.47   11.66
  -1   9   2  239.20   11.89
   1  -9  -2  222.70   11.60
   1  -9  -2  184.49   13.51
  -1   9   1  167.28    8.74
  -1   9   1  172.30    8.83
  -1   9   1  161.03    8.60
  -1   9   1  164.30    8.57
   1  -9  -1  158.16    8.67
  -1   9   1  176.67    8.92
   1  -9  -1  172.02    9.21
   1  -9  -1  155.50    8.76
  -1   9   1  174.87    8.76
  -1   9   1  139.14    8.54
  -1   9   1  160.17   10.66
   1  -9  -1  166.32    8.77
  -1   9   1  161.46    8.85
   1  -9  -1  170.83    8.66
   1  -9   0   19.49    1.79
  -1   9   0   18.77    1.95
  -1   9   0   21.69    2.11
   1  -9   0   21.69    2.00
  -1   9   0   18.80    1.94
  -1   9   0   18.66    2.06
   1  -9   0   20.40    1.84
  -1   9   0   22.78    2.17
  -1   9   0   19.75    1.75
  -1   9   0   20.47    1.84
  -1   9   0   23.21    1.97
   1  -9   0   19.41    1.97
   1  -9   0   21.15    2.39
   1  -9   1  126.60    6.85
  -1   9  -1  123.84    7.03
   1  -9   1  117.36    6.95
  -1   9  -1  129.66    7.03
  -1   9  -1  134.24    7.08
  -1   9  -1  128.84    6.79
  -1   9  -1  114.70    6.85
   1  -9   1  124.75    7.01
   1  -9   1  136.74    7.42
  -1   9  -1  131.83    7.03
  -1   9  -2    2.03    1.10
  -1   9  -2    0.98    1.11
   1  -9   2    1.07    1.04
  -1   9  -2    2.34    1.29
   1  -9   2    3.05    1.33
  -1   9  -2    0.77    1.20
   1  -9   2    0.60    1.16
   1  -9   2    2.99    1.57
   1  -9   2    2.02    1.24
  -1   9  -2    1.38    1.30
  -1   9  -2    1.41    1.23
  -1   9  -2   -0.10    1.17
   1  -9   3   24.31    2.07
  -1   9  -3   25.79    2.11
  -1   9  -3   22.67    2.15
  -1   9  -3   24.11    2.14
  -1   9  -3   20.39    1.90
  -1   9  -3   21.41    2.06
   1  -9   3   23.72    2.01
  -1   9  -3   20.60    1.98
   1  -9   3   21.97    1.84
  -1   9  -3   22.38    1.78
  -1   9  -3   23.05    1.83
   1  -9   3   21.78    1.88
   1  -9   3   20.44    2.01
   1  -9   4  100.46    5.42
   1  -9   4   97.76    5.51
   1  -9   4   98.11    5.34
   1  -9   4   88.22    5.29
  -1   9  -4  105.44    5.56
  -1   9  -4   94.70    5.28
  -1   9  -4   95.78    5.31
  -1   9  -4   97.76    5.44
   1  -9   4  100.02    5.47
   1  -9   5    6.60    0.96
  -1   9  -5    4.83    0.94
   1  -9   5    6.07    0.98
   1  -9   5    5.55    1.17
  -1   9  -5    5.24    1.20
   1  -9   5    7.19    1.09
  -1   9  -5    6.57    1.04
   1  -9   5    5.47    1.12
  -1   9  -5    5.49    1.19
  -1   9  -5    5.74    1.04
  -1   9  -5    5.75    0.78
   1  -9   6   60.81    3.31
  -1   9  -6   57.82    3.35
  -1   9  -6   57.34    3.38
   1  -9   6   58.23    3.26
   1  -9   6   57.43    3.39
  -1   9  -6   59.94    3.36
   1  -9   7   25.48    1.52
  -1   9  -7   23.80    1.56
   1  -9   7   27.24    1.64
  -1   8  14   19.80    1.67
   1  -8 -14   21.75    1.54
   1  -8 -14   26.25    1.60
  -1   8  14   25.26    1.81
  -1   8  14   25.48    1.62
  -1   8  14   25.08    1.76
  -1   8  14   26.23    1.63
  -1   8  13    5.93    1.02
   1  -8 -13    4.00    0.86
   1  -8 -13    5.14    0.92
  -1   8  13    4.91    1.17
   1  -8 -13    3.24    0.93
  -1   8  13    4.77    1.02
  -1   8  13    6.95    1.40
  -1   8  12   67.03    3.83
   1  -8 -12   66.80    3.74
  -1   8  12   65.60    3.96
   1  -8 -12   59.57    3.72
   1  -8 -12   62.56    3.78
  -1   8  12   63.59    3.83
   1  -8 -12   64.31    3.76
  -1   8  12   64.83    3.81
  -1   8  12   69.75    4.02
  -1   8  11   80.19    4.72
   1  -8 -11   83.02    4.69
   1  -8 -11   80.92    4.69
  -1   8  11   83.64    4.77
   1  -8 -11   77.94    4.63
  -1   8  11   80.95    4.81
  -1   8  11   95.57    5.02
   1  -8 -11   78.24    4.58
  -1   8  11   93.69    4.99
   1  -8 -11   76.58    4.65
   1  -8 -10  440.55   21.81
  -1   8  10  427.16   21.88
   1  -8 -10  415.61   21.81
   1  -8 -10  448.35   21.86
   1  -8 -10  454.90   21.88
   1  -8 -10  422.21   21.79
  -1   8  10  459.36   21.93
  -1   8  10  460.40   22.01
   1  -8 -10  429.95   21.76
   1  -8 -10  418.04   21.75
  -1   8  10  414.32   21.82
  -1   8   9  161.41    8.32
   1  -8  -9  147.28    8.06
  -1   8   9  141.34    8.16
  -1   8   9  144.70    8.14
   1  -8  -9  154.92    8.18
   1  -8  -9  157.58    8.15
  -1   8   9  145.38    8.19
  -1   8   9  160.22    8.32
   1  -8  -9  159.87    8.18
   1  -8  -9  155.41    8.18
   1  -8  -9  153.31    8.12
   1  -8  -9  155.35    8.10
  -1   8   8   73.95    4.23
   1  -8  -8   65.56    3.89
  -1   8   8   61.48    3.90
   1  -8  -8   64.86    3.91
  -1   8   8   65.62    6.30
  -1   8   8   62.24    3.94
   1  -8  -8   68.51    3.85
   1  -8  -8   46.42    6.25
  -1   8   8   64.40    5.81
   1  -8  -8   67.95    3.87
   1  -8  -8   54.92    6.41
   1  -8  -8   61.05    3.89
   1  -8  -8   69.46    3.97
  -1   8   8   67.01    4.09
   1  -8  -7  211.22   10.40
   1  -8  -7  208.64   10.35
  -1   8   7  209.35   10.55
  -1   8   7  197.50   10.37
  -1   8   7  190.79   12.39
  -1   8   7  174.11   11.90
  -1   8   7  201.52   10.34
   1  -8  -7  195.42   12.74
   1  -8  -7  175.42   13.57
   1  -8  -7  174.02   12.01
  -1   8   7  192.82   10.39
  -1   8   7  174.69   12.65
   1  -8  -7  205.31   10.40
   1  -8  -7  194.64   10.30
  -1   8   7  196.51   10.51
   1  -8  -7  203.68   10.38
   1  -8  -7  197.60   10.35
   1  -8  -6   52.76    3.24
  -1   8   6   47.26    4.83
   1  -8  -6   52.37    3.19
   1  -8  -6   52.33    3.18
  -1   8   6   61.72    3.35
  -1   8   6   48.85    3.25
   1  -8  -6   53.16    5.96
   1  -8  -6   38.16    5.62
   1  -8  -6   54.39    5.02
  -1   8   6   43.50    4.99
   1  -8  -6   50.02    3.25
   1  -8  -6   52.10    3.19
  -1   8   6   57.71    3.54
   1  -8  -6   52.45    3.22
   1  -8  -6   50.12    3.24
  -1   8   5  452.11   21.94
   1  -8  -5  420.09   21.91
   1  -8  -5  423.54   21.85
  -1   8   5  468.79   22.09
   1  -8  -5  432.64   23.85
   1  -8  -5  445.75   21.89
  -1   8   5  453.91   22.01
  -1   8   5  422.17   21.89
   1  -8  -5  416.27   25.50
   1  -8  -5  422.92   21.94
  -1   8   5  451.73   23.99
   1  -8  -5  428.54   21.86
  -1   8   5  457.79   22.13
   1  -8  -5  426.77   23.91
   1  -8  -5  436.52   21.91
  -1   8   4   75.99    4.06
   1  -8  -4   64.70    3.99
  -1   8   4   68.17    4.04
  -1   8   4   67.93    4.32
  -1   8   4   73.09    4.19
   1  -8  -4   68.89    4.04
   1  -8  -4   69.95    4.09
  -1   8   4   75.65    4.14
   1  -8  -4   70.62    4.06
   1  -8  -4   57.84    5.93
   1  -8  -4   68.34    5.89
  -1   8   4   72.02    4.30
  -1   8   4   63.36    5.63
  -1   8   3  302.49   15.04
   1  -8  -3  297.90   15.05
  -1   8   3  299.22   15.13
   1  -8  -3  278.74   15.03
  -1   8   3  292.05   15.05
  -1   8   3  301.48   15.14
  -1   8   3  314.05   15.05
   1  -8  -3  295.02   14.99
  -1   8   3  310.20   15.20
  -1   8   3  293.41   14.99
   1  -8  -3  262.01   18.12
   1  -8  -3  267.30   16.87
   1  -8  -3  291.30   16.76
   1  -8  -3  286.31   15.07
   1  -8  -3  297.71   15.05
  -1   8   3  297.77   16.84
   1  -8  -2  362.36   19.39
  -1   8   2  386.13   19.51
  -1   8   2  407.07   19.47
   1  -8  -2  383.39   19.34
   1  -8  -2  369.41   19.32
  -1   8   2  408.33   19.43
   1  -8  -2  364.48   19.41
   1  -8  -2  376.83   19.78
  -1   8   2  374.15   19.52
  -1   8   2  401.80   19.43
   1  -8  -2  331.83   22.29
   1  -8  -2  401.91   19.43
   1  -8  -2  364.41   21.36
   1  -8  -2  390.13   19.39
  -1   8   2  395.13   19.59
  -1   8   2  385.81   21.23
  -1   8   1   51.49    3.33
   1  -8  -1   46.04    3.68
   1  -8  -1   49.78    3.37
   1  -8  -1   57.97    4.59
  -1   8   1   53.37    3.23
  -1   8   1   54.22    3.20
  -1   8   1   53.06    3.58
  -1   8   1   56.67    3.38
  -1   8   1   49.83    4.85
   1  -8  -1   56.46    3.29
  -1   8   1   59.05    3.47
   1  -8  -1   50.10    4.46
   1  -8  -1   52.15    3.35
  -1   8   1   52.14    3.48
   1  -8   0  316.60   16.44
  -1   8   0  315.33   16.61
   1  -8   0  344.88   16.95
   1  -8   0  308.23   16.56
  -1   8   0  326.82   16.57
  -1   8   0  334.35   16.69
  -1   8   0  329.52   16.40
  -1   8   0  319.00   16.35
   1  -8   0  309.32   16.52
  -1   8   0  336.72   16.69
  -1   8   0  335.38   16.61
  -1   8   0  335.94   16.64
  -1   8   0  336.68   18.45
   1  -8   0  325.77   18.23
   1  -8   0  297.96   18.51
  -1   8  -1  186.06   10.04
   1  -8   1  190.19   10.08
  -1   8  -1  180.92   10.14
   1  -8   1  190.01    9.94
   1  -8   1  188.89    9.98
  -1   8  -1  195.45   10.14
  -1   8  -1  188.96   10.15
  -1   8  -1  202.87    9.91
  -1   8  -1  192.84    9.86
  -1   8  -1  174.25    9.85
  -1   8  -1  206.17   12.06
   1  -8   1  210.68   10.50
   1  -8   1  192.35   10.12
   1  -8   1  172.33   11.60
   1  -8   1  189.15   12.17
  -1   8  -1  193.85   10.12
   1  -8   2   40.05    2.65
  -1   8  -2   37.63    2.87
  -1   8  -2   36.11    2.84
  -1   8  -2   37.61    2.54
  -1   8  -2   41.08    2.92
   1  -8   2   40.64    2.81
  -1   8  -2   35.32    2.77
  -1   8  -2   38.27    2.60
  -1   8  -2   34.91    4.70
   1  -8   2   40.08    3.17
   1  -8   2   36.03    2.77
  -1   8  -2   39.98    2.86
   1  -8   2   29.43    4.08
   1  -8   2   41.67    2.79
   1  -8   2   37.08    2.64
  -1   8  -3   40.70    2.82
   1  -8   3   43.97    2.83
   1  -8   3   37.92    2.81
   1  -8   3   46.52    2.95
   1  -8   3   46.21    3.11
  -1   8  -3   39.90    3.05
  -1   8  -3   41.50    3.06
  -1   8  -3   39.36    2.71
  -1   8  -3   37.77    2.87
  -1   8  -3   38.83    3.00
   1  -8   3   43.33    2.98
   1  -8   4    4.50    1.35
  -1   8  -4    4.71    1.36
   1  -8   4    5.47    1.18
  -1   8  -4    4.44    1.18
  -1   8  -4    5.26    1.51
   1  -8   4    4.63    1.43
  -1   8  -4    7.23    1.26
  -1   8  -4    3.82    1.05
   1  -8   4    5.58    1.18
  -1   8  -5   26.64    2.01
  -1   8  -5   27.12    2.25
  -1   8  -5   23.63    2.00
   1  -8   5   25.04    2.18
  -1   8  -5   24.85    2.22
  -1   8  -5   27.84    2.30
   1  -8   5   29.84    2.14
   1  -8   5   25.78    2.06
   1  -8   5   23.37    1.94
  -1   8  -5   23.74    2.03
   1  -8   5   26.47    2.24
   1  -8   6    8.83    1.24
   1  -8   6   11.22    1.26
  -1   8  -6    8.12    1.20
   1  -8   6   10.45    1.36
   1  -8   6    9.12    1.37
  -1   8  -6    6.95    0.91
  -1   8  -6   10.25    1.23
  -1   8  -6    8.36    1.31
  -1   8  -6    6.77    1.30
   1  -8   6    7.59    1.14
   1  -8   7  125.59    6.59
  -1   8  -7  126.47    6.58
  -1   8  -7  118.25    6.47
   1  -8   7  124.79    6.44
  -1   8  -7  123.79    6.50
  -1   8  -7  122.07    6.49
   1  -8   7  132.53    6.50
   1  -8   7  113.50    6.44
   1  -8   8   10.44    1.03
  -1   8  -8    8.85    0.96
   1  -8   8   11.17    0.87
   1  -8   8    9.72    0.87
  -1   8  -8    8.40    0.89
  -1   7  15  112.72    5.72
  -1   7  14    4.31    1.09
  -1   7  14    6.36    0.91
   1  -7 -14    3.69    0.77
  -1   7  14    3.05    1.19
  -1   7  14    3.29    1.02
  -1   7  14    4.12    0.84
  -1   7  14    3.17    0.87
  -1   7  14    2.98    0.93
  -1   7  13    1.55    1.44
  -1   7  13    1.31    1.14
   1  -7 -13   -0.13    0.92
   1  -7 -13    0.40    0.84
  -1   7  13    0.35    0.95
   1  -7 -13    0.48    0.79
  -1   7  13   -1.56    1.08
  -1   7  13    1.01    1.31
   1  -7 -13   -0.22    0.95
   1  -7 -12  203.97   11.85
  -1   7  12  221.94   11.77
  -1   7  12  259.38   12.07
   1  -7 -12  225.36   11.81
   1  -7 -12  221.27   11.83
  -1   7  12  228.28   11.88
  -1   7  12  233.60   12.03
   1  -7 -12  214.22   11.75
   1  -7 -12  237.37   11.80
  -1   7  12  262.47   11.99
   1  -7 -12  244.21   11.91
   1  -7 -11   27.92    2.39
  -1   7  11   28.61    2.39
   1  -7 -11   30.17    2.34
   1  -7 -11   28.96    2.27
  -1   7  11   29.29    2.35
   1  -7 -11   32.13    2.22
   1  -7 -11   32.51    2.24
  -1   7  11   29.50    2.60
   1  -7 -11   28.97    2.33
  -1   7  10    6.83    1.74
   1  -7 -10    7.65    1.24
   1  -7 -10    3.74    1.29
   1  -7 -10    7.27    1.24
   1  -7 -10    4.14    1.31
  -1   7  10    5.59    1.64
  -1   7  10    2.41    1.76
  -1   7  10    7.88    1.43
   1  -7 -10    6.70    1.17
   1  -7 -10    7.82    1.38
  -1   7   9    0.48    1.10
   1  -7  -9    0.17    1.06
   1  -7  -9    0.59    0.99
   1  -7  -9    1.51    1.14
   1  -7  -9    1.47    1.09
  -1   7   9    0.09    1.19
   1  -7  -9    0.37    1.11
   1  -7  -9    1.68    0.99
  -1   7   9   -1.00    1.53
  -1   7   9   -1.29    2.15
   1  -7  -9   -0.59    2.35
   1  -7  -9    1.57    1.07
   1  -7  -9    2.11    1.27
   1  -7  -8   98.73    5.38
   1  -7  -8  106.24    5.41
  -1   7   8   91.62    5.42
   1  -7  -8   99.62    5.39
   1  -7  -8   84.42    8.11
   1  -7  -8   97.84    5.34
   1  -7  -8   92.19    5.49
  -1   7   8   84.65    6.83
  -1   7   8   80.72    7.10
  -1   7   8   99.71    5.49
   1  -7  -8  105.65    5.48
   1  -7  -8   94.22    5.37
  -1   7   8   96.94    5.54
   1  -7  -8   82.48    7.71
  -1   7   7   87.19    5.00
   1  -7  -7   89.89    4.80
   1  -7  -7   84.53    4.81
   1  -7  -7   88.96    4.85
  -1   7   7   84.46    4.93
  -1   7   7   80.37    6.57
  -1   7   7   83.76    6.38
   1  -7  -7   93.91    7.41
   1  -7  -7   69.66    7.32
  -1   7   7   82.80    4.84
  -1   7   7   78.13    6.86
   1  -7  -7   77.81    6.29
   1  -7  -7   87.17    4.78
   1  -7  -7   90.04    4.84
  -1   7   6   22.03    2.11
  -1   7   6   23.36    1.82
  -1   7   6   21.45    3.21
  -1   7   6   23.60    3.07
  -1   7   6   25.52    1.85
   1  -7  -6   22.48    3.16
   1  -7  -6   15.89    4.15
   1  -7  -6   25.69    4.30
   1  -7  -6   27.20    1.89
   1  -7  -6   23.90    1.85
   1  -7  -6   26.83    1.88
  -1   7   6   24.94    2.08
   1  -7  -6   26.45    1.84
  -1   7   6   25.34    1.89
  -1   7   6   19.14    3.23
   1  -7  -6   25.24    1.86
   1  -7  -6   20.73    1.72
  -1   7   5    7.59    1.33
  -1   7   5    5.46    0.91
   1  -7  -5    6.18    0.99
   1  -7  -5    7.21    1.03
   1  -7  -5    7.45    1.80
  -1   7   5    7.38    1.03
  -1   7   5    3.66    0.97
   1  -7  -5    5.76    0.96
   1  -7  -5    3.19    2.72
   1  -7  -5    9.54    2.35
  -1   7   5    9.98    2.38
  -1   7   5    3.53    1.90
   1  -7  -5    5.87    1.02
   1  -7  -5    7.12    3.36
   1  -7  -5    4.80    0.92
  -1   7   4   58.07    3.48
   1  -7  -4   55.08    3.17
   1  -7  -4   54.09    3.22
  -1   7   4   51.54    3.27
   1  -7  -4   49.72    4.18
   1  -7  -4   55.93    3.19
  -1   7   4   53.94    4.74
   1  -7  -4   53.53    5.22
   1  -7  -4   54.23    4.80
  -1   7   4   52.24    3.41
   1  -7  -4   51.93    3.19
  -1   7   4   59.19    3.26
   1  -7  -4   52.97    4.81
   1  -7  -3    3.53    0.82
  -1   7   3    3.55    1.00
  -1   7   3    3.25    0.90
   1  -7  -3    1.48    0.81
   1  -7  -3    3.10    0.89
   1  -7  -3    2.48    1.81
   1  -7  -3    2.51    2.69
   1  -7  -3    1.25    0.75
   1  -7  -3    2.47    0.74
   1  -7  -3    6.87    3.21
  -1   7   3    3.53    1.79
   1  -7  -3    2.74    0.81
   1  -7  -3    3.32    1.62
  -1   7   3    0.21    1.16
   1  -7  -3    2.55    2.03
   1  -7  -2    1.62    0.72
  -1   7   2    0.78    0.82
   1  -7  -2    1.50    0.83
  -1   7   2    1.50    1.05
  -1   7   2    0.94    0.76
   1  -7  -2    5.48    3.11
   1  -7  -2    0.77    0.82
  -1   7   2    3.77    1.96
   1  -7  -2    2.59    2.89
   1  -7  -2    1.11    0.74
  -1   7   2    1.78    0.87
   1  -7  -2   -0.32    2.00
  -1   7   2   -0.37    1.23
   1  -7  -1   75.82    4.18
  -1   7   1   73.10    4.32
  -1   7   1   78.56    4.30
   1  -7  -1   76.93    5.46
   1  -7  -1   70.80    4.27
  -1   7   1   78.24    4.30
   1  -7  -1   71.20    5.38
   1  -7  -1   70.49    6.80
   1  -7  -1   78.38    4.26
  -1   7   1   76.20    5.67
  -1   7   1   74.40    4.46
   1  -7  -1   73.96    4.26
  -1   7   1   69.53    4.32
   1  -7   0   37.04    2.34
  -1   7   0   33.33    2.53
   1  -7   0   35.08    2.47
   1  -7   0   38.83    2.81
  -1   7   0   38.26    2.51
  -1   7   0   36.25    2.64
  -1   7   0   35.38    2.30
  -1   7   0   34.45    2.26
   1  -7   0   34.90    2.44
  -1   7   0   34.79    2.56
   1  -7   0   32.86    3.38
   1  -7   0   32.01    3.50
  -1   7   0   38.66    2.52
  -1   7   0   31.65    3.62
  -1   7   0   35.21    2.65
   1  -7   0   28.43    3.76
  -1   7  -1    0.84    1.14
   1  -7   1    1.29    1.03
  -1   7  -1    0.32    1.15
   1  -7   1    1.16    0.83
  -1   7  -1    0.13    0.85
  -1   7  -1    0.20    0.83
   1  -7   1    0.13    1.30
   1  -7   1    0.60    1.33
  -1   7  -1   -0.30    1.00
  -1   7  -1   -0.32    1.21
  -1   7  -1   -1.13    0.81
  -1   7  -1   -1.09    1.03
   1  -7   1    0.59    1.00
  -1   7  -1   -1.28    1.86
   1  -7   1    0.36    2.15
   1  -7   1   -1.01    1.67
   1  -7   1   -0.09    0.88
  -1   7  -2   26.20    3.46
   1  -7   2   25.07    2.11
  -1   7  -2   25.15    2.30
  -1   7  -2   23.74    2.22
   1  -7   2   26.47    1.96
   1  -7   2   27.41    2.08
  -1   7  -2   27.88    2.29
  -1   7  -2   26.02    2.26
  -1   7  -2   25.30    2.22
  -1   7  -2   24.24    1.96
  -1   7  -2   27.57    1.92
  -1   7  -2   23.62    1.86
   1  -7   2   19.67    2.97
   1  -7   2   26.36    2.42
   1  -7   2   30.11    2.26
   1  -7   2   25.33    3.05
   1  -7   2   24.26    3.58
   1  -7   2   25.47    3.05
   1  -7   2   26.15    3.43
   1  -7   3  131.52    7.01
  -1   7  -3  128.03    7.12
   1  -7   3  113.95    8.18
  -1   7  -3  131.81    6.79
   1  -7   3  132.09    8.53
  -1   7  -3  115.48    6.93
   1  -7   3  114.05    8.83
  -1   7  -3  126.66    6.91
  -1   7  -3  129.99    8.76
  -1   7  -3  124.25    9.17
   1  -7   3  119.61    6.92
   1  -7   3  127.23    6.95
  -1   7  -3  123.07    6.91
  -1   7  -3  129.19    7.12
   1  -7   3  128.24    6.85
   1  -7   3  130.99    7.09
   1  -7   3  142.30    7.40
  -1   7  -4   25.39    2.34
   1  -7   4   29.42    2.37
  -1   7  -4   26.48    2.46
   1  -7   4   28.88    2.20
  -1   7  -4   31.52    2.15
   1  -7   4   29.07    3.44
  -1   7  -4   22.98    2.12
  -1   7  -4   31.36    2.33
  -1   7  -4   23.54    3.52
  -1   7  -4   28.14    4.07
   1  -7   4   29.31    2.35
  -1   7  -4   27.29    2.17
   1  -7   4   28.70    2.33
  -1   7  -4   27.52    2.47
   1  -7   4   28.61    2.24
  -1   7  -4   29.49    2.29
  -1   7  -5  108.95    6.19
  -1   7  -5  107.54    6.21
  -1   7  -5  106.97    6.09
  -1   7  -5  103.22    6.07
   1  -7   5  112.61    6.07
   1  -7   5  110.96    6.25
  -1   7  -5  110.83    5.93
   1  -7   5  109.59    5.99
  -1   7  -5  101.87    6.07
   1  -7   5  109.14    6.14
   1  -7   5  107.98    6.12
  -1   7  -5  109.32    5.97
  -1   7  -6    1.58    1.21
  -1   7  -6    1.09    1.21
  -1   7  -6    1.95    1.17
   1  -7   6    1.30    1.06
   1  -7   6    1.02    1.31
  -1   7  -6   -1.11    1.22
  -1   7  -6    0.89    1.15
   1  -7   6    1.55    1.26
  -1   7  -6   -0.18    0.87
   1  -7   6    0.60    0.95
  -1   7  -6    1.13    0.76
  -1   7  -6    0.45    1.01
   1  -7   6    0.84    1.08
  -1   7  -7    1.84    1.05
  -1   7  -7    0.53    0.99
  -1   7  -7    0.35    1.05
   1  -7   7    0.74    0.97
  -1   7  -7    1.13    0.67
   1  -7   7    0.97    0.87
  -1   7  -7    0.58    1.13
  -1   7  -7    1.17    1.14
   1  -7   7    1.60    1.22
  -1   7  -7    1.38    1.05
   1  -7   8   -0.36    0.72
  -1   7  -8    0.50    0.78
  -1   7  -8   -0.35    0.85
   1  -7   8    1.08    0.87
   1  -7   8    0.48    0.97
  -1   7  -8    1.33    0.94
  -1   7  -8    0.51    0.98
  -1   7  -9    0.75    0.63
   1  -7   9    1.73    0.73
   1  -7   9    2.19    0.73
   1  -7   9    1.48    0.62
  -1   7  -9    2.10    0.68
   1  -7   9    1.30    0.59
   1  -7   9    1.62    0.57
  -1   6  15   -0.10    0.56
  -1   6  15    0.36    0.68
  -1   6  15    0.78    0.54
  -1   6  15   -0.10    0.53
   1  -6 -15    0.11    0.54
   1  -6 -14   23.93    1.67
  -1   6  14   21.48    1.88
  -1   6  14   21.95    1.67
   1  -6 -14   23.25    1.65
  -1   6  14   20.72    1.64
  -1   6  14   21.80    1.81
  -1   6  14   23.05    1.79
   1  -6 -14   23.48    1.59
  -1   6  13    9.27    1.55
  -1   6  13   12.78    1.40
   1  -6 -13    9.26    1.31
   1  -6 -13    7.33    1.21
   1  -6 -13   11.25    1.37
   1  -6 -13    8.80    1.28
  -1   6  13   12.81    1.37
  -1   6  13   10.82    1.70
  -1   6  13   10.95    1.57
  -1   6  13   10.39    1.53
   1  -6 -13   12.56    1.24
   1  -6 -12   27.12    2.06
   1  -6 -12   29.15    2.16
  -1   6  12   29.04    2.58
   1  -6 -12   24.16    2.11
   1  -6 -12   27.73    2.12
  -1   6  12   28.99    2.41
   1  -6 -12   25.58    1.99
   1  -6 -12   20.41    2.07
  -1   6  12   31.07    2.42
  -1   6  12   26.31    2.15
   1  -6 -11   80.24    4.47
   1  -6 -11   64.56    4.41
  -1   6  11   81.87    4.76
  -1   6  11   68.72    4.39
   1  -6 -11   80.87    4.33
   1  -6 -11   75.57    4.42
   1  -6 -11   76.96    4.48
   1  -6 -11   71.44    4.31
   1  -6 -11   79.46    4.43
  -1   6  11   65.93    4.37
  -1   6  11   87.87    4.67
  -1   6  10   81.81    4.77
   1  -6 -10   75.71    4.71
   1  -6 -10   87.44    4.66
   1  -6 -10   85.00    4.75
   1  -6 -10   85.65    4.72
  -1   6  10   89.40    4.92
   1  -6 -10   80.33    7.33
   1  -6 -10   81.58    4.75
  -1   6  10   65.02    6.40
  -1   6  10   76.66    4.75
   1  -6 -10   82.15    4.62
   1  -6 -10   80.34    4.64
   1  -6 -10   82.42    4.78
   1  -6 -10   76.71    4.75
   1  -6  -9   13.46    1.42
   1  -6  -9   14.36    1.57
  -1   6   9   11.11    1.70
  -1   6   9   13.41    1.50
   1  -6  -9   12.59    1.45
  -1   6   9   14.71    1.86
   1  -6  -9   12.46    1.47
  -1   6   9   10.75    2.48
  -1   6   9    7.32    2.61
  -1   6   9   12.08    2.53
   1  -6  -9   12.83    1.53
   1  -6  -9   12.19    1.55
  -1   6   9   15.25    2.94
   1  -6  -9    8.62    2.92
   1  -6  -9   12.96    1.36
  -1   6   8   79.41    6.19
  -1   6   8   74.80    4.54
   1  -6  -8   83.22    4.53
   1  -6  -8   84.21    4.59
   1  -6  -8   81.56    4.54
  -1   6   8   73.81    6.28
  -1   6   8   77.80    6.07
   1  -6  -8   83.24    4.49
   1  -6  -8   85.87    4.54
  -1   6   8   79.86    4.55
  -1   6   8   74.06    4.60
   1  -6  -8   74.72    4.61
   1  -6  -8   78.01    7.08
  -1   6   8   77.54    6.46
   1  -6  -7    7.63    1.07
   1  -6  -7    8.15    1.08
   1  -6  -7    9.40    1.08
  -1   6   7    7.32    1.09
   1  -6  -7    7.09    3.75
  -1   6   7    4.97    1.94
  -1   6   7    8.03    2.39
  -1   6   7    7.25    2.07
   1  -6  -7    7.36    1.04
  -1   6   7    6.39    2.22
   1  -6  -7    3.92    2.59
  -1   6   7    6.87    1.43
  -1   6   7    7.89    1.25
   1  -6  -7    8.61    1.19
   1  -6  -7    6.75    1.18
  -1   6   6    4.75    1.76
   1  -6  -6    3.03    3.39
  -1   6   6    4.12    1.70
  -1   6   6    3.92    1.96
   1  -6  -6    4.79    0.81
   1  -6  -6    6.53    0.96
   1  -6  -6    3.68    2.61
  -1   6   6    3.83    1.23
  -1   6   6    2.40    1.99
   1  -6  -6    2.83    0.83
   1  -6  -6    6.58    0.92
   1  -6  -5   14.07    2.18
   1  -6  -5   19.28    2.02
  -1   6   5   12.11    2.47
  -1   6   5   16.49    2.47
   1  -6  -5   17.33    3.45
   1  -6  -5   20.49    3.87
   1  -6  -4  168.01   10.19
   1  -6  -4  169.90    9.76
  -1   6   4  166.64    9.98
  -1   6   4  165.05   10.12
   1  -6  -4  178.64   10.23
   1  -6  -4  173.92   10.27
   1  -6  -3  101.36    7.05
   1  -6  -3  112.04    6.79
  -1   6   3  103.33    6.82
   1  -6  -3  108.94    7.07
   1  -6  -3   99.27    7.05
   1  -6  -2  143.93    8.66
  -1   6   2  126.00    8.00
   1  -6  -2  145.86    9.76
   1  -6  -2  138.53    8.91
   1  -6  -2  148.40    8.65
  -1   6   2  154.09    8.67
   1  -6  -2  142.02    8.74
   1  -6  -2  135.98    8.30
  -1   6   1  727.77   34.44
   1  -6  -1  656.12   35.43
   1  -6  -1  664.63   34.15
   1  -6  -1  703.79   34.11
  -1   6   1  600.08   33.69
   1  -6  -1  694.44   34.62
  -1   6   0    4.19    1.91
   1  -6   0    4.35    1.61
   1  -6   0    4.51    2.72
   1  -6   0    5.40    1.75
   1  -6   0    4.25    2.06
   1  -6   0    4.40    1.54
   1  -6   1  561.46   29.51
   1  -6   1  544.26   29.80
   1  -6   1  569.42   29.79
  -1   6  -1  599.93   29.72
  -1   6  -2   21.20    1.96
   1  -6   2   21.51    1.75
  -1   6  -2   22.97    1.99
   1  -6   2   20.86    1.63
   1  -6   2   21.48    2.76
  -1   6  -2   21.29    1.91
  -1   6  -2   19.87    1.91
   1  -6   2   20.63    1.83
  -1   6  -2   22.01    1.73
  -1   6  -2   20.46    2.45
   1  -6   2   22.26    3.10
  -1   6  -2   24.39    3.08
   1  -6   2   23.27    1.78
   1  -6   2   24.11    3.31
  -1   6  -2   23.07    1.95
  -1   6  -2   19.20    1.68
   1  -6   2   19.26    1.70
  -1   6  -3    8.75    1.45
   1  -6   3    9.43    1.34
   1  -6   3    8.84    1.23
  -1   6  -3    8.09    1.27
   1  -6   3   12.57    2.36
   1  -6   3    9.33    1.18
  -1   6  -3   10.25    1.13
  -1   6  -3    7.74    1.36
   1  -6   3   10.50    1.30
  -1   6  -3    9.50    1.45
  -1   6  -3    9.10    1.29
   1  -6   3    7.19    2.00
   1  -6   3    8.04    2.18
   1  -6   3   10.17    2.63
  -1   6  -3    6.33    2.73
   1  -6   3    9.21    1.38
   1  -6   3   10.41    1.57
   1  -6   3   11.69    2.45
  -1   6  -4   11.93    1.47
  -1   6  -4   13.62    1.66
  -1   6  -4   12.08    1.68
   1  -6   4   14.34    2.68
  -1   6  -4   12.64    1.33
   1  -6   4   11.74    1.45
  -1   6  -4   13.37    1.70
  -1   6  -4   10.50    1.42
  -1   6  -4    9.50    1.43
   1  -6   4   18.16    2.79
   1  -6   4   14.37    1.55
   1  -6   4   10.89    2.44
  -1   6  -4   12.94    2.82
  -1   6  -4    7.85    2.89
   1  -6   4   11.55    1.59
  -1   6  -5   86.55    4.96
  -1   6  -5   80.32    5.08
   1  -6   5   73.79    6.22
  -1   6  -5   87.90    5.08
  -1   6  -5   79.74    6.52
  -1   6  -5   77.42    6.74
  -1   6  -5   87.24    4.72
   1  -6   5   88.62    5.00
  -1   6  -5   84.66    4.94
  -1   6  -5   82.04    4.91
   1  -6   5   81.48    4.84
  -1   6  -5   89.40    4.91
   1  -6   5   76.14    6.14
   1  -6   5   72.61    6.30
   1  -6   5   81.17    6.56
   1  -6   5   83.61    5.01
  -1   6  -6   30.88    2.59
  -1   6  -6   29.53    2.59
  -1   6  -6   31.96    2.54
  -1   6  -6   36.28    2.61
   1  -6   6   36.69    2.69
  -1   6  -6   26.20    2.32
  -1   6  -6   32.91    2.31
   1  -6   6   31.68    2.57
  -1   6  -6   30.44    2.70
  -1   6  -6   36.55    2.64
   1  -6   6   34.91    2.45
  -1   6  -7    8.19    1.46
  -1   6  -7    8.63    1.45
  -1   6  -7    9.26    1.52
  -1   6  -7   10.22    1.58
   1  -6   7    9.22    1.60
   1  -6   7    6.67    1.35
  -1   6  -7    8.93    1.61
   1  -6   7   10.29    1.34
  -1   6  -7    8.89    1.02
   1  -6   7    9.69    1.54
  -1   6  -7    9.88    1.64
  -1   6  -8    7.35    1.22
  -1   6  -8    6.40    1.30
   1  -6   8    5.78    1.31
   1  -6   8    6.36    1.38
  -1   6  -8    7.45    1.37
   1  -6   8    6.82    1.17
  -1   6  -8    7.17    0.86
  -1   6  -8    6.68    1.47
  -1   6  -8    7.14    1.11
  -1   6  -8    8.48    1.41
   1  -6   8    8.14    1.14
   1  -6   9    6.68    1.02
  -1   6  -9    7.18    1.11
   1  -6   9    5.25    1.20
   1  -6   9    7.45    0.99
  -1   6  -9    6.86    1.13
  -1   6  -9    8.46    1.31
  -1   6  -9    8.09    1.17
   1  -6   9    7.05    1.15
  -1   6 -10    0.66    0.84
   1  -6  10    0.56    0.71
   1  -6  10    0.54    0.66
   1  -6  10    0.73    0.56
   1  -6  10    1.32    0.67
  -1   6 -10    1.08    0.67
  -1   5  15   25.97    1.58
   1  -5 -15   24.56    1.56
  -1   5  15   24.37    1.72
  -1   5  15   25.86    1.59
  -1   5  15   22.41    1.70
  -1   5  14   14.29    1.53
  -1   5  14   15.57    1.44
   1  -5 -14   15.84    1.39
   1  -5 -14   17.18    1.37
   1  -5 -14   15.55    1.29
  -1   5  14   17.54    1.48
   1  -5 -14   17.07    1.44
  -1   5  14   17.18    1.52
  -1   5  14   15.39    1.59
   1  -5 -14   16.76    1.44
  -1   5  14   16.66    1.65
  -1   5  13   45.33    2.84
  -1   5  13   42.26    2.90
  -1   5  13   41.26    2.71
   1  -5 -13   42.48    2.69
  -1   5  13   47.30    2.75
   1  -5 -13   41.41    2.69
   1  -5 -13   34.24    2.60
   1  -5 -13   37.97    2.55
   1  -5 -13   37.65    2.56
   1  -5 -13   41.63    2.72
  -1   5  13   35.65    2.77
  -1   5  13   43.63    2.92
  -1   5  12    4.06    1.47
   1  -5 -12    3.62    1.18
   1  -5 -12    1.98    1.16
   1  -5 -12    1.16    1.00
   1  -5 -12    5.03    1.20
   1  -5 -12    2.16    1.02
   1  -5 -12    1.34    1.15
   1  -5 -12    2.45    1.22
  -1   5  12    0.69    1.45
  -1   5  12    1.66    1.18
   1  -5 -12    2.26    1.17
  -1   5  12    1.60    1.58
   1  -5 -11  113.24    6.24
  -1   5  11  115.38    6.27
  -1   5  11  122.93    6.40
   1  -5 -11  113.57    6.31
   1  -5 -11  101.39    6.23
   1  -5 -11  116.99    6.26
   1  -5 -11  107.18    6.27
   1  -5 -11  107.63    6.28
   1  -5 -11  125.45    6.33
   1  -5 -11  110.78    6.21
  -1   5  11  117.86    6.46
   1  -5 -11  109.19    6.14
  -1   5  10   30.53    2.55
  -1   5  10   24.81    2.18
   1  -5 -10   30.13    2.20
   1  -5 -10   28.29    2.20
   1  -5 -10   26.87    2.15
  -1   5  10   26.58    3.92
  -1   5  10   25.01    2.16
   1  -5 -10   26.49    2.10
   1  -5 -10   25.32    2.14
  -1   5  10   27.03    2.38
   1  -5 -10   26.95    2.19
   1  -5 -10   27.77    2.05
   1  -5 -10   28.32    2.13
   1  -5 -10   24.64    2.12
  -1   5  10   30.15    3.87
   1  -5 -10   23.69    4.82
  -1   5  10   24.02    3.53
  -1   5   9    5.35    2.29
   1  -5  -9    8.66    1.24
   1  -5  -9   10.50    1.39
   1  -5  -9   10.72    1.37
  -1   5   9   11.78    2.88
  -1   5   9   10.76    1.34
  -1   5   9    8.61    1.47
  -1   5   9   10.48    1.73
   1  -5  -9   11.04    1.29
  -1   5   9   10.16    1.62
   1  -5  -9   11.59    1.37
   1  -5  -9   11.65    1.43
  -1   5   9    9.88    2.59
   1  -5  -9   13.11    3.01
   1  -5  -9   10.49    1.29
   1  -5  -9   10.96    1.19
   1  -5  -9   12.48    4.15
  -1   5   9    9.15    2.34
   1  -5  -9    9.03    1.33
  -1   5   8    0.98    1.12
   1  -5  -8    0.83    0.77
  -1   5   8   -0.08    0.91
  -1   5   8   -0.22    1.20
   1  -5  -8    0.39    0.86
   1  -5  -8   -0.08    0.89
  -1   5   8    0.34    1.86
   1  -5  -8    0.70    0.93
  -1   5   8    0.68    1.77
   1  -5  -8   -0.65    0.76
   1  -5  -8   -0.49    0.79
   1  -5  -8    2.20    2.24
  -1   5   8    0.37    1.78
  -1   5   7   35.65    3.63
  -1   5   7   31.47    3.64
   1  -5  -7   36.41    4.19
   1  -5  -7   34.70    2.21
  -1   5   7   33.53    3.57
   1  -5  -7   34.54    2.23
   1  -5  -7   34.78    2.26
   1  -5  -6   10.40    2.64
  -1   5   6    8.07    2.12
  -1   5   6    6.43    1.92
   1  -5  -6    5.45    1.70
  -1   5   6    7.01    2.14
   1  -5  -6    7.53    3.36
  -1   5   6    6.39    1.89
  -1   5   5    3.64    1.94
  -1   5   5    2.54    1.66
  -1   5   5    5.12    1.71
   1  -5  -5    5.46    1.80
   1  -5  -5    6.12    1.46
  -1   5   5    4.94    1.73
   1  -5  -5    7.02    3.27
   1  -5  -5    2.45    2.25
  -1   5   5    4.85    1.92
  -1   5   4  145.17    8.40
  -1   5   4  134.81    8.21
   1  -5  -4  136.89    9.12
   1  -5  -4  148.86    8.36
   1  -5  -4  139.81    8.66
  -1   5   4  132.72    8.25
  -1   5   3   51.36    4.05
  -1   5   3   55.99    4.25
   1  -5  -3   64.43    4.44
   1  -5  -3   54.62    3.91
   1  -5  -3   50.21    4.67
   1  -5  -2    3.88    1.47
  -1   5   2    1.43    1.19
   1  -5  -2    3.19    2.47
   1  -5  -2    3.59    1.39
   1  -5  -2    3.85    1.86
   1  -5  -2    2.76    2.67
  -1   5   2    3.39    1.80
   1  -5  -2    4.30    1.87
   1  -5  -1   22.65    2.95
  -1   5   1   24.58    2.63
   1  -5  -1   29.13    2.61
   1  -5  -1   19.69    3.28
  -1   5   1   26.44    2.32
   1  -5  -1   22.18    2.63
   1  -5  -1   20.82    3.19
   1  -5   0 1297.36   60.35
   1  -5   0 1328.01   60.90
   1  -5   0 1215.61   60.37
   1  -5   0 1172.80   61.39
  -1   5   0 1282.69   60.61
   1  -5   0 1207.65   60.90
  -1   5   0 1096.42   59.86
   1  -5   1   68.16    5.13
   1  -5   1   73.76    4.83
   1  -5   1   70.90    5.05
  -1   5  -1   73.84    4.95
  -1   5  -1   58.79    4.09
   1  -5   2 1035.38   52.57
   1  -5   2 1035.21   52.37
  -1   5  -2 1097.97   52.43
   1  -5   2 1037.73   52.65
   1  -5   2  988.09   52.47
   1  -5   3    7.95    2.41
  -1   5  -3    8.02    1.32
   1  -5   3   11.53    2.15
  -1   5  -3    5.78    2.65
   1  -5   3    6.50    2.12
  -1   5  -3    7.41    1.63
   1  -5   3    8.96    2.15
   1  -5   3    6.90    2.14
   1  -5   4   39.31    2.71
  -1   5  -4   41.93    2.88
   1  -5   4   38.48    2.58
  -1   5  -4   40.79    2.73
  -1   5  -4   45.65    2.52
   1  -5   4   39.89    4.06
  -1   5  -4   40.66    2.69
  -1   5  -4   34.02    2.72
   1  -5   4   41.29    2.75
  -1   5  -4   47.13    4.59
  -1   5  -4   36.99    4.03
   1  -5   4   42.92    4.13
   1  -5   4   40.35    3.97
   1  -5   4   37.43    4.15
   1  -5   4   29.97    3.61
   1  -5   4   39.19    3.99
   1  -5   5   75.89    6.06
  -1   5  -5   83.18    4.73
  -1   5  -5   80.02    4.79
  -1   5  -5   79.16    4.60
   1  -5   5   73.33    4.43
  -1   5  -5   88.35    4.40
   1  -5   5   70.32    5.94
  -1   5  -5   77.43    4.57
  -1   5  -5   75.86    6.10
  -1   5  -5   74.24    6.30
   1  -5   5   76.02    4.56
   1  -5   5   72.00    4.53
   1  -5   5   79.96    6.26
   1  -5   5   83.97    6.21
   1  -5   5   79.58    5.99
  -1   5  -5   68.60    4.52
   1  -5   6   62.20    5.86
  -1   5  -6   73.85    4.66
   1  -5   6   74.45    4.49
  -1   5  -6   75.15    4.61
  -1   5  -6   81.17    4.78
   1  -5   6   73.66    4.43
  -1   5  -6   73.72    4.56
  -1   5  -6   82.34    4.35
   1  -5   6   58.42    5.74
  -1   5  -6   81.02    4.60
   1  -5   6   74.75    5.89
   1  -5   6   64.65    5.97
   1  -5   6   76.35    4.58
   1  -5   6   74.18    6.26
  -1   5  -6   71.87    4.42
   1  -5   6   79.39    4.60
  -1   5  -6   74.96    6.23
  -1   5  -6   82.61    6.23
  -1   5  -7   84.05    5.00
   1  -5   7   88.52    5.07
   1  -5   7   91.60    5.10
  -1   5  -7   75.82    4.95
  -1   5  -7   85.97    5.09
   1  -5   7   80.80    4.86
  -1   5  -7   80.58    4.96
  -1   5  -7   83.36    4.55
   1  -5   7   81.34    4.90
  -1   5  -7   85.91    4.98
  -1   5  -7   87.78    4.99
   1  -5   8    3.81    1.15
  -1   5  -8    2.74    0.80
  -1   5  -8    1.61    1.25
   1  -5   8    3.03    1.32
   1  -5   8    2.53    1.34
  -1   5  -8    4.44    1.61
  -1   5  -8    0.77    0.99
   1  -5   8    1.44    1.04
  -1   5  -8    3.20    1.29
  -1   5  -8    0.89    1.12
  -1   5  -8    1.96    1.30
  -1   5  -9    8.10    1.10
  -1   5  -9   11.60    1.46
   1  -5   9   10.47    1.54
  -1   5  -9   11.86    1.68
   1  -5   9    7.14    1.21
  -1   5  -9    9.41    1.43
   1  -5   9    9.36    1.48
  -1   5  -9    6.20    1.29
   1  -5   9    9.99    1.33
  -1   5  -9    6.82    0.87
   1  -5  10   14.94    1.52
   1  -5  10   15.89    1.54
  -1   5 -10   17.67    1.64
   1  -5  10   13.74    1.43
   1  -5  10   15.11    1.31
  -1   5 -10   13.61    1.44
   1  -5  10   14.42    1.29
   1  -5  11    0.56    0.63
   1  -5  11    0.87    0.61
  -1   5 -11   -0.12    0.84
  -1   5 -11    0.39    1.16
   1  -5  11   -0.08    0.51
  -1   4  15   74.10    3.77
  -1   4  15   71.07    3.87
   1  -4 -15   70.00    3.72
  -1   4  15   73.76    3.76
   1  -4 -15   73.36    3.70
   1  -4 -14    4.67    0.93
   1  -4 -14    4.48    0.87
   1  -4 -14    5.08    0.81
  -1   4  14    6.79    1.08
  -1   4  14    5.25    1.12
   1  -4 -14    4.64    0.97
  -1   4  14    6.32    1.03
   1  -4 -14    6.40    1.00
  -1   4  14    6.41    1.07
  -1   4  14    5.68    1.24
  -1   4  14    6.04    1.23
  -1   4  13   25.67    2.12
   1  -4 -13   27.60    2.05
  -1   4  13   28.58    2.09
  -1   4  13   25.92    2.05
   1  -4 -13   28.48    2.09
  -1   4  13   29.06    2.29
   1  -4 -13   20.98    1.82
   1  -4 -13   27.45    2.01
   1  -4 -13   22.76    1.94
   1  -4 -13   27.90    2.09
  -1   4  13   22.22    2.17
  -1   4  13   26.03    2.24
  -1   4  12   43.70    2.84
   1  -4 -12   39.16    2.76
  -1   4  12   39.87    2.80
   1  -4 -12   44.79    2.89
  -1   4  12   43.70    3.09
   1  -4 -12   38.06    2.82
   1  -4 -12   37.85    2.65
   1  -4 -12   44.85    2.87
   1  -4 -12   39.15    2.73
   1  -4 -12   39.31    2.81
  -1   4  12   41.08    2.88
  -1   4  12   38.80    3.02
   1  -4 -12   35.28    2.72
  -1   4  12   44.40    3.04
   1  -4 -11   46.07    2.96
  -1   4  11   40.21    2.88
  -1   4  11   43.97    3.04
   1  -4 -11   49.89    3.09
   1  -4 -11   39.77    2.76
   1  -4 -11   39.72    2.83
   1  -4 -11   50.14    3.09
   1  -4 -11   38.82    2.94
   1  -4 -11   43.90    3.00
   1  -4 -11   41.69    2.95
   1  -4 -11   41.25    2.93
  -1   4  11   49.16    3.21
   1  -4 -10    0.16    0.90
   1  -4 -10    0.20    1.13
   1  -4 -10   -0.29    1.07
   1  -4 -10    0.84    1.07
  -1   4  10   -0.46    1.02
  -1   4  10   -0.46    2.15
  -1   4  10    2.00    1.53
   1  -4 -10    1.09    1.04
   1  -4 -10    0.69    1.10
  -1   4  10   -0.51    1.37
   1  -4 -10   -1.21    1.15
  -1   4  10    1.27    1.94
   1  -4 -10   -0.41    1.07
   1  -4 -10    2.51    1.12
   1  -4 -10    0.38    1.15
  -1   4  10    0.86    1.88
   1  -4  -9    1.63    1.04
   1  -4  -9    1.58    0.85
  -1   4   9    1.57    1.33
  -1   4   9    1.56    1.11
  -1   4   9    2.82    0.96
  -1   4   9    1.24    2.11
   1  -4  -9    3.01    0.92
   1  -4  -9    2.40    0.99
  -1   4   9    1.46    1.26
  -1   4   9    1.55    1.95
   1  -4  -9    2.62    1.08
  -1   4   9    4.24    2.02
   1  -4  -9    4.90    2.11
   1  -4  -9    4.95    1.15
   1  -4  -9    2.72    1.00
   1  -4  -9    2.03    0.99
   1  -4  -9    2.31    0.85
   1  -4  -9    1.49    0.98
   1  -4  -8   52.35    3.09
  -1   4   8   51.09    3.19
   1  -4  -8   52.70    3.21
   1  -4  -8   51.22    3.16
   1  -4  -8   51.98    3.04
  -1   4   8   48.55    4.82
   1  -4  -8   55.77    3.13
  -1   4   8   49.81    3.13
  -1   4   8   48.66    4.22
  -1   4   8   55.74    4.81
   1  -4  -8   54.36    3.20
   1  -4  -8   55.19    3.10
   1  -4  -8   48.12    4.74
  -1   4   8   43.53    4.46
   1  -4  -7   22.89    2.33
  -1   4   7   20.66    2.43
  -1   4   7   20.54    2.86
  -1   4   7   23.31    2.99
   1  -4  -7   23.71    3.21
   1  -4  -6  145.82    8.50
  -1   4   6  150.89    8.84
  -1   4   6  147.16    8.54
  -1   4   6  140.21    8.77
   1  -4  -6  165.39    9.46
  -1   4   6  136.73    8.87
   1  -4  -5  173.97   10.15
  -1   4   5  170.07   10.20
  -1   4   5  194.35   10.38
  -1   4   5  185.67   10.49
   1  -4  -5  186.08   10.90
  -1   4   4   15.89    2.02
  -1   4   4   11.37    2.08
   1  -4  -4   10.59    1.96
  -1   4   4   15.86    2.02
   1  -4  -4    8.53    2.37
  -1   4   4   11.67    2.17
  -1   4   3  223.48   11.77
   1  -4  -3  207.14   12.01
  -1   4   3  219.86   11.85
  -1   4   3  219.33   11.85
   1  -4  -3  223.39   11.93
   1  -4  -2    4.08    1.38
   1  -4  -2    1.82    2.37
   1  -4  -2    4.40    1.62
  -1   4   2    2.63    1.47
  -1   4   2    2.08    1.41
   1  -4  -2    1.38    1.54
   1  -4  -2    2.47    1.34
   1  -4  -2    3.83    2.03
   1  -4  -1   13.60    1.88
  -1   4   1   13.19    1.55
  -1   4   1   10.78    1.81
   1  -4  -1   14.82    2.70
   1  -4  -1   12.50    2.68
   1  -4  -1   13.92    2.24
   1  -4  -1   12.86    1.77
   1  -4   0  349.14   19.80
  -1   4   0  354.60   18.86
   1  -4   0  381.39   19.50
   1  -4   0  343.73   19.60
   1  -4   0  389.50   19.06
   1  -4   0  380.95   19.40
   1  -4   0  388.71   19.03
  -1   4   0  366.65   19.13
   1  -4   1 1806.51   86.90
   1  -4   1 1816.47   86.65
   1  -4   1 1702.53   87.05
  -1   4  -1 1676.59   86.10
  -1   4  -1 1800.60   86.68
   1  -4   1 1855.94   86.89
   1  -4   1 1726.62   87.36
   1  -4   1 1712.44   86.85
   1  -4   2  781.05   37.09
   1  -4   2  823.20   36.99
  -1   4  -2  797.77   36.90
   1  -4   2  737.75   36.96
   1  -4   2  683.85   37.03
  -1   4  -2  658.37   36.02
   1  -4   3   19.50    2.76
   1  -4   3   23.20    2.71
  -1   4  -3   22.46    3.22
   1  -4   3   20.48    2.83
  -1   4  -3   16.33    2.05
   1  -4   3   17.77    2.50
   1  -4   4   34.49    3.51
  -1   4  -4   27.25    2.78
   1  -4   4   37.60    3.52
   1  -4   4   29.29    3.61
   1  -4   4   37.36    3.59
  -1   4  -4   34.08    3.82
  -1   4  -4   32.87    3.49
   1  -4   4   37.64    3.63
   1  -4   5   14.07    2.58
   1  -4   5   12.55    2.38
  -1   4  -5   11.61    1.50
  -1   4  -5   15.30    1.52
  -1   4  -5   11.74    1.40
   1  -4   5   11.56    1.29
  -1   4  -5   12.72    1.67
   1  -4   5   11.33    1.35
  -1   4  -5   13.33    1.48
   1  -4   5   11.73    2.45
   1  -4   5   11.06    2.40
  -1   4  -5   17.61    2.80
  -1   4  -5   15.38    3.07
  -1   4  -6  209.40    9.64
  -1   4  -6  170.33    9.70
  -1   4  -6  193.82    9.86
  -1   4  -6  180.86    9.75
   1  -4   6  179.41    9.79
  -1   4  -6  188.96   11.43
   1  -4   6  161.28   11.17
   1  -4   6  192.09   11.67
   1  -4   6  194.67   11.40
   1  -4   6  194.71   11.63
   1  -4   6  185.15    9.79
  -1   4  -6  187.22    9.89
  -1   4  -6  174.39    9.81
  -1   4  -6  186.98    9.96
   1  -4   6  186.50    9.71
  -1   4  -7   43.84    3.22
   1  -4   7   49.83    3.21
  -1   4  -7   46.21    3.22
   1  -4   7   53.04    4.87
  -1   4  -7   43.85    2.75
  -1   4  -7   42.72    3.12
  -1   4  -7   52.25    3.28
   1  -4   7   46.63    3.09
  -1   4  -7   50.10    3.30
  -1   4  -7   43.95    3.30
  -1   4  -7   48.30    4.70
   1  -4   7   48.72    4.70
   1  -4   7   47.55    3.21
   1  -4   7   43.35    4.55
  -1   4  -7   53.62    3.33
   1  -4   8    4.00    1.29
  -1   4  -8    3.84    0.85
   1  -4   8    3.99    1.36
   1  -4   8    3.52    1.21
  -1   4  -8    4.00    1.37
  -1   4  -8    3.71    1.39
  -1   4  -8    3.52    1.05
  -1   4  -8    3.46    1.74
  -1   4  -8    4.10    1.27
  -1   4  -8    0.94    1.19
   1  -4   9   76.65    4.48
  -1   4  -9   74.76    3.90
   1  -4   9   73.55    4.37
  -1   4  -9   68.15    4.16
  -1   4  -9   71.18    4.38
  -1   4  -9   74.58    4.46
   1  -4   9   75.64    4.28
  -1   4  -9   63.59    4.27
  -1   4  -9   69.33    3.91
  -1   4 -10   26.59    2.28
   1  -4  10   33.45    2.39
  -1   4 -10   36.01    2.48
  -1   4 -10   30.36    2.24
   1  -4  10   29.72    2.24
   1  -4  10   34.43    2.46
  -1   4 -10   35.84    2.45
  -1   4 -11    3.43    1.53
   1  -4  11    3.53    1.01
  -1   4 -11    5.67    0.99
   1  -4  11    5.34    0.91
   1  -4  11    4.21    0.89
   1  -4  12   21.33    1.37
  -1   4 -12   18.98    1.35
   1  -4  12   20.56    1.44
  -1   4 -12   22.99    1.45
  -1   3  15   52.02    3.02
   1  -3 -15   53.17    2.89
   1  -3 -15   55.16    2.92
  -1   3  15   59.18    2.98
  -1   3  15   53.54    3.00
  -1   3  15   58.49    2.94
  -1   3  15   45.64    2.99
  -1   3  15   47.30    2.89
   1  -3 -14    1.26    1.00
  -1   3  14    1.21    1.06
   1  -3 -14    3.46    0.92
  -1   3  14    4.54    0.97
   1  -3 -14    3.76    0.90
   1  -3 -14    2.88    0.65
   1  -3 -14    2.43    0.85
  -1   3  14    2.60    0.95
  -1   3  14    3.18    1.10
  -1   3  14    4.01    1.09
  -1   3  14    1.64    1.10
  -1   3  13    7.86    1.43
  -1   3  13    6.44    1.26
  -1   3  13    7.85    1.34
   1  -3 -13    8.37    1.27
   1  -3 -13    6.41    1.02
   1  -3 -13    6.94    1.28
   1  -3 -13    6.91    1.14
   1  -3 -13    7.31    1.27
  -1   3  13    7.38    1.49
  -1   3  13    9.39    1.54
   1  -3 -13    4.49    1.10
   1  -3 -13    7.26    1.23
  -1   3  13    8.29    1.26
  -1   3  12  159.90    8.39
  -1   3  12  147.34    8.40
  -1   3  12  166.51    8.66
   1  -3 -12  171.48    8.56
   1  -3 -12  145.50    8.25
   1  -3 -12  167.95    8.56
   1  -3 -12  164.11    8.54
   1  -3 -12  153.01    8.43
  -1   3  12  162.00    8.48
   1  -3 -12  158.44    8.39
  -1   3  12  158.24    8.45
   1  -3 -12  154.44    8.39
  -1   3  11  221.60   11.32
  -1   3  11  207.24   11.32
   1  -3 -11  209.76   11.30
   1  -3 -11  226.96   11.48
   1  -3 -11  206.49   11.29
   1  -3 -11  225.51   11.49
  -1   3  11  228.33   11.41
   1  -3 -11  213.19   11.41
   1  -3 -11  214.46   11.23
   1  -3 -11  243.80   11.53
   1  -3 -11  211.77   11.35
  -1   3  11  217.96   11.34
   1  -3 -11  211.85   11.29
  -1   3  11  222.85   11.55
   1  -3 -10   41.86    2.68
  -1   3  10   33.41    2.75
   1  -3 -10   32.92    2.41
   1  -3 -10   40.05    2.74
   1  -3 -10   40.09    2.75
   1  -3 -10   36.43    2.52
  -1   3  10   39.86    2.80
   1  -3 -10   29.51    4.33
  -1   3  10   36.58    2.67
   1  -3 -10   32.90    2.55
   1  -3 -10   38.97    2.60
   1  -3 -10   40.97    2.74
  -1   3  10   36.73    4.32
   1  -3 -10   35.50    2.73
   1  -3 -10   35.04    2.56
  -1   3  10   38.01    4.12
  -1   3  10   40.11    4.54
   1  -3  -9    6.51    1.27
   1  -3  -9    6.16    1.19
   1  -3  -9    5.32    1.00
  -1   3   9    5.68    1.41
   1  -3  -9    5.61    2.03
   1  -3  -9    7.14    2.80
  -1   3   9   12.18    2.39
   1  -3  -9    6.74    1.09
  -1   3   9    5.19    1.31
  -1   3   9    8.82    2.56
   1  -3  -9    6.53    1.11
   1  -3  -9    6.58    1.26
   1  -3  -9    6.44    1.11
   1  -3  -9    7.57    1.15
   1  -3  -9    4.89    1.19
  -1   3   9    6.17    2.28
  -1   3   9    5.76    1.88
  -1   3   9    3.97    2.17
   1  -3  -9    3.94    0.94
  -1   3   8  510.39   26.59
   1  -3  -8  522.32   26.50
  -1   3   8  564.49   26.55
   1  -3  -8  538.56   26.63
   1  -3  -8  525.62   26.52
  -1   3   8  513.67   28.00
  -1   3   8  525.68   27.92
  -1   3   8  532.17   28.44
  -1   3   8  573.78   28.69
   1  -3  -8  489.41   28.35
   1  -3  -8  522.14   28.24
   1  -3  -8  566.75   26.63
   1  -3  -8  522.06   26.52
  -1   3   8  531.64   28.25
   1  -3  -8  543.16   26.59
  -1   3   7   15.03    2.49
  -1   3   7   12.93    2.10
   1  -3  -7   16.52    2.52
   1  -3  -7   16.22    1.75
  -1   3   7   19.88    2.56
  -1   3   7   17.88    2.79
  -1   3   7   14.92    2.59
  -1   3   6  186.71   10.18
  -1   3   6  160.66   10.29
   1  -3  -6  173.43   10.41
   1  -3  -6  183.50   10.18
   1  -3  -6  179.27    9.76
  -1   3   6  179.15   10.25
  -1   3   6  195.21   10.49
  -1   3   5    4.77    1.70
  -1   3   5    3.78    1.37
   1  -3  -5    9.90    2.07
   1  -3  -5    3.35    1.92
  -1   3   5    5.20    1.73
   1  -3  -5    5.15    1.19
   1  -3  -5    7.43    1.69
  -1   3   5    4.82    1.62
  -1   3   4  296.60   15.44
  -1   3   4  308.76   15.65
   1  -3  -4  299.61   15.87
   1  -3  -4  267.38   15.69
  -1   3   4  309.13   15.69
   1  -3  -4  299.63   15.41
   1  -3  -4  295.21   15.69
  -1   3   3   26.02    2.38
   1  -3  -3   26.40    2.35
  -1   3   3   28.92    2.40
  -1   3   3   25.23    2.17
  -1   3   3   24.81    2.40
   1  -3  -2  253.36   13.68
   1  -3  -2  247.61   13.22
  -1   3   2  245.85   13.27
   1  -3  -2  242.12   13.39
  -1   3   2  264.51   13.18
  -1   3   2  273.35   13.27
   1  -3  -2  249.51   13.19
  -1   3   1    9.59    1.48
   1  -3  -1    9.49    1.61
   1  -3  -1    7.63    1.98
   1  -3  -1    9.99    1.54
   1  -3  -1    6.63    2.19
  -1   3   0  669.10   32.24
  -1   3   0  625.59   32.00
   1  -3   0  635.98   32.47
   1  -3   0  664.14   32.81
   1  -3   0  629.11   32.35
   1  -3   0  630.90   32.06
   1  -3   0  672.18   32.13
   1  -3   1 1907.51   90.42
   1  -3   1 1776.45   90.31
   1  -3   1 1867.99   90.79
  -1   3  -1 1883.59   90.24
  -1   3  -1 1844.31   89.82
   1  -3   1 1677.09   90.65
   1  -3   2  150.60    8.04
   1  -3   2  136.66    7.86
   1  -3   2  146.33    8.17
  -1   3  -2  130.06    7.21
   1  -3   3  112.19    5.69
  -1   3  -3  100.33    4.98
  -1   3  -3   92.90    5.66
   1  -3   4    1.29    1.63
  -1   3  -4   -1.25    2.23
   1  -3   4    1.19    1.68
  -1   3  -4    2.54    1.31
   1  -3   4    1.43    1.66
   1  -3   5  420.31   23.40
   1  -3   5  428.56   23.39
   1  -3   5  459.42   23.32
  -1   3  -5  420.91   23.11
  -1   3  -5  453.41   22.67
  -1   3  -6  313.72   15.23
  -1   3  -6  293.00   15.09
   1  -3   6  296.71   14.94
  -1   3  -6  286.52   14.99
   1  -3   6  290.45   15.03
   1  -3   6  283.28   14.86
  -1   3  -6  266.03   14.83
   1  -3   6  315.07   16.63
   1  -3   6  349.27   17.12
   1  -3   6  336.67   17.01
  -1   3  -6  333.50   16.60
  -1   3  -6  300.24   15.12
   1  -3   6  307.11   15.06
   1  -3   7    9.72    1.44
  -1   3  -7   13.57    1.13
  -1   3  -7   12.91    1.68
   1  -3   7   11.11    1.39
  -1   3  -7   14.09    1.58
  -1   3  -7    9.96    1.44
   1  -3   7   11.33    1.27
   1  -3   7   12.99    1.55
  -1   3  -7    8.93    1.26
   1  -3   7   16.63    2.73
   1  -3   7    9.89    2.56
  -1   3  -7   11.60    2.70
  -1   3  -7   11.91    1.63
  -1   3  -8   32.51    2.35
   1  -3   8   31.07    2.48
   1  -3   8   27.62    3.35
  -1   3  -8   28.30    1.95
  -1   3  -8   28.26    2.38
  -1   3  -8   33.04    2.51
   1  -3   8   32.15    2.50
   1  -3   8   30.50    2.20
  -1   3  -8   26.74    2.18
  -1   3  -8   26.39    2.43
   1  -3   8   31.58    2.33
   1  -3   8   28.10    3.50
   1  -3   8   25.20    3.48
  -1   3  -8   32.27    3.79
   1  -3   9   17.17    1.73
  -1   3  -9   13.10    1.74
   1  -3   9   16.72    1.90
   1  -3   9   14.92    1.80
  -1   3  -9   14.81    1.30
  -1   3  -9   14.16    1.50
  -1   3  -9   15.63    1.79
  -1   3  -9   15.17    1.79
  -1   3  -9   15.89    1.25
   1  -3  10    7.91    1.51
   1  -3  10    6.19    1.44
  -1   3 -10    9.52    1.79
  -1   3 -10    7.68    0.82
  -1   3 -10    6.85    0.91
  -1   3 -10    6.81    1.39
  -1   3 -10   10.01    1.47
  -1   3 -10    8.23    1.22
   1  -3  10    6.62    1.30
   1  -3  11    4.13    1.20
   1  -3  11    6.21    1.27
  -1   3 -11    5.53    1.46
  -1   3 -11    4.28    1.81
  -1   3 -11    6.27    1.41
  -1   3 -11    4.54    1.10
   1  -3  11    4.03    1.02
   1  -3  12    0.46    0.62
  -1   3 -12    2.64    0.86
   1  -3  12    1.96    0.81
  -1   3 -12    1.08    0.71
  -1   3 -12   -0.60    0.93
  -1   3 -12    1.81    1.04
   1  -3  12    2.07    0.89
   1  -2 -15    6.54    0.86
  -1   2  15   10.87    1.00
   1  -2 -15    8.56    0.81
  -1   2  15    9.33    0.99
  -1   2  15    9.86    0.86
  -1   2  15    9.59    0.86
  -1   2  14   57.01    3.32
   1  -2 -14   54.25    3.15
  -1   2  14   55.55    3.14
  -1   2  14   56.37    3.19
   1  -2 -14   50.68    3.04
   1  -2 -14   46.46    3.20
  -1   2  14   50.52    3.30
  -1   2  14   51.61    3.12
  -1   2  14   54.79    3.12
  -1   2  14   57.41    3.29
  -1   2  13    1.44    1.22
  -1   2  13    3.11    1.28
   1  -2 -13    2.93    1.20
  -1   2  13    4.01    1.41
  -1   2  13    3.59    1.16
   1  -2 -13    3.97    1.14
   1  -2 -13    1.45    0.95
  -1   2  13    2.60    1.29
   1  -2 -13    2.84    0.78
  -1   2  13    2.71    0.99
   1  -2 -13    2.39    0.89
  -1   2  12  202.81    9.97
  -1   2  12  186.53    9.75
  -1   2  12  180.98    9.64
  -1   2  12  192.52    9.99
  -1   2  12  189.04    9.99
   1  -2 -12  197.96    9.72
   1  -2 -12  176.83    9.71
   1  -2 -12  195.84    9.90
   1  -2 -12  195.23    9.89
   1  -2 -12  182.98    9.70
   1  -2 -12  161.49    9.50
   1  -2 -12  188.46    9.84
   1  -2 -12  178.63    9.69
  -1   2  12  192.05    9.78
  -1   2  11  182.87    9.39
  -1   2  11  183.68    9.70
   1  -2 -11  193.69    9.66
   1  -2 -11  179.99    9.49
   1  -2 -11  194.79    9.62
  -1   2  11  196.16    9.52
   1  -2 -11  189.63    9.62
   1  -2 -11  177.10    9.28
  -1   2  11  197.67    9.67
   1  -2 -11  179.83    9.46
   1  -2 -11  173.35    9.39
  -1   2  11  180.30    9.45
   1  -2 -10    7.10    1.43
   1  -2 -10    5.02    1.10
   1  -2 -10    5.78    1.30
   1  -2 -10    6.59    1.32
  -1   2  10    8.08    1.57
  -1   2  10    7.18    1.50
   1  -2 -10    4.71    2.66
  -1   2  10    4.89    1.35
   1  -2 -10    5.83    1.26
   1  -2 -10    5.24    1.29
   1  -2 -10    6.88    1.26
  -1   2  10    5.49    1.20
   1  -2 -10    5.78    1.41
  -1   2  10    5.41    2.27
  -1   2  10    4.20    2.02
   1  -2 -10    4.87    1.01
  -1   2  10    8.25    2.64
   1  -2  -9    1.53    1.18
   1  -2  -9    0.73    0.98
   1  -2  -9    1.19    0.78
  -1   2   9    1.80    1.06
  -1   2   9    1.38    1.22
   1  -2  -9   -0.76    2.29
   1  -2  -9    2.18    1.48
  -1   2   9   -0.40    2.02
   1  -2  -9    0.06    0.72
  -1   2   9    0.35    1.12
   1  -2  -9    2.70    1.13
   1  -2  -9    0.10    1.00
   1  -2  -9    0.98    0.91
   1  -2  -9    1.31    0.89
   1  -2  -9    1.70    1.08
  -1   2   9   -0.31    1.58
  -1   2   9   -0.35    1.85
  -1   2   9   -1.64    1.77
   1  -2  -8   36.74    2.39
   1  -2  -8   42.20    2.52
   1  -2  -8   39.89    2.59
   1  -2  -8   34.90    2.39
  -1   2   8   36.78    3.61
  -1   2   8   41.55    2.58
  -1   2   8   41.35    4.20
  -1   2   8   44.40    3.92
   1  -2  -8   40.47    2.54
  -1   2   8   36.16    3.71
   1  -2  -8   36.63    4.12
   1  -2  -8   35.22    3.52
  -1   2   7  112.45    6.76
  -1   2   7  102.79    6.79
  -1   2   7  119.87    7.31
   1  -2  -7   97.32    6.19
  -1   2   7  105.88    6.87
   1  -2  -7   97.93    6.64
   1  -2  -7  107.01    7.13
  -1   2   6  199.80   10.32
  -1   2   6  160.89   10.18
  -1   2   6  203.48   10.73
   1  -2  -6  187.29   10.33
  -1   2   6  186.15   10.38
   1  -2  -6  169.19    9.86
  -1   2   5  521.33   27.36
  -1   2   5  539.57   27.29
   1  -2  -5  540.44   27.41
  -1   2   5  545.28   27.38
   1  -2  -5  539.57   27.11
  -1   2   4   42.72    3.25
   1  -2  -4   37.16    3.35
   1  -2  -4   48.13    3.35
   1  -2  -4   48.03    3.14
  -1   2   4   44.43    3.36
  -1   2   4   45.70    3.22
  -1   2   4   45.62    3.17
  -1   2   3    3.20    1.24
   1  -2  -3    1.59    1.34
   1  -2  -3    4.57    1.50
  -1   2   3    2.19    1.35
  -1   2   3    3.68    1.22
   1  -2  -3    2.56    1.24
  -1   2   3    3.07    1.28
   1  -2  -2   21.71    2.15
  -1   2   2   26.18    2.10
  -1   2   2   21.79    2.11
   1  -2  -2   22.88    1.94
  -1   2   2   28.62    2.03
   1  -2  -1    1.23    1.47
  -1   2   1    1.21    0.97
  -1   2   1    4.85    1.22
   1  -2  -1    2.32    1.93
  -1   2   1    2.13    1.24
   1  -2   0 1347.38   66.35
  -1   2   0 1322.81   66.30
   1  -2   0 1381.88   66.87
   1  -2   0 1333.13   66.57
   1  -2   0 1441.34   66.39
   1  -2   0 1365.82   66.61
  -1   2   0 1386.25   66.50
   1  -2   0 1205.06   66.76
   1  -2   1  438.95   22.15
  -1   2  -1  420.86   21.53
   1  -2   1  448.17   22.23
   1  -2   1  476.76   22.04
   1  -2   1  391.68   22.21
  -1   2  -1  448.50   21.86
  -1   2  -2 3591.48  172.26
  -1   2  -2 3351.37  172.41
   1  -2   2 3251.70  172.94
   1  -2   2 3782.65  172.90
   1  -2   2 3672.61  172.79
  -1   2  -3 1914.52   94.88
   1  -2   3 1910.86   95.22
  -1   2  -3 2122.50   94.57
   1  -2   3 1998.08   95.08
   1  -2   3 2041.54   94.94
  -1   2  -3 1795.12   94.16
   1  -2   4   78.07    5.38
   1  -2   4   79.06    5.12
  -1   2  -4   72.29    4.42
   1  -2   4   81.01    5.35
  -1   2  -4   93.66    4.93
   1  -2   4   75.52    5.60
  -1   2  -4   83.46    5.39
  -1   2  -5   65.16    5.01
   1  -2   5   67.26    5.02
   1  -2   5   77.11    5.34
  -1   2  -5   71.11    4.62
   1  -2   5   69.83    5.29
   1  -2   6    4.76    2.10
  -1   2  -6    1.68    2.03
   1  -2   6    4.34    1.90
   1  -2   6    3.66    2.10
  -1   2  -6    1.29    1.26
   1  -2   7  327.87   16.95
   1  -2   7  309.78   17.11
  -1   2  -7  276.31   15.08
   1  -2   7  310.25   15.18
  -1   2  -7  265.97   14.93
   1  -2   7  311.32   15.06
  -1   2  -7  314.24   15.21
  -1   2  -7  297.43   15.10
   1  -2   7  288.01   14.94
  -1   2  -7  290.97   15.02
  -1   2  -7  299.84   15.23
   1  -2   7  300.56   15.04
   1  -2   7  315.28   17.12
  -1   2  -7  328.15   16.63
  -1   2  -8    1.34    1.25
   1  -2   8    0.37    2.09
   1  -2   8    0.22    1.10
  -1   2  -8    1.54    0.72
  -1   2  -8    0.09    1.02
   1  -2   8    1.28    2.06
  -1   2  -8    1.06    0.97
  -1   2  -8   -1.75    1.14
  -1   2  -8    1.42    1.12
   1  -2   8    3.45    1.14
  -1   2  -8    0.30    2.16
  -1   2  -8    0.54    1.48
   1  -2   8    0.74    0.91
   1  -2   8    0.33    1.77
   1  -2   8    0.64    1.02
  -1   2  -8    1.47    1.18
  -1   2  -9    8.60    1.36
   1  -2   9   10.74    2.59
  -1   2  -9    8.34    1.45
   1  -2   9   10.24    1.44
  -1   2  -9    9.40    1.60
  -1   2  -9    8.40    1.57
   1  -2   9    9.80    1.43
  -1   2  -9    8.95    1.65
   1  -2   9   10.95    1.58
   1  -2   9   10.04    1.35
   1  -2   9   13.54    3.02
   1  -2   9   10.61    1.66
  -1   2  -9    8.57    1.02
   1  -2   9    7.81    2.30
  -1   2  -9   10.51    1.82
  -1   2  -9    9.94    1.02
   1  -2  10  146.54    7.83
   1  -2  10  144.77    7.54
   1  -2  10  146.02    7.82
   1  -2  10  141.51    7.64
  -1   2 -10  135.73    7.23
  -1   2 -10  146.12    7.66
   1  -2  10  137.88    7.62
  -1   2 -10  148.84    7.80
  -1   2 -10  133.09    7.56
  -1   2 -10  133.36    7.67
  -1   2 -10  145.15    7.72
  -1   2 -11    1.10    1.17
   1  -2  11    2.69    1.23
   1  -2  11    0.43    1.00
  -1   2 -11    1.79    1.21
  -1   2 -11   -0.18    1.04
  -1   2 -11    0.16    1.81
  -1   2 -11    0.08    1.47
   1  -2  11    1.41    1.07
   1  -2  11    0.54    1.21
  -1   2 -12    8.23    1.22
   1  -2  12    6.06    1.23
  -1   2 -12    7.85    1.08
  -1   2 -12    7.63    1.19
  -1   2 -12    8.24    1.35
  -1   2 -12    8.65    1.47
   1  -2  12    5.51    1.19
   1  -2  12    6.03    1.01
   1  -2  13    6.97    0.77
  -1   2 -13    7.95    0.97
   1  -2  13    7.78    0.92
  -1   2 -13    7.51    0.88
   1  -2  13    8.24    0.99
  -1   2 -13   10.28    1.04
  -1   1  15   49.29    2.64
   1  -1 -14   53.51    3.22
  -1   1  14   58.58    3.32
  -1   1  14   57.99    3.26
   1  -1 -14   53.29    3.18
   1  -1 -14   61.44    3.35
  -1   1  14   65.33    3.28
  -1   1  14   54.93    3.35
  -1   1  14   50.40    3.21
  -1   1  14   53.27    3.18
   1  -1 -13   41.98    2.73
  -1   1  13   51.31    3.01
   1  -1 -13   45.59    2.83
  -1   1  13   46.92    3.09
   1  -1 -13   49.00    3.02
   1  -1 -13   43.91    2.93
  -1   1  13   50.23    3.17
  -1   1  13   47.18    2.91
  -1   1  13   44.00    2.97
   1  -1 -12   51.79    3.23
   1  -1 -12   43.10    3.09
  -1   1  12   51.39    3.24
  -1   1  12   50.32    3.41
   1  -1 -12   49.88    3.35
   1  -1 -12   53.99    3.13
   1  -1 -12   48.52    3.30
  -1   1  12   50.47    3.49
  -1   1  12   50.23    3.19
   1  -1 -11    0.77    1.20
  -1   1  11    1.05    1.40
   1  -1 -11    0.88    1.33
   1  -1 -11   -0.42    0.88
   1  -1 -11   -0.12    1.29
  -1   1  11   -0.96    1.37
  -1   1  11    0.23    1.37
   1  -1 -11   -0.28    1.09
   1  -1 -11   -0.88    1.08
  -1   1  11    1.79    1.16
   1  -1 -11    0.21    0.86
   1  -1 -10    1.35    1.08
   1  -1 -10    1.88    1.30
   1  -1 -10    1.05    0.88
   1  -1 -10    0.71    1.30
  -1   1  10    3.05    1.29
  -1   1  10    1.78    1.35
   1  -1 -10    0.41    2.14
  -1   1  10    1.08    1.21
  -1   1  10    0.47    2.29
  -1   1  10    2.66    1.32
   1  -1 -10    0.45    1.17
  -1   1  10    0.36    1.05
   1  -1 -10    2.63    1.10
  -1   1  10   -0.68    1.60
   1  -1 -10    0.27    0.85
  -1   1  10    0.74    1.74
  -1   1  10    1.57    2.08
   1  -1  -9  229.20   11.76
  -1   1   9  244.29   11.98
   1  -1  -9  219.38   11.62
   1  -1  -9  242.52   11.88
   1  -1  -9  237.72   12.00
  -1   1   9  238.00   11.78
   1  -1  -9  226.29   13.74
  -1   1   9  231.98   11.71
  -1   1   9  237.29   11.92
   1  -1  -9  226.26   11.91
   1  -1  -9  229.26   11.73
  -1   1   9  226.85   11.77
  -1   1   9  256.24   14.32
  -1   1   9  242.51   13.41
   1  -1  -9  207.94   11.57
  -1   1   9  208.22   13.44
  -1   1   9  207.61   13.30
  -1   1   8   75.42    5.76
  -1   1   8   59.55    5.19
   1  -1  -8   66.14    5.18
   1  -1  -8   62.61    3.71
  -1   1   8   67.03    5.01
  -1   1   8   69.22    3.93
   1  -1  -8   75.64    3.89
   1  -1  -8   67.15    3.78
  -1   1   8   56.54    4.95
   1  -1  -8   60.46    4.77
   1  -1  -8   63.74    5.38
   1  -1  -8   57.53    3.88
  -1   1   7  258.17   14.74
   1  -1  -7  247.15   14.14
   1  -1  -7  263.88   14.74
   1  -1  -7  281.29   15.16
  -1   1   7  289.09   15.23
   1  -1  -7  288.18   14.92
   1  -1  -7  265.70   14.38
  -1   1   7  326.93   15.67
  -1   1   7  289.03   15.08
   1  -1  -6  345.23   17.24
   1  -1  -6  321.19   17.35
   1  -1  -6  368.57   17.81
  -1   1   6  340.01   17.49
   1  -1  -6  318.82   16.93
  -1   1   6  344.60   17.42
   1  -1  -6  327.27   17.02
  -1   1   6  316.05   17.60
   1  -1  -6  322.64   17.32
  -1   1   6  345.92   17.95
  -1   1   6  309.21   17.42
   1  -1  -6  329.78   17.41
   1  -1  -5  460.22   22.72
   1  -1  -5  449.12   22.86
  -1   1   5  495.77   23.28
   1  -1  -5  450.23   22.51
   1  -1  -5  446.28   22.74
  -1   1   5  372.53   22.47
  -1   1   5  477.43   22.86
  -1   1   5  448.49   22.88
   1  -1  -5  476.81   22.93
  -1   1   5  460.86   22.94
  -1   1   4  237.44   12.17
   1  -1  -4  233.82   12.14
  -1   1   4  233.03   12.36
   1  -1  -4  227.99   12.11
   1  -1  -4  243.79   11.94
  -1   1   4  233.81   12.02
  -1   1   4  229.31   11.74
   1  -1  -4  226.27   12.26
  -1   1   4  238.29   12.27
   1  -1  -3  188.96    9.45
   1  -1  -3  181.28    9.48
   1  -1  -3  171.26    9.32
  -1   1   3  183.02    9.31
   1  -1  -3  170.50    9.22
  -1   1   3  172.40    9.46
  -1   1   3  185.20    9.23
   1  -1  -3  177.27    9.46
  -1   1   3  179.44    9.37
   1  -1  -2  365.59   17.60
  -1   1   2  380.58   17.52
  -1   1   2  362.99   17.64
  -1   1   2  378.48   17.72
  -1   1   2  386.10   17.60
  -1   1   1 1195.43   54.57
  -1   1   1 1112.95   54.50
   1  -1  -1 1088.52   54.68
   1  -1  -1 1085.46   54.70
   1  -1  -1 1102.37   54.67
   1  -1  -1 1075.07   54.71
  -1   1   1 1131.30   54.61
   1  -1  -1 1124.88   54.68
   1  -1  -1 1080.21   54.60
  -1   1   1 1097.96   54.70
  -1   1   1 1120.11   54.67
   1  -1   0    9.30    1.11
  -1   1   0   10.06    0.89
   1  -1   0    8.33    1.09
   1  -1   0    9.19    1.08
   1  -1   0    9.25    1.12
   1  -1   0    8.95    1.02
   1  -1   1  332.70   16.29
  -1   1  -1  342.25   16.26
   1  -1   1  352.01   16.33
  -1   1  -1  306.72   15.92
   1  -1   1  359.40   16.45
   1  -1   1  309.86   16.49
   1  -1   1  329.17   16.44
  -1   1  -2 2030.26   98.94
   1  -1   2 1978.33   99.38
   1  -1   2 2068.26   99.24
   1  -1   2 2109.14   99.17
  -1   1  -2 1937.19   99.19
   1  -1   2 1979.50   99.40
   1  -1   3 1171.27   58.75
   1  -1   3 1240.01   58.73
  -1   1  -3 1169.86   57.94
   1  -1   3 1238.79   58.53
  -1   1  -3 1190.08   58.63
  -1   1  -3 1127.93   58.13
  -1   1  -3 1283.91   58.36
   1  -1   3 1151.89   58.87
  -1   1  -4    3.31    0.57
   1  -1   4    3.97    1.50
  -1   1  -4    4.24    1.91
   1  -1   4    6.85    1.91
  -1   1  -4    4.05    1.24
   1  -1   4    3.12    1.77
   1  -1   5  109.61    7.39
  -1   1  -5  130.00    7.47
   1  -1   5  120.23    7.62
  -1   1  -5  128.49    7.06
   1  -1   6   70.18    5.57
  -1   1  -6   85.32    5.22
   1  -1   6   79.90    5.69
   1  -1   6   79.74    5.79
  -1   1  -6   78.46    5.49
  -1   1  -7    0.70    0.89
  -1   1  -7    1.50    1.55
   1  -1   7    2.29    1.75
  -1   1  -7    1.62    1.06
  -1   1  -7    1.73    2.03
  -1   1  -7    2.55    1.07
   1  -1   7    3.32    1.87
  -1   1  -7    2.12    0.89
   1  -1   7    1.21    1.74
  -1   1  -8  193.91   10.65
  -1   1  -8  182.25   10.48
  -1   1  -8  199.97   10.71
   1  -1   8  220.67   12.68
   1  -1   8  221.71   10.74
  -1   1  -8  223.72   10.77
  -1   1  -8  216.06   10.44
   1  -1   8  204.75   10.83
   1  -1   8  217.20   10.76
  -1   1  -8  201.90   10.43
  -1   1  -8  212.99   10.84
  -1   1  -8  221.39   12.27
   1  -1   8  205.92   10.63
   1  -1   8  223.65   12.49
  -1   1  -8  216.28   10.89
  -1   1  -8  190.48   10.77
   1  -1   8  221.29   12.96
  -1   1  -9  135.65    7.77
  -1   1  -9  145.83    7.47
  -1   1  -9  156.13    7.85
   1  -1   9  153.97    7.84
   1  -1   9  149.28    7.73
   1  -1   9  149.61    8.00
   1  -1   9  152.55    7.88
  -1   1  -9  130.63    7.45
  -1   1  -9  150.48    7.93
   1  -1   9  143.16   10.06
  -1   1  -9  134.94    7.71
  -1   1  -9  143.30    7.92
  -1   1  -9  140.09    7.83
  -1   1  -9  164.53    9.73
  -1   1  -9  159.63    9.50
   1  -1   9  160.65    9.74
   1  -1  10   40.24    2.74
  -1   1 -10   37.26    2.67
  -1   1 -10   32.62    2.59
   1  -1  10   33.24    2.51
  -1   1 -10   38.17    2.81
   1  -1  10   37.25    2.65
  -1   1 -10   33.98    2.19
  -1   1 -10   40.64    2.77
   1  -1  10   36.69    2.62
  -1   1 -10   33.79    2.54
   1  -1  10   36.23    2.82
  -1   1 -11    0.32    1.23
   1  -1  11    2.24    1.39
  -1   1 -11    0.08    1.43
  -1   1 -11    0.35    0.58
   1  -1  11   -1.15    1.07
  -1   1 -11    1.27    1.10
   1  -1  11    0.10    1.13
   1  -1  11   -0.93    1.06
   1  -1  11    0.57    1.27
   1  -1  11    0.67    0.95
  -1   1 -12   18.51    1.70
  -1   1 -12   21.78    2.07
   1  -1  12   13.81    1.52
  -1   1 -12   18.11    1.69
  -1   1 -12   14.97    1.48
   1  -1  12   15.35    1.59
   1  -1  12   17.12    1.79
   1  -1  12   18.01    1.79
  -1   1 -13   30.30    2.08
   1  -1  13   29.64    2.04
  -1   1 -13   30.42    2.08
   1  -1  13   35.72    2.26
   1  -1  13   32.04    2.22
  -1   1 -14   42.75    2.39
  -1   0  14    8.74    1.06
   1   0 -14    7.24    0.88
  -1   0  14    7.13    0.95
   1   0 -14    8.70    1.16
  -1   0  14    6.13    0.93
  -1   0  14    5.66    0.94
  -1   0  14    7.33    1.13
  -1   0  14    7.32    0.92
  -1   0  13    3.89    1.06
   1   0 -13    3.99    0.96
   1   0 -13    0.56    0.94
  -1   0  13    2.48    1.22
   1   0 -13    4.23    0.87
  -1   0  13    1.68    1.13
   1   0 -13    4.03    1.13
  -1   0  13    2.76    1.09
  -1   0  13    3.87    1.01
  -1   0  13    4.04    1.26
   1   0 -12   13.60    1.66
   1   0 -12   10.09    1.22
   1   0 -12   14.51    1.50
   1   0 -12   11.69    1.56
  -1   0  12   15.67    1.85
   1   0 -12   13.57    1.58
  -1   0  12   16.25    1.80
   1   0 -12   13.50    1.39
  -1   0  12   13.47    1.54
  -1   0  12   12.02    1.59
  -1   0  12   15.66    1.91
   1   0 -11    2.41    1.44
   1   0 -11   -0.99    0.98
   1   0 -11    0.45    1.23
  -1   0  11    1.52    1.36
   1   0 -11    0.99    1.31
   1   0 -11    1.05    1.10
  -1   0  11   -0.13    1.45
  -1   0  11    1.17    1.25
  -1   0  11    1.25    1.35
   1   0 -11    2.31    1.28
   1   0 -11    1.65    0.87
  -1   0  11    1.80    1.09
   1   0 -11    0.64    1.25
  -1   0  10  217.66   11.44
  -1   0  10  231.12   11.67
  -1   0  10  220.94   14.06
   1   0 -10  216.14   13.51
   1   0 -10  215.01   11.43
  -1   0  10  226.98   11.70
   1   0 -10  242.85   11.77
   1   0 -10  229.54   11.65
  -1   0  10  197.25   13.51
   1   0 -10  210.36   11.40
  -1   0  10  226.06   11.49
   1   0 -10  208.69   11.65
   1   0 -10  230.28   11.75
   1   0 -10  235.94   11.67
   1   0 -10  224.69   11.44
   1   0 -10  207.24   11.25
   1   0  -9    0.12    1.09
   1   0  -9   -0.90    1.22
   1   0  -9    0.24    0.88
   1   0  -9    1.86    1.23
  -1   0   9    0.40    1.15
  -1   0   9    0.85    1.17
   1   0  -9   -0.47    0.83
  -1   0   9    0.33    1.61
  -1   0   9    0.10    1.19
   1   0  -9   -0.10    1.11
   1   0  -9    0.56    1.19
  -1   0   9   -1.19    1.99
   1   0  -9   -0.62    2.04
   1   0  -9   -0.36    0.76
  -1   0   9   -1.90    0.96
   1   0  -9    1.55    0.98
  -1   0   9    1.21    1.54
  -1   0   9   -0.43    1.98
   1   0  -9   -1.41    2.10
  -1   0   8  153.76    8.17
   1   0  -8  152.66    9.30
   1   0  -8  162.30    9.85
  -1   0   8  160.46    8.33
   1   0  -8  155.10    8.37
   1   0  -8  159.01    8.30
   1   0  -8  177.93    9.81
  -1   0   8  159.61    8.20
   1   0  -8  152.23    8.14
  -1   0   8  169.29    8.37
  -1   0   8  162.11    9.61
   1   0  -8  157.53    8.40
   1   0  -8  143.26    8.13
  -1   0   8  151.82    9.58
  -1   0   8  173.05   10.41
   1   0  -7   58.18    4.25
  -1   0   7   77.83    5.62
   1   0  -7   69.04    4.94
   1   0  -7   75.12    4.67
  -1   0   7   70.01    4.98
   1   0  -7   62.90    4.59
  -1   0   7   71.42    4.92
   1   0  -7   69.54    5.15
   1   0  -6   31.43    2.62
  -1   0   6   40.76    3.66
   1   0  -6   32.68    2.87
   1   0  -6   41.50    3.32
   1   0  -6   36.96    2.97
  -1   0   6   32.63    3.00
   1   0  -6   36.56    3.34
   1   0  -5   32.02    2.43
  -1   0   5   34.84    2.75
   1   0  -5   31.78    2.58
   1   0  -5   31.92    2.78
   1   0  -5   31.62    2.52
   1   0  -5   31.25    2.61
  -1   0   5   35.12    3.24
   1   0  -5   31.64    2.98
  -1   0   4  122.80    6.49
   1   0  -4  109.57    5.85
   1   0  -4  110.04    6.08
   1   0  -4  107.37    6.04
  -1   0   4  103.62    6.06
   1   0  -4   98.22    5.94
   1   0  -3  136.60    6.81
   1   0  -3  140.07    7.02
  -1   0   3  128.81    6.99
   1   0  -3  133.37    6.98
   1   0  -3  117.67    7.10
  -1   0   3  125.72    6.85
  -1   0   3  132.24    6.86
  -1   0   2 2039.47  103.95
  -1   0   2 2262.07  104.07
   1   0  -2 2145.17  103.89
   1   0  -2 2155.78  104.05
  -1   0   2 2064.01  104.06
   1   0  -2 2125.88  104.19
   1   0  -1  109.11    5.51
   1   0  -1  115.17    5.55
  -1   0   1  110.27    5.39
  -1   0   1   95.27    5.52
  -1   0   1  102.17    5.73
  -1   0   1  104.51    5.49
   1   0  -1  102.68    5.52
   1   0  -1  109.63    5.55
   1   0  -1  112.93    5.39
  -1   0   1  103.46    5.59
  -1   0   0 2097.01  100.39
  -1   0   0 2024.62  100.43
  -1   0   0 2167.12  100.44
   1   0   0 2090.31  100.26
   1   0   0 1986.80  100.23
   1   0   1 1981.16  101.35
  -1   0  -1 2069.85  101.28
   1   0   1 2161.26  101.36
   1   0   1 2190.38  101.45
   1   0   1 2070.53  101.55
   1   0   1 1902.94  101.40
   1   0   1 2105.72  101.53
  -1   0  -1 2002.53  101.46
  -1   0  -1 2064.60  101.44
   1   0   1 2334.28  101.41
  -1   0  -1 1977.26  101.43
  -1   0  -1 2079.88  101.51
  -1   0  -2 4633.76  224.06
   1   0   2 4251.90  224.00
   1   0   2 4415.31  223.88
  -1   0  -2 4522.44  223.83
  -1   0  -2 4951.80  223.87
   1   0   2 4681.20  224.21
   1   0   2 4637.83  224.15
  -1   0  -3  563.04   28.71
   1   0   3  556.02   28.88
  -1   0  -3  572.05   28.43
  -1   0  -3  562.68   28.43
   1   0   3  598.29   28.80
   1   0   3  583.12   28.88
  -1   0  -3  617.35   28.56
   1   0   3  539.34   28.87
  -1   0  -4    1.67    1.66
  -1   0  -4   -0.38    1.08
   1   0   4    1.85    1.57
   1   0   4    2.30    1.46
   1   0   4    1.34    1.44
   1   0   4    0.14    1.33
  -1   0  -5   74.31    4.75
   1   0   5   66.76    4.90
  -1   0  -5   69.15    4.39
   1   0   5   66.79    4.82
   1   0   5   68.83    4.72
   1   0   6   22.95    2.95
   1   0   6   19.75    2.67
  -1   0  -6   24.51    2.87
  -1   0  -6   23.99    2.50
  -1   0  -7   55.50    4.67
  -1   0  -7   71.28    4.88
   1   0   7   66.13    4.81
  -1   0  -7   54.15    4.38
   1   0   7   56.39    4.88
  -1   0  -8  109.70    7.21
   1   0   8  108.22    6.01
  -1   0  -8  106.49    5.93
  -1   0  -8  109.18    6.02
  -1   0  -8  108.56    6.03
  -1   0  -8  123.27    7.58
  -1   0  -8  114.18    7.36
   1   0   8  118.70    6.02
   1   0   8  115.63    7.83
   1   0   8  109.95    5.87
  -1   0  -8  105.33    5.89
  -1   0  -8   98.57    5.77
  -1   0  -8  113.63    6.03
   1   0   8  123.33    7.67
  -1   0  -8  112.13    6.08
   1   0   9  159.08    8.11
   1   0   9  169.54   10.50
  -1   0  -9  152.16    8.04
  -1   0  -9  143.64    7.73
  -1   0  -9  141.30    8.05
  -1   0  -9  135.88    7.83
   1   0   9  163.60    8.18
  -1   0  -9  156.39    8.16
  -1   0  -9  161.01    8.16
  -1   0  -9  156.15    9.76
  -1   0  -9  172.94    9.75
  -1   0  -9  157.80    8.20
   1   0   9  146.91    9.77
  -1   0  -9  146.63    8.02
   1   0   9  149.43    7.94
  -1   0 -10    0.67    1.14
  -1   0 -10    0.20    1.19
  -1   0 -10   -0.36    0.88
   1   0  10    1.12    1.19
   1   0  10   -0.36    1.28
   1   0  10    2.33    2.31
  -1   0 -10   -0.06    0.71
  -1   0 -10    0.69    1.38
  -1   0 -10   -0.21    1.09
   1   0  10   -0.54    1.19
  -1   0 -10    1.86    1.25
   1   0  10    0.26    0.97
  -1   0 -10   -0.11    1.19
   1   0  10    0.77    1.88
   1   0  10    0.85    1.96
  -1   0 -10   -1.42    2.14
   1   0  11   25.88    2.30
  -1   0 -11   25.66    2.15
  -1   0 -11   21.54    2.10
  -1   0 -11   24.72    1.99
  -1   0 -11   25.21    2.00
  -1   0 -11   25.64    2.18
  -1   0 -11   21.90    1.98
   1   0  11   23.13    2.13
   1   0  11   25.46    1.96
   1   0  11   21.79    2.04
  -1   0 -11   18.17    1.55
   1   0  12   18.67    1.81
  -1   0 -12   20.11    1.86
   1   0  12   22.89    2.10
  -1   0 -12   17.81    1.84
   1   0  12   20.32    1.89
   1   0  12   19.98    1.99
   1   0  12   21.56    1.74
  -1   0 -12   20.91    1.89
  -1   0 -12   19.86    1.66
   1   0  12   20.86    1.84
   1   0  13   22.98    1.81
  -1   0 -13   20.01    1.67
  -1   0 -13   21.21    1.76
   1   0  13   19.57    1.66
  -1   0 -13   19.81    1.68
   1   0  13   25.37    1.97
   1   0  14   43.21    2.32
  -1   0 -14   46.87    2.52
   1   0  14   40.71    2.47
  -1  -1  14   10.63    1.00
   1   1 -14   11.88    1.00
   1   1 -14   13.64    1.17
   1   1 -14   11.54    0.97
  -1  -1  14   10.51    1.02
  -1  -1  14   11.81    1.13
  -1  -1  14   12.60    1.04
   1   1 -13    7.43    1.12
   1   1 -13    7.18    1.00
  -1  -1  13    8.47    1.27
   1   1 -13    8.80    1.19
  -1  -1  13    5.22    1.06
  -1  -1  13    8.19    1.33
   1   1 -13    6.95    1.07
  -1  -1  13    7.82    1.16
  -1  -1  13    9.40    1.20
  -1  -1  13    7.68    1.06
   1   1 -12   37.75    2.70
   1   1 -12   43.80    2.80
  -1  -1  12   40.51    2.81
  -1  -1  12   43.98    2.73
   1   1 -12   45.00    2.89
  -1  -1  12   42.56    2.80
   1   1 -12   40.44    2.68
   1   1 -12   32.84    2.39
  -1  -1  12   43.75    2.92
   1   1 -12   37.02    2.61
  -1  -1  12   49.00    3.07
  -1  -1  12   39.92    2.82
  -1  -1  11   30.27    2.61
   1   1 -11   29.93    2.30
  -1  -1  11   32.42    2.50
   1   1 -11   31.65    2.42
   1   1 -11   29.19    2.40
   1   1 -11   27.19    2.08
   1   1 -11   27.82    2.25
   1   1 -11   23.75    1.90
  -1  -1  11   28.26    2.41
   1   1 -11   27.23    2.25
  -1  -1  11   27.53    2.31
   1   1 -11   29.95    2.50
  -1  -1  11   30.84    2.29
  -1  -1  11   28.79    2.38
   1   1 -10    6.85    1.49
  -1  -1  10    7.70    1.62
  -1  -1  10    8.57    1.62
  -1  -1  10    4.53    2.30
   1   1 -10    7.48    2.44
   1   1 -10    8.40    1.49
  -1  -1  10    7.11    1.57
   1   1 -10    6.91    1.52
  -1  -1  10    2.77    2.37
   1   1 -10    2.80    2.18
   1   1 -10    7.23    1.50
   1   1 -10    7.98    1.62
  -1  -1  10    6.45    1.23
   1   1 -10    6.88    1.20
   1   1 -10    7.03    1.59
   1   1 -10    5.41    0.99
   1   1  -9  364.00   19.65
   1   1  -9  360.06   19.31
   1   1  -9  394.80   19.55
   1   1  -9  357.26   19.19
  -1  -1   9  411.15   22.18
  -1  -1   9  404.62   19.60
   1   1  -9  344.48   19.49
  -1  -1   9  411.99   19.68
  -1  -1   9  411.93   19.62
   1   1  -9  424.92   21.46
   1   1  -9  409.16   19.69
   1   1  -9  382.59   19.51
  -1  -1   9  395.22   19.43
   1   1  -9  373.32   19.32
  -1  -1   9  376.50   20.88
  -1  -1   9  385.56   21.09
   1   1  -9  440.16   21.44
   1   1  -9  402.80   19.23
   1   1  -8   27.37    2.42
   1   1  -8   31.64    2.12
   1   1  -8   32.64    2.33
  -1  -1   8   36.29    2.43
  -1  -1   8   30.37    2.20
  -1  -1   8   28.27    2.33
  -1  -1   8   32.14    2.38
   1   1  -8   30.05    2.28
   1   1  -8   30.70    2.41
   1   1  -8   31.06    2.10
  -1  -1   8   30.19    2.17
  -1  -1   8   27.13    3.11
   1   1  -8   29.96    1.99
  -1  -1   8   36.12    4.06
   1   1  -8   35.86    3.76
   1   1  -8   32.02    3.56
  -1  -1   8   31.40    3.36
   1   1  -8   33.86    2.02
  -1  -1   7   19.82    3.00
   1   1  -7   20.91    2.77
  -1  -1   7   19.48    2.47
   1   1  -7   21.98    2.58
   1   1  -7   24.19    3.03
   1   1  -6  371.41   17.72
   1   1  -6  340.85   17.17
   1   1  -6  348.64   17.54
  -1  -1   6  333.75   17.99
  -1  -1   6  309.83   17.53
   1   1  -6  322.02   16.84
  -1  -1   6  323.62   17.34
   1   1  -6  319.68   16.99
   1   1  -6  311.29   17.02
   1   1  -5  133.71    7.65
   1   1  -5  142.88    7.96
  -1  -1   5  131.04    7.98
  -1  -1   5  156.09    8.44
   1   1  -5  149.82    8.08
  -1  -1   5  137.44    7.79
   1   1  -5  126.44    7.49
   1   1  -4  515.54   25.75
   1   1  -4  488.05   25.37
  -1  -1   4  532.62   25.58
   1   1  -4  526.11   25.67
   1   1  -4  496.23   25.43
  -1  -1   4  472.54   25.69
   1   1  -4  520.20   25.57
  -1  -1   4  520.40   25.97
  -1  -1   3  372.03   18.06
   1   1  -3  360.03   17.63
   1   1  -3  355.57   17.79
   1   1  -3  343.45   17.73
  -1  -1   3  361.25   17.94
  -1  -1   3  365.87   17.85
  -1  -1   3  325.73   17.36
   1   1  -3  370.58   17.88
  -1  -1   2 5498.55  296.29
  -1  -1   2 6531.38  296.44
   1   1  -2 6212.80  296.41
  -1  -1   2 6088.00  296.46
  -1  -1   2 6210.08  296.50
   1   1  -2 6165.03  296.41
  -1  -1   2 5924.16  296.44
  -1  -1   2 6159.53  296.29
  -1  -1   1 4428.99  212.66
  -1  -1   1 4320.69  212.50
   1   1  -1 4583.97  212.66
   1   1  -1 4908.90  212.72
   1   1  -1 4275.19  212.55
  -1  -1   1 4001.17  212.66
  -1  -1   1 4170.27  212.80
  -1  -1   1 4253.89  212.82
  -1  -1   1 4317.77  212.55
  -1  -1   0 1006.08   51.49
   1   1   0 1058.46   51.22
   1   1   0 1088.55   51.35
   1   1   0 1036.83   51.33
   1   1   0 1032.05   51.27
  -1  -1  -1   25.28    1.61
   1   1   1   24.48    1.44
   1   1   1   25.76    1.37
  -1  -1  -1   20.49    1.46
  -1  -1  -1   24.90    1.73
   1   1   1   25.21    1.47
   1   1   1   24.98    1.41
   1   1   2 2849.01  143.07
  -1  -1  -2 2789.07  142.88
  -1  -1  -2 2860.93  143.06
  -1  -1  -2 2908.83  143.09
  -1  -1  -2 2996.37  143.13
  -1  -1  -2 2921.31  143.24
  -1  -1  -2 3042.04  143.26
   1   1   2 2927.92  143.15
   1   1   2 2977.11  143.12
   1   1   2 3063.39  143.16
  -1  -1  -2 2983.23  143.08
   1   1   2 3044.37  143.14
  -1  -1  -3   63.18    3.39
  -1  -1  -3   61.51    3.74
  -1  -1  -3   60.42    3.61
  -1  -1  -3   61.52    3.90
   1   1   3   67.11    3.96
  -1  -1  -3   61.99    3.85
  -1  -1  -3   60.59    3.78
   1   1   3   66.95    3.90
   1   1   3   69.93    3.95
  -1  -1  -3   61.19    3.54
   1   1   3   66.11    3.90
   1   1   4 1166.55   52.24
  -1  -1  -4 1066.88   51.99
   1   1   4 1081.42   52.21
  -1  -1  -4 1066.86   51.61
  -1  -1  -4 1056.05   51.96
  -1  -1  -4  995.32   51.39
   1   1   4 1076.50   52.14
   1   1   4 1075.26   52.11
   1   1   5 1679.48   81.79
  -1  -1  -5 1600.13   81.14
  -1  -1  -5 1685.34   81.58
  -1  -1  -5 1629.55   81.56
   1   1   5 1773.34   81.91
   1   1   5 1620.85   81.84
  -1  -1  -6  219.64   11.78
  -1  -1  -6  198.78   11.70
  -1  -1  -6  205.56   11.18
  -1  -1  -6  209.33   11.71
   1   1   6  230.79   12.11
   1   1   6  241.97   12.25
  -1  -1  -7  537.56   27.17
  -1  -1  -7  488.33   27.18
  -1  -1  -7  516.87   27.21
   1   1   7  536.93   27.44
   1   1   7  529.60   27.53
   1   1   7  553.31   27.71
  -1  -1  -8  102.46    6.91
  -1  -1  -8  102.31    5.62
   1   1   8  112.02    7.17
  -1  -1  -8  101.12    5.58
  -1  -1  -8  101.19    7.03
  -1  -1  -8  101.62    6.87
  -1  -1  -8   94.65    5.39
  -1  -1  -8  100.85    5.52
  -1  -1  -8  100.48    5.49
   1   1   8  102.69    5.43
   1   1   8  100.73    7.24
   1   1   8  103.17    5.59
   1   1   9   75.80    6.52
   1   1   9   93.87    4.94
  -1  -1  -9   75.42    4.47
  -1  -1  -9   86.65    4.75
  -1  -1  -9   74.60    6.09
  -1  -1  -9   82.03    4.64
   1   1   9   78.92    6.50
  -1  -1  -9   86.90    4.83
  -1  -1  -9   90.62    4.89
  -1  -1  -9   81.43    6.37
  -1  -1  -9   78.63    6.11
   1   1   9   85.24    6.51
   1   1   9   82.59    4.69
  -1  -1  -9   86.07    4.77
  -1  -1  -9   86.65    4.92
  -1  -1  -9   86.02    4.80
  -1  -1 -10   -0.15    0.91
  -1  -1 -10    0.82    1.18
   1   1  10    1.81    2.11
  -1  -1 -10   -0.17    0.72
  -1  -1 -10    0.72    1.27
   1   1  10    1.71    2.06
  -1  -1 -10    0.10    1.00
  -1  -1 -10    0.53    1.18
   1   1  10    0.43    1.20
  -1  -1 -10    0.64    1.14
   1   1  10    0.94    0.96
  -1  -1 -10   -0.44    1.17
  -1  -1 -10    0.77    1.13
   1   1  10    0.39    1.85
   1   1  10   -1.57    1.75
   1   1  10    1.13    1.21
   1   1  11   12.52    1.88
  -1  -1 -11   15.05    1.53
  -1  -1 -11   16.22    1.79
   1   1  11   13.12    1.82
   1   1  11   13.51    1.52
  -1  -1 -11   14.55    1.67
  -1  -1 -11   16.48    1.77
  -1  -1 -11   15.22    1.48
  -1  -1 -11   12.35    1.27
  -1  -1 -11   17.35    1.70
   1   1  11   16.23    1.79
  -1  -1 -11   17.68    1.83
   1   1  12   25.24    2.28
  -1  -1 -12   20.42    1.87
  -1  -1 -12   21.18    1.72
  -1  -1 -12   22.68    2.03
   1   1  12   23.82    1.88
  -1  -1 -12   24.90    1.97
  -1  -1 -12   21.45    1.98
   1   1  12   22.24    2.09
   1   1  12   20.26    1.98
  -1  -1 -12   21.76    1.98
   1   1  13    6.72    1.39
   1   1  13    7.64    1.03
  -1  -1 -13    8.00    1.08
  -1  -1 -13    6.61    1.57
   1   1  13    6.29    1.19
   1   1  13    6.11    1.25
  -1  -1 -13    6.66    1.20
   1   1  13    7.53    1.17
  -1  -1 -13    5.28    1.13
  -1  -1 -14    2.57    1.07
   1   1  14    3.57    0.73
   1   1  14    2.74    0.74
  -1  -1 -14    1.68    0.74
   1   1  14    2.14    0.81
   1   1  14    1.11    0.90
   1   2 -13   76.94    4.10
   1   2 -13   71.45    4.11
  -1  -2  13   71.71    4.14
  -1  -2  13   76.29    4.14
   1   2 -13   73.37    4.16
   1   2 -13   71.97    4.03
  -1  -2  13   78.13    4.23
  -1  -2  13   70.08    4.08
  -1  -2  13   78.04    4.29
   1   2 -12   96.40    5.31
   1   2 -12   96.09    5.31
  -1  -2  12  104.10    5.45
  -1  -2  12  100.32    5.34
   1   2 -12   86.72    5.00
   1   2 -12   91.15    5.19
  -1  -2  12  100.11    5.35
  -1  -2  12   97.16    5.39
  -1  -2  12  101.74    5.52
   1   2 -11  148.09    8.45
   1   2 -11  169.49    8.59
  -1  -2  11  156.77    8.40
  -1  -2  11  166.80    8.62
   1   2 -11  154.03    8.49
  -1  -2  11  163.68    8.51
   1   2 -11  143.22    8.32
  -1  -2  11  170.32    8.62
   1   2 -11  159.31    8.40
   1   2 -11  155.11    8.15
  -1  -2  11  168.06    8.71
  -1  -2  11  160.07    8.55
   1   2 -10  411.63   21.85
  -1  -2  10  461.55   22.13
   1   2 -10  451.35   21.58
   1   2 -10  467.21   21.85
  -1  -2  10  465.02   22.03
   1   2 -10  463.73   22.04
   1   2 -10  443.96   21.91
  -1  -2  10  443.81   21.82
  -1  -2  10  435.57   21.99
   1   2 -10  382.44   21.59
  -1  -2  10  446.22   21.91
   1   2 -10  439.86   22.05
   1   2 -10  404.96   21.54
   1   2 -10  395.63   21.76
  -1  -2  10  444.86   21.95
   1   2  -9  219.46   11.60
   1   2  -9  219.75   11.33
  -1  -2   9  223.88   14.22
  -1  -2   9  229.20   11.73
   1   2  -9  207.95   11.70
  -1  -2   9  229.67   11.81
  -1  -2   9  234.49   11.75
   1   2  -9  226.12   13.33
   1   2  -9  240.22   11.88
   1   2  -9  216.56   11.63
   1   2  -9  231.29   13.35
   1   2  -9  195.11   11.37
   1   2  -9  227.12   11.78
   1   2  -9  219.85   11.83
   1   2  -9  235.93   11.35
  -1  -2   9  224.39   11.75
  -1  -2   9  231.54   11.58
   1   2  -8  657.04   30.53
   1   2  -8  622.54   30.23
  -1  -2   8  636.04   30.55
   1   2  -8  696.37   32.26
   1   2  -8  571.94   30.59
  -1  -2   8  617.12   30.63
  -1  -2   8  615.49   30.55
  -1  -2   8  640.56   33.02
   1   2  -8  626.50   30.65
   1   2  -8  607.28   30.50
   1   2  -8  706.99   32.33
   1   2  -8  543.72   30.27
  -1  -2   8  589.75   30.41
   1   2  -8  604.27   30.73
   1   2  -8  615.15   30.63
  -1  -2   8  633.20   31.78
  -1  -2   7  855.43   42.20
  -1  -2   7  818.81   42.24
  -1  -2   7  858.14   42.21
   1   2  -7  812.98   42.14
  -1  -2   7  839.88   42.09
  -1  -2   7  843.57   43.57
  -1  -2   7  901.24   43.33
   1   2  -7  889.24   42.19
   1   2  -7  894.94   43.16
   1   2  -7  975.57   43.76
   1   2  -7  856.17   42.29
   1   2  -7  785.86   42.33
  -1  -2   7  864.39   44.30
   1   2  -7  956.78   43.70
  -1  -2   6  482.52   25.49
   1   2  -6  537.48   25.61
  -1  -2   6  476.76   25.95
   1   2  -6  534.73   25.61
   1   2  -6  499.81   25.19
   1   2  -6  478.21   24.90
   1   2  -6  465.94   24.75
  -1  -2   6  470.98   25.19
  -1  -2   5   32.62    2.93
   1   2  -5   33.36    3.05
  -1  -2   5   30.42    3.26
   1   2  -5   34.49    3.15
   1   2  -5   30.63    2.87
  -1  -2   5   33.80    3.23
   1   2  -5   29.56    2.74
   1   2  -5   31.88    2.46
  -1  -2   4 1131.49   52.93
   1   2  -4 1175.90   52.59
   1   2  -4 1144.67   52.46
   1   2  -4  971.48   52.22
   1   2  -4 1078.50   52.50
  -1  -2   4  986.62   52.56
  -1  -2   4 1015.72   52.41
   1   2  -4 1035.23   52.18
  -1  -2   4 1005.00   52.54
   1   2  -3  525.71   24.46
   1   2  -3  522.73   24.58
  -1  -2   3  496.08   24.80
  -1  -2   3  465.07   24.50
   1   2  -3  452.29   24.24
  -1  -2   3  484.67   24.56
  -1  -2   3  473.10   24.38
  -1  -2   3  475.06   24.20
   1   2  -2  392.21   17.60
  -1  -2   2  333.83   17.37
  -1  -2   2  345.66   17.52
  -1  -2   2  326.65   17.64
   1   2  -2  338.54   17.46
   1   2  -2  335.00   17.54
  -1  -2   2  346.07   17.75
  -1  -2   2  332.99   17.46
   1   2  -2  358.21   17.50
  -1  -2   1   25.28    1.81
  -1  -2   1   29.89    1.87
  -1  -2   1   23.06    1.65
  -1  -2   1   23.41    2.20
   1   2  -1   23.43    1.92
  -1  -2   0  108.66    5.98
  -1  -2   0  108.99    6.15
  -1  -2   0  119.10    5.84
   1   2   0  109.97    5.98
   1   2   0  111.38    5.93
   1   2   1 1087.39   52.30
   1   2   1 1131.43   52.49
  -1  -2  -1  917.83   52.46
  -1  -2  -1 1088.77   52.28
   1   2   1 1065.84   52.29
   1   2   1 1073.47   52.32
   1   2   2  111.30    5.77
  -1  -2  -2  106.56    5.89
   1   2   2  113.03    5.86
  -1  -2  -2  101.48    5.74
   1   2   2  105.62    5.57
   1   2   2  109.47    5.85
   1   2   3  774.22   36.76
   1   2   3  741.42   36.79
  -1  -2  -3  714.70   36.70
  -1  -2  -3  648.77   36.80
   1   2   3  788.96   36.90
  -1  -2  -3  746.12   36.79
   1   2   3  744.43   36.48
   1   2   3  784.66   36.95
   1   2   4  113.34    6.54
  -1  -2  -4  106.22    6.56
  -1  -2  -4  112.10    6.25
   1   2   4  130.00    6.74
  -1  -2  -4  121.64    6.41
   1   2   4  120.03    6.54
   1   2   4  109.27    6.18
  -1  -2  -4  114.43    6.55
   1   2   5  112.95    6.12
   1   2   5  102.48    6.05
  -1  -2  -5   86.29    5.39
  -1  -2  -5   99.99    5.67
  -1  -2  -5   86.69    5.64
   1   2   5  108.12    6.22
  -1  -2  -5   93.88    5.33
  -1  -2  -5   99.80    5.94
   1   2   5   99.84    5.64
  -1  -2  -5  101.78    5.92
  -1  -2  -5  104.49    5.60
  -1  -2  -5  103.23    6.05
  -1  -2  -6  139.48    8.35
   1   2   6  131.44    8.07
  -1  -2  -6  145.93    8.35
  -1  -2  -6  148.35    7.94
  -1  -2  -6  134.30    8.43
   1   2   7   24.80    3.08
  -1  -2  -7   28.11    3.09
  -1  -2  -7   25.02    3.05
   1   2   7   23.88    2.57
  -1  -2  -7   28.24    3.07
   1   2   8  339.92   17.64
   1   2   8  317.91   17.32
   1   2   8  305.63   17.26
   1   2   8  322.71   17.48
  -1  -2  -8  291.35   16.83
  -1  -2  -8  303.15   15.63
  -1  -2  -8  307.94   15.63
  -1  -2  -8  332.25   15.80
  -1  -2  -8  282.79   17.09
  -1  -2  -8  310.46   15.71
   1   2   9  242.71   14.27
  -1  -2  -9  224.87   11.99
  -1  -2  -9  249.22   12.20
  -1  -2  -9  191.50   11.80
   1   2   9  254.59   12.06
  -1  -2  -9  212.87   13.69
  -1  -2  -9  251.10   12.15
   1   2   9  229.55   14.06
  -1  -2  -9  256.77   12.21
  -1  -2  -9  238.23   12.08
  -1  -2  -9  229.73   11.96
  -1  -2  -9  244.91   12.21
  -1  -2  -9  230.91   13.47
   1   2   9  258.05   14.09
  -1  -2  -9  244.92   12.08
   1   2   9  247.64   12.07
   1   2   9  254.61   14.05
  -1  -2 -10    0.20    1.10
  -1  -2 -10    0.56    1.01
  -1  -2 -10    1.14    1.11
  -1  -2 -10    0.18    0.72
  -1  -2 -10    0.44    0.82
  -1  -2 -10    1.23    1.19
  -1  -2 -10    1.53    1.12
   1   2  10    0.25    0.94
   1   2  10   -1.77    2.17
  -1  -2 -10    1.24    1.12
   1   2  10    0.93    1.19
   1   2  10   -0.08    1.16
   1   2  10   -0.43    1.94
  -1  -2 -10    0.78    1.14
   1   2  10    0.39    1.81
  -1  -2 -11    8.09    1.46
  -1  -2 -11    8.27    1.36
  -1  -2 -11    4.74    1.34
   1   2  11    6.93    1.25
   1   2  11    9.86    1.56
  -1  -2 -11    7.78    1.44
  -1  -2 -11    6.29    1.05
   1   2  11    8.03    1.60
  -1  -2 -11    8.95    1.26
  -1  -2 -11    7.64    1.45
  -1  -2 -11    6.36    1.34
  -1  -2 -12   19.88    1.87
  -1  -2 -12   19.84    1.86
   1   2  12   20.83    2.06
   1   2  12   17.41    1.70
   1   2  12   17.31    1.90
  -1  -2 -12   15.11    1.57
   1   2  12   21.05    2.12
  -1  -2 -12   20.53    1.78
  -1  -2 -13   18.06    1.74
   1   2  13   18.85    1.82
  -1  -2 -13   23.51    2.14
   1   2  13   19.57    1.97
   1   2  13   19.02    1.67
   1   2  13   21.13    1.94
   1   2  13   23.62    1.72
  -1  -2 -13   20.06    1.77
   1   2  14    1.36    0.80
  -1  -2 -14    1.76    1.09
   1   2  14    2.22    0.74
  -1  -2 -14    1.34    0.76
   1   2  14    0.14    0.92
   1   2  14    0.43    0.87
   1   2  14    0.48    0.64
   1   2  14    1.40    0.86
   1   2  14    3.20    1.06
  -1  -2 -15   -0.59    0.74
  -1  -2 -15    1.11    0.63
   1   3 -13   26.21    1.64
   1   3 -13   24.42    1.70
  -1  -3  13   27.20    1.73
  -1  -3  13   28.25    1.77
   1   3 -13   26.24    1.61
  -1  -3  13   25.63    1.64
  -1  -3  12    3.87    0.93
   1   3 -12    4.65    1.18
  -1  -3  12    3.43    0.90
  -1  -3  12    3.03    1.01
   1   3 -12    4.79    1.01
   1   3 -12    3.03    0.93
  -1  -3  12    2.63    0.91
  -1  -3  12    4.40    1.16
   1   3 -11   49.53    3.18
   1   3 -11   47.59    2.78
  -1  -3  11   50.41    3.15
  -1  -3  11   50.23    3.19
   1   3 -11   45.40    3.07
   1   3 -11   48.80    3.17
  -1  -3  11   52.52    3.39
   1   3 -11   46.14    3.10
  -1  -3  11   48.51    3.14
   1   3 -11   47.24    3.21
  -1  -3  10   29.11    2.52
   1   3 -10   24.79    2.20
  -1  -3  10   27.90    2.19
   1   3 -10   32.51    1.98
   1   3 -10   31.53    2.55
   1   3 -10   25.50    2.10
   1   3 -10   27.58    1.96
   1   3 -10   32.30    2.37
  -1  -3  10   27.92    2.42
  -1  -3  10   29.55    2.37
  -1  -3  10   31.22    2.35
   1   3 -10   31.61    2.50
   1   3 -10   28.61    2.45
  -1  -3   9    0.65    1.36
   1   3  -9    0.24    1.24
  -1  -3   9    0.46    1.27
   1   3  -9    0.63    1.14
  -1  -3   9   -0.10    1.07
   1   3  -9   -0.19    0.81
  -1  -3   9    0.11    1.24
   1   3  -9    0.31    0.84
  -1  -3   9    0.94    1.20
   1   3  -9    0.96    1.43
   1   3  -9    1.44    1.35
   1   3  -9   -0.71    1.05
  -1  -3   8   25.94    2.18
   1   3  -8   22.90    2.20
   1   3  -8   19.45    2.96
  -1  -3   8   24.26    3.73
  -1  -3   8   21.69    2.07
   1   3  -8   19.37    1.95
  -1  -3   8   20.88    1.90
   1   3  -8   23.61    2.14
   1   3  -8   21.71    2.24
  -1  -3   8   22.48    2.02
   1   3  -8   21.42    1.63
   1   3  -8   19.06    1.80
   1   3  -8   22.31    3.30
  -1  -3   8   21.20    1.90
   1   3  -7   28.16    2.07
  -1  -3   7   31.60    2.27
  -1  -3   7   30.97    2.35
   1   3  -7   26.21    2.34
  -1  -3   7   28.88    3.81
  -1  -3   7   31.84    2.32
   1   3  -7   26.83    2.28
   1   3  -7   26.15    2.15
  -1  -3   7   26.27    3.26
   1   3  -7   29.54    1.90
   1   3  -7   29.83    3.52
   1   3  -7   35.33    3.47
   1   3  -7   30.79    2.52
  -1  -3   7   26.36    2.09
   1   3  -7   29.39    2.29
  -1  -3   7   28.03    2.06
  -1  -3   7   27.99    2.85
   1   3  -6  104.11    5.94
  -1  -3   6  102.37    5.70
  -1  -3   6  129.63    7.90
   1   3  -6  107.87    5.91
  -1  -3   6   98.35    5.74
  -1  -3   6  107.02    6.92
  -1  -3   6  103.68    5.89
   1   3  -6  128.01    7.33
   1   3  -6  113.76    6.87
   1   3  -6  134.30    7.27
  -1  -3   6  105.75    6.63
  -1  -3   5    2.68    2.00
  -1  -3   5    0.93    1.61
   1   3  -5    0.29    1.53
   1   3  -5    3.29    1.65
   1   3  -5    4.26    1.96
   1   3  -5    4.38    1.97
  -1  -3   5    4.89    1.58
   1   3  -5    2.24    0.97
  -1  -3   4  384.46   19.98
   1   3  -4  364.74   19.48
  -1  -3   4  384.55   20.37
   1   3  -4  353.49   19.66
   1   3  -4  391.40   19.95
  -1  -3   4  367.15   19.75
  -1  -3   4  383.17   20.01
   1   3  -4  414.29   19.79
   1   3  -4  401.94   19.92
  -1  -3   3   -1.22    1.66
  -1  -3   3    2.88    1.51
  -1  -3   3    0.13    1.16
   1   3  -3    2.66    1.65
  -1  -3   3    0.93    1.58
   1   3  -3    2.74    1.62
  -1  -3   3    1.76    1.34
   1   3  -3    0.73    1.57
  -1  -3   2  283.11   15.18
   1   3  -2  289.97   15.22
  -1  -3   2  295.41   15.16
  -1  -3   2  268.91   14.99
  -1  -3   2  307.31   15.64
  -1  -3   2  286.25   15.46
  -1  -3   1 2186.38  106.23
  -1  -3   1 2009.62  105.95
   1   3  -1 2243.89  106.17
  -1  -3   1 2179.59  106.32
   1   3  -1 2296.06  106.30
  -1  -3   1 2151.83  106.00
   1   3  -1 2160.15  106.14
  -1  -3   0 2152.47  106.01
  -1  -3   0 2235.70  105.92
   1   3   0 2136.59  106.00
  -1  -3   0 2100.07  106.08
  -1  -3  -1  283.58   14.47
   1   3   1  283.43   14.45
   1   3   1  291.51   14.57
  -1  -3  -1  268.93   14.50
  -1  -3  -1  277.54   14.45
   1   3   1  296.13   14.68
   1   3   2   99.97    5.64
   1   3   2   99.39    5.33
   1   3   2  102.88    5.65
  -1  -3  -2   99.52    5.48
   1   3   2  104.88    5.93
  -1  -3  -2   98.75    6.01
  -1  -3  -3  504.03   26.24
   1   3   3  524.68   25.81
  -1  -3  -3  500.95   25.77
  -1  -3  -3  513.59   25.56
   1   3   3  548.31   26.19
   1   3   3  539.80   26.13
  -1  -3  -4  366.26   19.26
   1   3   4  361.80   19.00
   1   3   4  360.89   18.72
   1   3   4  383.46   19.34
   1   3   4  394.84   19.36
   1   3   4  405.04   19.35
   1   3   5  452.78   22.04
  -1  -3  -5  400.71   21.66
   1   3   5  413.32   21.79
   1   3   5  445.77   22.02
   1   3   5  418.97   21.30
   1   3   6  879.67   40.40
  -1  -3  -6  754.86   39.75
  -1  -3  -6  733.84   40.07
  -1  -3  -6  764.61   39.84
   1   3   6  770.96   39.46
  -1  -3  -6  790.50   39.44
   1   3   6  848.73   40.13
  -1  -3  -6  795.72   39.48
  -1  -3  -6  793.97   39.79
  -1  -3  -6  821.41   39.85
   1   3   7  213.34   11.31
  -1  -3  -7  190.80   11.29
  -1  -3  -7  163.50   10.58
   1   3   7  235.71   11.66
   1   3   7  208.97   11.31
  -1  -3  -7  199.04   10.98
   1   3   7  178.40   10.47
   1   3   8   72.40    5.50
   1   3   8   67.38    5.37
  -1  -3  -8   55.85    5.30
  -1  -3  -8   68.67    3.73
  -1  -3  -8   62.49    3.71
  -1  -3  -8   65.77    3.72
   1   3   8   65.90    5.20
  -1  -3  -9    8.77    1.27
  -1  -3  -9    8.55    1.20
   1   3   9    9.45    1.26
   1   3   9    6.90    2.21
   1   3   9    8.50    1.40
  -1  -3  -9    9.55    1.24
  -1  -3  -9    8.51    1.19
  -1  -3  -9    9.82    1.33
  -1  -3  -9    8.32    1.13
   1   3   9    8.47    2.33
   1   3   9    4.25    2.30
   1   3  10    0.87    2.15
  -1  -3 -10    2.45    1.07
  -1  -3 -10    4.01    1.16
  -1  -3 -10    2.73    1.08
  -1  -3 -10    1.58    1.07
  -1  -3 -10    3.84    1.08
  -1  -3 -10    2.87    0.92
   1   3  10   -2.65    2.00
   1   3  10    3.02    1.31
   1   3  10    3.60    2.14
  -1  -3 -10    2.33    1.20
   1   3  11   20.22    2.13
  -1  -3 -11   24.29    1.94
   1   3  11   22.26    1.91
  -1  -3 -11   20.84    1.96
  -1  -3 -11   23.89    2.05
  -1  -3 -11   24.36    2.08
  -1  -3 -11   21.65    2.02
  -1  -3 -11   21.29    1.89
   1   3  11   19.33    2.06
   1   3  12    9.77    1.70
  -1  -3 -12   12.26    1.52
  -1  -3 -12   11.34    1.61
   1   3  12    9.39    1.32
   1   3  12   10.34    1.63
   1   3  12    8.20    1.47
  -1  -3 -12    9.48    1.51
   1   3  12    9.68    1.38
  -1  -3 -12    7.43    1.40
  -1  -3 -12   10.76    1.35
  -1  -3 -12    8.99    1.21
  -1  -3 -13   23.09    1.90
  -1  -3 -13   22.62    1.94
   1   3  13   20.02    1.77
   1   3  13   23.75    2.03
   1   3  13   22.57    1.81
  -1  -3 -13   22.90    1.85
  -1  -3 -13   24.79    1.77
  -1  -3 -13   25.79    2.17
   1   3  13   20.26    2.10
   1   3  13   20.06    2.02
  -1  -3 -14    8.72    1.12
   1   3  14    8.64    1.03
   1   3  14    8.40    1.24
  -1  -3 -14   12.80    1.42
   1   3  14   10.60    1.39
   1   3  14    9.11    1.33
  -1  -3 -14    9.27    1.07
   1   3  14   11.14    1.07
   1   3  14    9.99    1.14
  -1  -3 -15    6.06    0.82
   1   3  15    4.61    0.85
   1   3  15    5.46    0.84
   1   3  15    4.47    0.74
  -1  -3 -15    6.62    0.94
   1   4 -12    5.89    0.84
  -1  -4  12    5.40    0.83
   1   4 -12    5.98    1.04
   1   4 -12    5.25    0.86
   1   4 -12    2.73    0.91
  -1  -4  12    6.44    0.84
  -1  -4  12    5.26    0.96
   1   4 -11   29.29    1.76
   1   4 -11   29.18    2.18
  -1  -4  11   29.60    2.09
  -1  -4  11   29.83    2.26
  -1  -4  11   25.13    1.97
   1   4 -11   23.51    1.96
  -1  -4  11   29.90    2.07
   1   4 -11   29.31    2.09
   1   4 -11   28.14    2.12
  -1  -4  11   29.43    2.06
  -1  -4  10   13.23    1.77
   1   4 -10   10.44    1.16
  -1  -4  10   11.43    1.53
   1   4 -10    9.29    1.36
   1   4 -10   16.09    1.57
  -1  -4  10   13.72    1.63
  -1  -4  10   13.35    1.78
  -1  -4  10   13.94    1.62
   1   4 -10   12.95    1.67
   1   4 -10   16.11    1.99
   1   4 -10   13.79    1.19
   1   4 -10   11.98    1.63
  -1  -4  10   12.83    1.56
  -1  -4   9   30.83    2.52
   1   4  -9   32.78    2.60
   1   4  -9   30.32    2.38
   1   4  -9   32.93    2.10
  -1  -4   9   34.24    2.64
   1   4  -9   25.54    2.09
  -1  -4   9   33.07    2.70
   1   4  -9   34.22    2.59
   1   4  -9   32.82    2.09
  -1  -4   9   32.12    2.48
   1   4  -9   30.10    2.59
  -1  -4   9   29.62    2.39
   1   4  -9   31.32    2.56
  -1  -4   8    4.67    1.33
  -1  -4   8    4.35    1.50
   1   4  -8    5.04    0.96
   1   4  -8    4.65    1.56
   1   4  -8    5.03    1.29
   1   4  -8    6.10    1.51
  -1  -4   8    4.70    1.35
   1   4  -8   11.04    2.77
   1   4  -8    4.18    1.40
   1   4  -8    3.60    0.99
  -1  -4   8    4.49    1.23
  -1  -4   8    4.90    1.45
   1   4  -8    5.16    1.60
  -1  -4   8    5.11    1.27
  -1  -4   7   77.93    4.66
   1   4  -7   74.96    4.72
   1   4  -7   81.11    4.26
   1   4  -7   85.22    4.38
   1   4  -7   82.08    6.03
  -1  -4   7   80.15    4.60
   1   4  -7   72.49    4.44
   1   4  -7   85.37    4.71
   1   4  -7   82.40    6.19
  -1  -4   7   74.54    4.52
  -1  -4   7   71.03    5.59
  -1  -4   7   74.14    4.58
  -1  -4   7   75.62    4.42
   1   4  -7   74.94    4.58
   1   4  -7   71.31    4.74
  -1  -4   7   77.54    4.50
   1   4  -7   64.05    4.51
  -1  -4   6   -0.10    1.07
   1   4  -6    0.12    1.14
   1   4  -6    0.91    0.87
   1   4  -6   -0.10    1.14
  -1  -4   6    0.19    1.01
  -1  -4   6    0.56    0.93
  -1  -4   6   -0.10    1.05
  -1  -4   6    1.48    1.35
   1   4  -6   -0.53    1.74
  -1  -4   6    1.07    1.15
   1   4  -6    0.32    0.75
  -1  -4   6    0.73    1.00
   1   4  -6   -0.29    1.94
   1   4  -6   -0.25    1.89
  -1  -4   6    0.26    1.42
  -1  -4   6    0.26    0.89
   1   4  -6    3.00    1.36
   1   4  -6    0.68    1.02
  -1  -4   5  349.63   17.70
  -1  -4   5  323.66   17.24
  -1  -4   5  318.19   17.13
   1   4  -5  362.58   17.49
  -1  -4   5  317.81   17.44
   1   4  -5  310.04   16.76
   1   4  -5  320.24   17.53
   1   4  -5  307.81   17.24
   1   4  -5  305.65   16.52
  -1  -4   4  451.85   23.07
   1   4  -4  395.13   22.47
   1   4  -4  488.15   23.11
   1   4  -4  486.24   22.86
  -1  -4   4  442.95   22.82
   1   4  -4  414.25   22.83
   1   4  -4  422.26   23.04
  -1  -4   4  443.36   23.10
  -1  -4   4  453.34   22.88
   1   4  -3   16.51    2.26
  -1  -4   3   11.82    1.74
  -1  -4   3   11.54    1.89
   1   4  -3   11.48    2.16
   1   4  -3   14.37    2.16
  -1  -4   3   14.15    1.83
  -1  -4   3   15.42    2.07
  -1  -4   3    9.65    2.25
  -1  -4   2    0.28    1.19
   1   4  -2   -0.98    1.54
  -1  -4   2   -0.67    1.13
  -1  -4   2    0.27    1.19
  -1  -4   2    1.16    1.56
   1   4  -2    2.16    1.50
  -1  -4   2    1.52    1.75
  -1  -4   1    1.14    1.43
   1   4  -1   -0.13    1.34
  -1  -4   1   -1.00    1.23
   1   4  -1    1.79    1.52
   1   4  -1    0.25    1.43
   1   4   0  198.19   10.58
  -1  -4   0  207.08   10.37
  -1  -4   0  197.86   10.66
   1   4   0  176.74   10.38
  -1  -4   0  199.89   10.60
  -1  -4  -1   37.25    3.66
   1   4   1   44.93    3.24
  -1  -4  -1   50.47    2.83
  -1  -4  -1   44.70    2.74
  -1  -4  -1   39.11    3.13
  -1  -4  -1   46.46    3.27
   1   4   2   34.99    2.74
  -1  -4  -2   27.66    3.18
  -1  -4  -2   32.64    2.56
   1   4   2   31.40    2.88
  -1  -4  -2   33.57    3.25
  -1  -4  -3    8.92    1.98
  -1  -4  -3    7.24    1.08
  -1  -4  -3    5.70    1.33
   1   4   3    8.26    1.16
   1   4   3    4.55    1.55
   1   4   4    0.21    1.00
   1   4   4   -0.47    1.49
   1   4   4   -0.16    1.47
  -1  -4  -4    0.62    0.62
  -1  -4  -4    0.20    1.60
   1   4   4   -0.34    1.46
  -1  -4  -4    0.18    0.60
   1   4   5   18.04    2.44
   1   4   5   11.34    2.21
  -1  -4  -5   18.36    2.42
   1   4   5   17.37    1.92
  -1  -4  -5   18.20    3.31
   1   4   5   17.17    2.40
   1   4   6  572.08   26.71
  -1  -4  -6  518.74   26.41
   1   4   6  468.05   25.49
   1   4   6  496.61   25.99
   1   4   6  551.06   26.65
   1   4   7   93.21    6.38
  -1  -4  -7   91.99    6.07
   1   4   7   80.12    5.72
   1   4   8  233.06   13.14
  -1  -4  -8  213.64   11.11
  -1  -4  -8  209.02   11.12
  -1  -4  -8  222.06   11.20
   1   4   8  240.18   13.20
  -1  -4  -8  222.05   11.17
  -1  -4  -8  219.20   11.11
   1   4   8  214.52   12.84
   1   4   8  205.10   12.48
  -1  -4  -8  221.17   11.15
  -1  -4  -9   24.46    1.88
  -1  -4  -9   24.53    1.98
  -1  -4  -9   26.29    2.00
  -1  -4  -9   24.13    1.90
  -1  -4  -9   21.88    1.86
  -1  -4  -9   27.58    1.89
   1   4   9   23.58    1.98
   1   4   9   20.82    3.21
  -1  -4  -9   24.38    1.92
   1   4   9   27.21    3.61
   1   4   9   22.99    3.51
   1   4   9   24.06    1.83
   1   4   9   19.30    2.90
  -1  -4  -9   25.96    1.93
  -1  -4  -9   20.93    1.79
   1   4  10  143.84   10.30
  -1  -4 -10  151.93    8.08
  -1  -4 -10  150.75    8.11
  -1  -4 -10  159.33    8.12
  -1  -4 -10  171.19    8.22
   1   4  10  147.81   10.36
   1   4  10  142.62    8.02
   1   4  10  141.86    8.18
  -1  -4 -10  140.32    7.98
  -1  -4 -10  168.44    8.22
   1   4  10  155.90    8.08
   1   4  10  144.59   10.09
  -1  -4 -10  153.82   10.18
  -1  -4 -11    7.85    1.37
  -1  -4 -11    6.10    1.09
   1   4  11    7.46    1.23
  -1  -4 -11    6.27    1.30
  -1  -4 -11    7.92    1.38
  -1  -4 -11    8.84    1.43
   1   4  11    7.51    1.68
   1   4  11    5.61    1.34
  -1  -4 -12   54.96    3.55
  -1  -4 -12   55.75    3.62
   1   4  12   52.74    3.44
   1   4  12   62.77    3.85
  -1  -4 -12   59.81    3.58
  -1  -4 -12   53.15    3.46
  -1  -4 -12   56.34    3.73
   1   4  12   57.88    3.59
   1   4  12   59.88    3.52
  -1  -4 -13   20.22    1.69
  -1  -4 -13   20.62    1.84
   1   4  13   18.03    1.61
   1   4  13   21.52    1.99
   1   4  13   20.15    1.67
   1   4  13   20.96    2.03
  -1  -4 -13   16.36    1.60
  -1  -4 -13   18.26    1.62
   1   4  13   17.45    1.79
  -1  -4 -13   17.91    1.87
   1   4  14    1.74    0.76
   1   4  14    1.16    0.74
   1   4  14    1.88    1.05
  -1  -4 -14    1.47    0.76
   1   4  14    0.40    1.10
  -1  -4 -14    1.69    0.89
  -1  -4 -14    1.11    1.00
  -1  -4 -15    3.26    0.89
   1   4  15    4.55    0.73
   1   4  15    3.66    0.83
   1   4  15    3.36    0.77
   1   5 -12    0.68    0.60
  -1  -5  11    2.15    0.79
  -1  -5  11    1.76    0.80
   1   5 -11    2.68    1.07
  -1  -5  11    3.02    0.91
   1   5 -11    1.38    0.83
   1   5 -11    0.96    0.81
  -1  -5  11    3.54    0.96
   1   5 -10   55.92    3.12
  -1  -5  10   55.95    3.46
  -1  -5  10   57.18    3.58
   1   5 -10   55.14    3.14
  -1  -5  10   52.31    3.35
   1   5 -10   56.45    3.46
  -1  -5  10   61.30    3.60
   1   5 -10   54.91    3.35
   1   5 -10   55.96    3.47
  -1  -5  10   64.38    3.48
   1   5 -10   56.73    3.53
  -1  -5   9   36.01    2.77
   1   5  -9   31.77    2.58
  -1  -5   9   27.80    2.38
   1   5  -9   38.03    2.23
   1   5  -9   32.91    2.45
   1   5  -9   39.19    2.68
  -1  -5   9   33.14    2.50
  -1  -5   9   32.70    2.67
  -1  -5   9   37.72    2.67
   1   5  -9   34.51    2.76
   1   5  -9   36.06    2.63
  -1  -5   9   34.67    2.52
   1   5  -9   29.79    2.45
   1   5  -9   35.92    2.20
  -1  -5   8   14.77    1.90
   1   5  -8   16.31    1.38
  -1  -5   8   13.85    1.89
   1   5  -8   13.62    1.84
  -1  -5   8   12.90    1.70
   1   5  -8   12.95    1.55
   1   5  -8   14.29    1.82
   1   5  -8   16.27    2.10
  -1  -5   8   13.78    1.64
   1   5  -8   13.06    1.72
   1   5  -8   13.98    1.52
  -1  -5   8   12.08    1.62
  -1  -5   8   15.90    1.80
  -1  -5   7   16.23    1.72
  -1  -5   7   23.20    3.48
  -1  -5   7   17.30    1.93
  -1  -5   7   14.06    1.85
   1   5  -7   14.02    1.90
   1   5  -7   12.89    1.48
   1   5  -7   14.84    1.38
  -1  -5   7   12.96    1.70
   1   5  -7   15.15    1.80
   1   5  -7   13.02    1.57
   1   5  -7   13.29    1.72
   1   5  -7   14.24    3.01
   1   5  -7   12.21    1.95
  -1  -5   7   14.12    1.67
   1   5  -7   12.80    1.66
  -1  -5   7   15.48    1.76
   1   5  -6   31.48    2.65
  -1  -5   6   31.68    2.43
  -1  -5   6   30.54    2.43
   1   5  -6   27.83    3.37
   1   5  -6   29.74    2.08
   1   5  -6   25.16    2.31
  -1  -5   6   28.67    2.28
   1   5  -6   30.49    2.21
  -1  -5   6   27.88    3.03
  -1  -5   6   27.04    2.21
   1   5  -6   30.02    2.30
   1   5  -6   34.80    3.74
   1   5  -6   28.36    3.78
  -1  -5   6   30.21    3.90
   1   5  -6   28.94    2.47
  -1  -5   6   27.92    2.25
  -1  -5   5   43.45    2.86
  -1  -5   5   42.29    2.96
   1   5  -5   40.14    3.08
   1   5  -5   47.29    2.66
  -1  -5   5   42.23    2.84
   1   5  -5   44.18    2.88
   1   5  -5   40.99    2.73
  -1  -5   5   45.57    2.94
  -1  -5   5   40.30    3.83
   1   5  -5   43.55    3.96
  -1  -5   5   45.83    3.83
  -1  -5   5   44.87    3.70
   1   5  -5   41.08    2.83
   1   5  -5   38.49    3.13
  -1  -5   5   42.92    2.78
   1   5  -5   41.83    4.07
   1   5  -5   42.91    4.35
  -1  -5   5   45.27    4.53
  -1  -5   4   29.31    2.11
  -1  -5   4   27.01    2.96
  -1  -5   4   24.02    2.63
  -1  -5   4   29.92    3.52
   1   5  -4   28.06    2.26
  -1  -5   4   26.32    1.95
   1   5  -4   28.61    3.37
   1   5  -4   25.26    3.14
  -1  -5   4   29.40    2.08
   1   5  -4   24.11    2.54
   1   5  -4   33.15    3.24
  -1  -5   4   25.87    2.88
  -1  -5   4   25.33    2.78
   1   5  -4   24.47    2.74
  -1  -5   3  736.63   39.17
  -1  -5   3  758.79   38.74
   1   5  -3  866.56   38.86
  -1  -5   3  758.25   38.49
   1   5  -3  781.59   38.95
  -1  -5   3  767.88   39.32
  -1  -5   3  751.75   38.65
   1   5  -3  759.05   38.51
   1   5  -3  762.96   38.82
  -1  -5   3  713.02   38.61
  -1  -5   2  285.76   14.77
   1   5  -2  294.03   14.85
   1   5  -2  275.98   14.98
  -1  -5   2  259.66   15.19
  -1  -5   2  270.50   15.22
  -1  -5   2  271.68   14.64
   1   5  -1   80.70    5.42
  -1  -5   1   81.04    5.15
   1   5  -1   89.54    5.66
   1   5  -1   88.49    5.57
  -1  -5   1   86.32    5.48
  -1  -5   1   94.91    5.83
  -1  -5   0   46.03    3.47
   1   5   0   44.19    3.49
   1   5   0   47.55    3.54
  -1  -5   0   38.91    3.60
  -1  -5   0   42.18    3.15
  -1  -5   0   40.44    2.84
  -1  -5  -1    6.09    2.93
  -1  -5  -1    4.18    1.08
  -1  -5  -1    3.29    1.37
   1   5   1    2.79    1.61
  -1  -5  -1    4.22    1.02
   1   5   1    7.71    1.86
  -1  -5  -1    7.01    1.86
   1   5   2 2328.45  112.91
  -1  -5  -2 2344.06  112.82
  -1  -5  -2 2302.53  113.59
  -1  -5  -2 2204.10  112.69
   1   5   3  236.81   12.76
   1   5   3  224.55   12.63
  -1  -5  -3  240.11   12.49
  -1  -5  -3  246.03   13.40
  -1  -5  -3  221.14   12.72
   1   5   4  392.83   20.32
   1   5   4  381.80   20.22
  -1  -5  -4  402.74   19.89
  -1  -5  -4  344.10   20.53
   1   5   4  390.63   19.71
   1   5   5   -1.07    1.73
   1   5   5    1.00    1.08
  -1  -5  -5   -0.84    1.77
   1   5   5    0.27    1.92
  -1  -5  -5   -0.14    1.13
   1   5   6  298.11   16.93
  -1  -5  -6  297.44   17.04
   1   5   6  311.75   17.23
  -1  -5  -6  294.69   16.01
  -1  -5  -6  338.16   16.93
   1   5   6  307.54   16.26
   1   5   6  305.32   16.79
   1   5   6  325.27   16.93
   1   5   7   15.33    2.16
  -1  -5  -7   24.16    3.98
   1   5   7   16.25    2.74
   1   5   7   19.10    3.17
  -1  -5  -7   19.51    2.71
  -1  -5  -7   16.95    2.67
  -1  -5  -8  317.37   15.87
  -1  -5  -8  316.46   15.85
   1   5   8  325.21   18.03
  -1  -5  -8  308.86   15.87
  -1  -5  -8  322.34   15.93
   1   5   8  311.37   18.16
  -1  -5  -8  313.47   17.59
  -1  -5  -8  309.23   15.84
   1   5   8  314.54   17.71
   1   5   9   35.00    4.37
  -1  -5  -9   52.85    3.12
  -1  -5  -9   43.56    2.97
  -1  -5  -9   50.56    3.03
  -1  -5  -9   51.41    3.06
  -1  -5  -9   50.17    3.03
  -1  -5  -9   52.75    3.06
   1   5   9   50.11    3.18
  -1  -5  -9   56.14    3.11
   1   5   9   49.39    5.19
  -1  -5  -9   58.34    5.51
   1   5   9   48.39    4.99
   1   5   9   45.47    2.93
  -1  -5  -9   44.11    2.98
  -1  -5  -9   40.80    2.94
  -1  -5 -10   87.44    4.87
   1   5  10   93.25    5.01
  -1  -5 -10   78.40    4.71
  -1  -5 -10   84.46    4.81
  -1  -5 -10   78.85    4.73
  -1  -5 -10   85.52    4.80
  -1  -5 -10   85.04    4.79
  -1  -5 -10   90.66    4.84
   1   5  10   89.19    4.85
  -1  -5 -10   86.72    4.81
   1   5  10   74.73    6.92
  -1  -5 -10   84.95    7.17
   1   5  10   79.35    4.69
   1   5  10   89.78    7.12
   1   5  10   77.60    6.65
  -1  -5 -10   71.94    4.67
  -1  -5 -11    2.33    1.21
  -1  -5 -11    0.09    1.07
  -1  -5 -11    1.11    1.20
   1   5  11    1.45    1.00
   1   5  11    0.18    1.47
  -1  -5 -11    0.89    1.00
  -1  -5 -11    1.17    1.17
  -1  -5 -11    0.09    0.98
  -1  -5 -11    1.72    1.12
  -1  -5 -11    1.02    0.97
   1   5  11    0.99    1.35
   1   5  12    6.87    1.44
   1   5  12    8.95    1.35
  -1  -5 -12    5.91    1.44
  -1  -5 -12    6.61    1.06
   1   5  12    5.78    1.18
  -1  -5 -12    6.76    1.18
  -1  -5 -12    7.54    1.30
  -1  -5 -12    6.61    1.41
   1   5  12    6.42    1.60
   1   5  12    7.62    1.59
  -1  -5 -12    6.00    1.17
  -1  -5 -13  100.00    5.64
   1   5  13   97.96    5.55
   1   5  13  104.02    5.86
   1   5  13  112.71    5.67
   1   5  13  107.38    5.91
   1   5  13  104.39    5.70
  -1  -5 -13   95.91    5.53
  -1  -5 -13  104.30    5.60
   1   5  14    5.45    0.88
   1   5  14    4.39    1.14
   1   5  14    7.98    1.30
   1   5  14    5.99    1.30
   1   5  14    7.16    1.29
  -1  -5 -14    9.42    1.33
  -1  -5 -14    6.90    1.00
   1   5  14    7.82    1.01
  -1  -5 -15    1.28    0.62
   1   5  15    1.88    0.82
   1   5  15    1.47    0.55
   1   5  15    0.45    0.74
  -1  -5 -15    1.20    0.81
   1   5  15    1.77    0.75
   1   6 -11    3.65    0.65
  -1  -6  11    4.33    0.70
  -1  -6  11    4.19    0.58
   1   6 -10   -0.52    0.56
  -1  -6  10    0.72    0.71
   1   6 -10    0.76    0.80
   1   6 -10   -0.31    0.76
  -1  -6  10    0.17    0.68
  -1  -6  10    0.40    0.82
   1   6 -10    0.46    0.84
  -1  -6  10   -0.12    0.78
  -1  -6  10    0.75    0.92
  -1  -6  10   -1.02    0.83
   1   6 -10   -0.16    1.10
  -1  -6   9    3.00    1.01
   1   6  -9    2.66    1.10
   1   6  -9    2.48    1.05
  -1  -6   9    2.52    1.24
  -1  -6   9    3.39    1.15
   1   6  -9    2.61    0.73
   1   6  -9    3.36    1.44
  -1  -6   9    2.08    1.08
   1   6  -9    1.26    1.15
   1   6  -9    2.30    0.74
  -1  -6   9    3.64    1.18
   1   6  -9    2.35    1.04
   1   6  -9    3.59    1.01
   1   6  -8   50.16    2.79
  -1  -6   8   47.35    3.25
   1   6  -8   41.74    3.14
   1   6  -8   50.44    3.15
  -1  -6   8   48.15    3.28
  -1  -6   8   44.86    3.13
   1   6  -8   46.58    3.26
   1   6  -8   42.11    3.06
  -1  -6   8   44.87    3.04
   1   6  -8   40.17    3.10
  -1  -6   8   46.05    3.04
  -1  -6   7   10.88    1.70
   1   6  -7   12.58    1.42
   1   6  -7   13.69    1.34
  -1  -6   7   14.73    1.85
   1   6  -7   12.94    1.82
   1   6  -7   10.59    1.56
  -1  -6   7   13.51    1.60
   1   6  -7   10.62    1.62
  -1  -6   7   12.05    1.62
  -1  -6   7   11.96    1.73
  -1  -6   7   14.23    1.58
   1   6  -7   13.82    1.70
  -1  -6   6  194.35   10.26
   1   6  -6  191.52   10.34
   1   6  -6  206.93    9.96
  -1  -6   6  197.98   10.27
   1   6  -6  180.13   10.06
  -1  -6   6  181.48   10.06
   1   6  -6  201.20   10.16
   1   6  -6  178.90    9.97
   1   6  -6  182.53   10.23
  -1  -6   6  208.88   12.62
   1   6  -6  198.36   10.14
  -1  -6   6  198.42   10.11
  -1  -6   6  195.99   10.21
  -1  -6   6  182.88   10.05
   1   6  -6  192.90   11.99
   1   6  -6  171.49   11.51
  -1  -6   5  212.23   10.86
  -1  -6   5  211.53   13.12
  -1  -6   5  211.93   10.99
  -1  -6   5  206.15   10.99
   1   6  -5  221.22   10.69
  -1  -6   5  197.88   10.82
   1   6  -5  187.08   10.69
   1   6  -5  218.35   10.89
   1   6  -5  205.78   11.08
  -1  -6   5  207.50   10.85
   1   6  -5  218.00   11.15
   1   6  -5  209.69   10.85
  -1  -6   5  212.69   10.95
   1   6  -5  202.20   12.22
   1   6  -5  190.58   12.54
   1   6  -5  187.60   12.22
  -1  -6   4    1.43    0.96
   1   6  -4    1.08    1.20
   1   6  -4   -0.09    0.92
   1   6  -4   -0.64    1.30
  -1  -6   4   -0.39    1.95
  -1  -6   4    0.25    1.24
  -1  -6   4   -0.27    0.96
  -1  -6   4    0.31    1.07
   1   6  -4    1.44    1.29
   1   6  -4   -0.09    0.96
  -1  -6   4   -0.72    1.05
   1   6  -4   -0.30    2.07
   1   6  -4    0.29    2.17
   1   6  -4    0.45    0.82
  -1  -6   4    1.34    1.49
   1   6  -4    0.55    1.68
  -1  -6   4   -0.42    1.01
  -1  -6   4    1.39    1.05
  -1  -6   3  509.44   26.33
  -1  -6   3  548.07   26.72
  -1  -6   3  500.09   25.62
   1   6  -3  543.68   27.10
   1   6  -3  485.74   25.70
  -1  -6   3  502.26   25.61
  -1  -6   3  520.55   25.53
   1   6  -3  506.60   25.72
   1   6  -3  498.50   25.84
  -1  -6   3  517.22   27.39
   1   6  -3  520.50   26.40
   1   6  -3  537.66   26.93
  -1  -6   3  540.50   26.58
  -1  -6   2    2.56    1.15
   1   6  -2    1.69    1.62
  -1  -6   2    3.65    1.85
  -1  -6   2    1.46    1.85
   1   6  -2    1.49    1.71
   1   6  -2    1.03    1.54
  -1  -6   2    3.35    1.30
  -1  -6   1   31.47    3.27
  -1  -6   1   23.17    2.62
   1   6  -1   27.75    2.96
  -1  -6   1   27.96    2.51
   1   6  -1   25.66    2.75
  -1  -6   0   24.81    2.41
  -1  -6   0   22.03    2.08
  -1  -6   0   26.85    3.08
   1   6   0   27.30    2.85
   1   6   0   26.35    2.83
  -1  -6   0   23.47    2.78
  -1  -6  -1  665.46   32.92
   1   6   1  633.38   32.78
  -1  -6  -1  641.79   32.72
  -1  -6  -1  601.11   32.10
  -1  -6  -1  663.78   32.34
   1   6   1  668.12   32.84
  -1  -6  -2 1266.35   61.08
  -1  -6  -2 1231.27   62.12
  -1  -6  -2 1199.76   60.48
  -1  -6  -2 1224.54   61.14
   1   6   2 1245.51   61.23
   1   6   2 1194.01   61.25
  -1  -6  -3   18.90    3.59
  -1  -6  -3   11.22    2.90
  -1  -6  -3   12.88    2.11
   1   6   3   12.31    2.26
   1   6   3   11.26    2.31
  -1  -6  -4  458.70   23.67
  -1  -6  -4  447.16   23.38
  -1  -6  -4  468.68   24.61
   1   6   4  453.89   23.72
   1   6   4  435.21   23.74
  -1  -6  -5   14.47    2.04
   1   6   5   13.86    2.77
  -1  -6  -5   18.42    3.11
   1   6   5   16.81    2.63
   1   6   5   16.03    2.60
  -1  -6  -6  104.97    7.93
   1   6   6  122.18    8.06
   1   6   6  125.77    7.74
   1   6   6  106.21    7.61
  -1  -6  -6  107.48    6.76
  -1  -6  -7  351.34   17.14
   1   6   7  301.41   18.94
  -1  -6  -7  334.94   17.17
  -1  -6  -7  363.54   18.98
  -1  -6  -7  352.84   17.13
   1   6   7  325.50   19.35
  -1  -6  -7  296.86   19.05
  -1  -6  -7  336.79   17.13
  -1  -6  -7  346.75   17.17
  -1  -6  -8   16.69    1.46
  -1  -6  -8   17.58    1.57
  -1  -6  -8   12.89    1.34
   1   6   8   16.56    3.09
   1   6   8   13.13    1.36
  -1  -6  -8   16.29    1.50
  -1  -6  -8   15.88    1.45
  -1  -6  -8   17.44    2.95
   1   6   8   13.34    3.01
   1   6   8   14.58    1.60
  -1  -6  -8   14.40    1.42
  -1  -6  -8   15.51    3.70
  -1  -6  -8   15.03    1.44
  -1  -6  -8   14.93    1.43
  -1  -6  -9   20.83    1.73
  -1  -6  -9   20.21    1.89
  -1  -6  -9   19.57    1.78
  -1  -6  -9   22.60    1.83
  -1  -6  -9   21.57    1.81
  -1  -6  -9   24.74    1.79
   1   6   9   21.45    3.53
   1   6   9   19.23    1.74
   1   6   9   19.58    3.57
  -1  -6  -9   22.36    1.89
  -1  -6  -9   23.78    1.88
  -1  -6  -9   23.66    4.32
  -1  -6  -9   23.82    1.84
  -1  -6 -10   16.65    1.69
  -1  -6 -10   16.40    1.73
  -1  -6 -10   17.11    1.58
  -1  -6 -10   14.53    1.62
   1   6  10   15.64    1.87
  -1  -6 -10   16.13    4.17
  -1  -6 -10   17.82    1.58
   1   6  10   14.77    1.55
   1   6  10   19.36    3.44
  -1  -6 -10   18.43    1.73
   1   6  10   17.24    3.57
   1   6  10   17.79    3.38
  -1  -6 -10   14.11    1.60
  -1  -6 -11  192.22    9.66
  -1  -6 -11  202.17    9.84
   1   6  11  171.88    9.59
  -1  -6 -11  192.26    9.73
  -1  -6 -11  182.33    9.70
  -1  -6 -11  169.12    9.60
  -1  -6 -11  188.69    9.58
   1   6  11  184.02    9.74
  -1  -6 -11  204.26    9.76
   1   6  11  202.08    9.92
  -1  -6 -11  158.94    9.58
   1   6  12    1.18    1.51
  -1  -6 -12   -1.28    0.82
  -1  -6 -12    0.42    1.16
  -1  -6 -12    0.24    0.76
  -1  -6 -12   -0.59    1.46
   1   6  12    0.32    0.96
  -1  -6 -12   -0.32    0.85
  -1  -6 -12    1.31    1.17
  -1  -6 -12    0.09    1.21
  -1  -6 -12   -0.26    1.05
   1   6  12    1.38    1.34
   1   6  13   18.60    1.93
   1   6  13   22.86    1.78
   1   6  13   24.73    2.18
  -1  -6 -13   22.83    1.87
  -1  -6 -13   25.26    2.09
  -1  -6 -13   26.86    1.99
   1   6  13   26.10    1.91
  -1  -6 -13   25.43    1.94
   1   6  13   22.65    2.08
   1   6  14   71.78    4.34
  -1  -6 -14   78.33    4.20
  -1  -6 -14   81.95    4.21
   1   6  14   75.31    4.06
   1   6  14   76.81    4.34
   1   6  14   73.62    4.13
  -1  -6 -14   76.64    4.16
   1   6  14   66.04    4.20
  -1  -6 -14   77.19    4.12
  -1  -6 -15    6.93    0.71
   1   6  15    4.96    0.88
  -1  -6 -15    6.93    0.82
   1   6  15    6.86    0.70
   1   6  15    6.74    0.96
   1   6  15    6.42    0.89
   1   7 -10    9.97    0.89
   1   7 -10   12.27    1.05
  -1  -7  10    9.93    0.93
  -1  -7  10   11.59    1.03
  -1  -7  10   12.31    0.90
   1   7 -10    9.90    0.95
   1   7  -9   -0.30    0.79
   1   7  -9    0.31    0.80
   1   7  -9    0.06    0.77
  -1  -7   9    0.06    0.73
  -1  -7   9    1.21    0.90
  -1  -7   9   -0.14    0.82
  -1  -7   9    0.75    0.79
   1   7  -9    0.50    0.87
   1   7  -9   -0.29    0.58
  -1  -7   9    0.17    0.71
  -1  -7   9    0.57    0.79
   1   7  -9    1.58    1.06
   1   7  -9    0.50    0.55
   1   7  -8   18.40    1.47
  -1  -7   8   18.44    1.80
   1   7  -8   22.77    1.89
  -1  -7   8   19.18    1.91
  -1  -7   8   21.55    1.88
  -1  -7   8   22.06    1.81
   1   7  -8   20.24    1.72
   1   7  -8   19.36    1.82
   1   7  -8   21.15    1.78
  -1  -7   8   21.58    1.79
   1   7  -8   22.48    1.98
   1   7  -7  280.32   13.89
  -1  -7   7  286.31   14.06
  -1  -7   7  262.53   13.96
   1   7  -7  262.19   13.83
  -1  -7   7  277.37   13.91
   1   7  -7  274.14   14.01
  -1  -7   7  270.82   13.95
   1   7  -7  273.07   13.59
   1   7  -7  245.09   13.94
   1   7  -7  258.18   13.85
  -1  -7   7  276.21   13.88
  -1  -7   6   -0.35    1.25
   1   7  -6   -0.47    0.92
   1   7  -6    0.13    1.40
   1   7  -6    0.08    1.02
   1   7  -6    0.20    1.12
  -1  -7   6    1.34    1.14
   1   7  -6    0.49    1.26
  -1  -7   6    0.10    1.18
   1   7  -6    0.39    1.40
   1   7  -6    0.20    1.03
  -1  -7   6    1.06    1.31
  -1  -7   6    0.99    1.27
  -1  -7   5    2.62    1.11
  -1  -7   5    4.59    2.21
  -1  -7   5    2.47    1.26
  -1  -7   5    2.48    1.28
   1   7  -5    1.69    1.17
   1   7  -5    1.71    0.99
   1   7  -5    0.80    1.10
   1   7  -5    0.67    1.34
  -1  -7   5    2.30    1.20
  -1  -7   5    0.52    1.14
   1   7  -5    1.06    1.33
   1   7  -5    2.52    1.08
   1   7  -5    3.26    2.24
   1   7  -5    1.72    2.33
  -1  -7   5    2.59    1.34
   1   7  -4  142.79    7.80
  -1  -7   4  139.92    7.67
   1   7  -4  147.05    7.39
  -1  -7   4  144.97    7.71
   1   7  -4  134.06    7.72
   1   7  -4  146.27    7.54
   1   7  -4  129.47    8.87
  -1  -7   4  134.58    7.54
   1   7  -4  147.87    7.81
   1   7  -4  134.49    7.47
   1   7  -4  140.92    7.85
  -1  -7   4  155.95    7.65
  -1  -7   4  135.70    9.63
  -1  -7   4  122.90    7.46
   1   7  -4  135.03    9.24
   1   7  -4  116.94    9.12
   1   7  -3   59.51    3.97
  -1  -7   3   58.44    3.84
   1   7  -3   63.48    3.58
  -1  -7   3   65.81    3.92
   1   7  -3   62.74    4.06
   1   7  -3   64.83    3.68
   1   7  -3   54.45    5.02
  -1  -7   3   59.81    3.74
  -1  -7   3   73.30    5.80
  -1  -7   3   59.25    3.75
   1   7  -3   57.99    4.05
  -1  -7   3   67.90    4.22
  -1  -7   3   58.25    3.69
   1   7  -3   69.38    4.01
   1   7  -3   58.19    3.62
  -1  -7   2  415.16   20.77
  -1  -7   2  432.12   22.77
  -1  -7   2  414.82   20.68
  -1  -7   2  391.97   20.84
  -1  -7   2  387.39   20.72
   1   7  -2  390.14   20.90
  -1  -7   2  380.49   20.78
   1   7  -2  419.41   21.03
   1   7  -2  450.91   22.54
  -1  -7   2  478.47   21.21
  -1  -7   2  397.14   20.75
   1   7  -2  426.22   20.93
  -1  -7   2  417.82   22.66
   1   7  -2  459.38   20.67
   1   7  -2  423.75   20.60
  -1  -7   2  398.50   21.68
   1   7  -2  440.14   21.93
   1   7  -2  341.82   21.48
   1   7  -1    5.98    2.03
  -1  -7   1    2.92    1.79
  -1  -7   1    3.74    0.85
   1   7  -1    4.73    1.12
   1   7  -1    2.93    1.64
  -1  -7   1    3.07    1.24
  -1  -7   1    3.69    0.99
   1   7  -1    3.43    1.27
   1   7  -1    3.16    1.36
   1   7  -1    3.51    1.18
  -1  -7   1    3.49    1.03
  -1  -7   0  199.36   11.93
  -1  -7   0  199.19   12.02
  -1  -7   0  209.38   11.44
  -1  -7   0  195.08   11.06
   1   7   0  195.66   11.51
   1   7   0  203.28   11.83
   1   7   0  228.72   12.05
  -1  -7  -1  255.09   14.66
   1   7   1  272.86   14.60
  -1  -7  -1  247.59   13.90
   1   7   1  273.94   14.67
  -1  -7  -2    4.48    2.07
  -1  -7  -2    5.02    3.34
   1   7   2    6.47    2.02
   1   7   2    4.97    2.03
  -1  -7  -3  484.94   25.01
  -1  -7  -3  491.05   24.96
  -1  -7  -3  436.36   25.87
   1   7   3  468.05   25.03
   1   7   3  475.77   25.14
  -1  -7  -4   13.90    3.53
  -1  -7  -4   15.59    2.31
  -1  -7  -4   13.29    3.08
   1   7   4   12.73    2.56
   1   7   4   13.26    2.52
   1   7   5   16.15    2.94
  -1  -7  -5   11.89    3.11
  -1  -7  -5   14.01    1.27
   1   7   5   10.07    2.30
  -1  -7  -5   14.39    3.68
  -1  -7  -5   14.49    2.23
  -1  -7  -6    7.57    0.98
  -1  -7  -6   10.31    1.05
  -1  -7  -6    9.92    1.20
   1   7   6    6.80    2.27
  -1  -7  -6    9.47    2.80
   1   7   6    9.78    2.60
   1   7   6    9.75    1.32
  -1  -7  -6    4.15    1.84
   1   7   6    9.62    2.65
  -1  -7  -6   10.84    1.19
  -1  -7  -6    9.99    1.11
  -1  -7  -7   54.87    3.15
   1   7   7   51.44    3.21
  -1  -7  -7   58.60    3.22
  -1  -7  -7   54.21    3.14
  -1  -7  -7   46.30    3.18
   1   7   7   54.40    5.03
  -1  -7  -7   59.30    5.65
   1   7   7   53.45    5.47
   1   7   7   59.26    3.41
  -1  -7  -7   57.96    3.22
  -1  -7  -7   50.80    3.19
   1   7   7   45.31    3.08
   1   7   7   52.66    5.20
  -1  -7  -7   52.82    3.17
  -1  -7  -8   33.91    2.43
  -1  -7  -8   35.33    2.40
  -1  -7  -8   39.78    2.50
  -1  -7  -8   35.01    2.41
  -1  -7  -8   38.30    2.50
  -1  -7  -8   35.11    4.88
  -1  -7  -8   31.23    4.25
   1   7   8   39.75    4.66
  -1  -7  -8   32.80    2.49
   1   7   8   33.67    2.35
   1   7   8   38.79    4.52
   1   7   8   36.57    2.62
  -1  -7  -8   38.55    2.43
  -1  -7  -8   40.66    2.48
   1   7   8   32.27    4.11
  -1  -7  -9  108.33    5.58
  -1  -7  -9   93.95    5.41
   1   7   9  108.87    5.57
  -1  -7  -9   98.46    5.45
  -1  -7  -9  100.84    5.52
  -1  -7  -9  110.59    5.58
  -1  -7  -9  101.46    5.48
  -1  -7  -9   89.31    7.82
   1   7   9  107.44    8.31
   1   7   9   75.87    7.24
   1   7   9  103.05    8.05
   1   7   9   87.88    5.38
  -1  -7  -9  102.72    5.48
  -1  -7  -9   84.59    5.46
   1   7  10  341.87   20.61
   1   7  10  312.02   20.36
  -1  -7 -10  397.44   18.35
   1   7  10  360.09   18.17
  -1  -7 -10  358.14   18.19
  -1  -7 -10  403.33   18.33
  -1  -7 -10  374.51   18.28
  -1  -7 -10  377.73   18.24
  -1  -7 -10  391.61   18.29
   1   7  10  399.95   18.38
   1   7  10  337.85   21.15
  -1  -7 -10  314.76   18.19
  -1  -7 -10  348.50   20.55
  -1  -7 -10  306.95   18.10
   1   7  10  347.75   21.00
   1   7  10  329.84   18.14
  -1  -7 -10  382.48   18.25
  -1  -7 -11    7.03    1.28
   1   7  11    8.56    1.72
  -1  -7 -11    7.79    1.36
  -1  -7 -11    6.42    1.10
   1   7  11    8.91    1.21
  -1  -7 -11    7.01    1.29
  -1  -7 -11    5.82    1.48
   1   7  11   10.64    2.00
  -1  -7 -11    8.01    1.35
  -1  -7 -11    8.65    1.43
   1   7  12   25.63    2.35
   1   7  12   21.85    1.87
  -1  -7 -12   25.70    2.09
  -1  -7 -12   21.92    2.04
  -1  -7 -12   27.75    2.05
  -1  -7 -12   26.28    2.03
   1   7  12   26.06    2.22
  -1  -7 -13    1.86    1.16
   1   7  13    0.37    0.79
  -1  -7 -13   -0.53    0.95
  -1  -7 -13    0.07    0.96
   1   7  13    1.39    1.36
   1   7  13    1.23    1.25
   1   7  13   -0.14    1.21
  -1  -7 -13    0.91    0.93
   1   7  13    0.36    0.93
  -1  -7 -14   11.86    1.21
   1   7  14   10.02    0.98
  -1  -7 -14   13.14    1.19
   1   7  14   11.03    1.21
  -1  -7 -14   10.48    1.12
   1   7  14   12.90    1.16
  -1  -7 -14   12.09    1.11
   1   7  14   13.15    1.41
   1   7  14   10.99    1.40
   1   7  14   11.75    1.09
   1   7  15   32.49    2.07
  -1  -7 -15   35.57    1.94
  -1  -8   9    0.62    0.58
   1   8  -9    1.39    0.61
  -1  -8   9    0.25    0.55
   1   8  -8    2.36    0.76
  -1  -8   8    4.62    1.01
  -1  -8   8    3.91    0.93
  -1  -8   8    1.79    0.78
   1   8  -8    2.30    0.65
   1   8  -8    3.39    0.90
   1   8  -8    3.40    0.87
   1   8  -8    2.87    0.97
   1   8  -8    2.80    0.61
   1   8  -7    8.67    1.33
   1   8  -7    7.93    1.33
   1   8  -7    6.11    1.10
   1   8  -7    6.97    1.33
   1   8  -7    7.06    1.08
  -1  -8   7    7.37    1.19
   1   8  -7    8.14    0.98
  -1  -8   7    7.79    1.21
  -1  -8   7    9.15    1.36
  -1  -8   7    9.25    1.37
   1   8  -7    7.76    1.35
   1   8  -6    0.80    1.30
   1   8  -6    1.51    0.99
  -1  -8   6    1.84    1.10
   1   8  -6    0.34    0.97
   1   8  -6    1.36    1.33
  -1  -8   6   -0.28    1.06
   1   8  -6    2.64    1.17
  -1  -8   6    1.01    0.88
  -1  -8   6    0.66    1.19
   1   8  -6    1.39    0.96
  -1  -8   6    1.28    1.24
  -1  -8   6   -0.94    1.11
   1   8  -6   -0.11    1.25
  -1  -8   5   15.03    1.68
   1   8  -5   15.63    1.86
   1   8  -5   16.92    1.91
  -1  -8   5   14.03    1.69
   1   8  -5   11.59    1.42
   1   8  -5   14.70    1.53
  -1  -8   5   15.56    1.75
   1   8  -5   13.40    1.49
  -1  -8   5   11.42    1.57
   1   8  -5   13.65    1.62
   1   8  -5   14.01    1.92
   1   8  -4   58.44    3.92
   1   8  -4   60.49    3.70
  -1  -8   4   67.70    4.03
  -1  -8   4   60.61    3.80
   1   8  -4   61.32    4.00
   1   8  -4   55.01    3.62
   1   8  -4   54.43    3.95
  -1  -8   4   61.47    3.83
   1   8  -4   62.27    4.15
   1   8  -4   61.00    4.07
  -1  -8   4   61.35    3.88
   1   8  -4   69.34    3.71
  -1  -8   3  323.32   16.78
   1   8  -3  333.03   16.91
   1   8  -3  339.97   16.57
   1   8  -3  312.34   16.94
   1   8  -3  333.00   16.94
   1   8  -3  325.05   16.59
  -1  -8   3  332.44   16.84
  -1  -8   3  348.23   16.68
  -1  -8   3  325.87   16.75
   1   8  -3  327.71   17.02
   1   8  -3  277.90   18.01
   1   8  -3  308.98   18.62
  -1  -8   3  311.46   18.86
  -1  -8   3  320.56   16.74
   1   8  -3  333.46   16.89
  -1  -8   2  206.87   10.71
  -1  -8   2  198.93   12.77
   1   8  -2  192.93   12.34
   1   8  -2  216.00   10.95
  -1  -8   2  196.66   10.82
   1   8  -2  196.48   10.90
   1   8  -2  220.17   11.12
   1   8  -2  201.23   10.60
  -1  -8   2  191.30   12.66
  -1  -8   2  209.13   10.90
  -1  -8   2  212.31   10.75
   1   8  -2  202.74   12.56
  -1  -8   2  214.53   10.86
   1   8  -2  198.72   10.99
  -1  -8   2  222.88   11.25
   1   8  -1    7.02    1.42
   1   8  -1    8.88    1.66
   1   8  -1   10.19    1.57
  -1  -8   1    5.79    1.27
   1   8  -1    9.23    2.47
  -1  -8   1    6.56    1.21
   1   8  -1    6.43    1.55
  -1  -8   1    8.22    1.16
  -1  -8   1    6.03    1.26
   1   8  -1    7.76    1.30
  -1  -8   1    5.57    1.31
  -1  -8   1    9.65    1.15
  -1  -8   1    8.28    2.21
   1   8  -1    9.19    1.19
   1   8  -1    9.04    1.17
  -1  -8   0  351.76   17.58
   1   8   0  309.02   18.65
  -1  -8   0  373.89   17.65
  -1  -8   0  321.03   17.66
   1   8   0  353.25   17.71
   1   8   0  361.50   17.70
   1   8   0  361.27   17.52
   1   8   0  362.69   17.56
  -1  -8   0  348.07   19.62
  -1  -8   0  346.96   17.71
   1   8   0  372.56   19.49
  -1  -8   0  347.91   17.67
   1   8   0  333.26   17.85
   1   8   0  327.62   17.76
  -1  -8   0  339.54   17.72
  -1  -8   0  357.67   18.02
  -1  -8  -1    5.40    0.93
   1   8   1    1.21    1.72
  -1  -8  -1    8.65    1.11
   1   8   1    6.39    2.05
   1   8   1    6.81    1.00
  -1  -8  -1    4.93    1.18
  -1  -8  -1    7.11    1.12
   1   8   1    6.75    1.09
   1   8   1    6.47    1.38
   1   8   1    4.72    0.95
   1   8   1    5.37    0.95
  -1  -8  -1    4.42    2.14
  -1  -8  -1    5.66    1.11
  -1  -8  -1    5.43    1.42
  -1  -8  -1    4.95    0.92
   1   8   1    4.75    1.25
   1   8   1    7.64    2.22
   1   8   1    3.34    1.05
   1   8   2   17.36    1.66
   1   8   2   16.26    2.67
  -1  -8  -2   19.54    1.51
   1   8   2   22.69    3.04
  -1  -8  -2   18.42    1.42
  -1  -8  -2   14.61    1.48
  -1  -8  -2   15.86    1.37
   1   8   2   18.96    1.79
   1   8   2   15.36    1.41
  -1  -8  -2   11.96    2.77
  -1  -8  -2   13.51    1.47
  -1  -8  -2   18.30    1.48
  -1  -8  -2   13.04    3.64
  -1  -8  -2   17.55    1.62
   1   8   2   17.77    1.50
   1   8   3  104.92    5.61
  -1  -8  -3   91.80    8.06
  -1  -8  -3  103.61    5.43
  -1  -8  -3  102.63    5.50
   1   8   3  102.13    5.71
  -1  -8  -3  102.73    7.55
  -1  -8  -3   92.57    6.97
  -1  -8  -3   99.53    5.56
  -1  -8  -3  103.05    5.45
   1   8   3   95.75    6.98
  -1  -8  -3  102.67    5.52
   1   8   3  107.40    7.21
  -1  -8  -3   97.67    5.56
  -1  -8  -4    8.81    3.17
  -1  -8  -4   14.18    1.27
  -1  -8  -4   15.64    1.39
   1   8   4   14.48    1.81
  -1  -8  -4   15.55    1.41
   1   8   4   15.73    1.53
  -1  -8  -4   12.52    2.47
  -1  -8  -4   13.97    1.43
  -1  -8  -4   15.26    1.27
  -1  -8  -4   12.22    1.34
  -1  -8  -4   19.78    3.92
   1   8   4   17.30    2.85
  -1  -8  -4   16.05    1.45
  -1  -8  -5    7.36    2.80
  -1  -8  -5   11.93    1.15
   1   8   5   10.44    1.15
  -1  -8  -5   10.26    1.21
  -1  -8  -5   10.18    1.26
   1   8   5   11.52    1.63
   1   8   5   11.15    1.26
  -1  -8  -5   10.38    2.16
  -1  -8  -5   11.55    1.18
  -1  -8  -5    9.30    1.27
  -1  -8  -5   10.10    3.83
   1   8   5   12.29    2.71
  -1  -8  -5   11.79    1.21
   1   8   6   19.98    1.85
  -1  -8  -6   15.76    1.54
  -1  -8  -6   19.51    1.49
  -1  -8  -6   16.20    1.42
   1   8   6   16.74    1.46
  -1  -8  -6    9.58    3.15
  -1  -8  -6   12.99    2.28
  -1  -8  -6   17.27    4.16
   1   8   6   15.31    3.12
  -1  -8  -6   16.68    1.57
  -1  -8  -6   16.94    1.59
  -1  -8  -6   16.28    1.43
  -1  -8  -7    7.47    1.14
   1   8   7    8.71    1.16
   1   8   7    5.95    2.49
  -1  -8  -7    9.92    1.31
  -1  -8  -7    8.52    1.25
  -1  -8  -7    9.31    1.25
   1   8   7    9.32    1.21
  -1  -8  -7    9.47    1.22
  -1  -8  -7   12.36    3.20
   1   8   7    8.42    1.41
  -1  -8  -7    7.74    1.18
   1   8   7    7.74    2.55
   1   8   7    9.57    1.77
  -1  -8  -7   11.04    1.37
  -1  -8  -8   95.19    5.42
  -1  -8  -8  106.32    5.45
   1   8   8   92.80    5.36
   1   8   8   86.74    7.66
   1   8   8   93.38    5.33
  -1  -8  -8   69.98    7.38
   1   8   8   96.02    7.95
   1   8   8  100.12    5.45
  -1  -8  -8  101.23    5.43
  -1  -8  -8   89.75    7.87
   1   8   8  103.98    5.58
  -1  -8  -8   90.57    5.34
  -1  -8  -8   96.36    5.36
  -1  -8  -8  104.85    5.40
   1   8   8   92.29    7.58
  -1  -8  -9   49.36    3.10
  -1  -8  -9   55.04    3.26
   1   8   9   45.21    3.10
   1   8   9   44.16    5.18
  -1  -8  -9   54.62    3.22
   1   8   9   51.42    5.63
  -1  -8  -9   52.46    3.21
   1   8   9   50.96    3.39
  -1  -8  -9   50.70    3.17
   1   8   9   46.93    5.07
   1   8   9   44.45    5.05
  -1  -8  -9   51.04    3.22
  -1  -8  -9   38.46    5.86
   1   8  10  196.00    9.56
  -1  -8 -10  187.06    9.38
  -1  -8 -10  162.11    9.21
  -1  -8 -10  181.63    9.37
  -1  -8 -10  184.53    9.38
  -1  -8 -10  189.14    9.35
  -1  -8 -10  174.10    9.29
   1   8  10  155.45    9.23
   1   8  10  179.84    9.36
  -1  -8 -10  180.79    9.33
   1   8  11    2.80    1.04
   1   8  11    2.09    1.81
  -1  -8 -11    3.32    1.22
  -1  -8 -11    4.81    1.20
  -1  -8 -11    4.60    1.20
  -1  -8 -11    3.03    1.23
   1   8  11    2.77    1.61
  -1  -8 -11    4.06    1.15
   1   8  12    3.93    1.06
  -1  -8 -12    4.66    1.15
  -1  -8 -12    5.55    1.20
  -1  -8 -12    6.22    1.13
  -1  -8 -12    4.15    1.13
   1   8  12    3.93    1.67
   1   8  12    3.22    0.96
   1   8  12    4.18    1.48
  -1  -8 -13    4.89    0.97
  -1  -8 -13    5.52    0.99
  -1  -8 -13    5.34    1.00
   1   8  13    3.84    0.91
   1   8  13    4.55    1.40
   1   8  13    2.88    0.82
   1   8  13    3.29    1.24
  -1  -8 -14  114.69    5.69
   1   8  14  106.99    5.84
   1   8  14  114.20    5.79
   1   8  14  114.54    5.69
  -1  -8 -14  107.58    5.66
   1   8  14  105.90    5.69
   1   8  14   99.10    5.78
   1   8  14  107.51    5.62
  -1  -9   8   -0.35    0.53
  -1  -9   7    3.33    0.77
   1   9  -7    1.88    0.60
   1   9  -7    4.04    0.87
  -1  -9   7    2.99    0.88
   1   9  -7    1.20    0.83
   1   9  -7    3.27    0.68
  -1  -9   7    3.11    0.85
   1   9  -7    2.19    0.84
   1   9  -6   51.90    3.21
  -1  -9   6   50.17    3.06
   1   9  -6   49.43    3.03
   1   9  -6   49.41    2.82
   1   9  -6   46.86    2.93
  -1  -9   6   50.68    3.12
   1   9  -6   49.36    2.92
   1   9  -6   52.95    3.17
   1   9  -5    6.90    1.40
  -1  -9   5    8.86    1.35
   1   9  -5    4.94    1.28
  -1  -9   5    9.35    1.32
   1   9  -5    8.15    1.22
  -1  -9   5    6.75    1.09
   1   9  -5    5.99    1.41
   1   9  -5    4.46    0.97
   1   9  -5    7.32    1.05
   1   9  -4   42.77    2.82
  -1  -9   4   44.01    3.13
   1   9  -4   45.54    3.25
  -1  -9   4   48.06    3.11
   1   9  -4   48.10    2.93
   1   9  -4   43.79    3.17
   1   9  -4   45.12    3.24
   1   9  -4   43.42    3.07
   1   9  -4   47.20    3.22
  -1  -9   4   49.57    2.98
   1   9  -3  184.83    9.54
  -1  -9   3  169.84    9.45
   1   9  -3  184.92    9.25
   1   9  -3  181.01    9.67
  -1  -9   3  174.77    9.42
  -1  -9   3  155.64    9.30
   1   9  -3  197.09    9.60
   1   9  -3  182.32    9.63
  -1  -9   3  182.93    9.33
   1   9  -3  179.92    9.55
   1   9  -3  163.66    9.29
   1   9  -2   15.83    1.63
  -1  -9   2   15.09    2.21
   1   9  -2   14.30    1.80
   1   9  -2   16.14    2.02
  -1  -9   2   17.08    1.88
   1   9  -2   14.84    1.78
  -1  -9   2   18.14    1.82
   1   9  -2   14.44    1.99
  -1  -9   2   20.28    1.92
  -1  -9   2   18.69    1.73
  -1  -9   2   17.32    1.46
   1   9  -2   14.91    1.96
   1   9  -1  151.02    8.68
  -1  -9   1  159.88    8.54
   1   9  -1  164.24    8.36
   1   9  -1  167.80    8.36
  -1  -9   1  159.65    8.62
  -1  -9   1  161.45    8.41
   1   9  -1  154.63    8.55
   1   9  -1  152.65    8.72
  -1  -9   1  116.86   10.80
  -1  -9   1  154.56    8.30
  -1  -9   1  158.65    8.58
  -1  -9   1  168.63    8.47
   1   9  -1  148.85    8.59
   1   9  -1  161.91    8.54
   1   9  -1  155.12   10.29
   1   9   0  103.83    6.19
  -1  -9   0  103.24    5.96
  -1  -9   0  112.11    5.94
   1   9   0  109.55    6.05
   1   9   0  113.42    6.04
   1   9   0  108.07    5.86
   1   9   0  115.77    5.92
  -1  -9   0   94.13    7.83
  -1  -9   0  101.90    6.05
   1   9   0  103.65    6.11
  -1  -9   0  108.95    6.14
   1   9   0  110.56    7.92
  -1  -9   0  106.96    5.86
   1   9   1   46.56    3.43
  -1  -9  -1   51.77    3.25
  -1  -9  -1   54.05    3.20
   1   9   1   48.71    3.29
   1   9   1   51.79    3.27
   1   9   1   55.55    3.61
   1   9   1   50.09    3.13
   1   9   1   53.41    3.18
  -1  -9  -1   47.41    5.00
  -1  -9  -1   51.15    3.17
  -1  -9  -1   52.74    3.36
  -1  -9  -1   56.06    3.74
  -1  -9  -1   52.40    3.42
   1   9   1   52.70    3.22
   1   9   1   49.36    4.88
  -1  -9  -2   75.30    4.93
  -1  -9  -2   89.24    4.97
   1   9   2   98.58    5.06
   1   9   2   90.15    5.00
  -1  -9  -2   95.05    5.05
   1   9   2   92.54    5.38
  -1  -9  -2   85.31    6.88
  -1  -9  -2   93.30    5.18
   1   9   2   84.48    5.06
  -1  -9  -2   97.12    5.12
   1   9   2   83.29    6.49
   1   9   2   88.83    6.82
   1   9   2   88.52    5.22
  -1  -9  -2   96.26    5.53
  -1  -9  -2   95.53    5.22
   1   9   3   18.95    1.99
   1   9   3   22.48    1.77
   1   9   3   21.21    1.73
  -1  -9  -3   23.86    1.83
   1   9   3   17.92    2.94
  -1  -9  -3   22.35    1.76
   1   9   3   21.35    2.32
  -1  -9  -3   19.65    3.22
  -1  -9  -3   20.00    4.17
  -1  -9  -3   20.96    1.65
   1   9   3   22.97    1.87
  -1  -9  -3   18.92    2.15
  -1  -9  -3   22.45    1.95
  -1  -9  -3   20.29    1.79
  -1  -9  -3   19.77    1.57
  -1  -9  -4    7.53    1.07
   1   9   4    5.98    1.13
   1   9   4    6.45    1.14
   1   9   4    3.15    2.07
  -1  -9  -4    6.63    1.14
   1   9   4    8.09    1.74
   1   9   4    6.12    1.23
  -1  -9  -4    4.56    2.11
  -1  -9  -4    8.41    3.99
  -1  -9  -4    5.34    1.17
   1   9   4    7.06    1.11
  -1  -9  -4    7.07    1.14
  -1  -9  -4    6.82    1.33
  -1  -9  -4    6.82    0.99
  -1  -9  -4    7.66    1.19
  -1  -9  -4    9.41    1.70
  -1  -9  -5   16.34    3.82
  -1  -9  -5   19.75    1.58
   1   9   5   19.69    1.70
  -1  -9  -5   18.78    1.72
   1   9   5   20.25    1.75
  -1  -9  -5   14.71    2.68
  -1  -9  -5   18.96    1.55
  -1  -9  -5   19.33    1.66
   1   9   5   19.11    3.05
  -1  -9  -5   22.68    4.38
  -1  -9  -5   16.32    1.75
  -1  -9  -5   16.97    2.04
   1   9   5   19.34    2.13
  -1  -9  -5   18.44    1.70
  -1  -9  -6   31.04    2.23
  -1  -9  -6   34.54    5.00
   1   9   6   40.43    2.88
   1   9   6   29.07    2.21
  -1  -9  -6   32.41    5.11
  -1  -9  -6   33.37    2.22
   1   9   6   29.85    2.61
  -1  -9  -6   34.35    2.35
  -1  -9  -6   31.24    2.39
   1   9   6   31.99    4.09
  -1  -9  -6   29.31    2.65
  -1  -9  -6   34.49    2.47
  -1  -9  -7   28.38    2.06
  -1  -9  -7   20.98    4.25
   1   9   7   26.24    2.11
   1   9   7   18.09    3.66
  -1  -9  -7   29.96    2.28
  -1  -9  -7   31.05    2.10
   1   9   7   26.76    2.37
  -1  -9  -7   31.69    2.22
  -1  -9  -7   27.92    2.01
   1   9   7   24.10    3.60
  -1  -9  -7   24.31    2.13
  -1  -9  -7   28.10    2.08
   1   9   7   31.45    2.67
  -1  -9  -7   27.71    4.92
  -1  -9  -8   26.55    1.99
   1   9   8   28.04    4.05
  -1  -9  -8   24.66    1.95
   1   9   8   23.34    4.02
  -1  -9  -8   27.21    2.15
   1   9   8   24.16    2.01
   1   9   8   25.21    2.45
  -1  -9  -8   24.28    2.06
   1   9   8   26.86    2.22
  -1  -9  -8   26.29    1.95
  -1  -9  -8   25.03    2.00
  -1  -9  -9   13.12    1.44
  -1  -9  -9   12.62    1.41
  -1  -9  -9   14.61    1.55
  -1  -9  -9    9.86    1.31
  -1  -9  -9   12.49    1.46
  -1  -9  -9   11.26    1.45
   1   9   9   11.85    1.48
   1   9   9   15.46    1.97
   1   9  10  325.66   14.74
   1   9  10  265.22   14.44
   1   9  10  249.11   14.40
  -1  -9 -10  300.06   14.52
  -1  -9 -10  298.51   14.52
  -1  -9 -10  289.13   14.48
  -1  -9 -10  294.31   14.52
  -1  -9 -10  253.04   14.35
  -1  -9 -10  307.20   14.51
   1   9  10  295.53   14.59
   1   9  11  102.86    5.36
   1   9  11   84.18    5.04
   1   9  11   82.31    5.01
  -1  -9 -11  100.71    5.13
  -1  -9 -11   92.32    5.08
  -1  -9 -11   99.56    5.17
  -1  -9 -11   94.96    5.11
  -1  -9 -11   91.77    5.09
   1   9  11   83.67    5.11
  -1  -9 -11   90.32    5.06
   1   9  12   43.36    2.97
  -1  -9 -12   45.79    2.64
  -1  -9 -12   39.91    2.63
  -1  -9 -12   40.34    2.59
   1   9  12   42.79    2.89
  -1  -9 -12   41.51    2.61
   1   9  12   36.77    2.53
   1   9  13   37.13    2.57
  -1  -9 -13   38.70    2.28
  -1  -9 -13   35.70    2.25
  -1  -9 -13   37.27    2.30
  -1  -9 -13   38.04    2.27
   1   9  13   35.80    2.24
   1   9  13   35.01    2.45
  -1  -9 -14   41.43    2.24
   1   9  14   42.53    2.19
   1   9  14   42.16    2.42
   1   9  14   41.47    2.24
  -1  -9 -14   41.82    2.23
  -1  -9 -14   30.46    2.43
   1   9  14   40.72    2.33
   1   9  14   30.07    2.29
   1  10  -6   -0.03    0.49
   1  10  -6    0.91    0.71
  -1 -10   6   -0.09    0.60
   1  10  -6    0.82    0.68
   1  10  -6   -0.16    0.69
  -1 -10   6    0.69    0.64
  -1 -10   5   22.26    1.74
  -1 -10   5   21.59    1.70
   1  10  -5   22.78    1.75
   1  10  -5   21.36    1.52
   1  10  -5   23.36    1.65
   1  10  -5   22.29    1.78
   1  10  -5   28.18    1.86
  -1 -10   4   46.36    3.11
   1  10  -4   47.44    3.16
   1  10  -4   51.93    3.27
   1  10  -4   52.51    3.23
  -1 -10   4   47.00    3.07
   1  10  -4   51.81    3.01
   1  10  -4   50.37    3.09
   1  10  -4   52.49    3.20
  -1 -10   4   50.54    2.99
  -1 -10   3    2.81    1.09
   1  10  -3    4.37    1.11
   1  10  -3    1.91    1.31
  -1 -10   3    4.16    1.21
   1  10  -3    4.31    1.24
   1  10  -3    2.80    1.24
  -1 -10   3    5.29    1.06
  -1 -10   3    2.80    1.29
   1  10  -3    3.61    1.20
   1  10  -2  105.09    5.42
   1  10  -2   90.23    5.15
  -1 -10   2   90.82    5.33
   1  10  -2   94.23    5.49
   1  10  -2   89.90    5.41
  -1 -10   2   97.33    5.24
  -1 -10   2   90.04    5.32
  -1 -10   2   93.09    5.41
   1  10  -2   89.40    5.40
   1  10  -2   96.04    5.34
   1  10  -2   87.98    5.24
   1  10  -1   21.37    2.19
  -1 -10   1   25.48    1.97
  -1 -10   1   23.58    2.03
   1  10  -1   18.38    2.15
  -1 -10   1   21.58    1.67
   1  10  -1   20.88    2.04
   1  10  -1   19.02    1.90
  -1 -10   1   19.02    2.08
   1  10  -1   20.35    1.82
   1  10  -1   20.94    2.19
  -1 -10   1   22.13    2.02
   1  10  -1   21.27    1.97
  -1 -10   1   28.01    1.95
   1  10   0   69.70    4.31
  -1 -10   0   70.79    4.17
   1  10   0   76.83    4.57
   1  10   0   74.34    4.28
   1  10   0   79.62    4.25
   1  10   0   73.97    4.21
  -1 -10   0   71.18    4.28
  -1 -10   0   67.65    4.35
  -1 -10   0   76.00    4.53
  -1 -10   0   70.91    4.14
   1  10   0   70.11    4.57
  -1 -10   0   71.58    4.26
   1  10   0   72.37    4.41
   1  10   1  189.22    9.94
   1  10   1  175.13    9.55
   1  10   1  181.61    9.58
   1  10   1  188.65    9.87
   1  10   1  184.13    9.75
   1  10   1  183.26    9.64
  -1 -10  -1  181.52    9.57
  -1 -10  -1  189.07    9.70
  -1 -10  -1  190.00   10.19
  -1 -10  -1  178.68    9.82
  -1 -10  -1  186.79    9.59
   1  10   1  188.52    9.99
  -1 -10  -1  181.50    9.63
  -1 -10  -1  184.29    9.78
   1  10   2   55.88    3.42
  -1 -10  -2   57.48    3.40
   1  10   2   57.78    3.42
   1  10   2   54.99    3.41
   1  10   2   53.23    3.57
   1  10   2   55.61    3.47
   1  10   2   54.20    3.72
  -1 -10  -2   45.18    5.00
  -1 -10  -2   64.58    3.58
  -1 -10  -2   58.29    3.98
  -1 -10  -2   54.22    3.60
  -1 -10  -2   53.20    3.55
  -1 -10  -2   54.38    3.41
   1  10   2   57.34    3.96
  -1 -10  -2   55.74    3.42
  -1 -10  -3    4.40    2.15
  -1 -10  -3    5.22    1.24
  -1 -10  -3    3.59    1.57
  -1 -10  -3    5.67    1.17
   1  10   3    3.46    1.15
  -1 -10  -3    5.11    1.31
  -1 -10  -3    3.55    0.98
   1  10   3    3.65    1.14
   1  10   3    4.19    1.12
   1  10   3    3.29    1.31
  -1 -10  -3    3.92    0.83
  -1 -10  -3    3.68    1.15
   1  10   4    2.97    1.27
   1  10   4    3.67    1.12
  -1 -10  -4    2.35    0.96
  -1 -10  -4    0.38    1.74
  -1 -10  -4    1.62    1.11
  -1 -10  -4    1.62    1.51
   1  10   4    3.10    1.75
  -1 -10  -4    2.49    0.83
  -1 -10  -4    1.81    1.21
  -1 -10  -4    1.48    1.18
   1  10   4    2.39    0.97
  -1 -10  -4    2.01    1.06
   1  10   5   36.62    2.60
   1  10   5   33.36    2.42
   1  10   5   38.37    2.50
  -1 -10  -5   33.84    2.38
  -1 -10  -5   34.34    2.50
  -1 -10  -5   33.61    2.62
  -1 -10  -5   33.58    2.87
  -1 -10  -5   35.44    2.32
   1  10   5   38.06    3.02
  -1 -10  -5   39.34    2.55
  -1 -10  -5   33.76    2.56
  -1 -10  -5   35.17    5.14
  -1 -10  -6    6.75    1.13
   1  10   6    5.42    1.19
   1  10   6    7.35    1.77
   1  10   6    6.49    1.23
  -1 -10  -6    9.77    1.47
  -1 -10  -6    5.95    1.04
  -1 -10  -6    6.37    1.29
  -1 -10  -6   10.90    1.37
  -1 -10  -6   10.09    1.78
   1  10   6    8.88    2.09
  -1 -10  -6    7.58    1.35
  -1 -10  -7   90.28    5.04
   1  10   7   95.71    5.49
  -1 -10  -7   92.55    5.01
  -1 -10  -7   92.95    5.23
  -1 -10  -7   92.32    5.31
  -1 -10  -7   81.87    5.44
   1  10   7   91.31    5.38
  -1 -10  -7   97.30    5.20
   1  10   7   88.53    5.10
  -1 -10  -7   89.80    5.07
  -1 -10  -8    2.58    1.00
   1  10   8    1.63    1.75
  -1 -10  -8    1.41    0.92
  -1 -10  -8    2.75    1.14
  -1 -10  -8    1.88    1.16
  -1 -10  -8   -0.26    1.22
   1  10   8    3.29    1.41
  -1 -10  -8    1.75    0.80
   1  10   8    2.11    1.08
  -1 -10  -8    2.75    1.02
   1  10   9   14.62    1.51
  -1 -10  -9   14.92    1.33
   1  10   9   12.65    1.63
  -1 -10  -9   10.75    1.55
  -1 -10  -9   12.32    1.51
  -1 -10  -9   13.90    1.54
  -1 -10  -9   14.58    1.44
  -1 -10  -9   11.07    1.24
   1  10   9   15.99    2.03
  -1 -10  -9   13.11    1.40
  -1 -10  -9   14.24    1.44
   1  10  10    1.46    1.03
  -1 -10 -10   -0.21    0.94
  -1 -10 -10   -0.38    1.02
   1  10  10    1.62    1.53
  -1 -10 -10   -0.63    0.90
  -1 -10 -10    0.29    0.88
   1  10  11   63.12    3.80
   1  10  11   52.98    3.47
  -1 -10 -11   65.11    3.57
  -1 -10 -11   65.09    3.52
  -1 -10 -11   61.02    3.49
  -1 -10 -11   58.43    3.48
   1  10  11   60.05    3.69
   1  10  11   63.25    3.85
  -1 -10 -12    5.18    0.94
  -1 -10 -12    4.13    0.82
  -1 -10 -12    3.14    0.85
   1  10  12    5.17    1.39
   1  10  12    2.95    0.84
  -1 -10 -13   23.74    1.57
   1  10  13   21.82    1.73
   1  10  13   22.11    1.47
   1  10  13   22.71    1.75
  -1 -10 -13   23.69    1.51
   1  11  -5    8.43    0.84
  -1 -11   5    8.46    0.76
   1  11  -5    9.13    0.88
   1  11  -5    7.53    0.79
   1  11  -5    7.28    0.64
   1  11  -4   40.69    2.36
   1  11  -4   42.53    2.46
   1  11  -4   43.56    2.58
  -1 -11   4   46.01    2.56
   1  11  -4   45.91    2.59
   1  11  -4   46.25    2.63
  -1 -11   4   36.03    2.47
   1  11  -4   43.89    2.56
   1  11  -3   23.38    1.73
   1  11  -3   21.67    1.65
   1  11  -3   25.58    1.79
  -1 -11   3   21.57    1.81
  -1 -11   3   19.13    1.65
  -1 -11   3   21.60    1.58
  -1 -11   3   22.83    1.73
   1  11  -3   25.55    1.85
   1  11  -3   22.62    1.72
   1  11  -2    6.61    1.25
  -1 -11   2    4.68    1.25
   1  11  -2    8.71    1.17
  -1 -11   2    5.79    1.05
  -1 -11   2    7.04    1.04
  -1 -11   2    7.73    1.23
   1  11  -2    5.70    1.25
  -1 -11   2    6.03    0.90
   1  11  -2    7.88    1.12
   1  11  -2    4.79    1.20
   1  11  -2    7.29    1.18
  -1 -11   2    7.35    1.15
  -1 -11   1   58.70    3.41
   1  11  -1   55.23    3.47
   1  11  -1   57.72    3.61
  -1 -11   1   53.60    3.43
   1  11  -1   55.17    3.51
   1  11  -1   57.09    3.60
  -1 -11   1   56.73    3.50
   1  11  -1   57.96    3.44
  -1 -11   1   56.72    3.28
  -1 -11   1   54.26    3.36
   1  11  -1   59.03    3.37
  -1 -11   1   53.29    3.56
   1  11  -1   56.83    3.41
  -1 -11   0  128.73    6.85
   1  11   0  129.39    6.84
  -1 -11   0  127.06    6.73
   1  11   0  119.46    6.97
   1  11   0  131.09    6.79
  -1 -11   0  126.19    7.03
  -1 -11   0  120.24    6.88
   1  11   0  124.95    6.99
  -1 -11   0  127.51    6.84
   1  11   0  133.99    6.94
   1  11   0  125.48    6.79
   1  11   1   20.17    1.73
  -1 -11  -1   20.98    1.70
   1  11   1   23.58    1.87
   1  11   1   21.66    1.80
   1  11   1   22.38    2.02
   1  11   1   23.20    2.28
  -1 -11  -1   20.22    1.63
   1  11   1   24.65    2.18
  -1 -11  -1   22.37    2.43
  -1 -11  -1   20.68    1.87
  -1 -11  -1   25.29    1.90
   1  11   1   18.19    1.91
   1  11   1   19.35    1.83
  -1 -11  -1   17.41    1.98
  -1 -11  -2    6.46    1.05
   1  11   2    7.15    1.20
   1  11   2    6.47    1.22
  -1 -11  -2    4.07    1.04
   1  11   2    4.41    1.23
   1  11   2    4.90    1.50
  -1 -11  -2    7.25    1.80
  -1 -11  -2    3.54    1.14
   1  11   2    4.92    1.71
  -1 -11  -2    5.93    1.25
   1  11   2    6.50    1.13
  -1 -11  -2    3.73    1.37
  -1 -11  -3   80.57    4.81
  -1 -11  -3   80.71    5.07
  -1 -11  -3   83.63    4.66
   1  11   3   89.37    4.89
   1  11   3   81.25    4.58
   1  11   3   76.88    4.53
   1  11   3   75.65    4.63
  -1 -11  -3   82.98    4.58
  -1 -11  -3   79.57    4.52
  -1 -11  -3   80.41    4.69
   1  11   3   72.62    4.80
  -1 -11  -4    7.50    1.66
  -1 -11  -4    6.99    1.44
   1  11   4    8.37    1.43
   1  11   4    5.30    1.23
   1  11   4    4.98    1.20
  -1 -11  -4    5.17    1.28
   1  11   4    6.77    1.16
  -1 -11  -4    7.44    1.22
   1  11   4    8.49    1.94
  -1 -11  -4    6.96    1.13
  -1 -11  -4    6.27    1.26
   1  11   4    6.85    1.90
   1  11   5   13.16    1.62
   1  11   5   15.33    1.56
  -1 -11  -5   12.88    1.66
   1  11   5   14.61    2.09
  -1 -11  -5   16.63    1.60
  -1 -11  -5   18.49    2.07
  -1 -11  -5   15.71    1.73
  -1 -11  -5   17.02    1.64
  -1 -11  -5   14.13    1.45
  -1 -11  -5   14.50    1.29
   1  11   5   17.63    2.25
   1  11   6    0.17    0.99
   1  11   6   -0.08    1.01
   1  11   6    0.39    1.06
  -1 -11  -6    1.05    1.16
  -1 -11  -6    0.43    1.01
  -1 -11  -6    0.93    1.12
  -1 -11  -6    0.47    0.71
  -1 -11  -6   -0.30    0.90
  -1 -11  -6   -1.52    1.43
   1  11   6    1.12    1.49
  -1 -11  -6   -0.34    1.03
  -1 -11  -7    4.03    1.46
  -1 -11  -7    7.27    1.11
  -1 -11  -7    6.08    1.25
  -1 -11  -7    4.98    1.23
   1  11   7    5.03    1.58
   1  11   7    5.88    1.20
   1  11   7    6.38    1.19
  -1 -11  -7    6.77    1.36
  -1 -11  -7    5.66    0.94
   1  11   7    4.01    1.93
  -1 -11  -8   21.00    1.64
  -1 -11  -8   20.55    1.71
  -1 -11  -8   23.99    1.93
  -1 -11  -8   21.31    1.84
   1  11   8   26.02    2.15
   1  11   8   21.27    1.84
   1  11   8   21.23    1.79
   1  11   8   25.62    2.42
  -1 -11  -8   20.12    2.07
  -1 -11  -9    0.74    0.86
   1  11   9    1.72    0.99
  -1 -11  -9    1.52    1.04
   1  11   9    0.24    1.13
   1  11   9    3.54    1.52
   1  11   9   -0.35    1.55
   1  11  10   -2.41    1.46
   1  11  10   -0.53    1.40
  -1 -11 -10   -0.55    0.95
   1  11  10   -0.49    0.86
   1  11  10   -0.54    1.43
  -1 -11 -10    0.20    0.89
  -1 -11 -10   -0.30    0.76
  -1 -11 -11   63.57    3.49
   1  11  11   62.20    3.49
   1  11  11   64.96    3.67
   1  11  11   59.82    3.74
   1  11  12    1.85    1.05
   1  11  12    3.51    0.88
   1  11  12    3.28    0.68
   1  11  12    2.36    0.72
  -1 -11 -12    3.46    1.44
   1  11  12    0.89    1.04
   1  11  13   46.27    2.32
   1  11  13   43.09    2.45
   1  12  -3    2.32    0.65
   1  12  -3    2.56    0.65
  -1 -12   3    2.38    0.59
   1  12  -3    2.99    0.60
  -1 -12   3    2.42    0.65
   1  12  -3    2.70    0.57
   1  12  -3    2.17    0.50
   1  12  -2   14.91    1.18
   1  12  -2   14.00    1.16
   1  12  -2   13.88    1.22
   1  12  -2   14.45    1.28
  -1 -12   2   14.50    1.21
   1  12  -2   14.12    1.23
  -1 -12   2   14.69    1.29
   1  12  -2   12.12    1.04
   1  12  -1   22.40    1.69
   1  12  -1   20.81    1.54
   1  12  -1   21.77    1.61
   1  12  -1   22.57    1.70
  -1 -12   1   17.85    1.57
  -1 -12   1   20.03    1.50
  -1 -12   1   21.84    1.69
  -1 -12   1   18.02    1.49
   1  12  -1   22.44    1.56
   1  12   0   80.96    4.46
  -1 -12   0   78.99    4.47
   1  12   0   84.43    4.54
   1  12   0   80.65    4.57
   1  12   0   84.68    4.63
  -1 -12   0   86.85    4.67
   1  12   0   79.60    4.46
  -1 -12   0   80.20    4.47
   1  12   1   26.74    2.17
   1  12   1   29.26    1.99
  -1 -12  -1   25.71    1.96
   1  12   1   26.67    1.95
   1  12   1   29.90    2.28
  -1 -12  -1   27.20    1.83
   1  12   1   27.63    1.89
  -1 -12  -1   32.88    2.05
   1  12   1   29.56    2.12
  -1 -12  -1   26.23    2.14
  -1 -12  -1   28.54    2.46
  -1 -12  -2   16.88    1.77
  -1 -12  -2   17.03    2.05
   1  12   2   18.93    1.81
   1  12   2   19.11    1.60
   1  12   2   19.08    1.61
  -1 -12  -2   17.69    1.44
   1  12   2   19.79    1.95
   1  12   2   17.57    1.64
  -1 -12  -2   19.26    1.64
  -1 -12  -3   47.28    3.26
  -1 -12  -3   45.15    2.95
   1  12   3   42.99    2.91
   1  12   3   44.66    2.75
   1  12   3   44.11    2.74
  -1 -12  -3   40.17    2.63
  -1 -12  -3   44.76    2.66
   1  12   3   41.80    3.06
   1  12   3   41.03    2.97
   1  12   3   42.41    2.79
  -1 -12  -3   45.09    2.81
  -1 -12  -4   61.44    4.00
  -1 -12  -4   59.66    3.73
   1  12   4   67.20    3.73
   1  12   4   56.78    3.53
   1  12   4   60.24    3.54
  -1 -12  -4   60.23    3.47
  -1 -12  -4   62.75    3.53
   1  12   4   54.68    3.75
   1  12   4   60.55    3.54
  -1 -12  -4   60.50    3.69
  -1 -12  -4   59.86    3.59
  -1 -12  -5   15.99    1.68
  -1 -12  -5   17.21    1.94
   1  12   5   12.17    1.52
   1  12   5   18.54    1.58
   1  12   5   17.37    1.59
  -1 -12  -5   14.38    1.40
   1  12   5   17.93    1.99
  -1 -12  -5   19.23    1.55
   1  12   5   14.26    1.96
  -1 -12  -5   15.51    1.64
  -1 -12  -5   16.27    1.57
  -1 -12  -6    2.99    1.13
  -1 -12  -6    1.17    1.28
  -1 -12  -6    3.02    1.16
  -1 -12  -6    2.23    0.92
   1  12   6    0.10    1.39
   1  12   6    1.82    1.62
   1  12   6    2.22    0.95
   1  12   6    2.63    1.01
   1  12   6    2.14    1.06
  -1 -12  -6    2.76    0.90
  -1 -12  -6    1.88    1.01
  -1 -12  -7   68.29    4.45
  -1 -12  -7   82.64    4.37
  -1 -12  -7   69.92    4.20
   1  12   7   70.86    4.20
  -1 -12  -7   75.62    4.26
  -1 -12  -7   74.05    4.16
   1  12   8   33.09    2.37
  -1 -12  -8   34.91    2.19
   1  12   8   35.65    2.57
   1  12   8   28.39    2.29
   1  12   8   28.17    2.11
  -1 -12  -8   31.38    2.07
  -1 -12  -8   31.76    2.23
  -1 -12  -9    3.75    0.94
   1  12   9    2.01    1.04
   1  12   9    0.85    1.34
  -1 -12  -9    3.94    1.31
   1  12   9    2.17    0.89
  -1 -12  -9    3.04    0.74
   1  12   9    1.99    1.25
   1  12  10    2.34    0.80
   1  12  10    3.13    1.20
   1  12  10    2.85    1.16
  -1 -12 -10    2.04    1.28
  -1 -12 -10    1.42    0.78
   1  12  11   46.16    2.57
   1  12  11   47.85    2.71
   1  12  11   38.25    2.62
   1  12  11   47.29    2.73
  -1 -12 -11   54.45    2.65
  -1 -12 -11   39.28    2.74
   1  13  -1    3.73    0.58
   1  13   0   13.39    1.00
  -1 -13   0   12.48    1.10
   1  13   0   13.93    1.09
  -1 -13   0   12.45    1.07
   1  13   1   31.33    1.94
   1  13   1   27.06    1.76
   1  13   1   27.79    1.84
  -1 -13  -1   26.59    1.87
  -1 -13  -1   27.14    1.72
   1  13   2    4.36    1.18
  -1 -13  -2    3.22    0.76
   1  13   2    2.51    0.92
   1  13   2    4.12    0.82
  -1 -13  -2    1.80    0.84
   1  13   2    2.91    0.79
   1  13   2    1.84    1.02
  -1 -13  -3   94.51    5.32
  -1 -13  -3   93.31    5.13
   1  13   3   93.01    5.18
   1  13   3  100.38    5.22
   1  13   3   93.82    4.99
   1  13   3   91.53    5.00
   1  13   3   94.75    5.12
  -1 -13  -3   93.81    5.01
  -1 -13  -4    1.97    0.82
   1  13   4    1.00    1.08
   1  13   4    1.41    0.89
   1  13   4    0.62    0.83
   1  13   4    3.37    0.85
  -1 -13  -4    1.27    0.90
  -1 -13  -4    2.29    0.92
  -1 -13  -4    1.73    1.13
  -1 -13  -5   48.45    3.04
  -1 -13  -5   46.71    2.87
   1  13   5   47.65    2.75
   1  13   5   46.10    2.73
   1  13   5   44.03    2.90
   1  13   5   48.02    3.00
   1  13   5   46.56    2.79
  -1 -13  -5   46.23    2.83
  -1 -13  -5   45.18    2.75
  -1 -13  -6    5.31    1.17
   1  13   6    4.90    1.33
   1  13   6    6.34    1.45
   1  13   6    5.48    0.93
   1  13   6    4.75    0.91
   1  13   6    5.49    1.28
   1  13   6    4.79    0.85
  -1 -13  -6    5.78    0.98
  -1 -13  -6    6.24    0.93
  -1 -13  -7    0.53    0.73
   1  13   7   -0.24    1.19
   1  13   7   -0.73    1.09
   1  13   7    1.27    0.79
   1  13   7    1.26    0.76
  -1 -13  -7    0.48    0.78
  -1 -13  -7    0.91    0.71
   1  13   7    0.79    1.21
  -1 -13  -8    0.19    0.69
   1  13   8    0.90    0.92
   1  13   8   -0.44    0.68
   1  13   8    0.18    0.72
  -1 -13  -8   -0.09    0.67
   1  13   8    0.20    1.00
   1  13   9    0.19    0.61
   1  13   9    0.66    0.65
   1  13   9   -0.62    0.74
   1  13   9   -0.34    0.99
  -1 -13  -9    0.08    0.59
   1  13  10    2.47    0.52
   1  13  10    3.36    0.86
   1  14   3    0.13    0.43
   1  14   3    0.84    0.77
   1  14   4   -0.06    0.52
  -1 -14  -4   -0.54    0.52
   1  14   4    0.16    0.70
   1  14   4    0.39    0.80
  -1 -14  -5   12.28    1.03
   1  14   5   11.74    1.24
   1  14   6    1.42    0.53
  -1 -14  -6    1.78    0.54
   1  14   6    1.13    0.81
   1  14   6    1.64    0.77
   1  14   7   82.12    4.17
   1  14   7   79.63    4.15
   2 -13  -6   39.66    2.38
  -2  13   5   11.44    1.03
  -2  13   4    1.56    0.78
   2 -13  -4    3.87    0.78
  -2  12  10   28.96    1.69
  -2  12   9    1.01    0.66
   2 -12  -9    0.22    0.55
  -2  12   9   -0.70    0.99
   2 -12  -9   -0.71    0.85
  -2  12   9    2.46    0.90
   2 -12  -9    0.25    0.61
   2 -12  -9    0.24    0.59
  -2  12   8   59.28    3.20
  -2  12   8   63.49    3.29
  -2  12   8   60.95    3.49
   2 -12  -8   61.57    3.31
   2 -12  -8   55.99    3.52
   2 -12  -8   63.97    3.31
  -2  12   8   53.98    3.41
   2 -12  -8   55.71    3.29
  -2  12   8   56.55    3.38
   2 -12  -8   59.69    3.26
  -2  12   7    1.87    0.79
  -2  12   7    3.33    1.22
  -2  12   7    2.64    1.18
   2 -12  -7    1.75    0.68
   2 -12  -7    0.71    0.73
  -2  12   7    1.14    1.10
  -2  12   7    0.41    0.65
  -2  12   7    1.82    0.80
   2 -12  -7    0.97    0.76
   2 -12  -7    1.26    1.14
  -2  12   6    1.05    1.09
   2 -12  -6    0.55    0.73
   2 -12  -6    0.81    0.74
  -2  12   6    0.20    1.31
  -2  12   6    0.04    0.69
  -2  12   6    0.36    0.79
  -2  12   6    0.63    0.88
   2 -12  -6   -0.10    1.17
   2 -12  -6    0.84    0.70
  -2  12   5   81.17    4.97
  -2  12   5   90.65    5.11
   2 -12  -5   93.46    4.95
   2 -12  -5   94.11    4.93
  -2  12   5  100.08    5.17
  -2  12   5   94.74    5.05
   2 -12  -5   86.14    4.89
  -2  12   5   83.48    4.90
  -2  12   5   92.10    4.85
  -2  12   5  102.32    4.94
   2 -12  -5   95.33    4.95
  -2  12   4   10.17    1.41
   2 -12  -4   10.69    1.56
  -2  12   4   11.54    1.51
   2 -12  -4   11.32    1.15
   2 -12  -4   10.95    1.16
  -2  12   4    9.74    1.17
   2 -12  -4   11.66    1.14
  -2  12   4   11.32    1.14
  -2  12   4    9.85    1.04
  -2  12   4    9.44    1.29
   2 -12  -4   11.89    1.17
  -2  12   3    7.51    1.16
  -2  12   3    6.78    1.20
   2 -12  -3    6.66    0.86
   2 -12  -3    8.18    0.98
   2 -12  -3    7.47    1.39
  -2  12   3    6.96    0.89
   2 -12  -3    5.69    0.94
  -2  12   3    7.43    1.44
  -2  12   3    6.34    1.00
   2 -12  -3    7.28    0.97
   2 -12  -3    7.59    1.00
   2 -12  -2   10.11    1.02
  -2  12   2    8.77    0.99
   2 -12  -2    9.17    0.94
   2 -12  -2   11.54    1.08
  -2  12   2   11.11    1.44
  -2  12   2    9.14    0.95
  -2  12   2   10.85    1.38
  -2  12   2    9.39    1.13
   2 -12  -2   10.27    1.02
   2 -12  -2    8.54    1.01
   2 -12  -2   11.02    1.40
   2 -12  -1    0.66    0.66
   2 -12  -1    0.09    0.60
  -2  12   1    0.36    0.57
   2 -12  -1   -0.04    0.55
  -2  12   1    1.56    0.80
   2 -12  -1   -0.08    0.58
   2 -12  -1    0.28    0.62
  -2  12   1   -0.17    0.75
  -2  12   1    0.19    0.65
  -2  12   1   -0.29    1.09
  -2  12   0   31.39    1.90
  -2  12   0   33.15    1.91
  -2  12   0   28.51    1.77
   2 -12   0   27.03    1.82
  -2  12   0   35.82    1.97
  -2  12   0   27.54    1.95
   2 -12   0   34.90    1.85
  -2  11  11   61.02    3.63
   2 -11 -11   63.52    3.48
   2 -11 -11   64.66    3.50
  -2  11  11   70.94    3.56
   2 -11 -10    5.97    0.84
   2 -11 -10    4.12    1.16
   2 -11 -10    5.89    0.91
   2 -11 -10    5.65    0.89
  -2  11  10    7.30    1.14
   2 -11 -10    6.20    0.91
  -2  11  10    5.43    1.35
  -2  11  10    7.12    1.02
   2 -11  -9   -0.17    0.73
  -2  11   9    0.08    1.21
   2 -11  -9    0.41    1.21
   2 -11  -9    0.85    0.85
   2 -11  -9   -1.12    0.81
  -2  11   9   -0.31    0.92
  -2  11   9    0.06    0.88
   2 -11  -9    0.82    0.87
   2 -11  -8    1.64    0.83
  -2  11   8    0.61    1.31
   2 -11  -8    5.34    1.50
   2 -11  -8    2.66    0.99
  -2  11   8    0.84    1.28
  -2  11   8    1.16    0.89
   2 -11  -8    1.49    0.88
  -2  11   8    1.44    0.99
  -2  11   8    1.18    0.83
  -2  11   8    0.62    1.45
   2 -11  -7   48.77    2.79
  -2  11   7   40.49    3.03
   2 -11  -7   44.43    2.81
   2 -11  -7   41.70    3.23
   2 -11  -7   44.34    2.73
  -2  11   7   42.97    3.07
  -2  11   7   38.13    2.78
   2 -11  -7   47.96    2.77
  -2  11   7   46.23    2.81
  -2  11   7   43.37    2.68
  -2  11   7   43.34    3.07
   2 -11  -6   38.79    2.56
  -2  11   6   37.70    2.89
   2 -11  -6   45.78    3.20
   2 -11  -6   41.11    2.58
  -2  11   6   38.61    2.54
  -2  11   6   36.81    2.95
  -2  11   6   38.76    2.68
   2 -11  -6   39.76    2.53
  -2  11   6   39.05    2.48
  -2  11   6   38.10    2.60
  -2  11   6   38.55    2.82
   2 -11  -5    6.91    1.18
   2 -11  -5    7.10    1.07
  -2  11   5    8.28    1.56
  -2  11   5    5.61    1.12
   2 -11  -5    5.47    1.15
   2 -11  -5    7.21    1.10
  -2  11   5    7.05    1.87
  -2  11   5    5.33    1.18
  -2  11   5    6.11    1.07
  -2  11   5    7.85    1.39
  -2  11   4   24.31    2.01
  -2  11   4   18.56    1.62
  -2  11   4   20.50    1.72
  -2  11   4   19.47    1.65
   2 -11  -4   23.00    1.81
   2 -11  -4   18.17    1.75
  -2  11   4   19.64    2.10
   2 -11  -4   21.12    2.31
   2 -11  -4   21.62    1.69
  -2  11   4   20.71    1.84
   2 -11  -4   19.78    1.76
   2 -11  -4   19.06    1.73
   2 -11  -4   19.61    1.65
  -2  11   3   30.35    2.30
  -2  11   3   30.42    2.02
  -2  11   3   28.82    2.07
  -2  11   3   30.69    2.59
  -2  11   3   27.74    2.10
   2 -11  -3   30.95    2.17
   2 -11  -3   27.53    2.12
  -2  11   3   27.41    2.35
   2 -11  -3   27.28    2.06
   2 -11  -3   30.95    2.68
  -2  11   3   28.19    2.19
   2 -11  -3   27.74    2.11
   2 -11  -3   26.32    2.06
   2 -11  -3   27.37    2.00
   2 -11  -2   12.05    1.30
  -2  11   2   10.27    1.20
  -2  11   2   11.20    1.29
  -2  11   2   11.24    1.84
  -2  11   2    9.56    1.30
  -2  11   2   10.84    1.30
   2 -11  -2   12.87    1.38
  -2  11   2   10.20    1.51
   2 -11  -2   10.34    1.81
   2 -11  -2   10.09    1.30
   2 -11  -2    9.94    1.28
  -2  11   2   10.45    1.38
   2 -11  -2   10.37    1.18
   2 -11  -2   10.51    1.29
   2 -11  -1   -0.41    0.87
  -2  11   1    0.23    0.84
  -2  11   1   -0.07    1.32
  -2  11   1    1.26    0.96
  -2  11   1    1.25    1.11
   2 -11  -1    0.82    0.94
   2 -11  -1   -0.18    0.74
  -2  11   1    1.75    1.50
   2 -11  -1    1.18    1.38
  -2  11   1   -1.12    0.99
  -2  11   1    0.51    1.08
   2 -11  -1   -0.98    0.95
   2 -11  -1    0.56    0.88
   2 -11  -1    0.22    0.85
   2 -11   0    7.78    1.10
  -2  11   0   10.06    1.58
   2 -11   0    6.21    1.43
   2 -11   0    7.50    1.09
  -2  11   0    7.68    1.22
   2 -11   0    6.43    1.05
   2 -11   0    8.24    1.08
  -2  11   0    7.13    0.99
  -2  11   0    7.43    1.17
  -2  11   0    5.17    1.04
  -2  11   0    7.41    1.19
   2 -11   0    6.57    1.01
   2 -11   1   38.41    2.33
   2 -11   1   38.83    2.39
   2 -11   1   35.73    2.38
  -2  11  -1   38.80    2.45
   2 -11   1   40.32    2.37
  -2  11  -1   37.11    2.30
  -2  11  -1   39.64    2.54
  -2  11  -1   42.92    2.46
  -2  11  -1   39.06    2.50
   2 -11   2    0.19    0.61
  -2  11  -2    0.06    0.75
  -2  11  -2   -0.19    0.89
  -2  11  -2    0.11    0.59
  -2  11  -2    0.48    0.73
   2 -11   2    0.84    0.69
   2 -11   2    0.67    0.61
  -2  11  -2    0.21    0.71
  -2  11  -3   14.65    1.08
   2 -11   3   14.55    0.97
   2 -11   3   11.16    0.95
   2 -11   3   11.16    0.97
  -2  11  -3   13.71    1.06
  -2  10  13    9.30    0.81
  -2  10  12   24.42    1.88
   2 -10 -12   25.65    1.67
   2 -10 -12   26.26    1.65
  -2  10  12   30.44    1.77
   2 -10 -12   26.99    1.69
  -2  10  12   22.35    1.82
   2 -10 -12   25.33    1.65
   2 -10 -11    3.85    0.83
   2 -10 -11    1.42    1.05
   2 -10 -11    2.94    0.82
   2 -10 -11    1.22    0.82
   2 -10 -11    1.86    0.83
  -2  10  11    4.13    0.98
   2 -10 -11    3.44    0.87
  -2  10  11    2.95    1.35
  -2  10  11    2.59    1.18
   2 -10 -10    2.09    0.87
   2 -10 -10    2.02    0.90
  -2  10  10   -0.16    1.18
   2 -10 -10    2.80    1.34
   2 -10 -10    1.57    0.89
   2 -10 -10    1.45    0.95
   2 -10 -10    1.70    0.95
  -2  10  10    2.30    1.07
   2 -10 -10    2.32    0.95
  -2  10  10    1.81    1.54
  -2  10  10    1.24    1.22
   2 -10  -9    9.96    1.24
  -2  10   9    8.47    1.59
   2 -10  -9   10.39    1.29
   2 -10  -9    8.69    1.69
   2 -10  -9    9.83    1.28
   2 -10  -9    9.04    1.26
   2 -10  -9    9.41    1.34
  -2  10   9   10.43    1.44
   2 -10  -9   10.91    1.31
  -2  10   9   10.68    1.89
  -2  10   9    8.56    1.51
   2 -10  -8   21.46    1.69
  -2  10   8   20.52    2.15
   2 -10  -8   17.83    1.72
   2 -10  -8   18.86    1.68
   2 -10  -8   15.94    2.25
   2 -10  -8   19.36    1.66
  -2  10   8   19.58    1.85
   2 -10  -8   21.35    1.73
  -2  10   8   19.21    2.02
  -2  10   8   17.86    1.72
  -2  10   8   15.56    1.80
   2 -10  -7    1.14    1.02
  -2  10   7    0.66    1.60
   2 -10  -7    1.03    0.96
   2 -10  -7   -0.75    1.56
   2 -10  -7    0.78    1.08
   2 -10  -7    0.17    0.93
  -2  10   7   -0.96    1.68
  -2  10   7    1.63    1.27
  -2  10   7    1.00    1.19
   2 -10  -7   -0.08    1.02
  -2  10   7    3.78    1.82
  -2  10   7    0.30    1.09
  -2  10   7    0.56    1.07
   2 -10  -6  101.47    5.31
  -2  10   6   95.46    5.59
   2 -10  -6   97.21    5.35
   2 -10  -6   88.81    5.18
   2 -10  -6   96.42    5.91
   2 -10  -6   87.66    5.22
   2 -10  -6   91.42    5.26
  -2  10   6   88.69    5.25
  -2  10   6  102.42    5.63
  -2  10   6   91.03    5.26
   2 -10  -6   94.55    5.25
  -2  10   6   98.71    5.53
  -2  10   6   96.14    5.40
   2 -10  -5   22.18    2.00
   2 -10  -5   22.56    1.89
   2 -10  -5   25.30    2.02
  -2  10   5   28.56    2.13
   2 -10  -5   24.06    2.04
  -2  10   5   29.20    2.74
  -2  10   5   23.95    1.97
  -2  10   5   25.98    2.10
   2 -10  -5   25.48    2.00
  -2  10   5   24.95    2.43
  -2  10   5   28.77    2.27
  -2  10   4   71.51    4.30
  -2  10   4   63.80    4.05
   2 -10  -4   71.57    4.15
  -2  10   4   78.14    4.51
   2 -10  -4   65.52    3.94
   2 -10  -4   64.79    4.07
   2 -10  -4   67.33    4.65
  -2  10   4   75.28    4.24
   2 -10  -4   67.06    4.11
  -2  10   4   79.45    4.62
   2 -10  -4   68.11    4.06
  -2  10   4   71.88    4.03
  -2  10   4   70.48    4.10
  -2  10   4   63.22    4.22
  -2  10   3    8.99    1.51
  -2  10   3   13.46    1.43
  -2  10   3    9.49    1.33
  -2  10   3    9.67    1.41
   2 -10  -3   10.83    1.48
  -2  10   3    9.60    1.80
   2 -10  -3   13.07    2.10
   2 -10  -3   11.72    1.45
  -2  10   3    9.36    1.47
   2 -10  -3   11.35    1.54
  -2  10   3    8.39    1.64
  -2  10   3   11.55    1.42
   2 -10  -3    9.83    1.36
   2 -10  -3    9.21    1.35
  -2  10   2    9.84    1.43
  -2  10   2    9.58    1.30
  -2  10   2   11.08    1.44
   2 -10  -2   11.15    1.50
  -2  10   2    7.15    1.67
   2 -10  -2   11.55    2.04
  -2  10   2    9.77    2.00
  -2  10   2    9.03    1.44
  -2  10   2   12.51    1.59
   2 -10  -2   10.68    1.44
   2 -10  -2   10.56    1.47
   2 -10  -2   11.14    1.43
   2 -10  -1  105.33    6.05
  -2  10   1  103.44    6.08
   2 -10  -1  108.00    6.02
   2 -10  -1  114.85    6.55
   2 -10  -1  105.14    6.04
  -2  10   1  113.15    6.23
  -2  10   1  112.54    6.12
  -2  10   1  108.85    6.07
  -2  10   1  113.74    5.95
  -2  10   1  107.08    5.88
  -2  10   1  106.39    6.17
  -2  10   1  115.99    6.19
   2 -10  -1  107.74    6.07
  -2  10   0   24.96    2.09
  -2  10   0   21.28    1.77
  -2  10   0   27.37    2.04
   2 -10   0   18.94    1.83
   2 -10   0   24.01    2.00
   2 -10   0   21.51    1.87
   2 -10   0   23.39    2.35
   2 -10   0   20.19    1.88
  -2  10   0   21.22    2.17
  -2  10   0   25.64    2.04
  -2  10   0   20.62    2.01
   2 -10   0   19.71    1.91
  -2  10   0   24.45    1.99
   2 -10   1   71.93    4.13
  -2  10  -1   72.06    4.33
  -2  10  -1   75.59    4.26
  -2  10  -1   69.49    4.06
  -2  10  -1   78.45    4.33
   2 -10   1   73.92    4.18
   2 -10   1   69.78    4.21
   2 -10   1   68.70    4.14
   2 -10   1   79.41    4.63
   2 -10   1   75.03    4.25
  -2  10  -1   72.05    4.28
   2 -10   1   64.53    4.17
  -2  10  -1   77.32    4.34
  -2  10  -2   10.89    1.56
  -2  10  -2   13.02    1.45
   2 -10   2   11.75    1.28
   2 -10   2   11.88    1.36
  -2  10  -2   11.73    1.47
   2 -10   2   11.57    1.30
  -2  10  -2   11.55    1.22
  -2  10  -2   10.42    1.31
  -2  10  -2   12.22    1.43
  -2  10  -2   11.79    1.46
   2 -10   2   11.30    1.34
   2 -10   2   10.93    1.24
  -2  10  -3   57.33    3.39
   2 -10   3   64.31    3.42
   2 -10   3   55.46    3.37
  -2  10  -3   53.60    3.31
   2 -10   3   57.32    3.28
  -2  10  -3   62.20    3.47
  -2  10  -3   55.95    3.25
  -2  10  -3   60.08    3.44
   2 -10   3   60.07    3.34
   2 -10   3   58.73    3.29
   2 -10   4   73.39    4.00
  -2  10  -4   75.47    4.08
   2 -10   4   71.65    4.01
   2 -10   4   76.57    3.98
   2 -10   4   76.06    3.94
   2 -10   4   69.14    3.99
   2 -10   5   28.54    1.67
   2 -10   5   25.46    1.67
  -2  10  -5   27.82    1.68
   2 -10   5   29.17    1.64
   2  -9 -13    3.94    0.74
  -2   9  13    4.02    1.04
   2  -9 -13    4.25    0.67
  -2   9  13    6.11    0.88
  -2   9  12   47.77    2.99
  -2   9  12   48.46    2.84
  -2   9  12   46.25    2.93
  -2   9  12   48.32    2.96
   2  -9 -12   41.17    2.76
   2  -9 -12   51.10    2.82
   2  -9 -12   45.30    2.75
   2  -9 -12   46.00    2.72
   2  -9 -11   12.44    1.34
   2  -9 -11   14.11    1.27
  -2   9  11   16.55    1.87
  -2   9  11   11.90    1.71
   2  -9 -11   14.72    1.43
   2  -9 -11   12.15    1.37
   2  -9 -11   11.91    1.42
   2  -9 -11   16.59    1.45
  -2   9  11   14.90    1.53
   2  -9 -11   13.49    1.40
  -2   9  11   14.11    1.79
   2  -9 -10   17.40    1.49
  -2   9  10   17.26    2.08
  -2   9  10   17.32    1.90
   2  -9 -10   18.62    1.63
   2  -9 -10   14.91    1.52
  -2   9  10   14.04    1.67
  -2   9  10   15.65    1.80
   2  -9 -10   16.64    1.62
   2  -9 -10   16.43    1.54
  -2   9  10   13.63    1.91
   2  -9 -10   13.68    1.59
   2  -9 -10   16.94    1.63
  -2   9   9  502.41   25.06
  -2   9   9  525.75   25.09
   2  -9  -9  503.07   25.00
   2  -9  -9  488.09   24.94
   2  -9  -9  489.55   24.94
  -2   9   9  551.56   25.21
  -2   9   9  456.23   25.00
   2  -9  -9  493.75   24.99
  -2   9   9  495.48   25.15
   2  -9  -9  504.12   25.03
   2  -9  -9  488.13   24.99
   2  -9  -9  527.59   25.10
  -2   9   8    7.93    1.70
  -2   9   8    7.82    1.31
  -2   9   8    9.65    1.50
   2  -9  -8    7.70    1.16
  -2   9   8    8.16    1.46
  -2   9   8    6.04    2.04
  -2   9   8    6.34    1.59
   2  -9  -8    6.36    1.30
  -2   9   8    7.61    1.77
   2  -9  -8    6.64    1.17
   2  -9  -8    9.87    1.37
   2  -9  -8    8.68    1.28
   2  -9  -8    8.26    1.33
   2  -9  -8    7.77    1.30
  -2   9   7    1.26    1.55
   2  -9  -7    2.91    1.10
   2  -9  -7    2.62    1.17
   2  -9  -7    3.79    1.12
  -2   9   7    3.07    1.65
   2  -9  -7    4.02    1.15
   2  -9  -7    3.22    1.06
  -2   9   7    3.21    1.49
  -2   9   7    2.82    1.18
  -2   9   7    3.04    1.21
  -2   9   6    4.68    1.69
   2  -9  -6    1.65    1.06
  -2   9   6    3.29    1.10
   2  -9  -6    2.13    1.18
   2  -9  -6    3.42    1.09
   2  -9  -6    2.66    1.12
  -2   9   6    3.70    1.80
   2  -9  -6    3.83    1.13
  -2   9   6    2.30    1.31
  -2   9   6    2.65    1.27
   2  -9  -6    2.18    1.04
   2  -9  -5   33.86    2.42
   2  -9  -5   30.20    2.33
  -2   9   5   35.63    2.83
   2  -9  -5   29.28    2.31
  -2   9   5   34.91    2.47
   2  -9  -5   36.22    2.42
   2  -9  -5   34.68    2.48
  -2   9   5   35.43    2.85
   2  -9  -5   31.14    2.34
  -2   9   5   28.07    2.37
  -2   9   5   32.22    2.50
  -2   9   4  241.87   12.23
  -2   9   4  242.99   12.16
  -2   9   4  239.18   12.12
  -2   9   4  228.76   12.07
   2  -9  -4  191.79   14.09
  -2   9   4  258.59   12.32
   2  -9  -4  185.53   15.34
   2  -9  -4  219.78   12.09
   2  -9  -4  231.18   12.66
   2  -9  -4  231.90   12.07
   2  -9  -4  231.21   12.13
  -2   9   4  245.69   12.23
  -2   9   4  218.67   13.97
   2  -9  -4  236.75   12.13
  -2   9   3  122.11    7.15
  -2   9   3  139.43    7.24
   2  -9  -3  132.54    7.18
  -2   9   3  135.17    7.26
  -2   9   3  134.85    7.18
  -2   9   3  132.37    7.08
  -2   9   3  128.33    7.02
  -2   9   3  143.89    7.36
  -2   9   3  114.42    8.80
   2  -9  -3  133.79    7.18
   2  -9  -3  133.72    7.18
   2  -9  -3  131.40    7.66
   2  -9  -3  125.58    9.39
  -2   9   3  133.72    7.39
  -2   9   2    3.18    1.07
  -2   9   2    3.42    1.16
  -2   9   2    3.60    1.25
  -2   9   2    3.86    1.21
  -2   9   2    3.77    1.26
   2  -9  -2    3.74    1.14
  -2   9   2    3.85    1.60
   2  -9  -2    3.28    1.24
  -2   9   2    1.71    1.26
   2  -9  -2    2.94    1.25
   2  -9  -2    2.90    1.20
  -2   9   2    3.35    1.23
   2  -9  -2    2.08    1.66
  -2   9   1  121.13    6.59
  -2   9   1  112.90    6.24
  -2   9   1  117.67    6.31
   2  -9  -1  124.27    6.40
  -2   9   1  115.19    6.51
  -2   9   1  116.80    6.49
   2  -9  -1  108.15    6.37
  -2   9   1  113.83    6.52
   2  -9  -1  116.78    6.48
  -2   9   1  122.89    6.49
   2  -9  -1  109.35    6.42
  -2   9   1  122.05    6.57
   2  -9  -1  108.50    6.41
   2  -9  -1  113.11    6.85
   2  -9   0    1.17    1.12
  -2   9   0   -0.22    1.17
  -2   9   0    0.77    1.21
   2  -9   0   -0.31    1.21
  -2   9   0   -0.49    1.00
  -2   9   0    1.62    0.96
   2  -9   0    0.09    0.97
  -2   9   0    1.75    1.60
  -2   9   0   -1.81    1.29
  -2   9   0   -1.05    1.26
  -2   9   0   -0.11    1.25
   2  -9   0    0.42    1.12
   2  -9   0    0.78    1.12
   2  -9   0   -0.15    1.60
  -2   9  -1    1.30    1.22
   2  -9   1    0.95    1.10
  -2   9  -1    1.47    0.96
   2  -9   1    1.11    1.24
  -2   9  -1    0.32    1.21
  -2   9  -1    1.25    1.21
  -2   9  -1    0.76    1.01
  -2   9  -1    3.19    1.34
   2  -9   1    2.54    1.48
   2  -9   1    0.61    0.97
  -2   9  -1    1.73    1.43
  -2   9  -1    1.92    1.23
   2  -9   1   -0.21    1.14
   2  -9   2    5.02    1.24
  -2   9  -2    5.19    1.42
   2  -9   2    5.67    1.27
  -2   9  -2    5.68    1.32
  -2   9  -2    6.92    1.42
  -2   9  -2    6.73    1.62
  -2   9  -2    4.84    1.14
   2  -9   2    6.83    1.15
   2  -9   2    5.16    1.66
  -2   9  -2    6.55    1.32
  -2   9  -2    7.55    1.42
   2  -9   3    1.19    1.07
  -2   9  -3    1.57    1.11
  -2   9  -3    0.85    1.17
  -2   9  -3    1.81    0.86
  -2   9  -3   -0.07    1.31
  -2   9  -3    1.36    0.97
   2  -9   3    1.42    1.10
  -2   9  -3    1.48    1.16
   2  -9   3    1.60    0.90
   2  -9   4   43.03    2.54
  -2   9  -4   41.71    2.72
   2  -9   4   44.73    2.69
  -2   9  -4   36.37    2.55
  -2   9  -4   37.01    2.47
   2  -9   4   39.41    2.67
  -2   9  -4   38.78    2.72
   2  -9   5  106.27    5.40
   2  -9   5   97.10    5.28
  -2   9  -5  100.70    5.42
   2  -9   5   96.84    5.40
   2  -9   5   97.52    5.39
  -2   9  -5  104.60    5.41
  -2   9  -5   99.08    5.45
   2  -9   6   34.31    1.93
   2  -9   6   28.40    1.81
  -2   9  -6   29.07    1.90
   2  -9   6   29.86    1.93
   2  -9   6   34.78    1.96
  -2   9  -6   29.55    1.90
   2  -8 -14   45.75    2.62
   2  -8 -14   49.72    2.66
  -2   8  14   48.90    2.70
  -2   8  14   45.47    2.77
  -2   8  14   52.11    2.71
  -2   8  13   31.90    1.96
   2  -8 -13   29.24    1.88
   2  -8 -13   29.79    1.91
   2  -8 -13   23.63    1.75
   2  -8 -13   26.53    1.83
   2  -8 -13   25.74    1.84
  -2   8  13   28.16    2.14
  -2   8  13   30.61    2.17
  -2   8  13   31.87    2.00
   2  -8 -12  109.58    5.69
  -2   8  12  110.02    5.75
  -2   8  12   96.74    5.70
   2  -8 -12  101.49    5.57
   2  -8 -12  102.13    5.61
   2  -8 -12   98.08    5.64
  -2   8  12  115.53    5.73
   2  -8 -12  103.07    5.63
  -2   8  12  103.17    5.72
  -2   8  12  109.33    5.84
   2  -8 -11    0.92    0.99
   2  -8 -11   -0.23    0.80
   2  -8 -11    0.27    0.82
   2  -8 -11    1.32    1.05
   2  -8 -11    0.66    0.97
   2  -8 -11    1.62    1.09
  -2   8  11    0.41    1.19
  -2   8  11    0.09    1.52
  -2   8  11    0.82    1.11
  -2   8  11    0.76    1.59
  -2   8  11    1.70    1.20
   2  -8 -10   35.74    2.45
  -2   8  10   32.76    2.52
   2  -8 -10   33.96    2.40
   2  -8 -10   32.30    2.32
   2  -8 -10   33.92    2.41
  -2   8  10   32.30    2.60
   2  -8 -10   34.10    2.50
   2  -8 -10   33.93    2.49
   2  -8 -10   33.97    2.50
  -2   8  10   37.04    2.82
  -2   8  10   35.82    2.83
  -2   8  10   38.37    2.80
  -2   8  10   35.27    2.58
   2  -8  -9    0.34    1.01
  -2   8   9    0.19    1.21
  -2   8   9    2.28    1.64
   2  -8  -9    1.65    1.00
   2  -8  -9    0.94    1.07
   2  -8  -9    0.19    1.17
  -2   8   9    1.13    1.36
   2  -8  -9    1.29    1.21
  -2   8   9    0.61    1.14
  -2   8   9    3.00    1.79
  -2   8   9    0.66    1.51
   2  -8  -9    2.30    0.97
  -2   8   8   88.54    5.18
  -2   8   8   84.82    4.95
   2  -8  -8   87.98    4.98
  -2   8   8   81.66    5.08
   2  -8  -8   88.25    4.92
   2  -8  -8   93.37    4.99
  -2   8   8   84.75    5.04
  -2   8   8   89.63    5.24
   2  -8  -8   88.85    5.03
   2  -8  -8   89.80    4.99
  -2   8   8   84.71    5.16
  -2   8   8   93.10    5.27
   2  -8  -8   85.90    4.95
   2  -8  -7   25.15    1.99
  -2   8   7   28.23    3.60
  -2   8   7   24.89    2.36
   2  -8  -7   28.67    2.04
  -2   8   7   19.57    2.33
  -2   8   7   26.94    2.10
   2  -8  -7   19.60    3.40
   2  -8  -7   30.76    4.89
   2  -8  -7   21.51    4.61
   2  -8  -7   28.08    2.11
  -2   8   7   27.33    2.40
   2  -8  -7   24.72    2.09
   2  -8  -7   25.40    2.04
  -2   8   7   20.82    3.77
   2  -8  -7   26.00    1.97
   2  -8  -6    5.21    1.23
  -2   8   6    4.70    1.06
   2  -8  -6    5.02    1.11
   2  -8  -6    4.34    1.13
   2  -8  -6    3.65    1.11
  -2   8   6    7.65    1.66
  -2   8   6    4.04    1.80
   2  -8  -6    4.76    1.09
  -2   8   6    4.27    1.22
   2  -8  -6    6.32    1.14
   2  -8  -6    6.61    3.75
   2  -8  -6    4.14    3.08
   2  -8  -6    0.83    2.04
  -2   8   6    2.26    1.98
  -2   8   6    6.95    2.55
   2  -8  -6    5.17    1.09
  -2   8   5    2.11    1.67
   2  -8  -5    2.01    1.06
   2  -8  -5    2.93    1.08
  -2   8   5    0.44    1.57
  -2   8   5    0.97    1.16
  -2   8   5    3.28    2.17
   2  -8  -5    3.31    1.06
  -2   8   5    0.45    2.02
   2  -8  -5   -0.32    3.42
   2  -8  -5    2.50    1.00
   2  -8  -5    0.42    2.21
   2  -8  -5    2.35    1.08
  -2   8   5    2.38    1.03
   2  -8  -5    2.38    1.00
   2  -8  -4   90.75    5.37
  -2   8   4  100.65    5.58
  -2   8   4  101.50    5.42
   2  -8  -4   92.94    5.33
  -2   8   4   95.07    5.37
  -2   8   4  108.94    5.51
   2  -8  -4   93.26    5.35
  -2   8   4  104.94    5.56
   2  -8  -4   93.16    8.68
   2  -8  -4   96.40    5.36
   2  -8  -4   77.20    7.14
  -2   8   4  101.88    7.23
   2  -8  -4   82.29    7.16
   2  -8  -4   93.41    5.33
  -2   8   3  564.74   28.65
   2  -8  -3  555.52   28.56
  -2   8   3  608.50   28.65
  -2   8   3  581.04   28.60
  -2   8   3  602.84   28.61
  -2   8   3  536.86   28.48
  -2   8   3  583.50   28.70
   2  -8  -3  524.90   32.09
   2  -8  -3  555.12   29.00
   2  -8  -3  556.21   28.57
  -2   8   3  595.12   28.77
  -2   8   3  602.27   30.55
   2  -8  -3  575.94   30.90
   2  -8  -3  571.07   28.58
  -2   8   2   24.42    2.07
   2  -8  -2   22.30    1.93
   2  -8  -2   27.26    1.91
  -2   8   2   23.96    2.09
  -2   8   2   22.59    2.12
  -2   8   2   22.91    1.98
  -2   8   2   26.08    2.21
  -2   8   2   21.42    1.82
  -2   8   2   22.22    1.86
   2  -8  -2   17.65    4.06
   2  -8  -2   27.53    3.27
  -2   8   2   26.26    2.02
   2  -8  -2   24.53    1.96
   2  -8  -2   24.38    2.39
   2  -8  -2   20.95    1.89
  -2   8   2   23.69    2.29
  -2   8   2   16.62    3.23
  -2   8   1   23.40    2.15
   2  -8  -1   25.68    2.09
  -2   8   1   25.66    2.20
   2  -8  -1   29.48    2.20
   2  -8  -1   21.30    2.38
   2  -8  -1   19.65    2.99
   2  -8  -1   23.39    1.93
  -2   8   1   24.46    2.08
  -2   8   1   27.98    2.31
  -2   8   1   25.65    1.95
  -2   8   1   25.76    1.95
   2  -8  -1   27.72    3.38
  -2   8   1   30.53    2.21
   2  -8  -1   27.12    2.12
   2  -8  -1   22.32    3.64
  -2   8   1   24.58    2.27
  -2   8   1   26.14    3.38
   2  -8   0   57.59    3.60
  -2   8   0   62.13    3.75
   2  -8   0   47.31    3.85
   2  -8   0   53.20    3.58
   2  -8   0   55.16    4.90
   2  -8   0   62.27    3.51
  -2   8   0   63.59    3.70
  -2   8   0   58.34    3.72
   2  -8   0   59.33    3.62
   2  -8   0   50.36    5.00
  -2   8   0   61.03    3.70
  -2   8   0   45.16    3.57
  -2   8   0   50.15    5.02
  -2   8   0   58.75    3.42
  -2   8   0   54.03    3.42
   2  -8   0   65.93    5.79
   2  -8   1    6.57    1.36
  -2   8  -1    7.15    1.47
  -2   8  -1    9.68    1.55
   2  -8   1    9.43    1.34
  -2   8  -1    7.68    1.64
  -2   8  -1    8.66    1.32
  -2   8  -1    9.71    1.22
  -2   8  -1    7.09    1.47
   2  -8   1    6.14    1.37
  -2   8  -1    7.29    1.48
  -2   8  -1    8.62    1.48
  -2   8  -1    9.57    3.28
   2  -8   1    5.31    2.14
   2  -8   1    7.14    1.67
   2  -8   1    8.72    2.57
  -2   8  -1    7.06    1.24
   2  -8   1    7.19    1.40
   2  -8   1    9.04    2.31
  -2   8  -2   55.30    3.47
  -2   8  -2   53.44    3.27
   2  -8   2   50.42    3.31
  -2   8  -2   49.87    3.35
  -2   8  -2   54.45    3.66
  -2   8  -2   48.90    3.32
   2  -8   2   55.72    3.50
  -2   8  -2   55.17    3.57
   2  -8   2   61.77    3.92
   2  -8   2   49.88    3.49
  -2   8  -2   55.37    3.61
   2  -8   2   56.27    3.53
  -2   8  -2   53.49    3.57
  -2   8  -3  217.61   11.36
  -2   8  -3  206.93   11.36
  -2   8  -3  221.19   11.50
   2  -8   3  221.81   11.50
   2  -8   3  222.25   11.53
  -2   8  -3  230.46   11.62
   2  -8   3  215.42   11.33
  -2   8  -3  230.62   11.38
  -2   8  -3  212.54   11.26
  -2   8  -4  268.17   13.62
   2  -8   4  265.14   13.69
  -2   8  -4  273.44   13.66
   2  -8   4  256.76   13.69
  -2   8  -4  275.38   13.79
   2  -8   4  253.60   13.52
  -2   8  -4  263.91   13.70
  -2   8  -4  275.93   13.79
  -2   8  -4  263.70   13.47
  -2   8  -4  261.63   13.48
   2  -8   5  200.13   10.18
   2  -8   5  202.32   10.15
  -2   8  -5  185.99    9.99
  -2   8  -5  206.59   10.16
  -2   8  -5  199.46   10.18
  -2   8  -5  173.53    9.90
  -2   8  -5  199.15   10.08
   2  -8   5  194.29    9.99
   2  -8   6   41.43    2.50
   2  -8   6   41.86    2.57
  -2   8  -6   40.06    2.55
  -2   8  -6   34.11    2.40
  -2   8  -6   37.50    2.45
   2  -8   6   34.48    2.30
  -2   8  -6   37.29    2.45
   2  -8   6   34.73    2.45
   2  -8   7   16.23    1.38
   2  -8   7   17.65    1.35
  -2   8  -7   18.58    1.41
   2  -8   7   16.82    1.36
   2  -8   7   17.13    1.24
  -2   8  -7   15.22    1.28
  -2   7  14    0.49    0.76
   2  -7 -14    1.18    0.69
   2  -7 -14    1.03    0.62
  -2   7  14   -0.25    0.99
   2  -7 -14    1.59    0.67
  -2   7  14    0.39    0.71
  -2   7  14    1.53    0.76
  -2   7  14    0.43    1.05
  -2   7  14    1.60    0.82
   2  -7 -13   -0.87    1.00
  -2   7  13    0.49    0.96
  -2   7  13    0.31    1.01
   2  -7 -13   -0.72    0.87
   2  -7 -13    0.23    0.81
   2  -7 -13    0.10    0.70
   2  -7 -13    0.92    0.88
  -2   7  13    0.20    0.90
  -2   7  13    0.45    0.97
  -2   7  13   -0.28    1.27
   2  -7 -12    8.98    1.21
  -2   7  12    7.07    1.20
  -2   7  12    8.53    1.37
   2  -7 -12    7.88    1.12
   2  -7 -12    6.49    1.21
   2  -7 -12    9.36    1.34
   2  -7 -12    5.98    1.39
  -2   7  12    8.06    1.44
   2  -7 -12    8.19    1.27
  -2   7  12    5.96    1.48
  -2   7  12    9.07    1.74
  -2   7  11    0.96    1.24
   2  -7 -11   -0.15    0.96
   2  -7 -11    0.99    1.18
   2  -7 -11    1.58    1.19
  -2   7  11    2.59    1.65
  -2   7  11   -0.78    1.51
   2  -7 -11    0.50    1.08
   2  -7 -11    0.52    1.30
   2  -7 -11    0.58    1.07
   2  -7 -11    0.96    1.00
   2  -7 -10   -0.17    1.13
   2  -7 -10    1.86    1.35
   2  -7 -10    0.35    1.16
   2  -7 -10   -0.37    1.05
  -2   7  10   -0.40    1.21
  -2   7  10    1.42    1.63
  -2   7  10    2.97    1.68
   2  -7 -10    0.88    1.17
   2  -7 -10    0.29    1.19
   2  -7 -10   -0.25    0.98
  -2   7  10   -0.09    1.20
   2  -7 -10   -0.66    1.20
   2  -7 -10   -0.31    0.91
  -2   7   9   52.75    3.67
  -2   7   9   51.80    3.61
   2  -7  -9   51.20    3.31
  -2   7   9   50.02    5.08
  -2   7   9   55.85    3.63
   2  -7  -9   51.03    3.37
   2  -7  -9   44.38    5.89
   2  -7  -9   55.95    3.33
  -2   7   9   48.63    3.47
   2  -7  -9   56.09    3.43
   2  -7  -9   56.11    3.44
  -2   7   9   53.47    5.57
  -2   7   9   55.01    3.48
   2  -7  -9   56.30    3.27
  -2   7   8  264.08   13.40
  -2   7   8  270.24   13.41
   2  -7  -8  264.83   13.26
  -2   7   8  272.40   13.41
  -2   7   8  246.92   15.30
   2  -7  -8  240.31   15.54
   2  -7  -8  212.23   16.33
   2  -7  -8  225.85   14.98
  -2   7   8  234.62   15.61
  -2   7   8  245.74   13.33
   2  -7  -8  263.52   13.26
   2  -7  -8  266.71   13.22
  -2   7   8  250.63   13.39
   2  -7  -8  259.24   13.26
   2  -7  -8  264.05   13.33
  -2   7   7   13.52    1.88
   2  -7  -7   11.55    1.41
   2  -7  -7   14.03    1.40
  -2   7   7    8.27    1.70
  -2   7   7   14.25    1.45
  -2   7   7   11.87    2.63
   2  -7  -7   15.15    4.15
   2  -7  -7   10.13    3.37
   2  -7  -7   12.70    2.78
   2  -7  -7   13.46    1.60
  -2   7   7   14.12    2.94
  -2   7   7   12.93    1.54
   2  -7  -7   14.27    1.43
   2  -7  -7   14.88    1.41
  -2   7   7   13.99    1.75
   2  -7  -7   13.79    1.47
   2  -7  -6  123.94    6.53
  -2   7   6  124.72    6.54
   2  -7  -6  126.54    6.54
   2  -7  -6  124.39    6.51
  -2   7   6  118.43    8.27
  -2   7   6  128.84    6.60
   2  -7  -6  133.95    8.85
   2  -7  -6  114.50    9.62
  -2   7   6  119.13    6.59
   2  -7  -6  116.84    6.51
  -2   7   6  104.77    8.37
  -2   7   6  117.25    6.68
   2  -7  -6  125.40    6.56
   2  -7  -6  123.05    6.54
   2  -7  -6  121.30    8.43
   2  -7  -6  116.05    6.65
   2  -7  -6  116.62    6.47
  -2   7   5   97.03    5.50
   2  -7  -5   99.35    7.30
   2  -7  -5   98.44    5.29
  -2   7   5   98.52    6.97
  -2   7   5   98.70    5.38
   2  -7  -5   92.24    7.12
   2  -7  -5  101.10    7.46
   2  -7  -5   97.50    5.28
   2  -7  -5   95.61    5.28
   2  -7  -5   95.56    5.29
  -2   7   5   98.50    5.34
   2  -7  -5   95.39    5.31
  -2   7   5  105.39    5.55
   2  -7  -5   88.87    5.25
  -2   7   4   48.25    3.00
   2  -7  -4   49.50    2.92
   2  -7  -4   49.47    4.81
  -2   7   4   48.28    2.97
  -2   7   4   51.17    3.17
  -2   7   4   52.86    2.97
   2  -7  -4   42.95    2.87
   2  -7  -4   45.44    2.94
  -2   7   4   50.59    3.09
   2  -7  -4   45.76    5.02
   2  -7  -4   46.24    5.70
  -2   7   4   49.75    4.50
   2  -7  -4   49.16    4.76
   2  -7  -4   40.62    2.86
   2  -7  -4   50.83    2.96
   2  -7  -4   46.48    4.24
  -2   7   3  466.19   22.04
  -2   7   3  447.80   22.14
   2  -7  -3  423.97   21.96
  -2   7   3  481.94   22.10
   2  -7  -3  405.26   21.93
  -2   7   3  438.44   22.00
   2  -7  -3  440.32   24.34
  -2   7   3  440.19   22.02
  -2   7   3  466.94   22.01
   2  -7  -3  420.93   21.91
  -2   7   3  444.31   21.94
  -2   7   3  450.57   22.09
   2  -7  -3  450.13   23.44
   2  -7  -3  415.83   25.14
  -2   7   3  419.64   23.49
   2  -7  -3  437.61   23.96
   2  -7  -3  403.61   21.94
   2  -7  -3  443.72   21.97
   2  -7  -3  466.27   23.91
  -2   7   2   46.00    3.11
   2  -7  -2   45.31    2.86
  -2   7   2   46.16    2.98
   2  -7  -2   48.08    2.80
  -2   7   2   48.47    2.94
  -2   7   2   40.09    2.93
  -2   7   2   47.00    2.88
  -2   7   2   42.02    2.77
  -2   7   2   47.92    2.83
  -2   7   2   43.83    2.97
   2  -7  -2   44.55    4.58
   2  -7  -2   45.13    3.21
   2  -7  -2   46.52    2.88
   2  -7  -2   38.49    4.06
   2  -7  -2   54.57    5.61
  -2   7   2   39.76    4.09
  -2   7   2   48.25    2.94
   2  -7  -2   42.45    2.86
   2  -7  -2   51.31    4.62
  -2   7   1  104.01    5.86
  -2   7   1  108.46    5.86
   2  -7  -1  102.78    5.70
   2  -7  -1  108.66    5.65
  -2   7   1  100.60    5.81
  -2   7   1   95.95    5.64
  -2   7   1  106.68    5.77
  -2   7   1  103.15    5.82
   2  -7  -1  103.28    6.08
   2  -7  -1  103.06    7.23
   2  -7  -1   98.62    5.71
   2  -7  -1   92.80    7.14
   2  -7  -1   93.00    8.33
  -2   7   1  104.71    5.78
  -2   7   1  108.79    5.63
  -2   7   1  106.13    5.58
  -2   7   1  112.03    7.33
   2  -7  -1  114.82    7.81
   2  -7  -1  108.17    5.74
  -2   7   0    1.74    1.20
   2  -7   0    0.27    0.92
  -2   7   0    0.10    1.08
   2  -7   0    2.70    0.88
  -2   7   0    1.95    0.86
  -2   7   0    2.05    0.89
   2  -7   0    2.83    1.34
   2  -7   0    1.35    1.75
  -2   7   0    3.22    1.23
  -2   7   0    0.76    0.97
  -2   7   0    2.18    0.87
   2  -7   0    3.96    1.93
  -2   7   0    1.29    1.80
   2  -7   0    3.06    2.25
   2  -7   0    1.68    0.99
   2  -7   0    1.12    0.97
  -2   7   0    1.84    1.03
   2  -7   1   27.04    2.14
  -2   7  -1   27.53    2.23
  -2   7  -1   28.90    2.28
   2  -7   1   26.04    1.94
   2  -7   1   27.16    2.47
   2  -7   1   24.44    2.11
   2  -7   1   24.64    3.25
  -2   7  -1   28.03    2.23
  -2   7  -1   23.64    1.89
  -2   7  -1   26.09    1.89
  -2   7  -1   25.40    2.17
  -2   7  -1   26.36    2.02
   2  -7   1   22.53    3.31
  -2   7  -1   23.63    2.05
   2  -7   1   21.64    3.41
  -2   7  -1   30.24    2.28
  -2   7  -1   29.58    3.51
  -2   7  -2  162.90    8.70
   2  -7   2  160.79    8.68
   2  -7   2  144.33   10.54
  -2   7  -2  166.26    8.89
  -2   7  -2  157.30    8.78
  -2   7  -2  164.45    8.75
  -2   7  -2  176.50    8.97
   2  -7   2  168.19   10.53
  -2   7  -2  168.14    8.61
   2  -7   2  163.71    8.81
  -2   7  -2  164.13    8.91
   2  -7   2  161.23   10.59
   2  -7   2  164.85   10.82
   2  -7   2  174.58    9.19
   2  -7   2  168.60    8.89
   2  -7   3    0.35    0.89
  -2   7  -3    0.36    1.38
  -2   7  -3   -0.15    0.97
   2  -7   3   -0.41    2.20
  -2   7  -3    0.38    1.09
   2  -7   3    1.74    1.97
   2  -7   3   -2.53    1.81
  -2   7  -3   -0.10    1.08
  -2   7  -3    3.70    2.98
  -2   7  -3    1.79    2.34
   2  -7   3    0.37    1.81
   2  -7   3   -0.75    1.19
  -2   7  -3   -1.13    1.22
   2  -7   3    0.45    1.20
  -2   7  -3   -0.12    1.21
   2  -7   3   -0.15    1.43
   2  -7   3    0.39    1.63
  -2   7  -4    1.09    0.87
  -2   7  -4   -0.45    1.30
  -2   7  -4    0.20    1.12
   2  -7   4   -0.59    1.03
   2  -7   4    1.63    1.25
  -2   7  -4   -0.42    1.08
  -2   7  -4    0.76    1.30
  -2   7  -4    1.32    1.30
  -2   7  -4   -0.31    1.01
   2  -7   4   -0.44    1.00
   2  -7   4   -1.27    1.23
  -2   7  -5   24.47    2.04
   2  -7   5   23.00    1.93
   2  -7   5   23.65    2.13
  -2   7  -5   22.49    1.81
  -2   7  -5   24.50    2.11
  -2   7  -5   19.72    2.04
  -2   7  -5   21.14    1.81
  -2   7  -5   22.37    1.89
   2  -7   5   24.49    2.09
   2  -7   5   22.72    1.85
   2  -7   6  119.74    6.38
  -2   7  -6  124.31    6.54
   2  -7   6  116.52    6.43
   2  -7   6  125.14    6.62
  -2   7  -6  123.08    6.31
   2  -7   6  124.69    6.58
  -2   7  -6  104.68    6.08
  -2   7  -6  111.79    6.32
  -2   7  -6  136.95    6.70
  -2   7  -6  120.38    6.53
  -2   7  -6  125.02    6.54
  -2   7  -7   17.45    1.56
  -2   7  -7   18.50    1.55
  -2   7  -7   17.17    1.63
  -2   7  -7   17.75    1.71
   2  -7   7   18.92    1.72
   2  -7   7   17.55    1.50
   2  -7   7   17.35    1.47
   2  -7   7   17.47    1.66
  -2   7  -8   84.53    4.66
  -2   7  -8   80.22    4.63
   2  -7   8   93.35    4.67
   2  -7   8   86.29    4.67
   2  -7   8   87.64    4.72
   2  -7   8   83.44    4.54
  -2   7  -9   40.99    2.40
   2  -7   9   37.37    2.21
   2  -7   9   38.46    2.22
  -2   6  15    0.88    0.55
  -2   6  15    0.26    0.51
  -2   6  14   10.05    1.27
  -2   6  14   11.30    1.14
   2  -6 -14    8.71    0.91
   2  -6 -14    6.79    1.02
   2  -6 -14    8.93    1.04
  -2   6  14    7.76    1.12
   2  -6 -14    8.25    0.99
  -2   6  14   10.84    1.10
  -2   6  14    7.90    1.19
  -2   6  14    7.05    1.33
  -2   6  13   72.38    4.09
  -2   6  13   62.11    3.99
  -2   6  13   69.91    4.00
  -2   6  13   67.82    4.07
   2  -6 -13   60.55    3.91
   2  -6 -13   67.24    3.85
   2  -6 -13   65.32    3.99
   2  -6 -13   69.85    3.94
   2  -6 -13   71.85    3.93
   2  -6 -13   68.73    3.91
  -2   6  13   73.55    3.98
  -2   6  13   75.11    4.16
  -2   6  12   34.84    2.78
  -2   6  12   42.33    2.97
   2  -6 -12   43.01    2.74
   2  -6 -12   46.36    2.81
   2  -6 -12   38.11    2.56
  -2   6  12   44.37    2.96
   2  -6 -12   37.81    2.75
   2  -6 -12   42.94    2.71
   2  -6 -12   38.44    2.86
   2  -6 -12   41.53    2.79
  -2   6  12   41.39    2.83
  -2   6  12   39.05    2.76
   2  -6 -11   25.12    2.01
   2  -6 -11   27.01    2.09
  -2   6  11   25.77    2.13
  -2   6  11   29.06    2.47
   2  -6 -11   26.52    2.14
  -2   6  11   25.18    2.28
   2  -6 -11   23.82    1.93
   2  -6 -11   28.29    2.17
   2  -6 -11   27.23    1.94
   2  -6 -11   21.65    2.10
   2  -6 -11   23.36    1.93
   2  -6 -11   24.84    2.13
   2  -6 -11   24.99    2.23
  -2   6  11   25.53    2.25
  -2   6  10  187.94    9.73
  -2   6  10  199.30    9.87
   2  -6 -10  185.16    9.66
   2  -6 -10  203.69    9.67
   2  -6 -10  174.79    9.69
   2  -6 -10  181.59    9.62
  -2   6  10  193.36    9.80
   2  -6 -10  195.75    9.74
   2  -6 -10  182.73    9.54
   2  -6 -10  167.31    9.62
  -2   6  10  179.99    9.73
   2  -6 -10  171.02    9.55
   2  -6 -10  182.85    9.79
   2  -6 -10  178.33    9.62
   2  -6  -9    1.20    0.93
   2  -6  -9    0.29    1.11
  -2   6   9    1.26    1.56
  -2   6   9    1.90    1.56
  -2   6   9   -0.63    1.17
   2  -6  -9    2.10    1.14
   2  -6  -9    1.49    1.09
  -2   6   9    1.19    2.07
   2  -6  -9    0.60    0.85
  -2   6   9   -0.94    2.35
  -2   6   9    1.06    1.16
   2  -6  -9    2.14    1.03
   2  -6  -9    0.59    2.68
   2  -6  -9   -1.57    3.83
  -2   6   9    0.42    1.89
  -2   6   8  200.41    9.97
  -2   6   8  192.33    9.90
  -2   6   8  182.95    9.87
  -2   6   8  183.04   12.08
   2  -6  -8  179.00    9.74
  -2   6   8  205.72    9.95
   2  -6  -8  182.32    9.76
   2  -6  -8  193.59    9.87
   2  -6  -8  188.39    9.72
  -2   6   8  173.69   11.58
   2  -6  -8  187.35    9.76
  -2   6   8  187.38    9.88
   2  -6  -8  192.64    9.86
  -2   6   8  182.43   11.84
   2  -6  -8  176.56   12.14
   2  -6  -8  170.21   12.78
   2  -6  -7   34.90    2.31
   2  -6  -7   40.38    5.05
  -2   6   7   39.68    4.16
  -2   6   7   34.42    2.61
  -2   6   7   37.40    3.88
  -2   6   7   35.57    2.36
  -2   6   7   34.65    2.59
   2  -6  -7   27.15    4.55
  -2   6   7   34.74    4.08
  -2   6   7   34.06    2.44
   2  -6  -7   39.17    2.38
   2  -6  -7   34.31    2.34
  -2   6   7   35.53    2.54
   2  -6  -7   38.68    2.47
   2  -6  -7   31.92    2.50
   2  -6  -7   37.92    2.32
   2  -6  -6   15.65    1.39
  -2   6   6   16.63    2.29
  -2   6   6   20.00    2.86
  -2   6   6   17.62    1.50
   2  -6  -6   22.37    2.77
   2  -6  -6    9.72    3.04
  -2   6   6   13.57    2.67
   2  -6  -6   17.78    1.42
  -2   6   6   17.41    1.52
   2  -6  -6   16.91    1.43
   2  -6  -6   16.97    1.51
  -2   6   6   17.84    1.70
  -2   6   6   11.69    2.53
   2  -6  -6   20.44    3.98
   2  -6  -6   16.11    1.43
  -2   6   6   15.78    1.78
   2  -6  -6   17.89    1.40
   2  -6  -6   16.88    1.65
   2  -6  -5   83.22    4.64
   2  -6  -5   89.26    5.93
   2  -6  -5   95.02    6.75
  -2   6   5   83.94    5.80
  -2   6   5   99.17    6.38
  -2   6   5   86.57    4.86
   2  -6  -5   83.83    4.68
   2  -6  -5   84.37    4.65
  -2   6   5   85.42    4.73
   2  -6  -5   90.43    6.37
  -2   6   5   75.57    6.27
  -2   6   5   89.53    4.86
   2  -6  -4   -3.82    2.61
   2  -6  -4   -0.94    2.96
   2  -6  -4    1.32    1.36
   2  -6  -4    1.33    1.70
  -2   6   4    0.26    1.56
   2  -6  -4   -0.91    1.78
   2  -6  -3   90.03    7.26
   2  -6  -3   81.21    6.07
   2  -6  -3   86.67    5.95
   2  -6  -3   82.84    6.15
  -2   6   3   74.46    5.66
   2  -6  -3   82.55    6.37
   2  -6  -2   77.15    6.41
  -2   6   2   90.56    5.96
   2  -6  -2   80.18    5.80
   2  -6  -2   81.39    5.94
   2  -6  -2   81.97    6.06
   2  -6  -2   90.67    7.11
   2  -6  -1  113.50    7.28
   2  -6  -1   93.20    6.57
  -2   6   1   99.44    6.63
   2  -6  -1   94.27    7.41
   2  -6  -1  113.68    7.22
   2  -6  -1   98.73    7.75
   2  -6  -1   86.93    6.54
  -2   6   0   40.89    2.78
  -2   6   0   42.70    2.72
  -2   6   0   45.03    3.86
   2  -6   0   41.33    4.27
   2  -6   0   38.46    4.72
   2  -6   0   47.94    4.18
   2  -6   0   42.90    3.97
   2  -6   0   38.33    2.55
  -2   6   0   39.82    2.73
   2  -6   0   45.88    4.31
  -2   6   0   45.05    2.73
   2  -6   0   42.86    2.65
   2  -6   1   50.17    3.07
  -2   6  -1   52.22    3.34
  -2   6  -1   55.13    3.32
  -2   6  -1   53.04    3.30
  -2   6  -1   54.66    3.29
   2  -6   1   57.36    3.31
  -2   6  -1   49.43    3.14
  -2   6  -1   57.23    4.57
   2  -6   1   50.97    4.75
   2  -6   1   61.62    4.82
   2  -6   1   43.64    4.45
  -2   6  -1   49.05    3.31
   2  -6   1   50.79    3.20
  -2   6  -2    6.04    1.03
  -2   6  -2    7.75    1.08
   2  -6   2    8.42    2.40
  -2   6  -2    7.36    1.26
  -2   6  -2    6.75    1.18
   2  -6   2    8.23    1.28
  -2   6  -2    6.84    1.32
   2  -6   2    6.32    1.00
   2  -6   2    6.07    1.18
  -2   6  -2    8.12    1.32
   2  -6   2    7.53    2.29
   2  -6   2    8.50    1.54
  -2   6  -3  109.06    5.89
   2  -6   3  104.54    5.79
  -2   6  -3  100.61    5.90
   2  -6   3  102.43    7.38
   2  -6   3   99.31    5.64
  -2   6  -3  100.96    7.83
  -2   6  -3   97.13    7.25
  -2   6  -3  105.25    5.89
  -2   6  -3   95.60    5.70
  -2   6  -3  107.75    5.59
  -2   6  -3  103.18    5.76
  -2   6  -3  101.85    5.79
   2  -6   3  103.58    5.73
   2  -6   3  108.47    7.51
   2  -6   3  114.59    6.15
   2  -6   3  104.57    5.86
   2  -6   3   88.89    7.44
   2  -6   3  106.87    7.67
  -2   6  -4  431.74   21.56
   2  -6   4  391.13   23.53
  -2   6  -4  436.20   21.55
   2  -6   4  419.66   21.60
   2  -6   4  453.97   23.77
  -2   6  -4  460.25   21.92
  -2   6  -4  437.16   21.83
  -2   6  -4  443.14   21.55
  -2   6  -4  425.25   21.75
   2  -6   4  431.86   21.76
  -2   6  -4  393.10   21.54
  -2   6  -4  457.41   21.79
  -2   6  -4  411.66   23.39
  -2   6  -4  433.14   24.01
   2  -6   4  444.17   23.79
   2  -6   4  444.20   21.84
   2  -6   4  419.47   21.70
  -2   6  -4  431.80   21.77
   2  -6   4  422.87   21.67
   2  -6   5  168.19    9.35
  -2   6  -5  169.97    9.27
   2  -6   5  165.06   11.10
  -2   6  -5  172.32    9.43
  -2   6  -5  172.82    9.15
   2  -6   5  172.12    9.22
  -2   6  -5  186.27    9.42
  -2   6  -5  189.73    9.58
   2  -6   5  178.01    9.29
  -2   6  -5  177.50    9.42
   2  -6   5  168.19   11.23
   2  -6   5  158.52   10.85
   2  -6   5  174.52    9.35
  -2   6  -5  182.62    9.43
  -2   6  -5  180.65    9.21
   2  -6   5  173.11    9.43
   2  -6   6   71.74    4.23
  -2   6  -6   70.39    4.41
  -2   6  -6   80.26    4.50
  -2   6  -6   80.85    4.33
   2  -6   6   81.24    4.57
   2  -6   6   73.84    4.43
  -2   6  -6   66.51    4.16
  -2   6  -6   64.86    3.93
  -2   6  -6   72.09    4.20
  -2   6  -6   73.98    4.41
   2  -6   6   69.61    4.37
  -2   6  -6   78.77    4.49
   2  -6   6   78.42    4.34
  -2   6  -6   74.10    4.53
   2  -6   7  128.18    6.60
  -2   6  -7  125.88    6.69
  -2   6  -7  113.72    6.63
  -2   6  -7  132.93    6.65
  -2   6  -7  124.08    6.79
   2  -6   7  128.91    6.65
  -2   6  -7  120.73    6.77
   2  -6   7  131.00    6.85
  -2   6  -7  107.09    6.28
  -2   6  -7  134.47    6.80
   2  -6   7  121.77    6.75
   2  -6   7  125.14    6.73
  -2   6  -8   13.13    1.47
   2  -6   8   14.60    1.58
  -2   6  -8   11.12    1.26
   2  -6   8   14.65    1.44
  -2   6  -8   15.21    1.51
  -2   6  -8   14.26    1.53
   2  -6   8   13.96    1.52
   2  -6   8   14.03    1.31
   2  -6   9   72.98    4.06
   2  -6   9   83.08    4.29
   2  -6   9   69.49    4.13
  -2   6  -9   75.26    4.19
  -2   6  -9   80.14    4.14
   2  -6   9   75.70    4.21
  -2   6 -10    2.59    1.16
   2  -6  10    2.68    0.64
  -2   6 -10    3.21    0.61
   2  -6  10    3.05    0.65
  -2   5  15    1.61    0.64
  -2   5  15    0.18    0.65
  -2   5  15   -0.19    0.54
   2  -5 -15   -0.20    0.50
   2  -5 -14   13.47    1.27
   2  -5 -14   13.02    1.29
   2  -5 -14   14.28    1.30
   2  -5 -14   12.03    1.14
  -2   5  14   14.90    1.46
  -2   5  14   14.94    1.48
  -2   5  14   15.36    1.38
  -2   5  14   14.44    1.33
   2  -5 -14   17.20    1.31
  -2   5  14   17.96    1.54
  -2   5  14   15.27    1.58
   2  -5 -13   22.05    1.79
   2  -5 -13   20.69    1.83
   2  -5 -13   21.46    1.80
  -2   5  13   19.23    1.92
   2  -5 -13   20.99    1.66
   2  -5 -13   19.94    1.63
  -2   5  13   21.46    1.94
  -2   5  13   21.75    1.99
  -2   5  13   22.07    1.88
   2  -5 -13   20.39    1.74
  -2   5  13   22.48    1.83
  -2   5  13   22.84    2.14
   2  -5 -12   47.50    2.96
  -2   5  12   43.94    3.05
  -2   5  12   47.76    3.19
  -2   5  12   40.65    3.09
   2  -5 -12   48.43    3.07
   2  -5 -12   40.58    3.01
   2  -5 -12   42.49    2.97
   2  -5 -12   42.48    2.78
  -2   5  12   46.97    3.17
   2  -5 -12   48.18    2.91
   2  -5 -12   49.40    2.95
   2  -5 -12   43.26    3.03
  -2   5  12   50.27    3.28
   2  -5 -12   41.90    2.87
   2  -5 -11   12.94    1.54
  -2   5  11   10.83    1.70
   2  -5 -11   16.62    1.65
  -2   5  11   13.11    1.71
  -2   5  11   14.56    2.00
  -2   5  11   10.15    1.74
   2  -5 -11   12.30    1.65
  -2   5  11   14.76    1.83
  -2   5  11   18.49    2.18
   2  -5 -11   17.08    1.79
   2  -5 -11   14.86    1.58
   2  -5 -11   14.27    1.60
   2  -5 -11   15.97    1.72
   2  -5 -11   14.65    1.57
   2  -5 -11   13.39    1.44
   2  -5 -11   15.59    1.80
   2  -5 -10    5.71    1.37
   2  -5 -10    5.87    1.11
  -2   5  10    7.12    1.53
  -2   5  10    0.95    2.10
  -2   5  10    5.87    1.34
  -2   5  10   12.13    2.75
   2  -5 -10    6.89    1.18
  -2   5  10    6.81    1.71
   2  -5 -10    7.28    1.31
   2  -5 -10    5.01    1.36
   2  -5 -10    4.87    2.70
   2  -5 -10    7.71    1.42
   2  -5 -10    6.40    1.27
   2  -5 -10    5.55    1.22
   2  -5 -10    6.84    1.33
  -2   5  10    3.16    2.26
   2  -5  -9   58.46    3.53
   2  -5  -9   61.80    3.71
  -2   5   9   57.93    3.74
  -2   5   9   58.81    3.88
  -2   5   9   63.56    3.74
  -2   5   9   58.15    5.69
   2  -5  -9   59.07    3.58
   2  -5  -9   63.59    3.66
  -2   5   9   61.05    3.82
   2  -5  -9   62.08    3.74
  -2   5   9   54.43    5.20
   2  -5  -9   63.41    3.54
   2  -5  -9   63.59    3.76
   2  -5  -9   54.68    3.72
  -2   5   9   61.37    5.59
   2  -5  -9   60.68    6.17
   2  -5  -8   32.51    2.20
  -2   5   8   27.02    2.25
  -2   5   8   34.02    2.45
   2  -5  -8   26.78    2.00
   2  -5  -8   27.34    1.97
  -2   5   8   26.14    2.13
   2  -5  -8   28.05    2.03
   2  -5  -8   29.70    2.17
  -2   5   8   32.11    3.74
   2  -5  -8   29.35    2.00
   2  -5  -8   27.03    4.10
  -2   5   8   28.42    3.36
  -2   5   8   29.90    3.71
  -2   5   8   27.14    3.76
  -2   5   8   29.99    2.16
   2  -5  -7    7.87    1.05
  -2   5   7    6.37    1.32
  -2   5   7   10.92    2.49
  -2   5   7    7.20    1.20
   2  -5  -7    9.43    0.99
  -2   5   7    7.40    2.36
   2  -5  -7   10.91    3.03
  -2   5   7    9.82    2.21
   2  -5  -7    7.06    1.97
  -2   5   7    8.71    2.10
  -2   5   7    6.97    1.69
   2  -5  -7    7.71    1.04
   2  -5  -7    7.70    1.05
   2  -5  -7    7.75    0.95
  -2   5   7    7.64    1.36
  -2   5   6  419.58   22.91
   2  -5  -6  458.49   22.98
  -2   5   6  393.15   22.87
   2  -5  -6  416.85   23.76
  -2   5   6  446.34   22.77
  -2   5   6  409.63   22.31
   2  -5  -6  443.03   23.00
  -2   5   5  389.38   21.55
   2  -5  -5  439.26   21.63
   2  -5  -5  416.89   22.53
   2  -5  -5  435.09   21.92
  -2   5   5  397.27   21.05
  -2   5   5  422.88   21.44
  -2   5   4  112.01    7.22
   2  -5  -4  118.30    7.39
   2  -5  -4  122.44    7.29
  -2   5   4  109.06    6.94
   2  -5  -4  105.81    7.42
  -2   5   4  100.12    6.63
   2  -5  -3  219.54   13.29
   2  -5  -3  219.11   12.27
   2  -5  -3  216.62   12.66
   2  -5  -3  224.09   12.30
   2  -5  -3  225.08   12.95
  -2   5   3  214.21   12.16
  -2   5   2  322.35   15.89
   2  -5  -2  315.44   16.55
  -2   5   2  249.13   15.01
   2  -5  -2  327.70   16.20
   2  -5  -2  303.51   15.69
   2  -5  -2  314.20   15.99
   2  -5  -2  303.47   16.94
   2  -5  -1    2.02    1.62
   2  -5  -1   -0.99    1.97
   2  -5  -1   -1.57    2.06
   2  -5  -1    0.26    1.64
  -2   5   1   -0.60    1.52
   2  -5  -1    1.08    2.14
   2  -5  -1    0.15    2.37
   2  -5   0  308.61   16.23
  -2   5   0  303.54   15.86
   2  -5   0  280.69   15.39
   2  -5   0  289.76   16.65
   2  -5   0  265.09   16.64
   2  -5   0  295.22   16.03
   2  -5   0  313.18   16.49
   2  -5   1   14.91    2.72
  -2   5  -1   18.17    2.51
   2  -5   1   15.05    2.86
   2  -5   1   17.67    2.72
   2  -5   1   20.47    2.96
   2  -5   1   19.65    2.19
  -2   5  -2   36.46    3.54
   2  -5   2   36.98    3.31
   2  -5   2   40.76    4.02
   2  -5   2   34.01    3.66
   2  -5   2   33.58    3.72
  -2   5  -3  152.67    8.33
  -2   5  -3  149.09    8.41
   2  -5   3  166.39    9.67
  -2   5  -3  161.64    8.40
   2  -5   3  153.55    8.22
  -2   5  -3  157.42    8.33
  -2   5  -3  161.54    8.32
   2  -5   3  158.85    9.90
   2  -5   3  164.34   10.00
  -2   5  -3  153.30   10.16
   2  -5   3  160.51   10.03
   2  -5   3  166.28   10.24
   2  -5   3  156.13    8.32
   2  -5   4    1.49    1.02
   2  -5   4    2.21    1.25
  -2   5  -4    1.15    0.99
  -2   5  -4    1.41    1.11
   2  -5   4   -1.58    1.81
  -2   5  -4    3.63    0.97
  -2   5  -4    0.58    1.05
  -2   5  -4    1.78    1.10
   2  -5   4    2.45    0.94
  -2   5  -4    1.44    1.19
  -2   5  -4    2.28    1.09
  -2   5  -4    3.04    2.15
  -2   5  -4   -0.69    2.68
  -2   5  -4    3.83    1.17
   2  -5   4    1.69    1.99
  -2   5  -4    2.58    1.20
   2  -5   4    2.44    2.15
   2  -5   4    2.93    1.99
   2  -5   4    0.35    1.88
   2  -5   4    3.89    2.24
   2  -5   4    0.74    0.89
  -2   5  -5   20.67    1.94
  -2   5  -5   17.89    1.95
  -2   5  -5   21.75    1.71
  -2   5  -5   17.97    1.75
   2  -5   5   18.67    1.76
  -2   5  -5   19.23    2.02
  -2   5  -5   21.29    1.97
  -2   5  -5   19.16    1.94
  -2   5  -5   21.15    1.91
  -2   5  -5   22.56    3.65
  -2   5  -5   17.44    3.01
   2  -5   5   17.08    2.91
   2  -5   5   16.77    2.95
   2  -5   5   18.51    3.17
   2  -5   5   17.30    3.02
   2  -5   5   18.43    1.84
   2  -5   5   17.89    1.80
  -2   5  -6  137.80    7.99
  -2   5  -6  165.30    8.18
  -2   5  -6  155.16    8.01
  -2   5  -6  149.72    8.24
   2  -5   6  149.50   10.08
  -2   5  -6  158.44    8.30
  -2   5  -6  161.39   10.35
  -2   5  -6  147.54    9.89
   2  -5   6  144.18   10.12
   2  -5   6  143.68    9.84
   2  -5   6  165.66   10.44
  -2   5  -6  157.38    8.27
  -2   5  -6  147.45    8.28
   2  -5   6  148.87    8.12
  -2   5  -6  156.80    8.37
   2  -5   6  153.15    8.23
   2  -5   6  146.00    8.25
  -2   5  -7   82.28    4.66
   2  -5   7   81.52    4.71
  -2   5  -7   78.53    4.62
  -2   5  -7   80.87    4.70
   2  -5   7   74.07    4.45
  -2   5  -7   71.97    4.49
  -2   5  -7   69.88    4.44
  -2   5  -7   71.91    4.10
  -2   5  -7   82.22    4.57
   2  -5   7   78.61    4.61
  -2   5  -8  132.75    7.37
   2  -5   8  143.92    7.22
  -2   5  -8  130.10    7.28
   2  -5   8  146.58    7.43
  -2   5  -8  131.10    7.15
  -2   5  -8  116.33    6.82
  -2   5  -8  156.70    7.31
  -2   5  -8  137.42    7.35
   2  -5   8  142.21    7.35
   2  -5   9    0.21    0.79
  -2   5  -9    0.23    0.87
  -2   5  -9    1.22    1.29
   2  -5   9    1.07    0.82
  -2   5  -9    1.65    1.08
   2  -5   9    0.92    1.06
   2  -5   9    0.26    0.98
  -2   5 -10    1.50    1.01
   2  -5  10    0.83    0.87
   2  -5  10    0.19    0.80
   2  -5  10    0.19    0.60
   2  -5  10   -0.56    0.80
   2  -5  11   38.26    2.20
  -2   4  15    0.51    0.56
  -2   4  15   -0.20    0.60
  -2   4  15    0.34    0.68
   2  -4 -15   -0.26    0.46
  -2   4  14    3.46    1.08
   2  -4 -14    1.61    0.85
   2  -4 -14    1.95    0.82
   2  -4 -14    2.02    0.85
   2  -4 -14    2.14    0.74
   2  -4 -14    2.04    0.64
  -2   4  14    2.80    0.98
  -2   4  14    1.60    1.04
   2  -4 -14    2.16    0.77
  -2   4  14    2.15    0.88
  -2   4  14    1.78    1.18
   2  -4 -13  103.98    5.49
   2  -4 -13  106.04    5.48
   2  -4 -13  101.34    5.42
   2  -4 -13   94.19    5.26
   2  -4 -13   96.27    5.38
  -2   4  13  103.94    5.49
  -2   4  13   98.88    5.46
  -2   4  13   96.46    5.56
  -2   4  13   98.43    5.41
   2  -4 -13   87.70    5.31
  -2   4  13   87.99    5.47
  -2   4  13  106.62    5.57
  -2   4  12    3.03    1.26
   2  -4 -12    7.45    1.30
  -2   4  12    6.28    1.30
  -2   4  12    7.62    1.40
  -2   4  12    3.69    1.42
   2  -4 -12    8.52    1.45
   2  -4 -12    8.06    1.38
   2  -4 -12    4.66    1.21
   2  -4 -12    6.26    1.33
   2  -4 -12    6.34    1.39
   2  -4 -12    4.92    1.13
  -2   4  12    8.73    1.67
  -2   4  12    6.42    1.75
  -2   4  12    9.61    1.60
   2  -4 -12    7.35    1.32
   2  -4 -11  160.57    8.39
  -2   4  11  153.81    8.46
  -2   4  11  147.88    8.55
  -2   4  11  165.15    8.50
   2  -4 -11  162.33    8.54
  -2   4  11  163.96    8.58
   2  -4 -11  145.96    8.29
   2  -4 -11  153.05    8.49
   2  -4 -11  186.73    8.62
   2  -4 -11  159.77    8.45
   2  -4 -11  154.50    8.51
   2  -4 -11  141.82    8.20
  -2   4  11  163.47    8.62
   2  -4 -11  165.24    8.51
   2  -4 -10   76.69    4.17
   2  -4 -10   65.48    3.90
  -2   4  10   68.04    4.29
  -2   4  10   75.92    4.32
  -2   4  10   70.71    4.09
  -2   4  10   65.39    4.08
  -2   4  10   66.59    5.86
   2  -4 -10   63.88    3.98
  -2   4  10   69.08    4.18
   2  -4 -10   70.67    4.04
   2  -4 -10   71.20    4.17
   2  -4 -10   50.55    5.79
   2  -4 -10   64.55    4.14
   2  -4 -10   64.77    3.99
   2  -4 -10   68.24    4.20
   2  -4 -10   69.12    4.14
  -2   4  10   60.06    5.98
   2  -4  -9   33.97    2.51
   2  -4  -9   32.16    2.42
   2  -4  -9   36.41    2.28
   2  -4  -9   34.00    2.47
   2  -4  -9   29.67    2.32
  -2   4   9   33.99    4.16
  -2   4   9   34.39    2.40
  -2   4   9   31.85    2.47
   2  -4  -9   34.99    2.35
  -2   4   9   35.34    2.57
   2  -4  -9   34.01    2.34
   2  -4  -9   34.08    2.47
  -2   4   9   36.71    3.99
   2  -4  -9   35.53    2.22
   2  -4  -9   33.60    2.48
   2  -4  -9   34.62    4.36
  -2   4   9   35.94    3.75
  -2   4   9   32.53    4.03
   2  -4  -8   -0.31    0.92
   2  -4  -8   -0.19    0.71
  -2   4   8   -0.07    1.11
   2  -4  -8    0.40    0.75
  -2   4   8   -0.44    1.13
   2  -4  -8   -0.08    0.97
   2  -4  -8   -0.08    0.94
   2  -4  -8   -0.24    0.62
  -2   4   8    1.87    1.88
   2  -4  -8   -0.07    0.85
  -2   4   8    0.37    1.85
  -2   4   8   -0.61    1.51
  -2   4   8    0.37    1.86
  -2   4   8    0.47    0.90
   2  -4  -8    0.78    2.31
  -2   4   8   -0.32    1.53
   2  -4  -8    2.12    2.26
   2  -4  -8    0.96    0.98
  -2   4   7    2.56    2.00
   2  -4  -7    3.81    2.30
  -2   4   7    1.41    1.48
   2  -4  -7    3.01    2.44
  -2   4   7    3.79    1.69
  -2   4   7    3.56    2.01
  -2   4   7    3.50    1.71
   2  -4  -7    3.71    1.49
  -2   4   6   14.28    2.44
   2  -4  -6   16.82    2.88
  -2   4   6   16.36    2.39
  -2   4   6   10.90    2.40
  -2   4   6   16.17    2.33
   2  -4  -6   14.45    2.20
  -2   4   5   -1.64    1.61
  -2   4   5   -0.49    1.69
  -2   4   5    0.20    1.52
  -2   4   5    1.51    1.29
   2  -4  -5    1.83    1.51
  -2   4   5    0.88    1.49
   2  -4  -5   -0.31    2.14
  -2   4   4   34.52    2.99
  -2   4   4   30.26    2.69
   2  -4  -4   30.64    3.15
  -2   4   4   30.86    3.13
  -2   4   3  107.48    6.99
   2  -4  -3  120.76    7.13
   2  -4  -3  113.78    7.66
  -2   4   3  106.70    6.55
   2  -4  -3  119.86    7.33
  -2   4   3  119.45    6.85
   2  -4  -2    1.32    1.71
   2  -4  -2    1.92    1.57
   2  -4  -2   -0.27    2.15
   2  -4  -2    0.65    2.52
  -2   4   2    0.31    1.36
  -2   4   2   -0.87    1.00
   2  -4  -1   96.67    5.94
  -2   4   1   77.83    4.90
  -2   4   1  100.14    5.64
   2  -4  -1   99.26    5.99
   2  -4  -1   79.79    6.25
   2  -4  -1   94.18    5.79
   2  -4  -1  100.50    6.30
   2  -4  -1   89.03    5.61
  -2   4   0    7.95    0.97
   2  -4   0    8.70    1.98
  -2   4   0   10.09    1.79
   2  -4   0    8.97    2.41
   2  -4   0   11.61    1.43
   2  -4   0   11.61    2.47
   2  -4   0    8.62    2.23
  -2   4  -1  183.29    9.64
   2  -4   1  150.96   10.19
   2  -4   1  160.40   10.24
   2  -4   1  174.03    9.33
   2  -4   1  162.32    9.74
   2  -4   2   51.07    4.18
   2  -4   2   58.20    4.50
  -2   4  -2   56.87    4.05
   2  -4   2   53.78    4.20
   2  -4   2   54.66    3.83
  -2   4  -3   91.07    6.42
   2  -4   3   89.54    6.07
   2  -4   3   82.57    6.03
   2  -4   3   78.55    6.22
  -2   4  -4  125.02    6.87
  -2   4  -4  121.55    6.78
  -2   4  -4  123.78    6.78
   2  -4   4  141.68    8.57
  -2   4  -4  128.19    6.82
   2  -4   4  133.79    8.45
  -2   4  -4  119.31    6.80
   2  -4   4  132.95    8.21
   2  -4   4  126.84    8.23
  -2   4  -4  128.33    8.50
  -2   4  -4  128.15    8.18
  -2   4  -5   21.77    1.85
   2  -4   5   17.20    1.55
  -2   4  -5   19.76    1.92
  -2   4  -5   17.93    1.82
  -2   4  -5   19.55    1.48
   2  -4   5   21.02    3.13
   2  -4   5   17.26    3.03
  -2   4  -5   15.43    1.63
  -2   4  -5   17.43    1.78
   2  -4   5   17.90    1.66
  -2   4  -5   16.00    1.56
   2  -4   5   21.19    3.18
  -2   4  -5   17.93    3.15
  -2   4  -5   25.36    3.68
  -2   4  -5   17.09    1.77
  -2   4  -5   22.43    1.88
  -2   4  -6  153.98    9.24
   2  -4   6  180.04   11.42
  -2   4  -6  183.05    9.11
  -2   4  -6  188.11    9.29
  -2   4  -6  192.36    9.41
  -2   4  -6  167.33    9.28
   2  -4   6  180.76   11.38
   2  -4   6  173.95   11.07
  -2   4  -6  175.63    9.35
   2  -4   6  176.96    9.33
   2  -4   6  167.66    9.19
  -2   4  -6  173.23    9.43
  -2   4  -6  175.16    9.39
   2  -4   6  161.61   11.01
  -2   4  -6  169.67    9.32
  -2   4  -6  197.19   11.39
  -2   4  -6  186.17   11.03
  -2   4  -7  487.73   24.30
  -2   4  -7  497.52   24.80
   2  -4   7  471.72   24.59
  -2   4  -7  489.55   24.79
  -2   4  -7  553.01   26.87
  -2   4  -7  550.08   26.68
   2  -4   7  526.79   24.80
   2  -4   7  475.99   26.83
  -2   4  -7  457.22   24.59
   2  -4   7  496.95   26.84
   2  -4   7  491.58   26.71
   2  -4   7  505.84   26.97
  -2   4  -7  462.55   24.63
  -2   4  -7  514.88   24.64
   2  -4   8    1.80    1.04
  -2   4  -8    3.18    1.25
  -2   4  -8    2.99    1.63
  -2   4  -8    2.35    0.73
  -2   4  -8    1.13    1.26
  -2   4  -8    1.89    0.87
  -2   4  -8    3.84    1.02
   2  -4   8    3.10    1.30
  -2   4  -8    2.06    1.37
  -2   4  -9   43.92    2.81
   2  -4   9   36.79    2.71
  -2   4  -9   44.42    2.76
   2  -4   9   38.25    2.52
  -2   4  -9   40.81    2.62
  -2   4  -9   29.08    2.47
  -2   4  -9   32.52    2.12
   2  -4   9   40.70    2.79
   2  -4  10   -0.18    1.02
   2  -4  10    0.20    0.78
  -2   4 -10    0.32    0.96
   2  -4  10    1.26    1.06
  -2   4 -10   -0.14    1.33
  -2   4 -11    6.54    0.92
   2  -4  11    4.27    0.96
   2  -4  11    3.87    0.66
   2  -4  11    4.17    0.89
   2  -4  11    5.33    0.72
  -2   4 -11    4.80    1.51
  -2   3  15    0.61    0.56
  -2   3  15    0.67    0.56
  -2   3  15    0.53    0.67
  -2   3  15    0.58    0.64
  -2   3  15    0.44    0.74
   2  -3 -15    0.88    0.50
  -2   3  14   86.93    4.66
  -2   3  14   92.91    4.89
   2  -3 -14   95.39    4.77
  -2   3  14   95.16    4.73
  -2   3  14   93.85    4.76
   2  -3 -14   92.53    4.67
   2  -3 -14   87.46    4.65
  -2   3  14   78.27    4.77
  -2   3  14   93.74    4.88
  -2   3  14   92.25    4.79
   2  -3 -14   87.89    4.67
  -2   3  13   15.95    1.81
  -2   3  13   17.59    1.80
   2  -3 -13   14.93    1.63
   2  -3 -13   15.98    1.48
  -2   3  13   16.09    1.59
  -2   3  13   15.56    1.60
   2  -3 -13   12.65    1.49
  -2   3  13   14.97    1.69
   2  -3 -13   13.93    1.55
  -2   3  13   14.52    1.66
   2  -3 -13   16.01    1.51
   2  -3 -13   14.30    1.51
   2  -3 -13   12.18    1.26
  -2   3  12   11.61    1.83
  -2   3  12   10.76    1.71
   2  -3 -12   13.92    1.66
  -2   3  12   11.54    1.75
   2  -3 -12   13.88    1.69
   2  -3 -12   11.70    1.31
   2  -3 -12   12.20    1.45
  -2   3  12   11.02    1.53
  -2   3  12    9.89    1.54
   2  -3 -12   11.66    1.47
   2  -3 -12   11.72    1.56
   2  -3 -12   10.44    1.57
   2  -3 -12   11.10    1.30
  -2   3  12   11.18    1.67
   2  -3 -11    9.88    1.61
  -2   3  11    8.06    1.69
   2  -3 -11    9.54    1.47
   2  -3 -11    8.45    1.29
  -2   3  11    8.39    1.65
   2  -3 -11   10.31    1.60
   2  -3 -11   10.40    1.39
  -2   3  11    7.22    1.34
  -2   3  11    7.55    1.49
   2  -3 -11   10.79    1.50
   2  -3 -11    5.98    1.20
   2  -3 -11   10.31    1.60
   2  -3 -11    8.13    1.55
   2  -3 -11    5.32    1.06
  -2   3  11   10.19    1.81
   2  -3 -10    4.89    0.97
   2  -3 -10    4.80    1.13
   2  -3 -10    6.71    1.43
  -2   3  10    5.79    1.63
  -2   3  10    5.47    1.48
   2  -3 -10    8.00    3.00
   2  -3 -10    6.38    1.50
  -2   3  10    6.21    1.52
  -2   3  10    6.52    1.47
   2  -3 -10    6.43    1.22
   2  -3 -10    5.63    1.35
  -2   3  10    2.37    2.46
  -2   3  10    7.95    1.30
   2  -3 -10    6.14    1.23
   2  -3 -10    7.65    1.34
   2  -3 -10    5.52    1.21
   2  -3  -9    6.87    0.99
  -2   3   9    9.93    1.58
  -2   3   9    7.01    1.33
   2  -3  -9    6.94    1.16
   2  -3  -9    7.09    1.11
  -2   3   9    7.94    1.21
   2  -3  -9    7.85    1.21
  -2   3   9    8.79    1.46
   2  -3  -9    8.82    1.34
   2  -3  -9   10.21    2.53
   2  -3  -9    6.42    1.24
   2  -3  -9    9.09    1.21
   2  -3  -9    7.17    1.37
   2  -3  -9    8.15    1.25
  -2   3   9    8.96    2.69
  -2   3   9    8.97    2.22
   2  -3  -8   22.19    1.77
   2  -3  -8   19.98    1.61
  -2   3   8   22.16    1.92
  -2   3   8   21.83    1.78
   2  -3  -8   23.56    1.65
  -2   3   8   20.67    1.83
   2  -3  -8   22.08    1.79
   2  -3  -8   17.35    2.88
  -2   3   8   23.35    2.86
  -2   3   8   21.14    3.34
  -2   3   8   22.09    2.87
   2  -3  -8   23.98    1.76
   2  -3  -8   19.12    1.53
  -2   3   8   18.07    3.05
   2  -3  -8   22.54    1.54
   2  -3  -8   17.10    2.53
   2  -3  -7  173.34   11.32
   2  -3  -7  180.96   11.22
  -2   3   7  185.73   10.84
  -2   3   7  203.92   11.36
  -2   3   7  195.01   11.03
  -2   3   7  179.11   11.20
   2  -3  -7  182.98   10.83
   2  -3  -6    6.65    2.40
  -2   3   6    6.98    1.64
   2  -3  -6    8.64    2.21
  -2   3   6    9.81    2.36
  -2   3   6    8.65    2.00
  -2   3   6    8.77    2.00
  -2   3   6    8.18    1.57
   2  -3  -6    9.36    2.02
  -2   3   5   48.91    4.39
  -2   3   5   66.70    4.44
  -2   3   5   60.87    4.56
  -2   3   5   55.52    4.23
   2  -3  -5   58.40    4.71
   2  -3  -5   76.71    5.06
  -2   3   5   64.06    4.28
   2  -3  -5   56.81    4.41
  -2   3   4   88.39    6.33
   2  -3  -4  110.04    6.69
  -2   3   4  107.29    6.29
   2  -3  -4  108.63    6.43
  -2   3   4  106.11    6.06
  -2   3   4  115.76    6.54
  -2   3   4  106.74    6.66
  -2   3   4  112.61    6.39
   2  -3  -4  101.50    6.62
  -2   3   3    7.11    1.53
  -2   3   3    7.33    1.27
   2  -3  -3    6.78    1.71
  -2   3   3   10.18    1.88
   2  -3  -3    8.09    2.15
  -2   3   2  843.38   41.57
   2  -3  -2  811.60   41.98
   2  -3  -2  884.91   42.28
  -2   3   2  826.74   41.82
   2  -3  -2  822.11   41.52
  -2   3   1  456.20   21.36
   2  -3  -1  437.93   21.84
  -2   3   1  382.46   20.80
   2  -3  -1  444.40   21.23
   2  -3  -1  410.48   21.49
   2  -3  -1  485.84   22.17
   2  -3   0  100.03    6.11
   2  -3   0  103.76    5.74
   2  -3   0  106.80    5.81
   2  -3   0  102.42    6.12
  -2   3   0  108.06    5.47
   2  -3   0  102.60    5.35
   2  -3   0  115.12    5.18
   2  -3   1   38.42    3.24
   2  -3   1   35.61    3.27
  -2   3  -1   43.20    2.75
   2  -3   1   45.55    2.52
   2  -3   1   40.84    3.00
   2  -3   2   85.74    5.59
   2  -3   2   79.22    5.55
   2  -3   2   86.80    5.11
  -2   3  -2   82.26    4.92
  -2   3  -3  265.29   13.96
  -2   3  -3  277.48   14.31
   2  -3   3  245.58   14.08
  -2   3  -3  215.90   13.18
   2  -3   3  303.93   14.23
  -2   3  -3  290.01   13.76
  -2   3  -4  553.93   28.16
  -2   3  -4  554.31   28.38
   2  -3   4  517.51   28.24
   2  -3   4  519.04   28.58
   2  -3   4  563.98   28.17
  -2   3  -4  543.68   27.50
  -2   3  -5   87.50    5.15
  -2   3  -5  105.34    6.61
  -2   3  -5  101.29    6.77
   2  -3   5   98.45    7.04
   2  -3   5  104.55    6.94
   2  -3   5   98.18    6.88
  -2   3  -5   85.92    5.09
  -2   3  -6   51.44    3.45
   2  -3   6   61.59    5.44
  -2   3  -6   58.30    3.57
  -2   3  -6   60.42    3.58
  -2   3  -6   59.29    3.35
  -2   3  -6   55.42    3.52
  -2   3  -6   54.73    3.60
   2  -3   6   56.92    3.52
   2  -3   6   51.11    4.77
  -2   3  -6   60.45    3.67
   2  -3   6   56.06    3.42
  -2   3  -6   55.72    5.10
  -2   3  -6   65.97    5.15
   2  -3   6   56.89    5.15
   2  -3   6   63.27    5.28
   2  -3   7    5.46    1.25
  -2   3  -7    6.32    0.86
   2  -3   7    4.95    2.54
   2  -3   7    2.30    2.04
  -2   3  -7    6.63    1.20
  -2   3  -7    5.16    1.28
  -2   3  -7    6.92    1.41
   2  -3   7    8.48    1.35
   2  -3   7   10.10    2.41
   2  -3   7    3.32    2.26
  -2   3  -7    5.75    1.53
  -2   3  -7    5.64    1.01
  -2   3  -7    4.56    2.23
  -2   3  -7    9.54    2.81
   2  -3   7    3.80    1.10
  -2   3  -7    7.63    1.34
  -2   3  -8   98.43    5.11
   2  -3   8   96.02    7.32
  -2   3  -8   89.16    5.53
  -2   3  -8   94.60    5.58
   2  -3   8  102.02    5.63
   2  -3   8   90.34    7.15
   2  -3   8   92.59    7.44
  -2   3  -8   98.71    5.58
   2  -3   8   97.05    5.44
   2  -3   8  103.24    7.30
  -2   3  -8  121.09    7.51
  -2   3  -8  103.93    7.35
   2  -3   8   97.20    5.52
  -2   3  -8   86.43    5.33
  -2   3  -9   87.42    4.70
   2  -3   9   91.79    5.17
  -2   3  -9   82.53    5.14
  -2   3  -9   89.83    5.22
   2  -3   9   92.68    5.26
  -2   3  -9   88.68    5.25
   2  -3   9   88.64    5.04
  -2   3  -9   89.09    5.09
  -2   3 -10   46.89    3.20
   2  -3  10   48.80    3.15
   2  -3  10   49.29    3.25
   2  -3  10   51.02    3.08
  -2   3 -10   47.45    3.23
  -2   3 -10   49.76    3.19
  -2   3 -11   13.48    1.62
  -2   3 -11   13.94    1.39
  -2   3 -11   12.50    1.49
  -2   3 -11   14.92    1.99
  -2   3 -11   14.58    1.45
   2  -3  11   11.68    1.22
   2  -3  11   15.03    1.50
   2  -3  11   13.69    1.50
  -2   3 -12    0.76    0.92
  -2   3 -12    1.58    0.66
  -2   3 -12    0.92    1.16
   2  -3  12    1.54    0.55
  -2   3 -12    1.28    0.60
   2  -3  12    2.12    0.77
   2  -3  12    0.85    0.75
  -2   2  15   31.81    1.97
  -2   2  15   33.00    2.05
  -2   2  15   34.97    1.96
  -2   2  15   38.47    2.01
   2  -2 -15   32.22    1.95
   2  -2 -14   11.21    1.21
  -2   2  14   14.11    1.20
   2  -2 -14   13.11    1.15
   2  -2 -14    9.95    1.04
  -2   2  14    9.99    1.31
  -2   2  14   13.14    1.28
   2  -2 -14    7.68    1.24
  -2   2  14   11.31    1.29
  -2   2  14    8.99    1.35
  -2   2  13   49.86    2.96
   2  -2 -13   42.57    2.71
  -2   2  13   43.14    2.83
  -2   2  13   40.62    2.74
   2  -2 -13   43.78    2.90
   2  -2 -13   43.33    2.75
  -2   2  13   38.53    2.80
  -2   2  13   44.83    3.06
   2  -2 -13   47.98    2.83
  -2   2  13   42.63    2.94
  -2   2  13   50.01    3.09
  -2   2  12    6.70    1.65
  -2   2  12    5.88    1.57
  -2   2  12    7.69    1.47
  -2   2  12    7.81    1.49
   2  -2 -12    8.31    1.23
   2  -2 -12    6.55    1.22
  -2   2  12    4.71    1.35
   2  -2 -12    8.18    1.31
   2  -2 -12    7.93    1.04
   2  -2 -12    7.35    1.52
  -2   2  12    7.04    1.47
   2  -2 -12    7.08    1.31
   2  -2 -12    6.83    1.45
  -2   2  11   25.75    2.40
  -2   2  11   31.26    2.43
  -2   2  11   27.74    2.52
   2  -2 -11   37.37    2.38
   2  -2 -11   25.38    2.28
   2  -2 -11   22.96    2.05
  -2   2  11   29.01    2.49
   2  -2 -11   30.08    2.21
  -2   2  11   31.33    2.33
   2  -2 -11   26.89    2.20
   2  -2 -11   27.35    2.02
   2  -2 -11   31.69    2.48
   2  -2 -11   32.07    2.52
   2  -2 -10  572.46   32.82
  -2   2  10  724.06   33.26
  -2   2  10  713.99   33.04
   2  -2 -10  679.56   33.03
   2  -2 -10  594.97   35.34
   2  -2 -10  693.61   33.20
  -2   2  10  643.68   35.11
  -2   2  10  624.95   35.65
   2  -2 -10  673.64   33.24
   2  -2 -10  606.25   32.81
   2  -2 -10  642.20   32.88
   2  -2 -10  726.40   33.19
  -2   2  10  723.00   33.11
  -2   2  10  705.15   33.07
   2  -2 -10  657.11   32.97
  -2   2   9   25.60    2.23
   2  -2  -9   23.76    1.87
   2  -2  -9   29.22    2.19
   2  -2  -9   24.55    3.86
   2  -2  -9   22.84    3.28
   2  -2  -9   26.06    1.99
  -2   2   9   29.60    2.21
   2  -2  -9   27.79    2.19
   2  -2  -9   26.89    1.96
  -2   2   9   22.60    2.94
   2  -2  -9   25.57    1.80
  -2   2   9   25.40    3.90
  -2   2   9   22.45    3.21
   2  -2  -9   27.46    2.18
   2  -2  -8    1.37    0.73
  -2   2   8    3.82    1.17
  -2   2   8    2.14    1.15
   2  -2  -8    2.88    1.05
   2  -2  -8    1.53    0.81
   2  -2  -8    0.32    1.68
   2  -2  -8    1.83    0.81
  -2   2   8    3.18    1.78
  -2   2   8    3.76    2.44
  -2   2   8    1.56    1.46
   2  -2  -8    2.41    0.81
  -2   2   7   15.41    2.68
  -2   2   7   14.91    2.50
  -2   2   7   19.99    2.91
   2  -2  -7   12.03    2.00
  -2   2   7   13.88    2.18
   2  -2  -7   16.22    2.43
   2  -2  -6  113.00    7.04
  -2   2   6  114.51    6.78
   2  -2  -6  109.50    7.07
   2  -2  -6  104.60    7.29
  -2   2   6  114.68    7.05
  -2   2   6  110.17    7.29
  -2   2   6  117.41    7.29
   2  -2  -6  103.57    6.65
   2  -2  -5   68.70    4.73
  -2   2   5   69.52    4.44
   2  -2  -5   69.73    4.76
   2  -2  -5   62.74    4.84
  -2   2   5   68.89    4.66
  -2   2   5   57.92    4.72
  -2   2   5   70.93    4.89
  -2   2   5   60.72    4.07
   2  -2  -5   73.73    4.53
  -2   2   4   -1.09    1.39
  -2   2   4    0.70    1.47
   2  -2  -4    0.72    1.30
  -2   2   4   -0.15    1.35
   2  -2  -4   -0.31    1.65
   2  -2  -4    0.93    1.64
  -2   2   4    0.12    1.07
   2  -2  -3    9.55    1.66
  -2   2   3   10.37    1.45
  -2   2   3    8.36    1.51
   2  -2  -3   13.02    1.94
   2  -2  -3   10.07    1.81
  -2   2   3    9.76    1.43
  -2   2   3    9.39    1.76
  -2   2   3   12.84    1.82
  -2   2   2  811.61   38.55
  -2   2   2  748.07   38.35
   2  -2  -2  784.10   38.77
   2  -2  -2  747.76   38.65
   2  -2  -2  786.46   38.95
  -2   2   2  818.39   38.88
   2  -2  -1  245.06   11.38
   2  -2  -1  231.33   11.23
  -2   2   1  236.86   10.83
   2  -2  -1  222.00   11.15
  -2   2   1  226.68   11.16
   2  -2   0  375.12   19.90
   2  -2   0  429.67   20.39
   2  -2   0  435.37   20.63
   2  -2   0  381.91   20.49
  -2   2   0  406.62   20.09
   2  -2   0  378.21   20.45
   2  -2   0  409.03   19.86
  -2   2  -1 1365.03   65.62
   2  -2   1 1277.73   66.12
   2  -2   1 1390.90   65.82
   2  -2   1 1310.25   65.98
   2  -2   1 1306.81   65.83
   2  -2   1 1305.24   65.99
   2  -2   2    6.62    1.96
   2  -2   2    6.81    1.69
  -2   2  -2    8.09    1.02
   2  -2   2    9.11    1.69
   2  -2   2    7.62    1.76
  -2   2  -3  162.51    9.69
  -2   2  -3  180.91    9.98
  -2   2  -3  191.02    9.43
   2  -2   3  180.74   10.16
  -2   2  -3  154.19    9.04
   2  -2   3  201.98    9.80
  -2   2  -4  182.92   10.25
  -2   2  -4  189.24   10.50
   2  -2   4  190.00   10.40
  -2   2  -4  175.85    9.60
   2  -2   4  185.30   10.74
  -2   2  -4  167.72    9.55
   2  -2   4  194.63   10.20
   2  -2   5  606.36   32.68
  -2   2  -5  667.74   32.24
  -2   2  -5  628.24   32.30
   2  -2   5  597.29   32.30
  -2   2  -6    7.96    1.24
   2  -2   6   11.99    2.62
  -2   2  -6    8.56    1.32
  -2   2  -6    8.15    1.12
   2  -2   6   13.85    2.56
  -2   2  -6    8.77    2.64
  -2   2  -6   12.31    2.51
  -2   2  -7  360.21   17.56
   2  -2   7  366.69   19.89
  -2   2  -7  367.90   18.00
  -2   2  -7  379.70   18.00
   2  -2   7  389.61   19.99
   2  -2   7  353.63   17.74
   2  -2   7  341.64   17.88
  -2   2  -7  327.59   17.79
  -2   2  -7  314.57   17.76
  -2   2  -7  348.96   17.95
  -2   2  -7  367.62   18.01
   2  -2   7  352.24   17.82
  -2   2  -7  406.47   19.65
  -2   2  -7  378.26   19.65
  -2   2  -8   97.40    5.44
   2  -2   8   91.48    5.13
   2  -2   8   88.49    5.32
   2  -2   8   90.76    5.22
  -2   2  -8   94.03    5.33
  -2   2  -8   97.47    5.47
   2  -2   8   93.82    7.38
   2  -2   8   84.41    7.04
  -2   2  -8   92.19    4.92
   2  -2   8  102.83    7.18
  -2   2  -8   93.49    7.05
  -2   2  -8   97.65    6.99
  -2   2  -9  492.62   23.98
  -2   2  -9  449.94   23.51
  -2   2  -9  495.57   24.04
   2  -2   9  497.91   23.89
  -2   2  -9  457.11   23.85
   2  -2   9  490.68   24.03
   2  -2   9  470.37   23.75
   2  -2   9  477.07   23.97
  -2   2  -9  481.34   23.87
  -2   2 -10   20.89    1.99
   2  -2  10   23.56    2.08
  -2   2 -10   20.63    2.07
   2  -2  10   20.41    1.85
   2  -2  10   22.89    2.14
  -2   2 -10   22.56    2.23
  -2   2 -11   -0.82    1.08
  -2   2 -11   -0.23    1.38
  -2   2 -11    0.74    1.41
  -2   2 -11    1.56    1.88
   2  -2  11    0.19    1.03
   2  -2  11    0.54    0.87
  -2   2 -11    0.08    0.94
   2  -2  11   -0.40    1.16
  -2   2 -12   26.71    1.87
   2  -2  12   24.43    1.70
   2  -2  12   24.19    1.91
  -2   2 -12   26.59    2.05
  -2   2 -12   28.73    2.02
   2  -2  12   25.74    1.86
   2  -2  12   25.84    1.94
  -2   2 -12   26.70    1.95
  -2   2 -12   23.16    1.73
   2  -2  13    0.14    0.59
  -2   1  15   40.36    2.24
  -2   1  14    7.41    1.21
  -2   1  14    8.31    1.05
  -2   1  14    8.88    1.09
   2  -1 -14    6.53    0.99
  -2   1  14    9.99    1.03
  -2   1  14    7.53    1.18
   2  -1 -14    6.56    0.95
  -2   1  14    6.74    1.18
   2  -1 -13   70.30    4.19
  -2   1  13   68.29    4.17
  -2   1  13   70.86    4.15
   2  -1 -13   70.26    4.24
  -2   1  13   82.29    4.29
   2  -1 -13   68.58    4.04
  -2   1  13   77.17    4.42
  -2   1  13   74.79    4.38
   2  -1 -13   78.26    4.15
  -2   1  13   69.40    4.19
  -2   1  13   77.08    4.38
  -2   1  12   40.42    2.99
  -2   1  12   40.05    2.90
   2  -1 -12   39.66    2.83
   2  -1 -12   40.98    2.97
  -2   1  12   37.64    2.78
  -2   1  12   42.19    2.81
   2  -1 -12   40.49    2.65
   2  -1 -12   40.35    2.68
  -2   1  12   39.24    2.97
  -2   1  12   48.41    3.10
  -2   1  12   35.06    2.74
   2  -1 -12   47.23    2.82
   2  -1 -12   41.38    2.89
  -2   1  11   21.00    2.24
   2  -1 -11   17.66    1.72
  -2   1  11   19.81    2.03
   2  -1 -11   21.41    2.11
   2  -1 -11   22.08    2.06
   2  -1 -11   22.71    1.90
   2  -1 -11   25.11    2.19
   2  -1 -11   22.88    2.21
   2  -1 -11   20.62    2.00
  -2   1  11   22.27    2.17
  -2   1  11   25.61    2.25
  -2   1  11   24.61    2.03
   2  -1 -11   21.63    1.86
  -2   1  10   48.00    3.49
   2  -1 -10   45.98    3.07
  -2   1  10   55.70    5.50
  -2   1  10   57.10    3.49
  -2   1  10   52.78    3.59
  -2   1  10   59.47    3.43
   2  -1 -10   57.06    3.57
   2  -1 -10   59.99    3.56
  -2   1  10   57.07    5.35
   2  -1 -10   53.90    3.58
   2  -1 -10   56.17    3.28
  -2   1  10   57.24    3.36
   2  -1 -10   47.23    3.25
   2  -1 -10   46.67    3.12
   2  -1 -10   45.25    5.09
  -2   1   9  140.13    7.30
  -2   1   9  133.77    7.15
   2  -1  -9  122.97    6.90
  -2   1   9  127.50    8.53
  -2   1   9  141.75    7.12
   2  -1  -9  131.27    7.28
  -2   1   9  114.39    8.16
   2  -1  -9  136.66    7.31
   2  -1  -9  137.14    7.22
  -2   1   9  136.38    9.09
   2  -1  -9  128.57    7.04
   2  -1  -9  126.51    6.92
  -2   1   9  145.07    7.12
   2  -1  -9  132.23    7.01
   2  -1  -9  130.46    9.24
   2  -1  -9  122.69    8.59
  -2   1   8    1.33    1.04
   2  -1  -8    0.75    0.94
   2  -1  -8    0.18    0.97
  -2   1   8    0.51    0.97
   2  -1  -8    0.06    0.77
  -2   1   8    1.14    1.14
  -2   1   8    1.35    1.87
  -2   1   8    0.73    1.41
  -2   1   8    0.27    1.41
   2  -1  -8   -0.33    2.20
   2  -1  -8    1.49    1.53
   2  -1  -8    0.75    0.80
   2  -1  -8    1.23    1.07
   2  -1  -7  185.51   10.35
   2  -1  -7  182.28   10.92
  -2   1   7  190.29   10.75
  -2   1   7  178.12   11.10
   2  -1  -7  193.01   10.93
  -2   1   7  203.93   10.67
   2  -1  -7  174.27   10.58
   2  -1  -6  110.70    6.99
  -2   1   6  118.32    6.84
  -2   1   6  107.79    6.61
   2  -1  -6  116.14    6.81
   2  -1  -6  101.70    6.65
  -2   1   6  116.28    7.19
   2  -1  -6  113.80    6.99
   2  -1  -5   95.93    6.34
   2  -1  -5  119.52    6.43
  -2   1   5   99.02    5.99
   2  -1  -5   96.03    6.22
  -2   1   5  112.98    6.49
  -2   1   5  102.34    5.56
  -2   1   5  100.86    5.97
  -2   1   5   93.85    5.83
   2  -1  -5  101.96    6.10
  -2   1   5   97.24    6.37
   2  -1  -5   97.38    5.86
   2  -1  -4  487.12   23.51
   2  -1  -4  457.25   23.44
   2  -1  -4  456.62   23.46
  -2   1   4  460.26   23.23
  -2   1   4  499.72   23.61
  -2   1   4  432.67   22.96
  -2   1   4  459.56   23.14
   2  -1  -4  460.15   23.32
  -2   1   4  447.76   23.50
  -2   1   3   76.70    4.54
  -2   1   3   71.82    4.42
  -2   1   3   67.71    4.12
  -2   1   3   74.06    4.37
   2  -1  -3   78.24    4.33
  -2   1   3   77.75    4.03
   2  -1  -3   69.37    4.35
   2  -1  -2   98.13    5.34
   2  -1  -2   93.11    5.23
   2  -1  -2  100.42    5.42
  -2   1   2   87.47    5.17
  -2   1   2   94.57    5.33
  -2   1   2   93.80    4.93
   2  -1  -2   92.42    5.23
   2  -1  -2   94.21    5.39
  -2   1   2   97.62    5.30
  -2   1   2   82.87    5.14
  -2   1   1   21.13    1.48
   2  -1  -1   24.50    1.93
   2  -1  -1   21.33    2.02
   2  -1  -1   21.36    1.91
   2  -1  -1   18.37    1.90
   2  -1  -1   20.08    1.68
   2  -1  -1   17.02    1.84
  -2   1   1   24.73    1.92
   2  -1   0   66.78    3.59
   2  -1   0   64.25    3.77
   2  -1   0   64.88    3.86
   2  -1   0   70.12    3.90
  -2   1   0   58.88    3.53
   2  -1   0   66.15    3.90
   2  -1   0   65.58    3.83
   2  -1   1  205.99   10.63
  -2   1  -1  202.38   10.40
   2  -1   1  196.44   10.64
  -2   1  -1  199.37   10.56
   2  -1   1  198.36   10.79
  -2   1  -1  196.13   10.61
   2  -1   1  217.23   10.54
   2  -1   2   90.66    5.18
  -2   1  -2   85.52    4.77
   2  -1   2   90.06    4.81
   2  -1   2   91.63    4.87
   2  -1   2   89.22    5.24
  -2   1  -2   84.75    4.81
   2  -1   2   98.77    4.86
   2  -1   3   -0.88    1.40
  -2   1  -3    1.05    1.12
   2  -1   3    0.52    1.14
  -2   1  -3    0.87    0.71
   2  -1   3   -0.54    1.62
  -2   1  -3   -0.84    1.84
   2  -1   3    0.22    1.15
   2  -1   4   58.66    4.35
  -2   1  -4   53.21    3.43
   2  -1   4   55.23    4.02
  -2   1  -4   55.56    4.07
  -2   1  -4   60.46    4.36
   2  -1   4   62.26    4.48
   2  -1   4   49.17    3.68
  -2   1  -4   58.10    3.43
   2  -1   4   55.69    4.43
  -2   1  -5    4.11    2.32
  -2   1  -5   10.12    2.04
   2  -1   5    5.91    2.21
  -2   1  -5    6.64    1.23
   2  -1   5    5.92    2.12
   2  -1   5    4.82    2.15
   2  -1   5    8.25    1.81
  -2   1  -6   21.45    2.88
  -2   1  -6   26.57    3.16
   2  -1   6   21.92    2.80
   2  -1   6   20.49    2.99
   2  -1   6   16.49    3.03
  -2   1  -6   20.86    2.08
  -2   1  -7  285.24   13.65
  -2   1  -7  271.15   13.57
  -2   1  -7  281.92   13.62
  -2   1  -7  244.94   13.43
   2  -1   7  288.60   15.66
  -2   1  -7  314.96   15.17
  -2   1  -7  306.48   15.23
   2  -1   7  275.84   15.26
  -2   1  -7  238.58   13.31
  -2   1  -7  252.85   13.47
   2  -1   7  305.49   15.74
  -2   1  -8   64.09    3.92
  -2   1  -8   69.36    4.11
   2  -1   8   60.57    3.76
   2  -1   8   63.12    4.00
  -2   1  -8   64.09    3.91
  -2   1  -8   66.42    3.60
   2  -1   8   85.64    5.99
  -2   1  -8   67.67    4.03
  -2   1  -8   68.33    4.05
  -2   1  -8   76.30    5.65
  -2   1  -8   73.25    5.62
  -2   1  -8   68.80    4.00
  -2   1  -8   68.12    4.13
   2  -1   8   74.69    5.89
  -2   1  -8   57.36    3.87
   2  -1   8   78.82    6.06
  -2   1  -9    0.29    1.03
   2  -1   9    0.28    0.96
  -2   1  -9    0.10    0.67
   2  -1   9    1.41    1.09
  -2   1  -9    1.60    1.22
  -2   1  -9    0.73    1.13
  -2   1  -9    1.72    2.34
  -2   1  -9   -0.34    2.14
  -2   1  -9    0.09    1.48
   2  -1   9   -1.67    2.06
   2  -1   9    1.35    1.11
   2  -1   9    0.08    0.87
  -2   1  -9    0.34    1.27
   2  -1   9    1.16    1.83
  -2   1 -10  132.19    7.13
   2  -1  10  129.14    7.19
   2  -1  10  123.29    7.02
   2  -1  10  132.93    7.07
  -2   1 -10  143.86    7.25
   2  -1  10  121.18    6.90
  -2   1 -10  131.84    7.10
  -2   1 -10  126.94    7.16
  -2   1 -11    3.81    1.27
  -2   1 -11    3.54    1.12
  -2   1 -11    2.53    1.52
   2  -1  11    2.44    1.00
  -2   1 -11    2.23    1.98
  -2   1 -11    4.13    1.63
  -2   1 -11    4.07    1.23
   2  -1  11    3.84    1.22
   2  -1  11    3.12    1.32
  -2   1 -12   61.94    3.82
   2  -1  12   65.48    3.74
   2  -1  12   64.85    3.91
  -2   1 -12   62.68    3.86
   2  -1  12   66.19    3.95
  -2   1 -12   62.78    3.84
  -2   1 -12   81.07    4.12
  -2   1 -12   67.03    3.88
   2  -1  13  129.14    7.04
   2  -1  13  123.89    6.96
   2   0 -14   24.59    1.59
   2   0 -14   22.90    1.59
  -2   0  14   19.14    1.54
  -2   0  14   25.97    1.64
  -2   0  14   20.47    1.71
   2   0 -14   23.55    1.72
  -2   0  14   20.48    1.64
  -2   0  14   22.57    1.72
  -2   0  14   22.58    1.55
  -2   0  13   11.70    1.31
  -2   0  13    9.85    1.31
  -2   0  13   11.92    1.50
  -2   0  13   10.70    1.37
   2   0 -13    9.20    1.25
   2   0 -13   10.73    1.39
  -2   0  13   11.99    1.57
   2   0 -13   12.84    1.44
   2   0 -13   11.51    1.28
  -2   0  13   12.99    1.61
   2   0 -13   12.43    1.22
  -2   0  12    2.58    1.35
  -2   0  12    2.97    1.29
  -2   0  12    2.13    1.08
  -2   0  12    1.32    1.08
   2   0 -12    0.14    0.86
   2   0 -12    1.51    1.29
   2   0 -12    2.26    1.19
   2   0 -12    1.70    1.13
  -2   0  12    1.87    1.37
   2   0 -12    2.86    1.28
  -2   0  12    1.49    1.32
   2   0 -12    1.32    0.90
  -2   0  11    0.65    1.30
  -2   0  11    2.32    1.41
  -2   0  11    1.55    1.40
   2   0 -11    2.79    1.03
  -2   0  11    3.58    1.18
  -2   0  11    3.43    1.19
   2   0 -11    2.40    1.27
  -2   0  11    2.61    1.49
   2   0 -11    1.54    1.29
   2   0 -11    3.47    1.06
   2   0 -11    1.09    1.27
   2   0 -11    0.24    1.17
   2   0 -11    3.67    1.47
  -2   0  11    1.85    1.39
   2   0 -11    2.03    0.93
   2   0 -11    1.97    1.24
   2   0 -10  203.94   10.10
  -2   0  10  203.00   10.09
  -2   0  10  191.20    9.90
   2   0 -10  162.36   11.84
  -2   0  10  180.58   10.08
  -2   0  10  185.25    9.82
  -2   0  10  194.07   10.09
  -2   0  10  185.07   12.44
   2   0 -10  203.33   10.15
   2   0 -10  198.39   10.03
  -2   0  10  166.25   11.96
   2   0 -10  181.08    9.77
   2   0 -10  183.69    9.69
   2   0 -10  171.28   10.06
   2   0 -10  194.43   10.14
   2   0 -10  170.81    9.72
  -2   0  10  200.85    9.90
  -2   0   9  131.10    6.73
   2   0  -9  120.94    8.64
   2   0  -9  118.57    8.11
  -2   0   9  124.46    6.87
  -2   0   9  123.90    6.65
  -2   0   9  129.96    6.88
   2   0  -9  126.22    6.90
   2   0  -9  116.08    6.58
   2   0  -9  126.27    6.90
   2   0  -9  123.85    6.77
  -2   0   9  125.74    8.79
   2   0  -9  135.56    8.41
  -2   0   9  136.81    9.18
   2   0  -9  116.03    6.54
  -2   0   9  122.14    6.65
  -2   0   9  121.26    6.80
   2   0  -9  120.03    6.49
  -2   0   8   92.09    4.89
   2   0  -8   93.12    5.08
   2   0  -8   91.38    4.97
   2   0  -8   84.36    4.76
  -2   0   8   88.48    4.85
  -2   0   8   87.22    4.98
   2   0  -8   88.94    4.81
  -2   0   8   88.24    4.92
   2   0  -8  101.02    6.37
  -2   0   8   81.39    6.68
   2   0  -8   89.97    6.60
   2   0  -8   83.07    6.15
  -2   0   8   80.48    5.92
   2   0  -8   67.84    5.78
  -2   0   8   82.84    5.81
   2   0  -7  184.03   10.21
   2   0  -7  191.08   10.77
  -2   0   7  170.48    9.96
   2   0  -7  168.25    9.91
  -2   0   7  179.38   10.17
   2   0  -7  173.57   10.23
   2   0  -6  197.96   10.12
   2   0  -6  166.87    9.85
  -2   0   6  176.92    9.84
   2   0  -6  173.76   10.09
  -2   0   6  183.75   10.02
   2   0  -5  977.05   46.71
   2   0  -5  914.94   46.23
   2   0  -5  942.42   46.71
  -2   0   5  951.77   46.60
   2   0  -5  965.99   46.77
  -2   0   5  901.62   46.67
   2   0  -5  937.64   46.88
  -2   0   4 1697.57   85.06
   2   0  -4 1837.34   85.56
  -2   0   4 1754.67   85.26
  -2   0   4 1676.15   85.15
  -2   0   4 1688.22   85.23
   2   0  -4 1728.06   85.41
  -2   0   4 1748.71   85.62
   2   0  -4 1724.08   84.77
   2   0  -4 1745.02   85.14
   2   0  -4 1790.49   85.29
  -2   0   3    6.90    1.23
  -2   0   3    7.00    1.94
  -2   0   3    4.90    0.99
  -2   0   3    4.03    1.34
   2   0  -3    4.22    1.11
  -2   0   3    3.63    0.84
  -2   0   2  609.29   31.06
  -2   0   2  649.67   31.61
   2   0  -2  627.89   31.16
   2   0  -2  626.89   31.16
  -2   0   2  634.41   31.14
   2   0  -2  624.15   30.85
   2   0  -2  631.37   31.10
   2   0  -1 1465.69   77.00
  -2   0   1 1619.59   77.18
  -2   0   1 1559.24   77.24
  -2   0   1 1883.18   77.74
   2   0  -1 1585.19   77.06
   2   0  -1 1529.59   77.03
   2   0  -1 1605.20   77.09
  -2   0   1 1568.42   76.98
   2   0  -1 1682.73   77.13
  -2   0   1 1705.63   77.21
  -2   0   1 1527.66   76.78
   2   0  -1 1545.58   77.05
  -2   0   0 8065.84  381.64
  -2   0   0 7792.59  381.53
  -2   0   0 8067.78  381.62
   2   0   0 8031.14  381.39
   2   0   0 8038.76  381.41
   2   0   0 7525.23  381.20
   2   0   0 7715.10  381.25
   2   0   0 7818.54  381.30
   2   0   0 7547.53  381.22
  -2   0   0 9118.76  381.51
  -2   0   0 7684.73  381.13
  -2   0   0 7959.10  381.32
   2   0   0 7753.66  381.30
   2   0   1  477.62   23.87
  -2   0  -1  513.99   24.27
  -2   0  -1  511.25   24.18
   2   0   1  527.37   23.95
   2   0   1  477.29   23.86
   2   0   1  469.29   23.82
  -2   0  -1  470.16   23.92
  -2   0  -1  505.46   24.13
   2   0   1  451.29   23.76
   2   0   1  523.30   24.00
   2   0   1  505.13   24.06
   2   0   2  478.32   23.64
  -2   0  -2  492.09   23.60
   2   0   2  498.78   23.52
   2   0   2  458.01   23.53
  -2   0  -2  453.04   23.25
  -2   0  -2  483.82   23.65
   2   0   2  479.68   23.88
   2   0   2  505.69   23.88
   2   0   3 1372.65   68.09
  -2   0  -3 1364.46   68.01
  -2   0  -3 1422.76   67.85
   2   0   3 1351.53   67.84
   2   0   3 1276.18   67.58
   2   0   3 1469.53   68.25
  -2   0  -3 1397.21   67.50
  -2   0  -3 1413.71   68.05
  -2   0  -3 1414.21   68.05
  -2   0  -4 1825.59   85.34
  -2   0  -4 1795.08   85.47
   2   0   4 1738.85   85.63
  -2   0  -4 1654.22   85.16
   2   0   4 1734.56   85.67
  -2   0  -4 1658.68   85.15
  -2   0  -4 1750.78   84.96
   2   0   4 1749.43   85.73
   2   0   4 1709.73   85.36
  -2   0  -5  495.74   25.22
  -2   0  -5  507.52   25.09
   2   0   5  493.12   25.44
   2   0   5  507.68   25.44
   2   0   5  505.45   25.55
  -2   0  -5  475.32   24.65
   2   0   5  458.47   25.09
  -2   0  -6  277.04   14.54
  -2   0  -6  288.09   14.76
   2   0   6  294.12   14.83
   2   0   6  255.44   14.87
  -2   0  -6  244.13   14.01
   2   0   6  261.53   14.86
   2   0   6  264.83   14.81
  -2   0  -7  439.98   20.50
  -2   0  -7  450.79   20.66
   2   0   7  410.24   20.79
   2   0   7  379.23   20.81
  -2   0  -7  356.90   18.97
  -2   0  -7  354.75   18.98
  -2   0  -7  385.28   19.84
   2   0   7  404.08   20.66
  -2   0  -8  460.67   24.56
  -2   0  -8  449.88   24.40
   2   0   8  504.00   24.61
  -2   0  -8  493.34   24.53
  -2   0  -8  507.46   24.62
  -2   0  -8  513.30   24.64
   2   0   8  497.36   26.50
  -2   0  -8  555.09   26.34
  -2   0  -8  594.57   26.53
  -2   0  -8  526.61   24.70
   2   0   8  538.72   26.55
   2   0   8  473.58   24.43
  -2   0  -8  472.35   24.54
  -2   0  -9   30.78    2.39
  -2   0  -9   30.11    2.17
   2   0   9   34.54    2.39
  -2   0  -9   31.50    2.47
   2   0   9   26.10    2.12
   2   0   9   32.89    2.44
  -2   0  -9   35.26    2.52
  -2   0  -9   30.67    2.36
   2   0   9   33.80    3.99
  -2   0  -9   36.40    2.53
  -2   0  -9   30.46    2.36
   2   0   9   39.57    4.10
  -2   0  -9   28.28    3.75
  -2   0  -9   36.60    4.03
  -2   0 -10   52.18    3.26
  -2   0 -10   51.63    3.13
  -2   0 -10   47.96    3.21
  -2   0 -10   44.00    3.09
  -2   0 -10   43.77    3.08
  -2   0 -10   48.16    3.19
   2   0  10   45.15    3.13
   2   0  10   43.61    2.93
   2   0  10   47.35    3.28
  -2   0 -10   47.21    3.39
  -2   0 -11   36.83    2.80
  -2   0 -11   32.74    2.53
   2   0  11   31.48    2.41
   2   0  11   31.31    2.24
   2   0  11   33.02    2.61
   2   0  11   31.56    2.39
  -2   0 -11   29.80    2.43
  -2   0 -11   29.50    2.27
  -2   0 -11   36.87    2.57
  -2   0 -12  169.20    8.75
   2   0  12  157.63    8.74
  -2   0 -12  166.04    8.82
   2   0  12  172.89    8.77
  -2   0 -12  169.50    8.79
   2   0  12  166.18    8.93
   2   0  12  168.34    8.95
   2   0  13    4.91    1.05
   2   0  13    3.34    0.81
   2   0  13    5.75    1.12
  -2   0 -13    4.02    1.08
  -2   0 -13    2.43    0.85
   2   0  14   41.82    2.21
  -2   0 -14   32.20    2.05
  -2  -1  14   69.37    3.60
   2   1 -14   60.31    3.56
   2   1 -14   70.10    3.66
  -2  -1  14   75.29    3.62
   2   1 -14   65.23    3.57
  -2  -1  14   68.07    3.66
  -2  -1  14   60.18    3.60
   2   1 -13    0.52    0.81
  -2  -1  13    0.64    1.02
   2   1 -13    0.47    0.86
   2   1 -13    0.60    0.70
   2   1 -13    0.04    0.80
   2   1 -13    0.77    0.78
  -2  -1  13   -0.48    0.85
   2   1 -13   -0.15    0.93
  -2  -1  13    0.32    0.81
  -2  -1  13    0.21    0.85
  -2  -1  13    0.31    1.01
  -2  -1  12    2.93    1.30
   2   1 -12    1.84    1.11
  -2  -1  12    2.97    1.13
   2   1 -12    2.84    1.32
   2   1 -12    1.24    1.08
   2   1 -12    2.13    0.86
  -2  -1  12    2.59    1.15
  -2  -1  12    2.47    1.14
  -2  -1  12    2.41    1.38
   2   1 -12    3.62    1.20
   2   1 -12    2.82    1.20
   2   1 -11   13.57    1.73
  -2  -1  11   14.65    1.89
   2   1 -11   13.58    1.83
   2   1 -11   12.48    1.67
   2   1 -11   12.72    1.36
   2   1 -11   13.24    1.35
   2   1 -11   16.53    1.78
   2   1 -11   17.45    1.88
  -2  -1  11   17.73    1.82
  -2  -1  11   14.85    1.84
  -2  -1  11   15.08    1.66
  -2  -1  11   12.89    1.67
  -2  -1  10    0.90    1.37
  -2  -1  10    1.52    1.37
   2   1 -10   -1.20    2.08
   2   1 -10    1.05    1.08
   2   1 -10   -0.54    1.36
   2   1 -10    1.84    1.33
  -2  -1  10    1.07    1.37
   2   1 -10    1.00    1.32
  -2  -1  10   -0.96    2.29
   2   1 -10    2.37    2.07
  -2  -1  10    0.77    1.08
  -2  -1  10   -0.66    1.11
   2   1 -10   -0.16    0.91
   2   1 -10   -0.87    1.28
   2   1 -10   -0.41    0.91
  -2  -1  10   -0.51    2.14
   2   1  -9  764.27   37.53
   2   1  -9  674.87   36.81
  -2  -1   9  672.69   35.23
  -2  -1   9  749.33   35.54
   2   1  -9  682.01   35.61
   2   1  -9  742.52   35.59
   2   1  -9  731.91   35.45
   2   1  -9  768.23   37.12
  -2  -1   9  679.53   37.85
  -2  -1   9  686.33   35.29
  -2  -1   9  739.42   35.52
  -2  -1   9  707.06   37.94
   2   1  -9  654.32   35.17
  -2  -1   9  754.47   35.36
   2   1  -9  790.46   35.54
   2   1  -9  750.91   35.17
   2   1  -9  649.36   35.18
   2   1  -8  917.96   42.54
  -2  -1   8  861.01   40.68
  -2  -1   8  795.19   40.42
   2   1  -8  798.60   40.56
   2   1  -8  847.70   40.76
   2   1  -8  938.42   42.18
  -2  -1   8  830.59   40.50
   2   1  -8  766.53   40.37
   2   1  -8  826.40   40.70
  -2  -1   8  773.94   41.65
   2   1  -8  749.00   40.36
   2   1  -8  901.72   40.38
  -2  -1   8  780.69   40.45
  -2  -1   8  847.18   40.64
  -2  -1   8  899.57   43.08
   2   1  -7   31.43    2.90
   2   1  -7   36.46    3.52
   2   1  -7   35.12    3.22
  -2  -1   7   39.64    3.25
   2   1  -7   45.24    3.96
  -2  -1   6   71.19    4.73
   2   1  -6   73.03    4.73
   2   1  -6   70.97    4.62
   2   1  -6   70.56    4.81
  -2  -1   6   67.03    4.66
   2   1  -6   72.19    4.92
   2   1  -6   74.94    5.28
   2   1  -5 1432.71   72.57
   2   1  -5 1473.87   72.37
  -2  -1   5 1401.75   72.34
   2   1  -5 1575.33   72.56
   2   1  -5 1457.65   72.07
   2   1  -4   93.49    5.49
   2   1  -4   89.76    5.21
  -2  -1   4   83.84    5.04
   2   1  -4   86.38    5.22
   2   1  -4   90.89    4.91
  -2  -1   3 5131.04  260.53
   2   1  -3 5525.22  260.62
   2   1  -3 5163.46  260.32
  -2  -1   3 5469.07  260.97
   2   1  -3 5601.04  260.89
  -2  -1   3 5412.07  260.48
   2   1  -2  791.83   36.64
   2   1  -2  725.25   36.32
  -2  -1   2  735.61   36.80
  -2  -1   2  737.87   36.14
  -2  -1   2  738.66   36.80
  -2  -1   2  706.49   36.51
   2   1  -2  737.62   36.59
   2   1  -2  770.26   36.61
  -2  -1   2  703.06   36.56
  -2  -1   1 1296.29   64.26
  -2  -1   1 1287.17   64.44
  -2  -1   1 1348.90   64.72
  -2  -1   1 1316.96   64.69
   2   1  -1 1298.00   64.32
   2   1  -1 1332.76   64.35
   2   1  -1 1339.06   64.34
   2   1  -1 1278.91   64.30
  -2  -1   0  384.62   18.21
  -2  -1   0  402.87   18.86
  -2  -1   0  391.32   18.83
   2   1   0  341.33   17.99
  -2  -1   0  368.07   18.20
  -2  -1   0  373.52   18.13
  -2  -1   0  388.04   18.17
  -2  -1   0  374.09   18.86
  -2  -1   0  358.25   18.50
  -2  -1  -1   30.18    1.99
  -2  -1  -1   30.94    2.00
   2   1   2 1256.67   57.96
   2   1   2 1165.72   57.61
   2   1   2 1066.28   57.73
  -2  -1  -2 1148.84   57.80
  -2  -1  -2 1191.27   57.63
  -2  -1  -2 1261.85   58.05
  -2  -1  -2 1181.79   58.06
  -2  -1  -2 1177.79   58.30
   2   1   2 1177.68   57.83
  -2  -1  -2 1207.55   58.31
   2   1   2 1213.93   57.85
  -2  -1  -3   27.33    2.15
   2   1   3   34.99    2.51
   2   1   3   34.39    2.31
  -2  -1  -3   33.89    2.39
  -2  -1  -3   27.64    2.64
  -2  -1  -3   32.70    2.42
   2   1   3   34.65    2.60
   2   1   3   33.60    2.54
   2   1   4 1201.25   59.91
  -2  -1  -4 1183.30   59.51
   2   1   4 1253.89   59.78
  -2  -1  -4 1253.98   59.69
  -2  -1  -4 1248.49   59.84
  -2  -1  -4 1133.18   59.32
   2   1   4 1215.51   59.97
   2   1   4 1249.65   59.95
   2   1   4 1217.60   59.89
   2   1   5  952.43   48.51
   2   1   5  982.47   48.57
   2   1   5  935.92   48.58
  -2  -1  -5  986.98   48.29
  -2  -1  -5  959.39   48.40
  -2  -1  -5  946.97   48.09
   2   1   5 1019.23   48.47
   2   1   6 1613.27   79.46
   2   1   6 1628.04   79.51
   2   1   6 1605.03   79.55
  -2  -1  -6 1577.60   79.12
  -2  -1  -6 1632.89   79.27
  -2  -1  -6 1476.53   78.86
   2   1   6 1706.13   79.46
   2   1   7    1.67    1.82
  -2  -1  -7    4.24    1.60
   2   1   7    3.82    1.94
  -2  -1  -7    7.09    2.06
  -2  -1  -7    5.71    2.45
   2   1   7    4.60    1.86
  -2  -1  -8   26.02    2.00
  -2  -1  -8   31.21    2.22
  -2  -1  -8   26.67    2.97
   2   1   8   33.95    3.62
  -2  -1  -8   31.31    2.22
  -2  -1  -8   28.92    2.07
  -2  -1  -8   24.05    3.37
  -2  -1  -8   34.22    3.68
  -2  -1  -8   32.52    2.20
   2   1   8   26.84    1.98
   2   1   8   32.16    3.59
   2   1   8   22.26    3.36
   2   1   8   33.10    2.15
  -2  -1  -9   11.92    1.57
  -2  -1  -9   14.95    1.62
   2   1   9   12.54    2.74
  -2  -1  -9   13.57    2.14
   2   1   9   15.93    1.60
  -2  -1  -9   18.21    1.68
  -2  -1  -9   15.18    1.51
   2   1   9   15.18    1.40
  -2  -1  -9   13.97    1.46
   2   1   9   11.34    2.77
   2   1   9   13.71    2.78
  -2  -1  -9   13.89    2.88
  -2  -1  -9   18.00    3.09
  -2  -1  -9   14.84    1.73
  -2  -1 -10    0.80    1.15
  -2  -1 -10    0.08    0.98
  -2  -1 -10    0.26    2.03
   2   1  10    0.19    1.12
   2   1  10   -0.41    1.96
  -2  -1 -10   -0.42    1.34
   2   1  10   -0.10    1.18
  -2  -1 -10   -0.09    0.88
  -2  -1 -10    2.00    1.18
   2   1  10    0.66    0.94
   2   1  10    3.95    2.17
   2   1  10    0.45    2.09
  -2  -1 -10    0.67    2.12
  -2  -1 -10   -1.10    1.17
  -2  -1 -10    1.04    1.11
   2   1  11   52.74    3.40
[truncated: 931,956 more chars]
